# Supplementary material for: Steered molecular dynamics simulations reveal critical residues for (un)binding of substrates, inhibitors and a product to the malarial M1 aminopeptidase
Source: PLoS Comput Biol. 2018 Oct 31;14(10):e1006525. doi: 10.1371/journal.pcbi.1006525 (PMC6239339; doi:10.1371/journal.pcbi.1006525)
Supplement: S1 File — Unzipping this file will create a directory containing the parameters and starting structures used for the 30ns sMD simulations. (ZIP) [file pcbi.1006525.s009.zip › S1_File/arg/sMD/input.cms]

{ 
 s_m_m2io_version
 :::
 2.0.0 
} 

f_m_ct { 
 s_m_title
 s_m_entry_id
 s_m_entry_name
 s_pdb_PDB_TITLE
 s_pdb_PDB_ID
 r_pdb_PDB_CRYST1_a
 r_pdb_PDB_CRYST1_b
 r_pdb_PDB_CRYST1_c
 r_pdb_PDB_CRYST1_alpha
 r_pdb_PDB_CRYST1_beta
 r_pdb_PDB_CRYST1_gamma
 s_pdb_PDB_CRYST1_Space_Group
 i_pdb_PDB_CRYST1_z
 s_pdb_PDB_CLASSIFICATION
 s_pdb_PDB_DEPOSITION_DATE
 s_pdb_PDB_format_version
 r_pdb_PDB_R
 r_pdb_PDB_Rfree
 r_pdb_PDB_RESOLUTION
 s_pdb_PDB_EXPDTA
 r_pdb_PDB_EXPDTA_TEMPERATURE
 s_pdb_PDB_REMARK_350_Biomolecule_1_Chains
 s_pdb_PDB_REMARK_350_Biomolecule_1_Transformation_1
 s_m_Source_Path
 s_m_Source_File
 i_m_Source_File_Index
 s_ppw_entry_id_backup
 b_ppw_prepared
 b_ppw_assigned_bond_orders
 b_ppw_added_hydrogens
 b_ppw_treated_metals
 b_ppw_created_disulfur
 i_psp_model_num
 r_psp_Prime_Coulomb
 r_psp_Prime_Covalent
 r_psp_Prime_vdW
 r_psp_Prime_Solv_GB
 r_psp_Prime_Lipo
 r_psp_Prime_Energy
 r_psp_Prime_Hbond
 r_psp_Prime_Packing
 r_psp_Prime_SelfCont
 b_ppw_deleted_far_waters
 s_m_original_cms_file
 r_chorus_box_ax
 r_chorus_box_ay
 r_chorus_box_az
 r_chorus_box_bx
 r_chorus_box_by
 r_chorus_box_bz
 r_chorus_box_cx
 r_chorus_box_cy
 r_chorus_box_cz
 s_m_job_name
 r_mmod_Potential_Energy-OPLS-2005
 r_mmod_Stretch_Energy-OPLS-2005
 r_mmod_Bend_Energy-OPLS-2005
 r_mmod_Torsional_Energy-OPLS-2005
 r_mmod_Improper_Torsional_Energy-OPLS-2005
 r_mmod_Van_der_Waal_Energy-OPLS-2005
 r_mmod_Electrostatic_Energy-OPLS-2005
 r_mmod_Solvation_Energy-OPLS-2005
 b_mmod_Minimization_Converged-OPLS-2005
 r_mmod_RMS_Derivative-OPLS-2005
 s_ppw_group_name_backup
 b_ppw_capped_termini
 b_ppw_ran_protassign
 r_i_Potential_Energy-OPLS2005
 r_i_RMS_Derivative-OPLS2005
 r_i_Max_Derivative-OPLS2005
 r_i_Stretch_Energy-OPLS2005
 r_i_Bend_Energy-OPLS2005
 r_i_LJ-14_Energy-OPLS2005
 r_i_El-14_Energy-OPLS2005
 r_i_Van_der_Waals_Energy-OPLS2005
 r_i_Electrostatic_Energy-OPLS2005
 r_i_Dihedral_Energy-OPLS2005
 r_i_target_temperature
 b_ppw_ran_impref
 i_chorus_frame
 s_ffio_ct_type
 s_chorus_trajectory_file
 i_m_ct_format
 :::
 "UPDATE_COVLAENT_BOND_3-out (full system)" 
  14 
  4j3b.1 
  "A NATURALLY VARIABLE RESIDUE IN THE S1 SUBSITE OF M1-FAMILY AMINOPEPTIDASES MODULATES CATALYTIC PROPERTIES AND PROMOTES FUNCTIONAL SPECIALIZATION" 
  4J3B 
  75.95
  109.46
  112.91
  90
  90
  90
  "P 21 21 21" 
  4
  HYDROLASE 
  05-FEB-13 
  3.30 
  0.160999998450279
  0.20100000500679
  2.2
  "X-RAY DIFFRACTION" 
  100
  A 
  "1.000000 0.000000 0.000000   0.000000;0.000000 1.000000 0.000000   0.000000;0.000000 0.000000 1.000000   0.000000" 
  /home/daniel/ARG 
  4j3b.pdb 
  1
  10 
  1
  1
  1
  1
  1
  0
  -28160.9847245703
  4611.00253248965
  433.542866351951
  -5841.30932744092
  -5269.58404700593
  -35254.3148043776
  -396.791246666969
  -46.1759349786013
  -584.014922556389
  1
  EQ-ARG-50ns-out.cms 
  102.23312
  0
  0
  0
  111.95086
  0
  0
  0
  91.344284
  Equilabration-RUN-ARG 
  -3723.75512695312
  216.753814697266
  48.7581901550293
  61.4338684082031
  5.09918451309204
  108.84481048584
  -645.458251953125
  -3519.18701171875
  1
  0.00452204747125506
  4J3B-MIN-out1 
  1
  1
  -27493.802734375
  0.0430806298849583
  2.10050773620605
  25.7833998339449
  688.222357563967
  1355.50807231676
  -854.113288705203
  -2076.5245921234
  -27012.9612327307
  380.282761945297
  298
  1
  6
  full_system 
  EQ-ARG-50ns-out.idx 
  2
 m_atom[104936] { 
  # First column is atom index #
  i_m_mmod_type
  r_m_x_coord
  r_m_y_coord
  r_m_z_coord
  i_m_residue_number
  s_m_insertion_code
  s_m_mmod_res
  s_m_chain_name
  i_m_color
  r_m_charge1
  r_m_charge2
  s_m_pdb_residue_name
  s_m_pdb_atom_name
  s_m_grow_name
  i_m_atomic_number
  i_m_formal_charge
  s_m_color_rgb
  s_m_atom_name
  i_m_secondary_structure
  r_ffio_x_vel
  r_ffio_y_vel
  r_ffio_z_vel
  i_i_internal_atom_index
  i_i_constraint
  i_pa_atomindex
  i_des_scratch_entry_num
  i_des_scratch_atom_num
  i_des_fullsystem_id
  i_m_Hcount
  r_m_pdb_tfactor
  r_m_pdb_occupancy
  r_psp_Prime_Covalent
  r_psp_Prime_Coulomb
  r_psp_Prime_vdW
  r_psp_Prime_Solv_GB
  r_psp_Prime_Solv_SA
  r_psp_Prime_Lipo
  r_psp_Prime_Hbond
  r_psp_Prime_Packing
  r_psp_Prime_SelfCont
  r_psp_Prime_Energy
  r_psp_atom_born_radius
  r_psp_ffld_partial_charge
  r_psp_atom_vdw_radius
  r_psp_atom_sgb_radius
  r_psp_atom_partial_charge
  r_psp_solvent_exposed_surface_area
  i_pdb_PDB_serial
  i_pdb_seqres_index
  i_ppw_original_index
  i_pdb_seqres_chain
  s_pa_state
  s_psp_residue_name
  i_m_pdb_convert_problem
  i_ppw_het
  i_desmond_crystal_water
  :::
  1 3 28.122337 -0.349568 9.182068 196 " " X "A" 2 -0.18000 -0.18000 "ACE " " CT " "  n1" 6 0 A0A0A0  ""  -1 0.20651877 -10.018716 -0.3325333 1 0 1 1 1 1 3 <> <> <> <> <> <> <> <> <> <> <> <> <> <> <> <> <> <> <> <> <> <> <> <> <> <> <>
  2 2 28.992807 -1.523625 8.824013 196 " " X "A" 2 0.50000 0.50000 "ACE " " C  " "  c1" 6 0 A0A0A0  ""  -1 -4.0355201 -0.42861143 6.8954725 2 0 2 1 2 2 0 <> <> <> <> <> <> <> <> <> <> <> <> <> <> <> <> <> <> <> <> <> <> <> <> <> <> <>
  3 15 30.098713 -1.626580 9.310771 196 " " X "A" 75 -0.50000 -0.50000 "ACE " " O  " "    " 8 0 FF5757  ""  -1 -0.084538981 3.4610112 0.082347855 3 0 3 1 3 3 0 <> <> <> <> <> <> <> <> <> <> <> <> <> <> <> <> <> <> <> <> <> <> <> <> <> <> <>
  4 25 28.527910 -2.483079 8.001497 197 " " K "A" 38 -0.50000 -0.50000 "LYS " " N  " "    " 7 0 2F2FFF  ""  0 6.1674461 3.4855356 0.7805506 7 0 7 1 4 4 1 43.26 1 0.561 1.564 -0.175 -2.974 0 0 0 0 0 -1.025 3.009 -0.3 1.625 2.1 -0.3 40.936 1 1 1 1 <> <> <> <> <>
  5 3 29.371389 -3.379475 7.110607 197 " " K "A" 2 0.14000 0.14000 "LYS " " CA " "    " 6 0 A0A0A0  ""  0 2.5828323 -1.0094905 -2.6955557 8 0 8 1 5 5 1 44.03 1 0.707 19.299 -0.245 -20.328 0 0 0 0 0 -0.566 3.735 0.25 1.75 1.975 0.25 0.125 2 1 2 1 <> <> <> <> <>
  6 2 28.668934 -3.407160 5.675978 197 " " K "A" 2 0.50000 0.50000 "LYS " " C  " "    " 6 0 A0A0A0  ""  0 3.3955026 4.5903692 4.3277254 9 0 9 1 6 6 0 42.87 1 0.232 31.336 0.166 -37.311 0 0 0 0 0 -5.578 4.239 0.5 1.875 2.112 0.5 0 3 1 3 1 <> <> <> <> <>
  7 15 27.402248 -3.325793 5.609633 197 " " K "A" 75 -0.50000 -0.50000 "LYS " " O  " "    " 8 0 FF5757  ""  0 -1.3382123 -0.048170764 -7.1357927 10 0 10 1 7 7 0 43.49 1 0.023 -46.865 -0.495 40.297 0 0 -0.028 0 0 -7.069 3.534 -0.5 1.48 1.678 -0.5 2.397 4 1 4 1 <> <> <> <> <>
  8 3 29.693766 -4.737739 7.830542 197 " " K "A" 2 -0.12000 -0.12000 "LYS " " CB " "    " 6 0 A0A0A0  ""  0 7.5116596 1.7445791 2.7532027 11 0 11 1 8 8 2 44.4 1 0.645 -7.083 -0.095 8.803 0 0 0 0 0 2.269 3.493 -0.12 1.75 1.975 -0.12 0.374 5 1 5 1 <> <> <> <> <>
  9 3 28.445665 -5.361938 8.354249 197 " " K "A" 2 -0.12000 -0.12000 "LYS " " CG " "    " 6 0 A0A0A0  ""  0 4.992126 0.18042095 -3.2957261 12 0 12 1 9 9 2 49.15 1 0.696 -5.882 0.093 8.525 0 0 0 0 0 3.433 3.383 -0.12 1.75 1.975 -0.12 0.125 6 1 6 1 <> <> <> <> <>
  10 3 28.819754 -6.516528 9.305193 197 " " K "A" 2 -0.12000 -0.12000 "LYS " " CD " "    " 6 0 A0A0A0  ""  0 5.9561515 1.7640786 -4.6730428 13 0 13 1 10 10 2 54.75 1 1.125 -7.014 -0.112 9.185 0 0 0 0 0 3.182 3.235 -0.12 1.75 1.975 -0.12 1.621 7 1 7 1 <> <> <> <> <>
  11 3 27.531603 -7.077793 9.924298 197 " " K "A" 2 0.19000 0.19000 "LYS " " CE " "    " 6 0 A0A0A0  ""  0 1.3953854 12.620049 -4.1594982 14 0 14 1 11 11 2 57.29 1 0.966 10.186 -0.05 -13.053 0 0 0 0 0 -1.951 2.918 0.19 1.75 1.975 0.19 3.491 8 1 8 1 <> <> <> <> <>
  12 32 27.742117 -8.436036 10.375297 197 " " K "A" 38 -0.30000 -0.30000 "LYS " " NZ " "    " 7 1 2F2FFF  ""  0 -3.7065012 -4.2928157 4.4793839 15 0 15 1 12 12 3 55.92 1 0.569 1.57 -0.123 -2.421 0 0 -0.001 0 0 -0.408 2.68 -0.3 1.625 2.1 -0.3 50.826 9 1 9 1 <> <> <> <> <>
  13 3 30.130512 -1.366404 0.177315 198 " " I "A" 2 -0.18000 -0.18000 "ILE " " CD1" "    " 6 0 A0A0A0  ""  0 -7.4883289 0.46729255 -10.473784 29 0 29 1 13 13 3 44.4 1 0.461 -13.244 0.974 12.823 0 -0.515 0 0 0 0.497 3.104 -0.18 1.75 1.975 -0.18 7.107 17 2 25 1 <> <> <> <> <>
  14 25 29.459318 -3.580109 4.614281 198 " " I "A" 38 -0.50000 -0.50000 "ILE " " N  " "    " 7 0 2F2FFF  ""  0 0.24354002 4.4560046 -4.1749997 30 0 30 1 14 14 1 40.48 1 1.533 -36.951 0.401 31.196 0 0 0 0 0 -3.821 4.226 -0.5 1.625 1.92 -0.5 0.805 10 2 26 1 <> <> <> <> <>
  15 3 29.117813 -3.584704 3.227866 198 " " I "A" 2 0.14000 0.14000 "ILE " " CA " "    " 6 0 A0A0A0  ""  0 -4.1235085 -0.83528918 -3.0985045 31 0 31 1 15 15 1 37.36 1 2.052 11.692 -0.203 -5.863 0 -1.078 0 0 0 6.6 5.209 0.14 1.75 1.975 0.14 0 11 2 27 1 <> <> <> <> <>
  16 2 29.190495 -5.045481 2.751027 198 " " I "A" 2 0.50000 0.50000 "ILE " " C  " "    " 6 0 A0A0A0  ""  0 -1.8657669 1.7073592 7.8011241 32 0 32 1 16 16 0 34.28 1 0.975 34.938 0.84 -41.249 0 0 0 0 0 -4.495 5.148 0.5 1.875 2.112 0.5 0 12 2 28 1 <> <> <> <> <>
  17 15 30.074186 -5.834685 3.055851 198 " " I "A" 75 -0.50000 -0.50000 "ILE " " O  " "    " 8 0 FF5757  ""  0 6.7054048 -1.4903949 3.1838801 33 0 33 1 17 17 0 33.16 1 0.102 -49.933 0.185 38.488 0 0 -0.003 0 0 -11.161 3.352 -0.5 1.48 1.678 -0.5 6.671 13 2 29 1 <> <> <> <> <>
  18 3 30.012550 -2.738941 2.341897 198 " " I "A" 2 -0.06000 -0.06000 "ILE " " CB " "    " 6 0 A0A0A0  ""  0 -1.3774644 -4.7572532 3.5885296 34 0 34 1 18 18 1 38.53 1 2.713 -4.452 -0.566 5.06 0 -1.198 0 0 0 1.558 4.724 -0.06 1.75 1.975 -0.06 0 14 2 30 1 <> <> <> <> <>
  19 3 29.479902 -2.575574 0.889467 198 " " I "A" 2 -0.12000 -0.12000 "ILE " " CG1" "    " 6 0 A0A0A0  ""  0 1.1522714 -0.39829269 -1.3022599 35 0 35 1 19 19 2 39.9 1 1.454 -9.16 0.111 9.074 0 -0.666 0 0 0 0.813 3.74 -0.12 1.75 1.975 -0.12 0.748 15 2 31 1 <> <> <> <> <>
  20 3 31.519415 -2.829540 2.474725 198 " " I "A" 2 -0.18000 -0.18000 "ILE " " CG2" "    " 6 0 A0A0A0  ""  0 0.13118185 4.5891919 0.44222063 36 0 36 1 20 20 3 38.62 1 0.911 -12.366 0.741 13.233 0 -1.746 0 0 0 0.774 4.768 -0.18 1.75 1.975 -0.18 0 16 2 32 1 <> <> <> <> <>
  21 25 27.393982 -8.692262 3.892351 199 " " H "A" 38 -0.57000 -0.57000 "HIS " " ND1" "    " 7 0 2F2FFF  ""  2 -1.6001081 -3.8427527 -2.6988852 48 0 48 1 21 21 1 42.23 1 1.416 -39.402 -0.894 42.477 0 0 -0.056 -0.181 0 3.359 4.151 -0.57 1.625 1.838 -0.57 0 24 3 44 1 <> <> <> <> <>
  22 2 26.152534 -6.934145 4.097362 199 " " H "A" 2 -0.01500 -0.01500 "HIS " " CD2" "    " 6 0 A0A0A0  ""  2 2.14308 -1.038753 2.9581957 49 0 49 1 22 22 1 43.59 1 1.087 -1.285 -0.54 3.114 0 -0.227 0 -0.181 0 1.968 3.545 -0.015 1.775 2.002 -0.015 11.274 25 3 45 1 <> <> <> <> <>
  23 2 27.061356 -8.553344 5.166534 199 " " H "A" 2 0.29500 0.29500 "HIS " " CE1" "    " 6 0 A0A0A0  ""  2 3.5967405 -0.39288688 4.9078021 50 0 50 1 23 23 1 44.05 1 2.018 22.327 -0.657 -23.444 0 0 0 -0.181 0 0.063 3.393 0.295 1.775 2.002 0.295 8.107 26 3 46 1 <> <> <> <> <>
  24 25 26.267191 -7.547858 5.328365 199 " " H "A" 38 -0.49000 -0.49000 "HIS " " NE2" "    " 7 0 2F2FFF  ""  2 2.0897267 2.2416608 3.2327468 51 0 51 1 24 24 0 46.3 1 2.278 -42.067 -0.566 36.149 0 0 0 -0.181 0 -4.388 3.079 -0.49 1.625 1.838 -0.49 26.333 27 3 47 1 <> <> <> <> <>
  25 25 28.273861 -5.488721 1.925885 199 " " H "A" 38 -0.50000 -0.50000 "HIS " " N  " "    " 7 0 2F2FFF  ""  2 5.2630935 3.6203456 3.3512771 52 0 52 1 25 25 1 29.91 1 1.11 -32.233 0.394 33.592 0 0 -0.122 0 0 2.741 5.952 -0.5 1.625 1.92 -0.5 0 18 3 48 1 <> <> <> <> <>
  26 3 28.212664 -6.738341 1.263815 199 " " H "A" 2 0.14000 0.14000 "HIS " " CA " "    " 6 0 A0A0A0  ""  2 -6.451098 8.61621 2.0116975 53 0 53 1 26 26 1 28.45 1 0.836 10.672 -0.415 -6.664 0 -1.762 0 0 0 2.666 5.607 0.14 1.75 1.975 0.14 0 19 3 49 1 <> <> <> <> <>
  27 2 28.160297 -6.551914 -0.254255 199 " " H "A" 2 0.50000 0.50000 "HIS " " C  " "    " 6 0 A0A0A0  ""  2 -1.5070941 -2.6463242 5.045094 54 0 54 1 27 27 0 26.21 1 -0.153 31.727 -0.154 -40.524 0 0 0 0 0 -9.104 6.259 0.5 1.875 2.112 0.5 0 20 3 50 1 <> <> <> <> <>
  28 15 27.259188 -5.815688 -0.719172 199 " " H "A" 75 -0.50000 -0.50000 "HIS " " O  " "    " 8 0 FF5757  ""  2 2.3214984 -0.99032557 -0.58973235 55 0 55 1 28 28 0 24.8 1 0.004 -54.618 1.865 41.048 0 0 -0.112 0 0 -11.814 6.456 -0.5 1.48 1.678 -0.5 0 21 3 51 1 <> <> <> <> <>
  29 3 26.923681 -7.448777 1.669877 199 " " H "A" 2 -0.00500 -0.00500 "HIS " " CB " "    " 6 0 A0A0A0  ""  2 -0.26459721 2.2977097 -4.1261396 56 0 56 1 29 29 2 29.39 1 1.46 -0.401 -0.9 -0.074 0 -1.738 0 -0.181 0 -1.836 5.417 -0.005 1.75 1.975 -0.005 0 22 3 52 1 <> <> <> <> <>
  30 2 26.847109 -7.723246 3.144763 199 " " H "A" 2 0.01500 0.01500 "HIS " " CG " "    " 6 0 A0A0A0  ""  2 -7.8669705 -2.0375566 -6.1279831 57 0 57 1 30 30 0 36.24 1 0.346 0.986 -0.523 -1.336 0 -0.476 0 -0.181 0 -1.185 4.719 0.015 1.775 2.002 0.015 0 23 3 53 1 "HIS"  <> <> <> <>
  31 2 33.237053 -5.110461 -0.412100 200 " " Y "A" 2 -0.11500 -0.11500 "TYR " " CE2" "    " 6 0 A0A0A0  ""  2 3.8600962 1.1153581 -8.0464411 65 0 65 1 31 31 1 29.36 1 0.206 -10.492 0.459 9.389 0 -0.579 0 0 0 -1.018 3.603 -0.115 1.775 2.002 -0.115 7.601 37 4 61 1 <> <> <> <> <>
  32 2 33.227921 -3.776980 -0.872583 200 " " Y "A" 2 0.15000 0.15000 "TYR " " CZ " "    " 6 0 A0A0A0  ""  2 -2.8943708 2.03231 -0.76264006 66 0 66 1 32 32 0 30.71 1 0.263 11.171 0.466 -13.268 0 -0.648 0 0 0 -2.016 3.636 0.15 1.775 2.002 0.15 4.18 38 4 62 1 <> <> <> <> <>
  33 16 34.069580 -2.931104 -0.141773 200 " " Y "A" 75 -0.58500 -0.58500 "TYR " " OH " "    " 8 0 FF5757  ""  2 -0.48538512 1.3728782 -1.6167587 67 0 67 1 33 33 1 36.69 1 0.131 -44 -0.482 38.32 0 0 0 0 0 -6.031 2.665 -0.585 1.535 1.739 -0.585 30.418 39 4 63 1 <> <> <> <> <>
  34 25 29.072523 -7.103110 -0.999387 200 " " Y "A" 38 -0.50000 -0.50000 "TYR " " N  " "    " 7 0 2F2FFF  ""  2 -0.58667821 5.9643836 -4.9645133 68 0 68 1 34 34 1 23.11 1 0.916 -35.4 -0.757 31.381 0 0 -0.003 0 0 -3.863 5.208 -0.5 1.625 1.92 -0.5 0.805 28 4 64 1 <> <> <> <> <>
  35 3 29.252089 -6.912638 -2.444927 200 " " Y "A" 2 0.14000 0.14000 "TYR " " CA " "    " 6 0 A0A0A0  ""  2 -12.379354 -3.0952868 -10.793004 69 0 69 1 35 35 1 22.14 1 0.858 10.687 -0.582 -6.241 0 -1.742 0 0 0 2.98 6.104 0.14 1.75 1.975 0.14 0 29 4 65 1 <> <> <> <> <>
  36 2 28.796064 -8.163236 -3.107503 200 " " Y "A" 2 0.50000 0.50000 "TYR " " C  " "    " 6 0 A0A0A0  ""  2 -1.4684699 -8.4838314 3.9034638 70 0 70 1 36 36 0 20.91 1 -0.695 34.756 0.777 -41.06 0 0 0 0 0 -6.222 6.094 0.5 1.875 2.112 0.5 0 30 4 66 1 <> <> <> <> <>
  37 15 29.305429 -9.286711 -2.790481 200 " " Y "A" 75 -0.50000 -0.50000 "TYR " " O  " "    " 8 0 FF5757  ""  2 -3.0180278 -3.7891209 3.6454356 71 0 71 1 37 37 0 20.42 1 0.042 -53.391 0.555 39.233 0 0 -0.117 0 0 -13.678 4.579 -0.5 1.48 1.678 -0.5 2.085 31 4 67 1 <> <> <> <> <>
  38 3 30.748758 -6.795651 -2.771755 200 " " Y "A" 2 -0.00500 -0.00500 "TYR " " CB " "    " 6 0 A0A0A0  ""  2 4.5943747 3.415555 4.5741897 72 0 72 1 38 38 2 22.32 1 1.868 -0.383 -0.791 0.556 0 -1.306 0 0 0 -0.056 4.983 -0.005 1.75 1.975 -0.005 0 32 4 68 1 <> <> <> <> <>
  39 2 31.571442 -5.677401 -2.096822 200 " " Y "A" 2 -0.11500 -0.11500 "TYR " " CG " "    " 6 0 A0A0A0  ""  2 -1.9609479 0.53109854 -3.5810606 73 0 73 1 39 39 0 24.62 1 0.054 -7.69 0.393 7.494 0 -0.504 0 0 0 -0.252 4.684 -0.115 1.775 2.002 -0.115 0 33 4 69 1 <> <> <> <> <>
  40 2 31.589437 -4.352095 -2.566955 200 " " Y "A" 2 -0.11500 -0.11500 "TYR " " CD1" "    " 6 0 A0A0A0  ""  2 3.6763136 -3.8319237 -7.7498183 74 0 74 1 40 40 1 25.21 1 0.109 -9.286 0.396 8.278 0 -0.438 0 0 0 -0.94 4.127 -0.115 1.775 2.002 -0.115 0.887 34 4 70 1 <> <> <> <> <>
  41 2 32.462353 -6.083080 -1.060039 200 " " Y "A" 2 -0.11500 -0.11500 "TYR " " CD2" "    " 6 0 A0A0A0  ""  2 7.8677468 -3.294189 -5.2596154 75 0 75 1 41 41 1 27.82 1 0.115 -8.911 0.452 8.172 0 -0.504 0 0 0 -0.675 3.971 -0.115 1.775 2.002 -0.115 2.534 35 4 71 1 <> <> <> <> <>
  42 2 32.412262 -3.380483 -1.968020 200 " " Y "A" 2 -0.11500 -0.11500 "TYR " " CE1" "    " 6 0 A0A0A0  ""  2 7.9437423 -0.63362354 6.0605011 76 0 76 1 42 42 1 29.74 1 0.114 -10.425 0.505 9.243 0 -0.521 0 0 0 -1.085 3.566 -0.115 1.775 2.002 -0.115 7.727 36 4 72 1 <> <> <> <> <>
  43 25 24.030409 -10.822543 -10.043591 201 " " R "A" 38 -0.79997 -0.79997 "ARG " " NH2" "    " 7 0 2F2FFF  ""  0 -8.4532557 -1.8913161 -0.40339178 86 0 86 1 43 43 2 20.21 1 0.033 -0.111 -0.078 -4.41 0 0 -0.016 -0.304 0 -4.886 3.262 -0.8 1.625 1.838 -0.8 19.318 49 5 82 1 <> <> <> <> <>
  44 31 24.978840 -8.936659 -11.061808 201 " " R "A" 38 -0.79997 -0.79997 "ARG " " NH1" "    " 7 1 2F2FFF  ""  0 4.8895831 0.33352277 -2.0011237 87 0 87 1 44 44 2 26.71 1 0.057 5.176 -0.62 -7.555 0 0 -1.058 -0.304 0 -4.305 2.837 -0.8 1.625 1.838 -0.8 32.197 50 5 83 1 <> <> <> <> <>
  45 25 27.902832 -8.115943 -4.136941 201 " " R "A" 38 -0.50000 -0.50000 "ARG " " N  " "    " 7 0 2F2FFF  ""  0 -0.73223346 6.5734739 4.6832519 88 0 88 1 45 45 1 20.98 1 0.893 -40.161 0.067 34.872 0 0 -0.124 0 0 -4.453 6.305 -0.5 1.625 1.92 -0.5 0 40 5 84 1 <> <> <> <> <>
  46 3 27.293013 -9.258728 -4.874579 201 " " R "A" 2 0.14000 0.14000 "ARG " " CA " "    " 6 0 A0A0A0  ""  0 6.340373 5.9032102 -0.65392941 89 0 89 1 46 46 1 20.43 1 1.006 10.258 -0.483 -7.201 0 -1.522 0 0 0 2.059 6.398 0.14 1.75 1.975 0.14 0 41 5 85 1 <> <> <> <> <>
  47 2 28.312597 -10.267071 -5.422474 201 " " R "A" 2 0.50000 0.50000 "ARG " " C  " "    " 6 0 A0A0A0  ""  0 2.8727324 0.71241289 -7.5611258 90 0 90 1 47 47 0 21.86 1 0.979 38.031 3.77 -42.294 0 0 0 0 0 0.486 5.365 0.5 1.875 2.112 0.5 0 42 5 86 1 <> <> <> <> <>
  48 15 27.930731 -11.433107 -5.631185 201 " " R "A" 75 -0.50000 -0.50000 "ARG " " O  " "    " 8 0 FF5757  ""  0 -3.0075212 -2.3644571 -1.6752172 91 0 91 1 48 48 0 21.73 1 0.043 -54.329 -0.492 41.275 0 0 -0.109 0 0 -13.611 3.934 -0.5 1.48 1.678 -0.5 0.834 43 5 87 1 <> <> <> <> <>
  49 3 26.361805 -8.825607 -6.005141 201 " " R "A" 2 -0.12000 -0.12000 "ARG " " CB " "    " 6 0 A0A0A0  ""  0 5.9294443 -2.3819654 0.13036416 92 0 92 1 49 49 2 19.81 1 1.068 -8.221 -0.867 9.47 0 -1.814 0 0 0 -0.363 6.349 -0.12 1.75 1.975 -0.12 0 44 5 88 1 <> <> <> <> <>
  50 3 25.483356 -9.939870 -6.570323 201 " " R "A" 2 -0.05000 -0.05000 "ARG " " CG " "    " 6 0 A0A0A0  ""  0 -3.5960932 0.96271574 1.78538 93 0 93 1 50 50 2 19.85 1 0.877 -3.188 -0.542 4.453 0 -1.356 0 0 0 0.243 5.436 -0.05 1.75 1.975 -0.05 0 45 5 89 1 <> <> <> <> <>
  51 3 24.374372 -9.386919 -7.479164 201 " " R "A" 2 0.19000 0.19000 "ARG " " CD " "    " 6 0 A0A0A0  ""  0 0.74648696 1.0139385 10.864866 94 0 94 1 51 51 2 23.97 1 0.724 15.242 -0.459 -15.088 0 -1.724 0 -0.304 0 -1.61 5.692 0.19 1.75 1.975 0.19 0 46 5 90 1 <> <> <> <> <>
  52 25 24.845304 -8.981801 -8.796387 201 " " R "A" 38 -0.69997 -0.69997 "ARG " " NE " "    " 7 0 2F2FFF  ""  0 -3.0539923 -0.25112 4.1968827 95 0 95 1 52 52 1 24.5 1 0.651 3.506 -0.471 -2.825 0 0 -0.575 -0.304 0 -0.017 4.575 -0.7 1.625 1.838 -0.7 0.115 47 5 91 1 <> <> <> <> <>
  53 2 24.638136 -9.596679 -9.964233 201 " " R "A" 2 0.63990 0.63990 "ARG " " CZ " "    " 6 0 A0A0A0  ""  0 3.8127499 -0.57164973 -1.1640483 96 0 96 1 53 53 0 25.08 1 0.392 -16.757 -0.246 -9.694 0 -0.751 0 -0.304 0 -27.361 3.7 0.64 1.125 1.288 0.64 0 48 5 92 1 <> <> <> <> <>
  54 3 30.547136 -10.728917 -6.338083 202 " " K "A" 2 0.14000 0.14000 "LYS " " CA " "    " 6 0 A0A0A0  ""  0 0.32618868 -4.3227363 -4.6471682 110 0 110 1 54 54 1 24.36 1 0.108 10.543 -0.162 -4.631 0 0 0 0 0 5.857 4.213 0.14 1.75 1.975 0.14 0 52 6 106 1 <> <> <> <> <>
  55 2 31.187431 -11.744149 -5.479963 202 " " K "A" 2 0.50000 0.50000 "LYS " " C  " "    " 6 0 A0A0A0  ""  0 1.2347214 -2.4611447 -6.240521 111 0 111 1 55 55 0 24.2 1 -0.031 31.739 1.997 -35.992 0 0 0 0 0 -2.287 4.272 0.5 1.875 2.112 0.5 0.135 53 6 107 1 <> <> <> <> <>
  56 15 31.653229 -12.729590 -6.010433 202 " " K "A" 75 -0.50000 -0.50000 "LYS " " O  " "    " 8 0 FF5757  ""  0 -2.2084007 -1.980654 3.0400271 112 0 112 1 56 56 0 23.15 1 0.037 -42.326 -0.172 30.897 0 0 -0.019 0 0 -11.582 2.834 -0.5 1.48 1.678 -0.5 23.765 54 6 108 1 <> <> <> <> <>
  57 3 31.701706 -9.830317 -6.776709 202 " " K "A" 2 -0.12000 -0.12000 "LYS " " CB " "    " 6 0 A0A0A0  ""  0 -2.5426407 3.8391013 -3.6609063 113 0 113 1 57 57 2 25.12 1 0.114 -7.976 -0.314 8.472 0 0 0 0 0 0.296 3.603 -0.12 1.75 1.975 -0.12 0.499 55 6 109 1 <> <> <> <> <>
  58 3 32.470192 -9.043987 -5.646180 202 " " K "A" 2 -0.12000 -0.12000 "LYS " " CG " "    " 6 0 A0A0A0  ""  0 -1.0400742 -4.1528921 -0.59909904 114 0 114 1 58 58 2 32.84 1 0.17 -6.765 0.241 7.698 0 0 0 0 0 1.343 3.941 -0.12 1.75 1.975 -0.12 0 56 6 110 1 <> <> <> <> <>
  59 3 33.550976 -8.042015 -6.050399 202 " " K "A" 2 -0.12000 -0.12000 "LYS " " CD " "    " 6 0 A0A0A0  ""  0 5.1837106 4.9431291 5.7484708 115 0 115 1 59 59 2 36.73 1 0.641 -6.647 -0.265 8.475 0 0 0 0 0 2.204 3.224 -0.12 1.75 1.975 -0.12 1.247 57 6 111 1 <> <> <> <> <>
  60 3 33.968250 -7.168543 -4.844713 202 " " K "A" 2 0.19000 0.19000 "LYS " " CE " "    " 6 0 A0A0A0  ""  0 3.6657517 -4.3428602 7.1233912 116 0 116 1 60 60 2 41.88 1 0.676 9.608 -0.217 -12.329 0 0 0 0 0 -2.261 3.11 0.19 1.75 1.975 0.19 2.868 58 6 112 1 <> <> <> <> <>
  61 32 34.522198 -7.986294 -3.745353 202 " " K "A" 38 -0.30000 -0.30000 "LYS " " NZ " "    " 7 1 2F2FFF  ""  0 -2.6059744 -0.96164578 -1.9457102 117 0 117 1 61 61 3 44.54 1 0.567 2.807 -0.407 -3.233 0 0 -0.76 0 0 -1.027 2.915 -0.3 1.625 2.1 -0.3 33.462 59 6 113 1 <> <> <> <> <>
  62 25 29.527485 -9.877063 -5.717141 202 " " K "A" 38 -0.50000 -0.50000 "LYS " " N  " "    " 7 0 2F2FFF  ""  0 -7.7129683 1.2957853 -2.6458838 118 0 118 1 62 62 1 22.39 1 1.024 -44.79 1.291 31.364 0 0 -0.003 0 0 -11.114 4.834 -0.5 1.625 1.92 -0.5 0 51 6 114 1 <> <> <> <> <>
  63 3 33.448132 -11.995570 -2.916166 203 " " D "A" 2 -0.22000 -0.22000 "ASP " " CB " "    " 6 0 A0A0A0  ""  0 1.6337712 0.56653923 3.5916526 132 0 132 1 63 63 2 22.03 1 -0.191 -16.006 -0.36 12.275 0 -0.699 0 0 0 -4.982 3.834 -0.22 1.75 1.975 -0.22 0.623 64 7 128 1 <> <> <> <> <>
  64 2 33.631317 -10.800453 -2.026723 203 " " D "A" 2 0.70000 0.70000 "ASP " " CG " "    " 6 0 A0A0A0  ""  0 -2.7047017 2.456867 -1.1842065 133 0 133 1 64 64 0 26.35 1 -1.27 -11.462 -0.421 14.111 0 0 0 0 0 0.958 3.521 0.7 1.875 2.112 0.7 9.839 65 7 129 1 <> <> <> <> <>
  65 15 32.987766 -9.761116 -2.285598 203 " " D "A" 75 -0.80000 -0.80000 "ASP " " OD1" "    " 8 0 FF5757  ""  0 8.0344715 -2.8842294 3.0596421 134 0 134 1 65 65 0 29.34 1 0.091 9.496 0.199 -24.237 0 0 -0.629 0 0 -15.08 2.92 -0.8 1.48 1.678 -0.8 16.364 66 7 130 1 <> <> <> <> <>
  66 18 34.592632 -10.884274 -1.236886 203 " " D "A" 75 -0.80000 -0.80000 "ASP " " OD2" "    " 8 -1 FF5757  ""  0 1.1070721 -0.20936236 -1.0184181 135 0 135 1 66 66 0 30.37 1 0.08 9.782 -0.651 -24.472 0 0 -0.135 0 0 -15.397 2.79 -0.8 1.48 1.678 -0.8 19.178 67 7 131 1 <> <> <> <> <>
  67 25 31.271030 -11.573616 -4.166412 203 " " D "A" 38 -0.50000 -0.50000 "ASP " " N  " "    " 7 0 2F2FFF  ""  0 -2.3109684 -5.2313938 2.8081799 136 0 136 1 67 67 1 22.54 1 -0.807 -33.103 2.322 27.705 0 0 -0.127 0 0 -4.011 5.017 -0.5 1.625 1.92 -0.5 0 60 7 132 1 <> <> <> <> <>
  68 3 31.931084 -12.442671 -3.210114 203 " " D "A" 2 0.14000 0.14000 "ASP " " CA " "    " 6 0 A0A0A0  ""  0 -3.6661303 -1.3 -10.825799 137 0 137 1 68 68 1 22.76 1 -0.719 7.712 0.285 -2.159 0 -0.486 0 0 0 4.633 4.284 0.14 1.75 1.975 0.14 0 61 7 133 1 <> <> <> <> <>
  69 2 31.009209 -12.420043 -1.879729 203 " " D "A" 2 0.50000 0.50000 "ASP " " C  " "    " 6 0 A0A0A0  ""  0 0.94001359 -7.100965 -2.7639687 138 0 138 1 69 69 0 21.25 1 -0.317 22.374 1.92 -34.535 0 0 0 0 0 -10.558 4.077 0.5 1.875 2.112 0.5 2.291 62 7 134 1 <> <> <> <> <>
  70 15 31.509977 -12.645814 -0.795622 203 " " D "A" 75 -0.50000 -0.50000 "ASP " " O  " "    " 8 0 FF5757  ""  0 3.1612868 6.0361691 -0.085445561 139 0 139 1 70 70 0 21.94 1 0.018 -41.734 2.591 30.548 0 0 0 0 0 -8.577 3.082 -0.5 1.48 1.678 -0.5 12.299 63 7 135 1 <> <> <> <> <>
  71 25 29.747858 -12.343757 -2.111617 204 " " Y "A" 38 -0.50000 -0.50000 "TYR " " N  " "    " 7 0 2F2FFF  ""  0 -3.0842896 -5.1389437 5.60393 144 0 144 1 71 71 1 19.16 1 0.452 -31.18 0.651 26.34 0 0 -0.117 0 0 -3.854 4.314 -0.5 1.625 1.92 -0.5 0 68 8 140 1 <> <> <> <> <>
  72 3 28.726225 -12.551140 -1.081649 204 " " Y "A" 2 0.14000 0.14000 "TYR " " CA " "    " 6 0 A0A0A0  ""  0 0.64034295 -0.85200256 -6.6204343 145 0 145 1 72 72 1 18.43 1 0.306 9.339 -0.017 -4.656 0 -0.554 0 0 0 4.418 4.53 0.14 1.75 1.975 0.14 0 69 8 141 1 <> <> <> <> <>
  73 2 28.748133 -14.009906 -0.647476 204 " " Y "A" 2 0.50000 0.50000 "TYR " " C  " "    " 6 0 A0A0A0  ""  0 8.7707596 -1.5243489 -5.6320224 146 0 146 1 73 73 0 21.04 1 0.349 25.372 6.108 -36.313 0 0 0 0 0 -4.484 4.537 0.5 1.875 2.112 0.5 0 70 8 142 1 <> <> <> <> <>
  74 15 28.754166 -14.909839 -1.495213 204 " " Y "A" 75 -0.50000 -0.50000 "TYR " " O  " "    " 8 0 FF5757  ""  0 -2.1262577 -5.7756691 1.4094226 147 0 147 1 74 74 0 21.57 1 0.036 -41.675 0.133 32.858 0 0 0 0 0 -8.648 3.15 -0.5 1.48 1.678 -0.5 13.758 71 8 143 1 <> <> <> <> <>
  75 3 27.287010 -12.140934 -1.519586 204 " " Y "A" 2 -0.00500 -0.00500 "TYR " " CB " "    " 6 0 A0A0A0  ""  0 0.70028013 1.2739892 9.1517639 148 0 148 1 75 75 2 17.05 1 0.14 -0.387 -0.645 0.515 0 -0.868 0 -0.134 0 -1.379 4.575 -0.005 1.75 1.975 -0.005 0 72 8 144 1 <> <> <> <> <>
  76 2 26.174595 -12.379206 -0.472837 204 " " Y "A" 2 -0.11500 -0.11500 "TYR " " CG " "    " 6 0 A0A0A0  ""  0 -0.61173528 -2.4094753 -5.2925763 149 0 149 1 76 76 0 14.83 1 -0.204 -7.825 1.938 8.526 0 -0.494 0 -0.134 0 1.806 5.401 -0.115 1.775 2.002 -0.115 0 73 8 145 1 <> <> <> <> <>
  77 2 25.136742 -13.226176 -0.827595 204 " " Y "A" 2 -0.11500 -0.11500 "TYR " " CD1" "    " 6 0 A0A0A0  ""  0 -3.8067837 1.71635 1.1576772 150 0 150 1 77 77 1 12.96 1 0.099 -9.99 0.246 9.51 0 -0.593 0 -0.134 0 -0.862 4.962 -0.115 1.775 2.002 -0.115 0.127 74 8 146 1 <> <> <> <> <>
  78 2 26.146477 -11.741724 0.780554 204 " " Y "A" 2 -0.11500 -0.11500 "TYR " " CD2" "    " 6 0 A0A0A0  ""  0 7.0548759 0.34554815 11.06987 151 0 151 1 78 78 1 15.24 1 0.148 -10.095 0.858 9.302 0 -0.568 0 -0.134 0 -0.488 4.8 -0.115 1.775 2.002 -0.115 0 75 8 147 1 <> <> <> <> <>
  79 2 24.194244 -13.653832 0.129324 204 " " Y "A" 2 -0.11500 -0.11500 "TYR " " CE1" "    " 6 0 A0A0A0  ""  0 -0.76128858 4.8742657 0.27866822 152 0 152 1 79 79 1 16.87 1 0.139 -10.97 -0.172 10.316 0 -0.945 0 -0.134 0 -1.765 5.249 -0.115 1.775 2.002 -0.115 0 76 8 148 1 <> <> <> <> <>
  80 2 25.220285 -12.114205 1.741916 204 " " Y "A" 2 -0.11500 -0.11500 "TYR " " CE2" "    " 6 0 A0A0A0  ""  0 5.8336349 5.2260408 -1.5433109 153 0 153 1 80 80 1 14.28 1 0.163 -11.767 0.17 10.28 0 -0.812 0 -0.134 0 -2.1 4.659 -0.115 1.775 2.002 -0.115 0 77 8 149 1 <> <> <> <> <>
  81 2 24.272799 -13.087505 1.420476 204 " " Y "A" 2 0.15000 0.15000 "TYR " " CZ " "    " 6 0 A0A0A0  ""  0 -1.2207829 -11.407753 4.3460097 154 0 154 1 81 81 0 15.01 1 0.235 12.271 -0.141 -14.248 0 -1.044 0 -0.134 0 -3.062 5.28 0.15 1.775 2.002 0.15 0 78 8 150 1 <> <> <> <> <>
  82 16 23.395365 -13.488981 2.338342 204 " " Y "A" 75 -0.58500 -0.58500 "TYR " " OH " "    " 8 0 FF5757  ""  0 1.9190465 -4.5806732 0.40907636 155 0 155 1 82 82 1 17.01 1 0.13 -46.128 -0.655 44.542 0 0 -0.031 -0.134 0 -2.276 3.888 -0.585 1.535 1.739 -0.585 5.737 79 8 151 1 <> <> <> <> <>
  83 25 28.609880 -14.252712 0.620520 205 " " K "A" 38 -0.50000 -0.50000 "LYS " " N  " "    " 7 0 2F2FFF  ""  0 -5.753264 -2.4474049 -3.9420521 165 0 165 1 83 83 1 21.02 1 0.996 -27.484 -0.081 27.529 0 0 0 0 0 0.96 4.428 -0.5 1.625 1.92 -0.5 2.3 80 9 161 1 <> <> <> <> <>
  84 3 28.202806 -15.532697 1.190183 205 " " K "A" 2 0.14000 0.14000 "LYS " " CA " "    " 6 0 A0A0A0  ""  0 6.6873145 0.71882194 6.1431556 166 0 166 1 84 84 1 24.03 1 1.132 8.149 0.351 -3.62 0 0 0 0 0 6.013 4.739 0.14 1.75 1.975 0.14 0 81 9 162 1 <> <> <> <> <>
  85 2 27.228420 -15.361756 2.444045 205 " " K "A" 2 0.50000 0.50000 "LYS " " C  " "    " 6 0 A0A0A0  ""  0 -2.3411493 1.680508 0.71253407 167 0 167 1 85 85 0 21.83 1 0.201 34.125 1.655 -37.437 0 0 0 0 0 -1.456 5.087 0.5 1.875 2.112 0.5 0 82 9 163 1 <> <> <> <> <>
  86 15 27.268696 -14.264329 3.024294 205 " " K "A" 75 -0.50000 -0.50000 "LYS " " O  " "    " 8 0 FF5757  ""  0 -2.9477894 2.4941998 -0.70257699 168 0 168 1 86 86 0 19.59 1 0.021 -45.789 1.713 34.537 0 0 -0.406 0 0 -9.924 3.955 -0.5 1.48 1.678 -0.5 2.606 83 9 164 1 <> <> <> <> <>
  87 3 29.463953 -16.477787 1.425626 205 " " K "A" 2 -0.12000 -0.12000 "LYS " " CB " "    " 6 0 A0A0A0  ""  0 2.4715967 -4.004868 -3.7181404 169 0 169 1 87 87 2 25.37 1 1.266 -5.275 -0.289 7.6 0 0 0 0 0 3.304 3.781 -0.12 1.75 1.975 -0.12 0.748 84 9 165 1 <> <> <> <> <>
  88 3 29.801434 -17.582905 0.332283 205 " " K "A" 2 -0.12000 -0.12000 "LYS " " CG " "    " 6 0 A0A0A0  ""  0 5.1447415 -5.2777257 4.7535548 170 0 170 1 88 88 2 35.37 1 0.562 -5.299 0.16 6.896 0 0 0 0 0 2.319 3.816 -0.12 1.75 1.975 -0.12 0 85 9 166 1 <> <> <> <> <>
  89 3 30.913126 -18.582693 0.564106 205 " " K "A" 2 -0.12000 -0.12000 "LYS " " CD " "    " 6 0 A0A0A0  ""  0 -5.8372464 3.606549 5.356216 171 0 171 1 89 89 2 44.92 1 0.933 -5.893 -0.247 7.689 0 0 0 0 0 2.481 3.487 -0.12 1.75 1.975 -0.12 1.122 86 9 167 1 <> <> <> <> <>
  90 3 30.743258 -19.606613 -0.637091 205 " " K "A" 2 0.19000 0.19000 "LYS " " CE " "    " 6 0 A0A0A0  ""  0 -7.2231412 6.6819844 -1.9699311 172 0 172 1 90 90 2 49.3 1 0.697 8.718 -0.274 -11.136 0 0 0 0 0 -1.996 3.359 0.19 1.75 1.975 0.19 0.623 87 9 168 1 <> <> <> <> <>
  91 32 31.296286 -20.973301 -0.317199 205 " " K "A" 38 -0.30000 -0.30000 "LYS " " NZ " "    " 7 1 2F2FFF  ""  0 -2.3432717 -2.6055849 3.0212278 173 0 173 1 91 91 3 51.05 1 0.601 1.761 -0.385 -2.64 0 0 -0.002 0 0 -0.667 2.996 -0.3 1.625 2.1 -0.3 28.748 88 9 169 1 <> <> <> <> <>
  92 15 27.615643 -17.505447 4.859639 206 " " P "A" 75 -0.50000 -0.50000 "PRO " " O  " "    " 8 0 FF5757  ""  0 -0.099962153 -2.2357628 5.0269899 187 0 187 1 92 92 0 18.02 1 0.024 -42.96 0.252 33.956 0 0 -0.005 0 0 -8.733 3.694 -0.5 1.48 1.678 -0.5 6.775 92 10 183 1 <> <> <> <> <>
  93 3 24.545702 -17.160938 3.892397 206 " " P "A" 2 -0.12000 -0.12000 "PRO " " CB " "    " 6 0 A0A0A0  ""  0 6.3375149 2.8547091 -3.1376967 188 0 188 1 93 93 2 22.78 1 4.322 -6.715 -0.671 7.967 0 -0.85 0 0 0 4.054 4.196 -0.12 1.75 1.975 -0.12 0 93 10 184 1 <> <> <> <> <>
  94 3 25.107435 -18.304171 2.978005 206 " " P "A" 2 -0.12000 -0.12000 "PRO " " CG " "    " 6 0 A0A0A0  ""  0 -3.4060721 1.9500719 1.3503369 189 0 189 1 94 94 2 23.99 1 1.7 -6.098 -0.764 8.585 0 -0.664 0 0 0 2.758 3.797 -0.12 1.75 1.975 -0.12 3.99 94 10 185 1 <> <> <> <> <>
  95 3 26.145575 -17.614285 2.141312 206 " " P "A" 2 -0.05000 -0.05000 "PRO " " CD " "    " 6 0 A0A0A0  ""  0 -7.3629351 9.8706541 -1.7871668 190 0 190 1 95 95 2 22.28 1 2.133 -2.338 0.527 3.507 0 -0.758 0 0 0 3.07 4.33 -0.05 1.75 1.975 -0.05 1.247 95 10 186 1 <> <> <> <> <>
  96 25 26.393988 -16.346027 2.885731 206 " " P "A" 38 -0.14000 -0.14000 "PRO " " N  " "    " 7 0 2F2FFF  ""  0 1.6562001 3.6513734 -3.3040442 191 0 191 1 96 96 0 22.18 1 1.997 -10.234 -0.218 10.206 0 0 0 0 0 1.751 5.322 -0.14 1.625 1.92 -0.14 0 89 10 187 1 <> <> <> <> <>
  97 3 25.682577 -16.225073 4.155472 206 " " P "A" 2 0.01000 0.01000 "PRO " " CA " "    " 6 0 A0A0A0  ""  0 -7.8595433 1.2000037 0.58101529 192 0 192 1 97 97 1 21.44 1 1.009 0.699 -0.365 1.237 0 -0.856 0 0 0 1.723 4.944 0.01 1.75 1.975 0.01 0 90 10 188 1 <> <> <> <> <>
  98 2 26.691349 -16.767347 5.207192 206 " " P "A" 2 0.50000 0.50000 "PRO " " C  " "    " 6 0 A0A0A0  ""  0 -4.4848385 3.0676975 4.7988 193 0 193 1 98 98 0 20.45 1 -0.429 23.375 2.43 -37.497 0 0 0 0 0 -12.121 4.887 0.5 1.875 2.112 0.5 0 91 10 189 1 <> <> <> <> <>
  99 16 25.431013 -16.441364 9.089957 207 " " S "A" 75 -0.68300 -0.68300 "SER " " OG " "    " 8 0 FF5757  ""  0 5.3232875 -3.0125229 4.868845 201 0 201 1 99 99 1 16.76 1 -1.071 -36.259 -0.824 39.355 0 0 -0.114 0 -0.199 0.889 4.246 -0.683 1.56 1.766 -0.683 4.514 101 11 197 1 <> <> <> <> <>
  100 25 26.326756 -16.563080 6.484152 207 " " S "A" 38 -0.50000 -0.50000 "SER " " N  " "    " 7 0 2F2FFF  ""  0 0.41785055 9.2432175 6.3976994 202 0 202 1 100 100 1 18.4 1 0.493 -31.067 -0.535 26.231 0 0 -0.016 0 -0.199 -5.094 4.565 -0.5 1.625 1.92 -0.5 1.955 96 11 198 1 <> <> <> <> <>
  101 3 27.120476 -17.067446 7.575081 207 " " S "A" 2 0.14000 0.14000 "SER " " CA " "    " 6 0 A0A0A0  ""  0 -4.3219261 2.7221267 -4.0420313 203 0 203 1 101 101 1 17.38 1 -0.552 10.147 -0.401 -5.086 0 -1.245 0 0 -0.199 2.664 4.881 0.14 1.75 1.975 0.14 0 97 11 199 1 <> <> <> <> <>
  102 2 27.054733 -18.598961 7.750390 207 " " S "A" 2 0.50000 0.50000 "SER " " C  " "    " 6 0 A0A0A0  ""  0 -2.0597553 6.103127 3.0144231 204 0 204 1 102 102 0 16.32 1 -1.197 26.669 1.576 -32.161 0 0 0 0 -0.199 -5.312 5.306 0.5 1.875 2.112 0.5 0 98 11 200 1 <> <> <> <> <>
  103 15 26.029938 -19.231237 7.465711 207 " " S "A" 75 -0.50000 -0.50000 "SER " " O  " "    " 8 0 FF5757  ""  0 3.2597539 -2.9671714 -2.8338249 205 0 205 1 103 103 0 14.77 1 0.103 -45.236 0.359 32.482 0 0 -0.144 0 -0.199 -12.635 4.436 -0.5 1.48 1.678 -0.5 2.189 99 11 201 1 <> <> <> <> <>
  104 3 26.803797 -16.300341 8.891577 207 " " S "A" 2 0.14500 0.14500 "SER " " CB " "    " 6 0 A0A0A0  ""  0 -2.2747235 -2.9774227 2.517724 206 0 206 1 104 104 2 16.38 1 -0.661 7.861 -0.845 -5.014 0 -2.182 0 0 -0.199 -1.041 4.815 0.145 1.75 1.975 0.145 0 100 11 202 1 <> <> <> <> <>
  105 2 27.879610 -21.079655 9.694560 208 " " G "A" 2 0.50000 0.50000 "GLY " " C  " "    " 6 0 A0A0A0  ""  0 -5.4367161 -7.4053302 -2.9344716 212 0 212 1 105 105 0 15.65 1 -0.167 18.014 -0.31 -29.202 0 0 0 0 0 -11.665 6.804 0.5 1.875 2.112 0.5 0 104 12 208 1 <> <> <> <> <>
  106 15 28.477861 -21.941288 10.352059 208 " " G "A" 75 -0.50000 -0.50000 "GLY " " O  " "    " 8 0 FF5757  ""  0 5.2888403 7.7588778 -0.98244488 213 0 213 1 106 106 0 14.99 1 0 -38.314 0.181 26.11 0 0 -0.238 0 0 -12.26 6.327 -0.5 1.48 1.678 -0.5 0 105 12 209 1 <> <> <> <> <>
  107 25 28.156103 -19.228222 8.238112 208 " " G "A" 38 -0.50000 -0.50000 "GLY " " N  " "    " 7 0 2F2FFF  ""  0 -3.2612035 -1.5161893 1.163254 214 0 214 1 107 107 1 16.68 1 0.171 -22.125 -0.031 22.052 0 0 -0.028 0 0 0.039 4.709 -0.5 1.625 1.92 -0.5 4.14 102 12 210 1 <> <> <> <> <>
  108 3 28.334766 -20.601919 8.366334 208 " " G "A" 2 0.08000 0.08000 "GLY " " CA " "    " 6 0 A0A0A0  ""  0 -6.6225319 4.3960972 4.0797091 215 0 215 1 108 108 2 15.39 1 -0.28 3.384 -0.783 0.426 0 -1.928 0 0 0 0.82 5.69 0.08 1.75 1.975 0.08 0 103 12 211 1 <> <> <> <> <>
  109 2 30.188820 -19.844757 14.290019 209 " " F "A" 2 -0.11500 -0.11500 "PHE " " CZ " "    " 6 0 A0A0A0  ""  2 -5.2621746 0.52015442 -0.24674439 219 0 219 1 109 109 1 15.3 1 0.193 -4.94 -0.239 5.545 0 -1.201 0 -0.034 0 -0.674 5.954 -0.115 1.775 2.002 -0.115 0 116 13 215 1 <> <> <> <> <>
  110 25 26.671970 -20.592985 10.099383 209 " " F "A" 38 -0.50000 -0.50000 "PHE " " N  " "    " 7 0 2F2FFF  ""  2 2.6002707 -5.3187342 5.0336843 220 0 220 1 110 110 1 14.05 1 0.323 -23.611 1.19 23.788 0 0 -0.128 0 0 1.561 6.98 -0.5 1.625 1.92 -0.5 0 106 13 216 1 <> <> <> <> <>
  111 3 25.894550 -20.881790 11.300757 209 " " F "A" 2 0.14000 0.14000 "PHE " " CA " "    " 6 0 A0A0A0  ""  2 -10.354633 -1.6655058 -2.0176256 221 0 221 1 111 111 1 15.3 1 0.727 7.131 -0.703 -4.286 0 -2.27 0 0 0 0.598 7.263 0.14 1.75 1.975 0.14 0 107 13 217 1 <> <> <> <> <>
  112 2 24.383419 -20.991714 10.995907 209 " " F "A" 2 0.50000 0.50000 "PHE " " C  " "    " 6 0 A0A0A0  ""  2 -5.0512037 0.13043609 2.3269572 222 0 222 1 112 112 0 15.86 1 -0.338 22.092 -0.652 -31.03 0 0 0 0 0 -9.928 6.552 0.5 1.875 2.112 0.5 0 108 13 218 1 <> <> <> <> <>
  113 15 23.677647 -19.960545 11.109716 209 " " F "A" 75 -0.50000 -0.50000 "PHE " " O  " "    " 8 0 FF5757  ""  2 -0.64510459 0.10054475 -4.5101848 223 0 223 1 113 113 0 15.26 1 0.018 -41.793 0.015 31.027 0 0 -0.003 0 0 -10.735 4.733 -0.5 1.48 1.678 -0.5 1.98 109 13 219 1 <> <> <> <> <>
  114 3 26.257824 -19.756233 12.363105 209 " " F "A" 2 -0.00500 -0.00500 "PHE " " CB " "    " 6 0 A0A0A0  ""  2 3.7081845 3.8317573 2.4213393 224 0 224 1 114 114 2 14.67 1 1.838 -0.264 -0.859 0.406 0 -2.359 0 -0.034 0 -1.272 6.701 -0.005 1.75 1.975 -0.005 0 110 13 220 1 <> <> <> <> <>
  115 2 27.667011 -19.782038 12.933263 209 " " F "A" 2 -0.11500 -0.11500 "PHE " " CG " "    " 6 0 A0A0A0  ""  2 -2.3835933 -2.3918118 3.047543 225 0 225 1 115 115 0 14.38 1 0.203 -5.383 0.584 5.619 0 -0.95 0 -0.034 0 0.04 6.903 -0.115 1.775 2.002 -0.115 0 111 13 221 1 <> <> <> <> <>
  116 2 28.077787 -20.889914 13.778177 209 " " F "A" 2 -0.11500 -0.11500 "PHE " " CD1" "    " 6 0 A0A0A0  ""  2 1.3940907 2.8987849 -4.1669402 226 0 226 1 116 116 1 15.71 1 0.141 -5.721 0.069 6.063 0 -1.155 0 -0.034 0 -0.637 6.283 -0.115 1.775 2.002 -0.115 0 112 13 222 1 <> <> <> <> <>
  117 2 28.621492 -18.741928 12.704320 209 " " F "A" 2 -0.11500 -0.11500 "PHE " " CD2" "    " 6 0 A0A0A0  ""  2 2.5054286 -6.2287478 -1.3468428 227 0 227 1 117 117 1 14.07 1 0.173 -6.02 0.277 6.471 0 -0.826 0 -0.034 0 0.042 5.558 -0.115 1.775 2.002 -0.115 0.38 113 13 223 1 <> <> <> <> <>
  118 2 29.325937 -20.980076 14.338748 209 " " F "A" 2 -0.11500 -0.11500 "PHE " " CE1" "    " 6 0 A0A0A0  ""  2 5.5552125 2.0802734 2.7952452 228 0 228 1 118 118 1 15.66 1 0.206 -5.523 -0.112 5.579 0 -1.259 0 -0.034 0 -1.142 5.887 -0.115 1.775 2.002 -0.115 0 114 13 224 1 <> <> <> <> <>
  119 2 29.805635 -18.746023 13.435841 209 " " F "A" 2 -0.11500 -0.11500 "PHE " " CE2" "    " 6 0 A0A0A0  ""  2 3.0015748 2.1228385 -0.97947079 229 0 229 1 119 119 1 16.79 1 0.137 -5.561 -0.044 5.864 0 -0.951 0 -0.034 0 -0.589 5.413 -0.115 1.775 2.002 -0.115 0.127 115 13 225 1 <> <> <> <> <>
  120 3 21.190989 -23.709095 8.238427 210 " " I "A" 2 -0.18000 -0.18000 "ILE " " CG2" "    " 6 0 A0A0A0  ""  2 0.18343049 0.059759237 9.229353 239 0 239 1 120 120 3 18.65 1 0.783 -9.09 0.272 9.635 0 -0.976 0 0 0 0.625 4.156 -0.18 1.75 1.975 -0.18 1.122 123 14 235 1 <> <> <> <> <>
  121 3 25.037621 -23.580534 8.170766 210 " " I "A" 2 -0.18000 -0.18000 "ILE " " CD1" "    " 6 0 A0A0A0  ""  2 -6.3359251 5.8000226 -6.1925497 240 0 240 1 121 121 3 21.18 1 0.287 -9.685 -0.395 9.253 0 -0.814 0 0 0 -1.353 3.562 -0.18 1.75 1.975 -0.18 6.484 124 14 236 1 <> <> <> <> <>
  122 25 23.864853 -22.113594 10.435470 210 " " I "A" 38 -0.50000 -0.50000 "ILE " " N  " "    " 7 0 2F2FFF  ""  2 4.0531974 -2.5813127 1.5997998 241 0 241 1 122 122 1 15.57 1 1.702 -27.148 0.375 23.375 0 0 -0.117 0 0 -1.813 6.647 -0.5 1.625 1.92 -0.5 0 117 14 237 1 <> <> <> <> <>
  123 3 22.548906 -22.253763 9.972969 210 " " I "A" 2 0.14000 0.14000 "ILE " " CA " "    " 6 0 A0A0A0  ""  2 -5.4295845 1.2494284 -1.9073478 242 0 242 1 123 123 1 16.27 1 2.295 8.784 -0.445 -4.508 0 -1.844 0 0 0 4.282 6.251 0.14 1.75 1.975 0.14 0 118 14 238 1 <> <> <> <> <>
  124 2 21.624678 -22.688471 11.165327 210 " " I "A" 2 0.50000 0.50000 "ILE " " C  " "    " 6 0 A0A0A0  ""  2 -4.1678262 7.1481109 2.1390066 243 0 243 1 124 124 0 16.02 1 0.323 27.084 0.245 -29.965 0 0 0 0 0 -2.313 6.712 0.5 1.875 2.112 0.5 0 119 14 239 1 <> <> <> <> <>
  125 15 22.004185 -23.530575 11.970665 210 " " I "A" 75 -0.50000 -0.50000 "ILE " " O  " "    " 8 0 FF5757  ""  2 -4.2276001 2.1920795 -2.2247903 244 0 244 1 125 125 0 15.5 1 0.083 -42.351 0.193 28.299 0 0 -0.119 0 0 -13.894 6.157 -0.5 1.48 1.678 -0.5 0 120 14 240 1 <> <> <> <> <>
  126 3 22.595221 -23.384727 8.815399 210 " " I "A" 2 -0.06000 -0.06000 "ILE " " CB " "    " 6 0 A0A0A0  ""  2 5.3831654 1.5453399 -0.73201847 245 0 245 1 126 126 1 18.41 1 3.478 -2.997 -0.687 3.698 0 -1.485 0 0 0 2.008 5.439 -0.06 1.75 1.975 -0.06 0 121 14 241 1 <> <> <> <> <>
  127 3 23.643768 -23.145832 7.740464 210 " " I "A" 2 -0.12000 -0.12000 "ILE " " CG1" "    " 6 0 A0A0A0  ""  2 0.61144757 -7.3588428 -4.181746 246 0 246 1 127 127 2 20.23 1 1.123 -6.24 -0.339 6.588 0 -1.097 0 0 0 0.036 4.574 -0.12 1.75 1.975 -0.12 0 122 14 242 1 <> <> <> <> <>
  128 3 19.435326 -22.440180 12.338387 211 " " I "A" 2 0.14000 0.14000 "ILE " " CA " "    " 6 0 A0A0A0  ""  2 -1.0542625 0.81970775 -6.9866028 258 0 258 1 128 128 1 12.76 1 2.238 8.33 -0.405 -4.519 0 -2.035 0 0 0 3.609 7.467 0.14 1.75 1.975 0.14 0 126 15 254 1 <> <> <> <> <>
  129 2 18.482769 -23.458685 11.659251 211 " " I "A" 2 0.50000 0.50000 "ILE " " C  " "    " 6 0 A0A0A0  ""  2 3.0333586 -0.12254694 -2.1716723 259 0 259 1 129 129 0 13.83 1 0.154 24.769 0.473 -30.491 0 0 0 0 0 -5.095 6.677 0.5 1.875 2.112 0.5 0 127 15 255 1 <> <> <> <> <>
  130 15 18.047461 -23.211075 10.515382 211 " " I "A" 75 -0.50000 -0.50000 "ILE " " O  " "    " 8 0 FF5757  ""  2 -0.043427579 -0.83689529 -2.3494544 260 0 260 1 130 130 0 15.66 1 0.047 -36.666 0.185 29.035 0 0 -0.006 0 0 -7.406 5.026 -0.5 1.48 1.678 -0.5 0.104 128 15 256 1 <> <> <> <> <>
  131 3 18.708899 -21.082905 12.645617 211 " " I "A" 2 -0.06000 -0.06000 "ILE " " CB " "    " 6 0 A0A0A0  ""  2 7.8510599 0.89378029 2.358881 261 0 261 1 131 131 1 14.13 1 3.258 -2.985 -0.836 4.002 0 -2.746 0 0 0 0.692 7.552 -0.06 1.75 1.975 -0.06 0 129 15 257 1 <> <> <> <> <>
  132 3 19.651104 -20.271749 13.515396 211 " " I "A" 2 -0.12000 -0.12000 "ILE " " CG1" "    " 6 0 A0A0A0  ""  2 -3.6216838 5.6124392 2.3990574 262 0 262 1 132 132 2 12.52 1 1.102 -6.372 -0.686 7.433 0 -3.207 0 0 0 -1.729 7.607 -0.12 1.75 1.975 -0.12 0 130 15 258 1 <> <> <> <> <>
  133 3 17.300602 -21.271461 13.376656 211 " " I "A" 2 -0.18000 -0.18000 "ILE " " CG2" "    " 6 0 A0A0A0  ""  2 -7.5495152 -1.1853309 -1.1650363 263 0 263 1 133 133 3 11.98 1 0.695 -8.194 -0.576 10.424 0 -2.951 0 0 0 -0.602 7.007 -0.18 1.75 1.975 -0.18 0 131 15 259 1 <> <> <> <> <>
  134 3 19.361998 -18.759993 13.373376 211 " " I "A" 2 -0.18000 -0.18000 "ILE " " CD1" "    " 6 0 A0A0A0  ""  2 1.3353157 -3.484551 2.2482207 264 0 264 1 134 134 3 14.97 1 0.3 -10.548 -1.193 11.463 0 -3.537 0 0 0 -3.516 6.695 -0.18 1.75 1.975 -0.18 0 132 15 260 1 <> <> <> <> <>
  135 25 20.502617 -22.050200 11.397559 211 " " I "A" 38 -0.50000 -0.50000 "ILE " " N  " "    " 7 0 2F2FFF  ""  2 1.6527785 0.65519673 -3.9782088 265 0 265 1 135 135 1 15.79 1 1.961 -29.549 0.187 23.48 0 0 0 0 0 -3.921 6.474 -0.5 1.625 1.92 -0.5 0.115 125 15 261 1 <> <> <> <> <>
  136 3 18.030434 -27.025091 12.401758 212 " " N "A" 2 -0.12000 -0.12000 "ASN " " CB " "    " 6 0 A0A0A0  ""  2 -1.0195336 5.280735 3.2288311 277 0 277 1 136 136 2 14.02 1 0.753 -8.067 -0.597 4.465 0 -1.147 0 0 -0.096 -4.688 4.467 -0.12 1.75 1.975 -0.12 0.623 137 16 273 1 <> <> <> <> <>
  137 2 17.388586 -28.327101 11.913958 212 " " N "A" 2 0.50000 0.50000 "ASN " " CG " "    " 6 0 A0A0A0  ""  2 3.3365459 0.87906194 2.5668533 278 0 278 1 137 137 0 18.88 1 -0.71 22.427 -0.445 -33.368 0 0 0 0 -0.096 -12.191 3.9 0.5 1.875 2.112 0.5 7.413 138 16 274 1 "No Flip"  <> <> <> <>
  138 15 17.294605 -28.713131 10.726511 212 " " N "A" 75 -0.50000 -0.50000 "ASN " " OD1" "    " 8 0 FF5757  ""  2 -0.75077903 3.225307 -7.1612277 279 0 279 1 138 138 0 19.52 1 0.155 -37.959 -0.911 30.041 0 0 -0.013 0 -0.096 -8.783 2.945 -0.5 1.48 1.678 -0.5 4.586 139 16 275 1 <> <> <> <> <>
  139 25 16.873827 -29.169132 12.812343 212 " " N "A" 38 -0.76000 -0.76000 "ASN " " ND2" "    " 7 0 2F2FFF  ""  2 -2.5222342 0.41369861 -0.91341633 280 0 280 1 139 139 2 14.71 1 -0.156 -37.667 0.262 30.674 0 0 -0.006 0 -0.096 -6.989 3.386 -0.76 1.625 1.92 -0.76 23.573 140 16 276 1 <> <> <> <> <>
  140 25 18.197481 -24.618990 12.305594 212 " " N "A" 38 -0.50000 -0.50000 "ASN " " N  " "    " 7 0 2F2FFF  ""  2 -3.1462636 -6.1360226 -0.73504794 281 0 281 1 140 140 1 13.54 1 0.655 -18.853 0.1 22.457 0 0 -0.124 0 -0.096 4.139 6.495 -0.5 1.625 1.92 -0.5 0 133 16 277 1 <> <> <> <> <>
  141 3 17.400740 -25.744493 11.819736 212 " " N "A" 2 0.14000 0.14000 "ASN " " CA " "    " 6 0 A0A0A0  ""  2 0.30399001 7.6106071 -1.8725394 282 0 282 1 141 141 1 13.88 1 0.43 7.151 0.068 -2.529 0 -1.323 0 0 -0.096 3.701 5.747 0.14 1.75 1.975 0.14 0 134 16 278 1 <> <> <> <> <>
  142 2 15.885724 -25.611143 12.382613 212 " " N "A" 2 0.50000 0.50000 "ASN " " C  " "    " 6 0 A0A0A0  ""  2 -1.7188598 -4.408824 -7.1487088 283 0 283 1 142 142 0 12.61 1 0.227 17.757 0.111 -28.63 0 0 0 0 -0.096 -10.629 6.068 0.5 1.875 2.112 0.5 0 135 16 279 1 <> <> <> <> <>
  143 15 14.935108 -25.659048 11.586865 212 " " N "A" 75 -0.50000 -0.50000 "ASN " " O  " "    " 8 0 FF5757  ""  2 -0.79102081 0.43209603 -3.5266626 284 0 284 1 143 143 0 11.45 1 0.008 -39.586 -0.701 26.805 0 0 -0.123 0 -0.096 -13.693 4.639 -0.5 1.48 1.678 -0.5 1.251 136 16 280 1 <> <> <> <> <>
  144 2 14.421886 -24.391151 15.310661 213 " " N "A" 2 0.50000 0.50000 "ASN " " C  " "    " 6 0 A0A0A0  ""  2 5.7579608 7.2161226 1.9005829 291 0 291 1 144 144 0 11.6 1 -0.153 12.418 -0.812 -28.002 0 0 0 0 -0.054 -16.602 6.852 0.5 1.875 2.112 0.5 0 143 17 287 1 <> <> <> <> <>
  145 15 15.292069 -24.093517 16.109123 213 " " N "A" 75 -0.50000 -0.50000 "ASN " " O  " "    " 8 0 FF5757  ""  2 -7.6165338 -4.14854 -1.1805248 292 0 292 1 145 145 0 10.62 1 0.016 -37.986 -0.429 26.386 0 0 -0.118 0 -0.054 -12.185 5.801 -0.5 1.48 1.678 -0.5 0 144 17 288 1 <> <> <> <> <>
  146 3 14.260005 -26.947483 15.062989 213 " " N "A" 2 -0.12000 -0.12000 "ASN " " CB " "    " 6 0 A0A0A0  ""  2 -3.3520594 -6.654819 -1.8169519 293 0 293 1 146 146 2 12.39 1 0.704 -6.319 -0.668 3.793 0 -1.108 0 0 -0.054 -3.653 4.838 -0.12 1.75 1.975 -0.12 0 145 17 289 1 <> <> <> <> <>
  147 2 12.776940 -27.238125 15.375157 213 " " N "A" 2 0.50000 0.50000 "ASN " " CG " "    " 6 0 A0A0A0  ""  2 -2.9083471 -3.3119209 -5.3781648 294 0 294 1 147 147 0 17.92 1 -0.947 17.689 -0.004 -30.028 0 0 0 0 -0.054 -13.345 3.961 0.5 1.875 2.112 0.5 7.548 146 17 290 1 "No Flip"  <> <> <> <>
  148 15 12.349537 -26.739517 16.366369 213 " " N "A" 75 -0.50000 -0.50000 "ASN " " OD1" "    " 8 0 FF5757  ""  2 3.956738 -5.9161544 3.0320556 295 0 295 1 148 148 0 20.31 1 0.297 -34.056 -0.882 26.922 0 0 -0.001 0 -0.054 -7.774 2.906 -0.5 1.48 1.678 -0.5 18.97 147 17 291 1 <> <> <> <> <>
  149 25 12.103993 -28.210814 14.675338 213 " " N "A" 38 -0.76000 -0.76000 "ASN " " ND2" "    " 7 0 2F2FFF  ""  2 -3.4861913 3.6287858 3.5852537 296 0 296 1 149 149 2 16.39 1 -0.529 -33.713 -0.431 26.343 0 0 -0.002 0 -0.054 -8.387 3.351 -0.76 1.625 1.92 -0.76 23.113 148 17 292 1 <> <> <> <> <>
  150 25 15.727486 -25.581133 13.714618 213 " " N "A" 38 -0.50000 -0.50000 "ASN " " N  " "    " 7 0 2F2FFF  ""  2 -0.24076124 7.1287675 2.3291082 297 0 297 1 150 150 1 11.93 1 0.397 -19.665 0.08 21.273 0 0 -0.078 0 -0.054 1.953 6.64 -0.5 1.625 1.92 -0.5 0 141 17 293 1 <> <> <> <> <>
  151 3 14.485836 -25.534901 14.387648 213 " " N "A" 2 0.14000 0.14000 "ASN " " CA " "    " 6 0 A0A0A0  ""  2 1.5516846 -1.9430648 5.8682766 298 0 298 1 151 151 1 12.24 1 -0.161 5.609 -0.587 -2.355 0 -1.469 0 0 -0.054 0.982 6.637 0.14 1.75 1.975 0.14 0 142 17 294 1 <> <> <> <> <>
  152 3 11.944858 -20.278040 16.186432 214 " " V "A" 2 -0.18000 -0.18000 "VAL " " CG2" "    " 6 0 A0A0A0  ""  2 -3.5905967 -1.730455 1.7026839 305 0 305 1 152 152 3 11.69 1 0.015 -7.717 -0.531 10.997 0 -2.714 0 0 0 0.051 6.6 -0.18 1.75 1.975 -0.18 0 154 18 301 1 <> <> <> <> <>
  153 3 13.791572 -20.783964 14.495229 214 " " V "A" 2 -0.18000 -0.18000 "VAL " " CG1" "    " 6 0 A0A0A0  ""  2 -0.56228799 4.918345 -2.7414787 306 0 306 1 153 153 3 8.98 1 0.299 -8.123 -0.67 11.024 0 -2.65 0 0 0 -0.121 7.617 -0.18 1.75 1.975 -0.18 0 155 18 302 1 <> <> <> <> <>
  154 25 13.297057 -23.641150 15.199449 214 " " V "A" 38 -0.50000 -0.50000 "VAL " " N  " "    " 7 0 2F2FFF  ""  2 6.0801969 0.016520156 -4.0490909 307 0 307 1 154 154 1 9.87 1 1.375 -21.942 0.176 21.568 0 0 -0.12 0 0 1.057 6.901 -0.5 1.625 1.92 -0.5 0 149 18 303 1 <> <> <> <> <>
  155 3 13.031560 -22.600454 16.165041 214 " " V "A" 2 0.14000 0.14000 "VAL " " CA " "    " 6 0 A0A0A0  ""  2 -3.1492314 -2.1026649 -4.9145365 308 0 308 1 155 155 1 9.71 1 1.235 6.37 -0.59 -4.566 0 -1.979 0 0 0 0.47 7.826 0.14 1.75 1.975 0.14 0 150 18 304 1 <> <> <> <> <>
  156 2 11.885424 -23.144884 17.012032 214 " " V "A" 2 0.50000 0.50000 "VAL " " C  " "    " 6 0 A0A0A0  ""  2 -0.028800726 -3.4394948 -3.1924136 309 0 309 1 156 156 0 11.53 1 -0.207 15.714 0.22 -28.993 0 0 0 0 0 -13.266 6.88 0.5 1.875 2.112 0.5 0 151 18 305 1 <> <> <> <> <>
  157 15 10.771647 -23.424026 16.503178 214 " " V "A" 75 -0.50000 -0.50000 "VAL " " O  " "    " 8 0 FF5757  ""  2 -1.2296873 -1.2752435 -1.3053198 310 0 310 1 157 157 0 12.43 1 0.041 -35.209 0.25 26.872 0 0 -0.121 0 0 -8.166 5.77 -0.5 1.48 1.678 -0.5 0 152 18 306 1 <> <> <> <> <>
  158 3 12.605147 -21.370998 15.326385 214 " " V "A" 2 -0.06000 -0.06000 "VAL " " CB " "    " 6 0 A0A0A0  ""  2 -6.5358534 0.23608798 1.726359 311 0 311 1 158 158 1 10.33 1 2.052 -2.259 -1.044 3.9 0 -2.555 0 0 0 0.093 8.099 -0.06 1.75 1.975 -0.06 0 153 18 307 1 <> <> <> <> <>
  159 25 12.215241 -23.275187 18.311481 215 " " T "A" 38 -0.50000 -0.50000 "THR " " N  " "    " 7 0 2F2FFF  ""  2 1.2229526 -1.4926605 -3.5595856 321 0 321 1 159 159 1 12.58 1 2.247 -19.172 -0.399 20.337 0 0 -0.122 0 -0.213 2.678 6.404 -0.5 1.625 1.92 -0.5 0 156 19 317 1 <> <> <> <> <>
  160 3 11.207154 -23.382755 19.311750 215 " " T "A" 2 0.14000 0.14000 "THR " " CA " "    " 6 0 A0A0A0  ""  2 4.710206 1.1124507 -0.83580786 322 0 322 1 160 160 1 12.93 1 1.67 7.12 -0.464 -5.109 0 -1.797 0 0 -0.213 1.207 6.466 0.14 1.75 1.975 0.14 0 157 19 318 1 <> <> <> <> <>
  161 2 11.237351 -22.122086 20.220978 215 " " T "A" 2 0.50000 0.50000 "THR " " C  " "    " 6 0 A0A0A0  ""  2 2.7955973 -2.0708244 3.6593995 323 0 323 1 161 161 0 13.52 1 -0.552 21.392 -0.147 -29.353 0 0 0 0 -0.213 -8.873 6.455 0.5 1.875 2.112 0.5 0 158 19 319 1 <> <> <> <> <>
  162 15 12.243174 -21.814075 20.810448 215 " " T "A" 75 -0.50000 -0.50000 "THR " " O  " "    " 8 0 FF5757  ""  2 -0.41032115 -2.1423173 -3.3293018 324 0 324 1 162 162 0 13.61 1 0.079 -36.801 -0.026 28.973 0 0 -0.125 0 -0.213 -8.113 5.145 -0.5 1.48 1.678 -0.5 0.313 159 19 320 1 <> <> <> <> <>
  163 3 11.517619 -24.613171 20.256947 215 " " T "A" 2 0.20500 0.20500 "THR " " CB " "    " 6 0 A0A0A0  ""  2 -3.5057578 2.4950409 1.9644495 325 0 325 1 163 163 1 13.49 1 2.4 6.516 -0.643 -7.597 0 -1.414 0 0 -0.213 -0.951 4.698 0.205 1.75 1.975 0.205 0 160 19 321 1 <> <> <> <> <>
  164 16 11.615832 -25.727337 19.494610 215 " " T "A" 75 -0.68300 -0.68300 "THR " " OG1" "    " 8 0 FF5757  ""  2 4.8214302 -1.6468661 -1.193609 326 0 326 1 164 164 1 15.54 1 1.007 -23.566 -0.557 26.893 0 0 0 0 -0.213 3.564 3.321 -0.683 1.56 1.766 -0.683 13.322 161 19 322 1 <> <> <> <> <>
  165 3 10.517875 -24.921177 21.407608 215 " " T "A" 2 -0.18000 -0.18000 "THR " " CG2" "    " 6 0 A0A0A0  ""  2 2.2035623 0.16251135 5.9948893 327 0 327 1 165 165 3 11.34 1 -0.401 -7.938 -0.358 8.867 0 -0.895 0 0 -0.213 -0.937 3.728 -0.18 1.75 1.975 -0.18 2.618 162 19 323 1 <> <> <> <> <>
  166 25 10.136999 -21.449594 20.331352 216 " " L "A" 38 -0.50000 -0.50000 "LEU " " N  " "    " 7 0 2F2FFF  ""  2 -1.498413 5.3234477 10.602091 335 0 335 1 166 166 1 11.55 1 1.364 -19.668 -0.252 25.083 0 0 -0.121 0 0 6.406 6.856 -0.5 1.625 1.92 -0.5 0 163 20 331 1 <> <> <> <> <>
  167 3 9.929373 -20.338715 21.264898 216 " " L "A" 2 0.14000 0.14000 "LEU " " CA " "    " 6 0 A0A0A0  ""  2 -3.2457979 -0.9305042 -1.7432882 336 0 336 1 167 167 1 13.27 1 1.686 7.679 -0.484 -4.959 0 -1.87 0 0 0 2.053 7.61 0.14 1.75 1.975 0.14 0 164 20 332 1 <> <> <> <> <>
  168 2 8.822558 -20.637705 22.260361 216 " " L "A" 2 0.50000 0.50000 "LEU " " C  " "    " 6 0 A0A0A0  ""  2 -5.3166413 -2.4273736 6.8447266 337 0 337 1 168 168 0 12.6 1 0.083 24.508 -0.667 -33.205 0 0 0 0 0 -9.281 6.802 0.5 1.875 2.112 0.5 0 165 20 333 1 <> <> <> <> <>
  169 15 7.990841 -21.523209 21.971388 216 " " L "A" 75 -0.50000 -0.50000 "LEU " " O  " "    " 8 0 FF5757  ""  2 -2.4473307 -3.0512612 1.8449488 338 0 338 1 169 169 0 13.63 1 0.241 -42.335 -0.394 30.911 0 0 -0.125 0 0 -11.701 5.555 -0.5 1.48 1.678 -0.5 0.208 166 20 334 1 <> <> <> <> <>
  170 3 9.436961 -19.151768 20.434278 216 " " L "A" 2 -0.12000 -0.12000 "LEU " " CB " "    " 6 0 A0A0A0  ""  2 -2.5189469 -1.0973501 4.2677655 339 0 339 1 170 170 2 12.02 1 2.656 -6.743 -0.831 7.813 0 -2.336 0 0 0 0.559 7.548 -0.12 1.75 1.975 -0.12 0 167 20 335 1 <> <> <> <> <>
  171 3 10.462460 -18.536354 19.500946 216 " " L "A" 2 -0.06000 -0.06000 "LEU " " CG " "    " 6 0 A0A0A0  ""  2 -0.57361066 0.08875303 -4.7523203 340 0 340 1 171 171 1 14.12 1 0.806 -2.827 -0.939 2.951 0 -2.382 0 0 0 -2.392 7.429 -0.06 1.75 1.975 -0.06 0 168 20 336 1 <> <> <> <> <>
  172 3 9.761973 -18.127048 18.231995 216 " " L "A" 2 -0.18000 -0.18000 "LEU " " CD2" "    " 6 0 A0A0A0  ""  2 -2.1317155 -3.6467292 -0.9962182 341 0 341 1 172 172 3 15.92 1 0.17 -11.338 -0.955 12.257 0 -2.598 0 0 0 -2.464 6.249 -0.18 1.75 1.975 -0.18 0 169 20 337 1 <> <> <> <> <>
  173 3 11.237053 -17.408001 20.269630 216 " " L "A" 2 -0.18000 -0.18000 "LEU " " CD1" "    " 6 0 A0A0A0  ""  2 0.94933373 0.81352586 -1.8337939 342 0 342 1 173 173 3 17.06 1 0.367 -10.446 -0.712 12.028 0 -2.068 0 0 0 -0.83 6.714 -0.18 1.75 1.975 -0.18 0 170 20 338 1 <> <> <> <> <>
  174 15 8.919132 -17.836685 25.140909 217 " " N "A" 75 -0.50000 -0.50000 "ASN " " O  " "    " 8 0 FF5757  ""  2 -3.8618062 -9.8629055 1.09519 354 0 354 1 174 174 0 13.23 1 0.03 -42.687 0.447 31.492 0 0 -0.123 0 -0.014 -10.854 6.039 -0.5 1.48 1.678 -0.5 0 174 21 350 1 <> <> <> <> <>
  175 3 8.220373 -20.677155 25.589649 217 " " N "A" 2 -0.12000 -0.12000 "ASN " " CB " "    " 6 0 A0A0A0  ""  2 3.42009 7.3725243 -2.9594223 355 0 355 1 175 175 2 12.06 1 1.134 -8.514 -0.742 5.906 0 -1.743 0 -0.078 -0.014 -4.051 5.31 -0.12 1.75 1.975 -0.12 0 175 21 351 1 <> <> <> <> <>
  176 2 7.080026 -20.971762 26.566175 217 " " N "A" 2 0.50000 0.50000 "ASN " " CG " "    " 6 0 A0A0A0  ""  2 -2.1123447 -5.8100734 -4.5153847 356 0 356 1 176 176 0 20.69 1 -0.696 25.818 -0.643 -37.721 0 0 0 -0.078 -0.014 -13.335 4.335 0.5 1.875 2.112 0.5 1.752 176 21 352 1 "No Flip"  <> <> <> <>
  177 15 6.172505 -21.829987 26.407524 217 " " N "A" 75 -0.50000 -0.50000 "ASN " " OD1" "    " 8 0 FF5757  ""  2 5.0081482 -4.9119177 -1.9186174 357 0 357 1 177 177 0 23.5 1 0.304 -43.178 -0.915 35.197 0 0 -0.06 -0.078 -0.014 -8.745 3.095 -0.5 1.48 1.678 -0.5 15.218 177 21 353 1 <> <> <> <> <>
  178 25 7.130898 -20.357004 27.739872 217 " " N "A" 38 -0.76000 -0.76000 "ASN " " ND2" "    " 7 0 2F2FFF  ""  2 0.40289834 0.06591507 5.9876266 358 0 358 1 178 178 2 20.62 1 -0.459 -41.196 -0.705 35.893 0 0 -0.007 -0.078 -0.014 -6.566 3.475 -0.76 1.625 1.92 -0.76 21.273 178 21 354 1 <> <> <> <> <>
  179 25 8.939485 -19.916521 23.334349 217 " " N "A" 38 -0.50000 -0.50000 "ASN " " N  " "    " 7 0 2F2FFF  ""  2 0.79752201 -5.0641794 0.30598485 359 0 359 1 179 179 1 12.7 1 1.002 -20.638 0.236 26.886 0 0 -0.121 0 -0.014 7.352 6.827 -0.5 1.625 1.92 -0.5 0 171 21 355 1 <> <> <> <> <>
  180 3 7.879679 -19.820719 24.402845 217 " " N "A" 2 0.14000 0.14000 "ASN " " CA " "    " 6 0 A0A0A0  ""  2 6.2608871 3.9781609 1.6209722 360 0 360 1 180 180 1 13.34 1 0.494 7.291 -0.657 -4.262 0 -1.895 0 0 -0.014 0.957 6.865 0.14 1.75 1.975 0.14 0 172 21 356 1 <> <> <> <> <>
  181 2 7.837557 -18.356663 24.814188 217 " " N "A" 2 0.50000 0.50000 "ASN " " C  " "    " 6 0 A0A0A0  ""  2 -2.309782 -7.0577831 -3.6378443 361 0 361 1 181 181 0 13.84 1 -0.292 18.073 -0.637 -33.512 0 0 0 0 -0.014 -16.382 7.084 0.5 1.875 2.112 0.5 0 173 21 357 1 <> <> <> <> <>
  182 3 6.417945 -16.314938 25.077860 218 " " I "A" 2 0.14000 0.14000 "ILE " " CA " "    " 6 0 A0A0A0  ""  2 4.0391693 0.37831616 2.9581201 368 0 368 1 182 182 1 14.25 1 2.261 8.126 -0.537 -5.943 0 -1.819 0 0 0 2.087 8.363 0.14 1.75 1.975 0.14 0 180 22 364 1 <> <> <> <> <>
  183 2 5.398235 -16.168287 26.201124 218 " " I "A" 2 0.50000 0.50000 "ILE " " C  " "    " 6 0 A0A0A0  ""  2 9.0092707 -4.8002648 -6.0273356 369 0 369 1 183 183 0 14.9 1 0.184 25.246 0.256 -33.266 0 0 0 0 0 -7.58 7.733 0.5 1.875 2.112 0.5 0 181 22 365 1 <> <> <> <> <>
  184 15 4.317540 -16.747051 26.154703 218 " " I "A" 75 -0.50000 -0.50000 "ILE " " O  " "    " 8 0 FF5757  ""  2 0.053101517 -1.8414646 4.7565207 370 0 370 1 184 184 0 13.31 1 0.018 -41.371 -0.181 32.068 0 0 -0.134 0 0 -9.601 6.586 -0.5 1.48 1.678 -0.5 0 182 22 366 1 <> <> <> <> <>
  185 3 6.123123 -15.498722 23.727133 218 " " I "A" 2 -0.06000 -0.06000 "ILE " " CB " "    " 6 0 A0A0A0  ""  2 -12.272206 4.773622 5.8554134 371 0 371 1 185 185 1 14.26 1 3.237 -3.041 -0.764 4.269 0 -2.302 0 0 0 1.398 7.773 -0.06 1.75 1.975 -0.06 0 183 22 367 1 <> <> <> <> <>
  186 3 7.074423 -15.780647 22.586550 218 " " I "A" 2 -0.12000 -0.12000 "ILE " " CG1" "    " 6 0 A0A0A0  ""  2 4.4485235 4.6477361 -1.7837371 372 0 372 1 186 186 2 16.82 1 1.136 -6.441 -0.651 7.901 0 -2.485 0 0 0 -0.54 6.638 -0.12 1.75 1.975 -0.12 0 184 22 368 1 <> <> <> <> <>
  187 3 5.855350 -14.006987 24.002268 218 " " I "A" 2 -0.18000 -0.18000 "ILE " " CG2" "    " 6 0 A0A0A0  ""  2 4.4165201 3.3517528 0.64437461 373 0 373 1 187 187 3 11.62 1 0.694 -9.145 -0.194 11.295 0 -2.615 0 0 0 0.034 6.156 -0.18 1.75 1.975 -0.18 0 185 22 369 1 <> <> <> <> <>
  188 3 6.429915 -15.392582 21.164898 218 " " I "A" 2 -0.18000 -0.18000 "ILE " " CD1" "    " 6 0 A0A0A0  ""  2 4.8632421 -2.5655587 3.7533464 374 0 374 1 188 188 3 19.39 1 0.319 -10.942 -0.78 11.864 0 -2.751 0 0 0 -2.29 5.707 -0.18 1.75 1.975 -0.18 0 186 22 370 1 <> <> <> <> <>
  189 25 6.653848 -17.761059 24.852573 218 " " I "A" 38 -0.50000 -0.50000 "ILE " " N  " "    " 7 0 2F2FFF  ""  2 -0.39288366 2.1977391 -0.23561269 375 0 375 1 189 189 1 13.75 1 2.121 -27.849 -0.07 27.433 0 0 -0.12 0 0 1.515 7.5 -0.5 1.625 1.92 -0.5 0 179 22 371 1 <> <> <> <> <>
  190 3 5.888749 -15.277092 29.638836 219 " " N "A" 2 -0.12000 -0.12000 "ASN " " CB " "    " 6 0 A0A0A0  ""  2 -7.3274755 0.99381435 1.7114476 387 0 387 1 190 190 2 15.27 1 0.784 -7.307 -0.74 5.176 0 -1.869 0 -0.012 -0.295 -4.261 5.305 -0.12 1.75 1.975 -0.12 0.249 191 23 383 1 <> <> <> <> <>
  191 2 5.086984 -15.275604 30.895681 219 " " N "A" 2 0.50000 0.50000 "ASN " " CG " "    " 6 0 A0A0A0  ""  2 2.009445 2.9167588 1.6122085 388 0 388 1 191 191 0 19.04 1 -0.823 23.068 -0.208 -35.336 0 0 0 -0.012 -0.295 -13.604 4.709 0.5 1.875 2.112 0.5 7.143 192 23 384 1 "Flip"  <> <> <> <>
  192 15 4.292099 -16.137690 31.153921 219 " " N "A" 75 -0.50000 -0.50000 "ASN " " OD1" "    " 8 0 FF5757  ""  2 2.7133214 -5.4244771 -0.47064117 389 0 389 1 192 192 0 29.41 1 0.246 -38.772 -1.356 32.661 0 0 -0.134 -0.012 -0.295 -7.662 3.67 -0.5 1.48 1.678 -0.5 0.313 193 23 385 1 <> <> <> <> <>
  193 25 5.275483 -14.348984 31.838531 219 " " N "A" 38 -0.76000 -0.76000 "ASN " " ND2" "    " 7 0 2F2FFF  ""  2 -0.42021382 5.0057373 -1.161962 390 0 390 1 193 193 2 17.42 1 -0.312 -41.571 0.235 38.121 0 0 -0.123 -0.012 -0.295 -3.957 4.239 -0.76 1.625 1.92 -0.76 5.979 194 23 386 1 <> <> <> <> <>
  194 25 5.724210 -15.343754 27.224174 219 " " N "A" 38 -0.50000 -0.50000 "ASN " " N  " "    " 7 0 2F2FFF  ""  2 -0.52863204 -2.8287027 2.6238093 391 0 391 1 194 194 1 14.82 1 0.754 -15.795 0.458 26.347 0 0 -0.125 0 -0.295 11.344 7.506 -0.5 1.625 1.92 -0.5 0 187 23 387 1 <> <> <> <> <>
  195 3 4.969421 -15.043915 28.377413 219 " " N "A" 2 0.14000 0.14000 "ASN " " CA " "    " 6 0 A0A0A0  ""  2 -13.214597 -6.5861068 -0.40503481 392 0 392 1 195 195 1 14.94 1 0.315 6.406 -0.494 -4.087 0 -2.191 0 0 -0.295 -0.346 7.309 0.14 1.75 1.975 0.14 0 188 23 388 1 <> <> <> <> <>
  196 2 4.531522 -13.562789 28.309483 219 " " N "A" 2 0.50000 0.50000 "ASN " " C  " "    " 6 0 A0A0A0  ""  2 1.2949387 -3.6448667 -2.1058109 393 0 393 1 196 196 0 14.43 1 -0.087 14.581 -0.854 -30.926 0 0 0 0 -0.295 -17.581 7.374 0.5 1.875 2.112 0.5 0 189 23 389 1 <> <> <> <> <>
  197 15 5.284873 -12.641953 28.573233 219 " " N "A" 75 -0.50000 -0.50000 "ASN " " O  " "    " 8 0 FF5757  ""  2 -5.0116038 -1.5800693 0.61245078 394 0 394 1 197 197 0 14.62 1 0.067 -39.031 -0.404 27.904 0 0 -0.128 0 -0.295 -11.886 6.13 -0.5 1.48 1.678 -0.5 0 190 23 390 1 <> <> <> <> <>
  198 2 2.432004 -11.247991 28.846708 220 " " I "A" 2 0.50000 0.50000 "ILE " " C  " "    " 6 0 A0A0A0  ""  2 5.2633061 -1.089336 2.3920276 401 0 401 1 198 198 0 17.27 1 0.764 20.252 1.218 -29.336 0 0 0 0 0 -7.102 6.842 0.5 1.875 2.112 0.5 0 197 24 397 1 <> <> <> <> <>
  199 15 1.868313 -11.859945 29.787910 220 " " I "A" 75 -0.50000 -0.50000 "ILE " " O  " "    " 8 0 FF5757  ""  2 -1.0570201 -2.7166948 2.5074346 402 0 402 1 199 199 0 15.64 1 0.124 -39.255 -0.098 28.631 0 0 -0.648 0 0 -11.246 5.523 -0.5 1.48 1.678 -0.5 0.313 198 24 398 1 <> <> <> <> <>
  200 3 1.417053 -12.216330 26.783983 220 " " I "A" 2 -0.06000 -0.06000 "ILE " " CB " "    " 6 0 A0A0A0  ""  2 6.3012643 -2.6988568 2.7354822 403 0 403 1 200 200 1 15.1 1 2.574 -2.588 -0.842 3.849 0 -2.013 0 0 0 0.98 7.22 -0.06 1.75 1.975 -0.06 0 199 24 399 1 <> <> <> <> <>
  201 3 1.607551 -12.987127 25.453682 220 " " I "A" 2 -0.12000 -0.12000 "ILE " " CG1" "    " 6 0 A0A0A0  ""  2 2.0641921 -4.1014423 2.2376931 404 0 404 1 201 201 2 16.15 1 1.095 -5.632 -0.684 7.287 0 -2.355 0 0 0 -0.289 6.826 -0.12 1.75 1.975 -0.12 0 200 24 400 1 <> <> <> <> <>
  202 3 0.673443 -10.912816 26.408411 220 " " I "A" 2 -0.18000 -0.18000 "ILE " " CG2" "    " 6 0 A0A0A0  ""  2 3.0397487 1.0489362 1.8451203 405 0 405 1 202 202 3 15.03 1 0.7 -7.304 0.097 9.699 0 -2.04 0 0 0 1.153 5.334 -0.18 1.75 1.975 -0.18 0.499 201 24 401 1 <> <> <> <> <>
  203 3 2.444417 -12.289247 24.419687 220 " " I "A" 2 -0.18000 -0.18000 "ILE " " CD1" "    " 6 0 A0A0A0  ""  2 5.1894383 -5.0399113 4.5950217 406 0 406 1 203 203 3 16.76 1 0.311 -9.268 -0.912 10.642 0 -2.662 0 0 0 -1.89 5.702 -0.18 1.75 1.975 -0.18 0 202 24 402 1 <> <> <> <> <>
  204 25 3.272121 -13.337686 27.785393 220 " " I "A" 38 -0.50000 -0.50000 "ILE " " N  " "    " 7 0 2F2FFF  ""  2 -1.5653831 7.2518392 -4.3685055 407 0 407 1 204 204 1 14.24 1 1.887 -25.25 -0.242 25.308 0 0 -0.138 0 0 1.564 7.891 -0.5 1.625 1.92 -0.5 0 195 24 403 1 <> <> <> <> <>
  205 3 2.713618 -12.000418 27.508484 220 " " I "A" 2 0.14000 0.14000 "ILE " " CA " "    " 6 0 A0A0A0  ""  2 3.4221003 -6.9950066 2.888628 408 0 408 1 205 205 1 15.56 1 2.008 7.148 -0.556 -5.019 0 -1.551 0 0 0 2.03 7.904 0.14 1.75 1.975 0.14 0 196 24 404 1 <> <> <> <> <>
  206 15 3.848095 -7.311311 28.738855 221 " " H "A" 75 -0.50000 -0.50000 "HIS " " O  " "    " 8 0 FF5757  ""  0 2.8919339 1.3742877 -0.41831264 420 0 420 1 206 206 0 18.93 1 0.005 -31.239 0.637 24.213 0 0 -0.057 0 0 -6.441 4.08 -0.5 1.48 1.678 -0.5 3.335 206 25 416 1 <> <> <> <> <>
  207 3 3.112531 -8.975095 31.215769 221 " " H "A" 2 -0.00500 -0.00500 "HIS " " CB " "    " 6 0 A0A0A0  ""  0 -3.8741672 1.0721116 -0.35137036 421 0 421 1 207 207 2 18.43 1 2.13 -0.237 -0.554 -0.338 0 -1.267 0 -0.2 0 -0.466 4.469 -0.005 1.75 1.975 -0.005 0.499 207 25 417 1 <> <> <> <> <>
  208 2 3.393103 -7.789183 32.171478 221 " " H "A" 2 0.01500 0.01500 "HIS " " CG " "    " 6 0 A0A0A0  ""  0 -0.17629467 4.2823138 3.9598007 422 0 422 1 208 208 0 23.73 1 0.626 0.539 -0.396 -0.857 0 -0.506 0 -0.2 0 -0.793 4.346 0.015 1.775 2.002 0.015 2.28 208 25 418 1 "Flip HIS"  <> <> <> <>
  209 25 4.635804 -7.554798 32.843372 221 " " H "A" 38 -0.57000 -0.57000 "HIS " " ND1" "    " 7 0 2F2FFF  ""  0 -0.26594239 -1.6182384 1.7297049 423 0 423 1 209 209 1 26.29 1 1.7 -26.349 -0.739 25.966 0 0 0 -0.2 0 0.378 3.345 -0.57 1.625 1.838 -0.57 17.823 209 25 419 1 <> <> <> <> <>
  210 2 2.525946 -6.777801 32.577045 221 " " H "A" 2 -0.01500 -0.01500 "HIS " " CD2" "    " 6 0 A0A0A0  ""  0 -1.02048 3.020813 2.5628445 424 0 424 1 210 210 1 27.02 1 1.072 -0.809 -0.818 2.373 0 -0.711 0 -0.2 0 0.907 4.316 -0.015 1.775 2.002 -0.015 0.633 210 25 420 1 <> <> <> <> <>
  211 2 4.393722 -6.557439 33.700912 221 " " H "A" 2 0.29500 0.29500 "HIS " " CE1" "    " 6 0 A0A0A0  ""  0 -0.96123183 4.7015901 0.54289824 425 0 425 1 211 211 1 25.73 1 2 15.589 -0.563 -15.846 0 0 0 -0.2 0 0.979 3.381 0.295 1.775 2.002 0.295 13.174 211 25 421 1 <> <> <> <> <>
  212 25 3.172300 -6.055314 33.556015 221 " " H "A" 38 -0.49000 -0.49000 "HIS " " NE2" "    " 7 0 2F2FFF  ""  0 -0.96182108 0.4892258 -3.574908 426 0 426 1 212 212 0 24.96 1 2.275 -29.726 -1.058 24.444 0 0 0 -0.2 0 -4.265 3.481 -0.49 1.625 1.838 -0.49 10.579 212 25 422 1 <> <> <> <> <>
  213 25 2.798496 -9.910784 28.885935 221 " " H "A" 38 -0.50000 -0.50000 "HIS " " N  " "    " 7 0 2F2FFF  ""  0 3.4722552 -4.389658 4.8217402 427 0 427 1 213 213 1 17.67 1 1.076 -14.432 0.02 19.833 0 0 -0.122 0 0 6.374 6.169 -0.5 1.625 1.92 -0.5 0 203 25 423 1 <> <> <> <> <>
  214 3 2.432260 -8.855458 29.799814 221 " " H "A" 2 0.14000 0.14000 "HIS " " CA " "    " 6 0 A0A0A0  ""  0 -4.8987999 -0.28431255 4.8353572 428 0 428 1 214 214 1 19.76 1 0.949 5.974 -0.476 -2.457 0 -1.053 0 0 0 2.937 5.254 0.14 1.75 1.975 0.14 0 204 25 424 1 <> <> <> <> <>
  215 2 2.721132 -7.515845 29.182297 221 " " H "A" 2 0.50000 0.50000 "HIS " " C  " "    " 6 0 A0A0A0  ""  0 -0.6851567 6.1589112 -10.813325 429 0 429 1 215 215 0 20.05 1 -0.918 15.189 0.533 -25.091 0 0 0 0 0 -10.287 4.906 0.5 1.875 2.112 0.5 0.135 205 25 425 1 <> <> <> <> <>
  216 3 0.590385 -4.599779 28.301807 222 " " D "A" 2 -0.22000 -0.22000 "ASP " " CB " "    " 6 0 A0A0A0  ""  0 -0.93252951 1.244526 1.5716686 437 0 437 1 216 216 2 25.29 1 -0.937 -10.908 -0.321 6.941 0 -0.605 0 0 0 -5.829 3.65 -0.22 1.75 1.975 -0.22 0 217 26 433 1 <> <> <> <> <>
  217 2 0.090419 -3.844505 29.475965 222 " " D "A" 2 0.70000 0.70000 "ASP " " CG " "    " 6 0 A0A0A0  ""  0 -1.0707601 -1.3187046 -2.1012948 438 0 438 1 217 217 0 33.15 1 -1.348 -20.813 -0.134 23.225 0 0 0 0 0 0.931 3.248 0.7 1.875 2.112 0.7 13.883 218 26 434 1 <> <> <> <> <>
  218 15 -0.232119 -4.417635 30.518074 222 " " D "A" 75 -0.80000 -0.80000 "ASP " " OD1" "    " 8 0 FF5757  ""  0 -6.5372958 -5.0404835 2.0269094 439 0 439 1 218 218 0 40.89 1 0.123 19.432 0.849 -33.638 0 0 -0.04 0 0 -13.274 3.06 -0.8 1.48 1.678 -0.8 3.127 219 26 435 1 <> <> <> <> <>
  219 18 -0.038368 -2.632843 29.367531 222 " " D "A" 75 -0.80000 -0.80000 "ASP " " OD2" "    " 8 -1 FF5757  ""  0 0.8345052 2.3105741 3.6967354 440 0 440 1 219 219 0 39.83 1 0.101 22.531 -0.344 -37.641 0 0 -0.006 0 0 -15.359 2.376 -0.8 1.48 1.678 -0.8 41.067 220 26 436 1 <> <> <> <> <>
  220 25 1.782774 -6.603047 29.142105 222 " " D "A" 38 -0.50000 -0.50000 "ASP " " N  " "    " 7 0 2F2FFF  ""  0 14.162881 3.306612 -0.46198979 441 0 441 1 220 220 1 21.49 1 -0.689 -20.209 0.109 15.359 0 0 0 0 0 -5.43 4.254 -0.5 1.625 1.92 -0.5 1.38 213 26 437 1 <> <> <> <> <>
  221 3 1.893720 -5.330933 28.467745 222 " " D "A" 2 0.14000 0.14000 "ASP " " CA " "    " 6 0 A0A0A0  ""  0 0.48411191 2.6523621 4.1506963 442 0 442 1 221 221 1 23.14 1 -0.347 5.015 0.291 0.665 0 -0.519 0 0 0 5.105 4.385 0.14 1.75 1.975 0.14 0 214 26 438 1 <> <> <> <> <>
  222 2 3.024802 -4.387040 28.935688 222 " " D "A" 2 0.50000 0.50000 "ASP " " C  " "    " 6 0 A0A0A0  ""  0 0.22363341 -1.4390029 -3.6309659 443 0 443 1 222 222 0 22.03 1 1.429 12.145 2.552 -23.193 0 0 0 0 0 -7.068 4.64 0.5 1.875 2.112 0.5 0 215 26 439 1 <> <> <> <> <>
  223 15 3.113853 -3.323924 28.398048 222 " " D "A" 75 -0.50000 -0.50000 "ASP " " O  " "    " 8 0 FF5757  ""  0 2.0174229 -5.6982322 -2.548296 444 0 444 1 223 223 0 20.72 1 0.15 -28.974 -0.059 20.575 0 0 -0.004 0 0 -8.313 3.469 -0.5 1.48 1.678 -0.5 6.462 216 26 440 1 <> <> <> <> <>
  224 25 3.856370 -4.786490 29.907652 223 " " N "A" 38 -0.50000 -0.50000 "ASN " " N  " "    " 7 0 2F2FFF  ""  0 -3.1438191 -4.0996966 -5.486289 449 0 449 1 224 224 1 21.03 1 0.837 -14.218 1.08 12.264 0 0 0 0 -0.212 -0.249 4.675 -0.5 1.625 1.92 -0.5 0.115 221 27 445 1 <> <> <> <> <>
  225 3 4.995760 -4.009090 30.393299 223 " " N "A" 2 0.14000 0.14000 "ASN " " CA " "    " 6 0 A0A0A0  ""  0 3.0207753 -3.3227513 -1.2112393 450 0 450 1 225 225 1 22.19 1 0.09 3.836 -0.043 1.198 0 -0.981 0 0 -0.212 3.888 4.674 0.14 1.75 1.975 0.14 0 222 27 446 1 <> <> <> <> <>
  226 2 6.263281 -4.896574 30.338783 223 " " N "A" 2 0.50000 0.50000 "ASN " " C  " "    " 6 0 A0A0A0  ""  0 2.5456617 1.4359479 -3.7774985 451 0 451 1 226 226 0 20.91 1 -0.583 4.848 0.112 -21.169 0 0 0 0 -0.212 -17.003 4.911 0.5 1.875 2.112 0.5 0 223 27 447 1 <> <> <> <> <>
  227 15 7.296323 -4.379336 29.942741 223 " " N "A" 75 -0.50000 -0.50000 "ASN " " O  " "    " 8 0 FF5757  ""  0 3.8187025 -4.9009733 0.63754505 452 0 452 1 227 227 0 20.3 1 0.061 -23.221 1.183 17.799 0 0 0 0 -0.212 -4.388 3.754 -0.5 1.48 1.678 -0.5 6.15 224 27 448 1 <> <> <> <> <>
  228 3 4.698751 -3.174577 31.675318 223 " " N "A" 2 -0.12000 -0.12000 "ASN " " CB " "    " 6 0 A0A0A0  ""  0 -0.26023242 -3.9956729 3.9614401 453 0 453 1 228 228 2 24.18 1 0.931 -5.02 -0.137 1.729 0 -0.857 0 0 -0.212 -3.564 3.501 -0.12 1.75 1.975 -0.12 0.873 225 27 449 1 <> <> <> <> <>
  229 2 5.680663 -2.010068 31.892275 223 " " N "A" 2 0.50000 0.50000 "ASN " " CG " "    " 6 0 A0A0A0  ""  0 -5.364336 -0.28368792 4.0549479 454 0 454 1 229 229 0 30.15 1 -0.803 11.569 0.127 -24.213 0 0 0 0 -0.212 -13.53 3.196 0.5 1.875 2.112 0.5 8.626 226 27 450 1 "Flip"  <> <> <> <>
  230 15 6.677275 -2.043119 32.582794 223 " " N "A" 75 -0.50000 -0.50000 "ASN " " OD1" "    " 8 0 FF5757  ""  0 7.3503103 -3.1178875 2.8423564 455 0 455 1 230 230 0 39.84 1 0.227 -27.075 -0.498 19.548 0 0 0 0 -0.212 -8.01 2.434 -0.5 1.48 1.678 -0.5 30.435 227 27 451 1 <> <> <> <> <>
  231 25 5.408557 -0.956171 31.138552 223 " " N "A" 38 -0.76000 -0.76000 "ASN " " ND2" "    " 7 0 2F2FFF  ""  0 -2.0436528 7.2228761 1.8112117 456 0 456 1 231 231 2 31.07 1 -0.297 -22.663 -0.245 15.504 0 0 -0.006 0 -0.212 -7.919 2.735 -0.76 1.625 1.92 -0.76 36.107 228 27 452 1 <> <> <> <> <>
  232 3 8.968566 -5.779118 32.576187 224 " " E "A" 2 -0.22000 -0.22000 "GLU " " CG " "    " 6 0 A0A0A0  ""  0 6.9127688 -9.1086349 -2.6442459 463 0 463 1 232 232 2 21.63 1 1.675 -7.445 -0.029 7.983 0 -1.543 0 0 0 0.641 4.228 -0.22 1.75 1.975 -0.22 0.125 234 28 459 1 <> <> <> <> <>
  233 2 9.254882 -5.864739 34.019482 224 " " E "A" 2 0.70000 0.70000 "GLU " " CD " "    " 6 0 A0A0A0  ""  0 7.2751665 -2.7439885 2.3860993 464 0 464 1 233 233 0 30 1 0.178 -23.065 -0.717 24.052 0 0 0 0 0 0.449 3.554 0.7 1.875 2.112 0.7 9.839 235 28 460 1 <> <> <> <> <>
  234 15 10.202377 -5.105763 34.403942 224 " " E "A" 75 -0.80000 -0.80000 "GLU " " OE1" "    " 8 0 FF5757  ""  0 -1.0194355 -3.4887257 -3.3673553 465 0 465 1 234 234 0 34.14 1 0.128 24.401 -0.161 -36.135 0 0 0 0 0 -11.767 2.92 -0.8 1.48 1.678 -0.8 17.094 236 28 461 1 <> <> <> <> <>
  235 18 8.566516 -6.573924 34.762875 224 " " E "A" 75 -0.80000 -0.80000 "GLU " " OE2" "    " 8 -1 FF5757  ""  0 -2.7948308 -0.59606135 1.0695927 466 0 466 1 235 235 0 37.23 1 0.127 24.363 -0.546 -36.673 0 0 0 0 0 -12.729 2.728 -0.8 1.48 1.678 -0.8 22.826 237 28 462 1 <> <> <> <> <>
  236 25 6.291424 -6.114826 30.776260 224 " " E "A" 38 -0.50000 -0.50000 "GLU " " N  " "    " 7 0 2F2FFF  ""  0 2.4389939 2.0993974 10.43798 467 0 467 1 236 236 1 18.77 1 1.703 -17.372 0.583 14.118 0 0 -0.059 0 0 -1.026 5.367 -0.5 1.625 1.92 -0.5 0 229 28 463 1 <> <> <> <> <>
  237 3 7.537001 -6.882073 30.745855 224 " " E "A" 2 0.14000 0.14000 "GLU " " CA " "    " 6 0 A0A0A0  ""  0 -5.6169329 -5.6214337 9.2621365 468 0 468 1 237 237 1 17.24 1 2.398 3.398 -0.581 -1.552 0 -1.543 0 0 0 2.121 6.021 0.14 1.75 1.975 0.14 0 230 28 464 1 <> <> <> <> <>
  238 2 7.138055 -8.323657 30.276634 224 " " E "A" 2 0.50000 0.50000 "GLU " " C  " "    " 6 0 A0A0A0  ""  0 2.5006056 -2.144738 2.6646464 469 0 469 1 238 238 0 16.18 1 1.345 12.216 -0.326 -25.383 0 0 0 0 0 -12.149 6.193 0.5 1.875 2.112 0.5 0 231 28 465 1 <> <> <> <> <>
  239 15 6.799999 -9.274260 30.932533 224 " " E "A" 75 -0.50000 -0.50000 "GLU " " O  " "    " 8 0 FF5757  ""  0 -10.462082 -7.2931447 -0.47136584 470 0 470 1 239 239 0 14.71 1 0.136 -32.975 0.685 23.684 0 0 -0.106 0 0 -8.576 5.433 -0.5 1.48 1.678 -0.5 0 232 28 466 1 <> <> <> <> <>
  240 3 8.151836 -6.949065 32.157288 224 " " E "A" 2 -0.12000 -0.12000 "GLU " " CB " "    " 6 0 A0A0A0  ""  0 3.4403429 2.7604065 6.5913992 471 0 471 1 240 240 2 15.9 1 2.336 -1.88 0.281 4.575 0 -1.734 0 0 0 3.579 5.073 -0.12 1.75 1.975 -0.12 0 233 28 467 1 <> <> <> <> <>
  241 16 4.924347 -9.133096 26.980005 225 " " T "A" 75 -0.68300 -0.68300 "THR " " OG1" "    " 8 0 FF5757  ""  2 0.25323611 2.1183939 -8.3444443 478 0 478 1 241 241 1 14.51 1 0.748 -32.86 -1.403 36.732 0 0 -0.012 0 -0.301 2.903 5.826 -0.683 1.56 1.766 -0.683 0 243 29 474 1 <> <> <> <> <>
  242 3 6.255807 -10.843693 25.875732 225 " " T "A" 2 -0.18000 -0.18000 "THR " " CG2" "    " 6 0 A0A0A0  ""  2 2.0474334 7.7292852 1.3047396 479 0 479 1 242 242 3 15.45 1 -0.403 -9.47 -0.212 10.878 0 -3.258 0 0 -0.301 -2.765 7.022 -0.18 1.75 1.975 -0.18 0 244 29 475 1 <> <> <> <> <>
  243 25 7.113663 -8.559343 28.956629 225 " " T "A" 38 -0.50000 -0.50000 "THR " " N  " "    " 7 0 2F2FFF  ""  2 -2.4559393 2.937676 -3.7775421 480 0 480 1 243 243 1 14.03 1 1.951 -19.193 -0.424 19.905 0 0 -0.123 0 -0.301 1.816 6.861 -0.5 1.625 1.92 -0.5 0 238 29 476 1 <> <> <> <> <>
  244 3 6.735886 -9.831141 28.342777 225 " " T "A" 2 0.14000 0.14000 "THR " " CA " "    " 6 0 A0A0A0  ""  2 7.1258402 -12.359279 -3.1265786 481 0 481 1 244 244 1 13.28 1 1.378 7.503 -0.662 -5.144 0 -2.655 0 0 -0.301 0.12 7.666 0.14 1.75 1.975 0.14 0 239 29 477 1 <> <> <> <> <>
  245 2 7.997718 -10.681714 28.223654 225 " " T "A" 2 0.50000 0.50000 "THR " " C  " "    " 6 0 A0A0A0  ""  2 -1.0935304 1.6850961 0.93388474 482 0 482 1 245 245 0 11.69 1 -0.902 19.449 1.342 -28.189 0 0 0 0 -0.301 -8.6 7.57 0.5 1.875 2.112 0.5 0 240 29 478 1 <> <> <> <> <>
  246 15 8.953836 -10.233860 27.519304 225 " " T "A" 75 -0.50000 -0.50000 "THR " " O  " "    " 8 0 FF5757  ""  2 -1.8068954 -8.5508337 -0.18136932 483 0 483 1 246 246 0 10.82 1 0.003 -35.761 -0.396 28.697 0 0 -0.125 0 -0.301 -7.884 6.724 -0.5 1.48 1.678 -0.5 0 241 29 479 1 <> <> <> <> <>
  247 3 6.282789 -9.629599 26.868767 225 " " T "A" 2 0.20500 0.20500 "THR " " CB " "    " 6 0 A0A0A0  ""  2 1.9912628 2.3208926 1.6290884 484 0 484 1 247 247 1 12.86 1 2.201 8.574 -1.218 -10.397 0 -2.999 0 0 -0.301 -4.139 7.576 0.205 1.75 1.975 0.205 0 242 29 480 1 <> <> <> <> <>
  248 15 8.620465 -14.299111 27.558304 226 " " I "A" 75 -0.50000 -0.50000 "ILE " " O  " "    " 8 0 FF5757  ""  2 4.2539392 5.0156879 -3.4826212 492 0 492 1 248 248 0 16.55 1 0.002 -38.69 0.126 29.425 0 0 -0.124 0 0 -9.26 6.428 -0.5 1.48 1.678 -0.5 0 248 30 488 1 <> <> <> <> <>
  249 3 9.692251 -13.214402 30.234600 226 " " I "A" 2 -0.06000 -0.06000 "ILE " " CB " "    " 6 0 A0A0A0  ""  2 -1.7274076 -2.3415885 -3.9367163 493 0 493 1 249 249 1 15.39 1 3.235 -2.108 -0.743 3.222 0 -1.546 0 0 0 2.059 6.013 -0.06 1.75 1.975 -0.06 0 249 30 489 1 <> <> <> <> <>
  250 3 9.802867 -12.019322 31.271967 226 " " I "A" 2 -0.12000 -0.12000 "ILE " " CG1" "    " 6 0 A0A0A0  ""  2 3.072865 -2.8396425 3.236932 494 0 494 1 250 250 2 15.77 1 1.36 -3.694 -0.41 4.939 0 -1.509 0 0 0 0.686 4.805 -0.12 1.75 1.975 -0.12 0 250 30 490 1 <> <> <> <> <>
  251 3 10.992728 -14.030688 30.429649 226 " " I "A" 2 -0.18000 -0.18000 "ILE " " CG2" "    " 6 0 A0A0A0  ""  2 -6.6528544 1.8099977 1.9359289 495 0 495 1 251 251 3 11.89 1 0.724 -5.994 -0.132 7.94 0 -1.674 0 0 0 0.865 5.175 -0.18 1.75 1.975 -0.18 0 251 30 491 1 <> <> <> <> <>
  252 3 10.163689 -12.562544 32.721272 226 " " I "A" 2 -0.18000 -0.18000 "ILE " " CD1" "    " 6 0 A0A0A0  ""  2 -1.9994094 -3.9018095 11.756163 496 0 496 1 252 252 3 27.92 1 0.361 -5.722 -0.572 6.515 0 -0.839 0 0 0 -0.256 3.536 -0.18 1.75 1.975 -0.18 5.985 252 30 492 1 <> <> <> <> <>
  253 25 8.170464 -11.818148 28.910404 226 " " I "A" 38 -0.50000 -0.50000 "ILE " " N  " "    " 7 0 2F2FFF  ""  2 4.6108732 2.2513218 4.501173 497 0 497 1 253 253 1 11.97 1 1.652 -18.591 0.498 21.912 0 0 -0.121 0 0 5.35 7.233 -0.5 1.625 1.92 -0.5 0 245 30 493 1 <> <> <> <> <>
  254 3 9.449221 -12.573354 28.867567 226 " " I "A" 2 0.14000 0.14000 "ILE " " CA " "    " 6 0 A0A0A0  ""  2 -0.13929437 -3.2049818 -0.97668082 498 0 498 1 254 254 1 13.93 1 2.06 6.65 -0.395 -4.243 0 -1.915 0 0 0 2.157 7.508 0.14 1.75 1.975 0.14 0 246 30 494 1 <> <> <> <> <>
  255 2 9.496452 -13.458082 27.661152 226 " " I "A" 2 0.50000 0.50000 "ILE " " C  " "    " 6 0 A0A0A0  ""  2 -1.7193973 1.931125 1.8407177 499 0 499 1 255 255 0 13.39 1 0.232 20.931 0.482 -30.112 0 0 0 0 0 -8.467 7.684 0.5 1.875 2.112 0.5 0 247 30 495 1 <> <> <> <> <>
  256 2 11.706431 -15.116224 25.860622 227 " " V "A" 2 0.50000 0.50000 "VAL " " C  " "    " 6 0 A0A0A0  ""  2 -1.2919556 5.6501174 0.19743337 511 0 511 1 256 256 0 11.96 1 -0.308 23.355 0.219 -31.221 0 0 0 0 0 -7.955 7.238 0.5 1.875 2.112 0.5 0 255 31 507 1 <> <> <> <> <>
  257 15 12.771837 -14.581244 26.198181 227 " " V "A" 75 -0.50000 -0.50000 "VAL " " O  " "    " 8 0 FF5757  ""  2 4.2057056 -0.83675885 -9.0861826 512 0 512 1 257 257 0 13.55 1 0.081 -37.787 0.161 29.198 0 0 -0.121 0 0 -8.468 6.066 -0.5 1.48 1.678 -0.5 0 256 31 508 1 <> <> <> <> <>
  258 3 10.943227 -13.260121 24.299774 227 " " V "A" 2 -0.06000 -0.06000 "VAL " " CB " "    " 6 0 A0A0A0  ""  2 -6.7978234 -5.6338997 -1.5130337 513 0 513 1 258 258 1 13.77 1 2.077 -2.419 -0.967 4.047 0 -2.577 0 0 0 0.159 7.678 -0.06 1.75 1.975 -0.06 0 257 31 509 1 <> <> <> <> <>
  259 3 11.388871 -13.997811 22.999050 227 " " V "A" 2 -0.18000 -0.18000 "VAL " " CG2" "    " 6 0 A0A0A0  ""  2 2.1173265 -1.1530057 -3.8486068 514 0 514 1 259 259 3 10.78 1 0.031 -8.083 -0.517 11.364 0 -2.783 0 0 0 0.012 6.251 -0.18 1.75 1.975 -0.18 0 258 31 510 1 <> <> <> <> <>
  260 3 9.660830 -12.499913 23.941399 227 " " V "A" 2 -0.18000 -0.18000 "VAL " " CG1" "    " 6 0 A0A0A0  ""  2 3.576889 -5.4106641 4.6748714 515 0 515 1 260 260 3 13.74 1 0.322 -8.858 -0.809 11.457 0 -2.884 0 0 0 -0.771 6.894 -0.18 1.75 1.975 -0.18 0 259 31 511 1 <> <> <> <> <>
  261 25 10.483303 -13.308936 26.714161 227 " " V "A" 38 -0.50000 -0.50000 "VAL " " N  " "    " 7 0 2F2FFF  ""  2 -1.3266474 3.1424754 -0.30710155 516 0 516 1 261 261 1 13.6 1 1.359 -23.796 -0.269 24.495 0 0 -0.126 0 0 1.663 7.653 -0.5 1.625 1.92 -0.5 0 253 31 512 1 <> <> <> <> <>
  262 3 10.573482 -14.119599 25.519436 227 " " V "A" 2 0.14000 0.14000 "VAL " " CA " "    " 6 0 A0A0A0  ""  2 3.2185116 3.7235425 5.8615308 517 0 517 1 262 262 1 12.74 1 1.19 7.169 -0.51 -5.488 0 -2.174 0 0 0 0.187 8.057 0.14 1.75 1.975 0.14 0 254 31 513 1 <> <> <> <> <>
  263 31 11.043271 -19.824059 31.280581 228 " " R "A" 38 -0.79997 -0.79997 "ARG " " NH1" "    " 7 1 2F2FFF  ""  2 10.551621 2.5823417 7.5272055 527 0 527 1 263 263 2 34.53 1 0.02 7.531 -0.888 -10.837 0 0 -0.093 -0.072 0 -4.34 2.849 -0.8 1.625 1.838 -0.8 30.012 270 32 523 1 <> <> <> <> <>
  264 25 11.524160 -16.455908 25.614492 228 " " R "A" 38 -0.50000 -0.50000 "ARG " " N  " "    " 7 0 2F2FFF  ""  2 0.42860213 4.7799249 -0.52360356 528 0 528 1 264 264 1 13.77 1 1.739 -23.444 -0.259 24.664 0 0 -0.121 0 0 2.58 6.784 -0.5 1.625 1.92 -0.5 0 260 32 524 1 <> <> <> <> <>
  265 3 12.482615 -17.523838 25.642576 228 " " R "A" 2 0.14000 0.14000 "ARG " " CA " "    " 6 0 A0A0A0  ""  2 1.4883252 -1.7930913 2.1270859 529 0 529 1 265 265 1 16.61 1 1.561 5.787 -0.604 -4.114 0 -1.734 0 0 0 0.894 6.622 0.14 1.75 1.975 0.14 0 261 32 525 1 <> <> <> <> <>
  266 2 12.641693 -18.146679 24.228994 228 " " R "A" 2 0.50000 0.50000 "ARG " " C  " "    " 6 0 A0A0A0  ""  2 2.856636 -3.4284637 -4.0315337 530 0 530 1 266 266 0 15.18 1 -0.035 21.289 -0.578 -31.907 0 0 0 0 0 -11.231 6.38 0.5 1.875 2.112 0.5 0.135 262 32 526 1 <> <> <> <> <>
  267 15 11.665650 -18.569258 23.625027 228 " " R "A" 75 -0.50000 -0.50000 "ARG " " O  " "    " 8 0 FF5757  ""  2 0.9501577 6.6366239 2.9639771 531 0 531 1 267 267 0 17.23 1 0.051 -44.638 0.483 31.633 0 0 -0.125 0 0 -12.596 5.89 -0.5 1.48 1.678 -0.5 0 263 32 527 1 <> <> <> <> <>
  268 3 12.110642 -18.568506 26.718010 228 " " R "A" 2 -0.12000 -0.12000 "ARG " " CB " "    " 6 0 A0A0A0  ""  2 -6.35145 -2.8333774 3.0142412 532 0 532 1 268 268 2 15.81 1 2.82 -4.816 -0.513 6.091 0 -1.613 0 0 0 1.969 5.225 -0.12 1.75 1.975 -0.12 0 264 32 528 1 <> <> <> <> <>
  269 3 12.954257 -19.861797 26.813349 228 " " R "A" 2 -0.05000 -0.05000 "ARG " " CG " "    " 6 0 A0A0A0  ""  2 -7.1401081 2.2742996 2.4475508 533 0 533 1 269 269 2 24.48 1 1.576 -1.415 -0.658 2.782 0 -1.137 0 0 0 1.147 5.067 -0.05 1.75 1.975 -0.05 0 265 32 529 1 <> <> <> <> <>
  270 3 12.142213 -20.829639 27.767757 228 " " R "A" 2 0.19000 0.19000 "ARG " " CD " "    " 6 0 A0A0A0  ""  2 -3.1020291 -4.5425348 2.5772524 534 0 534 1 270 270 2 33.94 1 0.896 7.7 0.165 -7.698 0 -0.61 0 -0.072 0 0.382 3.745 0.19 1.75 1.975 0.19 2.369 266 32 530 1 <> <> <> <> <>
  271 25 12.060248 -20.154846 29.120569 228 " " R "A" 38 -0.69997 -0.69997 "ARG " " NE " "    " 7 0 2F2FFF  ""  2 2.2038031 -0.19474567 -1.8180255 535 0 535 1 271 271 1 40.45 1 0.842 5.938 -0.271 -8.502 0 0 0 -0.072 0 -2.065 3.415 -0.7 1.625 1.838 -0.7 13.224 267 32 531 1 <> <> <> <> <>
  272 2 10.966386 -20.232590 29.966621 228 " " R "A" 2 0.63990 0.63990 "ARG " " CZ " "    " 6 0 A0A0A0  ""  2 3.4353991 5.5260296 5.2256474 536 0 536 1 272 272 0 44.52 1 0.416 -21.871 -0.206 -5.238 0 -0.612 0 -0.072 0 -27.584 3.405 0.64 1.125 1.288 0.64 0 268 32 532 1 <> <> <> <> <>
  273 25 9.947553 -21.007376 29.672945 228 " " R "A" 38 -0.79997 -0.79997 "ARG " " NH2" "    " 7 0 2F2FFF  ""  2 4.7294493 -3.6709905 -5.4783521 537 0 537 1 273 273 2 47.17 1 0.029 13.012 0.136 -15.336 0 0 -0.375 -0.072 0 -2.605 3.164 -0.8 1.625 1.838 -0.8 19.663 269 32 533 1 <> <> <> <> <>
  274 25 13.906295 -18.154690 23.746212 229 " " S "A" 38 -0.50000 -0.50000 "SER " " N  " "    " 7 0 2F2FFF  ""  2 0.58557445 -2.9184127 -0.51138145 551 0 551 1 274 274 1 15.65 1 1.09 -23.521 -0.596 22.565 0 0 -0.11 0 -0.203 -0.775 5.943 -0.5 1.625 1.92 -0.5 0 271 33 547 1 <> <> <> <> <>
  275 3 14.242873 -18.834120 22.514046 229 " " S "A" 2 0.14000 0.14000 "SER " " CA " "    " 6 0 A0A0A0  ""  2 -0.10867656 -1.3308752 -5.3127537 552 0 552 1 275 275 1 16.54 1 -0.099 7.462 -0.618 -5.097 0 -2.072 0 0 -0.203 -0.628 6.775 0.14 1.75 1.975 0.14 0 272 33 548 1 <> <> <> <> <>
  276 2 14.941519 -20.170780 22.850914 229 " " S "A" 2 0.50000 0.50000 "SER " " C  " "    " 6 0 A0A0A0  ""  2 -3.7147486 -4.8767676 -8.4006052 553 0 553 1 276 276 0 15.81 1 -0.91 19.806 -0.347 -29.527 0 0 0 0 -0.203 -11.181 6.293 0.5 1.875 2.112 0.5 0 273 33 549 1 <> <> <> <> <>
  277 15 15.539161 -20.318142 23.874939 229 " " S "A" 75 -0.50000 -0.50000 "SER " " O  " "    " 8 0 FF5757  ""  2 -6.3689141 1.4964795 2.338243 554 0 554 1 277 277 0 17.41 1 0.135 -35.878 3.508 28.353 0 0 -0.111 0 -0.203 -4.195 5.471 -0.5 1.48 1.678 -0.5 0 274 33 550 1 <> <> <> <> <>
  278 3 15.083792 -17.791042 21.666632 229 " " S "A" 2 0.14500 0.14500 "SER " " CB " "    " 6 0 A0A0A0  ""  2 1.0715362 -0.014597214 -1.46211 555 0 555 1 278 278 2 15.84 1 0.297 5.897 -0.92 -5.037 0 -2.441 0 0 -0.203 -2.406 6.155 0.145 1.75 1.975 0.145 0 275 33 551 1 <> <> <> <> <>
  279 16 16.254250 -17.413095 22.326538 229 " " S "A" 75 -0.68300 -0.68300 "SER " " OG " "    " 8 0 FF5757  ""  2 0.31287977 1.4884539 -3.1474011 556 0 556 1 279 279 1 21.34 1 -1.065 -26.643 -0.999 37.978 0 0 -0.047 0 -0.203 9.022 5.003 -0.683 1.56 1.766 -0.683 0 276 33 552 1 <> <> <> <> <>
  280 3 15.598457 -22.258583 21.638571 230 " " V "A" 2 0.14000 0.14000 "VAL " " CA " "    " 6 0 A0A0A0  ""  2 -5.5717783 4.3227324 -2.1510334 562 0 562 1 280 280 1 12.16 1 1.35 6.407 -0.445 -3.911 0 -1.592 0 0 0 1.81 6.627 0.14 1.75 1.975 0.14 0 278 34 558 1 <> <> <> <> <>
  281 2 15.888691 -22.284924 20.168863 230 " " V "A" 2 0.50000 0.50000 "VAL " " C  " "    " 6 0 A0A0A0  ""  2 0.28240839 -1.6550916 4.3544822 563 0 563 1 281 281 0 13.16 1 -0.321 19.118 0.16 -28.305 0 0 0 0 0 -9.348 6.692 0.5 1.875 2.112 0.5 0 279 34 559 1 <> <> <> <> <>
  282 15 15.009279 -22.617208 19.425154 230 " " V "A" 75 -0.50000 -0.50000 "VAL " " O  " "    " 8 0 FF5757  ""  2 -0.85008186 2.3552122 5.0547986 564 0 564 1 282 282 0 12.59 1 0.099 -34.818 -0.31 26.388 0 0 -0.123 0 0 -8.764 5.482 -0.5 1.48 1.678 -0.5 0 280 34 560 1 <> <> <> <> <>
  283 3 15.035262 -23.517769 22.242157 230 " " V "A" 2 -0.06000 -0.06000 "VAL " " CB " "    " 6 0 A0A0A0  ""  2 -0.64353424 -1.8103232 0.052513629 565 0 565 1 283 283 1 13.77 1 2.131 -2.079 -0.676 3.19 0 -1.381 0 0 0 1.186 4.948 -0.06 1.75 1.975 -0.06 0 281 34 561 1 <> <> <> <> <>
  284 3 15.926883 -24.745142 22.220501 230 " " V "A" 2 -0.18000 -0.18000 "VAL " " CG2" "    " 6 0 A0A0A0  ""  2 1.0850697 -3.1440718 -0.66506284 566 0 566 1 284 284 3 12.99 1 0.052 -5.949 -0.266 7.891 0 -1.321 0 0 0 0.407 4.12 -0.18 1.75 1.975 -0.18 0.499 282 34 562 1 <> <> <> <> <>
  285 3 14.405599 -23.509130 23.628862 230 " " V "A" 2 -0.18000 -0.18000 "VAL " " CG1" "    " 6 0 A0A0A0  ""  2 -2.8673153 3.0489626 2.2487092 567 0 567 1 285 285 3 14.46 1 0.291 -8.089 -0.182 8.649 0 -0.912 0 0 0 -0.242 3.744 -0.18 1.75 1.975 -0.18 6.11 283 34 563 1 <> <> <> <> <>
  286 25 14.830750 -21.076605 21.926992 230 " " V "A" 38 -0.50000 -0.50000 "VAL " " N  " "    " 7 0 2F2FFF  ""  2 8.8625069 4.0021176 5.0666142 568 0 568 1 286 286 1 13.6 1 1.561 -20.26 -0.039 22.498 0 0 -0.123 0 0 3.637 6.313 -0.5 1.625 1.92 -0.5 0 277 34 564 1 <> <> <> <> <>
  287 2 18.378180 -23.461847 18.360191 231 " " L "A" 2 0.50000 0.50000 "LEU " " C  " "    " 6 0 A0A0A0  ""  2 -3.501961 0.45188522 4.7440224 578 0 578 1 287 287 0 15.14 1 -0.12 17.243 -0.378 -27.104 0 0 0 0 0 -10.359 7.203 0.5 1.875 2.112 0.5 0 286 35 574 1 <> <> <> <> <>
  288 15 19.342928 -23.635357 19.049887 231 " " L "A" 75 -0.50000 -0.50000 "LEU " " O  " "    " 8 0 FF5757  ""  2 -1.6274699 2.1457646 0.034904622 579 0 579 1 288 288 0 16.65 1 0.093 -35.578 0.23 25.092 0 0 -0.123 0 0 -10.287 6.092 -0.5 1.48 1.678 -0.5 0 287 35 575 1 <> <> <> <> <>
  289 3 18.539835 -21.012907 18.061327 231 " " L "A" 2 -0.12000 -0.12000 "LEU " " CB " "    " 6 0 A0A0A0  ""  2 -3.0917096 -4.0690265 5.9612164 580 0 580 1 289 289 2 10.87 1 2.294 -5.286 -0.92 6.922 0 -2.851 0 0 0 0.159 8.047 -0.12 1.75 1.975 -0.12 0 288 35 576 1 <> <> <> <> <>
  290 3 17.799280 -19.638983 18.096989 231 " " L "A" 2 -0.06000 -0.06000 "LEU " " CG " "    " 6 0 A0A0A0  ""  2 -0.93210554 -4.9783616 -4.844121 581 0 581 1 290 290 1 15 1 0.7 -2.171 -0.749 2.635 0 -2.546 0 0 0 -2.131 7.388 -0.06 1.75 1.975 -0.06 0 289 35 577 1 <> <> <> <> <>
  291 3 18.746361 -18.505836 17.719561 231 " " L "A" 2 -0.18000 -0.18000 "LEU " " CD2" "    " 6 0 A0A0A0  ""  2 1.5782896 -7.0916715 0.96168989 582 0 582 1 291 291 3 12.33 1 0.123 -8.856 -1.115 10.931 0 -2.893 0 0 0 -1.811 6.375 -0.18 1.75 1.975 -0.18 0 290 35 578 1 <> <> <> <> <>
  292 3 16.655048 -19.507288 17.200245 231 " " L "A" 2 -0.18000 -0.18000 "LEU " " CD1" "    " 6 0 A0A0A0  ""  2 6.155561 -5.7437196 0.89194047 583 0 583 1 292 292 3 10.34 1 0.362 -8.863 -0.916 11.165 0 -2.3 0 0 0 -0.552 7.04 -0.18 1.75 1.975 -0.18 0 291 35 579 1 <> <> <> <> <>
  293 25 17.126240 -21.998678 19.826214 231 " " L "A" 38 -0.50000 -0.50000 "LEU " " N  " "    " 7 0 2F2FFF  ""  2 -1.7648747 7.2658854 -0.62993121 584 0 584 1 293 293 1 11.69 1 1.44 -17.319 1.123 22.281 0 0 -0.116 0 0 7.409 7.226 -0.5 1.625 1.92 -0.5 0 284 35 580 1 <> <> <> <> <>
  294 3 17.589664 -22.171574 18.423723 231 " " L "A" 2 0.14000 0.14000 "LEU " " CA " "    " 6 0 A0A0A0  ""  2 3.8408577 7.3781228 -7.1239324 585 0 585 1 294 294 1 13.54 1 1.522 5.885 -0.503 -3.954 0 -2.313 0 0 0 0.636 7.853 0.14 1.75 1.975 0.14 0 285 35 581 1 <> <> <> <> <>
  295 2 17.993397 -28.094273 16.369194 232 " " D "A" 2 0.70000 0.70000 "ASP " " CG " "    " 6 0 A0A0A0  ""  2 0.89027101 -10.320483 0.55731755 597 0 597 1 295 295 0 24.22 1 -1.26 -19.286 -0.435 20.675 0 0 0 0 0 -0.305 3.721 0.7 1.875 2.112 0.7 9.57 297 36 593 1 <> <> <> <> <>
  296 15 19.212364 -28.373789 16.546398 232 " " D "A" 75 -0.80000 -0.80000 "ASP " " OD1" "    " 8 0 FF5757  ""  2 -1.1605147 -3.0332947 -7.4748325 598 0 598 1 296 296 0 32.25 1 0.222 19.627 -0.689 -33.021 0 0 0 0 0 -13.862 2.766 -0.8 1.48 1.678 -0.8 20.429 298 36 594 1 <> <> <> <> <>
  297 18 17.222189 -28.839684 15.708709 232 " " D "A" 75 -0.80000 -0.80000 "ASP " " OD2" "    " 8 -1 FF5757  ""  2 -1.5134629 -4.4642277 -1.4513268 599 0 599 1 297 297 0 28.1 1 0.249 20.476 -0.819 -33.373 0 0 -0.002 0 0 -13.469 2.918 -0.8 1.48 1.678 -0.8 14.28 299 36 595 1 <> <> <> <> <>
  298 25 17.841150 -24.381866 17.563978 232 " " D "A" 38 -0.50000 -0.50000 "ASP " " N  " "    " 7 0 2F2FFF  ""  2 6.2776885 -5.0914836 2.9249151 600 0 600 1 298 298 1 15.24 1 -0.335 -17.096 -0.648 19.328 0 0 -0.12 0 0 1.129 6.406 -0.5 1.625 1.92 -0.5 0 292 36 596 1 <> <> <> <> <>
  299 3 18.457146 -25.646002 17.208982 232 " " D "A" 2 0.14000 0.14000 "ASP " " CA " "    " 6 0 A0A0A0  ""  2 1.14308 -3.3879087 2.3285205 601 0 601 1 299 299 1 17.75 1 -0.158 5.179 -0.404 -1.498 0 -1.652 0 0 0 1.467 5.954 0.14 1.75 1.975 0.14 0 293 36 597 1 <> <> <> <> <>
  300 2 19.243715 -25.419411 15.920012 232 " " D "A" 2 0.50000 0.50000 "ASP " " C  " "    " 6 0 A0A0A0  ""  2 -6.1265597 -1.9436136 3.8307049 602 0 602 1 300 300 0 17.03 1 0.809 17.83 -0.238 -26.494 0 0 0 0 0 -8.093 6.074 0.5 1.875 2.112 0.5 0 294 36 598 1 <> <> <> <> <>
  301 15 18.658850 -25.052338 14.862404 232 " " D "A" 75 -0.50000 -0.50000 "ASP " " O  " "    " 8 0 FF5757  ""  2 -1.4659941 5.8589973 12.100528 603 0 603 1 301 301 0 18.28 1 0.202 -42.115 -0.262 25.751 0 0 -0.201 0 0 -16.625 5.349 -0.5 1.48 1.678 -0.5 0 295 36 599 1 <> <> <> <> <>
  302 3 17.456285 -26.815884 17.020350 232 " " D "A" 2 -0.22000 -0.22000 "ASP " " CB " "    " 6 0 A0A0A0  ""  2 3.2964416 3.1295085 -3.1795692 604 0 604 1 302 302 2 18.39 1 -0.294 -12.228 -0.651 8.647 0 -1.281 0 0 0 -5.807 4.525 -0.22 1.75 1.975 -0.22 0 296 36 600 1 <> <> <> <> <>
  303 3 21.651726 -24.950277 15.167946 233 " " M "A" 2 0.14000 0.14000 "MET " " CA " "    " 6 0 A0A0A0  ""  2 4.4267716 -2.4653203 -3.0260713 609 0 609 1 303 303 1 15.19 1 1.317 4.711 -0.67 -2.543 0 -1.999 0 0 0 0.816 6.919 0.14 1.75 1.975 0.14 0 301 37 605 1 <> <> <> <> <>
  304 2 22.751936 -25.982044 14.778672 233 " " M "A" 2 0.50000 0.50000 "MET " " C  " "    " 6 0 A0A0A0  ""  2 -6.028933 -2.2525287 8.0322189 610 0 610 1 304 304 0 14.17 1 -0.501 16.831 -0.846 -25.559 0 0 0 0 0 -10.074 6.07 0.5 1.875 2.112 0.5 0 302 37 606 1 <> <> <> <> <>
  305 15 23.015343 -26.906096 15.539310 233 " " M "A" 75 -0.50000 -0.50000 "MET " " O  " "    " 8 0 FF5757  ""  2 0.69695848 2.5553126 0.4947919 611 0 611 1 305 305 0 13.54 1 0.016 -34.47 0.594 23.019 0 0 -0.121 0 0 -10.962 5.012 -0.5 1.48 1.678 -0.5 0.313 303 37 607 1 <> <> <> <> <>
  306 3 22.432051 -23.776306 15.832322 233 " " M "A" 2 -0.12000 -0.12000 "MET " " CB " "    " 6 0 A0A0A0  ""  2 -4.1619587 3.8755035 -4.0706277 612 0 612 1 306 306 2 15.29 1 2.462 -4.48 -0.801 5.693 0 -2.326 0 0 0 0.548 7.557 -0.12 1.75 1.975 -0.12 0 304 37 608 1 <> <> <> <> <>
  307 3 21.566584 -22.671263 16.383541 233 " " M "A" 2 0.04750 0.04750 "MET " " CG " "    " 6 0 A0A0A0  ""  2 2.3627954 -5.0499282 -3.8958168 613 0 613 1 307 307 2 16.09 1 0.653 1.852 -1.053 -2.264 0 -2.72 0 0 0 -3.532 7.725 0.0475 1.75 1.975 0.048 0 305 37 609 1 <> <> <> <> <>
  308 49 22.382671 -21.144354 16.885557 233 " " M "A" 13 -0.33500 -0.33500 "MET " " SD " "    " 16 0 E1E11E  ""  2 -0.53448313 -0.8852005 0.84603888 614 0 614 1 308 308 0 20.55 1 0.271 -15.109 -2.788 17.452 0 -5.399 0 0 0 -5.574 6.749 -0.335 1.8 2.03 -0.335 0 306 37 610 1 <> <> <> <> <>
  309 3 23.149391 -20.654428 15.286303 233 " " M "A" 2 -0.01250 -0.01250 "MET " " CE " "    " 6 0 A0A0A0  ""  2 6.4699612 -0.55002648 6.286561 615 0 615 1 309 309 3 16.1 1 0.13 -0.639 -0.941 1.513 0 -3.314 0 0 0 -3.252 6.195 -0.0125 1.75 1.975 -0.013 0 307 37 611 1 <> <> <> <> <>
  310 25 20.576132 -25.463726 16.071808 233 " " M "A" 38 -0.50000 -0.50000 "MET " " N  " "    " 7 0 2F2FFF  ""  2 0.44137287 -3.5032082 0.67091185 616 0 616 1 310 310 1 15.98 1 1.705 -18.396 0.305 18.265 0 0 -0.12 0 0 1.757 6.119 -0.5 1.625 1.92 -0.5 0.115 300 37 612 1 <> <> <> <> <>
  311 2 25.419573 -25.571825 12.232210 234 " " D "A" 2 0.50000 0.50000 "ASP " " C  " "    " 6 0 A0A0A0  ""  2 4.8540998 4.0526042 0.54112661 626 0 626 1 311 311 0 17.05 1 -0.188 14.907 -0.147 -25.173 0 0 0 0 0 -10.6 6.262 0.5 1.875 2.112 0.5 0 310 38 622 1 <> <> <> <> <>
  312 15 25.083673 -24.440653 11.825897 234 " " D "A" 75 -0.50000 -0.50000 "ASP " " O  " "    " 8 0 FF5757  ""  2 4.1954408 1.8279114 1.9968984 627 0 627 1 312 312 0 17.81 1 0.028 -40.26 -0.645 25.092 0 0 -0.117 0 0 -15.903 5.738 -0.5 1.48 1.678 -0.5 0 311 38 623 1 <> <> <> <> <>
  313 3 23.912697 -27.661316 12.179885 234 " " D "A" 2 -0.22000 -0.22000 "ASP " " CB " "    " 6 0 A0A0A0  ""  2 6.2797432 -5.2734971 -3.161175 628 0 628 1 313 313 2 16.71 1 1.349 -11.585 -0.614 8.82 0 -1.558 0 0 0 -3.588 4.938 -0.22 1.75 1.975 -0.22 0 312 38 624 1 <> <> <> <> <>
  314 2 23.288460 -27.315258 10.862621 234 " " D "A" 2 0.70000 0.70000 "ASP " " CG " "    " 6 0 A0A0A0  ""  2 -2.2747805 4.4584227 -6.8080707 629 0 629 1 314 314 0 22.14 1 0.082 -16.624 0.182 17.462 0 0 0 0 0 1.101 4.226 0.7 1.875 2.112 0.7 1.078 313 38 625 1 <> <> <> <> <>
  315 15 22.028660 -27.425245 10.794357 234 " " D "A" 75 -0.80000 -0.80000 "ASP " " OD1" "    " 8 0 FF5757  ""  2 -2.5089636 0.86456436 -3.7386169 630 0 630 1 315 315 0 22.15 1 0.142 13.4 1.975 -27.33 0 0 -0.296 0 0 -12.109 3.866 -0.8 1.48 1.678 -0.8 3.44 314 38 626 1 <> <> <> <> <>
  316 18 24.063324 -27.409704 9.886472 234 " " D "A" 75 -0.80000 -0.80000 "ASP " " OD2" "    " 8 -1 FF5757  ""  2 -1.086974 -5.6318159 -3.9513016 631 0 631 1 316 316 0 23.71 1 0.092 14.644 -0.863 -28.614 0 0 -0.037 0 0 -14.778 2.779 -0.8 1.48 1.678 -0.8 26.37 315 38 627 1 <> <> <> <> <>
  317 25 23.380661 -25.726641 13.625374 234 " " D "A" 38 -0.50000 -0.50000 "ASP " " N  " "    " 7 0 2F2FFF  ""  2 1.2911919 -0.59307653 12.313314 632 0 632 1 317 317 1 14.52 1 0.664 -18.467 -0.253 18.968 0 0 -0.118 0 0 0.794 6.121 -0.5 1.625 1.92 -0.5 0 308 38 628 1 <> <> <> <> <>
  318 3 24.457897 -26.465866 13.008683 234 " " D "A" 2 0.14000 0.14000 "ASP " " CA " "    " 6 0 A0A0A0  ""  2 2.8748636 2.9476225 -9.2306557 633 0 633 1 318 318 1 17.47 1 0.702 5.142 -0.185 -1.43 0 -1.904 0 0 0 2.325 6.138 0.14 1.75 1.975 0.14 0 309 38 629 1 <> <> <> <> <>
  319 3 30.349976 -24.833824 12.467918 235 " " I "A" 2 -0.18000 -0.18000 "ILE " " CG2" "    " 6 0 A0A0A0  ""  2 -0.69165277 4.7203965 -0.32159296 638 0 638 1 319 319 3 20.65 1 0.696 -4.586 0.114 6.151 0 -0.796 0 0 0 1.58 4.295 -0.18 1.75 1.975 -0.18 1.247 322 39 634 1 <> <> <> <> <>
  320 3 29.637680 -25.662785 15.155595 235 " " I "A" 2 -0.18000 -0.18000 "ILE " " CD1" "    " 6 0 A0A0A0  ""  2 2.4922206 -1.1290658 -4.1379275 639 0 639 1 320 320 3 21.14 1 0.539 -5.962 -0.671 7.169 0 -1.539 0 0 0 -0.463 5.065 -0.18 1.75 1.975 -0.18 0 323 39 635 1 <> <> <> <> <>
  321 25 26.684572 -26.049946 12.107650 235 " " I "A" 38 -0.50000 -0.50000 "ILE " " N  " "    " 7 0 2F2FFF  ""  2 -2.6153884 1.6799918 -1.7031051 640 0 640 1 321 321 1 18.76 1 1.433 -19.879 3.322 15.213 0 0 -0.306 0 0 -0.216 5.872 -0.5 1.625 1.92 -0.5 0 316 39 636 1 <> <> <> <> <>
  322 3 27.818140 -25.254360 11.617018 235 " " I "A" 2 0.14000 0.14000 "ILE " " CA " "    " 6 0 A0A0A0  ""  2 -2.3386016 -2.0221457 0.079637341 641 0 641 1 322 322 1 18.55 1 2.071 5.981 -0.093 -1.878 0 -1.361 0 0 0 4.719 6.106 0.14 1.75 1.975 0.14 0 317 39 637 1 <> <> <> <> <>
  323 2 28.214485 -25.863493 10.283643 235 " " I "A" 2 0.50000 0.50000 "ILE " " C  " "    " 6 0 A0A0A0  ""  2 -0.6574046 3.4038839 -0.19353044 642 0 642 1 323 323 0 20.11 1 0.358 14.041 0.889 -24.114 0 0 0 0 0 -8.826 5.34 0.5 1.875 2.112 0.5 0 318 39 638 1 <> <> <> <> <>
  324 15 28.033728 -27.047970 9.969635 235 " " I "A" 75 -0.50000 -0.50000 "ILE " " O  " "    " 8 0 FF5757  ""  2 -2.9273815 0.60094094 -2.9788744 643 0 643 1 324 324 0 19.6 1 0.003 -30.208 -0.232 20.492 0 0 0 0 0 -9.944 3.464 -0.5 1.48 1.678 -0.5 12.612 319 39 639 1 <> <> <> <> <>
  325 3 28.948242 -25.509829 12.724298 235 " " I "A" 2 -0.06000 -0.06000 "ILE " " CB " "    " 6 0 A0A0A0  ""  2 0.29622954 -5.7242465 0.75115836 644 0 644 1 325 325 1 20.83 1 2.795 -1.72 -0.682 2.69 0 -0.99 0 0 0 2.093 4.936 -0.06 1.75 1.975 -0.06 0 320 39 640 1 <> <> <> <> <>
  326 3 28.528225 -25.213106 14.162333 235 " " I "A" 2 -0.12000 -0.12000 "ILE " " CG1" "    " 6 0 A0A0A0  ""  2 10.370389 4.1658463 -5.0934472 645 0 645 1 326 326 2 20.79 1 1.346 -3.498 -0.533 4.571 0 -1.072 0 0 0 0.813 4.964 -0.12 1.75 1.975 -0.12 0 321 39 641 1 <> <> <> <> <>
  327 16 28.281031 -23.605646 7.161870 236 " " S "A" 75 -0.68300 -0.68300 "SER " " OG " "    " 8 0 FF5757  ""  0 -5.3494868 3.9185255 11.717429 657 0 657 1 327 327 1 19.78 1 -0.595 -34.245 2.516 34.913 0 0 -0.25 0 -0.435 1.904 5.579 -0.683 1.56 1.766 -0.683 0 329 40 653 1 <> <> <> <> <>
  328 25 28.841991 -25.024883 9.431951 236 " " S "A" 38 -0.50000 -0.50000 "SER " " N  " "    " 7 0 2F2FFF  ""  0 -5.0120153 6.5810637 1.5204484 658 0 658 1 328 328 1 20.46 1 1.38 -20.279 -0.527 17.428 0 0 -0.124 0 -0.435 -2.557 6.04 -0.5 1.625 1.92 -0.5 0 324 40 654 1 <> <> <> <> <>
  329 3 29.538246 -25.416389 8.233111 236 " " S "A" 2 0.14000 0.14000 "SER " " CA " "    " 6 0 A0A0A0  ""  0 -3.9861145 6.1020818 -4.4597931 659 0 659 1 329 329 1 21.15 1 0.056 8.089 -0.587 -3.876 0 -1.738 0 0 -0.435 1.508 5.21 0.14 1.75 1.975 0.14 0 325 40 655 1 <> <> <> <> <>
  330 2 30.936531 -25.952391 8.408317 236 " " S "A" 2 0.50000 0.50000 "SER " " C  " "    " 6 0 A0A0A0  ""  0 2.2040467 3.4487205 -0.58174211 660 0 660 1 330 330 0 22.46 1 -1.332 22.183 2.853 -25.296 0 0 0 0 -0.435 -2.026 4.757 0.5 1.875 2.112 0.5 1.752 326 40 656 1 <> <> <> <> <>
  331 15 31.618624 -25.490297 9.308953 236 " " S "A" 75 -0.50000 -0.50000 "SER " " O  " "    " 8 0 FF5757  ""  0 -2.727011 -1.1900169 3.461807 661 0 661 1 331 331 0 23.01 1 0.007 -31.849 0.262 23.129 0 0 -0.122 0 -0.435 -9.007 4.245 -0.5 1.48 1.678 -0.5 1.772 327 40 657 1 <> <> <> <> <>
  332 3 29.565636 -24.109459 7.256205 236 " " S "A" 2 0.14500 0.14500 "SER " " CB " "    " 6 0 A0A0A0  ""  0 -3.2868488 -3.6658995 -4.5013437 662 0 662 1 332 332 2 20.14 1 0.447 7.447 -1.049 -4.138 0 -2.031 0 0 -0.435 0.241 5.032 0.145 1.75 1.975 0.145 0 328 40 658 1 <> <> <> <> <>
  333 3 32.487904 -27.888103 7.956983 237 " " K "A" 2 0.14000 0.14000 "LYS " " CA " "    " 6 0 A0A0A0  ""  0 3.8261812 4.5920653 -2.5141051 668 0 668 1 333 333 1 27.27 1 0.27 7.192 0.033 -0.993 0 0 0 0 0 6.503 3.896 0.14 1.75 1.975 0.14 0 331 41 664 1 <> <> <> <> <>
  334 2 33.918777 -27.207178 8.019263 237 " " K "A" 2 0.50000 0.50000 "LYS " " C  " "    " 6 0 A0A0A0  ""  0 -5.3015823 -3.6237886 -6.524981 669 0 669 1 334 334 0 26.71 1 0.021 20.017 1.528 -26.941 0 0 0 0 0 -5.375 4.099 0.5 1.875 2.112 0.5 0.404 332 41 665 1 <> <> <> <> <>
  335 15 34.860489 -27.761961 8.635583 237 " " K "A" 75 -0.50000 -0.50000 "LYS " " O  " "    " 8 0 FF5757  ""  0 2.4669855 5.4188986 2.3947804 670 0 670 1 335 335 0 27.04 1 0.003 -33.103 0.116 21.683 0 0 -0.009 0 0 -11.309 2.752 -0.5 1.48 1.678 -0.5 23.243 333 41 666 1 <> <> <> <> <>
  336 3 32.345394 -29.018745 6.866108 237 " " K "A" 2 -0.12000 -0.12000 "LYS " " CB " "    " 6 0 A0A0A0  ""  0 -0.55503863 4.436913 -5.5609779 671 0 671 1 336 336 2 29.1 1 0.61 -5.792 -0.12 6.514 0 0 0 0 0 1.211 3.366 -0.12 1.75 1.975 -0.12 0.623 334 41 667 1 <> <> <> <> <>
  337 3 33.387470 -30.147589 7.020194 237 " " K "A" 2 -0.12000 -0.12000 "LYS " " CG " "    " 6 0 A0A0A0  ""  0 3.2068632 1.8535168 -1.0656989 672 0 672 1 337 337 2 35.51 1 0.724 -5.409 0.168 6.591 0 0 0 0 0 2.074 3.642 -0.12 1.75 1.975 -0.12 0 335 41 668 1 <> <> <> <> <>
  338 3 32.841568 -31.494160 7.390851 237 " " K "A" 2 -0.12000 -0.12000 "LYS " " CD " "    " 6 0 A0A0A0  ""  0 -3.6240952 2.4010258 -3.8542626 673 0 673 1 338 338 2 45.66 1 1.094 -5.794 -0.134 7.702 0 0 0 0 0 2.868 3.089 -0.12 1.75 1.975 -0.12 0.873 336 41 669 1 <> <> <> <> <>
  339 3 33.955322 -32.622765 7.599608 237 " " K "A" 2 0.19000 0.19000 "LYS " " CE " "    " 6 0 A0A0A0  ""  0 -4.3635106 -1.7104861 -4.2179775 674 0 674 1 339 339 2 51.04 1 0.797 8.495 -0.123 -11.442 0 0 0 0 0 -2.273 2.922 0.19 1.75 1.975 0.19 2.868 337 41 670 1 <> <> <> <> <>
  340 32 33.284317 -33.932961 7.878965 237 " " K "A" 38 -0.30000 -0.30000 "LYS " " NZ " "    " 7 1 2F2FFF  ""  0 -0.0039084828 7.5316105 -3.251585 675 0 675 1 340 340 3 55.54 1 0.519 0.968 -0.122 -1.836 0 0 -0.127 0 0 -0.598 2.884 -0.3 1.625 2.1 -0.3 32.312 338 41 671 1 <> <> <> <> <>
  341 25 31.432846 -26.967081 7.662879 237 " " K "A" 38 -0.50000 -0.50000 "LYS " " N  " "    " 7 0 2F2FFF  ""  0 -5.4724603 -8.4703703 -2.3582273 676 0 676 1 341 341 1 24.85 1 0.69 -27.19 0.523 18.711 0 0 0 0 0 -7.267 4.04 -0.5 1.625 1.92 -0.5 2.875 330 41 672 1 <> <> <> <> <>
  342 2 33.714684 -22.640751 5.985791 238 " " H "A" 2 -0.01500 -0.01500 "HIS " " CD2" "    " 6 0 A0A0A0  ""  0 4.4547849 -3.2819617 1.3109289 690 0 690 1 342 342 1 26.27 1 1.092 -1.213 -0.701 2.892 0 -0.306 0 0 0 1.763 3.546 -0.015 1.775 2.002 -0.015 5.827 346 42 686 1 <> <> <> <> <>
  343 2 32.241028 -23.541658 4.696537 238 " " H "A" 2 0.29500 0.29500 "HIS " " CE1" "    " 6 0 A0A0A0  ""  0 2.795567 3.8698251 2.1475356 691 0 691 1 343 343 1 31.87 1 2.004 23.544 -0.583 -21.753 0 0 0 0 0 3.211 3.656 0.295 1.775 2.002 0.295 1.647 347 42 687 1 <> <> <> <> <>
  344 25 32.425999 -22.460052 5.438808 238 " " H "A" 38 -0.49000 -0.49000 "HIS " " NE2" "    " 7 0 2F2FFF  ""  0 2.4258888 2.8082416 -4.31739 692 0 692 1 344 344 0 30.1 1 2.252 -42.326 -0.855 32.913 0 0 -0.127 0 0 -8.143 3.22 -0.49 1.625 1.838 -0.49 15.064 348 42 688 1 <> <> <> <> <>
  345 25 34.066978 -26.048618 7.384813 238 " " H "A" 38 -0.50000 -0.50000 "HIS " " N  " "    " 7 0 2F2FFF  ""  0 8.1690273 -4.7807984 -4.0915518 693 0 693 1 345 345 1 24.71 1 0.578 -23.964 2.513 19.024 0 0 -0.11 0 0 -1.959 5.001 -0.5 1.625 1.92 -0.5 0 339 42 689 1 <> <> <> <> <>
  346 3 35.260841 -25.204660 7.476371 238 " " H "A" 2 0.14000 0.14000 "HIS " " CA " "    " 6 0 A0A0A0  ""  0 -2.3476415 5.0613489 -1.5382571 694 0 694 1 346 346 1 23.55 1 0.668 6.795 -0.293 -1.875 0 -0.739 0 0 0 4.557 4.624 0.14 1.75 1.975 0.14 0 340 42 690 1 <> <> <> <> <>
  347 2 35.037285 -24.075071 8.521451 238 " " H "A" 2 0.50000 0.50000 "HIS " " C  " "    " 6 0 A0A0A0  ""  0 1.5753521 -5.4006815 7.0381436 695 0 695 1 347 347 0 22.04 1 -0.407 13.556 0.093 -24.446 0 0 0 0 0 -11.204 4.61 0.5 1.875 2.112 0.5 0.404 341 42 691 1 <> <> <> <> <>
  348 15 36.010078 -23.478077 8.923865 238 " " H "A" 75 -0.50000 -0.50000 "HIS " " O  " "    " 8 0 FF5757  ""  0 -6.2371593 -5.2726555 -5.1886506 696 0 696 1 348 348 0 21.48 1 0.011 -32.4 -0.019 22.636 0 0 -0.002 0 0 -9.774 3.43 -0.5 1.48 1.678 -0.5 5.212 342 42 692 1 <> <> <> <> <>
  349 3 35.437313 -24.553457 6.165085 238 " " H "A" 2 -0.00500 -0.00500 "HIS " " CB " "    " 6 0 A0A0A0  ""  0 3.6506095 -7.1362166 -0.6931935 697 0 697 1 349 349 2 24.14 1 1.488 -0.315 -0.762 -0.282 0 -1.211 0 0 0 -1.083 4.523 -0.005 1.75 1.975 -0.005 0 343 42 693 1 <> <> <> <> <>
  350 2 34.197598 -23.821762 5.625741 238 " " H "A" 2 0.01500 0.01500 "HIS " " CG " "    " 6 0 A0A0A0  ""  0 0.11535811 -4.062254 3.7145252 698 0 698 1 350 350 0 26.91 1 0.64 0.897 -0.424 -1.093 0 -0.46 0 0 0 -0.44 4.481 0.015 1.775 2.002 0.015 0 344 42 694 1 "Flip HIS"  <> <> <> <>
  351 25 33.308876 -24.356859 4.757423 238 " " H "A" 38 -0.57000 -0.57000 "HIS " " ND1" "    " 7 0 2F2FFF  ""  0 0.73823577 -0.31149372 -3.0946288 699 0 699 1 351 351 1 27.36 1 1.735 -40.055 -1.078 36.663 0 0 -0.026 0 0 -2.762 4.005 -0.57 1.625 1.838 -0.57 1.725 345 42 695 1 <> <> <> <> <>
  352 2 33.547794 -23.385859 11.400583 239 " " N "A" 2 0.50000 0.50000 "ASN " " C  " "    " 6 0 A0A0A0  ""  0 -1.3187727 1.2745836 -4.0429173 707 0 707 1 352 352 0 22.46 1 0.59 3.309 2.254 -19.733 0 0 0 0 -0.002 -13.582 4.506 0.5 1.875 2.112 0.5 0 351 43 703 1 <> <> <> <> <>
  353 15 33.224102 -22.631672 12.317913 239 " " N "A" 75 -0.50000 -0.50000 "ASN " " O  " "    " 8 0 FF5757  ""  0 3.4931307 1.7215663 3.4062812 708 0 708 1 353 353 0 20.76 1 0.018 -26.325 0.058 15.29 0 0 -0.005 0 -0.002 -10.965 2.97 -0.5 1.48 1.678 -0.5 19.074 352 43 704 1 <> <> <> <> <>
  354 3 32.146851 -22.097425 9.534918 239 " " N "A" 2 -0.12000 -0.12000 "ASN " " CB " "    " 6 0 A0A0A0  ""  0 -5.3133101 -1.7972517 4.8791261 709 0 709 1 354 354 2 22.97 1 0.024 -5.341 -0.752 2.889 0 -1.894 0 -0.034 -0.002 -5.109 5.268 -0.12 1.75 1.975 -0.12 0 353 43 705 1 <> <> <> <> <>
  355 2 31.939030 -20.664370 10.144023 239 " " N "A" 2 0.50000 0.50000 "ASN " " CG " "    " 6 0 A0A0A0  ""  0 2.0549629 3.6515937 0.64299285 710 0 710 1 355 355 0 24.96 1 -0.414 11.123 0.416 -24.515 0 0 0 -0.034 -0.002 -13.424 4.848 0.5 1.875 2.112 0.5 0 354 43 706 1 "No Flip"  <> <> <> <>
  356 15 32.888081 -19.882332 10.197192 239 " " N "A" 75 -0.50000 -0.50000 "ASN " " OD1" "    " 8 0 FF5757  ""  0 0.92120123 -1.1580223 -0.64337951 711 0 711 1 356 356 0 21.97 1 0.284 -31.461 -0.51 20.633 0 0 -0.125 -0.034 -0.002 -11.214 3.428 -0.5 1.48 1.678 -0.5 10.944 355 43 707 1 <> <> <> <> <>
  357 25 30.880980 -20.409273 10.833050 239 " " N "A" 38 -0.76000 -0.76000 "ASN " " ND2" "    " 7 0 2F2FFF  ""  0 2.6335058 2.2767041 7.5829725 712 0 712 1 357 357 2 23.66 1 -0.612 -22.157 -1.507 22.488 0 0 -0.117 -0.034 -0.002 -1.94 4.878 -0.76 1.625 1.92 -0.76 1.61 356 43 708 1 <> <> <> <> <>
  358 25 33.790745 -23.853380 8.959163 239 " " N "A" 38 -0.50000 -0.50000 "ASN " " N  " "    " 7 0 2F2FFF  ""  0 -10.878895 -7.282331 1.7376322 713 0 713 1 358 358 1 21.9 1 0.441 -12.597 0.356 14.918 0 0 -0.138 0 -0.002 2.977 5.112 -0.5 1.625 1.92 -0.5 0 349 43 709 1 <> <> <> <> <>
  359 3 33.500248 -22.791536 9.941745 239 " " N "A" 2 0.14000 0.14000 "ASN " " CA " "    " 6 0 A0A0A0  ""  0 -2.3795049 6.7357697 -2.1165581 714 0 714 1 359 359 1 21.78 1 0.138 4.145 -0.621 0.498 0 -1.326 0 0 -0.002 2.832 5.352 0.14 1.75 1.975 0.14 0 350 43 710 1 <> <> <> <> <>
  360 15 36.383705 -24.212681 12.673450 240 " " V "A" 75 -0.50000 -0.50000 "VAL " " O  " "    " 8 0 FF5757  ""  0 1.6566423 -1.2720407 -3.4461308 721 0 721 1 360 360 0 24.57 1 0.006 -26.093 1.491 15.235 0 0 -0.001 0 0 -9.362 2.807 -0.5 1.48 1.678 -0.5 19.491 360 44 717 1 <> <> <> <> <>
  361 3 34.228149 -26.676409 12.985299 240 " " V "A" 2 -0.06000 -0.06000 "VAL " " CB " "    " 6 0 A0A0A0  ""  0 2.0451167 -1.1943709 -2.9853308 722 0 722 1 361 361 1 25.01 1 2.048 -1.304 0.092 2.348 0 -0.521 0 0 0 2.662 3.515 -0.06 1.75 1.975 -0.06 0 361 44 718 1 <> <> <> <> <>
  362 3 32.952477 -27.485237 13.064150 240 " " V "A" 2 -0.18000 -0.18000 "VAL " " CG2" "    " 6 0 A0A0A0  ""  0 -3.0200031 -1.8322002 0.25926334 723 0 723 1 362 362 3 24.06 1 0.285 -5.378 0.121 6.058 0 -0.375 0 0 0 0.711 3.045 -0.18 1.75 1.975 -0.18 4.738 362 44 719 1 <> <> <> <> <>
  363 3 35.080257 -27.386566 11.935499 240 " " V "A" 2 -0.18000 -0.18000 "VAL " " CG1" "    " 6 0 A0A0A0  ""  0 -3.0600507 -2.5848045 -4.8372464 724 0 724 1 363 363 3 25.34 1 0.182 -4.744 0.736 5.931 0 -0.719 0 0 0 1.384 3.234 -0.18 1.75 1.975 -0.18 4.364 363 44 720 1 <> <> <> <> <>
  364 25 33.880249 -24.650166 11.628917 240 " " V "A" 38 -0.50000 -0.50000 "VAL " " N  " "    " 7 0 2F2FFF  ""  0 6.0823784 -7.7868433 1.1329341 725 0 725 1 364 364 1 23.8 1 1.385 -18.769 1.651 10.028 0 0 -0.422 0 0 -6.128 4.776 -0.5 1.625 1.92 -0.5 0 357 44 721 1 <> <> <> <> <>
  365 3 34.191784 -25.116720 12.993387 240 " " V "A" 2 0.14000 0.14000 "VAL " " CA " "    " 6 0 A0A0A0  ""  0 3.7810607 -3.1142793 1.6050007 726 0 726 1 365 365 1 24.09 1 1.084 4.84 -0.027 0.583 0 -0.39 0 0 0 6.09 3.994 0.14 1.75 1.975 0.14 0 358 44 722 1 <> <> <> <> <>
  366 2 35.555656 -24.475548 13.479367 240 " " V "A" 2 0.50000 0.50000 "VAL " " C  " "    " 6 0 A0A0A0  ""  0 4.4470811 -8.3466158 4.450284 727 0 727 1 366 366 0 23.27 1 -1.452 13.41 1.526 -17.945 0 0 0 0 0 -4.46 3.806 0.5 1.875 2.112 0.5 5.661 359 44 723 1 <> <> <> <> <>
  367 3 36.875084 -23.458689 15.258769 241 " " G "A" 2 0.08000 0.08000 "GLY " " CA " "    " 6 0 A0A0A0  ""  0 -2.5072267 2.2687461 5.7219868 737 0 737 1 367 367 2 21.78 1 -0.13 1.68 -0.191 3.414 0 -0.822 0 0 0 3.951 3.411 0.08 1.75 1.975 0.08 1.746 365 45 733 1 <> <> <> <> <>
  368 2 36.885784 -21.913036 15.114660 241 " " G "A" 2 0.50000 0.50000 "GLY " " C  " "    " 6 0 A0A0A0  ""  0 -4.5027218 -3.8854785 -2.4839945 738 0 738 1 368 368 0 21.59 1 -0.142 6.971 0.281 -19.04 0 0 0 0 0 -11.93 3.888 0.5 1.875 2.112 0.5 1.887 366 45 734 1 <> <> <> <> <>
  369 15 37.949917 -21.379539 15.039267 241 " " G "A" 75 -0.50000 -0.50000 "GLY " " O  " "    " 8 0 FF5757  ""  0 -2.2536159 4.3935971 -5.430016 739 0 739 1 369 369 0 21.62 1 -0.002 -26.245 -0.282 17.096 0 0 -0.023 0 0 -9.456 3.065 -0.5 1.48 1.678 -0.5 12.508 367 45 735 1 <> <> <> <> <>
  370 25 35.649822 -24.075815 14.731236 241 " " G "A" 38 -0.50000 -0.50000 "GLY " " N  " "    " 7 0 2F2FFF  ""  0 -2.8378506 -2.2880206 -3.6865301 740 0 740 1 370 370 1 22.3 1 0.115 -12.702 0.767 7.783 0 0 -0.144 0 0 -4.181 3.9 -0.5 1.625 1.92 -0.5 2.185 364 45 736 1 <> <> <> <> <>
  371 15 33.601101 -20.231169 15.893105 242 " " E "A" 75 -0.50000 -0.50000 "GLU " " O  " "    " 8 0 FF5757  ""  0 -0.78322822 -5.3662376 3.6557574 744 0 744 1 371 371 0 18.78 1 0.17 -27.152 0.225 19.028 0 0 -0.001 0 0 -7.731 4.166 -0.5 1.48 1.678 -0.5 2.085 371 46 740 1 <> <> <> <> <>
  372 3 34.966885 -19.891375 13.098116 242 " " E "A" 2 -0.12000 -0.12000 "GLU " " CB " "    " 6 0 A0A0A0  ""  0 -1.0833662 4.3878179 3.7690148 745 0 745 1 372 372 2 20.81 1 2.024 -3.462 -0.313 4.623 0 -0.918 0 0 0 1.953 3.92 -0.12 1.75 1.975 -0.12 1.621 372 46 741 1 <> <> <> <> <>
  373 3 34.792820 -18.458845 12.427272 242 " " E "A" 2 -0.22000 -0.22000 "GLU " " CG " "    " 6 0 A0A0A0  ""  0 3.5000682 3.1269381 -3.9321926 746 0 746 1 373 373 2 21.78 1 1.399 -9.52 -0.225 9.647 0 -1.187 0 0 0 0.114 4.479 -0.22 1.75 1.975 -0.22 0.125 373 46 742 1 <> <> <> <> <>
  374 2 35.951530 -17.482283 12.612493 242 " " E "A" 2 0.70000 0.70000 "GLU " " CD " "    " 6 0 A0A0A0  ""  0 1.9432124 3.0004392 3.5175159 747 0 747 1 374 374 0 23.9 1 -0.249 -15.568 -1.02 18.256 0 0 0 0 0 1.419 4.52 0.7 1.875 2.112 0.7 1.752 374 46 743 1 <> <> <> <> <>
  375 15 37.117077 -17.864281 12.833168 242 " " E "A" 75 -0.80000 -0.80000 "GLU " " OE1" "    " 8 0 FF5757  ""  0 2.889848 0.37034082 -3.9927254 748 0 748 1 375 375 0 26.58 1 0.201 12.668 0.373 -26.28 0 0 -0.368 0 0 -13.406 4.887 -0.8 1.48 1.678 -0.8 0 375 46 744 1 <> <> <> <> <>
  376 18 35.724087 -16.263340 12.481952 242 " " E "A" 75 -0.80000 -0.80000 "GLU " " OE2" "    " 8 -1 FF5757  ""  0 -0.79770219 -2.2881937 5.1272225 749 0 749 1 376 376 0 26.9 1 0.195 15.719 -0.866 -27.838 0 0 -0.099 0 0 -12.888 3.364 -0.8 1.48 1.678 -0.8 12.195 376 46 745 1 <> <> <> <> <>
  377 25 35.703129 -21.298656 14.998316 242 " " E "A" 38 -0.50000 -0.50000 "GLU " " N  " "    " 7 0 2F2FFF  ""  0 -2.7942698 4.8386722 4.3517938 750 0 750 1 377 377 1 20.6 1 1.488 -15.877 1.547 10.628 0 0 -0.004 0 0 -2.218 4.484 -0.5 1.625 1.92 -0.5 0 368 46 746 1 <> <> <> <> <>
  378 3 35.467102 -19.929636 14.639747 242 " " E "A" 2 0.14000 0.14000 "GLU " " CA " "    " 6 0 A0A0A0  ""  0 2.7019269 -0.91865915 0.021857964 751 0 751 1 378 378 1 20.01 1 1.913 3.8 -0.131 0.209 0 -0.728 0 0 0 5.064 4.381 0.14 1.75 1.975 0.14 0 369 46 747 1 <> <> <> <> <>
  379 2 34.446083 -19.376585 15.582551 242 " " E "A" 2 0.50000 0.50000 "GLU " " C  " "    " 6 0 A0A0A0  ""  0 -8.2731638 0.93815869 3.3117239 752 0 752 1 379 379 0 18.28 1 0.909 12.546 2.918 -20.634 0 0 0 0 0 -4.26 4.974 0.5 1.875 2.112 0.5 0 370 46 748 1 <> <> <> <> <>
  380 2 32.294895 -17.480537 16.653728 243 " " D "A" 2 0.50000 0.50000 "ASP " " C  " "    " 6 0 A0A0A0  ""  0 -4.1995153 -2.6145253 -1.6743829 759 0 759 1 380 380 0 14.74 1 0.719 9.296 1.72 -23.772 0 0 0 0 0 -12.036 6.09 0.5 1.875 2.112 0.5 0 379 47 755 1 <> <> <> <> <>
  381 15 32.103115 -17.157412 15.468278 243 " " D "A" 75 -0.50000 -0.50000 "ASP " " O  " "    " 8 0 FF5757  ""  0 -0.4296605 -4.720428 -0.63921326 760 0 760 1 381 381 0 14.71 1 0.134 -30.135 -0.165 21.629 0 0 -0.007 0 0 -8.544 4.54 -0.5 1.48 1.678 -0.5 0.938 380 47 756 1 <> <> <> <> <>
  382 3 34.178837 -16.204140 17.660713 243 " " D "A" 2 -0.22000 -0.22000 "ASP " " CB " "    " 6 0 A0A0A0  ""  0 1.2261622 -3.3111637 0.2543042 761 0 761 1 382 382 2 16.2 1 -1.179 -9.835 -0.857 7.46 0 -2.069 0 0 0 -6.479 4.884 -0.22 1.75 1.975 -0.22 0 381 47 757 1 <> <> <> <> <>
  383 2 35.595627 -16.111141 18.234724 243 " " D "A" 2 0.70000 0.70000 "ASP " " CG " "    " 6 0 A0A0A0  ""  0 5.287004 -6.3544974 0.5809623 762 0 762 1 383 383 0 19.53 1 -1.499 -19.872 -0.634 21.63 0 0 0 0 0 -0.374 4 0.7 1.875 2.112 0.7 5.796 382 47 758 1 <> <> <> <> <>
  384 15 36.078194 -17.098490 18.880480 243 " " D "A" 75 -0.80000 -0.80000 "ASP " " OD1" "    " 8 0 FF5757  ""  0 0.87815732 0.37894335 -4.6246634 763 0 763 1 384 384 0 22.8 1 0.133 18.2 0.324 -31.256 0 0 -0.32 0 0 -12.92 3.659 -0.8 1.48 1.678 -0.8 5.212 383 47 759 1 <> <> <> <> <>
  385 18 36.099434 -14.991137 18.181398 243 " " D "A" 75 -0.80000 -0.80000 "ASP " " OD2" "    " 8 -1 FF5757  ""  0 -3.9876471 -2.8605449 -3.804868 764 0 764 1 385 385 0 22.75 1 0.119 20.769 -0.749 -34.625 0 0 -0.003 0 0 -14.489 2.713 -0.8 1.48 1.678 -0.8 27.413 384 47 760 1 <> <> <> <> <>
  386 25 34.692581 -18.202074 16.191389 243 " " D "A" 38 -0.50000 -0.50000 "ASP " " N  " "    " 7 0 2F2FFF  ""  0 4.9611435 2.2601645 -3.2213137 765 0 765 1 386 386 1 15.47 1 -0.947 -12.717 -0.063 11.707 0 0 0 0 0 -2.02 4.498 -0.5 1.625 1.92 -0.5 1.955 377 47 761 1 <> <> <> <> <>
  387 3 33.734707 -17.608299 17.161207 243 " " D "A" 2 0.14000 0.14000 "ASP " " CA " "    " 6 0 A0A0A0  ""  0 -5.1647487 -1.090377 2.082927 766 0 766 1 387 387 1 15.19 1 -0.863 3.718 -0.175 0.172 0 -1.767 0 0 0 1.084 5.684 0.14 1.75 1.975 0.14 0 378 47 762 1 <> <> <> <> <>
  388 3 27.040165 -19.158018 16.667936 244 " " L "A" 2 -0.18000 -0.18000 "LEU " " CD2" "    " 6 0 A0A0A0  ""  2 0.22370532 -0.78048909 -0.82967895 771 0 771 1 388 388 3 15.69 1 0.355 -7.857 -0.892 9.657 0 -2.627 0 0 0 -1.363 6.75 -0.18 1.75 1.975 -0.18 0 391 48 767 1 <> <> <> <> <>
  389 3 27.103359 -19.556967 19.158129 244 " " L "A" 2 -0.18000 -0.18000 "LEU " " CD1" "    " 6 0 A0A0A0  ""  2 -4.1008935 -1.1789105 1.0981867 772 0 772 1 389 389 3 13.74 1 0.162 -7.626 -1.018 8.925 0 -3.235 0 0 0 -2.792 6.122 -0.18 1.75 1.975 -0.18 0 392 48 768 1 <> <> <> <> <>
  390 25 31.226189 -17.803518 17.422632 244 " " L "A" 38 -0.50000 -0.50000 "LEU " " N  " "    " 7 0 2F2FFF  ""  2 -1.6851468 -1.225634 -3.8290145 773 0 773 1 390 390 1 13.34 1 1.197 -15.62 -1.093 16.677 0 0 -0.093 0 0 1.067 6.627 -0.5 1.625 1.92 -0.5 0 385 48 769 1 <> <> <> <> <>
  391 3 29.832325 -17.645952 17.080666 244 " " L "A" 2 0.14000 0.14000 "LEU " " CA " "    " 6 0 A0A0A0  ""  2 1.0135751 -6.8935189 -3.0322266 774 0 774 1 391 391 1 13.87 1 1.299 5.2 -0.449 -2.69 0 -2.126 0 0 0 1.236 7.24 0.14 1.75 1.975 0.14 0 386 48 770 1 <> <> <> <> <>
  392 2 29.478758 -16.173214 17.451820 244 " " L "A" 2 0.50000 0.50000 "LEU " " C  " "    " 6 0 A0A0A0  ""  2 3.2180421 -2.4803226 -1.6750076 775 0 775 1 392 392 0 14.03 1 0.381 13.928 0.11 -25.567 0 0 0 0 0 -11.149 6.87 0.5 1.875 2.112 0.5 0 387 48 771 1 <> <> <> <> <>
  393 15 29.696020 -15.692934 18.571056 244 " " L "A" 75 -0.50000 -0.50000 "LEU " " O  " "    " 8 0 FF5757  ""  2 -3.9102271 -3.4199054 1.8285139 776 0 776 1 393 393 0 13.72 1 0.006 -32.985 0.15 23.936 0 0 -0.122 0 0 -9.015 6.172 -0.5 1.48 1.678 -0.5 0 388 48 772 1 <> <> <> <> <>
  394 3 29.212219 -18.729568 18.015257 244 " " L "A" 2 -0.12000 -0.12000 "LEU " " CB " "    " 6 0 A0A0A0  ""  2 0.38974485 3.2344072 7.2791414 777 0 777 1 394 394 2 13.87 1 1.485 -4.403 -0.788 5.77 0 -2.61 0 0 0 -0.547 7.358 -0.12 1.75 1.975 -0.12 0 389 48 773 1 <> <> <> <> <>
  395 3 27.616365 -18.738979 18.028503 244 " " L "A" 2 -0.06000 -0.06000 "LEU " " CG " "    " 6 0 A0A0A0  ""  2 10.941729 0.65657175 -3.1634917 778 0 778 1 395 395 1 15.61 1 0.616 -1.47 -0.777 2.013 0 -2.854 0 0 0 -2.471 7.445 -0.06 1.75 1.975 -0.06 0 390 48 774 1 <> <> <> <> <>
  396 3 28.145948 -14.154075 16.883329 245 " " V "A" 2 0.14000 0.14000 "VAL " " CA " "    " 6 0 A0A0A0  ""  2 2.513787 -1.4817724 9.1859331 790 0 790 1 396 396 1 15.38 1 1.163 5.596 -0.246 -2.977 0 -1.702 0 0 0 1.834 6.197 0.14 1.75 1.975 0.14 0 394 49 786 1 <> <> <> <> <>
  397 2 26.709373 -14.045519 16.288418 245 " " V "A" 2 0.50000 0.50000 "VAL " " C  " "    " 6 0 A0A0A0  ""  2 3.0652862 5.6123638 2.8025703 791 0 791 1 397 397 0 15.45 1 -0.408 17.389 0.551 -28.397 0 0 0 0 0 -10.864 5.987 0.5 1.875 2.112 0.5 0 395 49 787 1 <> <> <> <> <>
  398 15 26.466633 -14.425147 15.161949 245 " " V "A" 75 -0.50000 -0.50000 "VAL " " O  " "    " 8 0 FF5757  ""  2 8.4215622 4.2196851 0.71225947 792 0 792 1 398 398 0 18.08 1 0.061 -34.05 -0.187 26.681 0 0 -0.001 0 0 -7.496 4.04 -0.5 1.48 1.678 -0.5 6.045 396 49 788 1 <> <> <> <> <>
  399 3 29.144625 -13.013915 16.345144 245 " " V "A" 2 -0.06000 -0.06000 "VAL " " CB " "    " 6 0 A0A0A0  ""  2 1.3057351 -4.3039598 6.0904603 793 0 793 1 399 399 1 16.36 1 2.057 -1.733 -0.544 3.098 0 -1.205 0 0 0 1.673 4.661 -0.06 1.75 1.975 -0.06 0 397 49 789 1 <> <> <> <> <>
  400 3 28.919647 -11.640207 16.851213 245 " " V "A" 2 -0.18000 -0.18000 "VAL " " CG2" "    " 6 0 A0A0A0  ""  2 3.7610159 -4.9010487 -1.2930685 794 0 794 1 400 400 3 14.04 1 0.032 -5.445 -0.207 8.087 0 -1.441 0 0 0 1.025 4.24 -0.18 1.75 1.975 -0.18 0.873 398 49 790 1 <> <> <> <> <>
  401 3 30.691807 -13.348105 16.551762 245 " " V "A" 2 -0.18000 -0.18000 "VAL " " CG1" "    " 6 0 A0A0A0  ""  2 1.8333737 0.55791187 -0.28812462 795 0 795 1 401 401 3 15.58 1 0.281 -5.92 -0.292 7.474 0 -1.15 0 0 0 0.394 3.916 -0.18 1.75 1.975 -0.18 1.87 399 49 791 1 <> <> <> <> <>
  402 25 28.748148 -15.424584 16.551283 245 " " V "A" 38 -0.50000 -0.50000 "VAL " " N  " "    " 7 0 2F2FFF  ""  2 -6.3879213 -3.6707339 4.9112682 796 0 796 1 402 402 1 14.16 1 1.412 -20.978 -0.29 17.757 0 0 -0.007 0 0 -2.106 5.696 -0.5 1.625 1.92 -0.5 0.805 393 49 792 1 <> <> <> <> <>
  403 2 22.818529 -16.165091 17.311447 246 " " F "A" 2 -0.11500 -0.11500 "PHE " " CD1" "    " 6 0 A0A0A0  ""  2 1.5360652 -4.1484289 -4.0399418 806 0 806 1 403 403 1 10.87 1 0.117 -6.397 -0.083 7.142 0 -1.441 0 -0.028 0 -0.69 7.171 -0.115 1.775 2.002 -0.115 0 406 50 802 1 <> <> <> <> <>
  404 2 24.313662 -15.903928 19.238192 246 " " F "A" 2 -0.11500 -0.11500 "PHE " " CD2" "    " 6 0 A0A0A0  ""  2 5.3899379 -6.4734931 -4.9803982 807 0 807 1 404 404 1 13.01 1 0.127 -5.526 -0.097 6.665 0 -1.533 0 -0.028 0 -0.393 7.156 -0.115 1.775 2.002 -0.115 0 407 50 803 1 <> <> <> <> <>
  405 2 22.846468 -17.559170 17.536898 246 " " F "A" 2 -0.11500 -0.11500 "PHE " " CE1" "    " 6 0 A0A0A0  ""  2 2.3610425 -2.3664749 -2.060751 808 0 808 1 405 405 1 13.82 1 0.145 -6.19 -0.263 6.968 0 -1.746 0 -0.028 0 -1.113 6.833 -0.115 1.775 2.002 -0.115 0 408 50 804 1 <> <> <> <> <>
  406 2 24.366257 -17.296936 19.453289 246 " " F "A" 2 -0.11500 -0.11500 "PHE " " CE2" "    " 6 0 A0A0A0  ""  2 0.81414294 0.68362737 -3.5249128 809 0 809 1 406 406 1 13.17 1 0.121 -5.355 -0.141 6.554 0 -1.6 0 -0.028 0 -0.449 7.804 -0.115 1.775 2.002 -0.115 0 409 50 805 1 <> <> <> <> <>
  407 2 23.615940 -18.138866 18.567039 246 " " F "A" 2 -0.11500 -0.11500 "PHE " " CZ " "    " 6 0 A0A0A0  ""  2 4.6606865 6.8528996 4.2450786 810 0 810 1 407 407 1 12.75 1 0.159 -5.209 -0.223 6.71 0 -1.747 0 -0.028 0 -0.337 7.553 -0.115 1.775 2.002 -0.115 0 410 50 806 1 <> <> <> <> <>
  408 25 25.742144 -13.526555 17.123604 246 " " F "A" 38 -0.50000 -0.50000 "PHE " " N  " "    " 7 0 2F2FFF  ""  2 3.2681472 0.022717245 -8.0437908 811 0 811 1 408 408 1 14.86 1 0.955 -15.186 0.083 22.019 0 0 -0.118 0 0 7.753 6.909 -0.5 1.625 1.92 -0.5 0 400 50 807 1 <> <> <> <> <>
  409 3 24.380844 -13.183007 16.853991 246 " " F "A" 2 0.14000 0.14000 "PHE " " CA " "    " 6 0 A0A0A0  ""  2 -0.84912175 5.0069466 7.7391505 812 0 812 1 409 409 1 13.05 1 1.071 5.889 -0.712 -4.504 0 -2.348 0 0 0 -0.605 7.578 0.14 1.75 1.975 0.14 0 401 50 808 1 <> <> <> <> <>
  410 2 24.184835 -11.648808 17.003275 246 " " F "A" 2 0.50000 0.50000 "PHE " " C  " "    " 6 0 A0A0A0  ""  2 6.3021274 -1.5085138 -0.046240915 813 0 813 1 410 410 0 14.04 1 0.124 18.182 -0.336 -30.461 0 0 0 0 0 -12.491 7.139 0.5 1.875 2.112 0.5 0 402 50 809 1 <> <> <> <> <>
  411 15 24.703646 -11.088434 17.963606 246 " " F "A" 75 -0.50000 -0.50000 "PHE " " O  " "    " 8 0 FF5757  ""  2 12.046656 0.76841891 5.5189233 814 0 814 1 411 411 0 15.33 1 0.273 -37.794 -0.491 28.076 0 0 -0.119 0 0 -10.056 6.104 -0.5 1.48 1.678 -0.5 0 403 50 810 1 <> <> <> <> <>
  412 3 23.471605 -13.851814 17.972208 246 " " F "A" 2 -0.00500 -0.00500 "PHE " " CB " "    " 6 0 A0A0A0  ""  2 3.0889423 3.3300841 -0.89179665 815 0 815 1 412 412 2 11.59 1 1.534 -0.239 -1.146 0.431 0 -2.654 0 -0.028 0 -2.102 8.314 -0.005 1.75 1.975 -0.005 0 404 50 811 1 <> <> <> <> <>
  413 2 23.552673 -15.348908 18.176460 246 " " F "A" 2 -0.11500 -0.11500 "PHE " " CG " "    " 6 0 A0A0A0  ""  2 6.0399718 3.5558941 -3.7667549 816 0 816 1 413 413 0 13.45 1 0.119 -5.226 -0.036 6.267 0 -1.399 0 -0.028 0 -0.303 7.682 -0.115 1.775 2.002 -0.115 0 405 50 812 1 <> <> <> <> <>
  414 15 21.140055 -10.767850 17.124155 247 " " D "A" 75 -0.50000 -0.50000 "ASP " " O  " "    " 8 0 FF5757  ""  2 1.1421615 -0.69341743 -2.5000997 826 0 826 1 414 414 0 11.25 1 0.009 -44.897 -0.613 33.786 0 0 -0.119 0 0 -11.834 7.255 -0.5 1.48 1.678 -0.5 0 414 51 822 1 <> <> <> <> <>
  415 3 22.441389 -9.004568 14.893618 247 " " D "A" 2 -0.22000 -0.22000 "ASP " " CB " "    " 6 0 A0A0A0  ""  2 1.9442573 -1.631795 -3.8542094 827 0 827 1 415 415 2 13.08 1 -1.072 -16.136 -1.116 14.437 0 -2.207 0 0 0 -6.093 6.897 -0.22 1.75 1.975 -0.22 0 415 51 823 1 <> <> <> <> <>
  416 2 23.517349 -8.660732 13.854973 247 " " D "A" 2 0.70000 0.70000 "ASP " " CG " "    " 6 0 A0A0A0  ""  2 12.255447 0.34380299 7.5841722 828 0 828 1 416 416 0 18.32 1 -1.451 -20.694 -0.826 20.691 0 0 0 0 0 -2.28 5.102 0.7 1.875 2.112 0.7 2.696 416 51 824 1 <> <> <> <> <>
  417 15 24.217161 -9.558460 13.420691 247 " " D "A" 75 -0.80000 -0.80000 "ASP " " OD1" "    " 8 0 FF5757  ""  2 -2.959157 -8.3795166 -3.8345578 829 0 829 1 417 417 0 21.88 1 0.184 21.94 -0.967 -32.068 0 0 0 0 0 -10.912 3.61 -0.8 1.48 1.678 -0.8 4.795 417 51 825 1 <> <> <> <> <>
  418 18 23.601950 -7.454412 13.618854 247 " " D "A" 75 -0.80000 -0.80000 "ASP " " OD2" "    " 8 -1 FF5757  ""  2 3.4435134 0.88409126 6.0893359 830 0 830 1 418 418 0 17.67 1 0.206 19.908 -1.364 -30.952 0 0 -0.357 0 0 -12.559 4.085 -0.8 1.48 1.678 -0.8 9.485 418 51 826 1 <> <> <> <> <>
  419 25 23.520353 -11.007504 16.084478 247 " " D "A" 38 -0.50000 -0.50000 "ASP " " N  " "    " 7 0 2F2FFF  ""  2 2.7491696 -1.1582613 1.5539951 831 0 831 1 419 419 1 13.87 1 -0.656 -20.262 0.47 26.228 0 0 -0.083 0 0 5.698 6.989 -0.5 1.625 1.92 -0.5 0 411 51 827 1 <> <> <> <> <>
  420 3 23.053534 -9.608169 16.193956 247 " " D "A" 2 0.14000 0.14000 "ASP " " CA " "    " 6 0 A0A0A0  ""  2 -5.4183564 6.0445108 -5.7013855 832 0 832 1 420 420 1 13.7 1 -0.743 7.055 -0.7 -4.875 0 -2.01 0 0 0 -1.274 7.384 0.14 1.75 1.975 0.14 0 412 51 828 1 <> <> <> <> <>
  421 2 21.873474 -9.762063 17.166151 247 " " D "A" 2 0.50000 0.50000 "ASP " " C  " "    " 6 0 A0A0A0  ""  2 -2.4045844 -1.7934964 0.61327606 833 0 833 1 421 421 0 12.58 1 0.33 23.073 -0.533 -35.087 0 0 0 0 0 -12.217 8.149 0.5 1.875 2.112 0.5 0 413 51 829 1 <> <> <> <> <>
  422 15 21.583384 -7.329874 20.470154 248 " " G "A" 75 -0.50000 -0.50000 "GLY " " O  " "    " 8 0 FF5757  ""  0 -5.2661757 1.3245937 -4.1537495 838 0 838 1 422 422 0 15.38 1 -0.009 -37.143 0.866 32.729 0 0 -0.007 0 0 -3.564 7.95 -0.5 1.48 1.678 -0.5 0 422 52 834 1 <> <> <> <> <>
  423 25 21.728935 -8.818397 18.081722 248 " " G "A" 38 -0.50000 -0.50000 "GLY " " N  " "    " 7 0 2F2FFF  ""  0 4.7724781 -3.3430998 4.2840543 839 0 839 1 423 423 1 11.14 1 0.853 -25.243 -1.464 27.925 0 0 -0.124 0 0 1.949 7.516 -0.5 1.625 1.92 -0.5 0 419 52 835 1 <> <> <> <> <>
  424 3 20.616421 -8.821293 18.954588 248 " " G "A" 2 0.08000 0.08000 "GLY " " CA " "    " 6 0 A0A0A0  ""  0 -8.7517757 5.264215 -1.6887189 840 0 840 1 424 424 2 11.65 1 0.597 3.785 -1.055 -2.084 0 -3.059 0 0 0 -1.816 8.347 0.08 1.75 1.975 0.08 0 420 52 836 1 <> <> <> <> <>
  425 2 20.642345 -7.485727 19.695412 248 " " G "A" 2 0.50000 0.50000 "GLY " " C  " "    " 6 0 A0A0A0  ""  0 0.55068141 -6.0804324 -0.55515218 841 0 841 1 425 425 0 13.73 1 0.99 21.436 -1.419 -35.457 0 0 0 0 0 -14.45 8.459 0.5 1.875 2.112 0.5 0 421 52 837 1 <> <> <> <> <>
  426 3 20.554399 -4.674581 17.191095 249 " " V "A" 2 -0.18000 -0.18000 "VAL " " CG2" "    " 6 0 A0A0A0  ""  0 2.4035394 -1.6068217 -0.35911191 845 0 845 1 426 426 3 15.22 1 0.004 -11.845 0.267 13.129 0 -1.461 0 0 0 0.094 4.122 -0.18 1.75 1.975 -0.18 4.364 428 53 841 1 <> <> <> <> <>
  427 3 18.166801 -4.666193 17.525881 249 " " V "A" 2 -0.18000 -0.18000 "VAL " " CG1" "    " 6 0 A0A0A0  ""  0 -0.57884234 -9.5014153 -0.21803074 846 0 846 1 427 427 3 13.07 1 0.295 -12.349 -0.684 12.597 0 -1.862 0 0 0 -2.002 5.075 -0.18 1.75 1.975 -0.18 1.995 429 53 842 1 <> <> <> <> <>
  428 25 19.712086 -6.598330 19.416710 249 " " V "A" 38 -0.50000 -0.50000 "VAL " " N  " "    " 7 0 2F2FFF  ""  0 -4.9252529 3.4148257 10.4929 847 0 847 1 428 428 1 13.33 1 1.687 -32.596 -0.428 31.437 0 0 -0.121 0 0 -0.021 8.324 -0.5 1.625 1.92 -0.5 0 423 53 843 1 <> <> <> <> <>
  429 3 19.798788 -5.146537 19.574432 249 " " V "A" 2 0.14000 0.14000 "VAL " " CA " "    " 6 0 A0A0A0  ""  0 -7.190608 4.5609326 -1.9532518 848 0 848 1 429 429 1 13.9 1 1.315 9.945 -0.508 -7.026 0 -2.052 0 0 0 1.674 7.291 0.14 1.75 1.975 0.14 0 424 53 844 1 <> <> <> <> <>
  430 2 19.102646 -4.581178 20.816055 249 " " V "A" 2 0.50000 0.50000 "VAL " " C  " "    " 6 0 A0A0A0  ""  0 6.6823969 -6.6634994 7.601007 849 0 849 1 430 430 0 12.52 1 -0.873 34.674 1.532 -38.933 0 0 0 0 0 -3.601 6.293 0.5 1.875 2.112 0.5 0 425 53 845 1 <> <> <> <> <>
  431 15 17.844364 -4.577945 20.835627 249 " " V "A" 75 -0.50000 -0.50000 "VAL " " O  " "    " 8 0 FF5757  ""  0 -1.2751412 -0.0015829566 3.922379 850 0 850 1 431 431 0 12.03 1 0.046 -51.124 -0.657 39.44 0 0 0 0 0 -12.295 4.833 -0.5 1.48 1.678 -0.5 2.085 426 53 846 1 <> <> <> <> <>
  432 3 19.466442 -4.384161 18.279024 249 " " V "A" 2 -0.06000 -0.06000 "VAL " " CB " "    " 6 0 A0A0A0  ""  0 -0.032919444 0.12574197 -2.3861523 851 0 851 1 432 432 1 14.08 1 2.021 -3.834 -0.845 4.607 0 -2.095 0 0 0 -0.147 6.034 -0.06 1.75 1.975 -0.06 0 427 53 847 1 <> <> <> <> <>
  433 15 17.730412 -3.548314 24.756058 250 " " G "A" 75 -0.50000 -0.50000 "GLY " " O  " "    " 8 0 FF5757  ""  0 8.2088642 -2.8693378 -1.7739971 861 0 861 1 433 433 0 12.63 1 0.01 3.045 -0.144 2.421 0 0 0 0 0 5.331 3.34 -0.5 1.48 1.678 -0.5 2.814 433 54 857 1 <> "X00 "  <> <> <>
  434 25 19.877638 -4.125633 21.821625 250 " " G "A" 38 -0.50000 -0.50000 "GLY " " N  " "    " 7 0 2F2FFF  ""  0 2.1851437 -1.9366401 -1.3326368 862 0 862 1 434 434 1 13.01 1 0.604 -29.776 -0.205 29.356 0 0 -0.13 0 0 -0.151 5.186 -0.5 1.625 1.92 -0.5 0.46 430 54 858 1 <> "X00 "  <> <> <>
  435 3 19.267323 -3.306502 22.896931 250 " " G "A" 2 0.08000 0.08000 "GLY " " CA " "    " 6 0 A0A0A0  ""  0 -2.3862622 1.4947531 -6.0307541 863 0 863 1 435 435 2 12.51 1 -0.00899999999999999 5.124 -0.333 -2.483 0 -1.196 0 0 0 1.103 4.081 0.08 1.75 1.975 0.08 2.12 431 54 859 1 <> "X00 "  <> <> <>
  436 2 18.561377 -4.071090 23.975250 250 " " G "A" 2 0.50000 0.50000 "GLY " " C  " "    " 6 0 A0A0A0  ""  0 -11.830447 -2.9150779 -2.5447607 864 0 864 1 436 436 0 11.8 1 0.082 24.168 0.245 -45.197 0 0 0 0 0 -20.702 4.758 0.5 1.875 2.112 0.5 1.213 432 54 860 1 <> "X00 "  <> <> <>
  437 3 18.320457 -9.109798 22.153902 251 " " L "A" 2 -0.18000 -0.18000 "LEU " " CD2" "    " 6 0 A0A0A0  ""  0 -4.2412248 -7.2734666 -3.773232 868 0 868 1 437 437 3 9.81 1 0.113 -10.733 -1.391 12.561 0 -2.477 0 0 0 -1.928 8.519 -0.18 1.75 1.975 -0.18 0 440 55 864 1 <> <> <> <> <>
  438 3 16.179689 -8.248287 22.888138 251 " " L "A" 2 -0.18000 -0.18000 "LEU " " CD1" "    " 6 0 A0A0A0  ""  0 -0.99123639 -7.4021158 0.14473803 869 0 869 1 438 438 3 8.97 1 0.375 -11.697 -1.14 13.232 0 -2.239 0 0 0 -1.47 7.502 -0.18 1.75 1.975 -0.18 0 441 55 865 1 <> <> <> <> <>
  439 25 18.805969 -5.364631 24.082394 251 " " L "A" 38 -0.50000 -0.50000 "LEU " " N  " "    " 7 0 2F2FFF  ""  0 4.2386003 3.6782198 0.97976309 870 0 870 1 439 439 1 11.66 1 0.63 -33.655 1.02 37.303 0 0 -0.111 0 0 5.187 6.197 -0.5 1.625 1.92 -0.5 0 434 55 866 1 <> <> <> <> <>
  440 3 18.027399 -6.317996 24.911144 251 " " L "A" 2 0.14000 0.14000 "LEU " " CA " "    " 6 0 A0A0A0  ""  0 -4.4053226 6.5247993 -0.77936858 871 0 871 1 440 440 1 12.01 1 1.202 9.682 -0.158 -5.48 0 -1.186 0 0 0 4.06 6.658 0.14 1.75 1.975 0.14 0 435 55 867 1 <> <> <> <> <>
  441 2 18.503164 -6.361512 26.442352 251 " " L "A" 2 0.50000 0.50000 "LEU " " C  " "    " 6 0 A0A0A0  ""  0 1.4681633 0.96949577 5.4973993 872 0 872 1 441 441 0 13.46 1 0.25 32.013 -0.007 -35.965 0 0 0 0 0 -3.709 5.686 0.5 1.875 2.112 0.5 0 436 55 868 1 <> <> <> <> <>
  442 15 19.640739 -5.983869 26.770220 251 " " L "A" 75 -0.50000 -0.50000 "LEU " " O  " "    " 8 0 FF5757  ""  0 2.2151873 1.1530149 -2.2688799 873 0 873 1 442 442 0 15.57 1 0.097 -47.893 0.424 33.708 0 0 -0.067 0 0 -13.731 4.248 -0.5 1.48 1.678 -0.5 0 437 55 869 1 <> <> <> <> <>
  443 3 18.243740 -7.696951 24.332939 251 " " L "A" 2 -0.12000 -0.12000 "LEU " " CB " "    " 6 0 A0A0A0  ""  0 2.5058146 -5.6401081 -3.209074 874 0 874 1 443 443 2 11.67 1 1.692 -7.934 -0.949 8.098 0 -2.026 0 0 0 -1.119 7.358 -0.12 1.75 1.975 -0.12 0 438 55 870 1 <> <> <> <> <>
  444 3 17.679401 -7.987211 22.919340 251 " " L "A" 2 -0.06000 -0.06000 "LEU " " CG " "    " 6 0 A0A0A0  ""  0 2.7850544 1.7664143 4.699985 875 0 875 1 444 444 1 10.48 1 0.673 -3.223 -1.046 3.323 0 -2.23 0 0 0 -2.504 8.61 -0.06 1.75 1.975 -0.06 0 439 55 871 1 <> <> <> <> <>
  445 25 17.484444 -6.699152 27.259033 252 " " K "A" 38 -0.50000 -0.50000 "LYS " " N  " "    " 7 0 2F2FFF  ""  2 -7.7161951 -2.151412 -3.8257747 887 0 887 1 445 445 1 13.97 1 1.294 -34.179 -0.814 26.773 0 0 -0.111 0 0 -7.036 5.594 -0.5 1.625 1.92 -0.5 0 442 56 883 1 <> <> <> <> <>
  446 3 17.646296 -7.000696 28.598797 252 " " K "A" 2 0.14000 0.14000 "LYS " " CA " "    " 6 0 A0A0A0  ""  2 5.5176826 -0.77781647 -0.25564429 888 0 888 1 446 446 1 16.06 1 1.33 8.606 -0.12 -3.616 0 0 0 0 0 6.2 5.184 0.14 1.75 1.975 0.14 0 443 56 884 1 <> <> <> <> <>
  447 2 17.636436 -8.511082 28.691311 252 " " K "A" 2 0.50000 0.50000 "LYS " " C  " "    " 6 0 A0A0A0  ""  2 1.9803452 1.4231867 -3.0710251 889 0 889 1 447 447 0 14.53 1 -0.27 23.417 -0.245 -28.673 0 0 0 0 0 -5.77 5.309 0.5 1.875 2.112 0.5 0 444 56 885 1 <> <> <> <> <>
  448 15 16.699133 -9.123835 28.150133 252 " " K "A" 75 -0.50000 -0.50000 "LYS " " O  " "    " 8 0 FF5757  ""  2 -4.9606481 4.4785538 -1.2457415 890 0 890 1 448 448 0 13.82 1 0.02 -41.476 1.176 27.164 0 0 -0.118 0 0 -13.234 5.31 -0.5 1.48 1.678 -0.5 0 445 56 886 1 <> <> <> <> <>
  449 3 16.484594 -6.464187 29.517416 252 " " K "A" 2 -0.12000 -0.12000 "LYS " " CB " "    " 6 0 A0A0A0  ""  2 -1.6586614 -2.8304589 5.4391961 891 0 891 1 449 449 2 17.14 1 1.885 -5.997 -0.488 6.993 0 0 0 0 0 2.394 4.345 -0.12 1.75 1.975 -0.12 0 446 56 887 1 <> <> <> <> <>
  450 3 16.585226 -6.738265 30.943941 252 " " K "A" 2 -0.12000 -0.12000 "LYS " " CG " "    " 6 0 A0A0A0  ""  2 3.4051332 5.7570601 -2.2096796 892 0 892 1 450 450 2 22.9 1 0.553 -5.855 -0.265 7.148 0 0 0 0 0 1.58 3.827 -0.12 1.75 1.975 -0.12 0.125 447 56 888 1 <> <> <> <> <>
  451 3 15.684035 -5.910232 31.909307 252 " " K "A" 2 -0.12000 -0.12000 "LYS " " CD " "    " 6 0 A0A0A0  ""  2 -5.4209304 3.3816588 -7.288825 893 0 893 1 451 451 2 30.35 1 0.629 -5.795 -0.152 7.768 0 0 0 0 0 2.45 3.524 -0.12 1.75 1.975 -0.12 0.499 448 56 889 1 <> <> <> <> <>
  452 3 16.186264 -5.821066 33.396954 252 " " K "A" 2 0.19000 0.19000 "LYS " " CE " "    " 6 0 A0A0A0  ""  2 -3.013912 2.7745645 -2.857734 894 0 894 1 452 452 2 32.47 1 0.454 8.954 -0.177 -11.815 0 0 0 0 0 -2.584 3.071 0.19 1.75 1.975 0.19 2.494 449 56 890 1 <> <> <> <> <>
  453 32 15.530490 -4.797784 34.145382 252 " " K "A" 38 -0.30000 -0.30000 "LYS " " NZ " "    " 7 1 2F2FFF  ""  2 -1.0527744 -3.7808337 -8.9936132 895 0 895 1 453 453 3 39.14 1 0.238 1.158 -0.194 -1.964 0 0 -0.015 0 0 -0.778 2.728 -0.3 1.625 2.1 -0.3 45.421 450 56 891 1 <> <> <> <> <>
  454 3 20.407402 -12.664057 28.773787 253 " " I "A" 2 -0.18000 -0.18000 "ILE " " CG2" "    " 6 0 A0A0A0  ""  2 -1.0543156 4.191505 0.75257421 909 0 909 1 454 454 3 16.76 1 0.693 -5.906 0.692 7.549 0 -1.634 0 0 0 1.393 4.83 -0.18 1.75 1.975 -0.18 0.125 457 57 905 1 <> <> <> <> <>
  455 3 22.188372 -10.524580 27.281403 253 " " I "A" 2 -0.18000 -0.18000 "ILE " " CD1" "    " 6 0 A0A0A0  ""  2 1.8423455 5.5875983 -0.66110688 910 0 910 1 455 455 3 17.9 1 0.367 -8.044 -0.735 8.838 0 -2.308 0 0 0 -1.883 5.27 -0.18 1.75 1.975 -0.18 0 458 57 906 1 <> <> <> <> <>
  456 25 18.695246 -9.152103 29.234344 253 " " I "A" 38 -0.50000 -0.50000 "ILE " " N  " "    " 7 0 2F2FFF  ""  2 0.860668 1.004506 1.9653857 911 0 911 1 456 456 1 15.17 1 1.646 -26.478 -0.274 17.779 0 0 -0.003 0 0 -7.33 4.688 -0.5 1.625 1.92 -0.5 3.22 451 57 907 1 <> <> <> <> <>
  457 3 18.733185 -10.638768 29.185215 253 " " I "A" 2 0.14000 0.14000 "ILE " " CA " "    " 6 0 A0A0A0  ""  2 -6.4311175 -4.0624204 -1.7107056 912 0 912 1 457 457 1 15.1 1 1.929 6.857 -0.241 -1.799 0 -1.045 0 0 0 5.701 5.667 0.14 1.75 1.975 0.14 0 452 57 908 1 <> <> <> <> <>
  458 2 18.255110 -11.193050 30.544516 253 " " I "A" 2 0.50000 0.50000 "ILE " " C  " "    " 6 0 A0A0A0  ""  2 -2.7728648 6.5196548 -3.381371 913 0 913 1 458 458 0 16.42 1 1.12 14.807 3 -22.552 0 0 0 0 0 -3.625 4.936 0.5 1.875 2.112 0.5 0 453 57 909 1 <> <> <> <> <>
  459 15 18.471655 -10.604814 31.588659 253 " " I "A" 75 -0.50000 -0.50000 "ILE " " O  " "    " 8 0 FF5757  ""  2 4.043221 -2.6151638 -6.1566954 914 0 914 1 459 459 0 14.47 1 0.107 -26.575 0.293 17.31 0 0 0 0 0 -8.865 3.103 -0.5 1.48 1.678 -0.5 21.367 454 57 910 1 <> <> <> <> <>
  460 3 20.189091 -11.124647 28.838177 253 " " I "A" 2 -0.06000 -0.06000 "ILE " " CB " "    " 6 0 A0A0A0  ""  2 3.1360235 -4.1169405 -2.7693973 915 0 915 1 460 460 1 17.06 1 2.107 -2.333 -0.532 3.248 0 -1.161 0 0 0 1.329 5.134 -0.06 1.75 1.975 -0.06 0 455 57 911 1 <> <> <> <> <>
  461 3 20.703564 -10.450766 27.537550 253 " " I "A" 2 -0.12000 -0.12000 "ILE " " CG1" "    " 6 0 A0A0A0  ""  2 -3.7104368 4.5186553 -11.250689 916 0 916 1 461 461 2 15.28 1 1.152 -5.316 -0.567 6.136 0 -1.829 0 0 0 -0.424 5.571 -0.12 1.75 1.975 -0.12 0 456 57 912 1 <> <> <> <> <>
  462 3 17.108879 -13.129261 31.738995 254 " " N "A" 2 0.14000 0.14000 "ASN " " CA " "    " 6 0 A0A0A0  ""  2 -2.8080177 3.3268323 4.0373449 928 0 928 1 462 462 1 17.36 1 0.981 2.76 0.168 1.495 0 -1.26 0 0 -0.32 3.825 4.746 0.14 1.75 1.975 0.14 0 460 58 924 1 <> <> <> <> <>
  463 2 18.041264 -14.356427 31.946957 254 " " N "A" 2 0.50000 0.50000 "ASN " " C  " "    " 6 0 A0A0A0  ""  2 -1.7998599 0.8409676 -8.4144573 929 0 929 1 463 463 0 19.99 1 0.368 5.215 0.161 -18.469 0 0 0 0 -0.32 -13.044 4.548 0.5 1.875 2.112 0.5 0 461 58 925 1 <> <> <> <> <>
  464 15 18.563890 -14.454384 33.113468 254 " " N "A" 75 -0.50000 -0.50000 "ASN " " O  " "    " 8 0 FF5757  ""  2 0.98712838 -2.4128125 4.755816 930 0 930 1 464 464 0 19.04 1 0.055 -24.819 -0.282 14.318 0 0 0 0 -0.32 -11.047 2.936 -0.5 1.48 1.678 -0.5 23.556 462 58 926 1 <> <> <> <> <>
  465 3 15.641207 -13.517100 31.458693 254 " " N "A" 2 -0.12000 -0.12000 "ASN " " CB " "    " 6 0 A0A0A0  ""  2 6.8674932 -2.3009691 -4.8532743 931 0 931 1 465 465 2 16.4 1 1.002 -4.745 -0.741 1.801 0 -1.663 0 0 -0.32 -4.665 4.606 -0.12 1.75 1.975 -0.12 0 463 58 927 1 <> <> <> <> <>
  466 2 14.942966 -13.792696 32.834988 254 " " N "A" 2 0.50000 0.50000 "ASN " " CG " "    " 6 0 A0A0A0  ""  2 -3.5884993 -6.3920655 7.2353082 932 0 932 1 466 466 0 20.89 1 -0.512 8.672 -0.696 -22.03 0 0 0 0 -0.32 -14.885 3.935 0.5 1.875 2.112 0.5 7.817 464 58 928 1 "No Flip"  <> <> <> <>
  467 15 15.358847 -13.331096 33.864418 254 " " N "A" 75 -0.50000 -0.50000 "ASN " " OD1" "    " 8 0 FF5757  ""  2 -2.7576129 -1.3491793 -0.89429379 933 0 933 1 467 467 0 25.18 1 0.006 -24.924 0.081 18.352 0 0 0 0 -0.32 -6.805 2.914 -0.5 1.48 1.678 -0.5 16.573 465 58 929 1 <> <> <> <> <>
  468 25 13.969172 -14.708417 32.852470 254 " " N "A" 38 -0.76000 -0.76000 "ASN " " ND2" "    " 7 0 2F2FFF  ""  2 2.2527955 -1.3751236 -0.28556594 934 0 934 1 468 468 2 20.5 1 0.007 -16.758 -0.026 13.87 0 0 -0.365 0 -0.32 -3.592 3.574 -0.76 1.625 1.92 -0.76 10.694 466 58 930 1 <> <> <> <> <>
  469 25 17.648085 -12.387424 30.535040 254 " " N "A" 38 -0.50000 -0.50000 "ASN " " N  " "    " 7 0 2F2FFF  ""  2 3.143105 -7.2797828 3.9821141 935 0 935 1 469 469 1 16.81 1 1.131 -8.032 0.622 13.6 0 0 -0.121 0 -0.32 6.88 5.516 -0.5 1.625 1.92 -0.5 0 459 58 931 1 <> <> <> <> <>
  470 15 19.096754 -16.156370 28.597530 255 " " E "A" 75 -0.50000 -0.50000 "GLU " " O  " "    " 8 0 FF5757  ""  2 5.0484724 -4.3052073 3.0827301 942 0 942 1 470 470 0 18.38 1 0.268 -36.1 0.607 23.356 0 0 -0.122 0 0 -11.991 5.661 -0.5 1.48 1.678 -0.5 0 470 59 938 1 <> <> <> <> <>
  471 3 18.473324 -17.455751 31.540274 255 " " E "A" 2 -0.12000 -0.12000 "GLU " " CB " "    " 6 0 A0A0A0  ""  2 -3.8035357 -4.0467138 -6.2802582 943 0 943 1 471 471 2 23.25 1 3.027 -2.774 -0.246 4.062 0 -1.044 0 0 0 3.025 4.271 -0.12 1.75 1.975 -0.12 0 471 59 939 1 <> <> <> <> <>
  472 3 19.077690 -18.858473 31.459948 255 " " E "A" 2 -0.22000 -0.22000 "GLU " " CG " "    " 6 0 A0A0A0  ""  2 -2.0528202 2.1371214 2.0666037 944 0 944 1 472 472 2 29.88 1 1.968 -8.256 -0.086 7.973 0 -1.099 0 0 0 0.501 4.293 -0.22 1.75 1.975 -0.22 0 472 59 940 1 <> <> <> <> <>
  473 2 20.294838 -19.006886 32.401810 255 " " E "A" 2 0.70000 0.70000 "GLU " " CD " "    " 6 0 A0A0A0  ""  2 2.4279981 -3.3946774 -4.5122652 945 0 945 1 473 473 0 42.44 1 0.354 -21.056 -0.485 22.812 0 0 0 0 0 1.625 3.295 0.7 1.875 2.112 0.7 11.187 473 59 941 1 <> <> <> <> <>
  474 15 21.333416 -18.295830 32.155277 255 " " E "A" 75 -0.80000 -0.80000 "GLU " " OE1" "    " 8 0 FF5757  ""  2 -1.4270681 -1.6232041 2.7383361 946 0 946 1 474 474 0 47.99 1 0.212 21.024 -0.393 -34.826 0 0 -0.001 0 0 -13.983 2.492 -0.8 1.48 1.678 -0.8 31.999 474 59 942 1 <> <> <> <> <>
  475 18 20.217340 -19.775494 33.383869 255 " " E "A" 75 -0.80000 -0.80000 "GLU " " OE2" "    " 8 -1 FF5757  ""  2 3.4424591 3.2255912 0.17652951 947 0 947 1 475 475 0 46.5 1 0.225 24.022 -0.513 -37.236 0 0 0 0 0 -13.502 2.53 -0.8 1.48 1.678 -0.8 26.996 475 59 943 1 <> <> <> <> <>
  476 25 18.392385 -15.070259 30.880089 255 " " E "A" 38 -0.50000 -0.50000 "GLU " " N  " "    " 7 0 2F2FFF  ""  2 0.94574243 -3.024617 -0.20703921 948 0 948 1 476 476 1 20.66 1 2.325 -19.598 0.641 12.696 0 0 -0.097 0 0 -4.033 5.502 -0.5 1.625 1.92 -0.5 0 467 59 944 1 <> <> <> <> <>
  477 3 19.273577 -16.281128 30.943844 255 " " E "A" 2 0.14000 0.14000 "GLU " " CA " "    " 6 0 A0A0A0  ""  2 -7.3320413 -2.7661796 -3.4081731 949 0 949 1 477 477 1 20.94 1 2.691 4.371 -0.369 -0.771 0 -1.357 0 0 0 4.565 5.147 0.14 1.75 1.975 0.14 0 468 59 945 1 <> <> <> <> <>
  478 2 19.832458 -16.526365 29.534611 255 " " E "A" 2 0.50000 0.50000 "GLU " " C  " "    " 6 0 A0A0A0  ""  2 -0.41974559 -4.4563975 6.9503179 950 0 950 1 478 478 0 20.01 1 1.338 17.712 -0.071 -23.035 0 0 0 0 0 -4.056 5.905 0.5 1.875 2.112 0.5 0 469 59 946 1 <> <> <> <> <>
  479 3 23.220884 -16.927214 26.313471 256 " " I "A" 2 -0.12000 -0.12000 "ILE " " CG1" "    " 6 0 A0A0A0  ""  2 -0.95676863 7.6887603 1.4840665 957 0 957 1 479 479 2 25.73 1 1.526 -4.032 -0.271 5.548 0 -2.578 0 0 0 0.191 6.771 -0.12 1.75 1.975 -0.12 0 481 60 953 1 <> <> <> <> <>
  480 3 23.195648 -15.531399 28.370028 256 " " I "A" 2 -0.18000 -0.18000 "ILE " " CG2" "    " 6 0 A0A0A0  ""  2 2.4737167 -3.2299666 2.9741936 958 0 958 1 480 480 3 23.07 1 1.09 -7.34 -0.021 8.668 0 -2.606 0 0 0 -0.209 6.14 -0.18 1.75 1.975 -0.18 0 482 60 954 1 <> <> <> <> <>
  481 3 23.573790 -15.895106 25.216660 256 " " I "A" 2 -0.18000 -0.18000 "ILE " " CD1" "    " 6 0 A0A0A0  ""  2 -5.8230619 2.2088583 2.5476871 959 0 959 1 481 481 3 31.37 1 0.341 -7.04 0.177 8.39 0 -2.942 0 0 0 -1.074 6.935 -0.18 1.75 1.975 -0.18 0 483 60 955 1 <> <> <> <> <>
  482 25 21.006439 -17.099825 29.434248 256 " " I "A" 38 -0.50000 -0.50000 "ILE " " N  " "    " 7 0 2F2FFF  ""  2 -6.0478673 -2.2071402 -0.13654694 960 0 960 1 482 482 1 18.92 1 2.717 -20.861 0.142 15.081 0 0 -0.001 0 0 -2.923 5.547 -0.5 1.625 1.92 -0.5 0 476 60 956 1 <> <> <> <> <>
  483 3 21.626612 -17.535885 28.221380 256 " " I "A" 2 0.14000 0.14000 "ILE " " CA " "    " 6 0 A0A0A0  ""  2 -0.73328662 -2.1293836 -0.23122728 961 0 961 1 483 483 1 20.84 1 2.96 5.762 -0.337 -2.307 0 -1.631 0 0 0 4.448 6.714 0.14 1.75 1.975 0.14 0 477 60 957 1 <> <> <> <> <>
  484 2 22.390800 -18.836952 28.463966 256 " " I "A" 2 0.50000 0.50000 "ILE " " C  " "    " 6 0 A0A0A0  ""  2 0.14405285 4.7495875 -8.7819576 962 0 962 1 484 484 0 20.41 1 0.047 12.313 -0.134 -24.067 0 0 0 0 0 -11.842 6.141 0.5 1.875 2.112 0.5 0 478 60 958 1 <> <> <> <> <>
  485 15 23.279224 -18.809689 29.279926 256 " " I "A" 75 -0.50000 -0.50000 "ILE " " O  " "    " 8 0 FF5757  ""  2 -8.0826397 0.22949177 11.378949 963 0 963 1 485 485 0 19.86 1 0.018 -32.007 -0.415 21.585 0 0 -0.123 0 0 -10.941 4.942 -0.5 1.48 1.678 -0.5 0 479 60 959 1 <> <> <> <> <>
  486 3 22.306242 -16.406799 27.507359 256 " " I "A" 2 -0.06000 -0.06000 "ILE " " CB " "    " 6 0 A0A0A0  ""  2 -0.0046714111 6.8316021 -0.94392413 964 0 964 1 486 486 1 21.92 1 4.066 -2.112 -0.875 3.262 0 -2.482 0 0 0 1.859 7.048 -0.06 1.75 1.975 -0.06 0 480 60 960 1 <> <> <> <> <>
  487 2 22.837608 -22.023664 26.397837 257 " " S "A" 2 0.50000 0.50000 "SER " " C  " "    " 6 0 A0A0A0  ""  2 -0.20833586 -3.3895102 2.6400402 976 0 976 1 487 487 0 18.68 1 0.852 15.434 -0.794 -23.805 0 0 0 0 -0.272 -8.586 6.556 0.5 1.875 2.112 0.5 0.135 486 61 972 1 <> <> <> <> <>
  488 15 22.071926 -21.786583 25.450008 257 " " S "A" 75 -0.50000 -0.50000 "SER " " O  " "    " 8 0 FF5757  ""  2 -1.0105487 -2.2490802 -4.718524 977 0 977 1 488 488 0 17.53 1 0.51 -32.02 -0.471 24.696 0 0 -0.124 0 -0.272 -7.681 6.002 -0.5 1.48 1.678 -0.5 0 487 61 973 1 <> <> <> <> <>
  489 3 21.944202 -22.022640 28.801729 257 " " S "A" 2 0.14500 0.14500 "SER " " CB " "    " 6 0 A0A0A0  ""  2 -4.0214262 -6.6687007 -0.93312764 978 0 978 1 489 489 2 18.47 1 2.665 3.755 -0.895 -1.252 0 -1.336 0 0 -0.272 2.664 4.647 0.145 1.75 1.975 0.145 0.499 488 61 974 1 <> <> <> <> <>
  490 16 20.545643 -22.126730 28.336838 257 " " S "A" 75 -0.68300 -0.68300 "SER " " OG " "    " 8 0 FF5757  ""  2 0.46385461 -0.38944429 -5.6399951 979 0 979 1 490 490 1 25.64 1 0.997 -16.879 -0.676 22.366 0 0 -0.002 0 -0.272 5.535 3.315 -0.683 1.56 1.766 -0.683 11.01 489 61 975 1 <> <> <> <> <>
  491 25 22.073545 -19.890690 27.674648 257 " " S "A" 38 -0.50000 -0.50000 "SER " " N  " "    " 7 0 2F2FFF  ""  2 -0.81205869 4.1685853 -0.46834269 980 0 980 1 491 491 1 18.27 1 1.833 -14.546 0.276 16.396 0 0 -0.117 0 -0.272 3.569 6.271 -0.5 1.625 1.92 -0.5 0 484 61 976 1 <> <> <> <> <>
  492 3 22.681280 -21.224815 27.714184 257 " " S "A" 2 0.14000 0.14000 "SER " " CA " "    " 6 0 A0A0A0  ""  2 5.1742616 -1.138912 4.7310605 981 0 981 1 492 492 1 20.03 1 2.375 5.667 -0.808 -3.311 0 -1.925 0 0 -0.272 1.727 6.429 0.14 1.75 1.975 0.14 0 485 61 977 1 <> <> <> <> <>
  493 3 25.468695 -23.915789 23.101463 258 " " I "A" 2 -0.12000 -0.12000 "ILE " " CG1" "    " 6 0 A0A0A0  ""  2 0.95189655 11.475693 -5.7490726 987 0 987 1 493 493 2 21.37 1 1.191 -4.04 -0.734 5.46 0 -2.349 0 0 0 -0.473 6.322 -0.12 1.75 1.975 -0.12 0 495 62 983 1 <> <> <> <> <>
  494 3 26.584675 -23.161245 25.194714 258 " " I "A" 2 -0.18000 -0.18000 "ILE " " CG2" "    " 6 0 A0A0A0  ""  2 -5.3238111 -8.8214941 9.1523209 988 0 988 1 494 494 3 23.9 1 0.702 -5.761 0.843 7.686 0 -1.843 0 0 0 1.626 5.409 -0.18 1.75 1.975 -0.18 1.122 496 62 984 1 <> <> <> <> <>
  495 3 26.438591 -23.182121 22.062502 258 " " I "A" 2 -0.18000 -0.18000 "ILE " " CD1" "    " 6 0 A0A0A0  ""  2 -1.1709532 -2.1881435 1.9070374 989 0 989 1 495 495 3 25.01 1 0.372 -6.698 -0.856 7.702 0 -2.851 0 0 0 -2.331 5.342 -0.18 1.75 1.975 -0.18 0 497 62 985 1 <> <> <> <> <>
  496 25 23.663902 -23.063309 26.349731 258 " " I "A" 38 -0.50000 -0.50000 "ILE " " N  " "    " 7 0 2F2FFF  ""  2 3.9665127 4.2366619 0.16945091 990 0 990 1 496 496 1 18.66 1 2.86 -17.918 -0.827 16.873 0 0 -0.104 0 0 0.885 6.364 -0.5 1.625 1.92 -0.5 0 490 62 986 1 <> <> <> <> <>
  497 3 24.003725 -23.833166 25.147432 258 " " I "A" 2 0.14000 0.14000 "ILE " " CA " "    " 6 0 A0A0A0  ""  2 4.0766239 -6.7375946 6.6161757 991 0 991 1 497 497 1 20.66 1 2.751 6.366 -0.469 -2.629 0 -1.475 0 0 0 4.545 6.619 0.14 1.75 1.975 0.14 0 491 62 987 1 <> <> <> <> <>
  498 2 24.045826 -25.274052 25.624567 258 " " I "A" 2 0.50000 0.50000 "ILE " " C  " "    " 6 0 A0A0A0  ""  2 5.2904415 2.0785964 5.1079612 992 0 992 1 498 498 0 23.08 1 0.004 20.621 4.012 -24.515 0 0 0 0 0 0.123 5.788 0.5 1.875 2.112 0.5 0 492 62 988 1 <> <> <> <> <>
  499 15 25.045208 -25.745508 26.210009 258 " " I "A" 75 -0.50000 -0.50000 "ILE " " O  " "    " 8 0 FF5757  ""  2 -0.69642705 -5.2348776 1.1082885 993 0 993 1 499 499 0 21.28 1 0.062 -34.31 1.307 22.75 0 0 -0.114 0 0 -10.306 4.643 -0.5 1.48 1.678 -0.5 0 493 62 989 1 <> <> <> <> <>
  500 3 25.239626 -23.220173 24.375294 258 " " I "A" 2 -0.06000 -0.06000 "ILE " " CB " "    " 6 0 A0A0A0  ""  2 -1.644261 -1.0682768 4.4705744 994 0 994 1 500 500 1 20.66 1 3.297 -2.007 -0.738 3.076 0 -1.869 0 0 0 1.758 6.177 -0.06 1.75 1.975 -0.06 0 494 62 990 1 <> <> <> <> <>
  501 25 22.936872 -25.950739 25.462156 259 " " N "A" 38 -0.50000 -0.50000 "ASN " " N  " "    " 7 0 2F2FFF  ""  0 4.0944796 -4.8864474 -8.1440735 1006 0 1006 1 501 501 1 24.31 1 0.806 -14.966 -0.28 16.063 0 0 -0.102 0 -0.325 1.196 5.098 -0.5 1.625 1.92 -0.5 1.265 498 63 1002 1 <> <> <> <> <>
  502 3 22.714523 -27.373407 25.749344 259 " " N "A" 2 0.14000 0.14000 "ASN " " CA " "    " 6 0 A0A0A0  ""  0 1.1589112 -8.1643248 -1.9790884 1007 0 1007 1 502 502 1 26.51 1 0.215 5.261 0.015 0.128 0 -1.007 0 0 -0.325 4.289 4.448 0.14 1.75 1.975 0.14 0 499 63 1003 1 <> <> <> <> <>
  503 2 22.676662 -27.649252 27.312803 259 " " N "A" 2 0.50000 0.50000 "ASN " " C  " "    " 6 0 A0A0A0  ""  0 4.0101452 -3.9785509 5.0521765 1008 0 1008 1 503 503 0 27.93 1 0.626 12.234 4.626 -23.576 0 0 0 0 -0.325 -6.416 4.217 0.5 1.875 2.112 0.5 0.809 500 63 1004 1 <> <> <> <> <>
  504 15 23.386648 -28.548647 27.712513 259 " " N "A" 75 -0.50000 -0.50000 "ASN " " O  " "    " 8 0 FF5757  ""  0 4.5144563 5.2314105 8.2394371 1009 0 1009 1 504 504 0 27.41 1 0.003 -32.473 7.636 20.942 0 0 -0.032 0 -0.325 -4.25 3.179 -0.5 1.48 1.678 -0.5 9.902 501 63 1005 1 <> <> <> <> <>
  505 3 23.683325 -28.299505 24.925461 259 " " N "A" 2 -0.12000 -0.12000 "ASN " " CB " "    " 6 0 A0A0A0  ""  0 2.2244663 -6.3056974 4.3523545 1010 0 1010 1 505 505 2 24.48 1 -0.312 -6.055 0.784 3.025 0 -1.213 0 0 -0.325 -4.095 3.972 -0.12 1.75 1.975 -0.12 0.499 502 63 1006 1 <> <> <> <> <>
  506 2 23.374418 -28.514328 23.461718 259 " " N "A" 2 0.50000 0.50000 "ASN " " CG " "    " 6 0 A0A0A0  ""  0 3.4219677 7.8951621 0.55066627 1011 0 1011 1 506 506 0 25.58 1 -0.716 17.724 -0.645 -28.317 0 0 0 0 -0.325 -12.279 4.031 0.5 1.875 2.112 0.5 7.413 503 63 1007 1 "No Flip"  <> <> <> <>
  507 15 23.561655 -27.602571 22.746048 259 " " N "A" 75 -0.50000 -0.50000 "ASN " " OD1" "    " 8 0 FF5757  ""  0 -3.730577 -1.6838709 2.0513811 1012 0 1012 1 507 507 0 21.77 1 0.049 -36.8 -0.42 26.505 0 0 -0.124 0 -0.325 -11.116 3.561 -0.5 1.48 1.678 -0.5 7.296 504 63 1008 1 <> <> <> <> <>
  508 25 22.931253 -29.661406 23.037563 259 " " N "A" 38 -0.76000 -0.76000 "ASN " " ND2" "    " 7 0 2F2FFF  ""  0 -3.5381863 -2.0649872 -8.2308683 1013 0 1013 1 508 508 2 17.96 1 -0.125 -30.286 -0.97 22.766 0 0 -0.002 0 -0.325 -8.943 3.354 -0.76 1.625 1.92 -0.76 19.548 505 63 1009 1 <> <> <> <> <>
  509 15 22.474743 -28.504353 32.656837 260 " " N "A" 75 -0.50000 -0.50000 "ASN " " OD1" "    " 8 0 FF5757  ""  0 -2.0292253 9.3752813 1.9953212 1020 0 1020 1 509 509 0 46.61 1 0.118 -31.209 0.14 23.119 0 0 0 0 -0.226 -8.057 2.395 -0.5 1.48 1.678 -0.5 35.96 512 64 1016 1 <> <> <> <> <>
  510 25 20.672411 -27.213898 32.253029 260 " " N "A" 38 -0.76000 -0.76000 "ASN " " ND2" "    " 7 0 2F2FFF  ""  0 2.7939677 0.57569289 -1.0055676 1021 0 1021 1 510 510 2 41.74 1 -0.321 -27.092 -0.209 18.425 0 0 -0.002 0 -0.226 -9.425 2.498 -0.76 1.625 1.92 -0.76 50.941 513 64 1017 1 <> <> <> <> <>
  511 25 21.949961 -26.815907 28.110289 260 " " N "A" 38 -0.50000 -0.50000 "ASN " " N  " "    " 7 0 2F2FFF  ""  0 -0.51563728 -1.4186169 1.9206134 1022 0 1022 1 511 511 1 30.77 1 0.312 -17.628 0.648 13.097 0 0 0 0 -0.226 -3.796 4.063 -0.5 1.625 1.92 -0.5 5.175 506 64 1018 1 <> <> <> <> <>
  512 3 22.032288 -26.724125 29.599039 260 " " N "A" 2 0.14000 0.14000 "ASN " " CA " "    " 6 0 A0A0A0  ""  0 6.6475921 0.014612356 -3.7910395 1023 0 1023 1 512 512 1 34.17 1 -0.083 4.555 0.226 1.897 0 -0.426 0 0 -0.226 5.943 3.925 0.14 1.75 1.975 0.14 0 507 64 1019 1 <> <> <> <> <>
  513 2 23.226240 -25.974464 30.108816 260 " " N "A" 2 0.50000 0.50000 "ASN " " C  " "    " 6 0 A0A0A0  ""  0 1.6165581 -5.8619738 -1.1477513 1024 0 1024 1 513 513 0 34.11 1 0.469 8.125 0.887 -21.356 0 0 0 0 -0.226 -12.1 3.858 0.5 1.875 2.112 0.5 2.291 508 64 1020 1 <> <> <> <> <>
  514 15 23.039043 -25.298874 31.101646 260 " " N "A" 75 -0.50000 -0.50000 "ASN " " O  " "    " 8 0 FF5757  ""  0 -4.7982545 1.9532862 0.29557523 1025 0 1025 1 514 514 0 35.63 1 0.018 -29.076 0.579 17.297 0 0 -0.006 0 -0.226 -11.413 2.724 -0.5 1.48 1.678 -0.5 25.536 509 64 1021 1 <> <> <> <> <>
  515 3 21.900980 -28.096182 30.280306 260 " " N "A" 2 -0.12000 -0.12000 "ASN " " CB " "    " 6 0 A0A0A0  ""  0 -5.3807616 -2.7189355 0.99440491 1026 0 1026 1 515 515 2 35.1 1 -0.135 -5.342 1.604 2.03 0 -0.316 0 0 -0.226 -2.386 3.396 -0.12 1.75 1.975 -0.12 0.623 510 64 1022 1 <> <> <> <> <>
  516 2 21.708445 -27.984121 31.807125 260 " " N "A" 2 0.50000 0.50000 "ASN " " CG " "    " 6 0 A0A0A0  ""  0 -3.7455027 5.8161263 0.076234102 1027 0 1027 1 516 516 0 40.04 1 -0.799 14.521 0.123 -26.862 0 0 0 0 -0.226 -13.243 3.03 0.5 1.875 2.112 0.5 10.917 511 64 1023 1 "Flip"  <> <> <> <>
  517 15 25.119991 -23.370510 28.633560 261 " " K "A" 75 -0.50000 -0.50000 "LYS " " O  " "    " 8 0 FF5757  ""  2 -6.9754195 -5.0596838 0.11628053 1034 0 1034 1 517 517 0 27.66 1 0.006 -33.151 -0.343 21.588 0 0 -0.104 0 0 -12.005 5.029 -0.5 1.48 1.678 -0.5 0 517 65 1030 1 <> <> <> <> <>
  518 3 26.901867 -25.926014 29.215347 261 " " K "A" 2 -0.12000 -0.12000 "LYS " " CB " "    " 6 0 A0A0A0  ""  2 7.2509651 1.2535433 2.9361978 1035 0 1035 1 518 518 2 32.54 1 1.486 -3.195 -0.371 4.727 0 0 0 0 0 2.649 3.884 -0.12 1.75 1.975 -0.12 0.125 518 65 1031 1 <> <> <> <> <>
  519 3 28.196991 -25.128448 29.211943 261 " " K "A" 2 -0.12000 -0.12000 "LYS " " CG " "    " 6 0 A0A0A0  ""  2 -0.68960857 2.2796562 2.1510069 1036 0 1036 1 519 519 2 38.81 1 0.537 -2.101 0.433 4.133 0 0 0 0 0 3.002 3.795 -0.12 1.75 1.975 -0.12 0.249 519 65 1032 1 <> <> <> <> <>
  520 3 28.994547 -25.260765 30.453810 261 " " K "A" 2 -0.12000 -0.12000 "LYS " " CD " "    " 6 0 A0A0A0  ""  2 -4.372437 -1.7251211 -3.8627801 1037 0 1037 1 520 520 2 44.2 1 0.801 -2.607 -0.344 4.951 0 0 0 0 0 2.802 3.616 -0.12 1.75 1.975 -0.12 0.873 520 65 1033 1 <> <> <> <> <>
  521 3 30.178053 -24.215042 30.689602 261 " " K "A" 2 0.19000 0.19000 "LYS " " CE " "    " 6 0 A0A0A0  ""  2 2.2193518 -2.9400249 -4.5366859 1038 0 1038 1 521 521 2 50.41 1 0.664 3.053 -0.471 -6.429 0 0 0 0 0 -3.183 3.489 0.19 1.75 1.975 0.19 0 521 65 1034 1 <> <> <> <> <>
  522 32 31.248865 -24.321781 29.694742 261 " " K "A" 38 -0.30000 -0.30000 "LYS " " NZ " "    " 7 1 2F2FFF  ""  2 -0.051612098 -5.440465 -6.351265 1039 0 1039 1 522 522 3 51.84 1 0.597 4.299 -0.1 -4.771 0 0 -0.018 0 0 0.008 2.858 -0.3 1.625 2.1 -0.3 43.236 522 65 1035 1 <> <> <> <> <>
  523 25 24.412098 -26.054691 29.497849 261 " " K "A" 38 -0.50000 -0.50000 "LYS " " N  " "    " 7 0 2F2FFF  ""  2 2.2171128 6.6032743 -0.12380865 1040 0 1040 1 523 523 1 32.15 1 0.95 -18.84 1.065 12.65 0 0 -0.145 0 0 -4.319 4.398 -0.5 1.625 1.92 -0.5 0 514 65 1036 1 <> <> <> <> <>
  524 3 25.627661 -25.302507 29.977327 261 " " K "A" 2 0.14000 0.14000 "LYS " " CA " "    " 6 0 A0A0A0  ""  2 -13.382124 11.77924 -0.21489628 1041 0 1041 1 524 524 1 31.58 1 0.637 4.938 -0.207 0.082 0 0 0 0 0 5.45 4.31 0.14 1.75 1.975 0.14 0 515 65 1037 1 <> <> <> <> <>
  525 2 25.427929 -23.829283 29.748535 261 " " K "A" 2 0.50000 0.50000 "LYS " " C  " "    " 6 0 A0A0A0  ""  2 3.3706617 3.8423607 2.9899228 1042 0 1042 1 525 525 0 30 1 -0.882 15.554 2.084 -21.649 0 0 0 0 0 -4.893 4.911 0.5 1.875 2.112 0.5 0 516 65 1038 1 <> <> <> <> <>
  526 3 23.960829 -18.534151 34.764988 262 " " K "A" 2 0.19000 0.19000 "LYS " " CE " "    " 6 0 A0A0A0  ""  2 -3.8677771 0.29033917 -1.8832715 1056 0 1056 1 526 526 2 36.73 1 0.965 3.474 -0.272 -6.527 0 0 0 0 0 -2.361 3.121 0.19 1.75 1.975 0.19 2.993 530 66 1052 1 <> <> <> <> <>
  527 32 22.533682 -18.209650 34.520264 262 " " K "A" 38 -0.30000 -0.30000 "LYS " " NZ " "    " 7 1 2F2FFF  ""  2 -7.3752937 -2.8937509 9.1372013 1057 0 1057 1 527 527 3 35.27 1 0.766 4.812 1.514 -5.43 0 0 -0.048 0 0 1.615 3.064 -0.3 1.625 2.1 -0.3 23.343 531 66 1053 1 <> <> <> <> <>
  528 25 25.542604 -23.067228 30.824080 262 " " K "A" 38 -0.50000 -0.50000 "LYS " " N  " "    " 7 0 2F2FFF  ""  2 5.0838647 6.2021031 -4.3787374 1058 0 1058 1 528 528 1 29.18 1 0.846 -18.719 -0.405 11.331 0 0 -0.006 0 0 -6.952 4.121 -0.5 1.625 1.92 -0.5 2.53 523 66 1054 1 <> <> <> <> <>
  529 3 25.259485 -21.658890 30.915218 262 " " K "A" 2 0.14000 0.14000 "LYS " " CA " "    " 6 0 A0A0A0  ""  2 -0.97597289 -5.4517412 -2.2454422 1059 0 1059 1 529 529 1 26.91 1 0.181 4.68 -0.329 0.074 0 0 0 0 0 4.605 4.823 0.14 1.75 1.975 0.14 0 524 66 1055 1 <> <> <> <> <>
  530 2 26.440901 -20.794964 30.415943 262 " " K "A" 2 0.50000 0.50000 "LYS " " C  " "    " 6 0 A0A0A0  ""  2 -3.1480768 9.5840664 8.1692343 1060 0 1060 1 530 530 0 24.33 1 0.14 12.494 3.801 -21.595 0 0 0 0 0 -5.16 5.401 0.5 1.875 2.112 0.5 0 525 66 1056 1 <> <> <> <> <>
  531 15 27.581823 -21.235111 30.597492 262 " " K "A" 75 -0.50000 -0.50000 "LYS " " O  " "    " 8 0 FF5757  ""  2 -2.2184215 -6.7402978 -0.37254331 1061 0 1061 1 531 531 0 25.22 1 0.05 -28.724 -0.426 18.413 0 0 -0.002 0 0 -10.688 3.746 -0.5 1.48 1.678 -0.5 5.316 526 66 1057 1 <> <> <> <> <>
  532 3 25.330297 -21.383644 32.472225 262 " " K "A" 2 -0.12000 -0.12000 "LYS " " CB " "    " 6 0 A0A0A0  ""  2 -5.2835479 3.4316399 -1.467849 1062 0 1062 1 532 532 2 30.01 1 0.307 -3.401 -0.391 4.583 0 0 0 0 0 1.099 3.788 -0.12 1.75 1.975 -0.12 0.125 527 66 1058 1 <> <> <> <> <>
  533 3 24.725798 -20.034555 32.867111 262 " " K "A" 2 -0.12000 -0.12000 "LYS " " CG " "    " 6 0 A0A0A0  ""  2 5.9959302 2.3213432 -1.5145594 1063 0 1063 1 533 533 2 31.12 1 0.641 -1.949 1.025 3.921 0 0 0 0 0 3.639 4.095 -0.12 1.75 1.975 -0.12 0 528 66 1059 1 <> <> <> <> <>
  534 3 24.377886 -19.976963 34.385441 262 " " K "A" 2 -0.12000 -0.12000 "LYS " " CD " "    " 6 0 A0A0A0  ""  2 -1.7684244 2.8374848 7.0874963 1064 0 1064 1 534 534 2 34.02 1 1.053 -2.596 -0.227 4.692 0 0 0 0 0 2.921 3.326 -0.12 1.75 1.975 -0.12 1.372 529 66 1060 1 <> <> <> <> <>
  535 3 26.159523 -19.329712 25.733154 263 " " L "A" 2 -0.18000 -0.18000 "LEU " " CD2" "    " 6 0 A0A0A0  ""  0 -0.45103726 -2.9854481 3.5387642 1078 0 1078 1 535 535 3 22.28 1 0.123 -7.544 -1.15 7.86 0 -3.035 0 0 0 -3.745 6.034 -0.18 1.75 1.975 -0.18 0 538 67 1074 1 <> <> <> <> <>
  536 3 28.359692 -20.046000 26.871010 263 " " L "A" 2 -0.18000 -0.18000 "LEU " " CD1" "    " 6 0 A0A0A0  ""  0 5.7445035 -0.14437084 -2.0274115 1079 0 1079 1 536 536 3 21.61 1 0.383 -7.016 -0.707 7.169 0 -1.783 0 0 0 -1.953 5.18 -0.18 1.75 1.975 -0.18 0 539 67 1075 1 <> <> <> <> <>
  537 25 26.109158 -19.625854 29.896370 263 " " L "A" 38 -0.50000 -0.50000 "LEU " " N  " "    " 7 0 2F2FFF  ""  0 4.1074519 5.1818495 1.7869297 1080 0 1080 1 537 537 1 20.17 1 1 -14.671 -0.094 14.32 0 0 -0.123 0 0 0.431 6.146 -0.5 1.625 1.92 -0.5 0 532 67 1076 1 <> <> <> <> <>
  538 3 27.086763 -18.642778 29.505007 263 " " L "A" 2 0.14000 0.14000 "LEU " " CA " "    " 6 0 A0A0A0  ""  0 3.9495003 -2.1564279 0.20687462 1081 0 1081 1 538 538 1 19.67 1 1.205 4.979 -0.232 -1.047 0 -1.509 0 0 0 3.396 6.55 0.14 1.75 1.975 0.14 0 533 67 1077 1 <> <> <> <> <>
  539 2 26.891239 -17.403885 30.383110 263 " " L "A" 2 0.50000 0.50000 "LEU " " C  " "    " 6 0 A0A0A0  ""  0 -2.5955141 6.4893322 4.8789825 1082 0 1082 1 539 539 0 18.77 1 0.22 13.175 -0.202 -20.778 0 0 0 0 0 -7.586 6.016 0.5 1.875 2.112 0.5 0 534 67 1078 1 <> <> <> <> <>
  540 15 25.697868 -17.068743 30.609396 263 " " L "A" 75 -0.50000 -0.50000 "LEU " " O  " "    " 8 0 FF5757  ""  0 -1.5967656 -0.50249922 3.0405273 1083 0 1083 1 540 540 0 17.48 1 0.065 -32.461 0.166 20.091 0 0 -0.05 0 0 -12.189 4.285 -0.5 1.48 1.678 -0.5 1.563 535 67 1079 1 <> <> <> <> <>
  541 3 26.734697 -18.360456 28.021006 263 " " L "A" 2 -0.12000 -0.12000 "LEU " " CB " "    " 6 0 A0A0A0  ""  0 3.8311327 -11.921589 -1.5576469 1084 0 1084 1 541 541 2 21.04 1 1.82 -4.651 -0.839 4.885 0 -2.287 0 0 0 -1.072 6.981 -0.12 1.75 1.975 -0.12 0 536 67 1080 1 <> <> <> <> <>
  542 3 26.884609 -19.550215 27.092379 263 " " L "A" 2 -0.06000 -0.06000 "LEU " " CG " "    " 6 0 A0A0A0  ""  0 -4.5051937 3.3527143 0.3386811 1085 0 1085 1 542 542 1 22.47 1 0.687 -1.737 -0.998 1.334 0 -2.4 0 0 0 -3.115 6.631 -0.06 1.75 1.975 -0.06 0 537 67 1081 1 <> <> <> <> <>
  543 25 28.019226 -16.781794 30.786297 264 " " V "A" 38 -0.50000 -0.50000 "VAL " " N  " "    " 7 0 2F2FFF  ""  0 -0.82209611 3.0731387 -1.9496479 1097 0 1097 1 543 543 1 18.34 1 1.228 -18.39 -0.51 11.443 0 0 -0.267 0 0 -6.497 6.087 -0.5 1.625 1.92 -0.5 0 540 68 1093 1 <> <> <> <> <>
  544 3 28.103914 -15.656717 31.663347 264 " " V "A" 2 0.14000 0.14000 "VAL " " CA " "    " 6 0 A0A0A0  ""  0 -0.83508855 -2.9597819 2.1387644 1098 0 1098 1 544 544 1 18.72 1 1.106 5.067 -0.299 -0.655 0 -1.544 0 0 0 3.675 5.375 0.14 1.75 1.975 0.14 0 541 68 1094 1 <> <> <> <> <>
  545 2 28.973196 -14.579605 30.978811 264 " " V "A" 2 0.50000 0.50000 "VAL " " C  " "    " 6 0 A0A0A0  ""  0 5.1517415 1.0849031 3.4445865 1099 0 1099 1 545 545 0 17.56 1 -0.894 14.373 1.752 -16.339 0 0 0 0 0 -1.108 5.811 0.5 1.875 2.112 0.5 0 542 68 1095 1 <> <> <> <> <>
  546 15 30.001329 -14.890134 30.383297 264 " " V "A" 75 -0.50000 -0.50000 "VAL " " O  " "    " 8 0 FF5757  ""  0 0.28588709 -7.4088087 -5.6639638 1100 0 1100 1 546 546 0 16.18 1 0.008 -31.597 -0.481 15.158 0 0 -0.32 0 0 -17.233 5.706 -0.5 1.48 1.678 -0.5 0 543 68 1096 1 <> <> <> <> <>
  547 3 28.441988 -16.134970 33.174873 264 " " V "A" 2 -0.06000 -0.06000 "VAL " " CB " "    " 6 0 A0A0A0  ""  0 -1.2689354 0.36260599 -2.4166641 1101 0 1101 1 547 547 1 19.56 1 2.111 -1.02 -0.675 1.881 0 -1.294 0 0 0 1.003 4.468 -0.06 1.75 1.975 -0.06 0 544 68 1097 1 <> <> <> <> <>
  548 3 28.375088 -15.057180 34.234581 264 " " V "A" 2 -0.18000 -0.18000 "VAL " " CG2" "    " 6 0 A0A0A0  ""  0 2.2264044 2.8312614 -1.8729407 1102 0 1102 1 548 548 3 21.6 1 -0.004 -2.486 0.464 3.956 0 -0.924 0 0 0 1.006 3.555 -0.18 1.75 1.975 -0.18 4.614 545 68 1098 1 <> <> <> <> <>
  549 3 27.447067 -17.231503 33.582722 264 " " V "A" 2 -0.18000 -0.18000 "VAL " " CG1" "    " 6 0 A0A0A0  ""  0 2.6178415 -0.20156345 6.021328 1103 0 1103 1 549 549 3 20.61 1 0.297 -4.493 -0.259 4.97 0 -0.583 0 0 0 -0.067 3.467 -0.18 1.75 1.975 -0.18 2.618 546 68 1099 1 <> <> <> <> <>
  550 3 28.292185 -10.899691 30.413961 265 " " E "A" 2 -0.12000 -0.12000 "GLU " " CB " "    " 6 0 A0A0A0  ""  0 -2.7395215 -1.2066247 1.8774909 1113 0 1113 1 550 550 2 22 1 0.486 -2.073 -0.396 3.36 0 -1.099 0 0 0 0.278 4.011 -0.12 1.75 1.975 -0.12 0.623 551 69 1109 1 <> <> <> <> <>
  551 3 29.002407 -9.725881 29.547411 265 " " E "A" 2 -0.22000 -0.22000 "GLU " " CG " "    " 6 0 A0A0A0  ""  0 -3.3246934 0.81789446 4.1898775 1114 0 1114 1 551 551 2 31.6 1 0.16 -6.427 -0.318 6.427 0 -0.939 0 0 0 -1.098 3.738 -0.22 1.75 1.975 -0.22 0.748 552 69 1110 1 <> <> <> <> <>
  552 2 28.437111 -8.392880 29.835308 265 " " E "A" 2 0.70000 0.70000 "GLU " " CD " "    " 6 0 A0A0A0  ""  0 -0.22303149 2.7821736 2.1705291 1115 0 1115 1 552 552 0 47.68 1 -0.357 -21.609 2.259 23.512 0 0 0 0 0 3.807 3.415 0.7 1.875 2.112 0.7 9.839 553 69 1111 1 <> <> <> <> <>
  553 15 29.191116 -7.444179 29.646738 265 " " E "A" 75 -0.80000 -0.80000 "GLU " " OE1" "    " 8 0 FF5757  ""  0 -2.1428714 -1.8534462 -3.1233413 1116 0 1116 1 553 553 0 51.5 1 0.212 23.275 -0.232 -36.736 0 0 0 0 0 -13.481 2.598 -0.8 1.48 1.678 -0.8 27.621 554 69 1112 1 <> <> <> <> <>
  554 18 27.192720 -8.327370 30.188892 265 " " E "A" 75 -0.80000 -0.80000 "GLU " " OE2" "    " 8 -1 FF5757  ""  0 -5.0618238 0.82870197 0.87403363 1117 0 1117 1 554 554 0 51.44 1 0.191 23.33 -0.734 -36.403 0 0 -0.007 0 0 -13.625 2.705 -0.8 1.48 1.678 -0.8 17.302 555 69 1113 1 <> <> <> <> <>
  555 25 28.476404 -13.326295 31.036488 265 " " E "A" 38 -0.50000 -0.50000 "GLU " " N  " "    " 7 0 2F2FFF  ""  0 -0.79178262 -0.67879695 4.3746538 1118 0 1118 1 555 555 1 18.36 1 0.654 -15.157 -0.467 8.12 0 0 -0.004 0 0 -6.853 4.881 -0.5 1.625 1.92 -0.5 1.265 547 69 1114 1 <> <> <> <> <>
  556 3 29.154772 -12.193792 30.450087 265 " " E "A" 2 0.14000 0.14000 "GLU " " CA " "    " 6 0 A0A0A0  ""  0 6.6265101 4.3612885 -6.6899529 1119 0 1119 1 556 556 1 21.79 1 0.361 2.724 -0.432 1.046 0 -1.511 0 0 0 2.189 5.337 0.14 1.75 1.975 0.14 0 548 69 1115 1 <> <> <> <> <>
  557 2 30.535160 -11.962997 31.002369 265 " " E "A" 2 0.50000 0.50000 "GLU " " C  " "    " 6 0 A0A0A0  ""  0 -6.2335629 3.0574007 -1.4768133 1120 0 1120 1 557 557 0 21.73 1 0.377 5.505 4.338 -13.876 0 0 0 0 0 -3.657 4.901 0.5 1.875 2.112 0.5 0 549 69 1116 1 <> <> <> <> <>
  558 15 30.788004 -12.008929 32.222458 265 " " E "A" 75 -0.50000 -0.50000 "GLU " " O  " "    " 8 0 FF5757  ""  0 0.35991946 7.1071005 -0.50781649 1121 0 1121 1 558 558 0 20.53 1 0.003 -20.166 -0.054 9.36 0 0 -0.046 0 0 -10.902 3.451 -0.5 1.48 1.678 -0.5 8.755 550 69 1117 1 <> <> <> <> <>
  559 25 31.486670 -11.842326 30.093248 266 " " G "A" 38 -0.50000 -0.50000 "GLY " " N  " "    " 7 0 2F2FFF  ""  0 -3.6926916 -1.6785375 -1.1098078 1128 0 1128 1 559 559 1 22.37 1 0.104 -4.692 1.337 3.214 0 0 -0.124 0 0 -0.16 4.672 -0.5 1.625 1.92 -0.5 0 556 70 1124 1 <> <> <> <> <>
  560 3 32.929333 -11.806303 30.371069 266 " " G "A" 2 0.08000 0.08000 "GLY " " CA " "    " 6 0 A0A0A0  ""  0 -2.5372765 1.8974599 7.6082296 1129 0 1129 1 560 560 2 24.21 1 -0.307 0.33 -0.309 4.109 0 -1.045 0 0 0 2.777 3.626 0.08 1.75 1.975 0.08 0.499 557 70 1125 1 <> <> <> <> <>
  561 2 33.540215 -13.137428 30.652340 266 " " G "A" 2 0.50000 0.50000 "GLY " " C  " "    " 6 0 A0A0A0  ""  0 -0.49953815 -4.2048907 -9.9997883 1130 0 1130 1 561 561 0 25.63 1 -0.055 -0.484 0.139 -10.194 0 0 0 0 0 -10.595 3.788 0.5 1.875 2.112 0.5 1.078 558 70 1126 1 <> <> <> <> <>
  562 15 34.705742 -13.326909 30.481958 266 " " G "A" 75 -0.50000 -0.50000 "GLY " " O  " "    " 8 0 FF5757  ""  0 -7.130137 -3.8116546 -5.8464217 1131 0 1131 1 562 562 0 28.84 1 0.008 -16.335 0.508 6.464 0 0 0 0 0 -9.355 2.618 -0.5 1.48 1.678 -0.5 29.289 559 70 1127 1 <> <> <> <> <>
  563 3 32.366764 -15.952365 32.468941 267 " " E "A" 2 -0.12000 -0.12000 "GLU " " CB " "    " 6 0 A0A0A0  ""  0 -1.4456011 1.2955822 -2.9857132 1135 0 1135 1 563 563 2 24.61 1 2.907 -0.668 0.086 1.847 0 -1.366 0 0 0 2.807 4.177 -0.12 1.75 1.975 -0.12 0 564 71 1131 1 <> <> <> <> <>
  564 3 32.103245 -15.174324 33.700062 267 " " E "A" 2 -0.22000 -0.22000 "GLU " " CG " "    " 6 0 A0A0A0  ""  0 3.8875036 -9.0116673 -2.6651273 1136 0 1136 1 564 564 2 32.3 1 1.092 -4.368 -0.17 3.31 0 -0.976 0 0 0 -1.112 3.671 -0.22 1.75 1.975 -0.22 0.499 565 71 1132 1 <> <> <> <> <>
  565 2 33.285213 -14.957472 34.635006 267 " " E "A" 2 0.70000 0.70000 "GLU " " CD " "    " 6 0 A0A0A0  ""  0 -2.4909184 -1.5233078 -2.6996253 1137 0 1137 1 565 565 0 40.13 1 -0.346 -21.925 -0.072 24.081 0 0 0 0 0 1.739 2.965 0.7 1.875 2.112 0.7 16.848 566 71 1133 1 <> <> <> <> <>
  566 15 34.226398 -15.850121 34.745903 267 " " E "A" 75 -0.80000 -0.80000 "GLU " " OE1" "    " 8 0 FF5757  ""  0 -1.9335717 8.1529999 -1.3244345 1138 0 1138 1 566 566 0 40.56 1 0.087 22.185 1.653 -36.51 0 0 0 0 0 -12.585 2.414 -0.8 1.48 1.678 -0.8 32.416 567 71 1134 1 <> <> <> <> <>
  567 18 33.250416 -13.918028 35.330402 267 " " E "A" 75 -0.80000 -0.80000 "GLU " " OE2" "    " 8 -1 FF5757  ""  0 1.7927312 1.8778471 0.84769464 1139 0 1139 1 567 567 0 46.16 1 0.077 22.623 -0.264 -37.226 0 0 0 0 0 -14.789 2.282 -0.8 1.48 1.678 -0.8 42.005 568 71 1135 1 <> <> <> <> <>
  568 25 32.794544 -14.093786 31.139717 267 " " E "A" 38 -0.50000 -0.50000 "GLU " " N  " "    " 7 0 2F2FFF  ""  0 1.4353708 -0.73451233 0.33556467 1140 0 1140 1 568 568 1 25.26 1 2.037 -9.533 2.049 2.384 0 0 -0.154 0 0 -3.217 4.783 -0.5 1.625 1.92 -0.5 0 560 71 1136 1 <> <> <> <> <>
  569 3 33.287769 -15.409927 31.375790 267 " " E "A" 2 0.14000 0.14000 "GLU " " CA " "    " 6 0 A0A0A0  ""  0 -5.6266012 4.294477 -2.0016127 1141 0 1141 1 569 569 1 23.8 1 2.183 1.216 -0.093 2.893 0 -0.992 0 0 0 5.207 4.488 0.14 1.75 1.975 0.14 0 561 71 1137 1 <> <> <> <> <>
  570 2 33.348145 -16.295214 30.127382 267 " " E "A" 2 0.50000 0.50000 "GLU " " C  " "    " 6 0 A0A0A0  ""  0 -11.502858 -2.8206465 -2.7990081 1142 0 1142 1 570 570 0 21.87 1 0.255 6.876 -0.242 -13.128 0 0 0 0 0 -6.239 4.902 0.5 1.875 2.112 0.5 0 562 71 1138 1 <> <> <> <> <>
  571 15 34.226154 -17.108801 29.940155 267 " " E "A" 75 -0.50000 -0.50000 "GLU " " O  " "    " 8 0 FF5757  ""  0 1.1384755 -0.59514338 0.4186281 1143 0 1143 1 571 571 0 23.48 1 0.021 -21.145 -0.089 11.589 0 0 0 0 0 -9.624 3.672 -0.5 1.48 1.678 -0.5 7.609 563 71 1139 1 <> <> <> <> <>
  572 3 32.071815 -17.074005 28.118778 268 " " E "A" 2 0.14000 0.14000 "GLU " " CA " "    " 6 0 A0A0A0  ""  0 11.162205 -11.119939 -1.7290505 1150 0 1150 1 572 572 1 19.65 1 1.966 3.019 -0.505 -0.201 0 -2.407 0 0 0 1.872 6.516 0.14 1.75 1.975 0.14 0 570 72 1146 1 <> <> <> <> <>
  573 2 31.329798 -16.254850 26.954773 268 " " E "A" 2 0.50000 0.50000 "GLU " " C  " "    " 6 0 A0A0A0  ""  0 -6.7468276 8.9657059 4.4029942 1151 0 1151 1 573 573 0 18.24 1 -0.246 12.236 -0.67 -18.436 0 0 0 0 0 -7.115 6.58 0.5 1.875 2.112 0.5 0 571 72 1147 1 <> <> <> <> <>
  574 15 31.427441 -16.708380 25.797169 268 " " E "A" 75 -0.50000 -0.50000 "GLU " " O  " "    " 8 0 FF5757  ""  0 -2.3686092 -1.2826411 -7.3188758 1152 0 1152 1 574 574 0 17.7 1 0.004 -29.171 -0.851 18.182 0 0 -0.114 0 0 -11.949 5.716 -0.5 1.48 1.678 -0.5 0 572 72 1148 1 <> <> <> <> <>
  575 3 31.235697 -18.329802 28.431870 268 " " E "A" 2 -0.12000 -0.12000 "GLU " " CB " "    " 6 0 A0A0A0  ""  0 -2.5950332 -0.24615006 -8.1854935 1153 0 1153 1 575 575 2 19.65 1 3.134 -2.849 -0.895 3.94 0 -2.891 0 0 0 0.439 6.089 -0.12 1.75 1.975 -0.12 0 573 72 1149 1 <> <> <> <> <>
  576 3 31.861696 -19.345369 29.380543 268 " " E "A" 2 -0.22000 -0.22000 "GLU " " CG " "    " 6 0 A0A0A0  ""  0 -0.45871061 -1.2826431 3.1901839 1154 0 1154 1 576 576 2 24.33 1 1.38 -7.967 -0.695 7.431 0 -2.082 0 0 0 -1.933 5.257 -0.22 1.75 1.975 -0.22 0 574 72 1150 1 <> <> <> <> <>
  577 2 31.540710 -19.194962 30.873055 268 " " E "A" 2 0.70000 0.70000 "GLU " " CD " "    " 6 0 A0A0A0  ""  0 -3.8349447 -3.9609139 -0.49123257 1155 0 1155 1 577 577 0 33.28 1 -0.156 -16.258 -1.052 18.932 0 0 0 0 0 1.466 4.342 0.7 1.875 2.112 0.7 0.27 575 72 1151 1 <> <> <> <> <>
  578 15 30.712172 -18.418139 31.343084 268 " " E "A" 75 -0.80000 -0.80000 "GLU " " OE1" "    " 8 0 FF5757  ""  0 6.6238356 -0.75094384 4.5622802 1156 0 1156 1 578 578 0 38.82 1 0.151 15.247 -0.568 -27.774 0 0 -0.265 0 0 -13.21 4.179 -0.8 1.48 1.678 -0.8 0.625 576 72 1152 1 <> <> <> <> <>
  579 18 32.182076 -19.873728 31.677280 268 " " E "A" 75 -0.80000 -0.80000 "GLU " " OE2" "    " 8 -1 FF5757  ""  0 -3.9654458 6.6100888 0.86710501 1157 0 1157 1 579 579 0 38.63 1 0.152 17.868 -0.896 -30.755 0 0 -0.018 0 0 -13.648 2.866 -0.8 1.48 1.678 -0.8 20.846 577 72 1153 1 <> <> <> <> <>
  580 25 32.262363 -16.271955 29.329615 268 " " E "A" 38 -0.50000 -0.50000 "GLU " " N  " "    " 7 0 2F2FFF  ""  0 7.2549033 -0.078474797 -6.2656031 1158 0 1158 1 580 580 1 20.93 1 2.577 -14.998 0.833 7.747 0 0 -0.123 0 0 -3.963 6.036 -0.5 1.625 1.92 -0.5 0 569 72 1154 1 <> <> <> <> <>
  581 2 27.048014 -14.421510 28.260906 269 " " Y "A" 2 -0.11500 -0.11500 "TYR " " CD2" "    " 6 0 A0A0A0  ""  2 6.0988793 0.30165052 1.0295881 1165 0 1165 1 581 581 1 16.69 1 0.148 -5.171 9.803 4.626 0 -1.367 0 0 0 8.04 7.313 -0.115 1.775 2.002 -0.115 0 585 73 1161 1 <> <> <> <> <>
  582 2 26.201036 -11.784226 27.803341 269 " " Y "A" 2 -0.11500 -0.11500 "TYR " " CE1" "    " 6 0 A0A0A0  ""  2 0.73204118 3.6241066 -4.8869433 1166 0 1166 1 582 582 1 16.18 1 0.122 -6.539 -0.263 5.629 0 -1.346 0 0 0 -2.397 5.767 -0.115 1.775 2.002 -0.115 0 586 73 1162 1 <> <> <> <> <>
  583 2 26.090889 -13.896332 29.149593 269 " " Y "A" 2 -0.11500 -0.11500 "TYR " " CE2" "    " 6 0 A0A0A0  ""  2 -2.4168952 -3.6002271 -1.1849561 1167 0 1167 1 583 583 1 16.39 1 0.213 -6.71 1.387 5.567 0 -1.304 0 0 0 -0.847 6.412 -0.115 1.775 2.002 -0.115 0 587 73 1163 1 <> <> <> <> <>
  584 2 25.691525 -12.558443 28.884180 269 " " Y "A" 2 0.15000 0.15000 "TYR " " CZ " "    " 6 0 A0A0A0  ""  2 -0.90995985 2.3611827 0.4107624 1168 0 1168 1 584 584 0 17.05 1 0.286 6.302 -0.097 -8.176 0 -1.302 0 0 0 -2.986 5.64 0.15 1.775 2.002 0.15 0 588 73 1164 1 <> <> <> <> <>
  585 16 24.756506 -11.950322 29.695108 269 " " Y "A" 75 -0.58500 -0.58500 "TYR " " OH " "    " 8 0 FF5757  ""  2 6.8731012 -3.9479082 -1.0002326 1169 0 1169 1 585 585 1 19.38 1 0.161 -26.405 -1.006 22.915 0 0 -0.004 0 0 -4.34 3.562 -0.585 1.535 1.739 -0.585 12.99 589 73 1165 1 <> <> <> <> <>
  586 25 30.692474 -15.090407 27.267410 269 " " Y "A" 38 -0.50000 -0.50000 "TYR " " N  " "    " 7 0 2F2FFF  ""  2 -2.3961337 3.5858154 -5.9385757 1170 0 1170 1 586 586 1 15.76 1 0.768 -13.185 -0.335 10.759 0 0 -0.091 0 0 -2.083 6.544 -0.5 1.625 1.92 -0.5 0 578 73 1166 1 <> <> <> <> <>
  587 3 30.068218 -14.212846 26.219057 269 " " Y "A" 2 0.14000 0.14000 "TYR " " CA " "    " 6 0 A0A0A0  ""  2 2.8921714 4.5677924 0.30126816 1171 0 1171 1 587 587 1 16.43 1 0.558 3.862 -0.567 -1.137 0 -2.643 0 0 0 0.073 7.148 0.14 1.75 1.975 0.14 0 579 73 1167 1 <> <> <> <> <>
  588 2 30.566082 -12.723585 26.421589 269 " " Y "A" 2 0.50000 0.50000 "TYR " " C  " "    " 6 0 A0A0A0  ""  2 3.2076886 1.2552809 7.205595 1172 0 1172 1 588 588 0 17.27 1 -0.043 6.653 0.611 -18.835 0 0 0 0 0 -11.614 6.144 0.5 1.875 2.112 0.5 0 580 73 1168 1 <> <> <> <> <>
  589 15 31.104795 -12.404052 27.500101 269 " " Y "A" 75 -0.50000 -0.50000 "TYR " " O  " "    " 8 0 FF5757  ""  2 5.7174377 -5.2849097 -5.3038287 1173 0 1173 1 589 589 0 17.51 1 0.143 -29.06 0.186 16.002 0 0 -0.118 0 0 -12.847 4.833 -0.5 1.48 1.678 -0.5 0 581 73 1169 1 <> <> <> <> <>
  590 3 28.489561 -14.418394 26.157928 269 " " Y "A" 2 -0.00500 -0.00500 "TYR " " CB " "    " 6 0 A0A0A0  ""  2 -6.5569315 0.9164294 -3.421699 1174 0 1174 1 590 590 2 13.4 1 1.033 -0.17 -0.919 0.311 0 -3.072 0 0 0 -2.816 7.593 -0.005 1.75 1.975 -0.005 0 582 73 1170 1 <> <> <> <> <>
  591 2 27.587042 -13.667535 27.146435 269 " " Y "A" 2 -0.11500 -0.11500 "TYR " " CG " "    " 6 0 A0A0A0  ""  2 12.19269 2.3713241 -2.9364135 1175 0 1175 1 591 591 0 15.63 1 -0.361 -3.096 1.891 4.197 0 -1.389 0 0 0 1.242 7.772 -0.115 1.775 2.002 -0.115 0 583 73 1171 1 <> <> <> <> <>
  592 2 27.141962 -12.353703 26.943653 269 " " Y "A" 2 -0.11500 -0.11500 "TYR " " CD1" "    " 6 0 A0A0A0  ""  2 -2.2749393 -3.8647826 -5.0892944 1176 0 1176 1 592 592 1 11.91 1 0.081 -5.061 0.774 4.712 0 -1.305 0 0 0 -0.798 7.093 -0.115 1.775 2.002 -0.115 0 584 73 1172 1 <> <> <> <> <>
  593 3 31.899626 -10.215800 25.185284 270 " " T "A" 2 0.20500 0.20500 "THR " " CB " "    " 6 0 A0A0A0  ""  2 -9.749383 3.1214869 0.41114098 1186 0 1186 1 593 593 1 20.4 1 0.379 4.951 -0.518 -3.875 0 -1.287 0 0 -0.161 -0.51 4.128 0.205 1.75 1.975 0.205 0.125 594 74 1182 1 <> <> <> <> <>
  594 16 32.316757 -8.931624 25.656843 270 " " T "A" 75 -0.68300 -0.68300 "THR " " OG1" "    " 8 0 FF5757  ""  2 -0.91726512 -0.07472863 -3.9468083 1187 0 1187 1 594 594 1 29.89 1 -0.995 -17.176 -0.191 18.352 0 0 -0.012 0 -0.161 -0.183 2.882 -0.683 1.56 1.766 -0.683 24.443 595 74 1183 1 <> <> <> <> <>
  595 3 32.324818 -10.509733 23.771317 270 " " T "A" 2 -0.18000 -0.18000 "THR " " CG2" "    " 6 0 A0A0A0  ""  2 -5.7492995 -4.6152635 -4.3311667 1188 0 1188 1 595 595 3 17.23 1 -0.47 -6.626 1.099 6.456 0 -1.274 0 0 -0.161 -0.975 3.837 -0.18 1.75 1.975 -0.18 0.873 596 74 1184 1 <> <> <> <> <>
  596 25 30.215010 -11.886824 25.455055 270 " " T "A" 38 -0.50000 -0.50000 "THR " " N  " "    " 7 0 2F2FFF  ""  2 3.9699569 0.76700079 -1.6531485 1189 0 1189 1 596 596 1 16.67 1 1.079 -15.074 -0.066 11.285 0 0 -0.117 0 -0.161 -3.054 6.086 -0.5 1.625 1.92 -0.5 0 590 74 1185 1 <> <> <> <> <>
  597 3 30.398756 -10.422740 25.578493 270 " " T "A" 2 0.14000 0.14000 "THR " " CA " "    " 6 0 A0A0A0  ""  2 1.1101567 7.9048605 -5.3596797 1190 0 1190 1 597 597 1 18.69 1 -0.537 6.201 -0.332 -2.488 0 -1.699 0 0 -0.161 0.985 5.402 0.14 1.75 1.975 0.14 0 591 74 1186 1 <> <> <> <> <>
  598 2 29.277176 -9.689234 24.751509 270 " " T "A" 2 0.50000 0.50000 "THR " " C  " "    " 6 0 A0A0A0  ""  2 14.172842 -3.9957638 -3.0663271 1191 0 1191 1 598 598 0 18.25 1 -1.93 16.537 2.154 -19.458 0 0 0 0 -0.161 -2.858 5.907 0.5 1.875 2.112 0.5 0 592 74 1187 1 <> <> <> <> <>
  599 15 29.205631 -9.989876 23.557178 270 " " T "A" 75 -0.50000 -0.50000 "THR " " O  " "    " 8 0 FF5757  ""  2 2.9994442 2.1136279 -0.40130651 1192 0 1192 1 599 599 0 16.85 1 0.024 -31.776 0.588 21.877 0 0 -0.123 0 -0.161 -9.57 6.043 -0.5 1.48 1.678 -0.5 0 593 74 1188 1 <> <> <> <> <>
  600 16 21.545969 -6.122249 22.852188 271 " " Y "A" 75 -0.58500 -0.58500 "TYR " " OH " "    " 8 0 FF5757  ""  2 -3.4336293 5.0831752 1.2921758 1200 0 1200 1 600 600 1 17.12 1 0.149 -38.887 -0.881 35.533 0 0 -0.195 -0.06 0 -4.341 6.303 -0.585 1.535 1.739 -0.585 0 608 75 1196 1 <> <> <> <> <>
  601 25 28.470160 -8.813466 25.420675 271 " " Y "A" 38 -0.50000 -0.50000 "TYR " " N  " "    " 7 0 2F2FFF  ""  2 -3.1376708 -3.7280693 1.1275876 1201 0 1201 1 601 601 1 15.58 1 0.93 -10.194 -0.644 11.197 0 0 -0.012 0 0 1.278 4.876 -0.5 1.625 1.92 -0.5 0 597 75 1197 1 <> <> <> <> <>
  602 3 27.369835 -8.001247 24.993210 271 " " Y "A" 2 0.14000 0.14000 "TYR " " CA " "    " 6 0 A0A0A0  ""  2 0.4067989 3.2045805 -0.57468581 1202 0 1202 1 602 602 1 17.84 1 0.481 5.082 -0.361 -0.763 0 -1.772 0 0 0 2.667 5.731 0.14 1.75 1.975 0.14 0 598 75 1198 1 <> <> <> <> <>
  603 2 27.582783 -6.545842 25.379560 271 " " Y "A" 2 0.50000 0.50000 "TYR " " C  " "    " 6 0 A0A0A0  ""  2 3.261122 -5.4109364 0.49370456 1203 0 1203 1 603 603 0 18.39 1 -0.475 14.992 0.323 -22.178 0 0 0 0 0 -7.338 4.625 0.5 1.875 2.112 0.5 0 599 75 1199 1 <> <> <> <> <>
  604 15 28.201963 -6.242350 26.358574 271 " " Y "A" 75 -0.50000 -0.50000 "TYR " " O  " "    " 8 0 FF5757  ""  2 2.0917706 -7.4375916 -0.72324353 1204 0 1204 1 604 604 0 18.75 1 0.045 -29.913 0.625 18.779 0 0 -0.007 0 0 -10.471 2.999 -0.5 1.48 1.678 -0.5 21.993 600 75 1200 1 <> <> <> <> <>
  605 3 26.070137 -8.603043 25.425873 271 " " Y "A" 2 -0.00500 -0.00500 "TYR " " CB " "    " 6 0 A0A0A0  ""  2 6.3626399 0.46027407 4.1462369 1205 0 1205 1 605 605 2 16.78 1 1.194 -0.218 -0.804 0.334 0 -2.121 0 -0.06 0 -1.674 5.719 -0.005 1.75 1.975 -0.005 0 601 75 1201 1 <> <> <> <> <>
  606 2 24.828079 -7.993704 24.750511 271 " " Y "A" 2 -0.11500 -0.11500 "TYR " " CG " "    " 6 0 A0A0A0  ""  2 6.1454873 3.1644042 0.30186251 1206 0 1206 1 606 606 0 16.13 1 -0.294 -4.515 0.539 5.073 0 -0.962 0 -0.06 0 -0.22 6.513 -0.115 1.775 2.002 -0.115 0 602 75 1202 1 <> <> <> <> <>
  607 2 24.779184 -7.870310 23.329674 271 " " Y "A" 2 -0.11500 -0.11500 "TYR " " CD1" "    " 6 0 A0A0A0  ""  2 -0.39062688 -6.0984592 -2.2052431 1207 0 1207 1 607 607 1 13.8 1 0.172 -6.705 0.012 5.976 0 -1.146 0 -0.06 0 -1.752 7.29 -0.115 1.775 2.002 -0.115 0 603 75 1203 1 <> <> <> <> <>
  608 2 23.745152 -7.546703 25.511356 271 " " Y "A" 2 -0.11500 -0.11500 "TYR " " CD2" "    " 6 0 A0A0A0  ""  2 -3.0704913 -4.1276307 2.69297 1208 0 1208 1 608 608 1 13.82 1 0.163 -6.831 0.192 6.011 0 -0.759 0 -0.06 0 -1.283 5.077 -0.115 1.775 2.002 -0.115 0 604 75 1204 1 <> <> <> <> <>
  609 2 23.696468 -7.150870 22.769476 271 " " Y "A" 2 -0.11500 -0.11500 "TYR " " CE1" "    " 6 0 A0A0A0  ""  2 -0.44558978 6.3424592 -1.6196433 1209 0 1209 1 609 609 1 9.91 1 0.198 -8.231 0.013 7.136 0 -1.356 0 -0.06 0 -2.3 7.431 -0.115 1.775 2.002 -0.115 0 605 75 1205 1 <> <> <> <> <>
  610 2 22.650560 -6.909726 24.832844 271 " " Y "A" 2 -0.11500 -0.11500 "TYR " " CE2" "    " 6 0 A0A0A0  ""  2 1.4626439 -0.60368717 1.7677165 1210 0 1210 1 610 610 1 10.52 1 0.226 -8.617 0.02 7.225 0 -0.965 0 -0.06 0 -2.17 5.275 -0.115 1.775 2.002 -0.115 0 606 75 1206 1 <> <> <> <> <>
  611 2 22.652760 -6.687281 23.482414 271 " " Y "A" 2 0.15000 0.15000 "TYR " " CZ " "    " 6 0 A0A0A0  ""  2 -2.5369549 4.9549098 -2.2239931 1211 0 1211 1 611 611 0 13.41 1 0.292 8.998 0.615 -10.38 0 -1.314 0 -0.06 0 -1.85 6.865 0.15 1.775 2.002 0.15 0 607 75 1207 1 <> <> <> <> <>
  612 25 26.924797 -5.639536 24.626518 272 " " D "A" 38 -0.50000 -0.50000 "ASP " " N  " "    " 7 0 2F2FFF  ""  0 -4.0304866 6.7307057 1.8778311 1221 0 1221 1 612 612 1 18.15 1 -0.62 -17.59 1.084 14.463 0 0 -0.095 0 0 -2.758 4.965 -0.5 1.625 1.92 -0.5 0 609 76 1217 1 <> <> <> <> <>
  613 3 26.923594 -4.214745 24.893915 272 " " D "A" 2 0.14000 0.14000 "ASP " " CA " "    " 6 0 A0A0A0  ""  0 3.0897334 0.1881019 0.13602363 1222 0 1222 1 613 613 1 18.12 1 -1.387 4.93 0.364 0.882 0 -0.959 0 0 0 3.829 4.229 0.14 1.75 1.975 0.14 0 610 76 1218 1 <> <> <> <> <>
  614 2 25.558493 -3.653260 24.483192 272 " " D "A" 2 0.50000 0.50000 "ASP " " C  " "    " 6 0 A0A0A0  ""  0 -1.1941437 0.95923305 0.1972971 1223 0 1223 1 614 614 0 17.9 1 -1.368 16.189 5.35 -24.337 0 0 0 0 0 -4.166 4.533 0.5 1.875 2.112 0.5 0.539 611 76 1219 1 <> <> <> <> <>
  615 15 24.760870 -3.120658 25.310431 272 " " D "A" 75 -0.50000 -0.50000 "ASP " " O  " "    " 8 0 FF5757  ""  0 0.74916196 -4.6011662 -1.0635196 1224 0 1224 1 615 615 0 18.46 1 0.035 -32.723 3.428 20.666 0 0 -0.026 0 0 -8.62 3.155 -0.5 1.48 1.678 -0.5 15.218 612 76 1220 1 <> <> <> <> <>
  616 3 28.193933 -3.501841 24.299833 272 " " D "A" 2 -0.22000 -0.22000 "ASP " " CB " "    " 6 0 A0A0A0  ""  0 1.1579005 5.765748 -1.9660735 1225 0 1225 1 616 616 2 16.18 1 -0.343 -10.137 -0.166 6.271 0 -0.878 0 0 0 -5.253 3.517 -0.22 1.75 1.975 -0.22 1.122 613 76 1221 1 <> <> <> <> <>
  617 2 28.161995 -2.013985 23.870962 272 " " D "A" 2 0.70000 0.70000 "ASP " " CG " "    " 6 0 A0A0A0  ""  0 5.8702149 7.8724861 -5.9924097 1226 0 1226 1 617 617 0 20.93 1 -1.967 -23.763 0.788 24.812 0 0 0 0 0 -0.13 3.797 0.7 1.875 2.112 0.7 3.639 614 76 1222 1 <> <> <> <> <>
  618 15 28.917576 -1.740941 22.920982 272 " " D "A" 75 -0.80000 -0.80000 "ASP " " OD1" "    " 8 0 FF5757  ""  0 -0.94478929 2.6721475 -10.321546 1227 0 1227 1 618 618 0 18.01 1 0.103 20.682 2.845 -33.846 0 0 -0.698 0 0 -10.914 4.544 -0.8 1.48 1.678 -0.8 0 615 76 1223 1 <> <> <> <> <>
  619 18 27.595675 -1.215302 24.646343 272 " " D "A" 75 -0.80000 -0.80000 "ASP " " OD2" "    " 8 -1 FF5757  ""  0 2.1854835 9.5659266 -1.8924148 1228 0 1228 1 619 619 0 20.61 1 0.067 24.698 -0.731 -38.183 0 0 -0.016 0 0 -14.165 2.624 -0.8 1.48 1.678 -0.8 29.601 616 76 1224 1 <> <> <> <> <>
  620 3 24.423849 -1.426262 22.429287 273 " " N "A" 2 -0.12000 -0.12000 "ASN " " CB " "    " 6 0 A0A0A0  ""  0 -1.4058601 -3.6084871 8.2046337 1233 0 1233 1 620 620 2 21.05 1 -0.064 -7.032 0.792 4.283 0 -1.146 0 -0.019 -0.021 -3.207 3.957 -0.12 1.75 1.975 -0.12 1.247 621 77 1229 1 <> <> <> <> <>
  621 2 23.171560 -0.488528 22.259661 273 " " N "A" 2 0.50000 0.50000 "ASN " " CG " "    " 6 0 A0A0A0  ""  0 2.9870646 -0.064029373 -9.2544136 1234 0 1234 1 621 621 0 30.17 1 -0.839 23.172 -0.251 -35.248 0 0 0 -0.019 -0.021 -13.205 3.614 0.5 1.875 2.112 0.5 9.165 622 77 1230 1 "Flip"  <> <> <> <>
  622 15 22.793386 0.172041 23.202917 273 " " N "A" 75 -0.50000 -0.50000 "ASN " " OD1" "    " 8 0 FF5757  ""  0 -7.3076043 3.9476695 -2.7271843 1235 0 1235 1 622 622 0 40.27 1 0.309 -43.729 -0.992 35.688 0 0 -0.025 -0.019 -0.021 -8.788 2.982 -0.5 1.48 1.678 -0.5 3.961 623 77 1231 1 <> <> <> <> <>
  623 25 22.648138 -0.280301 21.047571 273 " " N "A" 38 -0.76000 -0.76000 "ASN " " ND2" "    " 7 0 2F2FFF  ""  0 1.2672411 -6.3382411 -1.1832185 1236 0 1236 1 623 623 2 30.63 1 -0.599 -37.346 -0.548 29.658 0 0 -0.01 -0.019 -0.021 -8.884 2.85 -0.76 1.625 1.92 -0.76 36.797 624 77 1232 1 <> <> <> <> <>
  624 25 25.234053 -3.613504 23.192202 273 " " N "A" 38 -0.50000 -0.50000 "ASN " " N  " "    " 7 0 2F2FFF  ""  0 0.62350035 -1.298957 5.8601499 1237 0 1237 1 624 624 1 17.06 1 0.216 -20.181 1.154 18.181 0 0 -0.008 0 -0.021 -0.658 5.441 -0.5 1.625 1.92 -0.5 0 617 77 1233 1 <> <> <> <> <>
  625 3 24.136906 -2.923203 22.597488 273 " " N "A" 2 0.14000 0.14000 "ASN " " CA " "    " 6 0 A0A0A0  ""  0 -2.9112318 -6.6221304 -0.60245305 1238 0 1238 1 625 625 1 19.01 1 0.002 5.977 -0.446 -1.722 0 -1.398 0 0 -0.021 2.392 5.541 0.14 1.75 1.975 0.14 0 618 77 1234 1 <> <> <> <> <>
  626 2 23.661440 -3.608862 21.306816 273 " " N "A" 2 0.50000 0.50000 "ASN " " C  " "    " 6 0 A0A0A0  ""  0 6.9880185 3.2330747 -3.6758933 1239 0 1239 1 626 626 0 17.51 1 0.319 13.408 -0.288 -29.051 0 0 0 0 -0.021 -15.634 5.73 0.5 1.875 2.112 0.5 0 619 77 1235 1 <> <> <> <> <>
  627 15 22.486851 -3.552114 20.956278 273 " " N "A" 75 -0.50000 -0.50000 "ASN " " O  " "    " 8 0 FF5757  ""  0 -3.9863625 3.1240745 -3.5902596 1240 0 1240 1 627 627 0 17.08 1 0.032 -38.719 0.258 29.376 0 0 -0.105 0 -0.021 -9.18 4.541 -0.5 1.48 1.678 -0.5 0.73 620 77 1236 1 <> <> <> <> <>
  628 2 24.234474 -1.618926 17.846956 274 " " E "A" 2 0.70000 0.70000 "GLU " " CD " "    " 6 0 A0A0A0  ""  0 0.71475619 0.70059431 1.7091043 1247 0 1247 1 628 628 0 38.46 1 0.189 -20.391 -0.338 21.965 0 0 0 0 0 1.425 3.256 0.7 1.875 2.112 0.7 17.387 631 78 1243 1 <> <> <> <> <>
  629 15 24.088434 -1.490601 16.622478 274 " " E "A" 75 -0.80000 -0.80000 "GLU " " OE1" "    " 8 0 FF5757  ""  0 3.4888678 2.0929985 5.8882947 1248 0 1248 1 629 629 0 41.24 1 0.111 20.39 -0.242 -34.362 0 0 0 0 0 -14.104 2.426 -0.8 1.48 1.678 -0.8 37.731 632 78 1244 1 <> <> <> <> <>
  630 18 23.590462 -0.936353 18.662617 274 " " E "A" 75 -0.80000 -0.80000 "GLU " " OE2" "    " 8 -1 FF5757  ""  0 -4.7016997 0.99186873 -4.620966 1249 0 1249 1 630 630 0 40.41 1 0.126 21.431 0.015 -34.152 0 0 0 0 0 -12.58 2.727 -0.8 1.48 1.678 -0.8 20.95 633 78 1245 1 <> <> <> <> <>
  631 25 24.531572 -4.196976 20.522936 274 " " E "A" 38 -0.50000 -0.50000 "GLU " " N  " "    " 7 0 2F2FFF  ""  0 3.3639991 3.826174 -1.9441228 1250 0 1250 1 631 631 1 16.43 1 1.81 -24.204 0.802 20.249 0 0 -0.359 0 0 -1.701 6.112 -0.5 1.625 1.92 -0.5 0 625 78 1246 1 <> <> <> <> <>
  632 3 24.337175 -4.548562 19.091053 274 " " E "A" 2 0.14000 0.14000 "GLU " " CA " "    " 6 0 A0A0A0  ""  0 -1.9409373 -7.0358796 4.1322947 1251 0 1251 1 632 632 1 17.69 1 2.349 5.276 -0.638 -3.444 0 -1.832 0 0 0 1.711 6.19 0.14 1.75 1.975 0.14 0 626 78 1247 1 <> <> <> <> <>
  633 2 24.401943 -5.999210 18.704159 274 " " E "A" 2 0.50000 0.50000 "GLU " " C  " "    " 6 0 A0A0A0  ""  0 -1.3873523 -3.5634086 2.3935077 1252 0 1252 1 633 633 0 14.89 1 0.187 18.303 -0.495 -28.766 0 0 0 0 0 -10.772 6.433 0.5 1.875 2.112 0.5 0 627 78 1248 1 <> <> <> <> <>
  634 15 23.641207 -6.459642 17.910763 274 " " E "A" 75 -0.50000 -0.50000 "GLU " " O  " "    " 8 0 FF5757  ""  0 -5.524209 -4.6578546 1.883116 1253 0 1253 1 634 634 0 13.47 1 0.009 -36.231 -0.996 28.093 0 0 -0.124 0 0 -9.248 5.007 -0.5 1.48 1.678 -0.5 1.042 628 78 1249 1 <> <> <> <> <>
  635 3 25.395061 -3.809023 18.203312 274 " " E "A" 2 -0.12000 -0.12000 "GLU " " CB " "    " 6 0 A0A0A0  ""  0 -2.8582375 3.8499999 -3.4247615 1254 0 1254 1 635 635 2 18.99 1 3.235 -4.028 -0.347 5.972 0 -1.62 0 0 0 3.212 4.832 -0.12 1.75 1.975 -0.12 0 629 78 1250 1 <> <> <> <> <>
  636 3 25.520721 -2.289365 18.305906 274 " " E "A" 2 -0.22000 -0.22000 "GLU " " CG " "    " 6 0 A0A0A0  ""  0 -1.6029943 2.7179246 -2.562129 1255 0 1255 1 636 636 2 29.94 1 1.371 -12.037 -0.441 11.948 0 -1.117 0 0 0 -0.277 3.94 -0.22 1.75 1.975 -0.22 0.249 630 78 1251 1 <> <> <> <> <>
  637 2 28.637077 -5.124677 16.953176 275 " " F "A" 2 -0.11500 -0.11500 "PHE " " CE1" "    " 6 0 A0A0A0  ""  2 -1.7117958 0.45468655 6.1321282 1262 0 1262 1 637 637 1 21.03 1 0.099 -6.134 0.489 6.345 0 -0.397 0 0 0 0.403 3.681 -0.115 1.775 2.002 -0.115 7.474 642 79 1258 1 <> <> <> <> <>
  638 2 30.152027 -6.754136 17.904896 275 " " F "A" 2 -0.11500 -0.11500 "PHE " " CE2" "    " 6 0 A0A0A0  ""  2 -3.2403467 0.56232208 4.4549327 1263 0 1263 1 638 638 1 22.7 1 0.114 -6.045 0.515 5.984 0 -0.318 0 0 0 0.251 3.492 -0.115 1.775 2.002 -0.115 7.601 643 79 1259 1 <> <> <> <> <>
  639 2 29.937057 -5.436823 17.414820 275 " " F "A" 2 -0.11500 -0.11500 "PHE " " CZ " "    " 6 0 A0A0A0  ""  2 8.1327448 1.932556 5.8745685 1264 0 1264 1 639 639 1 22.52 1 0.104 -6.227 0.494 6.478 0 -0.361 0 0 0 0.487 3.387 -0.115 1.775 2.002 -0.115 9.374 644 79 1260 1 <> <> <> <> <>
  640 25 25.418634 -6.721943 19.198097 275 " " F "A" 38 -0.50000 -0.50000 "PHE " " N  " "    " 7 0 2F2FFF  ""  2 0.15322615 3.2294326 0.094712533 1265 0 1265 1 640 640 1 13.74 1 1.181 -18.657 0.224 19.473 0 0 -0.373 0 0 1.848 6.577 -0.5 1.625 1.92 -0.5 0 634 79 1261 1 <> <> <> <> <>
  641 3 25.737558 -8.127279 18.915512 275 " " F "A" 2 0.14000 0.14000 "PHE " " CA " "    " 6 0 A0A0A0  ""  2 -0.96881813 0.43704572 -9.0953703 1266 0 1266 1 641 641 1 14.19 1 0.988 5.109 -0.669 -3.054 0 -1.732 0 0 0 0.642 6.566 0.14 1.75 1.975 0.14 0 635 79 1262 1 <> <> <> <> <>
  642 2 26.409374 -8.776092 20.073774 275 " " F "A" 2 0.50000 0.50000 "PHE " " C  " "    " 6 0 A0A0A0  ""  2 -1.8077567 -5.5966382 -4.1612887 1267 0 1267 1 642 642 0 14.12 1 -0.113 14.877 -0.654 -25.502 0 0 0 0 0 -11.392 6.571 0.5 1.875 2.112 0.5 0 636 79 1263 1 <> <> <> <> <>
  643 15 27.018749 -8.092948 20.906866 275 " " F "A" 75 -0.50000 -0.50000 "PHE " " O  " "    " 8 0 FF5757  ""  2 -1.9647647 7.8795066 -3.5772974 1268 0 1268 1 643 643 0 13.82 1 0.118 -33.768 -0.429 22.739 0 0 -0.1 0 0 -11.44 5.177 -0.5 1.48 1.678 -0.5 0.208 637 79 1264 1 <> <> <> <> <>
  644 3 26.599995 -8.267231 17.603992 275 " " F "A" 2 -0.00500 -0.00500 "PHE " " CB " "    " 6 0 A0A0A0  ""  2 2.5068216 1.952559 7.0717745 1269 0 1269 1 644 644 2 13.23 1 1.744 -0.183 -0.651 0.402 0 -1.339 0 0 0 -0.027 4.907 -0.005 1.75 1.975 -0.005 1.122 638 79 1265 1 <> <> <> <> <>
  645 2 27.807699 -7.394734 17.511719 275 " " F "A" 2 -0.11500 -0.11500 "PHE " " CG " "    " 6 0 A0A0A0  ""  2 1.5392072 6.3157477 -4.3509083 1270 0 1270 1 645 645 0 14.43 1 0.128 -4.449 0.67 4.677 0 -0.423 0 0 0 0.603 4.749 -0.115 1.775 2.002 -0.115 2.407 639 79 1266 1 <> <> <> <> <>
  646 2 27.588953 -6.088512 17.045042 275 " " F "A" 2 -0.11500 -0.11500 "PHE " " CD1" "    " 6 0 A0A0A0  ""  2 0.48598197 -2.68923 3.6357625 1271 0 1271 1 646 646 1 15.8 1 0.111 -5.499 0.327 6.147 0 -0.474 0 0 0 0.611 4.402 -0.115 1.775 2.002 -0.115 0.38 640 79 1267 1 <> <> <> <> <>
  647 2 29.102491 -7.716543 17.898148 275 " " F "A" 2 -0.11500 -0.11500 "PHE " " CD2" "    " 6 0 A0A0A0  ""  2 -5.474947 1.4859214 -8.658536 1272 0 1272 1 647 647 1 20.44 1 0.122 -5.298 0.585 5.692 0 -0.304 0 0 0 0.797 3.945 -0.115 1.775 2.002 -0.115 6.207 641 79 1268 1 <> <> <> <> <>
  648 3 26.525917 -10.948806 21.300503 276 " " L "A" 2 0.14000 0.14000 "LEU " " CA " "    " 6 0 A0A0A0  ""  2 1.5509918 1.0199084 -1.3949538 1282 0 1282 1 648 648 1 12.39 1 1.215 5.995 -0.692 -3.311 0 -2.13 0 0 0 1.077 8.083 0.14 1.75 1.975 0.14 0 646 80 1278 1 <> <> <> <> <>
  649 2 27.420166 -12.033878 20.687363 276 " " L "A" 2 0.50000 0.50000 "LEU " " C  " "    " 6 0 A0A0A0  ""  2 -1.1265142 1.4166074 1.2246063 1283 0 1283 1 649 649 0 13.65 1 -0.249 11.655 0.329 -25.832 0 0 0 0 0 -14.096 7.313 0.5 1.875 2.112 0.5 0 647 80 1279 1 <> <> <> <> <>
  650 15 27.011709 -12.867434 19.895454 276 " " L "A" 75 -0.50000 -0.50000 "LEU " " O  " "    " 8 0 FF5757  ""  2 -1.9282572 -4.9840655 3.7878051 1284 0 1284 1 650 650 0 12.62 1 0.028 -34.721 0.592 25.109 0 0 -0.118 0 0 -9.109 6.435 -0.5 1.48 1.678 -0.5 0 648 80 1280 1 <> <> <> <> <>
  651 3 25.314827 -11.394011 22.181931 276 " " L "A" 2 -0.12000 -0.12000 "LEU " " CB " "    " 6 0 A0A0A0  ""  2 4.45293 0.82120305 0.6860047 1285 0 1285 1 651 651 2 12.02 1 1.915 -5.311 -0.894 6.403 0 -2.653 0 0 0 -0.54 8.329 -0.12 1.75 1.975 -0.12 0 649 80 1281 1 <> <> <> <> <>
  652 3 25.510805 -12.314520 23.438213 276 " " L "A" 2 -0.06000 -0.06000 "LEU " " CG " "    " 6 0 A0A0A0  ""  2 3.2835591 -0.13701545 -5.3389988 1286 0 1286 1 652 652 1 14.89 1 0.47 -1.694 -0.57 2.202 0 -3.049 0 0 0 -2.641 8.035 -0.06 1.75 1.975 -0.06 0 650 80 1282 1 <> <> <> <> <>
  653 3 24.304546 -12.239871 24.400545 276 " " L "A" 2 -0.18000 -0.18000 "LEU " " CD2" "    " 6 0 A0A0A0  ""  2 -5.2902141 -1.0326128 3.5404339 1287 0 1287 1 653 653 3 14.13 1 0.35 -7.942 -1.017 8.854 0 -3.19 0 0 0 -2.945 7.417 -0.18 1.75 1.975 -0.18 0 651 80 1283 1 <> <> <> <> <>
  654 3 26.011915 -13.790128 23.146566 276 " " L "A" 2 -0.18000 -0.18000 "LEU " " CD1" "    " 6 0 A0A0A0  ""  2 3.9633479 -1.7984933 -1.8993868 1288 0 1288 1 654 654 3 12.47 1 0.159 -8.361 -1.14 9.784 0 -3.131 0 0 0 -2.689 7.404 -0.18 1.75 1.975 -0.18 0 652 80 1284 1 <> <> <> <> <>
  655 25 26.134874 -10.093668 20.185400 276 " " L "A" 38 -0.50000 -0.50000 "LEU " " N  " "    " 7 0 2F2FFF  ""  2 2.8583279 -2.4286675 0.14506184 1289 0 1289 1 655 655 1 13.34 1 1.322 -18.591 -0.654 20.449 0 0 -0.12 0 0 2.406 7.046 -0.5 1.625 1.92 -0.5 0 645 80 1285 1 <> <> <> <> <>
  656 25 28.715982 -11.992050 20.987671 277 " " T "A" 38 -0.50000 -0.50000 "THR " " N  " "    " 7 0 2F2FFF  ""  2 0.90822554 4.2915754 0.60642838 1301 0 1301 1 656 656 1 14.14 1 2 -17.41 -0.398 16.087 0 0 -0.126 0 -0.223 -0.069 6.647 -0.5 1.625 1.92 -0.5 0 653 81 1297 1 <> <> <> <> <>
  657 3 29.758602 -12.975930 20.580957 277 " " T "A" 2 0.14000 0.14000 "THR " " CA " "    " 6 0 A0A0A0  ""  2 1.3283956 5.7944312 -0.68027329 1302 0 1302 1 657 657 1 15.39 1 1.374 6.276 -0.739 -3.668 0 -2.517 0 0 -0.223 0.504 6.623 0.14 1.75 1.975 0.14 0 654 81 1298 1 <> <> <> <> <>
  658 2 29.876841 -14.060435 21.706524 277 " " T "A" 2 0.50000 0.50000 "THR " " C  " "    " 6 0 A0A0A0  ""  2 -5.3496022 -2.5125074 -0.18535736 1303 0 1303 1 658 658 0 16.37 1 -0.422 14.571 0.37 -21.566 0 0 0 0 -0.223 -7.27 7.033 0.5 1.875 2.112 0.5 0 655 81 1299 1 <> <> <> <> <>
  659 15 29.766819 -13.688154 22.902826 277 " " T "A" 75 -0.50000 -0.50000 "THR " " O  " "    " 8 0 FF5757  ""  2 -2.6621296 -4.6699157 3.4119425 1304 0 1304 1 659 659 0 16.79 1 0.095 -30.726 0.852 20.927 0 0 -0.119 0 -0.223 -9.193 6.257 -0.5 1.48 1.678 -0.5 0 656 81 1300 1 <> <> <> <> <>
  660 3 31.078184 -12.181647 20.576235 277 " " T "A" 2 0.20500 0.20500 "THR " " CB " "    " 6 0 A0A0A0  ""  2 1.2691247 7.0497236 -5.3027143 1305 0 1305 1 660 660 1 15.83 1 2.041 5.479 -0.668 -5.763 0 -2.082 0 0 -0.223 -1.216 5.047 0.205 1.75 1.975 0.205 0 657 81 1301 1 <> <> <> <> <>
  661 16 30.925800 -11.079743 19.672941 277 " " T "A" 75 -0.68300 -0.68300 "THR " " OG1" "    " 8 0 FF5757  ""  2 3.9369953 3.5836718 3.9663098 1306 0 1306 1 661 661 1 17.35 1 0.915 -23.418 -0.721 24.339 0 0 0 0 -0.223 0.892 3.449 -0.683 1.56 1.766 -0.683 15.084 658 81 1302 1 <> <> <> <> <>
  662 3 32.320095 -13.000456 20.173546 277 " " T "A" 2 -0.18000 -0.18000 "THR " " CG2" "    " 6 0 A0A0A0  ""  2 6.1148582 1.865483 -2.5734744 1307 0 1307 1 662 662 3 16.45 1 -0.43 -5.888 -0.398 6.66 0 -1.912 0 0 -0.223 -2.191 4.341 -0.18 1.75 1.975 -0.18 0.623 659 81 1303 1 <> <> <> <> <>
  663 15 31.894909 -17.272329 20.490097 278 " " I "A" 75 -0.50000 -0.50000 "ILE " " O  " "    " 8 0 FF5757  ""  2 -1.7103122 -0.85628295 2.3581707 1315 0 1315 1 663 663 0 15.3 1 0.046 -29.418 -0.42 20.882 0 0 -0.093 0 0 -9.003 6.447 -0.5 1.48 1.678 -0.5 0 663 82 1311 1 <> <> <> <> <>
  664 3 29.426104 -17.481699 22.430704 278 " " I "A" 2 -0.06000 -0.06000 "ILE " " CB " "    " 6 0 A0A0A0  ""  2 -2.0289257 -2.8536758 -10.414135 1316 0 1316 1 664 664 1 18.52 1 3.417 -1.755 -0.95 2.942 0 -2.567 0 0 0 1.087 7.728 -0.06 1.75 1.975 -0.06 0 664 82 1312 1 <> <> <> <> <>
  665 3 28.083439 -16.814837 22.913868 278 " " I "A" 2 -0.12000 -0.12000 "ILE " " CG1" "    " 6 0 A0A0A0  ""  2 4.9464946 3.1171904 -5.2149191 1317 0 1317 1 665 665 2 18.95 1 1.527 -3.974 -0.817 5.405 0 -2.902 0 0 0 -0.76 7.092 -0.12 1.75 1.975 -0.12 0 665 82 1313 1 <> <> <> <> <>
  666 3 29.916636 -18.703300 23.234844 278 " " I "A" 2 -0.18000 -0.18000 "ILE " " CG2" "    " 6 0 A0A0A0  ""  2 -3.4273129 1.2171297 2.1998296 1318 0 1318 1 666 666 3 14.97 1 0.728 -4.779 -0.246 7.092 0 -2.798 0 0 0 -0.004 6.286 -0.18 1.75 1.975 -0.18 0 666 82 1314 1 <> <> <> <> <>
  667 3 26.817057 -17.631660 22.761881 278 " " I "A" 2 -0.18000 -0.18000 "ILE " " CD1" "    " 6 0 A0A0A0  ""  2 2.0419405 1.2044367 9.8299818 1319 0 1319 1 667 667 3 23.27 1 0.44 -6.969 -1.169 8.511 0 -3.183 0 0 0 -2.369 6.734 -0.18 1.75 1.975 -0.18 0 667 82 1315 1 <> <> <> <> <>
  668 25 30.146898 -15.301744 21.346313 278 " " I "A" 38 -0.50000 -0.50000 "ILE " " N  " "    " 7 0 2F2FFF  ""  2 -2.3356431 4.0288992 4.0886884 1320 0 1320 1 668 668 1 15.42 1 2.044 -13.386 0.265 16.641 0 0 -0.123 0 0 5.44 7.237 -0.5 1.625 1.92 -0.5 0 660 82 1316 1 <> <> <> <> <>
  669 3 30.544657 -16.359148 22.261734 278 " " I "A" 2 0.14000 0.14000 "ILE " " CA " "    " 6 0 A0A0A0  ""  2 -5.6743035 2.406867 3.7104595 1321 0 1321 1 669 669 1 16.67 1 2.349 5.23 -0.406 -2.577 0 -2.235 0 0 0 2.361 7.873 0.14 1.75 1.975 0.14 0 661 82 1317 1 <> <> <> <> <>
  670 2 31.833055 -16.947996 21.706209 278 " " I "A" 2 0.50000 0.50000 "ILE " " C  " "    " 6 0 A0A0A0  ""  2 0.86857206 2.1976187 1.7657139 1322 0 1322 1 670 670 0 17.18 1 -0.032 12.068 1.308 -21.519 0 0 0 0 0 -8.176 7.129 0.5 1.875 2.112 0.5 0 662 82 1318 1 <> <> <> <> <>
  671 2 34.408798 -18.832022 21.656736 279 " " F "A" 2 0.50000 0.50000 "PHE " " C  " "    " 6 0 A0A0A0  ""  0 -2.7408276 -4.3821964 -4.8839378 1334 0 1334 1 671 671 0 17.3 1 0.478 7.219 2.092 -19.654 0 0 0 0 0 -9.865 6.167 0.5 1.875 2.112 0.5 0 670 83 1330 1 <> <> <> <> <>
  672 15 33.990009 -19.686476 22.385206 279 " " F "A" 75 -0.50000 -0.50000 "PHE " " O  " "    " 8 0 FF5757  ""  0 -2.7582977 1.2196525 4.2874026 1335 0 1335 1 672 672 0 18.77 1 0.084 -31.711 0.723 19.776 0 0 -0.135 0 0 -11.263 6.213 -0.5 1.48 1.678 -0.5 0 671 83 1331 1 <> <> <> <> <>
  673 3 35.340645 -17.047279 23.131033 279 " " F "A" 2 -0.00500 -0.00500 "PHE " " CB " "    " 6 0 A0A0A0  ""  0 -7.3505373 3.0643361 -2.7513173 1336 0 1336 1 673 673 2 18.13 1 0.484 -0.171 -0.779 0.352 0 -1.381 0 0 0 -1.495 4.671 -0.005 1.75 1.975 -0.005 0 672 83 1332 1 <> <> <> <> <>
  674 2 35.078590 -15.805804 23.975426 279 " " F "A" 2 -0.11500 -0.11500 "PHE " " CG " "    " 6 0 A0A0A0  ""  0 -0.35230541 -6.4604597 -4.5594602 1337 0 1337 1 674 674 0 21.4 1 0.14 -3.552 0.584 2.88 0 -0.493 0 0 0 -0.44 4.57 -0.115 1.775 2.002 -0.115 2.154 673 83 1333 1 <> <> <> <> <>
  675 2 34.904942 -15.804649 25.400196 279 " " F "A" 2 -0.11500 -0.11500 "PHE " " CD1" "    " 6 0 A0A0A0  ""  0 -8.4318371 -1.8169594 -2.1792171 1338 0 1338 1 675 675 1 26.39 1 0.066 -4.226 0.574 4.036 0 -0.439 0 0 0 0.011 3.967 -0.115 1.775 2.002 -0.115 6.207 674 83 1334 1 <> <> <> <> <>
  676 2 35.021816 -14.598206 23.255714 279 " " F "A" 2 -0.11500 -0.11500 "PHE " " CD2" "    " 6 0 A0A0A0  ""  0 -2.9835515 5.37779 3.4710932 1339 0 1339 1 676 676 1 23.4 1 0.087 -3.778 0.294 3.747 0 -0.586 0 0 0 -0.236 4.566 -0.115 1.775 2.002 -0.115 4.307 675 83 1335 1 <> <> <> <> <>
  677 2 34.686367 -14.579892 26.073496 279 " " F "A" 2 -0.11500 -0.11500 "PHE " " CE1" "    " 6 0 A0A0A0  ""  0 4.894598 -7.0110841 5.7874923 1340 0 1340 1 677 677 1 28.84 1 0.071 -4.467 0.396 3.883 0 -0.57 0 0 0 -0.687 3.464 -0.115 1.775 2.002 -0.115 7.727 676 83 1336 1 <> <> <> <> <>
  678 2 34.767303 -13.338240 23.947388 279 " " F "A" 2 -0.11500 -0.11500 "PHE " " CE2" "    " 6 0 A0A0A0  ""  0 5.7871213 -8.8131733 2.142092 1341 0 1341 1 678 678 1 27.81 1 0.095 -3.766 0.103 3.386 0 -0.69 0 0 0 -0.871 3.984 -0.115 1.775 2.002 -0.115 6.587 677 83 1337 1 <> <> <> <> <>
  679 2 34.629013 -13.339787 25.345247 279 " " F "A" 2 -0.11500 -0.11500 "PHE " " CZ " "    " 6 0 A0A0A0  ""  0 -2.7275779 0.40812007 1.5441588 1342 0 1342 1 679 679 1 28.66 1 0.114 -3.925 0.213 3.638 0 -0.698 0 0 0 -0.657 3.508 -0.115 1.775 2.002 -0.115 8.361 678 83 1338 1 <> <> <> <> <>
  680 25 32.926205 -17.046894 22.500385 279 " " F "A" 38 -0.50000 -0.50000 "PHE " " N  " "    " 7 0 2F2FFF  ""  0 3.6638486 2.2494681 0.52988183 1343 0 1343 1 680 680 1 16.71 1 0.914 -10.944 -0.677 12.939 0 0 -0.115 0 0 2.116 6.385 -0.5 1.625 1.92 -0.5 0 668 83 1339 1 <> <> <> <> <>
  681 3 34.253368 -17.328112 22.028992 279 " " F "A" 2 0.14000 0.14000 "PHE " " CA " "    " 6 0 A0A0A0  ""  0 1.2197229 -7.1979785 -6.6932878 1344 0 1344 1 681 681 1 18.78 1 0.76 4.064 -0.36 -1.056 0 -1.814 0 0 0 1.595 5.967 0.14 1.75 1.975 0.14 0 669 83 1340 1 <> <> <> <> <>
  682 16 37.596096 -19.898884 19.311054 280 " " S "A" 75 -0.68300 -0.68300 "SER " " OG " "    " 8 0 FF5757  ""  0 6.0928545 4.1807022 -4.2132397 1354 0 1354 1 682 682 1 25.61 1 0.096 -16.69 -0.039 18.301 0 0 -0.033 0 -0.214 1.42 2.924 -0.683 1.56 1.766 -0.683 27.635 684 84 1350 1 <> <> <> <> <>
  683 25 35.136822 -19.151981 20.587673 280 " " S "A" 38 -0.50000 -0.50000 "SER " " N  " "    " 7 0 2F2FFF  ""  0 0.78277105 1.2277668 7.1662097 1355 0 1355 1 683 683 1 18.28 1 2.053 -15.794 0.475 10.328 0 0 -0.323 0 -0.214 -3.476 5.423 -0.5 1.625 1.92 -0.5 0 679 84 1351 1 <> <> <> <> <>
  684 3 35.275883 -20.503582 19.981676 280 " " S "A" 2 0.14000 0.14000 "SER " " CA " "    " 6 0 A0A0A0  ""  0 3.1997766 1.0888135 -1.0920957 1356 0 1356 1 684 684 1 20.25 1 0.949 5.284 -0.642 -1.644 0 -1.439 0 0 -0.214 2.295 5.261 0.14 1.75 1.975 0.14 0 680 84 1352 1 <> <> <> <> <>
  685 2 35.682304 -21.652153 21.002363 280 " " S "A" 2 0.50000 0.50000 "SER " " C  " "    " 6 0 A0A0A0  ""  0 1.4831542 3.3226075 -1.763984 1357 0 1357 1 685 685 0 20.12 1 -0.271 13.08 4.11 -18.779 0 0 0 0 -0.214 -2.075 4.89 0.5 1.875 2.112 0.5 0.27 681 84 1353 1 <> <> <> <> <>
  686 15 35.390903 -22.823662 20.732141 280 " " S "A" 75 -0.50000 -0.50000 "SER " " O  " "    " 8 0 FF5757  ""  0 -4.8904123 0.88182622 -2.744199 1358 0 1358 1 686 686 0 19.13 1 0.031 -26.635 0.419 18.182 0 0 -0.124 0 -0.214 -8.342 3.969 -0.5 1.48 1.678 -0.5 4.378 682 84 1354 1 <> <> <> <> <>
  687 3 36.313370 -20.368368 18.883820 280 " " S "A" 2 0.14500 0.14500 "SER " " CB " "    " 6 0 A0A0A0  ""  0 -2.9070411 5.8653502 1.2491369 1359 0 1359 1 687 687 2 21.35 1 0.48 2.827 -0.781 0.653 0 -1.163 0 0 -0.214 1.801 4.075 0.145 1.75 1.975 0.145 0 683 84 1355 1 <> <> <> <> <>
  688 3 36.567314 -22.291286 23.230291 281 " " K "A" 2 0.14000 0.14000 "LYS " " CA " "    " 6 0 A0A0A0  ""  0 -6.2658539 2.960963 -5.6410809 1365 0 1365 1 688 688 1 21.28 1 0.291 5.008 -0.03 0.577 0 0 0 0 0 5.847 4.017 0.14 1.75 1.975 0.14 0 686 85 1361 1 <> <> <> <> <>
  689 2 35.346905 -22.774811 23.964281 281 " " K "A" 2 0.50000 0.50000 "LYS " " C  " "    " 6 0 A0A0A0  ""  0 -3.2014537 3.2947834 -1.0271465 1366 0 1366 1 689 689 0 21.26 1 0.098 11.818 1.647 -20.25 0 0 0 0 0 -6.687 4.241 0.5 1.875 2.112 0.5 0.27 687 85 1362 1 <> <> <> <> <>
  690 15 35.450539 -23.766851 24.673120 281 " " K "A" 75 -0.50000 -0.50000 "LYS " " O  " "    " 8 0 FF5757  ""  0 3.5458655 -6.4947748 0.71831846 1367 0 1367 1 690 690 0 21.49 1 0.023 -27.643 0.312 16.934 0 0 -0.002 0 0 -10.377 2.821 -0.5 1.48 1.678 -0.5 25.015 688 85 1363 1 <> <> <> <> <>
  691 3 37.608437 -21.616308 24.127039 281 " " K "A" 2 -0.12000 -0.12000 "LYS " " CB " "    " 6 0 A0A0A0  ""  0 -1.1373447 -6.2176256 0.38926408 1368 0 1368 1 691 691 2 23.23 1 0.715 -3.87 -0.146 4.692 0 0 0 0 0 1.391 3.547 -0.12 1.75 1.975 -0.12 0.374 689 85 1364 1 <> <> <> <> <>
  692 3 38.250832 -22.339361 25.347944 281 " " K "A" 2 -0.12000 -0.12000 "LYS " " CG " "    " 6 0 A0A0A0  ""  0 -8.7202225 -1.3924743 3.7328513 1369 0 1369 1 692 692 2 26.88 1 0.612 -2.595 -0.12 4.075 0 0 0 0 0 1.971 4.033 -0.12 1.75 1.975 -0.12 0 690 85 1365 1 <> <> <> <> <>
  693 3 39.527164 -21.652296 25.855516 281 " " K "A" 2 -0.12000 -0.12000 "LYS " " CD " "    " 6 0 A0A0A0  ""  0 0.56000149 2.6241746 -3.7576847 1370 0 1370 1 693 693 2 34.87 1 0.905 -3.163 -0.236 5.15 0 0 0 0 0 2.655 3.317 -0.12 1.75 1.975 -0.12 1.746 691 85 1366 1 <> <> <> <> <>
  694 3 39.711250 -21.859404 27.351641 281 " " K "A" 2 0.19000 0.19000 "LYS " " CE " "    " 6 0 A0A0A0  ""  0 -0.72494698 -8.5418682 3.224489 1371 0 1371 1 694 694 2 37.46 1 0.449 4.194 -0.105 -7.111 0 0 0 0 0 -2.572 3.092 0.19 1.75 1.975 0.19 1.995 692 85 1367 1 <> <> <> <> <>
  695 32 40.964451 -21.207352 27.768551 281 " " K "A" 38 -0.30000 -0.30000 "LYS " " NZ " "    " 7 1 2F2FFF  ""  0 6.6468034 -6.4141803 0.27740163 1372 0 1372 1 695 695 3 42.24 1 0.111 2.979 -0.15 -3.726 0 0 0 0 0 -0.786 2.574 -0.3 1.625 2.1 -0.3 56.23 693 85 1368 1 <> <> <> <> <>
  696 25 36.262379 -21.369291 22.152294 281 " " K "A" 38 -0.50000 -0.50000 "LYS " " N  " "    " 7 0 2F2FFF  ""  0 -0.38760203 -4.9239969 7.6854014 1373 0 1373 1 696 696 1 20.95 1 0.992 -17.672 1.596 10.96 0 0 -0.01 0 0 -4.134 4.473 -0.5 1.625 1.92 -0.5 0.115 685 85 1369 1 <> <> <> <> <>
  697 2 34.272827 -19.913601 26.311655 282 " " F "A" 2 -0.11500 -0.11500 "PHE " " CD2" "    " 6 0 A0A0A0  ""  0 0.97303528 -3.1459532 3.88153 1387 0 1387 1 697 697 1 17.49 1 0.071 -4.379 0.058 4.298 0 -0.655 0 0 0 -0.608 5.562 -0.115 1.775 2.002 -0.115 0 701 86 1383 1 <> <> <> <> <>
  698 2 34.491314 -21.762526 28.384804 282 " " F "A" 2 -0.11500 -0.11500 "PHE " " CE1" "    " 6 0 A0A0A0  ""  0 -7.317656 6.5932541 2.2925122 1388 0 1388 1 698 698 1 22.2 1 0.041 -4.524 0.447 4.103 0 -0.336 0 0 0 -0.268 3.54 -0.115 1.775 2.002 -0.115 3.674 702 86 1384 1 <> <> <> <> <>
  699 2 35.207596 -19.654654 27.326061 282 " " F "A" 2 -0.11500 -0.11500 "PHE " " CE2" "    " 6 0 A0A0A0  ""  0 -1.8026953 9.5536118 -1.8845283 1389 0 1389 1 699 699 1 25.08 1 0.063 -4.452 0.093 4.014 0 -0.669 0 0 0 -0.95 4.679 -0.115 1.775 2.002 -0.115 0 703 86 1385 1 <> <> <> <> <>
  700 2 35.360806 -20.655752 28.305897 282 " " F "A" 2 -0.11500 -0.11500 "PHE " " CZ " "    " 6 0 A0A0A0  ""  0 -6.7794819 -1.2255186 -2.3331048 1390 0 1390 1 700 700 1 19.25 1 0.068 -4.131 0.234 3.991 0 -0.546 0 0 0 -0.384 3.832 -0.115 1.775 2.002 -0.115 0.127 704 86 1386 1 <> <> <> <> <>
  701 25 34.165386 -22.182024 23.667683 282 " " F "A" 38 -0.50000 -0.50000 "PHE " " N  " "    " 7 0 2F2FFF  ""  0 4.4083757 -6.0456338 -3.4907522 1391 0 1391 1 701 701 1 20.46 1 0.849 -14.363 2.931 11.398 0 0 -0.124 0 0 0.691 5.385 -0.5 1.625 1.92 -0.5 0 694 86 1387 1 <> <> <> <> <>
  702 3 32.887882 -22.472544 24.250286 282 " " F "A" 2 0.14000 0.14000 "PHE " " CA " "    " 6 0 A0A0A0  ""  0 -4.6751552 -3.2347555 -1.2402219 1392 0 1392 1 702 702 1 20.16 1 0.851 3.786 -0.316 -0.185 0 -1.202 0 0 0 2.935 5.004 0.14 1.75 1.975 0.14 0 695 86 1388 1 <> <> <> <> <>
  703 2 31.783144 -22.770082 23.236147 282 " " F "A" 2 0.50000 0.50000 "PHE " " C  " "    " 6 0 A0A0A0  ""  0 2.4244208 2.9397714 -1.9159751 1393 0 1393 1 703 703 0 18.78 1 -0.56 8.338 -0.409 -19.73 0 0 0 0 0 -12.361 4.946 0.5 1.875 2.112 0.5 2.426 696 86 1389 1 <> <> <> <> <>
  704 15 30.600555 -22.879393 23.550947 282 " " F "A" 75 -0.50000 -0.50000 "PHE " " O  " "    " 8 0 FF5757  ""  0 -1.5357409 4.7552333 4.7769141 1394 0 1394 1 704 704 0 18.25 1 0.008 -27.416 -0.187 18.966 0 0 0 0 0 -8.628 3.781 -0.5 1.48 1.678 -0.5 7.192 697 86 1390 1 <> <> <> <> <>
  705 3 32.498653 -21.241610 25.145031 282 " " F "A" 2 -0.00500 -0.00500 "PHE " " CB " "    " 6 0 A0A0A0  ""  0 -2.5354974 -2.281992 -0.96324575 1395 0 1395 1 705 705 2 20.28 1 1.715 -0.153 -0.654 0.321 0 -1.664 0 0 0 -0.435 5.022 -0.005 1.75 1.975 -0.005 0 698 86 1391 1 <> <> <> <> <>
  706 2 33.482483 -21.058538 26.314720 282 " " F "A" 2 -0.11500 -0.11500 "PHE " " CG " "    " 6 0 A0A0A0  ""  0 5.4988303 1.1467898 0.53822684 1396 0 1396 1 706 706 0 21.1 1 0.132 -3.602 0.481 3.301 0 -0.517 0 0 0 -0.205 5.332 -0.115 1.775 2.002 -0.115 0 699 86 1392 1 <> <> <> <> <>
  707 2 33.539932 -21.970638 27.412134 282 " " F "A" 2 -0.11500 -0.11500 "PHE " " CD1" "    " 6 0 A0A0A0  ""  0 -0.58653843 2.8461161 10.817209 1397 0 1397 1 707 707 1 18.65 1 0.061 -4.456 0.533 4.397 0 -0.283 0 0 0 0.251 4.037 -0.115 1.775 2.002 -0.115 0.887 700 86 1393 1 <> <> <> <> <>
  708 3 30.747618 -22.271362 18.415611 283 " " V "A" 2 -0.18000 -0.18000 "VAL " " CG2" "    " 6 0 A0A0A0  ""  0 -1.4974333 1.1853801 0.64535886 1407 0 1407 1 708 708 3 17.53 1 0.036 -4.257 -0.486 6.931 0 -2.447 0 0 0 -0.223 5.299 -0.18 1.75 1.975 -0.18 0.499 710 87 1403 1 <> <> <> <> <>
  709 3 31.445103 -20.638773 20.222008 283 " " V "A" 2 -0.18000 -0.18000 "VAL " " CG1" "    " 6 0 A0A0A0  ""  0 -4.1169138 -2.9608684 -2.3339946 1408 0 1408 1 709 709 3 18.29 1 0.283 -5.165 -0.887 6.876 0 -2.565 0 0 0 -1.459 5.982 -0.18 1.75 1.975 -0.18 0 711 87 1404 1 <> <> <> <> <>
  710 25 32.190624 -22.922279 21.974314 283 " " V "A" 38 -0.50000 -0.50000 "VAL " " N  " "    " 7 0 2F2FFF  ""  0 6.0370054 2.7424304 2.6689515 1409 0 1409 1 710 710 1 19.32 1 0.819 -11.824 0.835 12.042 0 0 -0.137 0 0 1.735 5.516 -0.5 1.625 1.92 -0.5 0 705 87 1405 1 <> <> <> <> <>
  711 3 31.399343 -23.176048 20.796984 283 " " V "A" 2 0.14000 0.14000 "VAL " " CA " "    " 6 0 A0A0A0  ""  0 -6.7045088 -0.55935419 -0.28720471 1410 0 1410 1 711 711 1 17.91 1 1.602 3.443 0.064 -0.584 0 -1.333 0 0 0 3.19 5.941 0.14 1.75 1.975 0.14 0 706 87 1406 1 <> <> <> <> <>
  712 2 31.788626 -24.590548 20.319895 283 " " V "A" 2 0.50000 0.50000 "VAL " " C  " "    " 6 0 A0A0A0  ""  0 -1.496892 -2.7250454 4.1485767 1411 0 1411 1 712 712 0 18.5 1 0.975 14.644 2.628 -20.155 0 0 0 0 0 -1.907 5.071 0.5 1.875 2.112 0.5 1.078 707 87 1407 1 <> <> <> <> <>
  713 15 32.978138 -24.942150 20.163187 283 " " V "A" 75 -0.50000 -0.50000 "VAL " " O  " "    " 8 0 FF5757  ""  0 4.57375 3.3496017 2.0321696 1412 0 1412 1 713 713 0 19.31 1 0.042 -20.672 0.758 15.824 0 0 0 0 0 -4.047 3.489 -0.5 1.48 1.678 -0.5 5.212 708 87 1408 1 <> <> <> <> <>
  714 3 31.615532 -22.075485 19.735046 283 " " V "A" 2 -0.06000 -0.06000 "VAL " " CB " "    " 6 0 A0A0A0  ""  0 1.5470245 -0.89259917 -2.9658539 1413 0 1413 1 714 714 1 18.18 1 1.45 -0.737 -0.907 2.583 0 -2.092 0 0 0 0.296 5.722 -0.06 1.75 1.975 -0.06 0 709 87 1409 1 <> <> <> <> <>
  715 25 30.861706 -25.531507 20.143211 284 " " P "A" 38 -0.14000 -0.14000 "PRO " " N  " "    " 7 0 2F2FFF  ""  0 -2.8890343 -2.3483877 -5.0253091 1423 0 1423 1 715 715 0 19.27 1 2.272 -4.717 -0.401 5.741 0 0 0 0 0 2.895 5.283 -0.14 1.625 1.92 -0.14 0.115 712 88 1419 1 <> <> <> <> <>
  716 3 31.184389 -26.920876 19.822050 284 " " P "A" 2 0.01000 0.01000 "PRO " " CA " "    " 6 0 A0A0A0  ""  0 6.601624 6.3482738 4.9553151 1424 0 1424 1 716 716 1 20 1 1.053 0.375 -0.102 1.49 0 -1.068 0 0 0 1.748 4.589 0.01 1.75 1.975 0.01 0 713 88 1420 1 <> <> <> <> <>
  717 2 31.511740 -26.995367 18.404747 284 " " P "A" 2 0.50000 0.50000 "PRO " " C  " "    " 6 0 A0A0A0  ""  0 8.132658 3.14361 1.5688522 1425 0 1425 1 717 717 0 22.73 1 -0.055 11.754 2.128 -22.993 0 0 0 0 0 -9.166 4.798 0.5 1.875 2.112 0.5 0 714 88 1421 1 <> <> <> <> <>
  718 15 31.480074 -25.975279 17.686560 284 " " P "A" 75 -0.50000 -0.50000 "PRO " " O  " "    " 8 0 FF5757  ""  0 2.0155215 0.27325755 -1.6466587 1426 0 1426 1 718 718 0 22.5 1 0.027 -26.732 1.323 21.034 0 0 -0.003 0 0 -4.351 4.343 -0.5 1.48 1.678 -0.5 1.668 715 88 1422 1 <> <> <> <> <>
  719 3 29.908508 -27.714125 20.106991 284 " " P "A" 2 -0.12000 -0.12000 "PRO " " CB " "    " 6 0 A0A0A0  ""  0 -8.4030285 -3.7309093 3.2809131 1427 0 1427 1 719 719 2 18.25 1 4.311 -2.994 -0.736 4.444 0 -1.476 0 0 0 3.55 4.501 -0.12 1.75 1.975 -0.12 0 716 88 1423 1 <> <> <> <> <>
  720 3 28.829868 -26.671303 19.924522 284 " " P "A" 2 -0.12000 -0.12000 "PRO " " CG " "    " 6 0 A0A0A0  ""  0 -0.98004615 0.11938976 2.3285358 1428 0 1428 1 720 720 2 17.45 1 1.63 -2.132 -0.898 5.067 0 -1.833 0 0 0 1.835 4.752 -0.12 1.75 1.975 -0.12 0 717 88 1424 1 <> <> <> <> <>
  721 3 29.461107 -25.324814 20.319374 284 " " P "A" 2 -0.05000 -0.05000 "PRO " " CD " "    " 6 0 A0A0A0  ""  0 -2.31356 -0.35006812 -0.95427394 1429 0 1429 1 721 721 2 18.89 1 2.258 -0.386 -0.031 2.009 0 -2.039 0 0 0 1.811 5.497 -0.05 1.75 1.975 -0.05 0 718 88 1425 1 <> <> <> <> <>
  722 15 31.741598 -30.050993 15.016980 285 " " K "A" 75 -0.50000 -0.50000 "LYS " " O  " "    " 8 0 FF5757  ""  0 5.0864234 2.4911191 1.4438184 1437 0 1437 1 722 722 0 27.24 1 0.078 -29.213 -0.032 18.56 0 0 0 0 0 -10.608 2.927 -0.5 1.48 1.678 -0.5 16.156 722 89 1433 1 <> <> <> <> <>
  723 3 33.716522 -28.660049 16.365568 285 " " K "A" 2 -0.12000 -0.12000 "LYS " " CB " "    " 6 0 A0A0A0  ""  0 -1.9557995 -1.2753558 2.5143473 1438 0 1438 1 723 723 2 27.25 1 1.953 -3.75 -0.131 4.882 0 0 0 0 0 2.954 3.448 -0.12 1.75 1.975 -0.12 0.125 723 89 1434 1 <> <> <> <> <>
  724 3 34.800350 -27.600145 16.810371 285 " " K "A" 2 -0.12000 -0.12000 "LYS " " CG " "    " 6 0 A0A0A0  ""  0 -7.2194123 8.1401386 -9.1223764 1439 0 1439 1 724 724 2 33.25 1 0.339 -2.838 -0.024 4.333 0 0 0 0 0 1.81 3.391 -0.12 1.75 1.975 -0.12 0 724 89 1435 1 <> <> <> <> <>
  725 3 36.298294 -27.963774 16.473177 285 " " K "A" 2 -0.12000 -0.12000 "LYS " " CD " "    " 6 0 A0A0A0  ""  0 -2.5241597 1.3663954 -2.6109631 1440 0 1440 1 725 725 2 39.28 1 0.214 -3.395 -0.131 5.54 0 0 0 0 0 2.229 3.043 -0.12 1.75 1.975 -0.12 0.623 725 89 1436 1 <> <> <> <> <>
  726 3 37.295837 -26.849764 16.858789 285 " " K "A" 2 0.19000 0.19000 "LYS " " CE " "    " 6 0 A0A0A0  ""  0 3.9178793 -3.0094564 -6.8210025 1441 0 1441 1 726 726 2 42.87 1 0.243 4.661 -0.101 -7.732 0 0 0 0 0 -2.93 2.927 0.19 1.75 1.975 0.19 1.995 726 89 1437 1 <> <> <> <> <>
  727 32 37.131786 -26.384506 18.275164 285 " " K "A" 38 -0.30000 -0.30000 "LYS " " NZ " "    " 7 1 2F2FFF  ""  0 1.5733104 -8.5068903 -3.6253808 1442 0 1442 1 727 727 3 40.79 1 0.154 2.064 -0.115 -2.868 0 0 0 0 0 -0.765 2.526 -0.3 1.625 2.1 -0.3 56.92 727 89 1438 1 <> <> <> <> <>
  728 25 31.958879 -28.162680 17.925243 285 " " K "A" 38 -0.50000 -0.50000 "LYS " " N  " "    " 7 0 2F2FFF  ""  0 -1.327261 -0.30771834 -2.540426 1443 0 1443 1 728 728 1 24.96 1 0.772 -21.753 1.16 13.14 0 0 0 0 0 -6.681 4.147 -0.5 1.625 1.92 -0.5 2.875 719 89 1439 1 <> <> <> <> <>
  729 3 32.240250 -28.339642 16.507378 285 " " K "A" 2 0.14000 0.14000 "LYS " " CA " "    " 6 0 A0A0A0  ""  0 -1.2434282 2.3507912 -2.104501 1444 0 1444 1 729 729 1 26.44 1 0.779 5.449 -0.103 0.408 0 0 0 0 0 6.533 4.253 0.14 1.75 1.975 0.14 0 720 89 1440 1 <> <> <> <> <>
  730 2 31.247604 -29.246891 15.786095 285 " " K "A" 2 0.50000 0.50000 "LYS " " C  " "    " 6 0 A0A0A0  ""  0 -2.8017414 6.1171637 -5.1361637 1445 0 1445 1 730 730 0 25.85 1 -0.475 12.193 -0.009 -22.057 0 0 0 0 0 -10.348 4.12 0.5 1.875 2.112 0.5 0.404 721 89 1441 1 <> <> <> <> <>
  731 3 28.890932 -29.941549 15.747071 286 " " S "A" 2 0.14000 0.14000 "SER " " CA " "    " 6 0 A0A0A0  ""  0 1.9030133 5.1365838 0.8160395 1459 0 1459 1 731 731 1 24.82 1 0.566 5.763 -0.244 -1.288 0 -0.924 0 0 -0.259 3.613 4.165 0.14 1.75 1.975 0.14 0 729 90 1455 1 <> <> <> <> <>
  732 2 27.614428 -29.107073 15.928141 286 " " S "A" 2 0.50000 0.50000 "SER " " C  " "    " 6 0 A0A0A0  ""  0 5.5602174 -1.3620949 -3.257416 1460 0 1460 1 732 732 0 24.09 1 -1.553 12.94 2.272 -20.512 0 0 0 0 -0.259 -7.113 4.658 0.5 1.875 2.112 0.5 0 730 90 1456 1 <> <> <> <> <>
  733 15 27.667431 -27.882141 16.098248 286 " " S "A" 75 -0.50000 -0.50000 "SER " " O  " "    " 8 0 FF5757  ""  0 -4.9931288 -2.0198271 -1.7345369 1461 0 1461 1 733 733 0 23.83 1 0.014 -26.466 6.234 21.114 0 0 0 0 -0.259 0.636 4.563 -0.5 1.48 1.678 -0.5 0 731 90 1457 1 <> <> <> <> <>
  734 3 28.870420 -31.374033 16.353825 286 " " S "A" 2 0.14500 0.14500 "SER " " CB " "    " 6 0 A0A0A0  ""  0 -3.4959419 0.16429436 -5.2724257 1462 0 1462 1 734 734 2 26 1 1.149 4.384 0.049 0.426 0 -0.138 0 0 -0.259 5.611 3.176 0.145 1.75 1.975 0.145 3.741 732 90 1458 1 <> <> <> <> <>
  735 16 27.831669 -32.172550 15.730052 286 " " S "A" 75 -0.68300 -0.68300 "SER " " OG " "    " 8 0 FF5757  ""  0 -3.5700648 1.5714952 2.9047711 1463 0 1463 1 735 735 1 26.46 1 -0.213 -19.824 0.33 21.886 0 0 0 0 -0.259 1.92 2.596 -0.683 1.56 1.766 -0.683 35.343 733 90 1459 1 <> <> <> <> <>
  736 25 30.013865 -29.101025 16.139427 286 " " S "A" 38 -0.50000 -0.50000 "SER " " N  " "    " 7 0 2F2FFF  ""  0 1.8600644 0.93182254 0.81847328 1464 0 1464 1 736 736 1 25.53 1 1.608 -18.882 1.969 10.778 0 0 -0.003 0 -0.259 -4.789 4.306 -0.5 1.625 1.92 -0.5 0 728 90 1460 1 <> <> <> <> <>
  737 15 25.552156 -29.430452 18.424810 287 " " K "A" 75 -0.50000 -0.50000 "LYS " " O  " "    " 8 0 FF5757  ""  0 -4.3592839 -4.2534389 -1.1350225 1470 0 1470 1 737 737 0 21.82 1 0.003 -27.735 0.843 19.481 0 0 -0.002 0 0 -7.411 3.192 -0.5 1.48 1.678 -0.5 15.218 737 91 1466 1 <> <> <> <> <>
  738 3 24.030046 -30.151045 15.584671 287 " " K "A" 2 -0.12000 -0.12000 "LYS " " CB " "    " 6 0 A0A0A0  ""  0 0.75086308 -8.3010788 1.0513704 1471 0 1471 1 738 738 2 22.51 1 1.191 -4.068 -0.272 5.227 0 0 0 0 0 2.079 3.958 -0.12 1.75 1.975 -0.12 0 738 91 1467 1 <> <> <> <> <>
  739 3 24.293852 -31.621744 16.162100 287 " " K "A" 2 -0.12000 -0.12000 "LYS " " CG " "    " 6 0 A0A0A0  ""  0 -7.0473161 4.578793 7.5598197 1472 0 1472 1 739 739 2 28.08 1 1.314 -3.317 -0.243 4.776 0 0 0 0 0 2.53 3.951 -0.12 1.75 1.975 -0.12 0 739 91 1468 1 <> <> <> <> <>
  740 3 23.024237 -32.367455 16.548954 287 " " K "A" 2 -0.12000 -0.12000 "LYS " " CD " "    " 6 0 A0A0A0  ""  0 -5.3133364 -6.3233342 5.6930952 1473 0 1473 1 740 740 2 36.3 1 1.66 -3.828 -0.21 5.882 0 0 0 0 0 3.505 3.24 -0.12 1.75 1.975 -0.12 2.369 740 91 1469 1 <> <> <> <> <>
  741 3 23.166588 -33.827831 17.022232 287 " " K "A" 2 0.19000 0.19000 "LYS " " CE " "    " 6 0 A0A0A0  ""  0 -5.394897 -3.9209039 0.46351454 1474 0 1474 1 741 741 2 40.59 1 1.267 5.6 -0.081 -8.584 0 0 0 0 0 -1.797 3.141 0.19 1.75 1.975 0.19 2.494 741 91 1470 1 <> <> <> <> <>
  742 32 21.844149 -34.382622 17.125698 287 " " K "A" 38 -0.30000 -0.30000 "LYS " " NZ " "    " 7 1 2F2FFF  ""  0 -6.5934348 -8.8016596 -2.681258 1475 0 1475 1 742 742 3 39.86 1 0.553 3.287 -0.207 -3.905 0 0 -0.036 0 0 -0.309 2.758 -0.3 1.625 2.1 -0.3 40.822 742 91 1471 1 <> <> <> <> <>
  743 25 26.420559 -29.715651 15.842435 287 " " K "A" 38 -0.50000 -0.50000 "LYS " " N  " "    " 7 0 2F2FFF  ""  0 1.3570907 -2.3417785 -4.1487827 1476 0 1476 1 743 743 1 22.69 1 0.621 -15.535 -0.13 12.912 0 0 -0.004 0 0 -2.136 4.415 -0.5 1.625 1.92 -0.5 0 734 91 1472 1 <> <> <> <> <>
  744 3 25.108849 -29.095055 16.026060 287 " " K "A" 2 0.14000 0.14000 "LYS " " CA " "    " 6 0 A0A0A0  ""  0 7.0928831 -3.9906192 10.930879 1477 0 1477 1 744 744 1 21.76 1 0.588 4.887 -0.365 -0.369 0 0 0 0 0 4.741 5.044 0.14 1.75 1.975 0.14 0 735 91 1473 1 <> <> <> <> <>
  745 2 24.904961 -28.775558 17.538237 287 " " K "A" 2 0.50000 0.50000 "LYS " " C  " "    " 6 0 A0A0A0  ""  0 -1.8149379 2.9618375 -0.059479102 1478 0 1478 1 745 745 0 21.22 1 0.229 10.721 6.274 -23.154 0 0 0 0 0 -5.931 4.71 0.5 1.875 2.112 0.5 1.078 736 91 1474 1 <> <> <> <> <>
  746 2 26.395252 -24.241146 17.154625 288 " " F "A" 2 -0.11500 -0.11500 "PHE " " CE1" "    " 6 0 A0A0A0  ""  2 -3.46942 -2.4886394 -2.6228762 1492 0 1492 1 746 746 1 14.99 1 0.078 -4.902 -0.383 5.284 0 -1.505 0 0 0 -1.428 5.82 -0.115 1.775 2.002 -0.115 0 751 92 1488 1 <> <> <> <> <>
  747 2 24.891777 -22.946486 18.534019 288 " " F "A" 2 -0.11500 -0.11500 "PHE " " CE2" "    " 6 0 A0A0A0  ""  2 -0.82817608 -4.1563258 -0.92793381 1493 0 1493 1 747 747 1 12.82 1 0.127 -5.162 -0.306 5.592 0 -1.71 0 0 0 -1.459 6.231 -0.115 1.775 2.002 -0.115 0 752 92 1489 1 <> <> <> <> <>
  748 2 25.799004 -23.014801 17.506945 288 " " F "A" 2 -0.11500 -0.11500 "PHE " " CZ " "    " 6 0 A0A0A0  ""  2 8.1042929 -0.65740836 -11.35882 1494 0 1494 1 748 748 1 14.43 1 0.108 -4.882 -0.377 5.524 0 -1.745 0 0 0 -1.373 6.238 -0.115 1.775 2.002 -0.115 0 753 92 1490 1 <> <> <> <> <>
  749 25 24.080261 -27.845392 17.912687 288 " " F "A" 38 -0.50000 -0.50000 "PHE " " N  " "    " 7 0 2F2FFF  ""  2 -6.4965343 7.0860825 -2.4964263 1495 0 1495 1 749 749 1 18.35 1 0.704 -12.224 0.052 14.262 0 0 -0.121 0 0 2.672 5.203 -0.5 1.625 1.92 -0.5 0 743 92 1491 1 <> <> <> <> <>
  750 3 23.774725 -27.429710 19.284941 288 " " F "A" 2 0.14000 0.14000 "PHE " " CA " "    " 6 0 A0A0A0  ""  2 12.942194 2.5131247 2.8712447 1496 0 1496 1 750 750 1 17 1 0.274 4.411 -0.534 -1.127 0 -1.163 0 0 0 1.862 5.241 0.14 1.75 1.975 0.14 0.125 744 92 1492 1 <> <> <> <> <>
  751 2 22.417820 -26.868280 19.488632 288 " " F "A" 2 0.50000 0.50000 "PHE " " C  " "    " 6 0 A0A0A0  ""  2 -7.8593011 2.9261394 -0.40367201 1497 0 1497 1 751 751 0 17.23 1 -0.133 13.127 0.059 -22.997 0 0 0 0 0 -9.944 5.389 0.5 1.875 2.112 0.5 4.178 745 92 1493 1 <> <> <> <> <>
  752 15 21.835293 -26.332907 18.552366 288 " " F "A" 75 -0.50000 -0.50000 "PHE " " O  " "    " 8 0 FF5757  ""  2 3.7193003 -7.597405 -2.0524695 1498 0 1498 1 752 752 0 16.47 1 0.031 -32.77 0.395 22.837 0 0 -0.12 0 0 -9.626 5.102 -0.5 1.48 1.678 -0.5 0.104 746 92 1494 1 <> <> <> <> <>
  753 3 24.920341 -26.547331 19.808540 288 " " F "A" 2 -0.00500 -0.00500 "PHE " " CB " "    " 6 0 A0A0A0  ""  2 6.5389838 1.1917777 -0.25437614 1499 0 1499 1 753 753 2 17.41 1 0.636 -0.175 -0.505 0.32 0 -1.645 0 0 0 -1.368 5.984 -0.005 1.75 1.975 -0.005 0 747 92 1495 1 <> <> <> <> <>
  754 2 25.218960 -25.359774 18.948898 288 " " F "A" 2 -0.11500 -0.11500 "PHE " " CG " "    " 6 0 A0A0A0  ""  2 3.3842142 5.4706278 5.3469372 1500 0 1500 1 754 754 0 15.82 1 -0.354 -3.596 0.504 4.636 0 -1.055 0 0 0 0.134 7.044 -0.115 1.775 2.002 -0.115 0 748 92 1496 1 <> <> <> <> <>
  755 2 26.126806 -25.380903 17.895475 288 " " F "A" 2 -0.11500 -0.11500 "PHE " " CD1" "    " 6 0 A0A0A0  ""  2 -0.33251816 -0.79695261 -3.8652976 1501 0 1501 1 755 755 1 16.91 1 0.072 -4.32 0.006 5.306 0 -1.107 0 0 0 -0.043 6.254 -0.115 1.775 2.002 -0.115 0 749 92 1497 1 <> <> <> <> <>
  756 2 24.545145 -24.117449 19.209883 288 " " F "A" 2 -0.11500 -0.11500 "PHE " " CD2" "    " 6 0 A0A0A0  ""  2 0.48448667 -3.3075712 -4.2775135 1502 0 1502 1 756 756 1 13.93 1 0.12 -4.91 0.035 5.596 0 -1.437 0 0 0 -0.597 6.736 -0.115 1.775 2.002 -0.115 0 750 92 1498 1 <> <> <> <> <>
  757 3 19.701410 -27.545183 21.819080 289 " " A "A" 2 -0.18000 -0.18000 "ALA " " CB " "    " 6 0 A0A0A0  ""  2 6.4429169 2.0053566 -8.9395933 1512 0 1512 1 757 757 3 16.46 1 1.471 -5.324 -0.778 6.366 0 -1.427 0 0 0 0.307 3.799 -0.18 1.75 1.975 -0.18 5.237 758 93 1508 1 <> <> <> <> <>
  758 25 21.761148 -27.042685 20.663610 289 " " A "A" 38 -0.50000 -0.50000 "ALA " " N  " "    " 7 0 2F2FFF  ""  2 3.6193297 -2.3484039 -10.141451 1513 0 1513 1 758 758 1 14.68 1 0.869 -16.584 -0.398 15.669 0 0 -0.124 0 0 -0.568 5.047 -0.5 1.625 1.92 -0.5 0.575 754 93 1509 1 <> <> <> <> <>
  759 3 20.431435 -26.458862 20.914646 289 " " A "A" 2 0.14000 0.14000 "ALA " " CA " "    " 6 0 A0A0A0  ""  2 7.5344448 -1.6329913 1.968996 1514 0 1514 1 759 759 1 15.23 1 0.971 4.234 -0.515 -1.204 0 -1.747 0 0 0 1.738 5.471 0.14 1.75 1.975 0.14 0 755 93 1510 1 <> <> <> <> <>
  760 2 20.659147 -25.268797 21.859671 289 " " A "A" 2 0.50000 0.50000 "ALA " " C  " "    " 6 0 A0A0A0  ""  2 4.7450976 4.8640065 -1.6133329 1515 0 1515 1 760 760 0 15.51 1 0.256 15.707 -0.546 -26.012 0 0 0 0 0 -10.596 6.148 0.5 1.875 2.112 0.5 0.404 756 93 1511 1 <> <> <> <> <>
  761 15 20.763391 -25.429327 23.120167 289 " " A "A" 75 -0.50000 -0.50000 "ALA " " O  " "    " 8 0 FF5757  ""  2 0.017364211 -7.5645719 7.3100004 1516 0 1516 1 761 761 0 16.63 1 0.224 -36.772 -0.092 24.217 0 0 -0.102 0 0 -12.526 5.373 -0.5 1.48 1.678 -0.5 0 757 93 1512 1 <> <> <> <> <>
  762 25 20.926861 -24.122101 21.255192 290 " " F "A" 38 -0.50000 -0.50000 "PHE " " N  " "    " 7 0 2F2FFF  ""  2 -2.8615708 -0.32820866 0.44167152 1522 0 1522 1 762 762 1 15 1 1.343 -16.225 -0.486 18.891 0 0 -0.123 0 0 3.4 6.434 -0.5 1.625 1.92 -0.5 0 759 94 1518 1 <> <> <> <> <>
  763 3 21.194639 -22.796198 21.882887 290 " " F "A" 2 0.14000 0.14000 "PHE " " CA " "    " 6 0 A0A0A0  ""  2 2.9755223 0.35468277 -1.0090286 1523 0 1523 1 763 763 1 14.65 1 0.611 5.016 -0.636 -3.33 0 -2.427 0 0 0 -0.766 7.291 0.14 1.75 1.975 0.14 0 760 94 1519 1 <> <> <> <> <>
  764 2 19.919437 -22.294626 22.434925 290 " " F "A" 2 0.50000 0.50000 "PHE " " C  " "    " 6 0 A0A0A0  ""  2 -5.4309583 -7.3211422 6.4381623 1524 0 1524 1 764 764 0 14.61 1 -0.857 11.718 0.605 -27.554 0 0 0 0 0 -16.088 7.232 0.5 1.875 2.112 0.5 0 761 94 1520 1 <> <> <> <> <>
  765 15 18.880789 -22.637407 21.965767 290 " " F "A" 75 -0.50000 -0.50000 "PHE " " O  " "    " 8 0 FF5757  ""  2 -0.73003292 0.72442007 2.1677384 1525 0 1525 1 765 765 0 15.44 1 0.004 -36.527 1.655 26.948 0 0 -0.115 0 0 -8.034 6.362 -0.5 1.48 1.678 -0.5 0 762 94 1521 1 <> <> <> <> <>
  766 3 21.689415 -21.837063 20.752026 290 " " F "A" 2 -0.00500 -0.00500 "PHE " " CB " "    " 6 0 A0A0A0  ""  2 0.78977132 4.6440601 5.6515594 1526 0 1526 1 766 766 2 13.72 1 1.389 -0.194 -1.024 0.362 0 -2.858 0 -0.028 0 -2.351 7.009 -0.005 1.75 1.975 -0.005 0 763 94 1522 1 <> <> <> <> <>
  767 2 22.117172 -20.467606 21.213079 290 " " F "A" 2 -0.11500 -0.11500 "PHE " " CG " "    " 6 0 A0A0A0  ""  2 -4.2477474 -2.5253482 0.78192002 1527 0 1527 1 767 767 0 15.63 1 -0.229 -3.906 0.89 5.654 0 -1.199 0 -0.028 0 1.182 7.673 -0.115 1.775 2.002 -0.115 0 764 94 1523 1 <> <> <> <> <>
  768 2 23.384762 -20.364826 21.879248 290 " " F "A" 2 -0.11500 -0.11500 "PHE " " CD1" "    " 6 0 A0A0A0  ""  2 -2.9505639 10.941831 -5.1811628 1528 0 1528 1 768 768 1 18.7 1 0.146 -5.22 -0.055 6.193 0 -1.334 0 -0.028 0 -0.297 6.833 -0.115 1.775 2.002 -0.115 0 765 94 1524 1 <> <> <> <> <>
  769 2 21.326141 -19.293331 21.003325 290 " " F "A" 2 -0.11500 -0.11500 "PHE " " CD2" "    " 6 0 A0A0A0  ""  2 -0.019359479 -7.9203095 -0.71218199 1529 0 1529 1 769 769 1 18.99 1 0.128 -5.407 0.462 6.611 0 -1.184 0 -0.028 0 0.582 6.823 -0.115 1.775 2.002 -0.115 0 766 94 1525 1 <> <> <> <> <>
  770 2 23.797863 -19.170689 22.501585 290 " " F "A" 2 -0.11500 -0.11500 "PHE " " CE1" "    " 6 0 A0A0A0  ""  2 -10.613219 7.6019115 4.0384388 1530 0 1530 1 770 770 1 20.34 1 0.146 -5.482 -0.143 6.121 0 -1.605 0 -0.028 0 -0.991 6.984 -0.115 1.775 2.002 -0.115 0 767 94 1526 1 <> <> <> <> <>
  771 2 21.706259 -18.078320 21.600672 290 " " F "A" 2 -0.11500 -0.11500 "PHE " " CE2" "    " 6 0 A0A0A0  ""  2 -1.0096381 5.3921599 1.2475469 1531 0 1531 1 771 771 1 19.88 1 0.154 -5.758 -0.224 6.557 0 -1.416 0 -0.028 0 -0.715 6.223 -0.115 1.775 2.002 -0.115 0 768 94 1527 1 <> <> <> <> <>
  772 2 22.943930 -18.074650 22.395180 290 " " F "A" 2 -0.11500 -0.11500 "PHE " " CZ " "    " 6 0 A0A0A0  ""  2 6.5907478 6.0928679 5.8796182 1532 0 1532 1 772 772 1 18.77 1 0.181 -5.385 -0.379 6.364 0 -1.651 0 -0.028 0 -0.898 6.934 -0.115 1.775 2.002 -0.115 0 769 94 1528 1 <> <> <> <> <>
  773 25 19.996908 -21.433510 23.454601 291 " " S "A" 38 -0.50000 -0.50000 "SER " " N  " "    " 7 0 2F2FFF  ""  2 4.732439 1.6151253 -5.2335491 1542 0 1542 1 773 773 1 15.98 1 1.499 -16.188 -0.542 19.578 0 0 -0.124 0 -0.421 3.802 6.732 -0.5 1.625 1.92 -0.5 0.115 770 95 1538 1 <> <> <> <> <>
  774 3 18.835194 -20.932066 24.133884 291 " " S "A" 2 0.14000 0.14000 "SER " " CA " "    " 6 0 A0A0A0  ""  2 4.0141883 3.7433827 5.1648169 1543 0 1543 1 774 774 1 16.21 1 0.239 5.862 -0.138 -4.498 0 -2.097 0 0 -0.421 -1.053 6.476 0.14 1.75 1.975 0.14 0 771 95 1539 1 <> <> <> <> <>
  775 2 19.256969 -19.525391 24.673540 291 " " S "A" 2 0.50000 0.50000 "SER " " C  " "    " 6 0 A0A0A0  ""  2 1.526764 -3.6081882 0.61692911 1544 0 1544 1 775 775 0 16.19 1 -1.382 12.594 0.137 -26.191 0 0 0 0 -0.421 -15.264 6.171 0.5 1.875 2.112 0.5 0 772 95 1540 1 <> <> <> <> <>
  776 15 20.331779 -19.381550 25.300909 291 " " S "A" 75 -0.50000 -0.50000 "SER " " O  " "    " 8 0 FF5757  ""  2 -2.5983281 -6.1519523 -2.6504238 1545 0 1545 1 776 776 0 15.72 1 0.039 -29.924 0.307 25.323 0 0 -0.115 0 -0.421 -4.792 5.584 -0.5 1.48 1.678 -0.5 0 773 95 1541 1 <> <> <> <> <>
  777 3 18.289011 -21.982584 25.200047 291 " " S "A" 2 0.14500 0.14500 "SER " " CB " "    " 6 0 A0A0A0  ""  2 2.3749774 -1.3516656 -1.8644798 1546 0 1546 1 777 777 2 17.84 1 0.886 4.564 -0.63 -2.176 0 -1.815 0 0 -0.421 0.407 4.718 0.145 1.75 1.975 0.145 0.249 774 95 1542 1 <> <> <> <> <>
  778 16 17.005630 -21.612528 25.771519 291 " " S "A" 75 -0.68300 -0.68300 "SER " " OG " "    " 8 0 FF5757  ""  2 -5.0818849 -2.7867086 2.2356436 1547 0 1547 1 778 778 1 23.29 1 -0.566 -21.227 0.429 27.535 0 0 -0.003 0 -0.421 5.748 3.455 -0.683 1.56 1.766 -0.683 21.47 775 95 1543 1 <> <> <> <> <>
  779 16 18.716942 -15.956553 22.947361 292 " " S "A" 75 -0.68300 -0.68300 "SER " " OG " "    " 8 0 FF5757  ""  2 0.31386593 1.6064879 -2.8731942 1553 0 1553 1 779 779 1 15.57 1 -0.445 -24.695 -0.652 34.531 0 0 -0.01 0 -0.372 8.357 4.716 -0.683 1.56 1.766 -0.683 0 781 96 1549 1 <> <> <> <> <>
  780 25 18.342855 -18.542850 24.643839 292 " " S "A" 38 -0.50000 -0.50000 "SER " " N  " "    " 7 0 2F2FFF  ""  2 7.1956954 -4.859416 7.4178977 1554 0 1554 1 780 780 1 14.98 1 1.597 -14.572 -0.011 19.043 0 0 -0.11 0 -0.372 5.576 5.816 -0.5 1.625 1.92 -0.5 0.115 776 96 1550 1 <> <> <> <> <>
  781 3 18.638533 -17.237457 25.173573 292 " " S "A" 2 0.14000 0.14000 "SER " " CA " "    " 6 0 A0A0A0  ""  2 1.9617883 7.3654037 -1.3178036 1555 0 1555 1 781 781 1 15.17 1 0.421 6.118 -0.501 -3.882 0 -1.941 0 0 -0.372 -0.156 6.494 0.14 1.75 1.975 0.14 0 777 96 1551 1 <> <> <> <> <>
  782 2 17.210352 -16.794308 25.609505 292 " " S "A" 2 0.50000 0.50000 "SER " " C  " "    " 6 0 A0A0A0  ""  2 1.9403164 -0.78279072 6.9133782 1556 0 1556 1 782 782 0 13.99 1 -0.751 17.709 -0.083 -26.593 0 0 0 0 -0.372 -10.089 5.953 0.5 1.875 2.112 0.5 2.291 778 96 1552 1 <> <> <> <> <>
  783 15 16.171936 -16.935015 24.917940 292 " " S "A" 75 -0.50000 -0.50000 "SER " " O  " "    " 8 0 FF5757  ""  2 0.72895867 -2.0320275 -12.325716 1557 0 1557 1 783 783 0 14.88 1 0.161 -33.635 0.567 26.976 0 0 -0.11 0 -0.372 -6.413 5.003 -0.5 1.48 1.678 -0.5 1.042 779 96 1553 1 <> <> <> <> <>
  784 3 19.486027 -16.434467 24.082453 292 " " S "A" 2 0.14500 0.14500 "SER " " CB " "    " 6 0 A0A0A0  ""  2 3.213295 4.9289899 0.76583511 1558 0 1558 1 784 784 2 14.12 1 0.665 4.826 -0.708 -3.965 0 -2.474 0 0 -0.372 -2.028 6.3 0.145 1.75 1.975 0.145 0 780 96 1554 1 <> <> <> <> <>
  785 3 15.361128 -16.586815 28.464308 293 " " E "A" 2 -0.12000 -0.12000 "GLU " " CB " "    " 6 0 A0A0A0  ""  2 -0.60884309 7.2557993 -6.206409 1564 0 1564 1 785 785 2 12.88 1 2.549 -3.929 -0.862 5.227 0 -2.088 0 0 0 0.897 5.792 -0.12 1.75 1.975 -0.12 0 786 97 1560 1 <> <> <> <> <>
  786 3 14.066337 -16.203005 29.226202 293 " " E "A" 2 -0.22000 -0.22000 "GLU " " CG " "    " 6 0 A0A0A0  ""  2 -5.1453552 -7.3003407 1.5345094 1565 0 1565 1 786 786 2 11.99 1 0.806 -10.6 -0.671 10.302 0 -2.037 0 0 0 -2.2 5.796 -0.22 1.75 1.975 -0.22 0 787 97 1561 1 <> <> <> <> <>
  787 2 13.785768 -17.179598 30.404268 293 " " E "A" 2 0.70000 0.70000 "GLU " " CD " "    " 6 0 A0A0A0  ""  2 10.569647 0.34845927 1.7487242 1566 0 1566 1 787 787 0 20.44 1 0.391 -19.314 -1.068 22.094 0 0 0 0 0 2.103 4.232 0.7 1.875 2.112 0.7 1.617 788 97 1562 1 <> <> <> <> <>
  788 15 14.027087 -18.363192 30.210497 293 " " E "A" 75 -0.80000 -0.80000 "GLU " " OE1" "    " 8 0 FF5757  ""  2 -8.9036884 -3.1721117 -3.1178792 1567 0 1567 1 788 788 0 21.99 1 0.228 19.871 0.07 -34.26 0 0 -0.356 0 0 -14.447 3.284 -0.8 1.48 1.678 -0.8 13.133 789 97 1563 1 <> <> <> <> <>
  789 18 13.119164 -16.829136 31.432293 293 " " E "A" 75 -0.80000 -0.80000 "GLU " " OE2" "    " 8 -1 FF5757  ""  2 -4.3608184 -1.2705771 -0.37000263 1568 0 1568 1 789 789 0 27.64 1 0.229 19.948 -0.855 -33.151 0 0 -0.287 0 0 -14.116 3.088 -0.8 1.48 1.678 -0.8 12.091 790 97 1564 1 <> <> <> <> <>
  790 25 17.067833 -16.190567 26.774815 293 " " E "A" 38 -0.50000 -0.50000 "GLU " " N  " "    " 7 0 2F2FFF  ""  2 0.45136482 -1.9820228 0.081350975 1569 0 1569 1 790 790 1 12.94 1 1.331 -17.002 -0.641 19.028 0 0 -0.121 0 0 2.595 6.05 -0.5 1.625 1.92 -0.5 0 782 97 1565 1 <> <> <> <> <>
  791 3 15.863952 -15.645707 27.329586 293 " " E "A" 2 0.14000 0.14000 "GLU " " CA " "    " 6 0 A0A0A0  ""  2 -4.7375302 8.9507532 2.7268889 1570 0 1570 1 791 791 1 12.32 1 1.554 5.084 -0.698 -2.91 0 -2.087 0 0 0 0.944 6.791 0.14 1.75 1.975 0.14 0 783 97 1566 1 <> <> <> <> <>
  792 2 16.050280 -14.272297 27.700394 293 " " E "A" 2 0.50000 0.50000 "GLU " " C  " "    " 6 0 A0A0A0  ""  2 -3.3464491 5.3804097 -0.29350773 1571 0 1571 1 792 792 0 12.48 1 0.185 19.842 0.024 -26.746 0 0 0 0 0 -6.696 7.073 0.5 1.875 2.112 0.5 0 784 97 1567 1 <> <> <> <> <>
  793 15 17.067194 -13.986151 28.357130 293 " " E "A" 75 -0.50000 -0.50000 "GLU " " O  " "    " 8 0 FF5757  ""  2 -3.0987387 1.0123335 -1.5064149 1572 0 1572 1 793 793 0 13.42 1 0.031 -38.578 0.429 23.899 0 0 -0.214 0 0 -14.432 6.016 -0.5 1.48 1.678 -0.5 0 785 97 1568 1 <> <> <> <> <>
  794 25 15.155890 -13.351328 27.249792 294 " " V "A" 38 -0.50000 -0.50000 "VAL " " N  " "    " 7 0 2F2FFF  ""  2 -4.9033833 5.8842826 2.7454071 1579 0 1579 1 794 794 1 9.91 1 1.206 -23.385 0.522 21.742 0 0 -0.121 0 0 -0.035 7.251 -0.5 1.625 1.92 -0.5 0 791 98 1575 1 <> <> <> <> <>
  795 3 15.261297 -11.918833 27.167675 294 " " V "A" 2 0.14000 0.14000 "VAL " " CA " "    " 6 0 A0A0A0  ""  2 3.4722214 5.7533579 -6.4312158 1580 0 1580 1 795 795 1 9.72 1 1.081 6.818 -0.397 -4.432 0 -1.998 0 0 0 1.071 7.591 0.14 1.75 1.975 0.14 0 792 98 1576 1 <> <> <> <> <>
  796 2 13.903699 -11.287323 27.581196 294 " " V "A" 2 0.50000 0.50000 "VAL " " C  " "    " 6 0 A0A0A0  ""  2 6.2573705 -5.1836953 -9.942667 1581 0 1581 1 796 796 0 11.06 1 -0.458 21.932 0.3 -28.859 0 0 0 0 0 -7.086 7.097 0.5 1.875 2.112 0.5 0 793 98 1577 1 <> <> <> <> <>
  797 15 12.818285 -11.784534 27.340490 294 " " V "A" 75 -0.50000 -0.50000 "VAL " " O  " "    " 8 0 FF5757  ""  2 1.6363765 -3.2761378 0.63308889 1582 0 1582 1 797 797 0 10.14 1 0.051 -38.145 0.079 27.587 0 0 -0.125 0 0 -10.552 6.308 -0.5 1.48 1.678 -0.5 0 794 98 1578 1 <> <> <> <> <>
  798 3 15.665661 -11.501727 25.809526 294 " " V "A" 2 -0.06000 -0.06000 "VAL " " CB " "    " 6 0 A0A0A0  ""  2 -0.66043305 2.5012152 -1.3000189 1583 0 1583 1 798 798 1 8.64 1 2.258 -2.496 -1.007 3.813 0 -2.481 0 0 0 0.085 7.542 -0.06 1.75 1.975 -0.06 0 795 98 1579 1 <> <> <> <> <>
  799 3 17.200399 -11.591569 25.636576 294 " " V "A" 2 -0.18000 -0.18000 "VAL " " CG2" "    " 6 0 A0A0A0  ""  2 2.4089906 -3.7823441 -4.6360312 1584 0 1584 1 799 799 3 10.17 1 0.353 -8.416 -0.569 10.269 0 -2.651 0 0 0 -1.013 6.389 -0.18 1.75 1.975 -0.18 0 796 98 1580 1 <> <> <> <> <>
  800 3 15.107243 -12.355494 24.672140 294 " " V "A" 2 -0.18000 -0.18000 "VAL " " CG1" "    " 6 0 A0A0A0  ""  2 3.5138097 -1.0575635 -0.93321848 1585 0 1585 1 800 800 3 8.18 1 0.183 -7.88 -0.333 10.905 0 -2.76 0 0 0 0.116 6.582 -0.18 1.75 1.975 -0.18 0 797 98 1581 1 <> <> <> <> <>
  801 3 12.683575 -9.576957 28.886732 295 " " I "A" 2 0.14000 0.14000 "ILE " " CA " "    " 6 0 A0A0A0  ""  2 -1.0869246 0.15054512 0.43737128 1595 0 1595 1 801 801 1 12.63 1 2.064 7.338 -0.478 -4.248 0 -1.605 0 0 0 3.071 6.992 0.14 1.75 1.975 0.14 0 799 99 1591 1 <> <> <> <> <>
  802 2 12.329350 -8.404915 27.910515 295 " " I "A" 2 0.50000 0.50000 "ILE " " C  " "    " 6 0 A0A0A0  ""  2 1.9065566 -2.9303868 -1.6937121 1596 0 1596 1 802 802 0 12.66 1 0.09 26.468 0.74 -33.012 0 0 0 0 0 -5.714 6.459 0.5 1.875 2.112 0.5 0 800 99 1592 1 <> <> <> <> <>
  803 15 13.062296 -7.462576 27.706167 295 " " I "A" 75 -0.50000 -0.50000 "ILE " " O  " "    " 8 0 FF5757  ""  2 -3.5857778 -5.2625666 -1.9617238 1597 0 1597 1 803 803 0 12.01 1 0.074 -46.526 -0.674 33.784 0 0 -0.111 0 0 -13.453 4.699 -0.5 1.48 1.678 -0.5 0 801 99 1593 1 <> <> <> <> <>
  804 3 13.005029 -9.015535 30.245228 295 " " I "A" 2 -0.06000 -0.06000 "ILE " " CB " "    " 6 0 A0A0A0  ""  2 -0.37570032 3.9033995 4.283824 1598 0 1598 1 804 804 1 13.97 1 3.364 -2.301 -0.754 3.327 0 -1.192 0 0 0 2.444 5.632 -0.06 1.75 1.975 -0.06 0 802 99 1594 1 <> <> <> <> <>
  805 3 13.517863 -10.120246 31.190247 295 " " I "A" 2 -0.12000 -0.12000 "ILE " " CG1" "    " 6 0 A0A0A0  ""  2 1.918519 5.7410736 3.4414179 1599 0 1599 1 805 805 2 12.7 1 1.21 -3.857 -0.469 5.027 0 -1.264 0 0 0 0.645 4.952 -0.12 1.75 1.975 -0.12 0 803 99 1595 1 <> <> <> <> <>
  806 3 11.822659 -8.287690 30.879475 295 " " I "A" 2 -0.18000 -0.18000 "ILE " " CG2" "    " 6 0 A0A0A0  ""  2 -4.6046486 3.457942 1.5275514 1600 0 1600 1 806 806 3 13.77 1 0.746 -5.889 0.305 8.21 0 -1.48 0 0 0 1.892 5.091 -0.18 1.75 1.975 -0.18 0 804 99 1596 1 <> <> <> <> <>
  807 3 14.471808 -9.718026 32.246433 295 " " I "A" 2 -0.18000 -0.18000 "ILE " " CD1" "    " 6 0 A0A0A0  ""  2 -0.99758476 -5.5381513 -4.1797018 1601 0 1601 1 807 807 3 27.71 1 0.399 -5.672 -0.194 6.19 0 -0.766 0 0 0 -0.043 3.668 -0.18 1.75 1.975 -0.18 4.489 805 99 1597 1 <> <> <> <> <>
  808 25 13.883431 -10.196162 28.301188 295 " " I "A" 38 -0.50000 -0.50000 "ILE " " N  " "    " 7 0 2F2FFF  ""  2 2.0112519 -2.3056834 0.4796851 1602 0 1602 1 808 808 1 11.09 1 1.626 -23.859 0.029 22.395 0 0 -0.114 0 0 0.075 6.777 -0.5 1.625 1.92 -0.5 0 798 99 1598 1 <> <> <> <> <>
  809 3 10.409449 -8.500676 24.931091 296 " " I "A" 2 -0.06000 -0.06000 "ILE " " CB " "    " 6 0 A0A0A0  ""  2 -1.373482 -7.5925159 3.9152861 1614 0 1614 1 809 809 1 10.35 1 4.129 -3.957 -0.541 4.675 0 -1.766 0 0 0 2.541 6.294 -0.06 1.75 1.975 -0.06 0 810 100 1610 1 <> <> <> <> <>
  810 3 11.636017 -9.445740 24.497751 296 " " I "A" 2 -0.12000 -0.12000 "ILE " " CG1" "    " 6 0 A0A0A0  ""  2 8.0356712 1.2363378 -3.9503596 1615 0 1615 1 810 810 2 12.13 1 1.518 -7.124 -0.241 8.232 0 -2.429 0 0 0 -0.045 7.133 -0.12 1.75 1.975 -0.12 0 811 100 1611 1 <> <> <> <> <>
  811 3 9.759198 -7.658663 23.833078 296 " " I "A" 2 -0.18000 -0.18000 "ILE " " CG2" "    " 6 0 A0A0A0  ""  2 0.41387036 0.42778239 11.427649 1616 0 1616 1 811 811 3 11.02 1 1.066 -11.455 -0.237 12.665 0 -1.888 0 0 0 0.152 5.845 -0.18 1.75 1.975 -0.18 0 812 100 1612 1 <> <> <> <> <>
  812 3 12.893922 -8.647254 24.240396 296 " " I "A" 2 -0.18000 -0.18000 "ILE " " CD1" "    " 6 0 A0A0A0  ""  2 -8.3428297 0.042072985 -0.0061553605 1617 0 1617 1 812 812 3 10.72 1 0.347 -11.874 -0.705 12.646 0 -2.773 0 0 0 -2.358 6.581 -0.18 1.75 1.975 -0.18 0 813 100 1613 1 <> <> <> <> <>
  813 25 11.197329 -8.497586 27.199125 296 " " I "A" 38 -0.50000 -0.50000 "ILE " " N  " "    " 7 0 2F2FFF  ""  2 4.0705647 -0.49805236 -1.3466378 1618 0 1618 1 813 813 1 11.14 1 2.303 -28.569 0.955 27.15 0 0 -0.125 0 0 1.714 7.048 -0.5 1.625 1.92 -0.5 0 806 100 1614 1 <> <> <> <> <>
  814 3 10.774606 -7.622199 26.108854 296 " " I "A" 2 0.14000 0.14000 "ILE " " CA " "    " 6 0 A0A0A0  ""  2 2.6422319 -0.60272938 -1.0707753 1619 0 1619 1 814 814 1 10.29 1 2.774 10.179 -0.386 -6.252 0 -1.44 0 0 0 4.877 6.396 0.14 1.75 1.975 0.14 0 807 100 1615 1 <> <> <> <> <>
  815 2 9.738906 -6.666399 26.676050 296 " " I "A" 2 0.50000 0.50000 "ILE " " C  " "    " 6 0 A0A0A0  ""  2 -1.4030209 -2.2055609 -2.689158 1620 0 1620 1 815 815 0 10.04 1 0.081 30.057 0.34 -34.148 0 0 0 0 0 -3.671 6.9 0.5 1.875 2.112 0.5 0 808 100 1616 1 <> <> <> <> <>
  816 15 8.850768 -7.123168 27.426979 296 " " I "A" 75 -0.50000 -0.50000 "ILE " " O  " "    " 8 0 FF5757  ""  2 -7.444128 0.58269292 -3.0468278 1621 0 1621 1 816 816 0 10.4 1 0.091 -41.956 0.039 30.992 0 0 -0.123 0 0 -10.957 6.734 -0.5 1.48 1.678 -0.5 0 809 100 1617 1 <> <> <> <> <>
  817 2 10.845419 -3.813100 28.551926 297 " " H "A" 2 0.01500 0.01500 "HIS " " CG " "    " 6 0 A0A0A0  ""  0 1.9676371 0.57139236 1.1293193 1633 0 1633 1 817 817 0 14.81 1 0.653 0.633 -0.377 -0.985 0 -0.636 0 0 0 -0.713 4.716 0.015 1.775 2.002 0.015 2.914 819 101 1629 1 "Flip HIS"  <> <> <> <>
  818 25 12.081774 -4.357606 28.236242 297 " " H "A" 38 -0.57000 -0.57000 "HIS " " ND1" "    " 7 0 2F2FFF  ""  0 -1.4393799 4.8625355 2.5119598 1634 0 1634 1 818 818 1 18.66 1 1.707 -32.312 -0.914 32.819 0 0 0 0 0 1.3 3.671 -0.57 1.625 1.838 -0.57 10.349 820 101 1630 1 <> <> <> <> <>
  819 2 10.782287 -3.953405 29.920280 297 " " H "A" 2 -0.01500 -0.01500 "HIS " " CD2" "    " 6 0 A0A0A0  ""  0 5.3521085 1.1838242 -3.7280588 1635 0 1635 1 819 819 1 12.98 1 1.073 -0.725 -0.212 2.246 0 -0.649 0 0 0 1.734 4.548 -0.015 1.775 2.002 -0.015 5.7 821 101 1631 1 <> <> <> <> <>
  820 2 12.702385 -4.737201 29.379246 297 " " H "A" 2 0.29500 0.29500 "HIS " " CE1" "    " 6 0 A0A0A0  ""  0 2.6100886 3.5006776 7.5039105 1636 0 1636 1 820 820 1 17.8 1 2.003 15.973 -0.732 -16.82 0 0 0 0 0 0.424 3.545 0.295 1.775 2.002 0.295 12.794 822 101 1632 1 <> <> <> <> <>
  821 25 11.985568 -4.524726 30.426767 297 " " H "A" 38 -0.49000 -0.49000 "HIS " " NE2" "    " 7 0 2F2FFF  ""  0 2.1510711 0.30858836 3.1321912 1637 0 1637 1 821 821 0 16.8 1 2.266 -25.345 -1.177 22.608 0 0 0 0 0 -1.648 3.664 -0.49 1.625 1.838 -0.49 11.039 823 101 1633 1 <> <> <> <> <>
  822 25 9.757223 -5.358342 26.256516 297 " " H "A" 38 -0.50000 -0.50000 "HIS " " N  " "    " 7 0 2F2FFF  ""  0 1.253068 7.3457532 -1.8978735 1638 0 1638 1 822 822 1 9.99 1 1.508 -25.977 -0.466 27.207 0 0 0 0 0 2.272 5.604 -0.5 1.625 1.92 -0.5 2.53 814 101 1634 1 <> <> <> <> <>
  823 3 8.964377 -4.246895 26.775349 297 " " H "A" 2 0.14000 0.14000 "HIS " " CA " "    " 6 0 A0A0A0  ""  0 2.2126703 1.0229293 -5.803422 1639 0 1639 1 823 823 1 11.79 1 1.806 7.039 -0.153 -3.905 0 -1.75 0 0 0 3.037 6.433 0.14 1.75 1.975 0.14 0 815 101 1635 1 <> <> <> <> <>
  824 2 8.177317 -3.773564 25.565216 297 " " H "A" 2 0.50000 0.50000 "HIS " " C  " "    " 6 0 A0A0A0  ""  0 -8.9127388 -5.2438674 8.0425005 1640 0 1640 1 824 824 0 11.67 1 1.127 27.241 1.841 -33.004 0 0 0 0 0 -2.796 6.4 0.5 1.875 2.112 0.5 0.809 816 101 1636 1 <> <> <> <> <>
  825 15 8.771111 -3.005725 24.838310 297 " " H "A" 75 -0.50000 -0.50000 "HIS " " O  " "    " 8 0 FF5757  ""  0 5.770329 -1.6008183 -3.257489 1641 0 1641 1 825 825 0 11.73 1 0.014 -39.751 2.203 30.563 0 0 -0.137 0 0 -7.108 5.332 -0.5 1.48 1.678 -0.5 1.042 817 101 1637 1 <> <> <> <> <>
  826 3 9.933364 -3.207384 27.506014 297 " " H "A" 2 -0.00500 -0.00500 "HIS " " CB " "    " 6 0 A0A0A0  ""  0 -3.6604784 2.0167246 -7.8240156 1642 0 1642 1 826 826 2 11.96 1 1.483 -0.252 -0.321 -0.2 0 -1.697 0 0 0 -0.987 5.011 -0.005 1.75 1.975 -0.005 0 818 101 1638 1 <> <> <> <> <>
  827 15 5.373385 -1.779313 23.116673 298 " " P "A" 75 -0.50000 -0.50000 "PRO " " O  " "    " 8 0 FF5757  ""  0 0.71938419 -0.3398554 -4.7247705 1650 0 1650 1 827 827 0 10.71 1 0.024 -43.796 -0.915 31.16 0 0 -0.218 0 0 -13.745 5.989 -0.5 1.48 1.678 -0.5 0.313 827 102 1646 1 <> <> <> <> <>
  828 3 5.030927 -4.799559 24.000147 298 " " P "A" 2 -0.12000 -0.12000 "PRO " " CB " "    " 6 0 A0A0A0  ""  0 -1.5734744 0.8421979 -4.7717104 1651 0 1651 1 828 828 2 11.87 1 4.308 -5.88 -1.15 7.433 0 -2.649 0 0 0 2.061 7.496 -0.12 1.75 1.975 -0.12 0 828 102 1647 1 <> <> <> <> <>
  829 3 4.715243 -5.258733 25.396259 298 " " P "A" 2 -0.12000 -0.12000 "PRO " " CG " "    " 6 0 A0A0A0  ""  0 2.7475584 2.6592443 10.974507 1652 0 1652 1 829 829 2 13.71 1 2.337 -4.658 -1.196 7.438 0 -2.879 0 0 0 1.042 6.619 -0.12 1.75 1.975 -0.12 0 829 102 1648 1 <> <> <> <> <>
  830 3 6.105131 -5.189400 26.031399 298 " " P "A" 2 -0.05000 -0.05000 "PRO " " CD " "    " 6 0 A0A0A0  ""  0 4.5107207 6.91186 -6.6413045 1653 0 1653 1 830 830 2 10.44 1 2.905 -1.744 -0.67 3.13 0 -2.532 0 0 0 1.089 7.134 -0.05 1.75 1.975 -0.05 0 830 102 1649 1 <> <> <> <> <>
  831 25 6.920530 -4.230690 25.321125 298 " " P "A" 38 -0.14000 -0.14000 "PRO " " N  " "    " 7 0 2F2FFF  ""  0 6.1372333 -0.68037462 -0.30393648 1654 0 1654 1 831 831 0 12.38 1 3.336 -9.534 -0.549 9.16 0 0 0 0 0 2.412 7.076 -0.14 1.625 1.92 -0.14 0 824 102 1650 1 <> <> <> <> <>
  832 3 6.224495 -3.751440 24.146387 298 " " P "A" 2 0.01000 0.01000 "PRO " " CA " "    " 6 0 A0A0A0  ""  0 2.9841421 0.42629087 1.6947532 1655 0 1655 1 832 832 1 11.99 1 1.597 0.642 -0.512 0.709 0 -2.008 0 0 0 0.428 7.65 0.01 1.75 1.975 0.01 0 825 102 1651 1 <> <> <> <> <>
  833 2 5.555860 -2.360897 24.188461 298 " " P "A" 2 0.50000 0.50000 "PRO " " C  " "    " 6 0 A0A0A0  ""  0 6.945075 -1.1768928 9.579278 1656 0 1656 1 833 833 0 11.86 1 -0.311 24.228 4.178 -33.142 0 0 0 0 0 -5.047 7.402 0.5 1.875 2.112 0.5 0 826 102 1652 1 <> <> <> <> <>
  834 3 4.480065 -0.516184 25.553427 299 " " E "A" 2 0.14000 0.14000 "GLU " " CA " "    " 6 0 A0A0A0  ""  0 -0.72179359 -5.8817191 -0.1308298 1664 0 1664 1 834 834 1 13.86 1 1.559 6.574 -0.323 -3.046 0 -1.173 0 0 0 3.591 5.569 0.14 1.75 1.975 0.14 0 832 103 1660 1 <> <> <> <> <>
  835 2 5.360019 0.619722 25.080856 299 " " E "A" 2 0.50000 0.50000 "GLU " " C  " "    " 6 0 A0A0A0  ""  0 -1.2723198 -6.7186551 -0.054663841 1665 0 1665 1 835 835 0 14.47 1 1.057 17.683 1.482 -27.937 0 0 0 0 0 -7.715 5.032 0.5 1.875 2.112 0.5 0.27 833 103 1661 1 <> <> <> <> <>
  836 15 5.014191 1.347784 24.115793 299 " " E "A" 75 -0.50000 -0.50000 "GLU " " O  " "    " 8 0 FF5757  ""  0 -3.1658792 -1.3295841 8.8452177 1666 0 1666 1 836 836 0 14.24 1 0.028 -33.495 0.151 23.893 0 0 -0.003 0 0 -9.426 3.266 -0.5 1.48 1.678 -0.5 10.527 834 103 1662 1 <> <> <> <> <>
  837 3 3.993167 -0.382995 27.054188 299 " " E "A" 2 -0.12000 -0.12000 "GLU " " CB " "    " 6 0 A0A0A0  ""  0 -3.1090209 3.325598 -0.20914975 1667 0 1667 1 837 837 2 13.07 1 1.534 -4.704 -0.341 5.635 0 -1.103 0 0 0 1.021 4.368 -0.12 1.75 1.975 -0.12 0 835 103 1663 1 <> <> <> <> <>
  838 3 3.442565 0.921799 27.487856 299 " " E "A" 2 -0.22000 -0.22000 "GLU " " CG " "    " 6 0 A0A0A0  ""  0 1.9434282 -0.86988944 -3.3526726 1668 0 1668 1 838 838 2 16.22 1 1.026 -11.319 -0.386 10.42 0 -1.416 0 0 0 -1.676 4.303 -0.22 1.75 1.975 -0.22 0.748 836 103 1664 1 <> <> <> <> <>
  839 2 2.186546 1.331786 26.846870 299 " " E "A" 2 0.70000 0.70000 "GLU " " CD " "    " 6 0 A0A0A0  ""  0 1.2577832 -2.7619812 -2.6206391 1669 0 1669 1 839 839 0 18.98 1 -0.373 -18.464 -1.141 20.525 0 0 0 0 0 0.547 5.159 0.7 1.875 2.112 0.7 0 837 103 1665 1 <> <> <> <> <>
  840 15 1.108070 0.765366 27.263494 299 " " E "A" 75 -0.80000 -0.80000 "GLU " " OE1" "    " 8 0 FF5757  ""  0 0.19613317 5.0440135 -1.4677759 1670 0 1670 1 840 840 0 15.95 1 0.213 17.672 -0.178 -29.535 0 0 -0.009 0 0 -11.836 4.729 -0.8 1.48 1.678 -0.8 0.104 838 103 1666 1 <> <> <> <> <>
  841 18 2.186595 2.119459 25.916981 299 " " E "A" 75 -0.80000 -0.80000 "GLU " " OE2" "    " 8 -1 FF5757  ""  0 3.6506419 -8.1761675 -1.6803271 1671 0 1671 1 841 841 0 22.22 1 0.151 20.085 3.026 -30.12 0 0 -0.006 0 0 -6.863 4.293 -0.8 1.48 1.678 -0.8 3.857 839 103 1667 1 <> <> <> <> <>
  842 25 5.139222 -1.837994 25.409214 299 " " E "A" 38 -0.50000 -0.50000 "GLU " " N  " "    " 7 0 2F2FFF  ""  0 0.21732008 1.843304 -1.9743357 1672 0 1672 1 842 842 1 10.67 1 1.937 -29.374 3.404 23.613 0 0 0 0 0 -0.421 6.646 -0.5 1.625 1.92 -0.5 0 831 103 1668 1 <> <> <> <> <>
  843 2 8.385232 1.119110 23.806419 300 " " T "A" 2 0.50000 0.50000 "THR " " C  " "    " 6 0 A0A0A0  ""  0 0.51449502 6.0021238 -4.1558032 1679 0 1679 1 843 843 0 13.78 1 -1.784 23.818 -0.024 -30.385 0 0 0 0 -0.272 -8.647 4.988 0.5 1.875 2.112 0.5 0.809 842 104 1675 1 <> <> <> <> <>
  844 15 9.485801 1.621288 23.566868 300 " " T "A" 75 -0.50000 -0.50000 "THR " " O  " "    " 8 0 FF5757  ""  0 -0.3792105 5.6881771 1.4936035 1680 0 1680 1 844 844 0 12.67 1 0.004 -36.101 0.042 30.61 0 0 -0.038 0 -0.272 -5.755 3.595 -0.5 1.48 1.678 -0.5 10.944 843 104 1676 1 <> <> <> <> <>
  845 3 8.819295 1.398267 26.286377 300 " " T "A" 2 0.20500 0.20500 "THR " " CB " "    " 6 0 A0A0A0  ""  0 -1.3591951 4.2842975 3.6815453 1681 0 1681 1 845 845 1 14.65 1 1.599 8.695 -0.335 -8.245 0 -1.22 0 0 -0.272 0.222 3.952 0.205 1.75 1.975 0.205 0.125 844 104 1677 1 <> <> <> <> <>
  846 16 9.099313 0.032003 26.580692 300 " " T "A" 75 -0.68300 -0.68300 "THR " " OG1" "    " 8 0 FF5757  ""  0 -0.31037602 -0.67413491 0.2033602 1682 0 1682 1 846 846 1 16.92 1 -0.239 -35.142 -0.392 36.693 0 0 0 0 -0.272 0.648 3.346 -0.683 1.56 1.766 -0.683 15.524 845 104 1678 1 <> <> <> <> <>
  847 3 8.446683 1.995018 27.595764 300 " " T "A" 2 -0.18000 -0.18000 "THR " " CG2" "    " 6 0 A0A0A0  ""  0 -1.4131889 2.5344601 2.4230731 1683 0 1683 1 847 847 3 16.52 1 -0.024 -9.547 -0.252 8.85 0 -0.921 0 0 -0.272 -2.166 3.238 -0.18 1.75 1.975 -0.18 6.733 846 104 1679 1 <> <> <> <> <>
  848 25 6.618576 0.589491 25.543001 300 " " T "A" 38 -0.50000 -0.50000 "THR " " N  " "    " 7 0 2F2FFF  ""  0 4.225719 1.1326647 -5.0652213 1684 0 1684 1 848 848 1 13.81 1 1.853 -27.017 2.01 20.186 0 0 -0.127 0 -0.272 -3.368 5.723 -0.5 1.625 1.92 -0.5 0 840 104 1680 1 <> <> <> <> <>
  849 3 7.662876 1.522811 25.178257 300 " " T "A" 2 0.14000 0.14000 "THR " " CA " "    " 6 0 A0A0A0  ""  0 1.6356829 2.4125946 -7.0576506 1685 0 1685 1 849 849 1 14.76 1 0.706 8.302 -0.313 -5.029 0 -1.338 0 0 -0.272 2.056 5.063 0.14 1.75 1.975 0.14 0 841 104 1681 1 <> <> <> <> <>
  850 2 7.417890 1.126554 20.923109 301 " " N "A" 2 0.50000 0.50000 "ASN " " C  " "    " 6 0 A0A0A0  ""  0 2.1333132 -3.9342065 -3.7684886 1693 0 1693 1 850 850 0 14.74 1 0.273 17.854 1.938 -34.883 0 0 0 0 -0.012 -14.83 6.081 0.5 1.875 2.112 0.5 0.135 849 105 1689 1 <> <> <> <> <>
  851 15 6.165421 1.112304 21.030916 301 " " N "A" 75 -0.50000 -0.50000 "ASN " " O  " "    " 8 0 FF5757  ""  0 -1.8404756 -5.6798363 1.7038468 1694 0 1694 1 851 851 0 13.25 1 0.016 -42.341 -0.228 33.256 0 0 -0.053 0 -0.012 -9.363 5.177 -0.5 1.48 1.678 -0.5 0.834 850 105 1690 1 <> <> <> <> <>
  852 3 7.764584 -1.401273 21.127501 301 " " N "A" 2 -0.12000 -0.12000 "ASN " " CB " "    " 6 0 A0A0A0  ""  0 0.55361146 4.8606339 2.5040884 1695 0 1695 1 852 852 2 13.95 1 0.794 -9.066 -0.781 6.801 0 -1.662 0 0 -0.012 -3.925 6.174 -0.12 1.75 1.975 -0.12 0 851 105 1691 1 <> <> <> <> <>
  853 2 8.284295 -1.800256 19.721601 301 " " N "A" 2 0.50000 0.50000 "ASN " " CG " "    " 6 0 A0A0A0  ""  0 2.7622614 2.7783465 -0.56828058 1696 0 1696 1 853 853 0 16.73 1 -0.135 28.566 -0.491 -41.902 0 0 0 0 -0.012 -13.974 5.461 0.5 1.875 2.112 0.5 5.122 852 105 1692 1 "No Flip"  <> <> <> <>
  854 15 7.959922 -1.198764 18.707130 301 " " N "A" 75 -0.50000 -0.50000 "ASN " " OD1" "    " 8 0 FF5757  ""  0 -0.78509253 8.8199501 -5.5164847 1697 0 1697 1 854 854 0 13.45 1 0.012 -51.029 -0.065 40.733 0 0 -0.155 0 -0.012 -10.516 4.579 -0.5 1.48 1.678 -0.5 1.668 853 105 1693 1 <> <> <> <> <>
  855 25 9.197130 -2.741740 19.562117 301 " " N "A" 38 -0.76000 -0.76000 "ASN " " ND2" "    " 7 0 2F2FFF  ""  0 -2.0800951 2.5524988 6.7758026 1698 0 1698 1 855 855 2 13.76 1 -0.03 -48.092 -0.096 49.99 0 0 -0.227 0 -0.012 1.533 4.955 -0.76 1.625 1.92 -0.76 6.209 854 105 1694 1 <> <> <> <> <>
  856 25 7.766610 0.212635 22.980431 301 " " N "A" 38 -0.50000 -0.50000 "ASN " " N  " "    " 7 0 2F2FFF  ""  0 3.5596311 -4.8709369 -6.0652313 1699 0 1699 1 856 856 1 13.63 1 1.018 -18.139 -0.382 25.455 0 0 -0.143 0 -0.012 7.798 5.649 -0.5 1.625 1.92 -0.5 0 847 105 1695 1 <> <> <> <> <>
  857 3 8.216715 0.043767 21.585302 301 " " N "A" 2 0.14000 0.14000 "ASN " " CA " "    " 6 0 A0A0A0  ""  0 -5.3983645 1.4068822 -2.3304663 1700 0 1700 1 857 857 1 14.27 1 0.871 7.584 -0.045 -4.049 0 -1.449 0 0 -0.012 2.901 5.68 0.14 1.75 1.975 0.14 0 848 105 1696 1 <> <> <> <> <>
  858 2 9.794596 4.594244 23.481380 302 " " Y "A" 2 -0.11500 -0.11500 "TYR " " CE1" "    " 6 0 A0A0A0  ""  0 3.8932617 -3.2339113 -1.9386394 1707 0 1707 1 858 858 1 27.41 1 0.146 -8.401 0.434 7.451 0 -0.275 0 0 0 -0.645 3.688 -0.115 1.775 2.002 -0.115 2.914 863 106 1703 1 <> <> <> <> <>
  859 2 7.356826 4.816431 23.851669 302 " " Y "A" 2 -0.11500 -0.11500 "TYR " " CE2" "    " 6 0 A0A0A0  ""  0 5.1215625 0.074083887 -3.5424628 1708 0 1708 1 859 859 1 26.9 1 0.143 -9.008 0.457 7.841 0 -0.386 0 0 0 -0.952 3.757 -0.115 1.775 2.002 -0.115 3.167 864 106 1704 1 <> <> <> <> <>
  860 2 8.672324 4.819797 24.376068 302 " " Y "A" 2 0.15000 0.15000 "TYR " " CZ " "    " 6 0 A0A0A0  ""  0 -4.8001175 -0.6278013 0.31387037 1709 0 1709 1 860 860 0 27.4 1 0.258 8.839 0.368 -10.981 0 -0.422 0 0 0 -1.938 3.789 0.15 1.775 2.002 0.15 0.38 865 106 1705 1 <> <> <> <> <>
  861 16 8.811955 4.980225 25.736008 302 " " Y "A" 75 -0.58500 -0.58500 "TYR " " OH " "    " 8 0 FF5757  ""  0 9.4880972 -1.9359703 -1.5001059 1710 0 1710 1 861 861 1 33.47 1 0.151 -34.01 -0.545 28.61 0 0 0 0 0 -5.794 2.652 -0.585 1.535 1.739 -0.585 31.392 866 106 1706 1 <> <> <> <> <>
  862 25 8.048002 2.111999 20.266228 302 " " Y "A" 38 -0.50000 -0.50000 "TYR " " N  " "    " 7 0 2F2FFF  ""  0 5.1007161 -6.0845046 8.1138182 1711 0 1711 1 862 862 1 13.58 1 1.009 -29.523 0.659 25.971 0 0 -0.038 0 0 -1.923 5.461 -0.5 1.625 1.92 -0.5 2.07 855 106 1707 1 <> <> <> <> <>
  863 3 7.400368 3.238319 19.643789 302 " " Y "A" 2 0.14000 0.14000 "TYR " " CA " "    " 6 0 A0A0A0  ""  0 1.6011584 -2.5036454 -12.660456 1712 0 1712 1 863 863 1 13.03 1 0.56 8.061 -0.385 -4.894 0 -1.52 0 0 0 1.823 5.943 0.14 1.75 1.975 0.14 0 856 106 1708 1 <> <> <> <> <>
  864 2 7.514988 3.096145 18.049992 302 " " Y "A" 2 0.50000 0.50000 "TYR " " C  " "    " 6 0 A0A0A0  ""  0 -14.301836 2.8632381 -8.5683784 1713 0 1713 1 864 864 0 11.85 1 -0.317 24.853 0.196 -36.533 0 0 0 0 0 -11.802 6.549 0.5 1.875 2.112 0.5 0 857 106 1709 1 <> <> <> <> <>
  865 15 6.809590 3.801252 17.386309 302 " " Y "A" 75 -0.50000 -0.50000 "TYR " " O  " "    " 8 0 FF5757  ""  0 8.5518398 1.3478293 -5.1065784 1714 0 1714 1 865 865 0 11.96 1 0.009 -40.757 -0.697 35.464 0 0 -0.01 0 0 -5.99 5.368 -0.5 1.48 1.678 -0.5 0 858 106 1710 1 <> <> <> <> <>
  866 3 8.128071 4.498616 20.061668 302 " " Y "A" 2 -0.00500 -0.00500 "TYR " " CB " "    " 6 0 A0A0A0  ""  0 1.8492618 3.6513779 0.86940491 1715 0 1715 1 866 866 2 13.9 1 1.313 -0.309 -0.658 0.487 0 -1.342 0 0 0 -0.509 5.322 -0.005 1.75 1.975 -0.005 0 859 106 1711 1 <> <> <> <> <>
  867 2 8.314141 4.706977 21.592869 302 " " Y "A" 2 -0.11500 -0.11500 "TYR " " CG " "    " 6 0 A0A0A0  ""  0 5.7060795 7.5805078 10.686508 1716 0 1716 1 867 867 0 19.04 1 0.114 -6.244 0.561 6.229 0 -0.386 0 0 0 0.274 5.133 -0.115 1.775 2.002 -0.115 0 860 106 1712 1 <> <> <> <> <>
  868 2 9.635910 4.702910 22.122589 302 " " Y "A" 2 -0.11500 -0.11500 "TYR " " CD1" "    " 6 0 A0A0A0  ""  0 -7.0135407 1.9126287 -5.9623523 1717 0 1717 1 868 868 1 21.55 1 0.096 -7.306 0.474 6.714 0 -0.217 0 0 0 -0.238 4.285 -0.115 1.775 2.002 -0.115 1.52 861 106 1713 1 <> <> <> <> <>
  869 2 7.195499 4.723062 22.451994 302 " " Y "A" 2 -0.11500 -0.11500 "TYR " " CD2" "    " 6 0 A0A0A0  ""  0 -5.8292475 -3.2678301 0.59608948 1718 0 1718 1 869 869 1 23.32 1 0.124 -7.704 0.489 6.924 0 -0.38 0 0 0 -0.547 4.191 -0.115 1.775 2.002 -0.115 0.76 862 106 1714 1 <> <> <> <> <>
  870 2 8.198455 1.201936 15.385368 303 " " A "A" 2 0.50000 0.50000 "ALA " " C  " "    " 6 0 A0A0A0  ""  0 0.17068443 0.65729862 4.7325068 1728 0 1728 1 870 870 0 13.77 1 0.142 30.554 1.144 -42.05 0 0 0 0 0 -10.211 7.346 0.5 1.875 2.112 0.5 0 869 107 1724 1 <> <> <> <> <>
  871 15 8.342245 1.030433 14.185489 303 " " A "A" 75 -0.50000 -0.50000 "ALA " " O  " "    " 8 0 FF5757  ""  0 4.446568 7.2842751 -0.010620303 1729 0 1729 1 871 871 0 13.89 1 0.008 -48.949 -0.245 41.005 0 0 -0.097 0 0 -8.278 5.636 -0.5 1.48 1.678 -0.5 0 870 107 1725 1 <> <> <> <> <>
  872 3 10.345299 2.301469 16.003151 303 " " A "A" 2 -0.18000 -0.18000 "ALA " " CB " "    " 6 0 A0A0A0  ""  0 4.258862 0.9130981 -5.3561401 1730 0 1730 1 872 872 3 13.82 1 0.937 -11.369 -0.89 12.752 0 -1.82 0 0 0 -0.39 4.49 -0.18 1.75 1.975 -0.18 1.496 871 107 1726 1 <> <> <> <> <>
  873 25 8.532047 2.367203 17.578777 303 " " A "A" 38 -0.50000 -0.50000 "ALA " " N  " "    " 7 0 2F2FFF  ""  0 3.7275238 5.1657124 -3.9123197 1731 0 1731 1 873 873 1 11.75 1 0.48 -33.61 1.541 31.21 0 0 -0.085 0 0 -0.464 6.182 -0.5 1.625 1.92 -0.5 0.345 867 107 1727 1 <> <> <> <> <>
  874 3 8.871201 2.351659 16.118803 303 " " A "A" 2 0.14000 0.14000 "ALA " " CA " "    " 6 0 A0A0A0  ""  0 7.452631 1.5983381 0.04090324 1732 0 1732 1 874 874 1 13.17 1 0.588 8.254 -0.5 -6.46 0 -1.899 0 0 0 -0.017 6.554 0.14 1.75 1.975 0.14 0 868 107 1728 1 <> <> <> <> <>
  875 3 3.557563 2.075028 14.285592 304 " " L "A" 2 -0.18000 -0.18000 "LEU " " CD2" "    " 6 0 A0A0A0  ""  0 2.7966611 1.4719677 -1.371858 1738 0 1738 1 875 875 3 12.29 1 0.161 -11.579 -1.152 13.884 0 -1.979 0 0 0 -0.666 7.128 -0.18 1.75 1.975 -0.18 0 878 108 1734 1 <> <> <> <> <>
  876 3 4.226655 1.703220 16.575794 304 " " L "A" 2 -0.18000 -0.18000 "LEU " " CD1" "    " 6 0 A0A0A0  ""  0 8.6193781 -1.8077528 5.9759765 1739 0 1739 1 876 876 3 12.72 1 0.38 -10.383 -0.788 12.674 0 -1.771 0 0 0 0.114 6.237 -0.18 1.75 1.975 -0.18 0 879 108 1735 1 <> <> <> <> <>
  877 25 7.318973 0.504650 16.117294 304 " " L "A" 38 -0.50000 -0.50000 "LEU " " N  " "    " 7 0 2F2FFF  ""  0 -2.4496057 1.0669898 -3.9155433 1740 0 1740 1 877 877 1 13.85 1 1.201 -35.443 1.392 34.778 0 0 -0.094 0 0 1.835 7.758 -0.5 1.625 1.92 -0.5 0 872 108 1736 1 <> <> <> <> <>
  878 3 6.321511 -0.431239 15.682474 304 " " L "A" 2 0.14000 0.14000 "LEU " " CA " "    " 6 0 A0A0A0  ""  0 10.254471 -12.260331 3.8564429 1741 0 1741 1 878 878 1 13.72 1 1.56 8.97 -0.487 -7.788 0 -1.582 0 0 0 0.675 8.507 0.14 1.75 1.975 0.14 0 873 108 1737 1 <> <> <> <> <>
  879 2 6.979677 -1.672225 14.930000 304 " " L "A" 2 0.50000 0.50000 "LEU " " C  " "    " 6 0 A0A0A0  ""  0 -9.5445604 5.5336461 -10.153812 1742 0 1742 1 879 879 0 13.79 1 0.879 24.802 0.868 -43.116 0 0 0 0 0 -16.566 7.593 0.5 1.875 2.112 0.5 0 874 108 1738 1 <> <> <> <> <>
  880 15 6.456739 -2.256765 13.936654 304 " " L "A" 75 -0.50000 -0.50000 "LEU " " O  " "    " 8 0 FF5757  ""  0 -0.8305521 2.3539248 -1.9566339 1743 0 1743 1 880 880 0 14.12 1 0.096 -44.424 -0.459 40.482 0 0 -0.004 0 0 -4.31 5.217 -0.5 1.48 1.678 -0.5 0.208 875 108 1739 1 <> <> <> <> <>
  881 3 5.319530 0.269728 14.765553 304 " " L "A" 2 -0.12000 -0.12000 "LEU " " CB " "    " 6 0 A0A0A0  ""  0 -0.41711462 0.68168533 -9.3873787 1744 0 1744 1 881 881 2 13.78 1 1.392 -6.856 0.034 9.612 0 -1.843 0 0 0 2.339 8.116 -0.12 1.75 1.975 -0.12 0 876 108 1740 1 <> <> <> <> <>
  882 3 4.664569 1.686181 15.175767 304 " " L "A" 2 -0.06000 -0.06000 "LEU " " CG " "    " 6 0 A0A0A0  ""  0 1.4810834 -0.95662475 4.5753822 1745 0 1745 1 882 882 1 13.92 1 0.89 -2.969 -0.804 3.605 0 -1.819 0 0 0 -1.098 7.838 -0.06 1.75 1.975 -0.06 0 877 108 1741 1 <> <> <> <> <>
  883 16 10.236873 -4.096446 13.124658 305 " " T "A" 75 -0.68300 -0.68300 "THR " " OG1" "    " 8 0 FF5757  ""  0 -2.5938466 4.2295494 1.2770482 1757 0 1757 1 883 883 1 22.71 1 -1.187 -53.807 -0.547 57.58 0 0 -0.012 0 -0.149 1.88 4.729 -0.683 1.56 1.766 -0.683 5.175 885 109 1753 1 <> <> <> <> <>
  884 3 10.751158 -1.869986 13.916684 305 " " T "A" 2 -0.18000 -0.18000 "THR " " CG2" "    " 6 0 A0A0A0  ""  0 6.4027672 10.870166 11.044961 1758 0 1758 1 884 884 3 14.33 1 -0.393 -15.721 0.023 15.661 0 -1.649 0 0 -0.149 -2.226 5.303 -0.18 1.75 1.975 -0.18 0 886 109 1754 1 <> <> <> <> <>
  885 25 8.175422 -2.107221 15.388968 305 " " T "A" 38 -0.50000 -0.50000 "THR " " N  " "    " 7 0 2F2FFF  ""  0 -2.1514022 -0.55308276 2.3333251 1759 0 1759 1 885 885 1 12.66 1 1.079 -36.492 0.905 36.047 0 0 -0.03 0 -0.149 1.361 7.393 -0.5 1.625 1.92 -0.5 0 880 109 1755 1 <> <> <> <> <>
  886 3 8.816507 -3.298958 14.872073 305 " " T "A" 2 0.14000 0.14000 "THR " " CA " "    " 6 0 A0A0A0  ""  0 2.6769798 7.9524226 -4.9639878 1760 0 1760 1 886 886 1 14 1 -0.481 12.003 -0.566 -9.789 0 -1.651 0 0 -0.149 -0.633 7.279 0.14 1.75 1.975 0.14 0 881 109 1756 1 <> <> <> <> <>
  887 2 9.528486 -4.008920 16.048807 305 " " T "A" 2 0.50000 0.50000 "THR " " C  " "    " 6 0 A0A0A0  ""  0 0.0065944879 -4.1128216 -2.1059282 1761 0 1761 1 887 887 0 13.73 1 -2.401 36.987 0.876 -43.622 0 0 0 0 -0.149 -8.309 7.781 0.5 1.875 2.112 0.5 0 882 109 1757 1 <> <> <> <> <>
  888 15 10.029807 -3.408752 16.986023 305 " " T "A" 75 -0.50000 -0.50000 "THR " " O  " "    " 8 0 FF5757  ""  0 -4.1362944 4.5709682 2.5631564 1762 0 1762 1 888 888 0 14.78 1 0.165 -54.194 1.258 42.321 0 0 -0.122 0 -0.149 -10.722 5.939 -0.5 1.48 1.678 -0.5 0 883 109 1758 1 <> <> <> <> <>
  889 3 9.647375 -2.907025 13.680957 305 " " T "A" 2 0.20500 0.20500 "THR " " CB " "    " 6 0 A0A0A0  ""  0 -3.1942079 3.4677052 -6.9157481 1763 0 1763 1 889 889 1 12.97 1 0.167 14.757 -0.773 -15.761 0 -1.81 0 0 -0.149 -3.568 6.054 0.205 1.75 1.975 0.205 0 884 109 1759 1 <> <> <> <> <>
  890 25 9.478189 -5.336091 15.952165 306 " " G "A" 38 -0.50000 -0.50000 "GLY " " N  " "    " 7 0 2F2FFF  ""  2 3.6876438 -3.9248924 -1.6953012 1771 0 1771 1 890 890 1 11.56 1 0.27 -29.658 -0.74 38.629 0 0 -0.125 0 0 8.376 7.919 -0.5 1.625 1.92 -0.5 0 887 110 1767 1 <> <> <> <> <>
  891 3 9.779102 -6.238963 17.075542 306 " " G "A" 2 0.08000 0.08000 "GLY " " CA " "    " 6 0 A0A0A0  ""  2 -7.3387036 -1.4371442 -0.62487125 1772 0 1772 1 891 891 2 9.81 1 -0.272 5.55 -0.897 -3.507 0 -2.549 0 0 0 -1.674 7.719 0.08 1.75 1.975 0.08 0 888 110 1768 1 <> <> <> <> <>
  892 2 8.456490 -6.784033 17.558664 306 " " G "A" 2 0.50000 0.50000 "GLY " " C  " "    " 6 0 A0A0A0  ""  2 -3.8725657 -2.4745948 2.8495419 1773 0 1773 1 892 892 0 9.24 1 -0.236 31.278 -0.745 -42.08 0 0 0 0 0 -11.783 8.243 0.5 1.875 2.112 0.5 0 889 110 1769 1 <> <> <> <> <>
  893 15 7.647950 -7.172106 16.688822 306 " " G "A" 75 -0.50000 -0.50000 "GLY " " O  " "    " 8 0 FF5757  ""  2 0.49331695 2.5449083 -1.5289685 1774 0 1774 1 893 893 0 10.62 1 -0.16 -50.512 1.445 40.819 0 0 -0.119 0 0 -8.527 7.6 -0.5 1.48 1.678 -0.5 0 890 110 1770 1 <> <> <> <> <>
  894 15 7.384315 -4.875705 20.928213 307 " " L "A" 75 -0.50000 -0.50000 "LEU " " O  " "    " 8 0 FF5757  ""  2 -0.76733613 -1.9864486 5.8041649 1778 0 1778 1 894 894 0 11.64 1 0.027 -51.278 0.681 36.994 0 0 -0.11 0 0 -13.685 6.277 -0.5 1.48 1.678 -0.5 1.147 894 111 1774 1 <> <> <> <> <>
  895 3 7.365001 -7.677524 20.905458 307 " " L "A" 2 -0.12000 -0.12000 "LEU " " CB " "    " 6 0 A0A0A0  ""  2 -4.2426448 0.89018774 1.6597289 1779 0 1779 1 895 895 2 8.13 1 2.097 -8.466 -0.824 9.019 0 -2.571 0 0 0 -0.746 7.697 -0.12 1.75 1.975 -0.12 0 895 111 1775 1 <> <> <> <> <>
  896 3 6.045371 -8.265740 21.682541 307 " " L "A" 2 -0.06000 -0.06000 "LEU " " CG " "    " 6 0 A0A0A0  ""  2 4.7773128 -6.5081391 -1.6353914 1780 0 1780 1 896 896 1 11.29 1 0.525 -3.194 -0.88 3.333 0 -2.653 0 0 0 -2.87 8.263 -0.06 1.75 1.975 -0.06 0 896 111 1776 1 <> <> <> <> <>
  897 3 5.729969 -9.621574 21.059376 307 " " L "A" 2 -0.18000 -0.18000 "LEU " " CD2" "    " 6 0 A0A0A0  ""  2 4.3767414 -5.7214565 -6.1761923 1781 0 1781 1 897 897 3 7.72 1 0.34 -12.006 -0.996 12.935 0 -2.494 0 0 0 -2.221 7.275 -0.18 1.75 1.975 -0.18 0 897 111 1777 1 <> <> <> <> <>
  898 3 6.324515 -8.173969 23.219288 307 " " L "A" 2 -0.18000 -0.18000 "LEU " " CD1" "    " 6 0 A0A0A0  ""  2 -2.1805043 -2.9716156 8.256216 1782 0 1782 1 898 898 3 9.8 1 0.15 -12.565 -0.975 12.497 0 -2.925 0 0 0 -3.819 6.457 -0.18 1.75 1.975 -0.18 0 898 111 1778 1 <> <> <> <> <>
  899 25 8.344372 -6.717529 18.899544 307 " " L "A" 38 -0.50000 -0.50000 "LEU " " N  " "    " 7 0 2F2FFF  ""  2 -0.51332271 2.2985904 7.4393425 1783 0 1783 1 899 899 1 9.1 1 0.777 -36.619 -1.144 34.36 0 0 0 0 0 -2.626 7.204 -0.5 1.625 1.92 -0.5 0.345 891 111 1779 1 <> <> <> <> <>
  900 3 7.105683 -6.851089 19.634876 307 " " L "A" 2 0.14000 0.14000 "LEU " " CA " "    " 6 0 A0A0A0  ""  2 6.2859364 -5.9629884 3.5897295 1784 0 1784 1 900 900 1 9.21 1 1.169 10.267 -0.537 -7.407 0 -1.987 0 0 0 1.504 8.881 0.14 1.75 1.975 0.14 0 892 111 1780 1 <> <> <> <> <>
  901 2 6.670736 -5.479369 20.158989 307 " " L "A" 2 0.50000 0.50000 "LEU " " C  " "    " 6 0 A0A0A0  ""  2 -3.7363341 1.8054664 4.4828477 1785 0 1785 1 901 901 0 9.27 1 -0.32 29.894 -0.148 -39.659 0 0 0 0 0 -10.234 8.913 0.5 1.875 2.112 0.5 0 893 111 1781 1 <> <> <> <> <>
  902 2 4.763730 -3.830099 16.771498 308 " " Y "A" 2 -0.11500 -0.11500 "TYR " " CD1" "    " 6 0 A0A0A0  ""  2 -3.086705 1.0210176 0.15003785 1797 0 1797 1 902 902 1 7.57 1 0.164 -7.337 0.083 8.81 0 -1.092 0 0 0 0.629 8.616 -0.115 1.775 2.002 -0.115 0 905 112 1793 1 <> <> <> <> <>
  903 2 3.156846 -2.203069 17.403822 308 " " Y "A" 2 -0.11500 -0.11500 "TYR " " CD2" "    " 6 0 A0A0A0  ""  2 -5.329164 6.6411414 3.2473009 1798 0 1798 1 903 903 1 10.44 1 0.244 -7.124 0.363 8.174 0 -0.91 0 0 0 0.747 7.882 -0.115 1.775 2.002 -0.115 0 906 112 1794 1 <> <> <> <> <>
  904 2 4.090070 -3.962711 15.509869 308 " " Y "A" 2 -0.11500 -0.11500 "TYR " " CE1" "    " 6 0 A0A0A0  ""  2 -1.2479899 -2.8065755 3.6239362 1799 0 1799 1 904 904 1 8.64 1 0.238 -8.607 -0.372 9.387 0 -1.278 0 0 0 -0.632 7.952 -0.115 1.775 2.002 -0.115 0 907 112 1795 1 <> <> <> <> <>
  905 2 2.445236 -2.279182 16.181284 308 " " Y "A" 2 -0.11500 -0.11500 "TYR " " CE2" "    " 6 0 A0A0A0  ""  2 1.3787174 -6.3344903 -6.2294745 1800 0 1800 1 905 905 1 10.46 1 0.306 -8.657 0.088 8.999 0 -1.236 0 0 0 -0.499 7.919 -0.115 1.775 2.002 -0.115 0 908 112 1796 1 <> <> <> <> <>
  906 2 2.931092 -3.205389 15.274191 308 " " Y "A" 2 0.15000 0.15000 "TYR " " CZ " "    " 6 0 A0A0A0  ""  2 -10.176881 -3.5893815 0.4591119 1801 0 1801 1 906 906 0 11.64 1 0.306 8.831 -0.29 -12.847 0 -1.498 0 0 0 -5.498 8.088 0.15 1.775 2.002 0.15 0 909 112 1797 1 <> <> <> <> <>
  907 16 2.296983 -3.372719 14.032230 308 " " Y "A" 75 -0.58500 -0.58500 "TYR " " OH " "    " 8 0 FF5757  ""  2 -3.6791806 0.79092985 3.274873 1802 0 1802 1 907 907 1 14.04 1 0.134 -35.654 -0.554 41.572 0 0 -0.121 0 0 5.376 5.952 -0.585 1.535 1.739 -0.585 0.108 910 112 1798 1 <> <> <> <> <>
  908 25 5.455642 -5.059938 19.788311 308 " " Y "A" 38 -0.50000 -0.50000 "TYR " " N  " "    " 7 0 2F2FFF  ""  2 0.19260314 -1.5397215 -0.19254796 1803 0 1803 1 908 908 1 8.51 1 0.832 -26.6 -0.399 33.623 0 0 -0.125 0 0 7.332 9.648 -0.5 1.625 1.92 -0.5 0 899 112 1799 1 <> <> <> <> <>
  909 3 4.876022 -3.775322 20.175947 308 " " Y "A" 2 0.14000 0.14000 "TYR " " CA " "    " 6 0 A0A0A0  ""  2 -2.5758631 -1.5140786 -0.44890976 1804 0 1804 1 909 909 1 10.06 1 0.371 7.852 -0.638 -7.339 0 -2.28 0 0 0 -2.033 9.554 0.14 1.75 1.975 0.14 0 900 112 1800 1 <> <> <> <> <>
  910 2 3.394532 -3.914069 20.597790 308 " " Y "A" 2 0.50000 0.50000 "TYR " " C  " "    " 6 0 A0A0A0  ""  2 -3.0839415 -3.7955368 -6.4283276 1805 0 1805 1 910 910 0 10.57 1 -0.469 22.222 -0.748 -35.112 0 0 0 0 0 -14.107 8.692 0.5 1.875 2.112 0.5 0 901 112 1801 1 <> <> <> <> <>
  911 15 2.833713 -4.993093 20.544571 308 " " Y "A" 75 -0.50000 -0.50000 "TYR " " O  " "    " 8 0 FF5757  ""  2 1.4801782 2.8937812 9.1160946 1806 0 1806 1 911 911 0 11.17 1 0.026 -41.097 -0.772 34.098 0 0 -0.127 0 0 -7.872 7.501 -0.5 1.48 1.678 -0.5 0 902 112 1802 1 <> <> <> <> <>
  912 3 5.072829 -2.746247 18.999729 308 " " Y "A" 2 -0.00500 -0.00500 "TYR " " CB " "    " 6 0 A0A0A0  ""  2 -1.7274039 -0.063518323 1.0402975 1807 0 1807 1 912 912 2 9.31 1 0.972 -0.288 -0.775 0.447 0 -1.842 0 0 0 -1.485 8.486 -0.005 1.75 1.975 -0.005 0 903 112 1803 1 <> <> <> <> <>
  913 2 4.297023 -2.919053 17.744732 308 " " Y "A" 2 -0.11500 -0.11500 "TYR " " CG " "    " 6 0 A0A0A0  ""  2 -2.6537855 14.407761 1.0600431 1808 0 1808 1 913 913 0 7.69 1 -0.334 -5.506 0.478 8.079 0 -0.934 0 0 0 1.783 9.125 -0.115 1.775 2.002 -0.115 0 904 112 1804 1 <> <> <> <> <>
  914 15 1.143903 -0.600621 20.248087 309 " " K "A" 75 -0.50000 -0.50000 "LYS " " O  " "    " 8 0 FF5757  ""  2 -1.1851174 -1.982433 -1.1189798 1818 0 1818 1 914 914 0 13.5 1 0.051 -38.96 0.091 29.05 0 0 -0.004 0 0 -9.772 4.017 -0.5 1.48 1.678 -0.5 12.925 914 113 1814 1 <> <> <> <> <>
  915 3 1.426005 -2.304282 23.004330 309 " " K "A" 2 -0.12000 -0.12000 "LYS " " CB " "    " 6 0 A0A0A0  ""  2 1.4964794 -8.6555872 3.4464226 1819 0 1819 1 915 915 2 14.18 1 1.115 -5.303 -0.814 6.842 0 0 0 0 0 1.84 5.887 -0.12 1.75 1.975 -0.12 0 915 113 1815 1 <> <> <> <> <>
  916 3 0.106491 -2.176421 23.686081 309 " " K "A" 2 -0.12000 -0.12000 "LYS " " CG " "    " 6 0 A0A0A0  ""  2 -3.5717595 5.5770216 -5.89961 1820 0 1820 1 916 916 2 22.43 1 0.337 -3.691 -0.484 6.18 0 0 0 0 0 2.343 5.45 -0.12 1.75 1.975 -0.12 0 916 113 1816 1 <> <> <> <> <>
  917 3 0.384394 -1.864675 25.220360 309 " " K "A" 2 -0.12000 -0.12000 "LYS " " CD " "    " 6 0 A0A0A0  ""  2 -4.9220243 -6.718205 -3.3974826 1821 0 1821 1 917 917 2 31.4 1 0.656 -4.099 -0.616 6.353 0 0 0 0 0 2.294 4.388 -0.12 1.75 1.975 -0.12 0 917 113 1817 1 <> <> <> <> <>
  918 3 -0.927484 -1.899527 26.023397 309 " " K "A" 2 0.19000 0.19000 "LYS " " CE " "    " 6 0 A0A0A0  ""  2 -3.2172699 -6.4297471 -5.0963697 1822 0 1822 1 918 918 2 33.41 1 0.602 5.058 -0.513 -8.898 0 0 0 0 0 -3.75 3.827 0.19 1.75 1.975 0.19 0.998 918 113 1818 1 <> <> <> <> <>
  919 32 -0.785897 -1.218412 27.328627 309 " " K "A" 38 -0.30000 -0.30000 "LYS " " NZ " "    " 7 1 2F2FFF  ""  2 -10.238708 -6.8117356 5.8581405 1823 0 1823 1 919 919 3 37.44 1 0.532 4.769 1.831 -4.663 0 0 -0.364 0 0 2.104 3.43 -0.3 1.625 2.1 -0.3 29.322 919 113 1819 1 <> <> <> <> <>
  920 25 2.813398 -2.808101 21.075100 309 " " K "A" 38 -0.50000 -0.50000 "LYS " " N  " "    " 7 0 2F2FFF  ""  2 -0.36743957 0.6865263 -1.361155 1824 0 1824 1 920 920 1 11.97 1 0.906 -25.884 -0.924 26.881 0 0 -0.099 0 0 0.879 7.344 -0.5 1.625 1.92 -0.5 0 911 113 1820 1 <> <> <> <> <>
  921 3 1.432656 -2.671522 21.582260 309 " " K "A" 2 0.14000 0.14000 "LYS " " CA " "    " 6 0 A0A0A0  ""  2 -2.7288537 1.4416792 -11.306859 1825 0 1825 1 921 921 1 14.97 1 0.456 7.235 -0.71 -4.922 0 0 0 0 0 2.058 7.434 0.14 1.75 1.975 0.14 0 912 113 1821 1 <> <> <> <> <>
  922 2 0.722664 -1.666139 20.693174 309 " " K "A" 2 0.50000 0.50000 "LYS " " C  " "    " 6 0 A0A0A0  ""  2 5.6091876 -1.5634085 -0.51463509 1826 0 1826 1 922 922 0 13.7 1 -0.319 20.579 -0.115 -32.892 0 0 0 0 0 -12.747 6.391 0.5 1.875 2.112 0.5 0 913 113 1822 1 <> <> <> <> <>
  923 3 -1.742624 -1.932931 18.476255 310 " " S "A" 2 0.14500 0.14500 "SER " " CB " "    " 6 0 A0A0A0  ""  2 0.54697907 -5.7476568 -9.130724 1840 0 1840 1 923 923 2 14.84 1 0.5 6.721 -1.039 -5.989 0 -2.197 0 0 -0.2 -2.204 6.554 0.145 1.75 1.975 0.145 0 924 114 1836 1 <> <> <> <> <>
  924 16 -2.694393 -1.194903 17.641977 310 " " S "A" 75 -0.68300 -0.68300 "SER " " OG " "    " 8 0 FF5757  ""  2 -2.4119089 1.4405475 -4.0983176 1841 0 1841 1 924 924 1 14.71 1 -1.153 -34.239 0.008 41.854 0 0 -0.156 0 -0.2 6.115 5.909 -0.683 1.56 1.766 -0.683 0.11 925 114 1837 1 <> <> <> <> <>
  925 25 -0.586506 -1.876282 20.685513 310 " " S "A" 38 -0.50000 -0.50000 "SER " " N  " "    " 7 0 2F2FFF  ""  2 6.1324091 4.6565061 -0.050609007 1842 0 1842 1 925 925 1 13.56 1 1.517 -23.97 0.062 25.546 0 0 -0.119 0 -0.2 2.836 6.763 -0.5 1.625 1.92 -0.5 0 920 114 1838 1 <> <> <> <> <>
  926 3 -1.587180 -1.161493 19.885637 310 " " S "A" 2 0.14000 0.14000 "SER " " CA " "    " 6 0 A0A0A0  ""  2 8.8134089 -6.6011963 2.4258327 1843 0 1843 1 926 926 1 13.4 1 -0.066 8.11 -0.615 -5.981 0 -1.267 0 0 -0.2 -0.02 6.568 0.14 1.75 1.975 0.14 0 921 114 1839 1 <> <> <> <> <>
  927 2 -2.769664 -1.029405 20.771601 310 " " S "A" 2 0.50000 0.50000 "SER " " C  " "    " 6 0 A0A0A0  ""  2 3.3951809 6.4822302 -5.3736863 1844 0 1844 1 927 927 0 15.11 1 -1.481 24.55 2.072 -32.107 0 0 0 0 -0.2 -7.166 6.182 0.5 1.875 2.112 0.5 0 922 114 1840 1 <> <> <> <> <>
  928 15 -3.735431 -1.850599 20.621391 310 " " S "A" 75 -0.50000 -0.50000 "SER " " O  " "    " 8 0 FF5757  ""  2 -2.4991078 -1.0868773 0.47905612 1845 0 1845 1 928 928 0 14.15 1 0.062 -38.795 0.995 32.499 0 0 -0.124 0 -0.2 -5.563 5.535 -0.5 1.48 1.678 -0.5 0.104 923 114 1841 1 <> <> <> <> <>
  929 15 -4.035256 -0.243927 24.950876 311 " " K "A" 75 -0.50000 -0.50000 "LYS " " O  " "    " 8 0 FF5757  ""  0 2.5941789 7.5840621 0.19352712 1851 0 1851 1 929 929 0 19.27 1 0.004 -41.483 2.927 29.237 0 0 -0.293 0 0 -9.608 4.412 -0.5 1.48 1.678 -0.5 0.208 929 115 1847 1 <> <> <> <> <>
  930 3 -5.310625 0.712721 21.783510 311 " " K "A" 2 -0.12000 -0.12000 "LYS " " CB " "    " 6 0 A0A0A0  ""  0 -3.1605959 1.1184282 5.3187232 1852 0 1852 1 930 930 2 19.48 1 1.135 -6.565 2.021 7.551 0 0 0 0 0 4.142 4.746 -0.12 1.75 1.975 -0.12 0 930 115 1848 1 <> <> <> <> <>
  931 3 -5.184298 1.962722 20.809637 311 " " K "A" 2 -0.12000 -0.12000 "LYS " " CG " "    " 6 0 A0A0A0  ""  0 -1.6240952 -2.2863152 -1.1416225 1853 0 1853 1 931 931 2 24.35 1 0.313 -5.237 -0.233 6.839 0 0 0 0 0 1.682 3.832 -0.12 1.75 1.975 -0.12 1.247 931 115 1849 1 <> <> <> <> <>
  932 3 -4.372699 1.968397 19.480017 311 " " K "A" 2 -0.12000 -0.12000 "LYS " " CD " "    " 6 0 A0A0A0  ""  0 0.38932842 4.1780968 -3.9005754 1854 0 1854 1 932 932 2 27.93 1 0.602 -5.407 -0.493 7.482 0 0 0 0 0 2.184 3.914 -0.12 1.75 1.975 -0.12 0.499 932 115 1850 1 <> <> <> <> <>
  933 3 -4.209078 3.425097 18.932285 311 " " K "A" 2 0.19000 0.19000 "LYS " " CE " "    " 6 0 A0A0A0  ""  0 -4.9529791 2.5851226 -4.6339111 1855 0 1855 1 933 933 2 27.3 1 0.429 7.912 -0.439 -10.874 0 0 0 0 0 -2.972 4.101 0.19 1.75 1.975 0.19 0.249 933 115 1851 1 <> <> <> <> <>
  934 32 -3.378811 3.372886 17.787666 311 " " K "A" 38 -0.30000 -0.30000 "LYS " " NZ " "    " 7 1 2F2FFF  ""  0 -1.0239738 -1.5874153 3.1384206 1856 0 1856 1 934 934 3 29.12 1 0.107 7.985 1.847 -5.753 0 0 -2.453 0 0 1.734 4.139 -0.3 1.625 2.1 -0.3 8.854 934 115 1852 1 <> <> <> <> <>
  935 25 -2.839487 -0.024613 21.683529 311 " " K "A" 38 -0.50000 -0.50000 "LYS " " N  " "    " 7 0 2F2FFF  ""  0 1.3332731 8.5691338 -5.5470881 1857 0 1857 1 935 935 1 15.41 1 1.613 -25.865 -0.516 23.215 0 0 -0.023 0 0 -1.576 4.67 -0.5 1.625 1.92 -0.5 6.094 926 115 1853 1 <> <> <> <> <>
  936 3 -3.953148 0.390265 22.544851 311 " " K "A" 2 0.14000 0.14000 "LYS " " CA " "    " 6 0 A0A0A0  ""  0 -0.73396045 1.0180345 2.5548532 1858 0 1858 1 936 936 1 18.15 1 1.21 8.281 -0.153 -3.267 0 0 0 0 0 6.071 4.649 0.14 1.75 1.975 0.14 0.249 927 115 1854 1 <> <> <> <> <>
  937 2 -4.109040 -0.567197 23.741970 311 " " K "A" 2 0.50000 0.50000 "LYS " " C  " "    " 6 0 A0A0A0  ""  0 1.6964869 2.5328248 -3.3661039 1859 0 1859 1 937 937 0 18.85 1 0.89 25.554 2.457 -31.314 0 0 0 0 0 -2.412 5.127 0.5 1.875 2.112 0.5 0.809 928 115 1855 1 <> <> <> <> <>
  938 15 -5.367084 -3.815666 27.107962 312 " " N "A" 75 -0.50000 -0.50000 "ASN " " OD1" "    " 8 0 FF5757  ""  0 -1.5512464 4.4314885 5.723309 1873 0 1873 1 938 938 0 27.51 1 0.149 -36.558 -0.385 29.701 0 0 -0.079 0 -0.3 -7.472 2.791 -0.5 1.48 1.678 -0.5 23.66 941 116 1869 1 <> <> <> <> <>
  939 25 -6.911307 -4.937225 26.053181 312 " " N "A" 38 -0.76000 -0.76000 "ASN " " ND2" "    " 7 0 2F2FFF  ""  0 3.3790488 -1.1374788 0.054261036 1874 0 1874 1 939 939 2 27.69 1 -0.405 -36.174 -0.34 28.179 0 0 0 0 -0.3 -9.04 2.724 -0.76 1.625 1.92 -0.76 43.696 942 116 1870 1 <> <> <> <> <>
  940 25 -4.491350 -1.784071 23.346079 312 " " N "A" 38 -0.50000 -0.50000 "ASN " " N  " "    " 7 0 2F2FFF  ""  0 3.6373918 0.57706928 -7.3297005 1875 0 1875 1 940 940 1 19 1 0.858 -22.849 4.854 22.516 0 0 -0.001 0 -0.3 5.077 5.196 -0.5 1.625 1.92 -0.5 0 935 116 1871 1 <> <> <> <> <>
  941 3 -4.591989 -2.933466 24.286476 312 " " N "A" 2 0.14000 0.14000 "ASN " " CA " "    " 6 0 A0A0A0  ""  0 -7.9190602 -2.1738265 -0.97354251 1876 0 1876 1 941 941 1 20.64 1 -0.122 6.319 0.002 -1.713 0 -0.568 0 0 -0.3 3.618 5.059 0.14 1.75 1.975 0.14 0 936 116 1872 1 <> <> <> <> <>
  942 2 -4.006866 -4.205974 23.698444 312 " " N "A" 2 0.50000 0.50000 "ASN " " C  " "    " 6 0 A0A0A0  ""  0 -0.18270744 -6.6301975 -1.3230921 1877 0 1877 1 942 942 0 18.22 1 -0.481 14.734 -0.365 -29.676 0 0 0 0 -0.3 -16.088 5.313 0.5 1.875 2.112 0.5 0.135 937 116 1873 1 <> <> <> <> <>
  943 15 -3.579993 -5.084480 24.420200 312 " " N "A" 75 -0.50000 -0.50000 "ASN " " O  " "    " 8 0 FF5757  ""  0 -0.51643324 5.355381 -4.1474915 1878 0 1878 1 943 943 0 18.66 1 0.014 -35.277 0.207 25.911 0 0 -0.005 0 -0.3 -9.45 4.021 -0.5 1.48 1.678 -0.5 0.417 938 116 1874 1 <> <> <> <> <>
  944 3 -5.980134 -3.131761 24.862196 312 " " N "A" 2 -0.12000 -0.12000 "ASN " " CB " "    " 6 0 A0A0A0  ""  0 -2.0385675 0.10596608 10.101794 1879 0 1879 1 944 944 2 21.85 1 0.68 -7.377 -0.201 4.137 0 -0.404 0 0 -0.3 -3.465 3.927 -0.12 1.75 1.975 -0.12 0.748 939 116 1875 1 <> <> <> <> <>
  945 2 -6.019154 -4.030039 26.097651 312 " " N "A" 2 0.50000 0.50000 "ASN " " CG " "    " 6 0 A0A0A0  ""  0 3.0925877 -2.7078702 2.6321471 1880 0 1880 1 945 945 0 26.16 1 -1.009 20.956 0.109 -33.017 0 0 0 0 -0.3 -13.261 3.475 0.5 1.875 2.112 0.5 8.626 940 116 1876 1 "No Flip"  <> <> <> <>
  946 3 -4.140480 -5.502987 20.145731 313 " " I "A" 2 -0.06000 -0.06000 "ILE " " CB " "    " 6 0 A0A0A0  ""  2 0.92838049 -4.721415 0.80832827 1887 0 1887 1 946 946 1 14.96 1 3.252 -2.774 -0.872 4.059 0 -1.822 0 0 0 1.843 6.984 -0.06 1.75 1.975 -0.06 0 947 117 1883 1 <> <> <> <> <>
  947 3 -5.610623 -5.086592 20.251942 313 " " I "A" 2 -0.12000 -0.12000 "ILE " " CG1" "    " 6 0 A0A0A0  ""  2 1.0485994 -1.8500984 -5.2562423 1888 0 1888 1 947 947 2 19.45 1 1.13 -5.791 -0.494 7.08 0 -1.489 0 0 0 0.437 5.622 -0.12 1.75 1.975 -0.12 0.499 948 117 1884 1 <> <> <> <> <>
  948 3 -4.069471 -6.967625 19.510530 313 " " I "A" 2 -0.18000 -0.18000 "ILE " " CG2" "    " 6 0 A0A0A0  ""  2 9.2990122 2.5785661 0.77028316 1889 0 1889 1 948 948 3 18 1 0.681 -7.877 -0.193 10.865 0 -2.606 0 0 0 0.87 6.681 -0.18 1.75 1.975 -0.18 0 949 117 1885 1 <> <> <> <> <>
  949 3 -6.206528 -4.699764 18.930960 313 " " I "A" 2 -0.18000 -0.18000 "ILE " " CD1" "    " 6 0 A0A0A0  ""  2 -1.9637038 -5.5502458 -3.0764043 1890 0 1890 1 949 949 3 21.36 1 0.301 -9.649 -0.761 10.682 0 -1.712 0 0 0 -1.139 4.815 -0.18 1.75 1.975 -0.18 0.374 950 117 1886 1 <> <> <> <> <>
  950 25 -3.949467 -4.279871 22.343908 313 " " I "A" 38 -0.50000 -0.50000 "ILE " " N  " "    " 7 0 2F2FFF  ""  2 -5.5740547 -1.3660309 -2.8604996 1891 0 1891 1 950 950 1 16.14 1 1.369 -27.067 0.803 24.058 0 0 -0.13 0 0 -0.966 6.328 -0.5 1.625 1.92 -0.5 0 943 117 1887 1 <> <> <> <> <>
  951 3 -3.595291 -5.506781 21.648714 313 " " I "A" 2 0.14000 0.14000 "ILE " " CA " "    " 6 0 A0A0A0  ""  2 -5.6378899 -6.8076205 -0.013090551 1892 0 1892 1 951 951 1 15.12 1 2.114 7.468 -0.436 -4.849 0 -1.41 0 0 0 2.885 7.333 0.14 1.75 1.975 0.14 0 944 117 1888 1 <> <> <> <> <>
  952 2 -2.117595 -5.454196 21.567684 313 " " I "A" 2 0.50000 0.50000 "ILE " " C  " "    " 6 0 A0A0A0  ""  2 -11.891482 6.9631548 -2.5715361 1893 0 1893 1 952 952 0 14.52 1 0.179 22.617 0.443 -32.349 0 0 0 0 0 -9.109 7.716 0.5 1.875 2.112 0.5 0 945 117 1889 1 <> <> <> <> <>
  953 15 -1.506583 -4.388161 21.364050 313 " " I "A" 75 -0.50000 -0.50000 "ILE " " O  " "    " 8 0 FF5757  ""  2 3.7768295 -3.1879044 5.8551579 1894 0 1894 1 953 953 0 16.22 1 0.186 -41.924 0.616 31.303 0 0 -0.118 0 0 -9.937 6.602 -0.5 1.48 1.678 -0.5 0 946 117 1890 1 <> <> <> <> <>
  954 3 0.429039 -7.289077 25.530266 314 " " I "A" 2 -0.18000 -0.18000 "ILE " " CD1" "    " 6 0 A0A0A0  ""  2 -2.5110729 1.060168 4.5001287 1906 0 1906 1 954 954 3 19.53 1 0.579 -9.426 -0.571 10.367 0 -1.622 0 0 0 -0.673 5.783 -0.18 1.75 1.975 -0.18 0 958 118 1902 1 <> <> <> <> <>
  955 25 -1.392673 -6.573841 21.856228 314 " " I "A" 38 -0.50000 -0.50000 "ILE " " N  " "    " 7 0 2F2FFF  ""  2 -4.4005942 1.5361538 -2.5510964 1907 0 1907 1 955 955 1 11.5 1 1.959 -23.519 0.319 26.698 0 0 -0.119 0 0 5.338 8.101 -0.5 1.625 1.92 -0.5 0 951 118 1903 1 <> <> <> <> <>
  956 3 0.048651 -6.737501 21.719481 314 " " I "A" 2 0.14000 0.14000 "ILE " " CA " "    " 6 0 A0A0A0  ""  2 -3.7921221 -3.2062044 4.3036189 1908 0 1908 1 956 956 1 13.17 1 2.356 7.718 -0.463 -6.249 0 -1.792 0 0 0 1.571 9.114 0.14 1.75 1.975 0.14 0 952 118 1904 1 <> <> <> <> <>
  957 2 0.252064 -7.541429 20.340393 314 " " I "A" 2 0.50000 0.50000 "ILE " " C  " "    " 6 0 A0A0A0  ""  2 -3.8378482 -2.6296334 -0.091883704 1909 0 1909 1 957 957 0 12.26 1 0.485 23.267 0.656 -34.945 0 0 0 0 0 -10.537 8.876 0.5 1.875 2.112 0.5 0 953 118 1905 1 <> <> <> <> <>
  958 15 -0.561431 -8.452334 20.020113 314 " " I "A" 75 -0.50000 -0.50000 "ILE " " O  " "    " 8 0 FF5757  ""  2 0.034123089 -6.4636159 -4.1293712 1910 0 1910 1 958 958 0 13.27 1 0.021 -40.124 0.792 32.655 0 0 -0.12 0 0 -6.776 7.212 -0.5 1.48 1.678 -0.5 0 954 118 1906 1 <> <> <> <> <>
  959 3 0.587399 -7.583267 23.040630 314 " " I "A" 2 -0.06000 -0.06000 "ILE " " CB " "    " 6 0 A0A0A0  ""  2 -11.159187 6.9281154 2.7729824 1911 0 1911 1 959 959 1 14.56 1 3.074 -2.789 -0.924 4.076 0 -2.274 0 0 0 1.164 7.973 -0.06 1.75 1.975 -0.06 0 955 118 1907 1 <> <> <> <> <>
  960 3 0.512369 -6.575452 24.141111 314 " " I "A" 2 -0.12000 -0.12000 "ILE " " CG1" "    " 6 0 A0A0A0  ""  2 -2.666558 -4.0808182 0.82046866 1912 0 1912 1 960 960 2 17.06 1 1.407 -5.427 -0.704 7.099 0 -1.882 0 0 0 0.493 6.639 -0.12 1.75 1.975 -0.12 0 956 118 1908 1 <> <> <> <> <>
  961 3 2.056510 -8.095591 22.911152 314 " " I "A" 2 -0.18000 -0.18000 "ILE " " CG2" "    " 6 0 A0A0A0  ""  2 -5.4674401 -5.1728082 2.1175387 1913 0 1913 1 961 961 3 13.32 1 0.781 -8.823 0.262 11.281 0 -2.478 0 0 0 1.023 7.097 -0.18 1.75 1.975 -0.18 0 957 118 1909 1 <> <> <> <> <>
  962 15 3.725888 -7.488103 18.610331 315 " " V "A" 75 -0.50000 -0.50000 "VAL " " O  " "    " 8 0 FF5757  ""  2 5.9511924 2.432399 -3.250927 1925 0 1925 1 962 962 0 11.81 1 0.009 -42.086 0.084 37.836 0 0 -0.124 0 0 -4.281 9.195 -0.5 1.48 1.678 -0.5 0 962 119 1921 1 <> <> <> <> <>
  963 3 0.471517 -6.414117 17.155838 315 " " V "A" 2 -0.06000 -0.06000 "VAL " " CB " "    " 6 0 A0A0A0  ""  2 -7.8229632 7.9925838 2.4258289 1926 0 1926 1 963 963 1 13.09 1 1.563 -2.36 -0.943 4.422 0 -2.741 0 0 0 -0.058 8.715 -0.06 1.75 1.975 -0.06 0 963 119 1922 1 <> <> <> <> <>
  964 3 -0.975669 -6.714079 17.173962 315 " " V "A" 2 -0.18000 -0.18000 "VAL " " CG2" "    " 6 0 A0A0A0  ""  2 1.5930042 0.8697229 5.5005298 1927 0 1927 1 964 964 3 15.63 1 0.191 -7.814 -0.432 12.128 0 -2.525 0 0 0 1.546 7.209 -0.18 1.75 1.975 -0.18 0 964 119 1923 1 <> <> <> <> <>
  965 3 0.611133 -4.895060 17.526556 315 " " V "A" 2 -0.18000 -0.18000 "VAL " " CG1" "    " 6 0 A0A0A0  ""  2 1.6076014 -5.9877348 -0.41616064 1928 0 1928 1 965 965 3 16.79 1 0.031 -7.022 0.935 12.372 0 -2.667 0 0 0 3.649 7.571 -0.18 1.75 1.975 -0.18 0 965 119 1924 1 <> <> <> <> <>
  966 25 1.153461 -7.027831 19.510353 315 " " V "A" 38 -0.50000 -0.50000 "VAL " " N  " "    " 7 0 2F2FFF  ""  2 -5.1209302 -0.39204937 1.7970386 1929 0 1929 1 966 966 1 10.81 1 1.084 -25.316 0.13 30.91 0 0 -0.125 0 0 6.682 9.072 -0.5 1.625 1.92 -0.5 0 959 119 1925 1 <> <> <> <> <>
  967 3 1.316686 -7.377618 18.072971 315 " " V "A" 2 0.14000 0.14000 "VAL " " CA " "    " 6 0 A0A0A0  ""  2 3.9105163 -6.0367241 6.858593 1930 0 1930 1 967 967 1 13.01 1 0.785 7.295 -0.502 -7.576 0 -2.435 0 0 0 -2.433 9.78 0.14 1.75 1.975 0.14 0 960 119 1926 1 <> <> <> <> <>
  968 2 2.851836 -7.405217 17.718672 315 " " V "A" 2 0.50000 0.50000 "VAL " " C  " "    " 6 0 A0A0A0  ""  2 13.89933 1.7217178 2.3933563 1931 0 1931 1 968 968 0 11.89 1 -0.28 22.69 0.877 -38.514 0 0 0 0 0 -15.227 9.897 0.5 1.875 2.112 0.5 0 961 119 1927 1 <> <> <> <> <>
  969 16 4.060099 -10.144487 15.873028 316 " " S "A" 75 -0.68300 -0.68300 "SER " " OG " "    " 8 0 FF5757  ""  2 -1.8821753 -8.9682827 4.8955679 1941 0 1941 1 969 969 1 9.87 1 -0.244 -35.859 1.027 46.136 0 0 -0.127 0 -0.292 10.64 6.529 -0.683 1.56 1.766 -0.683 0 971 120 1937 1 <> <> <> <> <>
  970 25 3.178692 -7.480683 16.414276 316 " " S "A" 38 -0.50000 -0.50000 "SER " " N  " "    " 7 0 2F2FFF  ""  2 5.1321039 0.49606889 2.2423687 1942 0 1942 1 970 970 1 11.51 1 1.578 -23.802 1.077 32.456 0 0 -0.076 0 -0.292 10.94 8.976 -0.5 1.625 1.92 -0.5 0 966 120 1938 1 <> <> <> <> <>
  971 3 4.576806 -7.738042 16.048468 316 " " S "A" 2 0.14000 0.14000 "SER " " CA " "    " 6 0 A0A0A0  ""  2 3.216717 7.0266733 1.0033313 1943 0 1943 1 971 971 1 10.28 1 0.621 8.322 -0.681 -8.618 0 -2.432 0 0 -0.292 -3.081 9.11 0.14 1.75 1.975 0.14 0 967 120 1939 1 <> <> <> <> <>
  972 2 4.814154 -7.220264 14.593168 316 " " S "A" 2 0.50000 0.50000 "SER " " C  " "    " 6 0 A0A0A0  ""  2 10.059744 0.81379467 -1.2791187 1944 0 1944 1 972 972 0 10.1 1 -1.108 23.173 -0.37 -39.451 0 0 0 0 -0.292 -18.049 7.967 0.5 1.875 2.112 0.5 0 968 120 1940 1 <> <> <> <> <>
  973 15 3.890927 -7.049694 13.814563 316 " " S "A" 75 -0.50000 -0.50000 "SER " " O  " "    " 8 0 FF5757  ""  2 -1.9337678 -2.4986219 -4.4339013 1945 0 1945 1 973 973 0 10.99 1 0.235 -32.566 -0.478 35.929 0 0 0 0 -0.292 2.827 5.544 -0.5 1.48 1.678 -0.5 0 969 120 1941 1 <> <> <> <> <>
  974 3 4.990748 -9.215745 16.420458 316 " " S "A" 2 0.14500 0.14500 "SER " " CB " "    " 6 0 A0A0A0  ""  2 3.330277 1.439211 0.78709114 1946 0 1946 1 974 974 2 10.9 1 1.424 7.457 -1.321 -7.792 0 -2.863 0 0 -0.292 -3.388 7.56 0.145 1.75 1.975 0.145 0 970 120 1942 1 <> <> <> <> <>
  975 3 6.281309 -5.411257 12.285977 317 " " Q "A" 2 -0.12000 -0.12000 "GLN " " CB " "    " 6 0 A0A0A0  ""  2 1.4511243 -0.82672244 3.7749281 1952 0 1952 1 975 975 2 9.85 1 0.816 -5.993 -0.507 9.229 0 -1.648 0 0 -0.035 1.863 7.37 -0.12 1.75 1.975 -0.12 0 976 121 1948 1 <> <> <> <> <>
  976 3 7.229587 -5.134202 11.146247 317 " " Q "A" 2 -0.12000 -0.12000 "GLN " " CG " "    " 6 0 A0A0A0  ""  2 3.2580216 9.4435492 3.9355049 1953 0 1953 1 976 976 2 16.8 1 -0.694 -8.997 -0.323 10.616 0 -1.769 0 -0.043 -0.035 -1.244 6.367 -0.12 1.75 1.975 -0.12 0.125 977 121 1949 1 <> <> <> <> <>
  977 2 6.946038 -5.949995 9.855650 317 " " Q "A" 2 0.50000 0.50000 "GLN " " CD " "    " 6 0 A0A0A0  ""  2 -1.2065111 -3.9052997 -0.29978043 1954 0 1954 1 977 977 0 18.37 1 -0.32 34.971 -0.966 -46.775 0 0 0 -0.043 -0.035 -13.169 7.642 0.5 1.875 2.112 0.5 0 978 121 1950 1 "No Flip"  <> <> <> <>
  978 15 6.924211 -7.175316 9.889363 317 " " Q "A" 75 -0.50000 -0.50000 "GLN " " OE1" "    " 8 0 FF5757  ""  2 -7.1500163 -2.4451339 -0.87199885 1955 0 1955 1 978 978 0 23.33 1 0.071 -48.157 -0.67 42.639 0 0 -0.009 -0.043 -0.035 -6.205 6.565 -0.5 1.48 1.678 -0.5 0 979 121 1951 1 <> <> <> <> <>
  979 25 6.699394 -5.320914 8.733234 317 " " Q "A" 38 -0.76000 -0.76000 "GLN " " NE2" "    " 7 0 2F2FFF  ""  2 1.9448338 -4.3566403 4.1048255 1956 0 1956 1 979 979 2 20 1 -0.034 -57.797 -1.731 59.153 0 0 -0.115 -0.043 -0.035 -0.602 7.242 -0.76 1.625 1.92 -0.76 0 980 121 1952 1 <> <> <> <> <>
  980 25 6.081656 -6.880886 14.244285 317 " " Q "A" 38 -0.50000 -0.50000 "GLN " " N  " "    " 7 0 2F2FFF  ""  2 -1.6667471 -2.40223 1.7253743 1957 0 1957 1 980 980 1 10.14 1 1.595 -25.451 -0.731 35.961 0 0 -0.118 0 -0.035 11.221 8.13 -0.5 1.625 1.92 -0.5 0 972 121 1953 1 <> <> <> <> <>
  981 3 6.475840 -6.830593 12.877179 317 " " Q "A" 2 0.14000 0.14000 "GLN " " CA " "    " 6 0 A0A0A0  ""  2 6.0345244 0.033165507 7.2215776 1958 0 1958 1 981 981 1 10.46 1 0.635 6.413 -0.204 -8.256 0 -1.177 0 0 -0.035 -2.625 8.248 0.14 1.75 1.975 0.14 0 973 121 1954 1 <> <> <> <> <>
  982 2 7.911850 -7.382370 12.915234 317 " " Q "A" 2 0.50000 0.50000 "GLN " " C  " "    " 6 0 A0A0A0  ""  2 -0.57287627 5.9000492 6.3512225 1959 0 1959 1 982 982 0 11.2 1 -0.104 32.664 0.506 -43.664 0 0 0 0 -0.035 -10.634 8.12 0.5 1.875 2.112 0.5 0 974 121 1955 1 <> <> <> <> <>
  983 15 8.661317 -6.687448 13.588010 317 " " Q "A" 75 -0.50000 -0.50000 "GLN " " O  " "    " 8 0 FF5757  ""  2 2.2780282 2.2480345 3.9744604 1960 0 1960 1 983 983 0 9.37 1 0.123 -52.54 0.125 42.513 0 0 -0.114 0 -0.035 -9.927 6.551 -0.5 1.48 1.678 -0.5 0 975 121 1956 1 <> <> <> <> <>
  984 25 8.249388 -8.532191 12.349606 318 " " C "A" 38 -0.50000 -0.50000 "CYS " " N  " "    " 7 0 2F2FFF  ""  0 -5.1958861 -1.3494068 1.0139202 1969 0 1969 1 984 984 1 11.18 1 1.725 -37.659 -0.448 36.224 0 0 -0.008 0 0 -0.165 7.407 -0.5 1.625 1.92 -0.5 0 981 122 1965 1 <> <> <> <> <>
  985 3 9.647777 -9.043974 12.400541 318 " " C "A" 2 0.14000 0.14000 "CYS " " CA " "    " 6 0 A0A0A0  ""  0 1.0073553 1.7278695 -0.87601829 1970 0 1970 1 985 985 1 13.03 1 1.523 10.724 -0.706 -8.947 0 -1.657 0 0 0 0.937 8.681 0.14 1.75 1.975 0.14 0 982 122 1966 1 <> <> <> <> <>
  986 2 10.366159 -9.011354 11.096747 318 " " C "A" 2 0.50000 0.50000 "CYS " " C  " "    " 6 0 A0A0A0  ""  0 -4.6154866 -0.21407859 0.53207147 1971 0 1971 1 986 986 0 13.52 1 -0.472 36.076 -0.588 -44.721 0 0 0 0 0 -9.706 8.354 0.5 1.875 2.112 0.5 0 983 122 1967 1 <> <> <> <> <>
  987 15 11.538431 -9.366731 11.036777 318 " " C "A" 75 -0.50000 -0.50000 "CYS " " O  " "    " 8 0 FF5757  ""  0 -1.0917456 -2.0897672 1.5203575 1972 0 1972 1 987 987 0 13.54 1 0.019 -55.67 1.459 43.919 0 0 -0.137 0 0 -10.41 7.03 -0.5 1.48 1.678 -0.5 0 984 122 1968 1 <> <> <> <> <>
  988 3 9.612821 -10.522538 12.887243 318 " " C "A" 2 0.06000 0.06000 "CYS " " CB " "    " 6 0 A0A0A0  ""  0 6.4160051 3.546854 -2.4881928 1973 0 1973 1 988 988 2 14.02 1 3.028 3.965 -1.281 -3.948 0 -2.261 0 0 0 -0.497 7.99 0.06 1.75 1.975 0.06 0 985 122 1969 1 <> <> <> <> <>
  989 49 9.083841 -10.648050 14.611718 318 " " C "A" 13 -0.33500 -0.33500 "CYS " " SG " "    " 16 0 E1E11E  ""  0 -0.071804322 0.70201617 3.3726435 1974 0 1974 1 989 989 1 14.35 1 1.138 -21.95 -3.649 26.031 0 0 0 0 0 1.57 7.288 -0.335 1.8 2.03 -0.335 0 986 122 1970 1 <> <> <> <> <>
  990 18 8.894950 -5.933987 5.721529 319 " " E "A" 75 -0.80000 -0.80000 "GLU " " OE2" "    " 8 -1 FF5757  ""  0 1.4052989 -1.9156107 3.5092161 1980 0 1980 1 990 990 0 11.99 1 0.139 18.606 0.308 -29.901 0 0 -1.457 0 0 -12.306 9.425 -0.8 1.48 1.678 -0.8 0 995 123 1976 1 <> <> <> <> <>
  991 25 9.685359 -8.547022 10.055617 319 " " E "A" 38 -0.50000 -0.50000 "GLU " " N  " "    " 7 0 2F2FFF  ""  0 7.9878316 2.8797174 -3.6613815 1981 0 1981 1 991 991 1 13.75 1 0.914 -41.811 -0.86 39.187 0 0 -0.003 0 0 -2.573 8.184 -0.5 1.625 1.92 -0.5 0 987 123 1977 1 <> <> <> <> <>
  992 3 10.309914 -8.418931 8.704897 319 " " E "A" 2 0.14000 0.14000 "GLU " " CA " "    " 6 0 A0A0A0  ""  0 -0.1225848 3.4993489 4.5025969 1982 0 1982 1 992 992 1 13.4 1 1.802 11.093 1.353 -9.536 0 -1.976 0 0 0 2.736 9.913 0.14 1.75 1.975 0.14 0 988 123 1978 1 <> <> <> <> <>
  993 2 11.074376 -7.095259 8.656740 319 " " E "A" 2 0.50000 0.50000 "GLU " " C  " "    " 6 0 A0A0A0  ""  0 -1.8023697 -2.978282 -4.0066209 1983 0 1983 1 993 993 0 13.62 1 1.499 40.065 0.573 -46.543 0 0 0 0 0 -4.406 7.896 0.5 1.875 2.112 0.5 0.674 989 123 1979 1 <> <> <> <> <>
  994 15 10.744628 -6.171028 9.342118 319 " " E "A" 75 -0.50000 -0.50000 "GLU " " O  " "    " 8 0 FF5757  ""  0 2.6538227 -0.87090182 -2.4043634 1984 0 1984 1 994 994 0 13.92 1 0.053 -55.1 -1.358 43.652 0 0 -0.202 0 0 -12.955 5.383 -0.5 1.48 1.678 -0.5 1.876 990 123 1980 1 <> <> <> <> <>
  995 3 9.101263 -8.389010 7.756566 319 " " E "A" 2 -0.12000 -0.12000 "GLU " " CB " "    " 6 0 A0A0A0  ""  0 -2.7898319 -2.1764386 -0.28753784 1985 0 1985 1 995 995 2 13.57 1 1.22 -8.825 -0.699 10.958 0 -2.667 0 0 0 -0.014 10.848 -0.12 1.75 1.975 -0.12 0 991 123 1981 1 <> <> <> <> <>
  996 3 9.381528 -8.295904 6.219904 319 " " E "A" 2 -0.22000 -0.22000 "GLU " " CG " "    " 6 0 A0A0A0  ""  0 -0.62127876 -4.6428528 4.2784939 1986 0 1986 1 996 996 2 13.8 1 0.476 -19.229 -0.312 20.557 0 -2.738 0 0 0 -1.247 11.252 -0.22 1.75 1.975 -0.22 0 992 123 1982 1 <> <> <> <> <>
  997 2 9.651098 -6.921112 5.607570 319 " " E "A" 2 0.70000 0.70000 "GLU " " CD " "    " 6 0 A0A0A0  ""  0 4.3573589 -7.3248372 -0.10894912 1987 0 1987 1 997 997 0 12.97 1 0.205 -20.179 -1.506 22.073 0 0 0 0 0 0.593 11.512 0.7 1.875 2.112 0.7 0 993 123 1983 1 <> <> <> <> <>
  998 15 10.615999 -6.948818 4.803149 319 " " E "A" 75 -0.80000 -0.80000 "GLU " " OE1" "    " 8 0 FF5757  ""  0 0.09178023 2.4215486 6.0982227 1988 0 1988 1 998 998 0 16.45 1 0.158 23.238 1.128 -28.615 0 0 -0.957 0 0 -5.047 11.261 -0.8 1.48 1.678 -0.8 0 994 123 1984 1 <> <> <> <> <>
  999 25 12.253676 -6.910560 8.029738 320 " " A "A" 38 -0.50000 -0.50000 "ALA " " N  " "    " 7 0 2F2FFF  ""  0 3.1444554 2.2651994 -4.1227188 1995 0 1995 1 999 999 1 12.35 1 1.839 -41.06 -0.585 40.118 0 0 -0.339 0 0 -0.027 7.137 -0.5 1.625 1.92 -0.5 0.46 996 124 1991 1 <> <> <> <> <>
  1000 3 13.088742 -8.041401 7.688104 320 " " A "A" 2 0.14000 0.14000 "ALA " " CA " "    " 6 0 A0A0A0  ""  0 7.2545576 0.45969486 -3.1320789 1996 0 1996 1 1000 1000 1 14.24 1 1.723 9.825 1.237 -8.937 0 -1.884 0 0 0 1.964 8.478 0.14 1.75 1.975 0.14 0 997 124 1992 1 <> <> <> <> <>
  1001 2 14.218176 -8.180252 8.752776 320 " " A "A" 2 0.50000 0.50000 "ALA " " C  " "    " 6 0 A0A0A0  ""  0 -5.7371554 4.7060304 -0.93285507 1997 0 1997 1 1001 1001 0 15.38 1 0.206 32.489 0.183 -46.894 0 0 0 0 0 -14.017 7.559 0.5 1.875 2.112 0.5 0 998 124 1993 1 <> <> <> <> <>
  1002 15 14.768065 -9.273719 8.829740 320 " " A "A" 75 -0.50000 -0.50000 "ALA " " O  " "    " 8 0 FF5757  ""  0 3.8361151 2.2775478 2.4927988 1998 0 1998 1 1002 1002 0 13.65 1 0.043 -50.457 -0.843 43.281 0 0 -0.012 0 0 -7.989 5.26 -0.5 1.48 1.678 -0.5 0 999 124 1994 1 <> <> <> <> <>
  1003 3 13.689425 -7.564620 6.368611 320 " " A "A" 2 -0.18000 -0.18000 "ALA " " CB " "    " 6 0 A0A0A0  ""  0 1.6949008 -2.6337256 2.4789634 1999 0 1999 1 1003 1003 3 11.71 1 1.524 -11.866 -1.257 15.003 0 -2.709 0 0 0 0.696 6.404 -0.18 1.75 1.975 -0.18 0 1000 124 1995 1 <> <> <> <> <>
  1004 3 17.247152 -6.049719 8.854271 321 " " T "A" 2 -0.18000 -0.18000 "THR " " CG2" "    " 6 0 A0A0A0  ""  0 2.730648 -1.6599939 -2.3639271 2005 0 2005 1 1004 1004 3 16.65 1 -0.062 -14.975 -0.501 15.377 0 -1.179 0 0 -0.238 -1.576 4.47 -0.18 1.75 1.975 -0.18 1.122 1007 125 2001 1 <> <> <> <> <>
  1005 25 14.571338 -7.131346 9.551818 321 " " T "A" 38 -0.50000 -0.50000 "THR " " N  " "    " 7 0 2F2FFF  ""  0 -2.8429699 1.2066661 -3.1553791 2006 0 2006 1 1005 1005 1 14.71 1 2.377 -43.637 0.535 37.747 0 0 -0.041 0 -0.238 -3.256 6.557 -0.5 1.625 1.92 -0.5 0.46 1001 125 2002 1 <> <> <> <> <>
  1006 3 15.706371 -7.125914 10.593350 321 " " T "A" 2 0.14000 0.14000 "THR " " CA " "    " 6 0 A0A0A0  ""  0 5.1689734 -8.4312086 3.7273583 2007 0 2007 1 1006 1006 1 16.73 1 0.733 12.586 -0.504 -9.883 0 -1.128 0 0 -0.238 1.566 6.92 0.14 1.75 1.975 0.14 0 1002 125 2003 1 <> <> <> <> <>
  1007 2 15.124405 -7.087712 11.987110 321 " " T "A" 2 0.50000 0.50000 "THR " " C  " "    " 6 0 A0A0A0  ""  0 -3.6615233 0.4331125 -0.0002195639 2008 0 2008 1 1007 1007 0 16.79 1 -2.284 38.31 -0.234 -44.904 0 0 0 0 -0.238 -9.351 6.701 0.5 1.875 2.112 0.5 0.943 1003 125 2004 1 <> <> <> <> <>
  1008 15 15.830276 -7.226737 13.005913 321 " " T "A" 75 -0.50000 -0.50000 "THR " " O  " "    " 8 0 FF5757  ""  0 6.0043879 3.1524255 -0.70336419 2009 0 2009 1 1008 1008 0 17.04 1 0.017 -50.511 0.74 43.935 0 0 -0.011 0 -0.238 -6.068 5.042 -0.5 1.48 1.678 -0.5 1.251 1004 125 2005 1 <> <> <> <> <>
  1009 3 16.589117 -5.935805 10.267854 321 " " T "A" 2 0.20500 0.20500 "THR " " CB " "    " 6 0 A0A0A0  ""  0 -0.011091762 5.1121325 4.8356071 2010 0 2010 1 1009 1009 1 16.79 1 1.358 14.431 -0.198 -15.537 0 -1.191 0 0 -0.238 -1.374 5.463 0.205 1.75 1.975 0.205 0 1005 125 2006 1 <> <> <> <> <>
  1010 16 16.069012 -4.582757 10.256559 321 " " T "A" 75 -0.68300 -0.68300 "THR " " OG1" "    " 8 0 FF5757  ""  0 0.87707168 -2.3232348 0.20793572 2011 0 2011 1 1010 1010 1 18.44 1 -0.221 -53.366 0.124 56.863 0 0 0 0 -0.238 3.163 3.52 -0.683 1.56 1.766 -0.683 24.112 1006 125 2007 1 <> <> <> <> <>
  1011 15 13.033939 -7.535019 15.499364 322 " " G "A" 75 -0.50000 -0.50000 "GLY " " O  " "    " 8 0 FF5757  ""  0 -5.1106825 -2.5069602 -3.3632801 2019 0 2019 1 1011 1011 0 8.2 1 0.01 -56.042 0.113 43.234 0 0 -0.126 0 0 -12.811 7.854 -0.5 1.48 1.678 -0.5 0 1011 126 2015 1 <> <> <> <> <>
  1012 25 13.795703 -6.930458 12.070023 322 " " G "A" 38 -0.50000 -0.50000 "GLY " " N  " "    " 7 0 2F2FFF  ""  0 1.5034673 8.0429468 1.1754436 2020 0 2020 1 1012 1012 1 13.98 1 0.23 -36.262 1.507 39.493 0 0 -0.122 0 0 4.845 7.013 -0.5 1.625 1.92 -0.5 0.115 1008 126 2016 1 <> <> <> <> <>
  1013 3 12.934298 -6.762156 13.233903 322 " " G "A" 2 0.08000 0.08000 "GLY " " CA " "    " 6 0 A0A0A0  ""  0 0.74468881 1.2056935 -6.7838807 2021 0 2021 1 1013 1013 2 10.64 1 -0.195 6.07 -0.863 -3.606 0 -2.316 0 0 0 -0.91 7.374 0.08 1.75 1.975 0.08 0 1009 126 2017 1 <> <> <> <> <>
  1014 2 13.122854 -7.881244 14.311479 322 " " G "A" 2 0.50000 0.50000 "GLY " " C  " "    " 6 0 A0A0A0  ""  0 -0.32092291 3.0512531 3.4589944 2022 0 2022 1 1014 1014 0 10.2 1 -0.178 35.384 -0.416 -44.678 0 0 0 0 0 -9.888 8.696 0.5 1.875 2.112 0.5 0 1010 126 2018 1 <> <> <> <> <>
  1015 2 11.353035 -14.582134 15.482018 323 " " F "A" 2 -0.11500 -0.11500 "PHE " " CE2" "    " 6 0 A0A0A0  ""  0 5.8249774 2.8484592 -1.4720585 2026 0 2026 1 1015 1015 1 10.58 1 0.062 -8.158 -0.23 8.674 0 -1.308 0 -0.058 0 -1.017 7.089 -0.115 1.775 2.002 -0.115 0 1021 127 2022 1 <> <> <> <> <>
  1016 2 12.394441 -15.392551 16.129219 323 " " F "A" 2 -0.11500 -0.11500 "PHE " " CZ " "    " 6 0 A0A0A0  ""  0 -5.4527712 7.1793079 3.3652294 2027 0 2027 1 1016 1016 1 12.91 1 0.045 -8.003 -0.293 8.604 0 -1.608 0 -0.058 0 -1.313 6.624 -0.115 1.775 2.002 -0.115 0 1022 127 2023 1 <> <> <> <> <>
  1017 25 13.371633 -9.145637 13.946626 323 " " F "A" 38 -0.50000 -0.50000 "PHE " " N  " "    " 7 0 2F2FFF  ""  0 0.77689207 3.0551772 -1.7748601 2028 0 2028 1 1017 1017 1 8.43 1 0.672 -40.885 -0.414 37.826 0 0 -0.047 0 0 -2.849 8.475 -0.5 1.625 1.92 -0.5 0 1012 127 2024 1 <> <> <> <> <>
  1018 3 13.525179 -10.244399 14.884367 323 " " F "A" 2 0.14000 0.14000 "PHE " " CA " "    " 6 0 A0A0A0  ""  0 0.36332145 1.8301067 7.231988 2029 0 2029 1 1018 1018 1 9.42 1 0.515 10.654 -0.684 -8.726 0 -2.147 0 0 0 -0.389 9.497 0.14 1.75 1.975 0.14 0 1013 127 2025 1 <> <> <> <> <>
  1019 2 14.771173 -10.172090 15.763223 323 " " F "A" 2 0.50000 0.50000 "PHE " " C  " "    " 6 0 A0A0A0  ""  0 -4.579145 -3.2392564 -7.2273622 2030 0 2030 1 1019 1019 0 9.2 1 0.164 31.309 2.445 -42.137 0 0 0 0 0 -8.218 9.539 0.5 1.875 2.112 0.5 0 1014 127 2026 1 <> <> <> <> <>
  1020 15 14.758816 -10.650936 16.908218 323 " " F "A" 75 -0.50000 -0.50000 "PHE " " O  " "    " 8 0 FF5757  ""  0 5.4191146 2.2127659 2.7437243 2031 0 2031 1 1020 1020 0 9.71 1 0.004 -47.936 -0.661 40.005 0 0 -0.247 0 0 -8.836 8.181 -0.5 1.48 1.678 -0.5 0 1015 127 2027 1 <> <> <> <> <>
  1021 3 13.374187 -11.563974 14.108176 323 " " F "A" 2 -0.00500 -0.00500 "PHE " " CB " "    " 6 0 A0A0A0  ""  0 -4.9623938 6.4984894 -4.1808147 2032 0 2032 1 1021 1021 2 9.2 1 0.129 -0.376 -1.145 0.499 0 -2.082 0 -0.058 0 -3.033 8.257 -0.005 1.75 1.975 -0.005 0 1016 127 2028 1 <> <> <> <> <>
  1022 2 13.023757 -12.856768 14.897831 323 " " F "A" 2 -0.11500 -0.11500 "PHE " " CG " "    " 6 0 A0A0A0  ""  0 -9.0363379 0.73015594 5.2759652 2033 0 2033 1 1022 1022 0 9.84 1 -0.291 -7.484 0.519 8.719 0 -1.077 0 -0.058 0 0.328 8.767 -0.115 1.775 2.002 -0.115 0 1017 127 2029 1 <> <> <> <> <>
  1023 2 13.987062 -13.657759 15.526575 323 " " F "A" 2 -0.11500 -0.11500 "PHE " " CD1" "    " 6 0 A0A0A0  ""  0 -1.1054323 -3.4269116 -1.8265597 2034 0 2034 1 1023 1023 1 10.34 1 0.069 -8.714 -0.177 9.181 0 -1.188 0 -0.058 0 -0.887 7.622 -0.115 1.775 2.002 -0.115 0 1018 127 2030 1 <> <> <> <> <>
  1024 2 11.698766 -13.348402 14.908990 323 " " F "A" 2 -0.11500 -0.11500 "PHE " " CD2" "    " 6 0 A0A0A0  ""  0 -3.448236 -3.5308108 -7.298058 2035 0 2035 1 1024 1024 1 9.91 1 0.075 -8.424 0.111 9.112 0 -1.067 0 -0.058 0 -0.253 7.907 -0.115 1.775 2.002 -0.115 0 1019 127 2031 1 <> <> <> <> <>
  1025 2 13.708988 -14.885699 16.167391 323 " " F "A" 2 -0.11500 -0.11500 "PHE " " CE1" "    " 6 0 A0A0A0  ""  0 4.0157671 -2.5023546 -0.97302771 2036 0 2036 1 1025 1025 1 12.59 1 0.037 -8.439 -0.242 8.756 0 -1.44 0 -0.058 0 -1.386 6.809 -0.115 1.775 2.002 -0.115 0 1020 127 2032 1 <> <> <> <> <>
  1026 25 19.328011 -7.984252 12.076289 324 " " R "A" 38 -0.69997 -0.69997 "ARG " " NE " "    " 7 0 2F2FFF  ""  0 -4.6009951 -1.9267327 0.21058087 2046 0 2046 1 1026 1026 1 16.72 1 0.488 11.603 -0.437 -8.557 0 0 -0.381 0 0 2.717 6.848 -0.7 1.625 1.838 -0.7 0 1030 128 2042 1 <> <> <> <> <>
  1027 2 19.858976 -7.235708 11.102227 324 " " R "A" 2 0.63990 0.63990 "ARG " " CZ " "    " 6 0 A0A0A0  ""  0 4.982594 -2.3483229 1.2369283 2047 0 2047 1 1027 1027 0 19.49 1 0.108 -26.358 -0.382 0.26 0 -1.467 0 0 0 -27.839 5.191 0.64 1.125 1.288 0.64 0 1031 128 2043 1 <> <> <> <> <>
  1028 25 20.486023 -6.091064 11.271618 324 " " R "A" 38 -0.79997 -0.79997 "ARG " " NH2" "    " 7 0 2F2FFF  ""  0 -1.1641046 11.412744 7.8495383 2048 0 2048 1 1028 1028 2 19.65 1 0.053 13.514 -0.311 -16.596 0 0 0 0 0 -3.341 3.385 -0.8 1.625 1.838 -0.8 28.173 1032 128 2044 1 <> <> <> <> <>
  1029 31 19.812618 -7.736564 9.901553 324 " " R "A" 38 -0.79997 -0.79997 "ARG " " NH1" "    " 7 1 2F2FFF  ""  0 -2.6175895 3.8768804 7.8801308 2049 0 2049 1 1029 1029 2 15.23 1 0.029 17.041 -1.077 -15.898 0 0 -0.608 0 0 -0.512 4.422 -0.8 1.625 1.838 -0.8 10.579 1033 128 2045 1 <> <> <> <> <>
  1030 25 15.682329 -9.190502 15.515458 324 " " R "A" 38 -0.50000 -0.50000 "ARG " " N  " "    " 7 0 2F2FFF  ""  0 1.4705536 0.80963373 -1.2480396 2050 0 2050 1 1030 1030 1 8.82 1 1.136 -39.962 0.811 37.171 0 0 -0.271 0 0 -1.115 9.135 -0.5 1.625 1.92 -0.5 0 1023 128 2046 1 <> <> <> <> <>
  1031 3 16.813080 -8.949138 16.331581 324 " " R "A" 2 0.14000 0.14000 "ARG " " CA " "    " 6 0 A0A0A0  ""  0 -6.2291188 3.0486372 8.5746899 2051 0 2051 1 1031 1031 1 9.19 1 1.111 8.621 -0.92 -8.101 0 -2.345 0 0 0 -1.634 8.847 0.14 1.75 1.975 0.14 0 1024 128 2047 1 <> <> <> <> <>
  1032 2 16.432907 -8.106547 17.560402 324 " " R "A" 2 0.50000 0.50000 "ARG " " C  " "    " 6 0 A0A0A0  ""  0 -2.6608343 5.5857849 2.9387264 2052 0 2052 1 1032 1032 0 9.3 1 0.651 33.636 0.947 -41.259 0 0 0 0 0 -6.025 9.7 0.5 1.875 2.112 0.5 0 1025 128 2048 1 <> <> <> <> <>
  1033 15 17.283680 -8.001844 18.457455 324 " " R "A" 75 -0.50000 -0.50000 "ARG " " O  " "    " 8 0 FF5757  ""  0 -4.396297 2.7409961 -1.7700639 2053 0 2053 1 1033 1033 0 10.39 1 0.021 -49.44 0.047 38.507 0 0 -0.127 0 0 -10.993 8.158 -0.5 1.48 1.678 -0.5 0 1026 128 2049 1 <> <> <> <> <>
  1034 3 17.748585 -8.008170 15.474239 324 " " R "A" 2 -0.12000 -0.12000 "ARG " " CB " "    " 6 0 A0A0A0  ""  0 1.3962182 5.0662551 -2.3718996 2054 0 2054 1 1034 1034 2 9.81 1 1.609 -6.91 -1.044 8.92 0 -2.419 0 0 0 0.157 8.743 -0.12 1.75 1.975 -0.12 0 1027 128 2050 1 <> <> <> <> <>
  1035 3 18.431864 -8.603029 14.227200 324 " " R "A" 2 -0.05000 -0.05000 "ARG " " CG " "    " 6 0 A0A0A0  ""  0 0.4954308 -3.8454723 5.6477814 2055 0 2055 1 1035 1035 2 12.82 1 1.292 -2.746 -0.646 4.074 0 -2.365 0 0 0 -0.392 7.784 -0.05 1.75 1.975 -0.05 0 1028 128 2051 1 <> <> <> <> <>
  1036 3 19.276386 -7.567389 13.461419 324 " " R "A" 2 0.19000 0.19000 "ARG " " CD " "    " 6 0 A0A0A0  ""  0 -4.9659333 -1.2136092 -4.3525929 2056 0 2056 1 1036 1036 2 13.12 1 0.555 12.596 -0.361 -13.464 0 -1.842 0 0 0 -2.517 6.279 0.19 1.75 1.975 0.19 0 1029 128 2052 1 <> <> <> <> <>
  1037 25 13.405078 -0.350739 15.755957 325 " " R "A" 38 -0.79997 -0.79997 "ARG " " NH2" "    " 7 0 2F2FFF  ""  0 -7.3863635 3.5837021 1.8207394 2070 0 2070 1 1037 1037 2 34.77 1 0.061 0.763 0.385 -5.38 0 0 -0.006 0 0 -4.177 3.217 -0.8 1.625 1.838 -0.8 23.918 1043 129 2066 1 <> <> <> <> <>
  1038 31 14.615994 -0.842310 14.001178 325 " " R "A" 38 -0.79997 -0.79997 "ARG " " NH1" "    " 7 1 2F2FFF  ""  0 -1.8567338 -0.79814529 -0.33856094 2071 0 2071 1 1038 1038 2 38.39 1 0.051 1.157 -0.613 -5.411 0 0 0 0 0 -4.816 2.836 -0.8 1.625 1.838 -0.8 42.891 1044 129 2067 1 <> <> <> <> <>
  1039 25 15.292265 -7.519562 17.487257 325 " " R "A" 38 -0.50000 -0.50000 "ARG " " N  " "    " 7 0 2F2FFF  ""  0 -4.868288 2.7333019 -3.7651219 2072 0 2072 1 1039 1039 1 10.42 1 1.013 -41.252 3.198 37.682 0 0 -0.126 0 0 0.516 9.701 -0.5 1.625 1.92 -0.5 0 1034 129 2068 1 <> <> <> <> <>
  1040 3 14.765722 -6.653023 18.561413 325 " " R "A" 2 0.14000 0.14000 "ARG " " CA " "    " 6 0 A0A0A0  ""  0 -5.7944236 -4.2756815 8.1358309 2073 0 2073 1 1040 1040 1 11 1 1.05 9 -0.665 -8.319 0 -2.219 0 0 0 -1.153 8.127 0.14 1.75 1.975 0.14 0 1035 129 2069 1 <> <> <> <> <>
  1041 2 13.994889 -7.466433 19.615067 325 " " R "A" 2 0.50000 0.50000 "ARG " " C  " "    " 6 0 A0A0A0  ""  0 6.9830971 3.6630185 3.3470623 2074 0 2074 1 1041 1041 0 10.71 1 -0.137 30.899 -0.229 -41.506 0 0 0 0 0 -10.973 7.951 0.5 1.875 2.112 0.5 0 1036 129 2070 1 <> <> <> <> <>
  1042 15 13.466778 -6.854505 20.558270 325 " " R "A" 75 -0.50000 -0.50000 "ARG " " O  " "    " 8 0 FF5757  ""  0 -5.1396613 1.0293225 3.1878901 2075 0 2075 1 1042 1042 0 12.06 1 0.015 -47.125 -0.259 38.761 0 0 0 0 0 -8.607 5.004 -0.5 1.48 1.678 -0.5 3.961 1037 129 2071 1 <> <> <> <> <>
  1043 3 13.803676 -5.546234 17.924797 325 " " R "A" 2 -0.12000 -0.12000 "ARG " " CB " "    " 6 0 A0A0A0  ""  0 3.211334 2.219738 1.5915998 2076 0 2076 1 1043 1043 2 10.16 1 1.853 -7.473 -0.829 9.305 0 -2.071 0 0 0 0.786 6.493 -0.12 1.75 1.975 -0.12 0 1038 129 2072 1 <> <> <> <> <>
  1044 3 14.497950 -4.509112 17.093489 325 " " R "A" 2 -0.05000 -0.05000 "ARG " " CG " "    " 6 0 A0A0A0  ""  0 -0.65206313 -0.048905965 -1.6221077 2077 0 2077 1 1044 1044 2 12.42 1 0.778 -3.117 -0.931 4.327 0 -1.83 0 0 0 -0.773 5.969 -0.05 1.75 1.975 -0.05 0 1039 129 2073 1 <> <> <> <> <>
  1045 3 13.553733 -3.465354 16.407293 325 " " R "A" 2 0.19000 0.19000 "ARG " " CD " "    " 6 0 A0A0A0  ""  0 -2.1115687 -2.5672357 6.030046 2078 0 2078 1 1045 1045 2 18.92 1 0.261 14.479 -0.172 -14.877 0 -1.422 0 0 0 -1.731 5.576 0.19 1.75 1.975 0.19 0 1040 129 2074 1 <> <> <> <> <>
  1046 25 14.150020 -2.637457 15.341118 325 " " R "A" 38 -0.69997 -0.69997 "ARG " " NE " "    " 7 0 2F2FFF  ""  0 9.5732536 5.1140871 1.3355778 2079 0 2079 1 1046 1046 1 25.26 1 0.176 -0.375 -0.876 -1.907 0 0 -0.002 0 0 -2.984 4.212 -0.7 1.625 1.838 -0.7 5.635 1041 129 2075 1 <> <> <> <> <>
  1047 2 14.109305 -1.278370 15.075625 325 " " R "A" 2 0.63990 0.63990 "ARG " " CZ " "    " 6 0 A0A0A0  ""  0 0.17193368 0.097656719 3.6300461 2080 0 2080 1 1047 1047 0 31.41 1 0.374 -14.902 -0.195 -10.566 0 -0.914 0 0 0 -26.204 3.766 0.64 1.125 1.288 0.64 0 1042 129 2076 1 <> <> <> <> <>
  1048 3 11.773104 -10.988592 18.477619 326 " " I "A" 2 -0.12000 -0.12000 "ILE " " CG1" "    " 6 0 A0A0A0  ""  0 -4.6819201 -5.604641 1.4247123 2094 0 2094 1 1048 1048 2 10.29 1 1.135 -8.151 -0.85 9.457 0 -2.156 0 0 0 -0.565 7.994 -0.12 1.75 1.975 -0.12 0 1050 130 2090 1 <> <> <> <> <>
  1049 3 10.826362 -8.919353 19.637617 326 " " I "A" 2 -0.18000 -0.18000 "ILE " " CG2" "    " 6 0 A0A0A0  ""  0 -3.4311326 -8.7123489 -8.1935759 2095 0 2095 1 1049 1049 3 5.39 1 0.688 -10.413 -0.095 12.752 0 -2.605 0 0 0 0.328 6.194 -0.18 1.75 1.975 -0.18 0 1051 130 2091 1 <> <> <> <> <>
  1050 3 10.766166 -12.198470 18.555870 326 " " I "A" 2 -0.18000 -0.18000 "ILE " " CD1" "    " 6 0 A0A0A0  ""  0 10.925034 6.1818633 3.3095813 2096 0 2096 1 1050 1050 3 10.73 1 0.336 -12.95 -1.013 13.959 0 -2.376 0 0 0 -2.044 7.308 -0.18 1.75 1.975 -0.18 0 1052 130 2092 1 <> <> <> <> <>
  1051 25 13.887768 -8.805272 19.452608 326 " " I "A" 38 -0.50000 -0.50000 "ILE " " N  " "    " 7 0 2F2FFF  ""  0 1.2984765 1.7982624 -0.99505621 2097 0 2097 1 1051 1051 1 7.91 1 1.705 -37.174 2.079 36.458 0 0 -0.134 0 0 2.933 9.479 -0.5 1.625 1.92 -0.5 0 1045 130 2093 1 <> <> <> <> <>
  1052 3 13.188058 -9.655919 20.415182 326 " " I "A" 2 0.14000 0.14000 "ILE " " CA " "    " 6 0 A0A0A0  ""  0 4.8265066 -5.1535435 -3.561368 2098 0 2098 1 1052 1052 1 9.24 1 2.346 9.687 -0.518 -8.215 0 -2.177 0 0 0 1.123 8.906 0.14 1.75 1.975 0.14 0 1046 130 2094 1 <> <> <> <> <>
  1053 2 13.982080 -10.872089 20.918070 326 " " I "A" 2 0.50000 0.50000 "ILE " " C  " "    " 6 0 A0A0A0  ""  0 3.5175197 2.9998333 3.8544707 2099 0 2099 1 1053 1053 0 9.51 1 0.347 24.857 0.263 -38.609 0 0 0 0 0 -13.142 8.642 0.5 1.875 2.112 0.5 0 1047 130 2095 1 <> <> <> <> <>
  1054 15 13.574854 -11.526549 21.871735 326 " " I "A" 75 -0.50000 -0.50000 "ILE " " O  " "    " 8 0 FF5757  ""  0 -2.7395382 4.8445663 1.9137663 2100 0 2100 1 1054 1054 0 10.05 1 0.029 -39.786 -1.034 35.659 0 0 0 0 0 -5.132 6.565 -0.5 1.48 1.678 -0.5 0 1048 130 2096 1 <> <> <> <> <>
  1055 3 11.755615 -10.107714 19.817640 326 " " I "A" 2 -0.06000 -0.06000 "ILE " " CB " "    " 6 0 A0A0A0  ""  0 4.6026421 -4.1053867 -1.6289445 2101 0 2101 1 1055 1055 1 9.34 1 3.254 -3.738 -0.913 4.919 0 -2.351 0 0 0 1.171 8.337 -0.06 1.75 1.975 -0.06 0 1049 130 2097 1 <> <> <> <> <>
  1056 3 15.964812 -14.904864 19.728502 327 " " T "A" 2 -0.18000 -0.18000 "THR " " CG2" "    " 6 0 A0A0A0  ""  0 -0.1792285 0.94179285 -0.24021426 2113 0 2113 1 1056 1056 3 10.22 1 -0.466 -10.393 -0.442 12.397 0 -2.519 0 0 -0.144 -1.566 6.273 -0.18 1.75 1.975 -0.18 0 1059 131 2109 1 <> <> <> <> <>
  1057 25 15.090068 -11.293836 20.215302 327 " " T "A" 38 -0.50000 -0.50000 "THR " " N  " "    " 7 0 2F2FFF  ""  0 -1.3425053 1.646997 -2.5225263 2114 0 2114 1 1057 1057 1 10.63 1 1 -29.283 0.087 31.933 0 0 -0.12 0 -0.144 3.474 8.403 -0.5 1.625 1.92 -0.5 0 1053 131 2110 1 <> <> <> <> <>
  1058 3 16.062002 -12.372059 20.472811 327 " " T "A" 2 0.14000 0.14000 "THR " " CA " "    " 6 0 A0A0A0  ""  0 1.0252119 -0.23251438 6.8752079 2115 0 2115 1 1058 1058 1 11.44 1 -0.916 9.197 -0.554 -8.047 0 -2.409 0 0 -0.144 -2.873 8.176 0.14 1.75 1.975 0.14 0 1054 131 2111 1 <> <> <> <> <>
  1059 2 17.437948 -12.133143 19.794867 327 " " T "A" 2 0.50000 0.50000 "THR " " C  " "    " 6 0 A0A0A0  ""  0 1.0861751 -1.7608608 -1.0977135 2116 0 2116 1 1059 1059 0 11.95 1 -1.491 23.634 0.917 -35.878 0 0 0 0 -0.144 -12.962 8.283 0.5 1.875 2.112 0.5 0 1055 131 2112 1 <> <> <> <> <>
  1060 15 17.486200 -11.291707 18.880772 327 " " T "A" 75 -0.50000 -0.50000 "THR " " O  " "    " 8 0 FF5757  ""  0 1.3445469 1.9341826 4.4157901 2117 0 2117 1 1060 1060 0 13.05 1 0.01 -37.938 -0.313 36.137 0 0 -0.001 0 -0.144 -2.249 6.75 -0.5 1.48 1.678 -0.5 0 1056 131 2113 1 <> <> <> <> <>
  1061 3 15.268037 -13.708392 20.361238 327 " " T "A" 2 0.20500 0.20500 "THR " " CB " "    " 6 0 A0A0A0  ""  0 3.1483457 4.8215399 -0.73495984 2118 0 2118 1 1061 1061 1 12.9 1 -0.651 9.516 -0.549 -12.142 0 -2.508 0 0 -0.144 -6.478 6.896 0.205 1.75 1.975 0.205 0 1057 131 2114 1 <> <> <> <> <>
  1062 16 15.022159 -14.131070 21.699856 327 " " T "A" 75 -0.68300 -0.68300 "THR " " OG1" "    " 8 0 FF5757  ""  0 1.035714 4.9739141 -1.1806896 2119 0 2119 1 1062 1062 1 16.86 1 -1.147 -35.185 0.02 41.408 0 0 -0.107 0 -0.144 4.845 4.81 -0.683 1.56 1.766 -0.683 0 1058 131 2115 1 <> <> <> <> <>
  1063 2 20.182156 -12.935993 23.032652 328 " " F "A" 2 -0.11500 -0.11500 "PHE " " CD2" "    " 6 0 A0A0A0  ""  0 2.845885 5.6789598 -3.5451808 2127 0 2127 1 1063 1063 1 12.83 1 0.145 -7.086 -0.001 7.241 0 -1.294 0 -0.041 0 -1.037 6.876 -0.115 1.775 2.002 -0.115 0 1067 132 2123 1 <> <> <> <> <>
  1064 2 21.718567 -10.486252 22.733038 328 " " F "A" 2 -0.11500 -0.11500 "PHE " " CE1" "    " 6 0 A0A0A0  ""  0 -5.0815792 -0.46787551 -4.6914444 2128 0 2128 1 1064 1064 1 9.92 1 0.142 -6.745 0.08 7.065 0 -1.538 0 -0.041 0 -1.038 7.978 -0.115 1.775 2.002 -0.115 0 1068 132 2124 1 <> <> <> <> <>
  1065 2 20.433989 -12.023560 24.089455 328 " " F "A" 2 -0.11500 -0.11500 "PHE " " CE2" "    " 6 0 A0A0A0  ""  0 1.4198856 4.7832866 -1.5823213 2129 0 2129 1 1065 1065 1 10.35 1 0.135 -6.922 -0.14 6.919 0 -1.68 0 -0.041 0 -1.729 6.575 -0.115 1.775 2.002 -0.115 0 1069 132 2125 1 <> <> <> <> <>
  1066 2 21.044659 -10.793674 23.906599 328 " " F "A" 2 -0.11500 -0.11500 "PHE " " CZ " "    " 6 0 A0A0A0  ""  0 0.17141126 2.4852059 1.1908388 2130 0 2130 1 1066 1066 1 9.52 1 0.115 -6.394 -0.327 6.911 0 -1.808 0 -0.041 0 -1.545 7.003 -0.115 1.775 2.002 -0.115 0 1070 132 2126 1 <> <> <> <> <>
  1067 25 18.476553 -12.805033 20.204597 328 " " F "A" 38 -0.50000 -0.50000 "PHE " " N  " "    " 7 0 2F2FFF  ""  0 -7.8830004 -0.33587956 -3.3740301 2131 0 2131 1 1067 1067 1 9.11 1 0.501 -17.703 0.249 29.195 0 0 -0.055 0 0 12.188 7.823 -0.5 1.625 1.92 -0.5 0 1060 132 2127 1 <> <> <> <> <>
  1068 3 19.738770 -12.824771 19.531446 328 " " F "A" 2 0.14000 0.14000 "PHE " " CA " "    " 6 0 A0A0A0  ""  0 4.7675047 0.8751325 -2.5333359 2132 0 2132 1 1068 1068 1 9.75 1 0.494 6.78 -0.582 -6.249 0 -2.161 0 0 0 -1.718 8.688 0.14 1.75 1.975 0.14 0 1061 132 2128 1 <> <> <> <> <>
  1069 2 19.602358 -13.784626 18.354464 328 " " F "A" 2 0.50000 0.50000 "PHE " " C  " "    " 6 0 A0A0A0  ""  0 -0.0016164446 1.8907593 -4.9015598 2133 0 2133 1 1069 1069 0 9.63 1 0.711 18.465 0.644 -35.673 0 0 0 0 0 -15.854 8.073 0.5 1.875 2.112 0.5 0 1062 132 2129 1 <> <> <> <> <>
  1070 15 19.110455 -14.906185 18.546457 328 " " F "A" 75 -0.50000 -0.50000 "PHE " " O  " "    " 8 0 FF5757  ""  0 1.604274 -2.4593294 -4.0716119 2134 0 2134 1 1070 1070 0 8.81 1 0.023 -37.734 -0.602 33.53 0 0 0 0 0 -4.784 5.559 -0.5 1.48 1.678 -0.5 0.313 1063 132 2130 1 <> <> <> <> <>
  1071 3 20.709814 -13.494586 20.547188 328 " " F "A" 2 -0.00500 -0.00500 "PHE " " CB " "    " 6 0 A0A0A0  ""  0 -0.82081693 5.9273963 2.4944503 2135 0 2135 1 1071 1071 2 9.09 1 0.424 -0.265 -1.008 0.409 0 -2.496 0 -0.041 0 -2.977 7.571 -0.005 1.75 1.975 -0.005 0 1064 132 2131 1 <> <> <> <> <>
  1072 2 20.852394 -12.647509 21.778458 328 " " F "A" 2 -0.11500 -0.11500 "PHE " " CG " "    " 6 0 A0A0A0  ""  0 -5.1942191 -3.916399 -3.1803565 2136 0 2136 1 1072 1072 0 10.17 1 0.112 -6.129 0.054 6.756 0 -1.237 0 -0.041 0 -0.485 8.382 -0.115 1.775 2.002 -0.115 0 1065 132 2132 1 <> <> <> <> <>
  1073 2 21.607168 -11.438943 21.670046 328 " " F "A" 2 -0.11500 -0.11500 "PHE " " CD1" "    " 6 0 A0A0A0  ""  0 -1.1274493 -6.3890972 -6.2861371 2137 0 2137 1 1073 1073 1 7.8 1 0.151 -6.778 0.002 7.42 0 -1.283 0 -0.041 0 -0.53 8.693 -0.115 1.775 2.002 -0.115 0 1066 132 2133 1 <> <> <> <> <>
  1074 2 17.283758 -14.678082 14.711634 329 " " F "A" 2 -0.11500 -0.11500 "PHE " " CG " "    " 6 0 A0A0A0  ""  0 4.239408 7.4582448 2.3665278 2147 0 2147 1 1074 1074 0 9.3 1 0.025 -6.821 0.131 7.93 0 -1.082 0 -0.038 0 0.145 8.692 -0.115 1.775 2.002 -0.115 0 1076 133 2143 1 <> <> <> <> <>
  1075 2 16.983736 -15.968994 15.065044 329 " " F "A" 2 -0.11500 -0.11500 "PHE " " CD1" "    " 6 0 A0A0A0  ""  0 4.6279035 7.2595057 1.6050689 2148 0 2148 1 1075 1075 1 8.46 1 0.154 -7.487 0.155 8.299 0 -1.212 0 -0.038 0 -0.127 7.485 -0.115 1.775 2.002 -0.115 0 1077 133 2144 1 <> <> <> <> <>
  1076 2 17.001404 -14.200247 13.412307 329 " " F "A" 2 -0.11500 -0.11500 "PHE " " CD2" "    " 6 0 A0A0A0  ""  0 1.9242808 -3.7498524 2.071044 2149 0 2149 1 1076 1076 1 9.64 1 0.118 -8.188 -0.016 8.645 0 -1.07 0 -0.038 0 -0.548 8.033 -0.115 1.775 2.002 -0.115 0 1078 133 2145 1 <> <> <> <> <>
  1077 2 16.281836 -16.820566 14.174287 329 " " F "A" 2 -0.11500 -0.11500 "PHE " " CE1" "    " 6 0 A0A0A0  ""  0 7.5701771 -0.48597819 -3.7793381 2150 0 2150 1 1077 1077 1 9.64 1 0.152 -7.436 -0.012 7.936 0 -1.432 0 -0.038 0 -0.83 7.342 -0.115 1.775 2.002 -0.115 0 1079 133 2146 1 <> <> <> <> <>
  1078 2 16.228733 -14.954663 12.506836 329 " " F "A" 2 -0.11500 -0.11500 "PHE " " CE2" "    " 6 0 A0A0A0  ""  0 -1.626272 3.0780246 1.6851151 2151 0 2151 1 1078 1078 1 11.22 1 0.107 -7.712 -0.22 8.286 0 -1.282 0 -0.038 0 -0.86 6.695 -0.115 1.775 2.002 -0.115 0 1080 133 2147 1 <> <> <> <> <>
  1079 2 15.895400 -16.235588 12.932373 329 " " F "A" 2 -0.11500 -0.11500 "PHE " " CZ " "    " 6 0 A0A0A0  ""  0 -1.5474069 -2.1500416 -2.7169063 2152 0 2152 1 1079 1079 1 10.8 1 0.122 -7.006 -0.266 8.018 0 -1.483 0 -0.038 0 -0.653 6.887 -0.115 1.775 2.002 -0.115 0 1081 133 2148 1 <> <> <> <> <>
  1080 25 19.797722 -13.263230 17.111845 329 " " F "A" 38 -0.50000 -0.50000 "PHE " " N  " "    " 7 0 2F2FFF  ""  0 0.74979889 -0.022921758 -3.3954847 2153 0 2153 1 1080 1080 1 8.5 1 0.998 -22.32 -0.319 30.21 0 0 -0.119 0 0 8.45 8.298 -0.5 1.625 1.92 -0.5 0 1071 133 2149 1 <> <> <> <> <>
  1081 3 19.346554 -13.960147 15.916247 329 " " F "A" 2 0.14000 0.14000 "PHE " " CA " "    " 6 0 A0A0A0  ""  0 7.8225088 -5.4641957 -4.554781 2154 0 2154 1 1081 1081 1 10.42 1 1.042 7.929 -0.542 -6.751 0 -2.519 0 0 0 -0.842 8.562 0.14 1.75 1.975 0.14 0 1072 133 2150 1 <> <> <> <> <>
  1082 2 20.358269 -13.700846 14.724270 329 " " F "A" 2 0.50000 0.50000 "PHE " " C  " "    " 6 0 A0A0A0  ""  0 1.9785584 1.8488302 -0.82143021 2155 0 2155 1 1082 1082 0 11.07 1 0.632 25.177 0.114 -35.96 0 0 0 0 0 -10.037 8.7 0.5 1.875 2.112 0.5 0 1073 133 2151 1 <> <> <> <> <>
  1083 15 21.286892 -12.945712 14.828620 329 " " F "A" 75 -0.50000 -0.50000 "PHE " " O  " "    " 8 0 FF5757  ""  0 2.6199327 -0.72499132 -7.3405681 2156 0 2156 1 1083 1083 0 10.44 1 0.203 -44.854 0.605 34.738 0 0 -0.099 0 0 -9.407 7.67 -0.5 1.48 1.678 -0.5 0 1074 133 2152 1 <> <> <> <> <>
  1084 3 17.858501 -13.698463 15.704465 329 " " F "A" 2 -0.00500 -0.00500 "PHE " " CB " "    " 6 0 A0A0A0  ""  0 -3.8638325 5.8242354 -8.5744324 2157 0 2157 1 1084 1084 2 8.65 1 1.026 -0.305 -0.564 0.454 0 -2.388 0 -0.038 0 -1.816 8.133 -0.005 1.75 1.975 -0.005 0 1075 133 2153 1 <> <> <> <> <>
  1085 3 21.061089 -14.575849 12.361398 330 " " I "A" 2 0.14000 0.14000 "ILE " " CA " "    " 6 0 A0A0A0  ""  0 0.78188974 -2.4520442 -9.1157255 2167 0 2167 1 1085 1085 1 10.79 1 3.191 9.787 -0.423 -6.744 0 -2.187 0 0 0 3.624 7.609 0.14 1.75 1.975 0.14 0 1083 134 2163 1 <> <> <> <> <>
  1086 2 19.914774 -14.607060 11.270712 330 " " I "A" 2 0.50000 0.50000 "ILE " " C  " "    " 6 0 A0A0A0  ""  0 -5.8013134 6.1175308 2.5640445 2168 0 2168 1 1086 1086 0 12.04 1 1.64 33.433 0.446 -38.061 0 0 0 0 0 -2.542 7.836 0.5 1.875 2.112 0.5 0 1084 134 2164 1 <> <> <> <> <>
  1087 15 19.467688 -15.696751 10.910032 330 " " I "A" 75 -0.50000 -0.50000 "ILE " " O  " "    " 8 0 FF5757  ""  0 3.0081775 -7.8993688 -5.632535 2169 0 2169 1 1087 1087 0 13.19 1 0.462 -47.339 -0.495 37.42 0 0 -0.076 0 0 -10.029 6.754 -0.5 1.48 1.678 -0.5 0 1085 134 2165 1 <> <> <> <> <>
  1088 3 21.973970 -15.825169 12.262566 330 " " I "A" 2 -0.06000 -0.06000 "ILE " " CB " "    " 6 0 A0A0A0  ""  0 -0.39903089 -6.850246 -7.0737357 2170 0 2170 1 1088 1088 1 10.03 1 2.74 -3.573 -0.694 4.417 0 -2.442 0 0 0 0.448 7.191 -0.06 1.75 1.975 -0.06 0 1086 134 2166 1 <> <> <> <> <>
  1089 3 22.983421 -16.029552 13.372417 330 " " I "A" 2 -0.12000 -0.12000 "ILE " " CG1" "    " 6 0 A0A0A0  ""  0 -7.0105391 1.9751135 -10.837216 2171 0 2171 1 1089 1089 2 10.52 1 1.174 -6.529 -0.514 7.68 0 -2.38 0 0 0 -0.569 6.453 -0.12 1.75 1.975 -0.12 0 1087 134 2167 1 <> <> <> <> <>
  1090 3 22.702333 -15.856764 10.826895 330 " " I "A" 2 -0.18000 -0.18000 "ILE " " CG2" "    " 6 0 A0A0A0  ""  0 6.5003257 2.3174288 -8.4767113 2172 0 2172 1 1090 1090 3 10.04 1 0.714 -10.961 -0.225 11.807 0 -1.929 0 0 0 -0.595 5.118 -0.18 1.75 1.975 -0.18 0.748 1088 134 2168 1 <> <> <> <> <>
  1091 3 23.323345 -17.448742 13.602564 330 " " I "A" 2 -0.18000 -0.18000 "ILE " " CD1" "    " 6 0 A0A0A0  ""  0 -1.9341233 7.8122158 3.0576735 2173 0 2173 1 1091 1091 3 12.82 1 0.316 -10.553 -0.954 11.004 0 -2.713 0 0 0 -2.9 5.505 -0.18 1.75 1.975 -0.18 0 1089 134 2169 1 <> <> <> <> <>
  1092 25 20.228092 -14.477949 13.588413 330 " " I "A" 38 -0.50000 -0.50000 "ILE " " N  " "    " 7 0 2F2FFF  ""  0 3.8329911 1.4959166 -2.785599 2174 0 2174 1 1092 1092 1 10.31 1 2.493 -32.317 -0.023 29.933 0 0 0 0 0 0.086 8.014 -0.5 1.625 1.92 -0.5 0 1082 134 2170 1 <> <> <> <> <>
  1093 3 17.446884 -11.953722 9.978207 331 " " D "A" 2 -0.22000 -0.22000 "ASP " " CB " "    " 6 0 A0A0A0  ""  0 3.3533161 -8.7172928 0.56432086 2186 0 2186 1 1093 1093 2 12.29 1 0.517 -18.914 -0.785 16.6 0 -2.556 0 0 0 -5.137 7.713 -0.22 1.75 1.975 -0.22 0 1094 135 2182 1 <> <> <> <> <>
  1094 2 18.363432 -10.687699 9.978773 331 " " D "A" 2 0.70000 0.70000 "ASP " " CG " "    " 6 0 A0A0A0  ""  0 -1.6617694 -1.5542701 2.8198857 2187 0 2187 1 1094 1094 0 18.25 1 -0.091 -18.151 -0.579 19.328 0 0 0 0 0 0.506 7.069 0.7 1.875 2.112 0.7 0 1095 135 2183 1 <> <> <> <> <>
  1095 15 18.331060 -9.872632 9.042532 331 " " D "A" 75 -0.80000 -0.80000 "ASP " " OD1" "    " 8 0 FF5757  ""  0 -1.4924781 4.5926661 1.0978928 2188 0 2188 1 1095 1095 0 17.97 1 0.116 19.822 0.911 -28.809 0 0 -0.15 0 0 -8.111 5.118 -0.8 1.48 1.678 -0.8 0.625 1096 135 2184 1 <> <> <> <> <>
  1096 18 19.116726 -10.422103 10.976249 331 " " D "A" 75 -0.80000 -0.80000 "ASP " " OD2" "    " 8 -1 FF5757  ""  0 -4.1270695 3.0032156 -3.5998538 2189 0 2189 1 1096 1096 0 20.7 1 0.081 12.588 -1.565 -25.879 0 0 -0.864 0 0 -15.64 6.89 -0.8 1.48 1.678 -0.8 0 1097 135 2185 1 <> <> <> <> <>
  1097 25 19.328955 -13.473263 10.933281 331 " " D "A" 38 -0.50000 -0.50000 "ASP " " N  " "    " 7 0 2F2FFF  ""  0 -1.0998288 -4.6234264 -1.2271532 2190 0 2190 1 1097 1097 1 12.14 1 2.54 -31.897 -0.864 32.792 0 0 -0.374 0 0 2.197 7.441 -0.5 1.625 1.92 -0.5 0 1090 135 2186 1 <> <> <> <> <>
  1098 3 18.277645 -13.331380 9.863496 331 " " D "A" 2 0.14000 0.14000 "ASP " " CA " "    " 6 0 A0A0A0  ""  0 -5.1540356 -4.1610613 2.2017224 2191 0 2191 1 1098 1098 1 12.94 1 1.237 9.269 -0.422 -6.671 0 -1.953 0 0 0 1.459 7.872 0.14 1.75 1.975 0.14 0 1091 135 2187 1 <> <> <> <> <>
  1099 2 19.072855 -13.344501 8.551317 331 " " D "A" 2 0.50000 0.50000 "ASP " " C  " "    " 6 0 A0A0A0  ""  0 -6.9966612 4.5605011 2.2891052 2192 0 2192 1 1099 1099 0 13.92 1 0.371 29.584 1.58 -41.775 0 0 0 0 0 -10.241 6.403 0.5 1.875 2.112 0.5 0.27 1092 135 2188 1 <> <> <> <> <>
  1100 15 20.099630 -12.748097 8.332365 331 " " D "A" 75 -0.50000 -0.50000 "ASP " " O  " "    " 8 0 FF5757  ""  0 3.0988209 -1.2316284 -2.1067278 2193 0 2193 1 1100 1100 0 12.05 1 0.022 -49.735 0.06 39.734 0 0 -0.259 0 0 -10.177 4.412 -0.5 1.48 1.678 -0.5 3.335 1093 135 2189 1 <> <> <> <> <>
  1101 25 21.657028 -17.898418 4.982827 332 " " R "A" 38 -0.69997 -0.69997 "ARG " " NE " "    " 7 0 2F2FFF  ""  0 -0.31086397 -0.73039609 1.5644059 2198 0 2198 1 1101 1101 1 17.03 1 0.398 10.739 -0.547 -9.207 0 0 -0.455 0 0 0.927 4.432 -0.7 1.625 1.838 -0.7 2.07 1105 136 2194 1 <> <> <> <> <>
  1102 2 22.285601 -19.080099 4.973637 332 " " R "A" 2 0.63990 0.63990 "ARG " " CZ " "    " 6 0 A0A0A0  ""  0 -0.62630981 1.3590627 -0.37429589 2199 0 2199 1 1102 1102 0 24.71 1 0.096 -24.157 -0.267 -2.832 0 -0.973 0 0 0 -28.133 3.931 0.64 1.125 1.288 0.64 0 1106 136 2195 1 <> <> <> <> <>
  1103 25 22.963047 -19.560387 6.014745 332 " " R "A" 38 -0.79997 -0.79997 "ARG " " NH2" "    " 7 0 2F2FFF  ""  0 -3.9922845 6.5825696 -2.6816022 2200 0 2200 1 1103 1103 2 22.98 1 0.046 10.016 -0.247 -14.338 0 0 -0.059 0 0 -4.583 3.016 -0.8 1.625 1.838 -0.8 33.462 1107 136 2196 1 <> <> <> <> <>
  1104 31 22.244089 -19.921829 3.951328 332 " " R "A" 38 -0.79997 -0.79997 "ARG " " NH1" "    " 7 1 2F2FFF  ""  0 1.7783629 7.3303204 -7.2230382 2201 0 2201 1 1104 1104 2 20.35 1 0.028 14.734 -0.007 -12.215 0 0 -1.617 0 0 0.923 4.142 -0.8 1.625 1.838 -0.8 2.645 1108 136 2197 1 <> <> <> <> <>
  1105 25 18.416443 -14.012992 7.585061 332 " " R "A" 38 -0.50000 -0.50000 "ARG " " N  " "    " 7 0 2F2FFF  ""  0 -6.141119 -1.1103207 -0.10612635 2202 0 2202 1 1105 1105 1 12.93 1 1.866 -32.465 1.139 34.358 0 0 -0.076 0 0 4.821 6.557 -0.5 1.625 1.92 -0.5 0 1098 136 2198 1 <> <> <> <> <>
  1106 3 18.852463 -14.088154 6.206565 332 " " R "A" 2 0.14000 0.14000 "ARG " " CA " "    " 6 0 A0A0A0  ""  0 -3.7185607 -9.4772825 -2.0443709 2203 0 2203 1 1106 1106 1 12.32 1 2.503 8.208 0.027 -6.833 0 -1.14 0 0 0 2.766 6.393 0.14 1.75 1.975 0.14 0 1099 136 2199 1 <> <> <> <> <>
  1107 2 17.725424 -14.722656 5.396972 332 " " R "A" 2 0.50000 0.50000 "ARG " " C  " "    " 6 0 A0A0A0  ""  0 4.4539747 -4.8571358 7.1421905 2204 0 2204 1 1107 1107 0 13.46 1 1.138 38.826 -0.016 -41.434 0 0 0 0 0 -1.485 6.944 0.5 1.875 2.112 0.5 0.943 1100 136 2200 1 <> <> <> <> <>
  1108 15 17.033398 -15.551587 5.950276 332 " " R "A" 75 -0.50000 -0.50000 "ARG " " O  " "    " 8 0 FF5757  ""  0 -1.1150097 -5.4329858 -4.9284801 2205 0 2205 1 1108 1108 0 12.83 1 0.109 -47.261 -0.506 37.025 0 0 -0.127 0 0 -10.76 5.797 -0.5 1.48 1.678 -0.5 0 1101 136 2201 1 <> <> <> <> <>
  1109 3 20.206299 -14.769500 5.793359 332 " " R "A" 2 -0.12000 -0.12000 "ARG " " CB " "    " 6 0 A0A0A0  ""  0 -0.1883139 1.0346683 10.644613 2206 0 2206 1 1109 1109 2 13.56 1 2.673 -6.24 -0.465 8.758 0 -1.72 0 0 0 3.004 5.349 -0.12 1.75 1.975 -0.12 0 1102 136 2202 1 <> <> <> <> <>
  1110 3 20.313770 -16.260075 6.155277 332 " " R "A" 2 -0.05000 -0.05000 "ARG " " CG " "    " 6 0 A0A0A0  ""  0 -5.7256398 -2.1120343 -4.2258368 2207 0 2207 1 1110 1110 2 14.17 1 1.475 -2.466 -0.258 3.966 0 -1.971 0 0 0 0.746 5.997 -0.05 1.75 1.975 -0.05 0 1103 136 2203 1 <> <> <> <> <>
  1111 3 21.711880 -16.907385 6.021319 332 " " R "A" 2 0.19000 0.19000 "ARG " " CD " "    " 6 0 A0A0A0  ""  0 -3.0348766 6.4214792 4.4114928 2208 0 2208 1 1111 1111 2 18.74 1 0.573 11.83 -0.194 -12.354 0 -1.388 0 0 0 -1.534 4.56 0.19 1.75 1.975 0.19 0.249 1104 136 2204 1 <> <> <> <> <>
  1112 15 15.087954 -16.711582 2.851969 333 " " P "A" 75 -0.50000 -0.50000 "PRO " " O  " "    " 8 0 FF5757  ""  0 -0.63335037 7.8007083 1.03167 2222 0 2222 1 1112 1112 0 13.85 1 0.04 -41.183 0.056 36.213 0 0 -0.004 0 0 -4.88 5.688 -0.5 1.48 1.678 -0.5 0 1112 137 2218 1 <> <> <> <> <>
  1113 3 16.107533 -13.728427 2.180003 333 " " P "A" 2 -0.12000 -0.12000 "PRO " " CB " "    " 6 0 A0A0A0  ""  0 -0.092849031 3.9123335 8.1093082 2223 0 2223 1 1113 1113 2 13.67 1 4.254 -6.937 -1.165 9.345 0 -2.741 0 0 0 2.755 6.791 -0.12 1.75 1.975 -0.12 0 1113 137 2219 1 <> <> <> <> <>
  1114 3 17.509932 -13.373251 1.917982 333 " " P "A" 2 -0.12000 -0.12000 "PRO " " CG " "    " 6 0 A0A0A0  ""  0 -0.38500151 0.4785471 3.5994549 2224 0 2224 1 1114 1114 2 14.94 1 1.064 -6.512 -1.276 10.073 0 -2.593 0 0 0 0.757 6.666 -0.12 1.75 1.975 -0.12 0 1114 137 2220 1 <> <> <> <> <>
  1115 3 18.277086 -13.371540 3.335684 333 " " P "A" 2 -0.05000 -0.05000 "PRO " " CD " "    " 6 0 A0A0A0  ""  0 -6.0215249 2.2586045 4.1654754 2225 0 2225 1 1115 1115 2 13.48 1 1.621 -2.723 0 4.214 0 -1.802 0 0 0 1.31 6.25 -0.05 1.75 1.975 -0.05 0 1115 137 2221 1 <> <> <> <> <>
  1116 25 17.468718 -14.316507 4.120259 333 " " P "A" 38 -0.14000 -0.14000 "PRO " " N  " "    " 7 0 2F2FFF  ""  0 6.8198285 0.39733103 -0.58768779 2226 0 2226 1 1116 1116 0 14.2 1 1.934 -11.78 -0.53 11.577 0 0 0 0 0 1.201 7.159 -0.14 1.625 1.92 -0.14 0 1109 137 2222 1 <> <> <> <> <>
  1117 3 16.283146 -14.684118 3.403482 333 " " P "A" 2 0.01000 0.01000 "PRO " " CA " "    " 6 0 A0A0A0  ""  0 -2.1465552 8.4416485 6.3830972 2227 0 2227 1 1117 1117 1 12.75 1 1.123 0.73 -0.697 0.57 0 -1.925 0 0 0 -0.199 7.349 0.01 1.75 1.975 0.01 0 1110 137 2223 1 <> <> <> <> <>
  1118 2 16.195917 -16.171556 2.979586 333 " " P "A" 2 0.50000 0.50000 "PRO " " C  " "    " 6 0 A0A0A0  ""  0 6.9442005 5.2954082 4.9548531 2228 0 2228 1 1118 1118 0 13.11 1 -0.145 27.778 0.486 -40.174 0 0 0 0 0 -12.056 7.459 0.5 1.875 2.112 0.5 0 1111 137 2224 1 <> <> <> <> <>
  1119 3 18.882563 -18.248997 1.225684 334 " " D "A" 2 -0.22000 -0.22000 "ASP " " CB " "    " 6 0 A0A0A0  ""  0 0.48266959 -0.067697607 -0.43210933 2236 0 2236 1 1119 1119 2 15.38 1 -0.687 -15.746 -0.78 14.728 0 -2.184 0 0 0 -4.67 5.434 -0.22 1.75 1.975 -0.22 0 1120 138 2232 1 <> <> <> <> <>
  1120 2 20.121317 -18.217331 2.112156 334 " " D "A" 2 0.70000 0.70000 "ASP " " CG " "    " 6 0 A0A0A0  ""  0 4.381443 -3.0305762 3.8702567 2237 0 2237 1 1120 1120 0 17.86 1 -1.851 -16.842 -0.136 17.47 0 0 0 0 0 -1.359 5.239 0.7 1.875 2.112 0.7 0.809 1121 138 2233 1 <> <> <> <> <>
  1121 15 20.277411 -17.320395 2.917031 334 " " D "A" 75 -0.80000 -0.80000 "ASP " " OD1" "    " 8 0 FF5757  ""  0 7.6172471 4.0215769 -5.7955966 2238 0 2238 1 1121 1121 0 21.23 1 0.111 12.906 0.367 -25.773 0 0 -0.588 0 0 -12.978 5.209 -0.8 1.48 1.678 -0.8 0 1122 138 2234 1 <> <> <> <> <>
  1122 18 21.056479 -18.976431 1.730306 334 " " D "A" 75 -0.80000 -0.80000 "ASP " " OD2" "    " 8 -1 FF5757  ""  0 1.0186 1.4623877 2.7666929 2239 0 2239 1 1122 1122 0 16.97 1 0.093 14.099 -0.583 -24.786 0 0 -1.126 0 0 -12.303 4.164 -0.8 1.48 1.678 -0.8 2.606 1123 138 2235 1 <> <> <> <> <>
  1123 25 17.369961 -16.807884 2.739251 334 " " D "A" 38 -0.50000 -0.50000 "ASP " " N  " "    " 7 0 2F2FFF  ""  0 5.7644892 5.4660649 4.4466195 2240 0 2240 1 1123 1123 1 12.62 1 -0.839 -30.463 1.504 33.383 0 0 -0.01 0 0 3.575 7.182 -0.5 1.625 1.92 -0.5 0 1116 138 2236 1 <> <> <> <> <>
  1124 3 17.522266 -18.142843 2.042836 334 " " D "A" 2 0.14000 0.14000 "ASP " " CA " "    " 6 0 A0A0A0  ""  0 -4.5485954 -3.9666793 5.0087409 2241 0 2241 1 1124 1124 1 13.89 1 -1.097 8.063 0.041 -5.288 0 -2.263 0 0 0 -0.545 6.567 0.14 1.75 1.975 0.14 0 1117 138 2237 1 <> <> <> <> <>
  1125 2 17.454931 -19.303234 3.022917 334 " " D "A" 2 0.50000 0.50000 "ASP " " C  " "    " 6 0 A0A0A0  ""  0 -2.076215 -7.6785278 3.1441512 2242 0 2242 1 1125 1125 0 15.73 1 -0.428 21.8 1.181 -36.129 0 0 0 0 0 -13.576 6.014 0.5 1.875 2.112 0.5 0 1118 138 2238 1 <> <> <> <> <>
  1126 15 17.577435 -20.447325 2.639150 334 " " D "A" 75 -0.50000 -0.50000 "ASP " " O  " "    " 8 0 FF5757  ""  0 -0.30551064 -1.3285724 -9.6313057 2243 0 2243 1 1126 1126 0 15.36 1 0.029 -40.269 -0.299 30.399 0 0 -0.038 0 0 -10.178 3.617 -0.5 1.48 1.678 -0.5 16.99 1119 138 2239 1 <> <> <> <> <>
  1127 25 17.474985 -18.945148 4.325723 335 " " M "A" 38 -0.50000 -0.50000 "MET " " N  " "    " 7 0 2F2FFF  ""  0 -7.8145175 -3.3304234 -2.6314607 2248 0 2248 1 1127 1127 1 14.88 1 1.386 -28.679 0.294 29.904 0 0 -0.132 0 0 2.773 6.892 -0.5 1.625 1.92 -0.5 0 1124 139 2244 1 <> <> <> <> <>
  1128 3 17.477430 -19.945961 5.354398 335 " " M "A" 2 0.14000 0.14000 "MET " " CA " "    " 6 0 A0A0A0  ""  0 -2.966013 0.8655777 2.8602891 2249 0 2249 1 1128 1128 1 15.6 1 1.716 7.032 -0.189 -5.121 0 -1.395 0 0 0 2.044 6.466 0.14 1.75 1.975 0.14 0 1125 139 2245 1 <> <> <> <> <>
  1129 2 16.050772 -20.180836 5.741478 335 " " M "A" 2 0.50000 0.50000 "MET " " C  " "    " 6 0 A0A0A0  ""  0 10.396426 0.1269155 -3.946646 2250 0 2250 1 1129 1129 0 16.09 1 0.329 22.006 -0.351 -33.818 0 0 0 0 0 -11.834 6.217 0.5 1.875 2.112 0.5 0 1126 139 2246 1 <> <> <> <> <>
  1130 15 15.305671 -19.216228 5.961348 335 " " M "A" 75 -0.50000 -0.50000 "MET " " O  " "    " 8 0 FF5757  ""  0 0.20361029 2.7310352 -2.3026023 2251 0 2251 1 1130 1130 0 17.38 1 0.056 -39.677 -0.219 32.874 0 0 -0.002 0 0 -6.967 4.941 -0.5 1.48 1.678 -0.5 0 1127 139 2247 1 <> <> <> <> <>
  1131 3 18.362743 -19.393013 6.504482 335 " " M "A" 2 -0.12000 -0.12000 "MET " " CB " "    " 6 0 A0A0A0  ""  0 1.3736221 2.8258252 -6.8470659 2252 0 2252 1 1131 1131 2 15.53 1 1.916 -6.526 -0.423 7.672 0 -2.155 0 0 0 0.483 6.662 -0.12 1.75 1.975 -0.12 0 1128 139 2248 1 <> <> <> <> <>
  1132 3 18.668468 -20.486460 7.656692 335 " " M "A" 2 0.04750 0.04750 "MET " " CG " "    " 6 0 A0A0A0  ""  0 2.8468769 2.670336 -2.9102323 2253 0 2253 1 1132 1132 2 17.48 1 0.92 2.709 -0.77 -2.971 0 -2.243 0 0 0 -2.355 6.619 0.0475 1.75 1.975 0.048 0 1129 139 2249 1 <> <> <> <> <>
  1133 49 19.864107 -20.103725 8.820079 335 " " M "A" 13 -0.33500 -0.33500 "MET " " SD " "    " 16 0 E1E11E  ""  0 -5.4761777 -0.57416803 2.8070223 2254 0 2254 1 1133 1133 0 21.77 1 0.579 -20.543 -2.103 21.106 0 -3.451 0 0 0 -4.412 5.101 -0.335 1.8 2.03 -0.335 4.89 1130 139 2250 1 <> <> <> <> <>
  1134 3 19.253159 -18.554707 9.489336 335 " " M "A" 2 -0.01250 -0.01250 "MET " " CE " "    " 6 0 A0A0A0  ""  0 4.3394723 1.3029262 -7.870533 2255 0 2255 1 1134 1134 3 12.53 1 0.142 -0.827 -1.092 1.776 0 -2.78 0 0 0 -2.781 5.702 -0.0125 1.75 1.975 -0.013 0 1131 139 2251 1 <> <> <> <> <>
  1135 3 14.288953 -21.799065 6.276563 336 " " M "A" 2 0.14000 0.14000 "MET " " CA " "    " 6 0 A0A0A0  ""  0 3.0132761 -7.0181179 -3.8838356 2265 0 2265 1 1135 1135 1 16.53 1 1.205 6.303 -0.426 -3.819 0 -1.534 0 0 0 1.729 6.713 0.14 1.75 1.975 0.14 0 1133 140 2261 1 <> <> <> <> <>
  1136 2 14.265492 -22.847975 7.413125 336 " " M "A" 2 0.50000 0.50000 "MET " " C  " "    " 6 0 A0A0A0  ""  0 -4.3289104 2.1446092 -0.50889993 2266 0 2266 1 1136 1136 0 16.47 1 -0.016 20.372 -0.358 -31.253 0 0 0 0 0 -11.256 6.192 0.5 1.875 2.112 0.5 0 1134 140 2262 1 <> <> <> <> <>
  1137 15 14.889069 -23.908731 7.323616 336 " " M "A" 75 -0.50000 -0.50000 "MET " " O  " "    " 8 0 FF5757  ""  0 -5.7692633 1.3035378 -0.9078896 2267 0 2267 1 1137 1137 0 14.67 1 0.081 -35.243 -0.264 27.724 0 0 0 0 0 -7.702 4.129 -0.5 1.48 1.678 -0.5 7.4 1135 140 2263 1 <> <> <> <> <>
  1138 3 13.573601 -22.268959 5.074674 336 " " M "A" 2 -0.12000 -0.12000 "MET " " CB " "    " 6 0 A0A0A0  ""  0 -4.5951734 3.0908048 -4.0641241 2268 0 2268 1 1138 1138 2 17.35 1 2.225 -6.141 -0.839 6.287 0 -1.787 0 0 0 -0.256 5.997 -0.12 1.75 1.975 -0.12 0 1136 140 2264 1 <> <> <> <> <>
  1139 3 13.429634 -21.211351 3.920507 336 " " M "A" 2 0.04750 0.04750 "MET " " CG " "    " 6 0 A0A0A0  ""  0 -2.7345471 0.40776423 -1.6302544 2269 0 2269 1 1139 1139 2 23.75 1 0.929 2.295 -0.78 -2.373 0 -1.91 0 0 0 -1.839 6.171 0.0475 1.75 1.975 0.048 0 1137 140 2265 1 <> <> <> <> <>
  1140 49 12.378597 -21.802626 2.460640 336 " " M "A" 13 -0.33500 -0.33500 "MET " " SD " "    " 16 0 E1E11E  ""  0 0.61537451 -1.4741434 0.72429979 2270 0 2270 1 1140 1140 0 31.27 1 0.419 -16.362 -2.489 17.261 0 -3.365 0 0 0 -4.534 5.41 -0.335 1.8 2.03 -0.335 2.702 1138 140 2266 1 <> <> <> <> <>
  1141 3 10.760368 -22.073458 3.274901 336 " " M "A" 2 -0.01250 -0.01250 "MET " " CE " "    " 6 0 A0A0A0  ""  0 2.8636696 3.3498144 0.25237733 2271 0 2271 1 1141 1141 3 34.68 1 0.17 -0.618 -0.875 1.668 0 -1.73 0 0 0 -1.385 4.266 -0.0125 1.75 1.975 -0.013 2.743 1139 140 2267 1 <> <> <> <> <>
  1142 25 15.674788 -21.433876 5.946550 336 " " M "A" 38 -0.50000 -0.50000 "MET " " N  " "    " 7 0 2F2FFF  ""  0 -0.61371297 -4.9951644 5.8317289 2272 0 2272 1 1142 1142 1 16.42 1 1.467 -25.004 -0.236 24.001 0 0 -0.038 0 0 0.19 5.626 -0.5 1.625 1.92 -0.5 1.61 1132 140 2268 1 <> <> <> <> <>
  1143 15 11.240267 -23.074785 9.636859 337 " " A "A" 75 -0.50000 -0.50000 "ALA " " O  " "    " 8 0 FF5757  ""  2 3.289978 0.42380041 1.7504375 2282 0 2282 1 1143 1143 0 13.85 1 0.027 -43.241 -0.134 30.023 0 0 -0.124 0 0 -13.45 7.341 -0.5 1.48 1.678 -0.5 0 1143 141 2278 1 <> <> <> <> <>
  1144 3 14.330976 -22.340969 10.858856 337 " " A "A" 2 -0.18000 -0.18000 "ALA " " CB " "    " 6 0 A0A0A0  ""  2 -0.78453207 2.2375264 -8.9485159 2283 0 2283 1 1144 1144 3 15.36 1 1.018 -6.333 -0.995 9.626 0 -2.36 0 0 0 0.957 6.736 -0.18 1.75 1.975 -0.18 0 1144 141 2279 1 <> <> <> <> <>
  1145 25 13.698483 -22.435959 8.491504 337 " " A "A" 38 -0.50000 -0.50000 "ALA " " N  " "    " 7 0 2F2FFF  ""  2 5.2011027 0.021214232 0.82894892 2284 0 2284 1 1145 1145 1 15.06 1 0.861 -23.833 -0.435 25.244 0 0 -0.11 0 0 1.728 7.109 -0.5 1.625 1.92 -0.5 0 1140 141 2280 1 <> <> <> <> <>
  1146 3 13.694781 -23.207247 9.705427 337 " " A "A" 2 0.14000 0.14000 "ALA " " CA " "    " 6 0 A0A0A0  ""  2 -8.0540199 2.7310228 -2.9288764 2285 0 2285 1 1146 1146 1 14.15 1 0.792 5.678 -0.787 -4.334 0 -1.826 0 0 0 -0.477 7.526 0.14 1.75 1.975 0.14 0 1141 141 2281 1 <> <> <> <> <>
  1147 2 12.227309 -23.617481 10.084199 337 " " A "A" 2 0.50000 0.50000 "ALA " " C  " "    " 6 0 A0A0A0  ""  2 -2.1455936 -0.84054363 -6.4321961 2286 0 2286 1 1147 1147 0 14.8 1 0.336 23.131 -0.816 -30.846 0 0 0 0 0 -8.194 8.028 0.5 1.875 2.112 0.5 0 1142 141 2282 1 <> <> <> <> <>
  1148 25 12.095222 -24.666180 10.895621 338 " " K "A" 38 -0.50000 -0.50000 "LYS " " N  " "    " 7 0 2F2FFF  ""  2 -1.9318454 -5.7515922 0.12916496 2292 0 2292 1 1148 1148 1 13.54 1 0.924 -25.716 -0.679 22.843 0 0 -0.124 0 0 -2.753 7.15 -0.5 1.625 1.92 -0.5 0 1145 142 2288 1 <> <> <> <> <>
  1149 3 10.833156 -25.131945 11.463231 338 " " K "A" 2 0.14000 0.14000 "LYS " " CA " "    " 6 0 A0A0A0  ""  2 -4.3376665 -0.053974863 8.7721682 2293 0 2293 1 1149 1149 1 13.94 1 1.089 6.932 -0.603 -3.713 0 0 0 0 0 3.705 6.695 0.14 1.75 1.975 0.14 0 1146 142 2289 1 <> <> <> <> <>
  1150 2 10.414289 -24.101068 12.636677 338 " " K "A" 2 0.50000 0.50000 "LYS " " C  " "    " 6 0 A0A0A0  ""  2 -1.3900363 3.0772941 -9.0472937 2294 0 2294 1 1150 1150 0 12.95 1 0.106 20.612 -0.255 -28.414 0 0 0 0 0 -7.951 6.374 0.5 1.875 2.112 0.5 0.943 1147 142 2290 1 <> <> <> <> <>
  1151 15 11.036654 -24.110003 13.683965 338 " " K "A" 75 -0.50000 -0.50000 "LYS " " O  " "    " 8 0 FF5757  ""  2 -0.4788174 2.4208865 1.2893595 2295 0 2295 1 1151 1151 0 11.99 1 0.191 -38.321 -0.143 26.504 0 0 -0.121 0 0 -11.891 5.401 -0.5 1.48 1.678 -0.5 0.521 1148 142 2291 1 <> <> <> <> <>
  1152 3 10.936253 -26.488913 12.074479 338 " " K "A" 2 -0.12000 -0.12000 "LYS " " CB " "    " 6 0 A0A0A0  ""  2 -1.9286493 -1.9717178 1.9239135 2296 0 2296 1 1152 1152 2 14.99 1 2.021 -4.988 -0.479 6.148 0 0 0 0 0 2.703 5.275 -0.12 1.75 1.975 -0.12 0 1149 142 2292 1 <> <> <> <> <>
  1153 3 9.566534 -27.066414 12.708466 338 " " K "A" 2 -0.12000 -0.12000 "LYS " " CG " "    " 6 0 A0A0A0  ""  2 -6.0328588 -8.7339487 -3.058105 2297 0 2297 1 1153 1153 2 20.1 1 0.503 -4.035 -0.626 5.665 0 0 0 0 0 1.507 5.014 -0.12 1.75 1.975 -0.12 0 1150 142 2293 1 <> <> <> <> <>
  1154 3 8.423286 -26.977526 11.668033 338 " " K "A" 2 -0.12000 -0.12000 "LYS " " CD " "    " 6 0 A0A0A0  ""  2 -0.45670047 -1.1212257 0.90281266 2298 0 2298 1 1154 1154 2 27.41 1 0.516 -4.221 -0.515 6.266 0 0 0 0 0 2.047 3.881 -0.12 1.75 1.975 -0.12 0.623 1151 142 2294 1 <> <> <> <> <>
  1155 3 7.106058 -27.686432 12.075709 338 " " K "A" 2 0.19000 0.19000 "LYS " " CE " "    " 6 0 A0A0A0  ""  2 -7.3624506 0.2708472 -2.0767224 2299 0 2299 1 1155 1155 2 34.64 1 0.541 6.116 -0.183 -8.808 0 0 0 0 0 -2.334 3.763 0.19 1.75 1.975 0.19 1.372 1152 142 2295 1 <> <> <> <> <>
  1156 32 6.242252 -27.809799 10.920739 338 " " K "A" 38 -0.30000 -0.30000 "LYS " " NZ " "    " 7 1 2F2FFF  ""  2 1.0698563 3.5439744 -8.1085758 2300 0 2300 1 1156 1156 3 42.35 1 0.167 3.196 -0.409 -3.891 0 0 -0.02 0 0 -0.957 2.88 -0.3 1.625 2.1 -0.3 50.136 1153 142 2296 1 <> <> <> <> <>
  1157 3 8.624054 -20.982191 12.848072 339 " " Y "A" 2 -0.00500 -0.00500 "TYR " " CB " "    " 6 0 A0A0A0  ""  2 1.8087295 0.52332675 0.64399606 2314 0 2314 1 1157 1157 2 10.46 1 1.89 -0.289 -0.876 0.381 0 -1.507 0 -0.003 0 -0.404 7.062 -0.005 1.75 1.975 -0.005 0.125 1158 143 2310 1 <> <> <> <> <>
  1158 2 9.781622 -20.039053 12.686402 339 " " Y "A" 2 -0.11500 -0.11500 "TYR " " CG " "    " 6 0 A0A0A0  ""  2 2.2628446 9.5216646 -1.0469034 2315 0 2315 1 1158 1158 0 11.57 1 0.152 -6.129 0.166 6.838 0 -0.71 0 -0.003 0 0.315 8.259 -0.115 1.775 2.002 -0.115 0 1159 143 2311 1 <> <> <> <> <>
  1159 2 10.909867 -20.194817 11.848509 339 " " Y "A" 2 -0.11500 -0.11500 "TYR " " CD1" "    " 6 0 A0A0A0  ""  2 0.45688975 -4.453176 -4.3038917 2316 0 2316 1 1159 1159 1 8.25 1 0.219 -7.277 0.517 7.343 0 -0.557 0 -0.003 0 0.243 8.321 -0.115 1.775 2.002 -0.115 0 1160 143 2312 1 <> <> <> <> <>
  1160 2 9.754015 -18.775547 13.482327 339 " " Y "A" 2 -0.11500 -0.11500 "TYR " " CD2" "    " 6 0 A0A0A0  ""  2 2.6896691 -2.4873524 -2.409797 2317 0 2317 1 1160 1160 1 11.72 1 0.282 -7.99 0.021 7.592 0 -1.027 0 -0.003 0 -1.125 7.169 -0.115 1.775 2.002 -0.115 0 1161 143 2313 1 <> <> <> <> <>
  1161 2 11.891883 -19.168444 11.644725 339 " " Y "A" 2 -0.11500 -0.11500 "TYR " " CE1" "    " 6 0 A0A0A0  ""  2 -10.511739 -2.899735 -2.7942913 2318 0 2318 1 1161 1161 1 11.64 1 0.265 -8.655 -0.293 8.183 0 -0.831 0 -0.003 0 -1.334 7.586 -0.115 1.775 2.002 -0.115 0 1162 143 2314 1 <> <> <> <> <>
  1162 2 10.753665 -17.795197 13.272777 339 " " Y "A" 2 -0.11500 -0.11500 "TYR " " CE2" "    " 6 0 A0A0A0  ""  2 -4.0042701 -4.212553 -3.3742692 2319 0 2319 1 1162 1162 1 12.84 1 0.352 -9.592 -0.104 8.571 0 -1.289 0 -0.003 0 -2.066 7.142 -0.115 1.775 2.002 -0.115 0 1163 143 2315 1 <> <> <> <> <>
  1163 2 11.786379 -17.948254 12.370531 339 " " Y "A" 2 0.15000 0.15000 "TYR " " CZ " "    " 6 0 A0A0A0  ""  2 2.8989589 -1.23019 -4.3207679 2320 0 2320 1 1163 1163 0 13.96 1 0.347 9.72 -0.22 -11.788 0 -1.223 0 -0.003 0 -3.167 7.371 0.15 1.775 2.002 0.15 0 1164 143 2316 1 <> <> <> <> <>
  1164 16 12.810046 -17.058371 12.417706 339 " " Y "A" 75 -0.58500 -0.58500 "TYR " " OH " "    " 8 0 FF5757  ""  2 2.4445512 2.7415674 -8.0691462 2321 0 2321 1 1164 1164 1 12.73 1 0.123 -40.241 -1.313 39.347 0 0 0 -0.003 0 -2.086 5.586 -0.585 1.535 1.739 -0.585 0 1165 143 2317 1 <> <> <> <> <>
  1165 25 9.352659 -23.308887 12.542339 339 " " Y "A" 38 -0.50000 -0.50000 "TYR " " N  " "    " 7 0 2F2FFF  ""  2 3.4677947 -4.150588 -2.4945436 2322 0 2322 1 1165 1165 1 9.92 1 1.326 -22.186 -0.184 20.529 0 0 -0.057 0 0 -0.572 6.092 -0.5 1.625 1.92 -0.5 0 1154 143 2318 1 <> <> <> <> <>
  1166 3 8.982335 -22.297115 13.486233 339 " " Y "A" 2 0.14000 0.14000 "TYR " " CA " "    " 6 0 A0A0A0  ""  2 1.0805308 -7.4995418 3.9836009 2323 0 2323 1 1166 1166 1 11.24 1 1.217 6.512 -0.576 -3.597 0 -1.504 0 0 0 2.051 6.964 0.14 1.75 1.975 0.14 0 1155 143 2319 1 <> <> <> <> <>
  1167 2 7.820166 -22.878145 14.312010 339 " " Y "A" 2 0.50000 0.50000 "TYR " " C  " "    " 6 0 A0A0A0  ""  2 6.9157557 8.4465017 3.6600697 2324 0 2324 1 1167 1167 0 12.04 1 -0.222 17.751 -0.707 -27.7 0 0 0 0 0 -10.878 5.919 0.5 1.875 2.112 0.5 1.348 1156 143 2320 1 <> <> <> <> <>
  1168 15 6.648891 -22.656960 14.004115 339 " " Y "A" 75 -0.50000 -0.50000 "TYR " " O  " "    " 8 0 FF5757  ""  2 -6.33921 -4.9952259 -6.5607843 2325 0 2325 1 1168 1168 0 13.26 1 0.028 -35.868 -0.811 25.439 0 0 -0.121 0 0 -11.333 4.61 -0.5 1.48 1.678 -0.5 2.085 1157 143 2321 1 <> <> <> <> <>
  1169 2 7.047596 -26.038170 18.090319 340 " " D "A" 2 0.70000 0.70000 "ASP " " CG " "    " 6 0 A0A0A0  ""  2 -6.5504313 3.9713886 0.03973728 2335 0 2335 1 1169 1169 0 14.73 1 -0.269 -19.195 -0.024 18.945 0 0 0 0 0 -0.543 4.524 0.7 1.875 2.112 0.7 0.135 1171 144 2331 1 <> <> <> <> <>
  1170 15 7.519013 -26.084826 19.234819 340 " " D "A" 75 -0.80000 -0.80000 "ASP " " OD1" "    " 8 0 FF5757  ""  2 3.7305031 -0.97364908 -4.2725563 2336 0 2336 1 1170 1170 0 15.33 1 0.155 16.109 1.26 -27.524 0 0 -0.753 0 0 -10.753 4.328 -0.8 1.48 1.678 -0.8 0.208 1172 144 2332 1 <> <> <> <> <>
  1171 18 6.007464 -26.635431 17.760204 340 " " D "A" 75 -0.80000 -0.80000 "ASP " " OD2" "    " 8 -1 FF5757  ""  2 0.34278259 2.5471678 3.4533436 2337 0 2337 1 1171 1171 0 20.01 1 0.082 14.223 -0.481 -29.071 0 0 -1.211 0 0 -16.458 3.13 -0.8 1.48 1.678 -0.8 18.136 1173 144 2333 1 <> <> <> <> <>
  1172 25 8.214054 -23.693415 15.378563 340 " " D "A" 38 -0.50000 -0.50000 "ASP " " N  " "    " 7 0 2F2FFF  ""  2 1.4413991 -1.3834957 -5.056632 2338 0 2338 1 1172 1172 1 12.13 1 1.421 -16.463 -0.346 20.997 0 0 -0.121 0 0 5.489 6.078 -0.5 1.625 1.92 -0.5 0 1166 144 2334 1 <> <> <> <> <>
  1173 3 7.280980 -24.041767 16.414640 340 " " D "A" 2 0.14000 0.14000 "ASP " " CA " "    " 6 0 A0A0A0  ""  2 0.77344787 0.47584796 0.59513932 2339 0 2339 1 1173 1173 1 11.05 1 0.969 4.464 -0.328 -2.316 0 -1.485 0 0 0 1.304 6.197 0.14 1.75 1.975 0.14 0 1167 144 2335 1 <> <> <> <> <>
  1174 2 7.230781 -23.015371 17.522121 340 " " D "A" 2 0.50000 0.50000 "ASP " " C  " "    " 6 0 A0A0A0  ""  2 3.013613 2.274523 -4.4335365 2340 0 2340 1 1174 1174 0 12.27 1 -0.192 14.097 2.489 -29.511 0 0 0 0 0 -13.116 6.798 0.5 1.875 2.112 0.5 0 1168 144 2336 1 <> <> <> <> <>
  1175 15 8.183462 -22.261683 17.663261 340 " " D "A" 75 -0.50000 -0.50000 "ASP " " O  " "    " 8 0 FF5757  ""  2 -3.3697822 -1.6475168 -4.5607371 2341 0 2341 1 1175 1175 0 11.94 1 0.185 -38.44 1.316 27.807 0 0 -0.122 0 0 -9.255 5.832 -0.5 1.48 1.678 -0.5 0 1169 144 2337 1 <> <> <> <> <>
  1176 3 7.851917 -25.361134 16.981283 340 " " D "A" 2 -0.22000 -0.22000 "ASP " " CB " "    " 6 0 A0A0A0  ""  2 10.995541 -9.0180197 4.0577831 2342 0 2342 1 1176 1176 2 10.02 1 1.417 -10.045 -0.717 9.202 0 -1.33 0 0 0 -1.474 4.741 -0.22 1.75 1.975 -0.22 0.374 1170 144 2338 1 <> <> <> <> <>
  1177 25 6.016135 -22.760941 18.136358 341 " " V "A" 38 -0.50000 -0.50000 "VAL " " N  " "    " 7 0 2F2FFF  ""  2 -1.3501438 -2.1243935 -3.8161464 2347 0 2347 1 1177 1177 1 11.7 1 1.846 -23.573 -0.352 22.781 0 0 -0.124 0 0 0.578 6.86 -0.5 1.625 1.92 -0.5 0 1174 145 2343 1 <> <> <> <> <>
  1178 3 5.845353 -21.741983 19.187016 341 " " V "A" 2 0.14000 0.14000 "VAL " " CA " "    " 6 0 A0A0A0  ""  2 -1.5135486 -7.3322077 8.5691471 2348 0 2348 1 1178 1178 1 10.7 1 1.461 7.304 -0.53 -5.055 0 -1.811 0 0 0 1.369 7.812 0.14 1.75 1.975 0.14 0 1175 145 2344 1 <> <> <> <> <>
  1179 2 4.665669 -22.006775 20.102257 341 " " V "A" 2 0.50000 0.50000 "VAL " " C  " "    " 6 0 A0A0A0  ""  2 -4.8970017 0.89870912 -0.25224108 2349 0 2349 1 1179 1179 0 10.7 1 -0.305 19.96 0.746 -31.473 0 0 0 0 0 -11.073 7.409 0.5 1.875 2.112 0.5 0 1176 145 2345 1 <> <> <> <> <>
  1180 15 3.697258 -22.687281 19.853466 341 " " V "A" 75 -0.50000 -0.50000 "VAL " " O  " "    " 8 0 FF5757  ""  2 -2.0446458 -1.7194576 2.6614163 2350 0 2350 1 1180 1180 0 12.81 1 0.046 -39.894 0.194 29.77 0 0 -0.117 0 0 -10.001 6.571 -0.5 1.48 1.678 -0.5 0 1177 145 2346 1 <> <> <> <> <>
  1181 3 5.888298 -20.291143 18.518311 341 " " V "A" 2 -0.06000 -0.06000 "VAL " " CB " "    " 6 0 A0A0A0  ""  2 -10.851817 -4.9893661 -11.14615 2351 0 2351 1 1181 1181 1 10.7 1 2.128 -2.741 -0.919 3.91 0 -2.173 0 0 0 0.206 7.464 -0.06 1.75 1.975 -0.06 0 1178 145 2347 1 <> <> <> <> <>
  1182 3 4.768830 -20.097401 17.471230 341 " " V "A" 2 -0.18000 -0.18000 "VAL " " CG2" "    " 6 0 A0A0A0  ""  2 2.1140406 0.017920956 1.6965588 2352 0 2352 1 1182 1182 3 11.38 1 0.017 -9.011 -0.232 11.062 0 -2.652 0 0 0 -0.817 6.675 -0.18 1.75 1.975 -0.18 0 1179 145 2348 1 <> <> <> <> <>
  1183 3 5.647651 -19.071682 19.490257 341 " " V "A" 2 -0.18000 -0.18000 "VAL " " CG1" "    " 6 0 A0A0A0  ""  2 -0.29273167 3.6053376 9.2959604 2353 0 2353 1 1183 1183 3 11.19 1 0.306 -9.645 -0.674 10.71 0 -2.271 0 0 0 -1.576 6.488 -0.18 1.75 1.975 -0.18 0.249 1180 145 2349 1 <> <> <> <> <>
  1184 2 3.787043 -19.956186 22.939480 342 " " T "A" 2 0.50000 0.50000 "THR " " C  " "    " 6 0 A0A0A0  ""  2 1.2377801 0.35364172 6.1502004 2363 0 2363 1 1184 1184 0 11.42 1 -0.554 24.09 0.239 -31.893 0 0 0 0 -0.237 -8.356 7.437 0.5 1.875 2.112 0.5 0 1183 146 2359 1 <> <> <> <> <>
  1185 15 4.827173 -19.293716 23.173401 342 " " T "A" 75 -0.50000 -0.50000 "THR " " O  " "    " 8 0 FF5757  ""  2 -2.0652952 3.7565324 -0.55758727 2364 0 2364 1 1185 1185 0 13 1 0.088 -40.023 -0.203 31.776 0 0 -0.12 0 -0.237 -8.721 6.123 -0.5 1.48 1.678 -0.5 0 1184 146 2360 1 <> <> <> <> <>
  1186 3 4.195900 -22.508343 23.489069 342 " " T "A" 2 0.20500 0.20500 "THR " " CB " "    " 6 0 A0A0A0  ""  2 1.9645064 -1.1975659 -1.1561894 2365 0 2365 1 1186 1186 1 11.56 1 2.092 8.958 -0.968 -10.187 0 -1.805 0 0 -0.237 -2.146 5.728 0.205 1.75 1.975 0.205 0 1185 146 2361 1 <> <> <> <> <>
  1187 16 4.363096 -23.763472 22.979721 342 " " T "A" 75 -0.68300 -0.68300 "THR " " OG1" "    " 8 0 FF5757  ""  2 -0.017341476 -4.2143168 1.5451391 2366 0 2366 1 1187 1187 1 14.55 1 0.892 -35.515 -0.954 37.545 0 0 -0.003 0 -0.237 1.726 4.054 -0.683 1.56 1.766 -0.683 4.624 1186 146 2362 1 <> <> <> <> <>
  1188 3 2.964646 -22.572214 24.466532 342 " " T "A" 2 -0.18000 -0.18000 "THR " " CG2" "    " 6 0 A0A0A0  ""  2 2.5865574 -7.8640671 -0.65458435 2367 0 2367 1 1188 1188 3 8.52 1 -0.427 -10.022 -0.43 10.653 0 -1.896 0 0 -0.237 -2.36 4.793 -0.18 1.75 1.975 -0.18 0 1187 146 2363 1 <> <> <> <> <>
  1189 25 4.829665 -21.479439 21.301743 342 " " T "A" 38 -0.50000 -0.50000 "THR " " N  " "    " 7 0 2F2FFF  ""  2 3.6787748 2.1045036 -2.0148683 2368 0 2368 1 1189 1189 1 11.16 1 1.963 -23.289 -0.107 24.397 0 0 -0.125 0 -0.237 2.6 7.059 -0.5 1.625 1.92 -0.5 0 1181 146 2364 1 <> <> <> <> <>
  1190 3 3.881969 -21.450186 22.404539 342 " " T "A" 2 0.14000 0.14000 "THR " " CA " "    " 6 0 A0A0A0  ""  2 7.1696696 -0.18470624 -3.4856489 2369 0 2369 1 1190 1190 1 11.19 1 1.346 8.566 -0.687 -6.324 0 -1.957 0 0 -0.237 0.707 7.484 0.14 1.75 1.975 0.14 0 1182 146 2365 1 <> <> <> <> <>
  1191 2 1.474781 -18.659082 24.958555 343 " " V "A" 2 0.50000 0.50000 "VAL " " C  " "    " 6 0 A0A0A0  ""  2 6.0494246 8.0235806 1.6882571 2377 0 2377 1 1191 1191 0 13.45 1 -0.286 22.343 -0.07 -32.593 0 0 0 0 0 -10.606 7.972 0.5 1.875 2.112 0.5 0 1190 147 2373 1 <> <> <> <> <>
  1192 15 0.573667 -19.471748 25.033106 343 " " V "A" 75 -0.50000 -0.50000 "VAL " " O  " "    " 8 0 FF5757  ""  2 3.2779224 -1.2328135 8.4093876 2378 0 2378 1 1192 1192 0 12.01 1 0.077 -41.314 1.173 30.612 0 0 -0.115 0 0 -9.565 6.7 -0.5 1.48 1.678 -0.5 0 1191 147 2374 1 <> <> <> <> <>
  1193 3 1.163997 -17.398670 22.655745 343 " " V "A" 2 -0.06000 -0.06000 "VAL " " CB " "    " 6 0 A0A0A0  ""  2 14.061924 -2.36903 4.4079041 2379 0 2379 1 1193 1193 1 15.12 1 2.19 -2.523 -0.983 3.942 0 -2.601 0 0 0 0.025 7.461 -0.06 1.75 1.975 -0.06 0 1192 147 2375 1 <> <> <> <> <>
  1194 3 1.225639 -15.942479 23.136724 343 " " V "A" 2 -0.18000 -0.18000 "VAL " " CG2" "    " 6 0 A0A0A0  ""  2 -3.4387643 6.6619058 -4.0402522 2380 0 2380 1 1194 1194 3 13.07 1 0.082 -7.585 -0.744 10.811 0 -2.751 0 0 0 -0.186 6.514 -0.18 1.75 1.975 -0.18 0 1193 147 2376 1 <> <> <> <> <>
  1195 3 1.586564 -17.520918 21.153631 343 " " V "A" 2 -0.18000 -0.18000 "VAL " " CG1" "    " 6 0 A0A0A0  ""  2 -4.6684246 3.1722062 -1.1909373 2381 0 2381 1 1195 1195 3 13.61 1 0.313 -8.909 -0.277 10.892 0 -2.655 0 0 0 -0.636 6.342 -0.18 1.75 1.975 -0.18 0 1194 147 2377 1 <> <> <> <> <>
  1196 25 2.513024 -19.509754 23.088270 343 " " V "A" 38 -0.50000 -0.50000 "VAL " " N  " "    " 7 0 2F2FFF  ""  2 2.2456472 2.3150034 1.6615531 2382 0 2382 1 1196 1196 1 11.63 1 1.321 -24.764 0.363 26.579 0 0 -0.122 0 0 3.376 7.567 -0.5 1.625 1.92 -0.5 0 1188 147 2378 1 <> <> <> <> <>
  1197 3 2.111141 -18.301361 23.681187 343 " " V "A" 2 0.14000 0.14000 "VAL " " CA " "    " 6 0 A0A0A0  ""  2 4.2001286 2.2343807 0.47193366 2383 0 2383 1 1197 1197 1 12.86 1 1.259 7.873 -0.607 -5.817 0 -2.198 0 0 0 0.51 8.259 0.14 1.75 1.975 0.14 0 1189 147 2379 1 <> <> <> <> <>
  1198 3 2.157160 -18.888884 28.209864 344 " " T "A" 2 0.20500 0.20500 "THR " " CB " "    " 6 0 A0A0A0  ""  2 4.8500266 -0.50794214 -2.5964568 2393 0 2393 1 1198 1198 1 14.03 1 1.565 10.969 -1.04 -10.583 0 -2.113 0 0 -0.316 -1.517 6.549 0.205 1.75 1.975 0.205 0 1199 148 2389 1 <> <> <> <> <>
  1199 16 3.476137 -18.406605 28.405714 344 " " T "A" 75 -0.68300 -0.68300 "THR " " OG1" "    " 8 0 FF5757  ""  2 1.8171008 2.0586877 3.8179865 2394 0 2394 1 1199 1199 1 13.15 1 -0.502 -47.557 1.833 39.915 0 0 -0.461 0 -0.316 -7.088 5.515 -0.683 1.56 1.766 -0.683 1.321 1200 148 2390 1 <> <> <> <> <>
  1200 3 2.257938 -20.344139 27.850855 344 " " T "A" 2 -0.18000 -0.18000 "THR " " CG2" "    " 6 0 A0A0A0  ""  2 -1.8114854 4.4413424 3.8170047 2395 0 2395 1 1200 1200 3 12.02 1 0.027 -12.016 -0.621 10.784 0 -1.783 0 0 -0.316 -3.924 5.201 -0.18 1.75 1.975 -0.18 0 1201 148 2391 1 <> <> <> <> <>
  1201 25 1.827251 -17.978521 26.059698 344 " " T "A" 38 -0.50000 -0.50000 "THR " " N  " "    " 7 0 2F2FFF  ""  2 1.6996089 1.7256893 0.84327137 2396 0 2396 1 1201 1201 1 12.68 1 1.849 -26.008 -0.022 25.844 0 0 -0.124 0 -0.316 1.224 7.867 -0.5 1.625 1.92 -0.5 0 1195 148 2392 1 <> <> <> <> <>
  1202 3 1.243521 -18.019400 27.377083 344 " " T "A" 2 0.14000 0.14000 "THR " " CA " "    " 6 0 A0A0A0  ""  2 -2.1054208 2.5154262 4.9545426 2397 0 2397 1 1202 1202 1 14.17 1 0.567 8.852 -0.595 -6.433 0 -2.088 0 0 -0.316 -0.011 8.062 0.14 1.75 1.975 0.14 0 1196 148 2393 1 <> <> <> <> <>
  1203 2 0.970687 -16.572788 27.885208 344 " " T "A" 2 0.50000 0.50000 "THR " " C  " "    " 6 0 A0A0A0  ""  2 -2.4574652 5.119863 5.0633707 2398 0 2398 1 1203 1203 0 14.91 1 -1.718 24.839 0.177 -30.669 0 0 0 0 -0.316 -7.687 7.987 0.5 1.875 2.112 0.5 0 1197 148 2394 1 <> <> <> <> <>
  1204 15 1.621898 -15.650919 27.414865 344 " " T "A" 75 -0.50000 -0.50000 "THR " " O  " "    " 8 0 FF5757  ""  2 1.6178017 0.99096501 -1.3192537 2399 0 2399 1 1204 1204 0 15.56 1 0.03 -35.721 -0.601 31.063 0 0 -0.172 0 -0.316 -5.717 7.106 -0.5 1.48 1.678 -0.5 0 1198 148 2395 1 <> <> <> <> <>
  1205 3 -0.765169 -15.103366 28.985962 345 " " A "A" 2 0.14000 0.14000 "ALA " " CA " "    " 6 0 A0A0A0  ""  2 0.58912402 -1.2156004 -5.52952 2407 0 2407 1 1205 1205 1 16.98 1 0.825 5.895 -0.735 -3.926 0 -2.573 0 0 0 -0.513 7.243 0.14 1.75 1.975 0.14 0 1203 149 2403 1 <> <> <> <> <>
  1206 2 -1.801061 -15.370324 30.093302 345 " " A "A" 2 0.50000 0.50000 "ALA " " C  " "    " 6 0 A0A0A0  ""  2 3.071275 4.0446887 1.2931329 2408 0 2408 1 1206 1206 0 16.74 1 0.364 22.548 -0.272 -28.025 0 0 0 0 0 -5.385 7.082 0.5 1.875 2.112 0.5 0 1204 149 2404 1 <> <> <> <> <>
  1207 15 -2.100514 -16.480003 30.402239 345 " " A "A" 75 -0.50000 -0.50000 "ALA " " O  " "    " 8 0 FF5757  ""  2 -1.0159059 -6.3406081 -0.41571513 2409 0 2409 1 1207 1207 0 18.27 1 0.1 -41.638 0.15 26.761 0 0 -0.118 0 0 -14.745 6.814 -0.5 1.48 1.678 -0.5 0 1205 149 2405 1 <> <> <> <> <>
  1208 3 -1.478720 -14.555964 27.798090 345 " " A "A" 2 -0.18000 -0.18000 "ALA " " CB " "    " 6 0 A0A0A0  ""  2 0.34449196 -4.6062765 7.0995798 2410 0 2410 1 1208 1208 3 15.75 1 0.862 -6.11 -0.622 8.914 0 -2.979 0 0 0 0.065 6.547 -0.18 1.75 1.975 -0.18 0 1206 149 2406 1 <> <> <> <> <>
  1209 25 -0.114315 -16.409845 28.609716 345 " " A "A" 38 -0.50000 -0.50000 "ALA " " N  " "    " 7 0 2F2FFF  ""  2 6.888402 1.2544184 -0.33599317 2411 0 2411 1 1209 1209 1 15.38 1 0.723 -19.925 -0.561 24.41 0 0 -0.114 0 0 4.532 7.263 -0.5 1.625 1.92 -0.5 0 1202 149 2407 1 <> <> <> <> <>
  1210 15 -4.519792 -12.499129 34.411591 346 " " D "A" 75 -0.80000 -0.80000 "ASP " " OD1" "    " 8 0 FF5757  ""  2 -4.7959242 3.7474837 -0.92499518 2417 0 2417 1 1210 1210 0 32.31 1 0.195 24.231 -0.893 -37.667 0 0 -0.027 0 0 -14.161 2.791 -0.8 1.48 1.678 -0.8 21.888 1213 150 2413 1 <> <> <> <> <>
  1211 18 -5.996416 -12.678874 32.725365 346 " " D "A" 75 -0.80000 -0.80000 "ASP " " OD2" "    " 8 -1 FF5757  ""  2 -0.15628074 -2.605706 1.1308875 2418 0 2418 1 1211 1211 0 28.43 1 0.209 23.661 -0.82 -36.748 0 0 -0.522 0 0 -14.22 4.121 -0.8 1.48 1.678 -0.8 1.563 1214 150 2414 1 <> <> <> <> <>
  1212 25 -2.341539 -14.332018 30.682636 346 " " D "A" 38 -0.50000 -0.50000 "ASP " " N  " "    " 7 0 2F2FFF  ""  2 3.8368316 -0.48163933 -5.302516 2419 0 2419 1 1212 1212 1 17.88 1 0.765 -24.153 -0.88 19.514 0 0 -0.003 0 0 -4.759 5.917 -0.5 1.625 1.92 -0.5 0.115 1207 150 2415 1 <> <> <> <> <>
  1213 3 -3.547721 -14.177093 31.517475 346 " " D "A" 2 0.14000 0.14000 "ASP " " CA " "    " 6 0 A0A0A0  ""  2 0.73988491 4.80159 0.71070182 2420 0 2420 1 1213 1213 1 18.33 1 0.643 5.742 -0.6 -1.475 0 -1.445 0 0 0 2.865 6.061 0.14 1.75 1.975 0.14 0 1208 150 2416 1 <> <> <> <> <>
  1214 2 -4.869928 -14.627202 30.740282 346 " " D "A" 2 0.50000 0.50000 "ASP " " C  " "    " 6 0 A0A0A0  ""  2 -0.017852817 -3.0490346 -2.4309773 2421 0 2421 1 1214 1214 0 17.37 1 0.238 12.538 2.2 -23.703 0 0 0 0 0 -8.727 6.818 0.5 1.875 2.112 0.5 0 1209 150 2417 1 <> <> <> <> <>
  1215 15 -4.851828 -14.441853 29.515951 346 " " D "A" 75 -0.50000 -0.50000 "ASP " " O  " "    " 8 0 FF5757  ""  2 -0.10489859 2.1723936 -3.1021178 2422 0 2422 1 1215 1215 0 16.35 1 0.014 -33.466 -0.4 22.168 0 0 -0.121 0 0 -11.805 6.338 -0.5 1.48 1.678 -0.5 0 1210 150 2418 1 <> <> <> <> <>
  1216 3 -3.697090 -12.766765 32.139767 346 " " D "A" 2 -0.22000 -0.22000 "ASP " " CB " "    " 6 0 A0A0A0  ""  2 6.7090211 5.4005752 0.27415961 2423 0 2423 1 1216 1216 2 18.7 1 0.402 -12.577 -0.677 8.479 0 -1.116 0 0 0 -5.49 4.749 -0.22 1.75 1.975 -0.22 0 1211 150 2419 1 <> <> <> <> <>
  1217 2 -4.817049 -12.656831 33.176846 346 " " D "A" 2 0.70000 0.70000 "ASP " " CG " "    " 6 0 A0A0A0  ""  2 1.3935683 -1.031231 -4.3611598 2424 0 2424 1 1217 1217 0 23.84 1 0.155 -23.836 0.068 24.874 0 0 0 0 0 1.26 4.16 0.7 1.875 2.112 0.7 2.965 1212 150 2420 1 <> <> <> <> <>
  1218 3 -7.475669 -17.200855 30.978811 347 " " K "A" 2 -0.12000 -0.12000 "LYS " " CB " "    " 6 0 A0A0A0  ""  0 -1.7801787 4.3641958 4.794723 2429 0 2429 1 1218 1218 2 19.4 1 0.509 -3.554 2.586 4.596 0 0 0 0 0 4.137 5.099 -0.12 1.75 1.975 -0.12 0 1219 151 2425 1 <> <> <> <> <>
  1219 3 -8.272677 -18.021521 29.955288 347 " " K "A" 2 -0.12000 -0.12000 "LYS " " CG " "    " 6 0 A0A0A0  ""  0 4.1551256 -4.8442721 -2.4774985 2430 0 2430 1 1219 1219 2 27.15 1 0.418 -1.429 -0.284 3.822 0 0 0 0 0 2.529 4.112 -0.12 1.75 1.975 -0.12 1.247 1220 151 2426 1 <> <> <> <> <>
  1220 3 -8.711189 -19.392483 30.420519 347 " " K "A" 2 -0.12000 -0.12000 "LYS " " CD " "    " 6 0 A0A0A0  ""  0 -0.14124772 0.55837369 1.5545011 2431 0 2431 1 1220 1220 2 36.02 1 0.942 -2.263 -0.462 4.502 0 0 0 0 0 2.718 3.523 -0.12 1.75 1.975 -0.12 1.995 1221 151 2427 1 <> <> <> <> <>
  1221 3 -9.379081 -20.329489 29.426601 347 " " K "A" 2 0.19000 0.19000 "LYS " " CE " "    " 6 0 A0A0A0  ""  0 -1.6865385 5.1807766 -1.7090248 2432 0 2432 1 1221 1221 2 45.03 1 0.688 3.176 1.709 -6.335 0 0 0 0 0 -0.762 3.956 0.19 1.75 1.975 0.19 0 1222 151 2428 1 <> <> <> <> <>
  1222 32 -10.133523 -21.375223 30.139927 347 " " K "A" 38 -0.30000 -0.30000 "LYS " " NZ " "    " 7 1 2F2FFF  ""  0 5.0096684 -2.8602269 -1.0678306 2433 0 2433 1 1222 1222 3 50.36 1 0.147 7.322 9.627 -6.4 0 0 -0.887 0 0 9.809 3.121 -0.3 1.625 2.1 -0.3 28.403 1223 151 2429 1 <> <> <> <> <>
  1223 25 -5.845192 -15.311153 31.349340 347 " " K "A" 38 -0.50000 -0.50000 "LYS " " N  " "    " 7 0 2F2FFF  ""  0 -4.0453219 0.66470498 -4.015995 2434 0 2434 1 1223 1223 1 17.95 1 1.049 -19.62 -0.581 14.852 0 0 -0.132 0 0 -4.431 6.313 -0.5 1.625 1.92 -0.5 0 1215 151 2430 1 <> <> <> <> <>
  1224 3 -6.893319 -15.785282 30.550343 347 " " K "A" 2 0.14000 0.14000 "LYS " " CA " "    " 6 0 A0A0A0  ""  0 -0.2366066 -9.2221041 -2.0541489 2435 0 2435 1 1224 1224 1 20.68 1 0.524 4.386 -0.676 -1.092 0 0 0 0 0 3.143 6.058 0.14 1.75 1.975 0.14 0 1216 151 2431 1 <> <> <> <> <>
  1225 2 -8.015928 -14.740326 30.398638 347 " " K "A" 2 0.50000 0.50000 "LYS " " C  " "    " 6 0 A0A0A0  ""  0 -2.3980012 -3.8284183 9.0539217 2436 0 2436 1 1225 1225 0 21.3 1 0.417 10.476 1.697 -19.097 0 0 0 0 0 -6.508 5.446 0.5 1.875 2.112 0.5 0 1217 151 2432 1 <> <> <> <> <>
  1226 15 -8.822860 -14.891852 29.539270 347 " " K "A" 75 -0.50000 -0.50000 "LYS " " O  " "    " 8 0 FF5757  ""  0 -0.43207043 1.8379804 -1.8316884 2437 0 2437 1 1226 1226 0 20.6 1 0.063 -24.024 -0.64 17.207 0 0 -0.02 0 0 -7.414 4.714 -0.5 1.48 1.678 -0.5 0 1218 151 2433 1 <> <> <> <> <>
  1227 18 -12.057321 -13.528024 33.835537 348 " " E "A" 75 -0.80000 -0.80000 "GLU " " OE2" "    " 8 -1 FF5757  ""  0 5.6265783 -0.057421256 0.96199149 2451 0 2451 1 1227 1227 0 50.62 1 0.127 26.668 -0.131 -41.691 0 0 0 0 0 -15.026 2.195 -0.8 1.48 1.678 -0.8 42.839 1232 152 2447 1 <> <> <> <> <>
  1228 25 -7.996679 -13.776655 31.297222 348 " " E "A" 38 -0.50000 -0.50000 "GLU " " N  " "    " 7 0 2F2FFF  ""  0 -6.8774233 -1.6888605 4.8407826 2452 0 2452 1 1228 1228 1 22.32 1 1.403 -17.226 0.15 8.535 0 0 -0.178 0 0 -7.317 4.829 -0.5 1.625 1.92 -0.5 0 1224 152 2448 1 <> <> <> <> <>
  1229 3 -9.116183 -12.809457 31.394518 348 " " E "A" 2 0.14000 0.14000 "GLU " " CA " "    " 6 0 A0A0A0  ""  0 -0.074534371 2.3251476 -3.6305761 2453 0 2453 1 1229 1229 1 24.25 1 1.584 2.634 -0.172 1.462 0 -0.574 0 0 0 4.934 4.339 0.14 1.75 1.975 0.14 0 1225 152 2449 1 <> <> <> <> <>
  1230 2 -8.771626 -11.478996 30.588753 348 " " E "A" 2 0.50000 0.50000 "GLU " " C  " "    " 6 0 A0A0A0  ""  0 -7.2929282 -6.7474446 10.815403 2454 0 2454 1 1230 1230 0 23.09 1 1.309 8.067 1.387 -15.99 0 0 0 0 0 -5.228 4.691 0.5 1.875 2.112 0.5 0 1226 152 2450 1 <> <> <> <> <>
  1231 15 -9.702789 -10.939668 30.033688 348 " " E "A" 75 -0.50000 -0.50000 "GLU " " O  " "    " 8 0 FF5757  ""  0 -5.6496549 2.2290871 4.2257357 2455 0 2455 1 1231 1231 0 22.48 1 0.003 -20.275 -0.444 11.828 0 0 0 0 0 -8.888 3.258 -0.5 1.48 1.678 -0.5 9.172 1227 152 2451 1 <> <> <> <> <>
  1232 3 -9.307948 -12.453401 32.878960 348 " " E "A" 2 -0.12000 -0.12000 "GLU " " CB " "    " 6 0 A0A0A0  ""  0 -13.489309 3.1306329 0.75775665 2456 0 2456 1 1232 1232 2 26.33 1 1.322 -1.889 -0.007 2.805 0 -0.116 0 0 0 2.115 3.676 -0.12 1.75 1.975 -0.12 0 1228 152 2452 1 <> <> <> <> <>
  1233 3 -10.545225 -11.717502 33.327435 348 " " E "A" 2 -0.22000 -0.22000 "GLU " " CG " "    " 6 0 A0A0A0  ""  0 -5.7212067 -7.1353269 0.14035434 2457 0 2457 1 1233 1233 2 34.48 1 0.744 -5.456 -0.062 4.888 0 0 0 0 0 0.114 3.169 -0.22 1.75 1.975 -0.22 0.998 1229 152 2453 1 <> <> <> <> <>
  1234 2 -11.747350 -12.589042 33.072094 348 " " E "A" 2 0.70000 0.70000 "GLU " " CD " "    " 6 0 A0A0A0  ""  0 0.50708663 -8.5471001 -1.3442686 2458 0 2458 1 1234 1234 0 47.06 1 0.178 -25.514 -0.08 27.843 0 0 0 0 0 2.427 2.82 0.7 1.875 2.112 0.7 17.656 1230 152 2454 1 <> <> <> <> <>
  1235 15 -12.372992 -12.419106 31.994848 348 " " E "A" 75 -0.80000 -0.80000 "GLU " " OE1" "    " 8 0 FF5757  ""  0 -1.7903069 0.69438654 8.327549 2459 0 2459 1 1235 1235 0 50.94 1 0.139 27.446 0.157 -41.706 0 0 0 0 0 -13.964 2.343 -0.8 1.48 1.678 -0.8 35.334 1231 152 2455 1 <> <> <> <> <>
  1236 3 -5.651712 -8.851007 31.627142 349 " " K "A" 2 -0.12000 -0.12000 "LYS " " CG " "    " 6 0 A0A0A0  ""  0 0.24649076 4.8940301 4.9657822 2466 0 2466 1 1236 1236 2 32.69 1 1.126 -2.442 0.035 3.802 0 0 0 0 0 2.522 4.086 -0.12 1.75 1.975 -0.12 0.873 1238 153 2462 1 <> <> <> <> <>
  1237 3 -4.260395 -8.460829 32.106445 349 " " K "A" 2 -0.12000 -0.12000 "LYS " " CD " "    " 6 0 A0A0A0  ""  0 1.0563257 -4.9070072 5.8268661 2467 0 2467 1 1237 1237 2 40.72 1 0.895 -2.449 -0.452 4.756 0 0 0 0 0 2.749 3.96 -0.12 1.75 1.975 -0.12 0.748 1239 153 2463 1 <> <> <> <> <>
  1238 3 -4.291700 -7.853945 33.543575 349 " " K "A" 2 0.19000 0.19000 "LYS " " CE " "    " 6 0 A0A0A0  ""  0 1.8617467 6.4015937 -2.2590892 2468 0 2468 1 1238 1238 2 44.19 1 0.838 4.106 -0.221 -7.263 0 0 0 0 0 -2.539 3.895 0.19 1.75 1.975 0.19 0.249 1240 153 2464 1 <> <> <> <> <>
  1239 32 -4.981617 -6.557572 33.642185 349 " " K "A" 38 -0.30000 -0.30000 "LYS " " NZ " "    " 7 1 2F2FFF  ""  0 -4.2847681 0.95927602 -1.8097216 2469 0 2469 1 1239 1239 3 44.98 1 0.502 6.207 -0.442 -6.339 0 0 -0.047 0 0 -0.12 3.081 -0.3 1.625 2.1 -0.3 40.132 1241 153 2465 1 <> <> <> <> <>
  1240 25 -7.436610 -11.098910 30.614721 349 " " K "A" 38 -0.50000 -0.50000 "LYS " " N  " "    " 7 0 2F2FFF  ""  0 -1.0589879 -9.1363287 -9.9730778 2470 0 2470 1 1240 1240 1 22.24 1 1.426 -15.765 1.41 9.981 0 0 -0.376 0 0 -3.323 5.414 -0.5 1.625 1.92 -0.5 0 1233 153 2466 1 <> <> <> <> <>
  1241 3 -6.936645 -9.968296 29.778494 349 " " K "A" 2 0.14000 0.14000 "LYS " " CA " "    " 6 0 A0A0A0  ""  0 -6.9702754 1.4373145 -0.3057768 2471 0 2471 1 1241 1241 1 22.12 1 1.211 3.943 -0.35 -0.144 0 0 0 0 0 4.659 5.068 0.14 1.75 1.975 0.14 0 1234 153 2467 1 <> <> <> <> <>
  1242 2 -6.855630 -10.357747 28.365341 349 " " K "A" 2 0.50000 0.50000 "LYS " " C  " "    " 6 0 A0A0A0  ""  0 0.87904298 3.0502725 -2.526552 2472 0 2472 1 1242 1242 0 20.04 1 0.858 9.553 0.271 -20.887 0 0 0 0 0 -10.204 5.95 0.5 1.875 2.112 0.5 0 1235 153 2468 1 <> <> <> <> <>
  1243 15 -7.029672 -9.527121 27.426519 349 " " K "A" 75 -0.50000 -0.50000 "LYS " " O  " "    " 8 0 FF5757  ""  0 -8.9225588 0.048634 -5.6178308 2473 0 2473 1 1243 1243 0 19.25 1 0.049 -26.245 -0.62 18.587 0 0 -0.003 0 0 -8.232 4.263 -0.5 1.48 1.678 -0.5 1.459 1236 153 2469 1 <> <> <> <> <>
  1244 3 -5.638751 -9.511690 30.269926 349 " " K "A" 2 -0.12000 -0.12000 "LYS " " CB " "    " 6 0 A0A0A0  ""  0 9.4120913 0.95857435 2.58178 2474 0 2474 1 1244 1244 2 23.99 1 1.436 -3.521 -0.09 4.707 0 0 0 0 0 2.533 4.972 -0.12 1.75 1.975 -0.12 0 1237 153 2470 1 <> <> <> <> <>
  1245 2 -3.909113 -9.603471 26.373878 350 " " Y "A" 2 -0.11500 -0.11500 "TYR " " CD1" "    " 6 0 A0A0A0  ""  0 4.476253 2.4224334 -1.0232018 2488 0 2488 1 1245 1245 1 19.45 1 0.128 -5.332 -0.007 5.757 0 -0.758 0 0 0 -0.212 6.558 -0.115 1.775 2.002 -0.115 0 1248 154 2484 1 <> <> <> <> <>
  1246 2 -2.741722 -10.751925 28.103319 350 " " Y "A" 2 -0.11500 -0.11500 "TYR " " CD2" "    " 6 0 A0A0A0  ""  0 -5.5624886 2.1746554 -5.2413993 2489 0 2489 1 1246 1246 1 18.23 1 0.056 -6.116 0.078 5.744 0 -0.765 0 0 0 -1.005 5.727 -0.115 1.775 2.002 -0.115 0 1249 154 2485 1 <> <> <> <> <>
  1247 2 -3.288766 -8.332782 26.643114 350 " " Y "A" 2 -0.11500 -0.11500 "TYR " " CE1" "    " 6 0 A0A0A0  ""  0 -5.1953096 -0.95550799 -4.5456276 2490 0 2490 1 1247 1247 1 16.67 1 0.168 -7.065 -0.122 6.78 0 -0.878 0 0 0 -1.115 5.454 -0.115 1.775 2.002 -0.115 0.507 1250 154 2486 1 <> <> <> <> <>
  1248 2 -2.064577 -9.554052 28.389311 350 " " Y "A" 2 -0.11500 -0.11500 "TYR " " CE2" "    " 6 0 A0A0A0  ""  0 1.2342671 -5.5333738 3.0586956 2491 0 2491 1 1248 1248 1 16.88 1 0.092 -8.081 0.027 6.897 0 -0.736 0 0 0 -1.8 4.964 -0.115 1.775 2.002 -0.115 0 1251 154 2487 1 <> <> <> <> <>
  1249 2 -2.438601 -8.340355 27.790112 350 " " Y "A" 2 0.15000 0.15000 "TYR " " CZ " "    " 6 0 A0A0A0  ""  0 2.1467783 4.0735426 -1.6441664 2492 0 2492 1 1249 1249 0 18.31 1 0.204 7.806 0.007 -9.939 0 -0.752 0 0 0 -2.674 5.076 0.15 1.775 2.002 0.15 0.127 1252 154 2488 1 <> <> <> <> <>
  1250 16 -1.861067 -7.210939 28.253262 350 " " Y "A" 75 -0.58500 -0.58500 "TYR " " OH " "    " 8 0 FF5757  ""  0 2.8452098 -11.070943 -0.90432584 2493 0 2493 1 1250 1250 1 21.19 1 0.119 -33.844 -1.036 29.646 0 0 -0.001 0 0 -5.115 3.505 -0.585 1.535 1.739 -0.585 6.495 1253 154 2489 1 <> <> <> <> <>
  1251 25 -6.355278 -11.593982 28.091698 350 " " Y "A" 38 -0.50000 -0.50000 "TYR " " N  " "    " 7 0 2F2FFF  ""  0 -4.4081192 0.97213769 -3.3706474 2494 0 2494 1 1251 1251 1 15.91 1 1.756 -7.163 0.119 15.959 0 0 -0.133 0 0 10.538 7.412 -0.5 1.625 1.92 -0.5 0 1242 154 2490 1 <> <> <> <> <>
  1252 3 -5.910649 -12.098719 26.776051 350 " " Y "A" 2 0.14000 0.14000 "TYR " " CA " "    " 6 0 A0A0A0  ""  0 -9.0937767 2.3405929 -3.6221116 2495 0 2495 1 1252 1252 1 15.62 1 1.749 2.613 -0.407 -2.528 0 -1.824 0 0 0 -0.397 7.821 0.14 1.75 1.975 0.14 0 1243 154 2491 1 <> <> <> <> <>
  1253 2 -6.504077 -13.464782 26.357618 350 " " Y "A" 2 0.50000 0.50000 "TYR " " C  " "    " 6 0 A0A0A0  ""  0 2.8898697 -5.8029904 3.9916489 2496 0 2496 1 1253 1253 0 14.77 1 0.423 9.096 -0.421 -23.138 0 0 0 0 0 -14.039 7.426 0.5 1.875 2.112 0.5 0 1244 154 2492 1 <> <> <> <> <>
  1254 15 -5.784865 -14.494727 26.478086 350 " " Y "A" 75 -0.50000 -0.50000 "TYR " " O  " "    " 8 0 FF5757  ""  0 -3.4107459 -3.9255137 7.9648385 2497 0 2497 1 1254 1254 0 15.26 1 0.01 -17.669 0.096 21.836 0 0 0 0 0 4.273 6.327 -0.5 1.48 1.678 -0.5 0 1245 154 2493 1 <> <> <> <> <>
  1255 3 -4.406927 -12.031086 26.586777 350 " " Y "A" 2 -0.00500 -0.00500 "TYR " " CB " "    " 6 0 A0A0A0  ""  0 -7.749258 1.4186062 -1.4592823 2498 0 2498 1 1255 1255 2 15.38 1 1.53 -0.135 -0.535 0.383 0 -2.017 0 0 0 -0.775 7.564 -0.005 1.75 1.975 -0.005 0 1246 154 2494 1 <> <> <> <> <>
  1256 2 -3.664928 -10.784805 27.023022 350 " " Y "A" 2 -0.11500 -0.11500 "TYR " " CG " "    " 6 0 A0A0A0  ""  0 2.8196094 -1.9192876 -1.93803 2499 0 2499 1 1256 1256 0 17.81 1 0.067 -3.951 0.188 5.22 0 -0.798 0 0 0 0.727 7.001 -0.115 1.775 2.002 -0.115 0 1247 154 2495 1 <> <> <> <> <>
  1257 3 -10.037394 -12.925640 25.393623 351 " " P "A" 2 -0.12000 -0.12000 "PRO " " CG " "    " 6 0 A0A0A0  ""  0 8.6625452 -8.9174585 2.2837296 2509 0 2509 1 1257 1257 2 15.13 1 0.972 -0.297 -0.835 3.846 0 -1.184 0 0 0 2.503 4.544 -0.12 1.75 1.975 -0.12 1.247 1259 155 2505 1 <> <> <> <> <>
  1258 3 -8.802638 -12.477819 25.997671 351 " " P "A" 2 -0.05000 -0.05000 "PRO " " CD " "    " 6 0 A0A0A0  ""  0 -14.025125 1.4831088 12.797327 2510 0 2510 1 1258 1258 2 13.91 1 1.729 0.257 -0.344 1.749 0 -1.238 0 0 0 2.154 6.082 -0.05 1.75 1.975 -0.05 0 1260 155 2506 1 <> <> <> <> <>
  1259 25 -7.801688 -13.543757 25.967487 351 " " P "A" 38 -0.14000 -0.14000 "PRO " " N  " "    " 7 0 2F2FFF  ""  0 -2.2850406 0.72863013 2.8875799 2511 0 2511 1 1259 1259 0 14.55 1 2.183 -3.903 -0.63 5.822 0 0 0 0 0 3.472 7.085 -0.14 1.625 1.92 -0.14 0 1254 155 2507 1 <> <> <> <> <>
  1260 3 -8.436952 -14.786021 25.543043 351 " " P "A" 2 0.01000 0.01000 "PRO " " CA " "    " 6 0 A0A0A0  ""  0 0.065600395 -0.23390369 -0.28334343 2512 0 2512 1 1260 1260 1 14.25 1 0.885 0.241 -0.417 1.373 0 -0.953 0 0 0 1.129 5.637 0.01 1.75 1.975 0.01 0 1255 155 2508 1 <> <> <> <> <>
  1261 2 -7.953637 -15.148664 24.140200 351 " " P "A" 2 0.50000 0.50000 "PRO " " C  " "    " 6 0 A0A0A0  ""  0 5.9635029 -3.320461 -2.5777407 2513 0 2513 1 1261 1261 0 15.46 1 -0.232 8.804 0.977 -24.329 0 0 0 0 0 -14.78 5.445 0.5 1.875 2.112 0.5 0 1256 155 2509 1 <> <> <> <> <>
  1262 15 -7.919611 -16.374720 23.808426 351 " " P "A" 75 -0.50000 -0.50000 "PRO " " O  " "    " 8 0 FF5757  ""  0 -3.5795226 1.3700249 2.9785049 2514 0 2514 1 1262 1262 0 16.13 1 0.008 -27.818 0.523 21.214 0 0 -0.003 0 0 -6.075 3.59 -0.5 1.48 1.678 -0.5 13.55 1257 155 2510 1 <> <> <> <> <>
  1263 3 -9.906208 -14.458057 25.633398 351 " " P "A" 2 -0.12000 -0.12000 "PRO " " CB " "    " 6 0 A0A0A0  ""  0 5.8255033 1.7601227 8.8499851 2515 0 2515 1 1263 1263 2 13.99 1 4.109 -1.327 -0.647 3.34 0 -0.915 0 0 0 4.56 4.058 -0.12 1.75 1.975 -0.12 4.239 1258 155 2511 1 <> <> <> <> <>
  1264 3 -7.582886 -13.650927 19.333853 352 " " V "A" 2 -0.18000 -0.18000 "VAL " " CG2" "    " 6 0 A0A0A0  ""  0 -6.0673494 -3.2572682 1.7728914 2523 0 2523 1 1264 1264 3 13.11 1 0.022 -6.984 -0.221 9.603 0 -2.139 0 0 0 0.281 5.126 -0.18 1.75 1.975 -0.18 0 1266 156 2519 1 <> <> <> <> <>
  1265 3 -9.536532 -13.783177 21.016445 352 " " V "A" 2 -0.18000 -0.18000 "VAL " " CG1" "    " 6 0 A0A0A0  ""  0 -0.80988038 3.8373446 4.4025326 2524 0 2524 1 1265 1265 3 16.08 1 0.307 -6.763 -0.487 8.157 0 -1.642 0 0 0 -0.427 4.49 -0.18 1.75 1.975 -0.18 3.367 1267 156 2520 1 <> <> <> <> <>
  1266 25 -7.596173 -14.234048 23.201363 352 " " V "A" 38 -0.50000 -0.50000 "VAL " " N  " "    " 7 0 2F2FFF  ""  0 -3.5408452 3.7394342 2.3067093 2525 0 2525 1 1266 1266 1 16.03 1 1.343 -18.468 0.595 18.475 0 0 -0.113 0 0 1.833 6.367 -0.5 1.625 1.92 -0.5 0 1261 156 2521 1 <> <> <> <> <>
  1267 3 -7.160973 -14.475367 21.821190 352 " " V "A" 2 0.14000 0.14000 "VAL " " CA " "    " 6 0 A0A0A0  ""  0 -0.57853949 3.1925044 6.4809699 2526 0 2526 1 1267 1267 1 14.03 1 1.198 6.361 -0.242 -3.431 0 -1.783 0 0 0 2.102 6.093 0.14 1.75 1.975 0.14 0 1262 156 2522 1 <> <> <> <> <>
  1268 2 -5.692079 -14.229851 21.593008 352 " " V "A" 2 0.50000 0.50000 "VAL " " C  " "    " 6 0 A0A0A0  ""  0 -0.56952983 4.6732283 -4.6581049 2527 0 2527 1 1268 1268 0 14.07 1 -0.286 19.799 0.412 -28.056 0 0 0 0 0 -8.131 6.734 0.5 1.875 2.112 0.5 0 1263 156 2523 1 <> <> <> <> <>
  1269 15 -5.155683 -13.109930 21.348532 352 " " V "A" 75 -0.50000 -0.50000 "VAL " " O  " "    " 8 0 FF5757  ""  0 0.26135552 0.58783394 5.9840226 2528 0 2528 1 1269 1269 0 13.89 1 0.004 -34.685 0.233 27.829 0 0 -0.12 0 0 -6.737 6.325 -0.5 1.48 1.678 -0.5 0 1264 156 2524 1 <> <> <> <> <>
  1270 3 -8.003175 -13.510668 20.843241 352 " " V "A" 2 -0.06000 -0.06000 "VAL " " CB " "    " 6 0 A0A0A0  ""  0 2.5374925 8.5681257 3.2300498 2529 0 2529 1 1270 1270 1 13.49 1 1.992 -1.97 -0.859 3.344 0 -2.2 0 0 0 0.307 6.152 -0.06 1.75 1.975 -0.06 0 1265 156 2525 1 <> <> <> <> <>
  1271 15 -4.326790 -16.912046 19.476046 353 " " L "A" 75 -0.50000 -0.50000 "LEU " " O  " "    " 8 0 FF5757  ""  2 2.8769457 -0.025679708 3.384438 2539 0 2539 1 1271 1271 0 12.43 1 0.009 -38.819 0.51 29.365 0 0 -0.006 0 0 -8.942 4.717 -0.5 1.48 1.678 -0.5 1.668 1271 157 2535 1 <> <> <> <> <>
  1272 3 -2.883852 -16.462717 22.185709 353 " " L "A" 2 -0.12000 -0.12000 "LEU " " CB " "    " 6 0 A0A0A0  ""  2 0.00013628104 -1.1667777 -0.50974029 2540 0 2540 1 1272 1272 2 12.93 1 2.571 -5.381 -0.733 6.772 0 -1.906 0 0 0 1.323 6.48 -0.12 1.75 1.975 -0.12 0 1272 157 2536 1 <> <> <> <> <>
  1273 3 -2.997393 -16.224785 23.682602 353 " " L "A" 2 -0.06000 -0.06000 "LEU " " CG " "    " 6 0 A0A0A0  ""  2 -6.5302806 -7.6653619 5.3471079 2541 0 2541 1 1273 1273 1 13.32 1 0.785 -1.711 -1.005 2.272 0 -1.966 0 0 0 -1.625 7.04 -0.06 1.75 1.975 -0.06 0 1273 157 2537 1 <> <> <> <> <>
  1274 3 -2.270704 -17.368925 24.556458 353 " " L "A" 2 -0.18000 -0.18000 "LEU " " CD2" "    " 6 0 A0A0A0  ""  2 -0.76593351 -3.3318861 -2.1708736 2542 0 2542 1 1274 1274 3 10.01 1 0.173 -7.302 -1.278 9.967 0 -2.146 0 0 0 -0.585 6.485 -0.18 1.75 1.975 -0.18 0 1274 157 2538 1 <> <> <> <> <>
  1275 3 -2.529123 -14.811502 24.247356 353 " " L "A" 2 -0.18000 -0.18000 "LEU " " CD1" "    " 6 0 A0A0A0  ""  2 -0.015043912 -10.351586 1.6331124 2543 0 2543 1 1275 1275 3 9.09 1 0.359 -7.459 -1.116 10.144 0 -2.151 0 0 0 -0.224 7.075 -0.18 1.75 1.975 -0.18 0 1275 157 2539 1 <> <> <> <> <>
  1276 25 -4.949196 -15.361486 21.682890 353 " " L "A" 38 -0.50000 -0.50000 "LEU " " N  " "    " 7 0 2F2FFF  ""  2 2.1570313 -4.3040962 -3.4651816 2544 0 2544 1 1276 1276 1 13.56 1 1.32 -20.524 -0.532 20.859 0 0 -0.003 0 0 1.12 5.794 -0.5 1.625 1.92 -0.5 1.725 1268 157 2540 1 <> <> <> <> <>
  1277 3 -3.602155 -15.474493 21.293718 353 " " L "A" 2 0.14000 0.14000 "LEU " " CA " "    " 6 0 A0A0A0  ""  2 -7.5196128 -9.904789 5.5402822 2545 0 2545 1 1277 1277 1 13.32 1 1.432 6.491 -0.449 -3.719 0 -1.857 0 0 0 1.898 6.874 0.14 1.75 1.975 0.14 0 1269 157 2541 1 <> <> <> <> <>
  1278 2 -3.541512 -16.010849 19.834822 353 " " L "A" 2 0.50000 0.50000 "LEU " " C  " "    " 6 0 A0A0A0  ""  2 -3.178407 3.7100203 -4.1681819 2546 0 2546 1 1278 1278 0 14.43 1 -0.378 20.73 -0.419 -31.841 0 0 0 0 0 -11.909 6.558 0.5 1.875 2.112 0.5 0 1270 157 2542 1 <> <> <> <> <>
  1279 3 -4.300006 -16.283045 15.091557 354 " " L "A" 2 -0.18000 -0.18000 "LEU " " CD2" "    " 6 0 A0A0A0  ""  2 2.2343504 -1.6297623 -2.0518169 2558 0 2558 1 1279 1279 3 14.45 1 0.146 -9.745 -1.04 11.455 0 -2.72 0 0 0 -1.903 5.932 -0.18 1.75 1.975 -0.18 0 1282 158 2554 1 <> <> <> <> <>
  1280 3 -4.717540 -13.914198 14.934288 354 " " L "A" 2 -0.18000 -0.18000 "LEU " " CD1" "    " 6 0 A0A0A0  ""  2 0.8490839 1.5541376 -2.2981942 2559 0 2559 1 1280 1280 3 14.97 1 0.35 -10.179 -0.698 11.263 0 -1.393 0 0 0 -0.657 4.882 -0.18 1.75 1.975 -0.18 1.496 1283 158 2555 1 <> <> <> <> <>
  1281 25 -2.694878 -15.443982 18.960508 354 " " L "A" 38 -0.50000 -0.50000 "LEU " " N  " "    " 7 0 2F2FFF  ""  2 0.46481729 -5.367856 5.6485753 2560 0 2560 1 1281 1281 1 12.33 1 1.107 -22.73 -0.046 26.16 0 0 -0.12 0 0 4.372 7.077 -0.5 1.625 1.92 -0.5 0 1276 158 2556 1 <> <> <> <> <>
  1282 3 -2.652616 -15.845047 17.576092 354 " " L "A" 2 0.14000 0.14000 "LEU " " CA " "    " 6 0 A0A0A0  ""  2 9.1695747 -3.3024757 -0.72049892 2561 0 2561 1 1282 1282 1 12.2 1 1.539 7.362 -0.499 -5.242 0 -1.941 0 0 0 1.219 7.628 0.14 1.75 1.975 0.14 0 1277 158 2557 1 <> <> <> <> <>
  1283 2 -1.169292 -15.783884 17.278452 354 " " L "A" 2 0.50000 0.50000 "LEU " " C  " "    " 6 0 A0A0A0  ""  2 -4.2602324 -1.5528997 -3.4455783 2562 0 2562 1 1283 1283 0 12.6 1 0.199 19.591 -1.011 -33.797 0 0 0 0 0 -15.017 7.951 0.5 1.875 2.112 0.5 0 1278 158 2558 1 <> <> <> <> <>
  1284 15 -0.435379 -14.961766 17.843838 354 " " L "A" 75 -0.50000 -0.50000 "LEU " " O  " "    " 8 0 FF5757  ""  2 4.1317215 0.070388995 -0.062948816 2563 0 2563 1 1284 1284 0 11.52 1 0.328 -41.133 -0.099 32.798 0 0 -0.119 0 0 -8.224 7.278 -0.5 1.48 1.678 -0.5 0 1279 158 2559 1 <> <> <> <> <>
  1285 3 -3.514709 -14.790906 16.871727 354 " " L "A" 2 -0.12000 -0.12000 "LEU " " CB " "    " 6 0 A0A0A0  ""  2 4.2613907 -2.2760146 0.79119092 2564 0 2564 1 1285 1285 2 13.27 1 2.361 -6.22 -0.803 7.784 0 -2.302 0 0 0 0.819 7.211 -0.12 1.75 1.975 -0.12 0 1280 158 2560 1 <> <> <> <> <>
  1286 3 -3.677106 -14.955160 15.323755 354 " " L "A" 2 -0.06000 -0.06000 "LEU " " CG " "    " 6 0 A0A0A0  ""  2 -7.0334911 -0.1475053 2.9370229 2565 0 2565 1 1286 1286 1 14.98 1 0.689 -2.524 -0.707 2.62 0 -2.142 0 0 0 -2.065 6.679 -0.06 1.75 1.975 -0.06 0 1281 158 2561 1 <> <> <> <> <>
  1287 16 2.823525 -17.518015 17.060785 355 " " S "A" 75 -0.68300 -0.68300 "SER " " OG " "    " 8 0 FF5757  ""  2 -5.7002811 -5.8470726 0.67886961 2577 0 2577 1 1287 1287 1 11.52 1 -0.992 -24.752 -0.171 39.175 0 0 -0.081 0 -0.202 12.977 6.005 -0.683 1.56 1.766 -0.683 0 1289 159 2573 1 <> <> <> <> <>
  1288 25 -0.703164 -16.798151 16.596031 355 " " S "A" 38 -0.50000 -0.50000 "SER " " N  " "    " 7 0 2F2FFF  ""  2 3.297951 -2.3961532 -1.7083868 2578 0 2578 1 1288 1288 1 11.71 1 1.346 -22.894 -0.462 26.972 0 0 0 0 -0.202 4.76 8.072 -0.5 1.625 1.92 -0.5 0 1284 159 2574 1 <> <> <> <> <>
  1289 3 0.673324 -17.114902 16.121014 355 " " S "A" 2 0.14000 0.14000 "SER " " CA " "    " 6 0 A0A0A0  ""  2 4.5982661 -5.7621856 0.66999543 2579 0 2579 1 1289 1289 1 11.22 1 0.059 7.091 -0.787 -6.828 0 -2.516 0 0 -0.202 -3.183 8.977 0.14 1.75 1.975 0.14 0 1285 159 2575 1 <> <> <> <> <>
  1290 2 0.771543 -18.107531 14.955990 355 " " S "A" 2 0.50000 0.50000 "SER " " C  " "    " 6 0 A0A0A0  ""  2 -4.7887263 1.8506284 4.7070942 2580 0 2580 1 1290 1290 0 12.96 1 -1.404 19.07 -0.007 -33.034 0 0 0 0 -0.202 -15.577 7.802 0.5 1.875 2.112 0.5 0 1286 159 2576 1 <> <> <> <> <>
  1291 15 -0.248450 -18.327883 14.316003 355 " " S "A" 75 -0.50000 -0.50000 "SER " " O  " "    " 8 0 FF5757  ""  2 7.8795605 -3.9842708 1.6563468 2581 0 2581 1 1291 1291 0 13.7 1 0.038 -33.962 0.319 30.146 0 0 -0.001 0 -0.202 -3.661 5.164 -0.5 1.48 1.678 -0.5 0.521 1287 159 2577 1 <> <> <> <> <>
  1292 3 1.491495 -17.614254 17.329670 355 " " S "A" 2 0.14500 0.14500 "SER " " CB " "    " 6 0 A0A0A0  ""  2 4.8984022 -0.6943292 0.21159524 2582 0 2582 1 1292 1292 2 8.62 1 0.376 5.485 -0.905 -5.908 0 -2.951 0 0 -0.202 -4.104 7.368 0.145 1.75 1.975 0.145 0 1288 159 2578 1 <> <> <> <> <>
  1293 15 4.824357 -19.130445 11.605981 356 " " N "A" 75 -0.50000 -0.50000 "ASN " " OD1" "    " 8 0 FF5757  ""  0 0.065333195 -2.9900973 7.8234382 2588 0 2588 1 1293 1293 0 12.42 1 0.302 -43.323 -1.475 35.437 0 0 -0.137 0 -0.332 -9.527 6.469 -0.5 1.48 1.678 -0.5 0 1296 160 2584 1 <> <> <> <> <>
  1294 25 5.196197 -21.173477 12.218729 356 " " N "A" 38 -0.76000 -0.76000 "ASN " " ND2" "    " 7 0 2F2FFF  ""  0 -7.8047333 0.44721937 -0.29864508 2589 0 2589 1 1294 1294 2 10.39 1 -0.539 -37.538 -1.435 47.895 0 0 -0.201 0 -0.332 7.849 8.072 -0.76 1.625 1.92 -0.76 0 1297 160 2585 1 <> <> <> <> <>
  1295 25 1.942605 -18.678158 14.731768 356 " " N "A" 38 -0.50000 -0.50000 "ASN " " N  " "    " 7 0 2F2FFF  ""  0 -0.36449197 -0.72130334 -1.5587964 2590 0 2590 1 1295 1295 1 12.56 1 -0.056 -10.121 0.5 27.314 0 0 -0.103 0 -0.332 17.201 7.507 -0.5 1.625 1.92 -0.5 0 1290 160 2586 1 <> <> <> <> <>
  1296 3 2.509694 -19.385159 13.545336 356 " " N "A" 2 0.14000 0.14000 "ASN " " CA " "    " 6 0 A0A0A0  ""  0 2.4058902 3.3123751 2.6502726 2591 0 2591 1 1296 1296 1 13.3 1 -0.00600000000000001 6.146 -0.521 -4.7 0 -1.287 0 0 -0.332 -0.702 7.598 0.14 1.75 1.975 0.14 0 1291 160 2587 1 <> <> <> <> <>
  1297 2 1.872931 -20.758587 13.352689 356 " " N "A" 2 0.50000 0.50000 "ASN " " C  " "    " 6 0 A0A0A0  ""  0 5.4229293 5.4179211 4.2164788 2592 0 2592 1 1297 1297 0 12.75 1 0.728 12.256 1.092 -31.658 0 0 0 0 -0.332 -17.914 6.959 0.5 1.875 2.112 0.5 0 1292 160 2588 1 <> <> <> <> <>
  1298 15 2.210808 -21.661503 14.142856 356 " " N "A" 75 -0.50000 -0.50000 "ASN " " O  " "    " 8 0 FF5757  ""  0 -5.0851021 5.0885663 1.9929823 2593 0 2593 1 1298 1298 0 11.67 1 0.34 -35.647 -0.734 28.62 0 0 0 0 -0.332 -7.753 5.633 -0.5 1.48 1.678 -0.5 1.459 1293 160 2589 1 <> <> <> <> <>
  1299 3 4.054621 -19.604475 13.770353 356 " " N "A" 2 -0.12000 -0.12000 "ASN " " CB " "    " 6 0 A0A0A0  ""  0 3.0763288 2.2031231 12.399811 2594 0 2594 1 1299 1299 2 11.92 1 -0.621 -7.65 -1.045 6.416 0 -1.379 0 0 -0.332 -4.611 7.718 -0.12 1.75 1.975 -0.12 0 1294 160 2590 1 <> <> <> <> <>
  1300 2 4.803012 -19.967840 12.465658 356 " " N "A" 2 0.50000 0.50000 "ASN " " CG " "    " 6 0 A0A0A0  ""  0 -5.1889081 -1.4910887 3.738647 2595 0 2595 1 1300 1300 0 13.17 1 -0.995 24.636 -1.179 -37.677 0 0 0 0 -0.332 -15.548 8.267 0.5 1.875 2.112 0.5 0 1295 160 2591 1 "No Flip"  <> <> <> <>
  1301 25 0.883960 -20.813034 12.457750 357 " " G "A" 38 -0.50000 -0.50000 "GLY " " N  " "    " 7 0 2F2FFF  ""  0 3.3941016 2.3073747 3.3042002 2602 0 2602 1 1301 1301 1 13.3 1 0.744 -20.561 -0.939 22.307 0 0 -0.004 0 0 1.547 5.61 -0.5 1.625 1.92 -0.5 1.495 1298 161 2598 1 <> <> <> <> <>
  1302 3 0.359383 -22.081972 12.084358 357 " " G "A" 2 0.08000 0.08000 "GLY " " CA " "    " 6 0 A0A0A0  ""  0 -3.1372728 1.6962712 -3.6684699 2603 0 2603 1 1302 1302 2 14.92 1 0.025 3.114 -0.728 0.041 0 -1.789 0 0 0 0.662 5.649 0.08 1.75 1.975 0.08 0 1299 161 2599 1 <> <> <> <> <>
  1303 2 -0.913670 -22.369822 12.855749 357 " " G "A" 2 0.50000 0.50000 "GLY " " C  " "    " 6 0 A0A0A0  ""  0 -1.7012568 2.7108495 2.3047471 2604 0 2604 1 1303 1303 0 16.29 1 -0.374 15.942 -0.517 -29.124 0 0 0 0 0 -14.073 5.498 0.5 1.875 2.112 0.5 0.135 1300 161 2600 1 <> <> <> <> <>
  1304 15 -1.679159 -21.420650 13.224626 357 " " G "A" 75 -0.50000 -0.50000 "GLY " " O  " "    " 8 0 FF5757  ""  0 -1.1483541 2.5996382 5.9056702 2605 0 2605 1 1304 1304 0 15.76 1 -0.14 -34.938 -0.398 27.448 0 0 -0.002 0 0 -8.031 3.919 -0.5 1.48 1.678 -0.5 5.42 1301 161 2601 1 <> <> <> <> <>
  1305 18 -4.142951 -25.130953 11.250550 358 " " D "A" 75 -0.80000 -0.80000 "ASP " " OD2" "    " 8 -1 FF5757  ""  2 0.33202302 1.1707201 7.8027205 2609 0 2609 1 1305 1305 0 26.42 1 0.109 22.592 -0.579 -36.252 0 0 0 0 0 -14.13 2.621 -0.8 1.48 1.678 -0.8 28.872 1309 162 2605 1 <> <> <> <> <>
  1306 25 -1.371062 -23.600559 12.930606 358 " " D "A" 38 -0.50000 -0.50000 "ASP " " N  " "    " 7 0 2F2FFF  ""  2 -0.62522739 0.83200037 -7.5929809 2610 0 2610 1 1306 1306 1 15.67 1 -1.405 -16.648 0.168 20.209 0 0 -0.105 0 0 2.219 5.688 -0.5 1.625 1.92 -0.5 0 1302 162 2606 1 <> <> <> <> <>
  1307 3 -2.565557 -24.054876 13.634205 358 " " D "A" 2 0.14000 0.14000 "ASP " " CA " "    " 6 0 A0A0A0  ""  2 -0.82498103 7.5903049 -4.1476564 2611 0 2611 1 1307 1307 1 16.4 1 -0.955 5.618 0.039 -1.421 0 -0.908 0 0 0 2.373 5.213 0.14 1.75 1.975 0.14 0 1303 162 2607 1 <> <> <> <> <>
  1308 2 -2.288300 -24.009794 15.106684 358 " " D "A" 2 0.50000 0.50000 "ASP " " C  " "    " 6 0 A0A0A0  ""  2 0.33332828 1.3959532 -1.5863606 2612 0 2612 1 1308 1308 0 16.63 1 0.677 16.355 0.6 -26.863 0 0 0 0 0 -9.231 5.791 0.5 1.875 2.112 0.5 0 1304 162 2608 1 <> <> <> <> <>
  1309 15 -1.219223 -24.343496 15.601495 358 " " D "A" 75 -0.50000 -0.50000 "ASP " " O  " "    " 8 0 FF5757  ""  2 0.1813409 0.48351228 3.9338264 2613 0 2613 1 1309 1309 0 14.78 1 0.105 -38.481 0.558 25.951 0 0 -0.123 0 0 -11.99 6.008 -0.5 1.48 1.678 -0.5 0 1305 162 2609 1 <> <> <> <> <>
  1310 3 -2.881088 -25.460365 13.207516 358 " " D "A" 2 -0.22000 -0.22000 "ASP " " CB " "    " 6 0 A0A0A0  ""  2 3.780489 -0.26360539 -0.017148698 2614 0 2614 1 1310 1310 2 17.63 1 -1.103 -11.659 -0.528 8.693 0 -0.968 0 0 0 -5.565 4.144 -0.22 1.75 1.975 -0.22 0.249 1306 162 2610 1 <> <> <> <> <>
  1311 2 -3.023074 -25.577583 11.742321 358 " " D "A" 2 0.70000 0.70000 "ASP " " CG " "    " 6 0 A0A0A0  ""  2 2.137269 -0.98401344 2.7090399 2615 0 2615 1 1311 1311 0 21.73 1 -1.667 -21.863 -0.178 23.072 0 0 0 0 0 -0.635 3.653 0.7 1.875 2.112 0.7 7.278 1307 162 2611 1 <> <> <> <> <>
  1312 15 -2.127268 -26.197336 11.102592 358 " " D "A" 75 -0.80000 -0.80000 "ASP " " OD1" "    " 8 0 FF5757  ""  2 -6.212852 -0.05404504 -2.7945068 2616 0 2616 1 1312 1312 0 28.27 1 0.134 22.436 -0.364 -34.708 0 0 -0.017 0 0 -12.519 3.146 -0.8 1.48 1.678 -0.8 1.563 1308 162 2612 1 <> <> <> <> <>
  1313 2 -3.552919 -25.280283 17.535732 359 " " K "A" 2 0.50000 0.50000 "LYS " " C  " "    " 6 0 A0A0A0  ""  2 -8.7750072 5.5314846 1.522494 2621 0 2621 1 1313 1313 0 16.98 1 0.193 17.707 1.322 -25.656 0 0 0 0 0 -6.434 4.94 0.5 1.875 2.112 0.5 0 1312 163 2617 1 <> <> <> <> <>
  1314 15 -4.657309 -25.779789 17.699659 359 " " K "A" 75 -0.50000 -0.50000 "LYS " " O  " "    " 8 0 FF5757  ""  2 16.043369 1.2848095 0.58857 2622 0 2622 1 1314 1314 0 18.23 1 0.024 -32.76 0.412 20.975 0 0 0 0 0 -11.35 3.039 -0.5 1.48 1.678 -0.5 21.367 1313 163 2618 1 <> <> <> <> <>
  1315 3 -4.469240 -22.864822 17.797121 359 " " K "A" 2 -0.12000 -0.12000 "LYS " " CB " "    " 6 0 A0A0A0  ""  2 -0.86461234 0.29697531 3.3834419 2623 0 2623 1 1315 1315 2 16.59 1 0.952 -4.868 -0.29 6.125 0 0 0 0 0 1.92 4.675 -0.12 1.75 1.975 -0.12 0.249 1314 163 2619 1 <> <> <> <> <>
  1316 3 -4.653220 -22.941460 19.329758 359 " " K "A" 2 -0.12000 -0.12000 "LYS " " CG " "    " 6 0 A0A0A0  ""  2 -1.4306253 -3.1862507 6.7211499 2624 0 2624 1 1316 1316 2 19.09 1 1.1 -3.11 -0.045 5.437 0 0 0 0 0 3.382 4.956 -0.12 1.75 1.975 -0.12 0 1315 163 2620 1 <> <> <> <> <>
  1317 3 -5.573172 -21.828102 19.766685 359 " " K "A" 2 -0.12000 -0.12000 "LYS " " CD " "    " 6 0 A0A0A0  ""  2 -0.51759917 -2.2295692 2.0778544 2625 0 2625 1 1317 1317 2 26.07 1 1.676 -3.896 -0.61 6.332 0 0 0 0 0 3.502 4.873 -0.12 1.75 1.975 -0.12 0 1316 163 2621 1 <> <> <> <> <>
  1318 3 -7.030890 -21.929926 19.229568 359 " " K "A" 2 0.19000 0.19000 "LYS " " CE " "    " 6 0 A0A0A0  ""  2 1.7056291 1.3941778 -1.0782101 2626 0 2626 1 1318 1318 2 29.75 1 1.049 4.776 -0.109 -8.406 0 0 0 0 0 -2.691 3.98 0.19 1.75 1.975 0.19 0.374 1317 163 2622 1 <> <> <> <> <>
  1319 32 -7.843968 -21.031080 19.969217 359 " " K "A" 38 -0.30000 -0.30000 "LYS " " NZ " "    " 7 1 2F2FFF  ""  2 -3.7625053 -5.1934094 0.5755111 2627 0 2627 1 1319 1319 3 27.32 1 0.353 5.993 1.197 -5.307 0 0 -1.149 0 0 1.086 3.847 -0.3 1.625 2.1 -0.3 16.329 1318 163 2623 1 <> <> <> <> <>
  1320 25 -3.311906 -23.556154 15.863337 359 " " K "A" 38 -0.50000 -0.50000 "LYS " " N  " "    " 7 0 2F2FFF  ""  2 -0.99737728 0.29462624 2.3510756 2628 0 2628 1 1320 1320 1 15.46 1 1.193 -24.039 -0.787 17.529 0 0 -0.003 0 0 -6.106 4.749 -0.5 1.625 1.92 -0.5 3.91 1310 163 2624 1 <> <> <> <> <>
  1321 3 -3.363802 -23.769037 17.314095 359 " " K "A" 2 0.14000 0.14000 "LYS " " CA " "    " 6 0 A0A0A0  ""  2 1.4389915 -1.9130414 -3.7108419 2629 0 2629 1 1321 1321 1 17.71 1 0.512 6.186 -0.207 -1.816 0 0 0 0 0 4.675 5.715 0.14 1.75 1.975 0.14 0 1311 163 2625 1 <> <> <> <> <>
  1322 3 -1.069601 -28.077946 17.265699 360 " " V "A" 2 -0.06000 -0.06000 "VAL " " CB " "    " 6 0 A0A0A0  ""  2 -1.3929247 -1.7201544 -1.5592141 2643 0 2643 1 1322 1322 1 14.5 1 2.267 -2.035 -0.528 2.979 0 -1.004 0 0 0 1.681 4.215 -0.06 1.75 1.975 -0.06 0 1323 164 2639 1 <> <> <> <> <>
  1323 3 -0.620855 -28.022234 15.782820 360 " " V "A" 2 -0.18000 -0.18000 "VAL " " CG2" "    " 6 0 A0A0A0  ""  2 8.1965017 0.044363264 -1.6122198 2644 0 2644 1 1323 1323 3 13.63 1 0.29 -6.915 -0.428 7.655 0 -0.82 0 0 0 -0.218 3.831 -0.18 1.75 1.975 -0.18 2.244 1324 164 2640 1 <> <> <> <> <>
  1324 3 0.067200 -27.405949 18.091715 360 " " V "A" 2 -0.18000 -0.18000 "VAL " " CG1" "    " 6 0 A0A0A0  ""  2 0.49324271 -3.5366709 -8.5446243 2645 0 2645 1 1324 1324 3 13.99 1 0.202 -7.645 -0.334 8.34 0 -1.48 0 0 0 -0.918 4.514 -0.18 1.75 1.975 -0.18 0.748 1325 164 2641 1 <> <> <> <> <>
  1325 25 -2.469312 -26.066496 17.532803 360 " " V "A" 38 -0.50000 -0.50000 "VAL " " N  " "    " 7 0 2F2FFF  ""  2 -1.2527076 -3.2958605 -1.626406 2646 0 2646 1 1325 1325 1 15.24 1 1.435 -24.887 0.948 17.01 0 0 -0.125 0 0 -5.618 5.694 -0.5 1.625 1.92 -0.5 0 1319 164 2642 1 <> <> <> <> <>
  1326 3 -2.515151 -27.525208 17.589453 360 " " V "A" 2 0.14000 0.14000 "VAL " " CA " "    " 6 0 A0A0A0  ""  2 -1.8882116 1.193239 -8.5374012 2647 0 2647 1 1326 1326 1 16.21 1 1.248 6.301 -0.045 -1.519 0 -0.636 0 0 0 5.349 4.587 0.14 1.75 1.975 0.14 0 1320 164 2643 1 <> <> <> <> <>
  1327 2 -3.141491 -28.021366 18.845787 360 " " V "A" 2 0.50000 0.50000 "VAL " " C  " "    " 6 0 A0A0A0  ""  2 2.2202301 -1.7980088 -1.7582866 2648 0 2648 1 1327 1327 0 16.81 1 -0.554 20.775 0.793 -22.972 0 0 0 0 0 -1.958 4.225 0.5 1.875 2.112 0.5 3.774 1321 164 2644 1 <> <> <> <> <>
  1328 15 -3.910508 -28.972515 18.834354 360 " " V "A" 75 -0.50000 -0.50000 "VAL " " O  " "    " 8 0 FF5757  ""  2 -1.6739554 -2.7493882 -6.6564493 2649 0 2649 1 1328 1328 0 18.21 1 0.008 -30.066 0.19 19.341 0 0 0 0 0 -10.527 2.838 -0.5 1.48 1.678 -0.5 23.556 1322 164 2645 1 <> <> <> <> <>
  1329 3 -3.655191 -27.539515 21.239149 361 " " N "A" 2 0.14000 0.14000 "ASN " " CA " "    " 6 0 A0A0A0  ""  2 1.4000454 0.22816475 -6.7232246 2659 0 2659 1 1329 1329 1 17.84 1 0.919 5.463 0.149 0.037 0 -1.311 0 0 -0.019 5.238 4.678 0.14 1.75 1.975 0.14 0 1327 165 2655 1 <> <> <> <> <>
  1330 2 -3.550375 -26.260086 22.152988 361 " " N "A" 2 0.50000 0.50000 "ASN " " C  " "    " 6 0 A0A0A0  ""  2 6.7777257 -5.2387872 6.7994246 2660 0 2660 1 1330 1330 0 18.83 1 0.79 14.258 -0.11 -24.897 0 0 0 0 -0.019 -9.979 5.093 0.5 1.875 2.112 0.5 0 1328 165 2656 1 <> <> <> <> <>
  1331 15 -2.503585 -25.612753 22.191544 361 " " N "A" 75 -0.50000 -0.50000 "ASN " " O  " "    " 8 0 FF5757  ""  2 4.2482495 -4.2718601 3.3163171 2661 0 2661 1 1331 1331 0 17 1 0.273 -41.868 -0.166 25.787 0 0 -0.128 0 -0.019 -16.121 4.874 -0.5 1.48 1.678 -0.5 0 1329 165 2657 1 <> <> <> <> <>
  1332 3 -3.245471 -28.816277 22.025501 361 " " N "A" 2 -0.12000 -0.12000 "ASN " " CB " "    " 6 0 A0A0A0  ""  2 3.9410205 -0.86075103 0.14236069 2662 0 2662 1 1332 1332 2 16.19 1 0.791 -7.216 -0.256 3.67 0 -1.709 0 -0.011 -0.019 -4.75 4.277 -0.12 1.75 1.975 -0.12 0 1330 165 2658 1 <> <> <> <> <>
  1333 2 -1.743583 -29.109161 22.138538 361 " " N "A" 2 0.50000 0.50000 "ASN " " CG " "    " 6 0 A0A0A0  ""  2 2.2662516 -2.9146881 -1.1051143 2663 0 2663 1 1333 1333 0 18.78 1 -0.169 17.041 0.066 -29.799 0 0 0 -0.011 -0.019 -12.89 3.676 0.5 1.875 2.112 0.5 6.874 1331 165 2659 1 "No Flip"  <> <> <> <>
  1334 15 -1.117228 -28.656590 23.103693 361 " " N "A" 75 -0.50000 -0.50000 "ASN " " OD1" "    " 8 0 FF5757  ""  2 6.0542068 -0.78900874 2.9359584 2664 0 2664 1 1334 1334 0 21.04 1 0.032 -32.935 0.114 24.684 0 0 -0.043 -0.011 -0.019 -8.178 2.862 -0.5 1.48 1.678 -0.5 20.638 1332 165 2660 1 <> <> <> <> <>
  1335 25 -1.099423 -29.980141 21.375481 361 " " N "A" 38 -0.76000 -0.76000 "ASN " " ND2" "    " 7 0 2F2FFF  ""  2 -1.0050546 5.1439562 7.4485683 2665 0 2665 1 1335 1335 2 15.99 1 -0.068 -35.15 -0.68 26.301 0 0 0 -0.011 -0.019 -9.627 2.945 -0.76 1.625 1.92 -0.76 31.392 1333 165 2661 1 <> <> <> <> <>
  1336 25 -2.873782 -27.373629 20.001802 361 " " N "A" 38 -0.50000 -0.50000 "ASN " " N  " "    " 7 0 2F2FFF  ""  2 3.6997068 3.611779 -1.2328795 2666 0 2666 1 1336 1336 1 16.55 1 0.816 -17.593 0.049 15.948 0 0 -0.073 0 -0.019 -0.871 4.825 -0.5 1.625 1.92 -0.5 0 1326 165 2662 1 <> <> <> <> <>
  1337 15 -4.354135 -27.367319 25.366217 362 " " E "A" 75 -0.50000 -0.50000 "GLU " " O  " "    " 8 0 FF5757  ""  2 -4.5751882 -5.0318642 -1.527178 2673 0 2673 1 1337 1337 0 22.15 1 0.063 -30.325 0.259 18.974 0 0 0 0 0 -11.028 3.014 -0.5 1.48 1.678 -0.5 16.364 1337 166 2669 1 <> <> <> <> <>
  1338 3 -6.031905 -24.580280 24.258722 362 " " E "A" 2 -0.12000 -0.12000 "GLU " " CB " "    " 6 0 A0A0A0  ""  2 -6.0374808 0.31439656 7.2773848 2674 0 2674 1 1338 1338 2 23.46 1 3.548 -3.963 -0.094 5.051 0 -0.891 0 0 0 3.652 4.237 -0.12 1.75 1.975 -0.12 0 1338 166 2670 1 <> <> <> <> <>
  1339 3 -6.198323 -23.525463 23.130461 362 " " E "A" 2 -0.22000 -0.22000 "GLU " " CG " "    " 6 0 A0A0A0  ""  2 6.3310571 -7.2031116 1.3740346 2675 0 2675 1 1339 1339 2 34.79 1 1.666 -10.883 0.588 9.1 0 -0.425 0 0 0 0.047 3.673 -0.22 1.75 1.975 -0.22 0.623 1339 166 2671 1 <> <> <> <> <>
  1340 2 -7.661295 -23.342909 22.628706 362 " " E "A" 2 0.70000 0.70000 "GLU " " CD " "    " 6 0 A0A0A0  ""  2 -6.5735574 -2.9264877 2.8864853 2676 0 2676 1 1340 1340 0 49.12 1 0.13 -14.012 1.295 18.744 0 0 0 0 0 6.157 3.471 0.7 1.875 2.112 0.7 10.378 1340 166 2672 1 <> <> <> <> <>
  1341 15 -8.478717 -24.263788 22.766092 362 " " E "A" 75 -0.80000 -0.80000 "GLU " " OE1" "    " 8 0 FF5757  ""  2 -5.4539537 2.5363228 -1.3372118 2677 0 2677 1 1341 1341 0 50.99 1 0.113 14.942 0.015 -30.566 0 0 -0.293 0 0 -15.789 2.639 -0.8 1.48 1.678 -0.8 30.331 1341 166 2673 1 <> <> <> <> <>
  1342 18 -7.963219 -22.177500 22.256165 362 " " E "A" 75 -0.80000 -0.80000 "GLU " " OE2" "    " 8 -1 FF5757  ""  2 3.0992899 3.7610569 0.41547641 2678 0 2678 1 1342 1342 0 53.01 1 0.106 13.724 0.802 -30.073 0 0 -0.843 0 0 -16.285 2.859 -0.8 1.48 1.678 -0.8 26.266 1342 166 2674 1 <> <> <> <> <>
  1343 25 -4.604876 -26.074535 22.941538 362 " " E "A" 38 -0.50000 -0.50000 "GLU " " N  " "    " 7 0 2F2FFF  ""  2 -2.0868409 -2.5199909 2.5309179 2679 0 2679 1 1343 1343 1 20.16 1 2.344 -22.048 2.864 13.969 0 0 -0.043 0 0 -2.913 4.738 -0.5 1.625 1.92 -0.5 0.23 1334 166 2675 1 <> <> <> <> <>
  1344 3 -4.659637 -25.230892 24.109201 362 " " E "A" 2 0.14000 0.14000 "GLU " " CA " "    " 6 0 A0A0A0  ""  2 2.6912856 0.78991896 1.0204724 2680 0 2680 1 1344 1344 1 22.86 1 2.948 5.028 -0.476 -0.864 0 -1.082 0 0 0 5.554 5.057 0.14 1.75 1.975 0.14 0 1335 166 2676 1 <> <> <> <> <>
  1345 2 -4.338478 -26.073799 25.366785 362 " " E "A" 2 0.50000 0.50000 "GLU " " C  " "    " 6 0 A0A0A0  ""  2 1.9316096 5.3204837 5.6100922 2681 0 2681 1 1345 1345 0 23.15 1 0.484 16.518 0.081 -23.673 0 0 0 0 0 -6.59 4.43 0.5 1.875 2.112 0.5 1.078 1336 166 2677 1 <> <> <> <> <>
  1346 2 1.006362 -23.854893 27.498926 363 " " F "A" 2 -0.11500 -0.11500 "PHE " " CZ " "    " 6 0 A0A0A0  ""  2 4.6160207 -2.9180005 0.3109479 2688 0 2688 1 1346 1346 1 21.39 1 0.176 -7.024 0.231 6.598 0 -0.836 0 -0.011 0 -0.866 4.162 -0.115 1.775 2.002 -0.115 7.981 1353 167 2684 1 <> <> <> <> <>
  1347 25 -4.019224 -25.361031 26.393764 363 " " F "A" 38 -0.50000 -0.50000 "PHE " " N  " "    " 7 0 2F2FFF  ""  2 -2.7206285 -1.6883703 -4.8161011 2689 0 2689 1 1347 1347 1 21.67 1 0.946 -16.48 0.336 14.925 0 0 -0.118 0 0 -0.39 4.731 -0.5 1.625 1.92 -0.5 0 1343 167 2685 1 <> <> <> <> <>
  1348 3 -3.822188 -25.818295 27.745348 363 " " F "A" 2 0.14000 0.14000 "PHE " " CA " "    " 6 0 A0A0A0  ""  2 -4.3679514 1.001166 -4.868216 2690 0 2690 1 1348 1348 1 22.66 1 0.517 5.434 -0.186 -0.876 0 -1.141 0 0 0 3.748 4.367 0.14 1.75 1.975 0.14 0 1344 167 2686 1 <> <> <> <> <>
  1349 2 -4.216098 -24.654934 28.715149 363 " " F "A" 2 0.50000 0.50000 "PHE " " C  " "    " 6 0 A0A0A0  ""  2 8.6110916 2.6762719 9.4816055 2691 0 2691 1 1349 1349 0 22.7 1 -0.439 15.625 0.072 -23.278 0 0 0 0 0 -8.02 4.735 0.5 1.875 2.112 0.5 0.943 1345 167 2687 1 <> <> <> <> <>
  1350 15 -4.178583 -23.466753 28.280994 363 " " F "A" 75 -0.50000 -0.50000 "PHE " " O  " "    " 8 0 FF5757  ""  2 -3.3499796 4.8338838 2.2407846 2692 0 2692 1 1350 1350 0 20.02 1 0.031 -36.957 -0.109 24.491 0 0 -0.113 0 0 -12.658 5.066 -0.5 1.48 1.678 -0.5 0 1346 167 2688 1 <> <> <> <> <>
  1351 3 -2.434713 -26.379492 27.823978 363 " " F "A" 2 -0.00500 -0.00500 "PHE " " CB " "    " 6 0 A0A0A0  ""  2 -2.7565944 -4.3767033 -2.9290733 2693 0 2693 1 1351 1351 2 21.92 1 1.004 -0.217 -0.304 0.367 0 -0.941 0 -0.011 0 -0.101 3.925 -0.005 1.75 1.975 -0.005 1.247 1347 167 2689 1 <> <> <> <> <>
  1352 2 -1.221032 -25.538473 27.624166 363 " " F "A" 2 -0.11500 -0.11500 "PHE " " CG " "    " 6 0 A0A0A0  ""  2 0.1071169 3.2864399 7.7725091 2694 0 2694 1 1352 1352 0 23.59 1 -0.173 -5.15 0.884 4.818 0 -0.506 0 -0.011 0 -0.138 4.608 -0.115 1.775 2.002 -0.115 2.407 1348 167 2690 1 <> <> <> <> <>
  1353 2 -0.737706 -25.085958 26.374445 363 " " F "A" 2 -0.11500 -0.11500 "PHE " " CD1" "    " 6 0 A0A0A0  ""  2 2.3619056 3.9373636 6.4468656 2695 0 2695 1 1353 1353 1 23.65 1 0.141 -6.503 0.511 6.264 0 -0.596 0 -0.011 0 -0.194 4.664 -0.115 1.775 2.002 -0.115 1.013 1349 167 2691 1 <> <> <> <> <>
  1354 2 -0.516613 -25.236307 28.791874 363 " " F "A" 2 -0.11500 -0.11500 "PHE " " CD2" "    " 6 0 A0A0A0  ""  2 3.1665392 -2.6746478 1.6947721 2696 0 2696 1 1354 1354 1 23.1 1 0.128 -6.19 0.445 6.078 0 -0.628 0 -0.011 0 -0.177 4.305 -0.115 1.775 2.002 -0.115 6.587 1350 167 2692 1 <> <> <> <> <>
  1355 2 0.401548 -24.208130 26.318357 363 " " F "A" 2 -0.11500 -0.11500 "PHE " " CE1" "    " 6 0 A0A0A0  ""  2 -8.6248674 -1.9960743 6.6879807 2697 0 2697 1 1355 1355 1 24.67 1 0.133 -7.256 0.082 6.546 0 -0.873 0 -0.011 0 -1.38 4.327 -0.115 1.775 2.002 -0.115 4.18 1351 167 2693 1 <> <> <> <> <>
  1356 2 0.577247 -24.324896 28.736143 363 " " F "A" 2 -0.11500 -0.11500 "PHE " " CE2" "    " 6 0 A0A0A0  ""  2 -2.8593237 2.7097704 -7.3933749 2698 0 2698 1 1356 1356 1 21.64 1 0.178 -6.941 0.365 6.316 0 -0.744 0 -0.011 0 -0.837 4.157 -0.115 1.775 2.002 -0.115 7.727 1352 167 2694 1 <> <> <> <> <>
  1357 25 -4.595474 -25.002054 29.925945 364 " " E "A" 38 -0.50000 -0.50000 "GLU " " N  " "    " 7 0 2F2FFF  ""  2 0.63203478 2.145653 4.0818715 2708 0 2708 1 1357 1357 1 21.8 1 1.718 -21.54 0.168 13.041 0 0 0 0 0 -6.614 4.097 -0.5 1.625 1.92 -0.5 2.185 1354 168 2704 1 <> <> <> <> <>
  1358 3 -4.731010 -24.045527 31.040972 364 " " E "A" 2 0.14000 0.14000 "GLU " " CA " "    " 6 0 A0A0A0  ""  2 3.7635107 2.279501 0.34671032 2709 0 2709 1 1358 1358 1 23.14 1 0.993 5.177 -0.092 -0.253 0 -1.214 0 0 0 4.611 4.634 0.14 1.75 1.975 0.14 0 1355 168 2705 1 <> <> <> <> <>
  1359 2 -3.372477 -24.012297 31.794020 364 " " E "A" 2 0.50000 0.50000 "GLU " " C  " "    " 6 0 A0A0A0  ""  2 -3.2165506 -3.719049 -3.8583963 2710 0 2710 1 1359 1359 0 21.58 1 0.425 19.085 0.398 -24.656 0 0 0 0 0 -4.749 4.497 0.5 1.875 2.112 0.5 0.809 1356 168 2706 1 <> <> <> <> <>
  1360 15 -2.541899 -24.912340 31.584204 364 " " E "A" 75 -0.50000 -0.50000 "GLU " " O  " "    " 8 0 FF5757  ""  2 -2.4510052 -5.4942894 4.2140579 2711 0 2711 1 1360 1360 0 20.3 1 0.015 -34.49 -0.025 22.113 0 0 0 0 0 -12.388 3.134 -0.5 1.48 1.678 -0.5 13.758 1357 168 2707 1 <> <> <> <> <>
  1361 3 -5.725340 -24.631435 32.026062 364 " " E "A" 2 -0.12000 -0.12000 "GLU " " CB " "    " 6 0 A0A0A0  ""  2 3.8001552 0.23702301 5.9937611 2712 0 2712 1 1361 1361 2 23.21 1 1.55 -4.195 -0.288 4.851 0 -0.756 0 0 0 1.161 3.578 -0.12 1.75 1.975 -0.12 0.623 1358 168 2708 1 <> <> <> <> <>
  1362 3 -7.136590 -24.936157 31.459091 364 " " E "A" 2 -0.22000 -0.22000 "GLU " " CG " "    " 6 0 A0A0A0  ""  2 5.9464526 0.58851451 -2.5955482 2713 0 2713 1 1362 1362 2 30.61 1 0.746 -10.929 -0.093 8.863 0 -0.359 0 0 0 -1.772 3.275 -0.22 1.75 1.975 -0.22 1.87 1359 168 2709 1 <> <> <> <> <>
  1363 2 -8.001462 -23.760920 31.120157 364 " " E "A" 2 0.70000 0.70000 "GLU " " CD " "    " 6 0 A0A0A0  ""  2 -4.2547889 -2.7330785 1.5365347 2714 0 2714 1 1363 1363 0 38.87 1 -0.351 -12.893 -0.107 16.834 0 0 0 0 0 3.483 3.489 0.7 1.875 2.112 0.7 9.57 1360 168 2710 1 <> <> <> <> <>
  1364 15 -9.014564 -23.866907 30.396044 364 " " E "A" 75 -0.80000 -0.80000 "GLU " " OE1" "    " 8 0 FF5757  ""  2 1.4935012 4.5857916 -3.2688737 2715 0 2715 1 1364 1364 0 40.46 1 0.215 14.836 -0.934 -29 0 0 -0.355 0 0 -15.237 2.844 -0.8 1.48 1.678 -0.8 15.635 1361 168 2711 1 <> <> <> <> <>
  1365 18 -7.861758 -22.624716 31.736950 364 " " E "A" 75 -0.80000 -0.80000 "GLU " " OE2" "    " 8 -1 FF5757  ""  2 5.2167091 -6.8542023 3.0733857 2716 0 2716 1 1365 1365 0 46.89 1 0.201 9.214 9.574 -26.331 0 0 -0.531 0 0 -7.873 3.042 -0.8 1.48 1.678 -0.8 10.84 1362 168 2712 1 <> <> <> <> <>
  1366 3 -1.096401 -21.829273 32.961708 365 " " I "A" 2 -0.06000 -0.06000 "ILE " " CB " "    " 6 0 A0A0A0  ""  2 -4.0842328 0.73049664 -3.1844184 2723 0 2723 1 1366 1366 1 23.1 1 3.339 -2.4 -0.738 3.412 0 -1.943 0 0 0 1.669 5.421 -0.06 1.75 1.975 -0.06 0 1367 169 2719 1 <> <> <> <> <>
  1367 3 -0.463151 -22.406038 31.701727 365 " " I "A" 2 -0.12000 -0.12000 "ILE " " CG1" "    " 6 0 A0A0A0  ""  2 5.0286493 2.3580823 9.5998783 2724 0 2724 1 1367 1367 2 22.63 1 1.106 -5.881 -0.609 6.157 0 -2.034 0 0 0 -1.262 5.075 -0.12 1.75 1.975 -0.12 0 1368 169 2720 1 <> <> <> <> <>
  1368 3 0.007145 -21.571711 33.890182 365 " " I "A" 2 -0.18000 -0.18000 "ILE " " CG2" "    " 6 0 A0A0A0  ""  2 3.9356904 -10.03851 -4.6171184 2725 0 2725 1 1368 1368 3 22.51 1 0.691 -8.722 0.38 8.767 0 -1.572 0 0 0 -0.456 3.887 -0.18 1.75 1.975 -0.18 4.738 1369 169 2721 1 <> <> <> <> <>
  1369 3 0.552208 -21.508072 30.990995 365 " " I "A" 2 -0.18000 -0.18000 "ILE " " CD1" "    " 6 0 A0A0A0  ""  2 3.3843353 1.9007798 -0.92390215 2726 0 2726 1 1369 1369 3 17.42 1 0.302 -10.623 -0.838 9.866 0 -2.019 0 0 0 -3.311 5.195 -0.18 1.75 1.975 -0.18 0.125 1370 169 2722 1 <> <> <> <> <>
  1370 25 -3.238695 -23.055815 32.743565 365 " " I "A" 38 -0.50000 -0.50000 "ILE " " N  " "    " 7 0 2F2FFF  ""  2 2.3873332 -3.1721623 2.79774 2727 0 2727 1 1370 1370 1 22.16 1 1.658 -19.314 0.045 15.684 0 0 -0.119 0 0 -2.046 4.967 -0.5 1.625 1.92 -0.5 0 1363 169 2723 1 <> <> <> <> <>
  1371 3 -2.110523 -22.780226 33.671177 365 " " I "A" 2 0.14000 0.14000 "ILE " " CA " "    " 6 0 A0A0A0  ""  2 -2.0111713 -1.9353384 -0.84904981 2728 0 2728 1 1371 1371 1 23.55 1 2.655 6.309 0.193 -1.221 0 -1.294 0 0 0 6.642 4.964 0.14 1.75 1.975 0.14 0 1364 169 2724 1 <> <> <> <> <>
  1372 2 -2.671591 -22.170567 35.049164 365 " " I "A" 2 0.50000 0.50000 "ILE " " C  " "    " 6 0 A0A0A0  ""  2 3.6551862 3.1595359 1.3533465 2729 0 2729 1 1372 1372 0 24.6 1 0.593 24.721 2.272 -24.975 0 0 0 0 0 2.611 4.66 0.5 1.875 2.112 0.5 1.887 1365 169 2725 1 <> <> <> <> <>
  1373 15 -3.717674 -21.511765 35.058537 365 " " I "A" 75 -0.50000 -0.50000 "ILE " " O  " "    " 8 0 FF5757  ""  2 1.3229283 3.7570269 -3.2646337 2730 0 2730 1 1373 1373 0 23.66 1 0.009 -33.03 0.357 22.379 0 0 -0.122 0 0 -10.408 4.182 -0.5 1.48 1.678 -0.5 2.606 1366 169 2726 1 <> <> <> <> <>
  1374 2 -2.216438 -20.618652 37.791046 366 " " P "A" 2 0.50000 0.50000 "PRO " " C  " "    " 6 0 A0A0A0  ""  0 -3.1819048 -1.9161379 -2.4607434 2742 0 2742 1 1374 1374 0 24.01 1 -0.895 18.73 2.627 -27.634 0 0 0 0 0 -7.173 3.797 0.5 1.875 2.112 0.5 1.617 1373 170 2738 1 <> <> <> <> <>
  1375 15 -1.138078 -20.189056 37.370094 366 " " P "A" 75 -0.50000 -0.50000 "PRO " " O  " "    " 8 0 FF5757  ""  0 4.6684947 -0.0064540301 -0.1303481 2743 0 2743 1 1375 1375 0 24.34 1 0.004 -36.933 0.56 25.703 0 0 -0.019 0 0 -10.686 3.287 -0.5 1.48 1.678 -0.5 5.628 1374 170 2739 1 <> <> <> <> <>
  1376 3 -2.250200 -23.061691 38.540668 366 " " P "A" 2 -0.12000 -0.12000 "PRO " " CB " "    " 6 0 A0A0A0  ""  0 -3.3391807 -7.1248446 2.5242958 2744 0 2744 1 1376 1376 2 25.46 1 4.29 -4.015 -0.183 4.753 0 -0.543 0 0 0 4.301 3.089 -0.12 1.75 1.975 -0.12 3.117 1375 170 2740 1 <> <> <> <> <>
  1377 3 -0.935640 -23.577850 37.898430 366 " " P "A" 2 -0.12000 -0.12000 "PRO " " CG " "    " 6 0 A0A0A0  ""  0 7.8826923 -1.1263628 -4.7111864 2745 0 2745 1 1377 1377 2 27.94 1 1.38 -2.998 -0.275 5.288 0 -0.515 0 0 0 2.879 2.947 -0.12 1.75 1.975 -0.12 4.364 1376 170 2741 1 <> <> <> <> <>
  1378 3 -1.183386 -23.674921 36.406433 366 " " P "A" 2 -0.05000 -0.05000 "PRO " " CD " "    " 6 0 A0A0A0  ""  0 -5.8228874 -3.2381663 1.7970093 2746 0 2746 1 1378 1378 2 25.49 1 1.804 -1.066 0.763 2.266 0 -0.682 0 0 0 3.087 3.417 -0.05 1.75 1.975 -0.05 2.618 1377 170 2742 1 <> <> <> <> <>
  1379 25 -2.225036 -22.642813 36.209538 366 " " P "A" 38 -0.14000 -0.14000 "PRO " " N  " "    " 7 0 2F2FFF  ""  0 6.1523771 -1.2344962 -3.8130918 2747 0 2747 1 1379 1379 0 25.02 1 1.823 -6.997 0.03 6.619 0 0 0 0 0 1.475 4.149 -0.14 1.625 1.92 -0.14 0.23 1371 170 2743 1 <> <> <> <> <>
  1380 3 -2.651028 -22.079470 37.500702 366 " " P "A" 2 0.01000 0.01000 "PRO " " CA " "    " 6 0 A0A0A0  ""  0 -1.0509425 3.559305 6.7974143 2748 0 2748 1 1380 1380 1 24.8 1 0.871 0.519 0.013 1.907 0 -0.591 0 0 0 2.719 3.702 0.01 1.75 1.975 0.01 0 1372 170 2744 1 <> <> <> <> <>
  1381 2 -3.845060 -17.571018 37.708317 367 " " G "A" 2 0.50000 0.50000 "GLY " " C  " "    " 6 0 A0A0A0  ""  0 -0.45027256 4.2506056 6.6361446 2756 0 2756 1 1381 1381 0 23.43 1 -0.929 14.946 0.328 -24.464 0 0 0 0 0 -10.12 3.5 0.5 1.875 2.112 0.5 5.796 1380 171 2752 1 <> <> <> <> <>
  1382 15 -3.495329 -16.411854 37.460175 367 " " G "A" 75 -0.50000 -0.50000 "GLY " " O  " "    " 8 0 FF5757  ""  0 -0.63874716 0.0049847504 4.6058669 2757 0 2757 1 1382 1382 0 25.36 1 0 -30.654 -0.081 19.977 0 0 0 0 0 -10.759 2.711 -0.5 1.48 1.678 -0.5 20.95 1381 171 2753 1 <> <> <> <> <>
  1383 25 -3.118719 -19.820082 38.431080 367 " " G "A" 38 -0.50000 -0.50000 "GLY " " N  " "    " 7 0 2F2FFF  ""  0 0.89893806 1.3777629 -1.6715906 2758 0 2758 1 1383 1383 1 23.68 1 -0.011 -23.516 0.557 15.183 0 0 0 0 0 -7.787 3.239 -0.5 1.625 1.92 -0.5 10.809 1378 171 2754 1 <> <> <> <> <>
  1384 3 -2.999703 -18.415710 38.674931 367 " " G "A" 2 0.08000 0.08000 "GLY " " CA " "    " 6 0 A0A0A0  ""  0 -0.58355922 13.382356 -5.2360463 2759 0 2759 1 1384 1384 2 24.03 1 -0.378 3.363 0.066 3.135 0 -0.693 0 0 0 5.493 3.114 0.08 1.75 1.975 0.08 2.12 1379 171 2755 1 <> <> <> <> <>
  1385 3 -5.847133 -17.517448 36.119598 368 " " G "A" 2 0.08000 0.08000 "GLY " " CA " "    " 6 0 A0A0A0  ""  0 6.1658502 -0.51041412 4.130281 2763 0 2763 1 1385 1385 2 21.34 1 -0.184 2.85 -0.154 2.797 0 -0.493 0 0 0 4.814 3.503 0.08 1.75 1.975 0.08 1.995 1383 172 2759 1 <> <> <> <> <>
  1386 2 -5.280498 -17.225224 34.751217 368 " " G "A" 2 0.50000 0.50000 "GLY " " C  " "    " 6 0 A0A0A0  ""  0 -5.8014498 -2.3556366 3.1957297 2764 0 2764 1 1386 1386 0 19.68 1 0.049 14.979 -0.207 -23.235 0 0 0 0 0 -8.414 4.569 0.5 1.875 2.112 0.5 0 1384 172 2760 1 <> <> <> <> <>
  1387 15 -5.704567 -16.255850 34.062050 368 " " G "A" 75 -0.50000 -0.50000 "GLY " " O  " "    " 8 0 FF5757  ""  0 6.956583 6.3045468 -2.9461439 2765 0 2765 1 1387 1387 0 19.34 1 -0.007 -34.162 -0.215 20.917 0 0 -0.128 0 0 -13.594 4.069 -0.5 1.48 1.678 -0.5 1.042 1385 172 2761 1 <> <> <> <> <>
  1388 25 -4.909661 -18.169264 37.073406 368 " " G "A" 38 -0.50000 -0.50000 "GLY " " N  " "    " 7 0 2F2FFF  ""  0 3.1117592 -2.1245363 2.4917421 2766 0 2766 1 1388 1388 1 22.24 1 -0.164 -22.079 1.148 13.622 0 0 -0.024 0 0 -7.496 3.571 -0.5 1.625 1.92 -0.5 6.439 1382 172 2762 1 <> <> <> <> <>
  1389 3 -1.818102 -16.816769 34.448681 369 " " R "A" 2 -0.05000 -0.05000 "ARG " " CG " "    " 6 0 A0A0A0  ""  2 1.9742088 0.93257493 5.493515 2770 0 2770 1 1389 1389 2 13.91 1 1.402 -1.467 -0.76 2.58 0 -1.343 0 0 0 0.412 4.804 -0.05 1.75 1.975 -0.05 0.748 1391 173 2766 1 <> <> <> <> <>
  1390 3 -0.461969 -16.241817 34.275116 369 " " R "A" 2 0.19000 0.19000 "ARG " " CD " "    " 6 0 A0A0A0  ""  2 -2.7889233 1.3706692 -7.1064696 2771 0 2771 1 1390 1390 2 16.94 1 0.863 8.267 -0.093 -8.163 0 -0.986 0 -0.2 0 -0.313 4.031 0.19 1.75 1.975 0.19 0.623 1392 173 2767 1 <> <> <> <> <>
  1391 25 0.560224 -17.273281 34.224052 369 " " R "A" 38 -0.69997 -0.69997 "ARG " " NE " "    " 7 0 2F2FFF  ""  2 0.58469146 -7.6795125 -2.291877 2772 0 2772 1 1391 1391 1 20.97 1 0.816 5.566 -1.068 -9.947 0 0 -0.005 -0.2 0 -4.839 4.166 -0.7 1.625 1.838 -0.7 5.175 1393 173 2768 1 <> <> <> <> <>
  1392 2 1.607002 -17.260963 33.357800 369 " " R "A" 2 0.63990 0.63990 "ARG " " CZ " "    " 6 0 A0A0A0  ""  2 -0.37897864 -6.044034 1.1056935 2773 0 2773 1 1392 1392 0 18.55 1 0.452 -23.486 -0.44 0.494 0 -1.536 0 -0.2 0 -24.717 4.986 0.64 1.125 1.288 0.64 0 1394 173 2769 1 <> <> <> <> <>
  1393 25 1.881036 -16.305763 32.447628 369 " " R "A" 38 -0.79997 -0.79997 "ARG " " NH2" "    " 7 0 2F2FFF  ""  2 0.28930888 -0.79096133 -3.8214443 2774 0 2774 1 1393 1393 2 20.66 1 0.045 13.73 -0.259 -17.293 0 0 -0.335 -0.2 0 -4.313 4.461 -0.8 1.625 1.838 -0.8 2.53 1395 173 2770 1 <> <> <> <> <>
  1394 31 2.473986 -18.294155 33.485249 369 " " R "A" 38 -0.79997 -0.79997 "ARG " " NH1" "    " 7 1 2F2FFF  ""  2 7.0430856 0.69671953 0.57373542 2775 0 2775 1 1394 1394 2 16.54 1 0.043 12.715 -1.348 -13.634 0 0 -0.691 -0.2 0 -3.115 5.426 -0.8 1.625 1.838 -0.8 0 1396 173 2771 1 <> <> <> <> <>
[truncated: 60,581,086 more chars]
