# Supplementary material for: Steered molecular dynamics simulations reveal critical residues for (un)binding of substrates, inhibitors and a product to the malarial M1 aminopeptidase
Source: PLoS Comput Biol. 2018 Oct 31;14(10):e1006525. doi: 10.1371/journal.pcbi.1006525 (PMC6239339; doi:10.1371/journal.pcbi.1006525)
Supplement: S1 File — Unzipping this file will create a directory containing the parameters and starting structures used for the 30ns sMD simulations. (ZIP) [file pcbi.1006525.s009.zip › S1_File/arg-ala/sMD/input.cms]

{ 
 s_m_m2io_version
 :::
 2.0.0 
} 

f_m_ct { 
 s_m_title
 s_m_entry_id
 s_m_entry_name
 s_m_original_cms_file
 r_i_target_temperature
 r_mmod_Potential_Energy-OPLS-2005
 r_mmod_Stretch_Energy-OPLS-2005
 r_mmod_Bend_Energy-OPLS-2005
 r_mmod_Torsional_Energy-OPLS-2005
 r_mmod_Improper_Torsional_Energy-OPLS-2005
 r_mmod_Van_der_Waal_Energy-OPLS-2005
 r_mmod_Electrostatic_Energy-OPLS-2005
 r_mmod_Solvation_Energy-OPLS-2005
 b_mmod_Minimization_Converged-OPLS-2005
 r_mmod_RMS_Derivative-OPLS-2005
 s_m_job_name
 i_glide_grid_version
 r_glide_gridbox_xcent
 r_glide_gridbox_ycent
 r_glide_gridbox_zcent
 r_glide_gridbox_xrange
 r_glide_gridbox_yrange
 r_glide_gridbox_zrange
 r_glide_gridbox_ligxrange
 r_glide_gridbox_ligyrange
 r_glide_gridbox_ligzrange
 b_glide_receptor
 s_i_glide_gridfile
 i_i_glide_lignum
 r_i_docking_score
 r_i_glide_ligand_efficiency
 r_i_glide_ligand_efficiency_sa
 r_i_glide_ligand_efficiency_ln
 r_i_glide_gscore
 r_i_glide_lipo
 r_i_glide_hbond
 r_i_glide_metal
 r_i_glide_rewards
 r_i_glide_evdw
 r_i_glide_ecoul
 r_i_glide_erotb
 r_i_glide_esite
 r_i_glide_emodel
 r_i_glide_energy
 r_i_glide_einternal
 i_i_glide_confnum
 i_i_glide_posenum
 r_i_glide_eff_state_penalty
 b_glide_conssat_Arg-sidechain_(Group_1)
 b_glide_conssat_amonium_(Group_2)
 b_glide_conssat_hbond1_(Group_3)
 b_glide_conssat_hbond2_(Group_3)
 b_glide_conssat_hbond3_(Group_3)
 b_glide_conssat_hbond4_(Group_3)
 b_glide_conssat_metal1_(Group_3)
 s_m_Source_Path
 s_m_Source_File
 i_m_Source_File_Index
 r_chorus_box_ax
 r_chorus_box_ay
 r_chorus_box_az
 r_chorus_box_bx
 r_chorus_box_by
 r_chorus_box_bz
 r_chorus_box_cx
 r_chorus_box_cy
 r_chorus_box_cz
 s_ffio_ct_type
 i_m_ct_format
 :::
 "AlaArg-new_3-out (full system)" 
  1 
  "4j3b.1_mol1 4j3b.1_mol2 4j3b.1_mol3 4j3b.1_mol2" 
  AlaArg-EQ-extended-out.cms 
  298
  -208344.75
  2051.97119140625
  6474.84814453125
  10502.220703125
  302.921966552734
  -13854.193359375
  -180877
  -32948.0390625
  0
  0.318794727325439
  mmod_mini_3 
  67010
  -13.197422
  -12.34689
  10.861147
  25.095335
  25.095335
  25.095335
  10
  10
  10
  1
  Test-Grid-ala-arg 
  1
  -4.72095821588256
  -0.27770342446368
  -0.714053702311854
  -1.23159286795317
  -4.72095821588256
  -0.433406845026407
  -0.921424744518271
  0
  -2.48486272727273
  -8.70638751983643
  -21.7557277679443
  3.21741464211832
  -0.4
  -56.1218645820327
  -30.4621152877808
  11.6043796539307
  178
  8530
  0
  1
  1
  0
  1
  1
  1
  1
  /home/daniel/M1-SIMULATIONS/sys3_TEST/SYS3/AlaArg/run4 
  AlaArg-EQ-extended-out.cms 
  1
  102.331955
  0
  0
  0
  112.766766
  0
  0
  0
  91.158989
  full_system 
  2
 m_atom[105561] { 
  # First column is atom index #
  i_m_mmod_type
  r_m_x_coord
  r_m_y_coord
  r_m_z_coord
  i_m_residue_number
  s_m_insertion_code
  s_m_mmod_res
  s_m_chain_name
  i_m_color
  r_m_charge1
  r_m_charge2
  s_m_pdb_residue_name
  s_m_pdb_atom_name
  s_m_grow_name
  i_m_atomic_number
  i_m_formal_charge
  s_m_color_rgb
  s_m_atom_name
  i_m_secondary_structure
  i_m_ribbon_style
  i_m_ribbon_color
  s_m_ribbon_color_rgb
  r_m_pdb_tfactor
  r_m_pdb_occupancy
  r_psp_Prime_Covalent
  r_psp_Prime_Coulomb
  r_psp_Prime_vdW
  r_psp_Prime_Solv_GB
  r_psp_Prime_Solv_SA
  r_psp_Prime_Lipo
  r_psp_Prime_Hbond
  r_psp_Prime_Packing
  r_psp_Prime_SelfCont
  r_psp_Prime_Energy
  r_psp_atom_born_radius
  r_psp_ffld_partial_charge
  r_psp_atom_vdw_radius
  r_psp_atom_sgb_radius
  r_psp_atom_partial_charge
  r_psp_solvent_exposed_surface_area
  r_ffio_x_vel
  r_ffio_y_vel
  r_ffio_z_vel
  i_i_internal_atom_index
  i_i_constraint
  i_pdb_PDB_serial
  i_ppw_original_index
  i_ppw_het
  i_pa_atomindex
  i_des_scratch_entry_num
  i_des_scratch_atom_num
  i_des_fullsystem_id
  i_m_Hcount
  b_glide_flexr_movable
  i_pdb_seqres_index
  i_pdb_seqres_chain
  s_pa_state
  s_psp_residue_name
  i_m_pdb_convert_problem
  i_desmond_crystal_water
  :::
  1 72 8.695704 -36.307012 6.807179 1103 " " X "A" 18 2.00000 2.00000 " MG " "MG  " "    " 12 2 EAADEA  "Mg7302"  -1 0 7 <> 30 1 0 138.662 -0.492 -101.191 0 0 0 0 0 36.979 5.907 2 0.822 0.954 2 21.472 1.6275665 -0.11110627 -4.7269177 1 0 7303 7302 2 14542 1 1 1 0 0 <> <> <> <> <> <>
  2 3 22.957155 -23.543903 4.383638 196 " " X "A" 2 -0.18000 -0.18000 "ACE " " CH3" "  n1" 6 0 A0A0A0  "C1"  -1 0 7 <> <> <> <> <> <> <> <> <> <> <> <> <> <> <> <> <> <> <> 0.97168493 -3.9412837 1.5137726 2 0 <> <> <> 1 1 2 2 3 0 <> <> <> <> <> <>
  3 2 23.486389 -23.815706 3.030025 196 " " X "A" 2 0.50000 0.50000 "ACE " " C  " "  c1" 6 0 A0A0A0  "C2"  -1 0 7 <> <> <> <> <> <> <> <> <> <> <> <> <> <> <> <> <> <> <> 7.4421391 -4.0226426 -4.0578456 3 0 <> <> <> 2 1 3 3 0 0 <> <> <> <> <> <>
  4 15 24.610243 -23.413915 2.691652 196 " " X "A" 75 -0.50000 -0.50000 "ACE " " O  " "    " 8 0 FF5757  "O3"  -1 0 7 <> <> <> <> <> <> <> <> <> <> <> <> <> <> <> <> <> <> <> -0.096387848 3.0108986 -0.12526698 4 0 <> <> <> 3 1 4 4 0 0 <> <> <> <> <> <>
  5 41 23.859556 -23.151180 4.852193 196 " " X "A" 21 0.06000 0.06000 "ACE " "1H  " "  n2" 1 0 FFFFFF  "H4"  -1 0 7 <> <> <> <> <> <> <> <> <> <> <> <> <> <> <> <> <> <> <> 8.7831011 -8.0659428 -10.073217 5 0 <> <> <> 4 1 5 5 0 0 <> <> <> <> <> <>
  6 41 22.308681 -22.667801 4.388807 196 " " X "A" 21 0.06000 0.06000 "ACE " "2H  " "    " 1 0 FFFFFF  "H5"  -1 0 7 <> <> <> <> <> <> <> <> <> <> <> <> <> <> <> <> <> <> <> 18.909012 9.3942471 -8.4345131 6 0 <> <> <> 5 1 6 6 0 0 <> <> <> <> <> <>
  7 41 22.635572 -24.411277 4.960130 196 " " X "A" 21 0.06000 0.06000 "ACE " "3H  " "    " 1 0 FFFFFF  "H6"  -1 0 7 <> <> <> <> <> <> <> <> <> <> <> <> <> <> <> <> <> <> <> 8.7238264 3.5811327 17.15613 7 0 <> <> <> 6 1 7 7 0 0 <> <> <> <> <> <>
  8 25 22.706623 -24.571237 2.244279 197 " " K "A" 38 -0.50000 -0.50000 "LYS " " N  " "    " 7 0 2F2FFF  "N1"  0 1 7 <> 43.26 1 0.561 1.729 -0.218 -2.96 0 0 0 0 0 -0.888 3.107 -0.3 1.625 2.1 -0.3 40.936 0.20651965 4.0843596 2.2744539 8 0 1 1 <> 7 1 8 8 1 0 1 1 <> <> <> <>
  9 3 23.035145 -25.058673 0.873772 197 " " K "A" 2 0.14000 0.14000 "LYS " " CA " "    " 6 0 A0A0A0  "C2"  0 1 -1105 FF1E00  44.03 1 0.707 25.452 -0.265 -26.961 0 0 0 0 0 -1.065 3.847 0.25 1.75 1.975 0.25 0.125 2.2272687 0.2031932 -7.1652017 9 0 2 2 <> 8 1 9 9 1 0 1 1 <> <> <> <>
  10 2 22.780304 -23.817350 0.011085 197 " " K "A" 2 0.50000 0.50000 "LYS " " C  " "    " 6 0 A0A0A0  "C3"  0 1 7 <> 42.87 1 0.232 42.899 0.151 -50.056 0 0 0 0 0 -6.775 4.33 0.5 1.875 2.112 0.5 0 0.62173724 -2.1872163 -0.9715398 10 0 3 3 <> 9 1 10 10 0 0 1 1 <> <> <> <>
  11 15 21.622946 -23.305017 -0.045357 197 " " K "A" 75 -0.50000 -0.50000 "LYS " " O  " "    " 8 0 FF5757  "O4"  0 1 7 <> 43.49 1 0.023 -58.09 -0.508 52.635 0 0 -0.028 0 0 -5.968 3.623 -0.5 1.48 1.678 -0.5 2.397 3.1481068 -1.820732 4.1016388 11 0 4 4 <> 10 1 11 11 0 0 1 1 <> <> <> <>
  12 3 22.045236 -26.180418 0.509116 197 " " K "A" 2 -0.12000 -0.12000 "LYS " " CB " "    " 6 0 A0A0A0  "C5"  0 1 7 <> 44.4 1 0.645 -10.002 -0.142 12.106 0 0 0 0 0 2.606 3.668 -0.12 1.75 1.975 -0.12 0.374 -3.9823601 1.2054738 -2.3470998 12 0 5 5 <> 11 1 12 12 2 0 1 1 <> <> <> <>
  13 3 22.701012 -27.325508 -0.331846 197 " " K "A" 2 -0.12000 -0.12000 "LYS " " CG " "    " 6 0 A0A0A0  "C6"  0 1 7 <> 49.15 1 0.696 -8.89 0.072 11.744 0 0 0 0 0 3.622 3.471 -0.12 1.75 1.975 -0.12 0.125 -7.5417743 4.05375 -1.738286 13 0 6 6 <> 12 1 13 13 2 0 1 1 <> <> <> <>
  14 3 21.771545 -28.475681 -0.815230 197 " " K "A" 2 -0.12000 -0.12000 "LYS " " CD " "    " 6 0 A0A0A0  "C7"  0 1 7 <> 54.75 1 1.125 -9.972 -0.132 12.364 0 0 0 0 0 3.385 3.314 -0.12 1.75 1.975 -0.12 1.621 3.7014 -0.2972739 -1.728801 14 0 7 7 <> 13 1 14 14 2 0 1 1 <> <> <> <>
  15 3 20.360096 -28.159677 -1.297614 197 " " K "A" 2 0.19000 0.19000 "LYS " " CE " "    " 6 0 A0A0A0  "C8"  0 1 7 <> 57.29 1 0.966 15.008 -0.06 -18.03 0 0 0 0 0 -2.117 2.965 0.19 1.75 1.975 0.19 3.491 1.7112498 0.42024919 1.4576281 15 0 8 8 <> 14 1 15 15 2 0 1 1 <> <> <> <>
  16 32 19.498552 -29.376567 -1.418658 197 " " K "A" 38 -0.30000 -0.30000 "LYS " " NZ " "    " 7 1 2F2FFF  "N9"  0 1 7 <> 55.92 1 0.569 1.523 -0.13 -2.332 0 0 -0.001 0 0 -0.372 2.706 -0.3 1.625 2.1 -0.3 50.826 -3.0115871 -3.5444613 1.9628147 16 0 9 9 <> 15 1 16 16 3 0 1 1 <> <> <> <>
  17 43 21.765737 -24.755609 2.561835 197 " " K "A" 21 0.30000 0.30000 "LYS " " H2 " "    " 1 0 FFFFFF  "H16"  0 1 7 <> <> <> 0.001 -2.543 -0.003 -1.929 0 0 0 0 0 -4.474 2.322 0.33 0.25 0.996 0.33 0 7.2919111 -8.9832611 15.680598 17 0 <> 11 <> 16 1 17 17 0 0 1 1 <> <> <> <>
  18 41 24.070377 -25.373552 0.742467 197 " " K "A" 21 0.06000 0.06000 "LYS " " HA " "    " 1 0 FFFFFF  "H17"  0 1 7 <> <> <> 0.168 5.851 0.258 -6.238 0 0 0 0 0 0.039 2.759 0.06 1.25 1.425 0.06 12.09 1.384889 -12.125885 15.759472 18 0 <> 13 <> 17 1 18 18 0 0 1 1 <> <> <> <>
  19 41 21.123171 -25.801393 0.068394 197 " " K "A" 21 0.06000 0.06000 "LYS " " HB3" "    " 1 0 FFFFFF  "H18"  0 1 7 <> <> <> 0.258 4.912 0.318 -6.017 0 0 0 0 0 -0.53 2.955 0.06 1.25 1.425 0.06 5.648 -18.238592 1.2666756 27.53211 19 0 <> 14 <> 18 1 19 19 0 0 1 1 <> <> <> <>
  20 41 21.765215 -26.551708 1.494930 197 " " K "A" 21 0.06000 0.06000 "LYS " " HB2" "    " 1 0 FFFFFF  "H19"  0 1 7 <> <> <> 0.25 5.381 0.052 -6.138 0 0 0 0 0 -0.456 2.669 0.06 1.25 1.425 0.06 18.444 10.250706 -7.986445 -1.7661407 20 0 <> 15 <> 19 1 20 20 0 0 1 1 <> <> <> <>
  21 41 23.526850 -27.845235 0.153928 197 " " K "A" 21 0.06000 0.06000 "LYS " " HG3" "    " 1 0 FFFFFF  "H20"  0 1 7 <> <> <> 0.185 6.504 0.177 -6.449 0 0 0 0 0 0.417 2.45 0.06 1.25 1.425 0.06 16.238 -0.79228473 16.992428 0.63035965 21 0 <> 16 <> 20 1 21 21 0 0 1 1 <> <> <> <>
  22 41 23.098970 -26.859890 -1.233470 197 " " K "A" 21 0.06000 0.06000 "LYS " " HG2" "    " 1 0 FFFFFF  "H21"  0 1 7 <> <> <> 0.187 6.593 -0.047 -6.422 0 0 0 0 0 0.311 2.888 0.06 1.25 1.425 0.06 6.883 12.631019 -10.933375 -0.57406294 22 0 <> 17 <> 21 1 22 22 0 0 1 1 <> <> <> <>
  23 41 21.688747 -29.108364 0.068487 197 " " K "A" 21 0.06000 0.06000 "LYS " " HD3" "    " 1 0 FFFFFF  "H22"  0 1 7 <> <> <> 0.217 5.913 0.002 -5.946 0 0 0 0 0 0.187 2.633 0.06 1.25 1.425 0.06 4.942 -8.8170614 -16.090286 -14.208479 23 0 <> 18 <> 22 1 23 23 0 0 1 1 <> <> <> <>
  24 41 22.286890 -28.937406 -1.657447 197 " " K "A" 21 0.06000 0.06000 "LYS " " HD2" "    " 1 0 FFFFFF  "H23"  0 1 7 <> <> <> 0.244 5.777 0.026 -5.885 0 0 0 0 0 0.163 2.494 0.06 1.25 1.425 0.06 15.62 23.887667 -28.061453 25.843977 24 0 <> 19 <> 23 1 24 24 0 0 1 1 <> <> <> <>
  25 41 20.357687 -27.718473 -2.294325 197 " " K "A" 21 0.06000 0.06000 "LYS " " HE3" "    " 1 0 FFFFFF  "H24"  0 1 7 <> <> <> 0.174 5.11 -0.026 -6.128 0 0 0 0 0 -0.87 2.199 0.06 1.25 1.425 0.06 25.592 5.7357779 -9.6321144 -3.0018818 25 0 <> 20 <> 24 1 25 25 0 0 1 1 <> <> <> <>
  26 41 19.863340 -27.526216 -0.562727 197 " " K "A" 21 0.06000 0.06000 "LYS " " HE2" "    " 1 0 FFFFFF  "H25"  0 1 7 <> <> <> 0.155 5.377 0.292 -6.265 0 0 0 0 0 -0.441 2.29 0.06 1.25 1.425 0.06 18.62 12.267972 -3.7844636 12.217968 26 0 <> 21 <> 25 1 26 26 0 0 1 1 <> <> <> <>
  27 44 19.154478 -29.526048 -0.480914 197 " " K "A" 21 0.33000 0.33000 "LYS " " HZ1" "    " 1 0 FFFFFF  "H26"  0 1 7 <> <> <> 0 -1.671 -0.001 -1.963 0 0 0 0 0 -3.635 2.006 0.33 0.25 0.996 0.33 0 -17.31181 5.453238 -1.8499613 27 0 <> 22 <> 26 1 27 27 0 0 1 1 <> <> <> <>
  28 44 18.648361 -29.285860 -1.956291 197 " " K "A" 21 0.33000 0.33000 "LYS " " HZ2" "    " 1 0 FFFFFF  "H27"  0 1 7 <> <> <> 0 -1.886 -0.002 -1.65 0 0 0 0 0 -3.538 2.132 0.33 0.25 0.996 0.33 0 -6.029078 -31.086342 2.0877812 28 0 <> 23 <> 27 1 28 28 0 0 1 1 <> <> <> <>
  29 44 20.022648 -30.182470 -1.728419 197 " " K "A" 21 0.33000 0.33000 "LYS " " HZ3" "    " 1 0 FFFFFF  "H28"  0 1 7 <> <> <> 0 -1.422 -0.003 -2.049 0 0 0 0 0 -3.474 2.185 0.33 0.25 0.996 0.33 0 -11.124938 -9.1224184 2.7477303 29 0 <> 24 <> 28 1 29 29 0 0 1 1 <> <> <> <>
  30 3 25.595417 -20.813848 0.629224 198 " " I "A" 2 -0.18000 -0.18000 "ILE " " CD1" "    " 6 0 A0A0A0  "C17"  0 1 7 <> 44.4 1 0.461 -17.047 0.971 16.711 0 -0.515 0 0 0 0.58 3.135 -0.18 1.75 1.975 -0.18 7.107 -7.8491907 -4.4393039 -2.1773684 30 0 17 25 <> 29 1 30 30 3 0 2 1 <> <> <> <>
  31 25 23.787216 -23.339763 -0.784057 198 " " I "A" 38 -0.50000 -0.50000 "ILE " " N  " "    " 7 0 2F2FFF  "N10"  0 1 7 <> 40.48 1 1.533 -48.292 0.394 43.42 0 0 0 0 0 -2.945 4.291 -0.5 1.625 1.92 -0.5 0.805 1.6185439 -0.082367271 8.5680799 31 0 10 26 <> 30 1 31 31 1 0 2 1 <> <> <> <>
  32 3 23.738312 -22.099090 -1.501559 198 " " I "A" 2 0.14000 0.14000 "ILE " " CA " "    " 6 0 A0A0A0  "C11"  0 1 -1105 FF1E00  37.36 1 2.052 14.668 -0.207 -9.313 0 -1.078 0 0 0 6.123 5.32 0.14 1.75 1.975 0.14 0 -1.0524188 1.2773837 -2.7585049 32 0 11 27 <> 31 1 32 32 1 0 2 1 <> <> <> <>
  33 2 23.072464 -22.272365 -2.880718 198 " " I "A" 2 0.50000 0.50000 "ILE " " C  " "    " 6 0 A0A0A0  "C12"  0 1 7 <> 34.28 1 0.975 45.34 0.831 -53.339 0 0 0 0 0 -6.193 5.275 0.5 1.875 2.112 0.5 0 -1.7369437 2.1931741 0.71404427 33 0 12 28 <> 32 1 33 33 0 0 2 1 <> <> <> <>
  34 15 23.112560 -23.279331 -3.597112 198 " " I "A" 75 -0.50000 -0.50000 "ILE " " O  " "    " 8 0 FF5757  "O13"  0 1 7 <> 33.16 1 0.102 -60.777 0.178 49.921 0 0 -0.003 0 0 -10.578 3.402 -0.5 1.48 1.678 -0.5 6.671 3.7739577 1.1934046 -1.0905315 34 0 13 29 <> 33 1 34 34 0 0 2 1 <> <> <> <>
  35 3 25.152586 -21.674440 -1.772677 198 " " I "A" 2 -0.06000 -0.06000 "ILE " " CB " "    " 6 0 A0A0A0  "C14"  0 1 7 <> 38.53 1 2.713 -5.709 -0.571 6.42 0 -1.198 0 0 0 1.657 4.81 -0.06 1.75 1.975 -0.06 0 -2.4885051 -3.3601191 -1.822781 35 0 14 30 <> 34 1 35 35 1 0 2 1 <> <> <> <>
  36 3 26.115398 -21.635746 -0.564845 198 " " I "A" 2 -0.12000 -0.12000 "ILE " " CG1" "    " 6 0 A0A0A0  "C15"  0 1 7 <> 39.9 1 1.454 -11.764 0.108 11.763 0 -0.666 0 0 0 0.895 3.786 -0.12 1.75 1.975 -0.12 0.748 -1.789811 2.0488906 0.50910163 36 0 15 31 <> 35 1 36 36 2 0 2 1 <> <> <> <>
  37 3 25.264677 -20.268478 -2.472944 198 " " I "A" 2 -0.18000 -0.18000 "ILE " " CG2" "    " 6 0 A0A0A0  "C16"  0 1 7 <> 38.62 1 0.911 -15.859 0.736 17.19 0 -1.746 0 0 0 1.231 4.874 -0.18 1.75 1.975 -0.18 0 3.2001872 -2.9447474 -3.092941 37 0 16 32 <> 36 1 37 37 3 0 2 1 <> <> <> <>
  38 43 24.688616 -23.772216 -0.927446 198 " " I "A" 21 0.30000 0.30000 "ILE " " H  " "    " 1 0 FFFFFF  "H37"  0 1 7 <> <> <> 0.016 22.403 -0.009 -28.62 0 0 0 0 0 -6.209 2.654 0.3 0.25 0.996 0.3 0 -7.304544 -12.204374 -10.966904 38 0 <> 33 <> 37 1 38 38 0 0 2 1 <> <> <> <>
  39 41 23.187893 -21.432142 -0.837990 198 " " I "A" 21 0.06000 0.06000 "ILE " " HA " "    " 1 0 FFFFFF  "H38"  0 1 7 <> <> <> 0.031 5.843 0.15 -6.106 0 0 0 0 0 -0.081 4.948 0.06 1.25 1.425 0.06 0 -1.7907344 -2.7468176 0.67373502 39 0 <> 34 <> 38 1 39 39 0 0 2 1 <> <> <> <>
  40 41 25.533861 -22.367607 -2.522509 198 " " I "A" 21 0.06000 0.06000 "ILE " " HB " "    " 1 0 FFFFFF  "H39"  0 1 7 <> <> <> 0.179 5.97 -0.063 -5.917 0 0 0 0 0 0.169 3.539 0.06 1.25 1.425 0.06 1.765 -17.288754 -0.92654175 -11.59808 40 0 <> 35 <> 39 1 40 40 0 0 2 1 <> <> <> <>
  41 41 27.062633 -21.211658 -0.898007 198 " " I "A" 21 0.06000 0.06000 "ILE " "HG13" "    " 1 0 FFFFFF  "H40"  0 1 7 <> <> <> 0.116 6.619 -0.09 -6.082 0 0 0 0 0 0.563 2.582 0.06 1.25 1.425 0.06 16.326 0.82278675 7.7518916 15.196601 41 0 <> 36 <> 40 1 41 41 0 0 2 1 <> <> <> <>
  42 41 26.483337 -22.628179 -0.304468 198 " " I "A" 21 0.06000 0.06000 "ILE " "HG12" "    " 1 0 FFFFFF  "H41"  0 1 7 <> <> <> 0.147 6.489 -0.031 -6.035 0 0 0 0 0 0.57 3.197 0.06 1.25 1.425 0.06 3.265 4.5935602 4.7253675 1.6902457 42 0 <> 37 <> 41 1 42 42 0 0 2 1 <> <> <> <>
  43 41 25.074732 -20.322301 -3.544918 198 " " I "A" 21 0.06000 0.06000 "ILE " "HG21" "    " 1 0 FFFFFF  "H42"  0 1 7 <> <> <> 0.025 5.335 0.866 -5.524 0 0 0 0 0 0.702 3.675 0.06 1.25 1.425 0.06 0.529 7.6651888 10.358543 -4.5520582 43 0 <> 38 <> 42 1 43 43 0 0 2 1 <> <> <> <>
  44 41 24.485413 -19.661396 -2.012187 198 " " I "A" 21 0.06000 0.06000 "ILE " "HG22" "    " 1 0 FFFFFF  "H43"  0 1 7 <> <> <> 0.025 5.426 -0.039 -5.748 0 0 0 0 0 -0.337 5.03 0.06 1.25 1.425 0.06 0 -2.6458485 -11.662542 -1.4937358 44 0 <> 39 <> 43 1 44 44 0 0 2 1 <> <> <> <>
  45 41 26.254908 -19.818851 -2.399565 198 " " I "A" 21 0.06000 0.06000 "ILE " "HG23" "    " 1 0 FFFFFF  "H44"  0 1 7 <> <> <> 0.025 5.607 -0.367 -5.644 0 0 0 0 0 -0.38 3.756 0.06 1.25 1.425 0.06 0.529 2.7572892 -2.2282827 -1.5064169 45 0 <> 40 <> 44 1 45 45 0 0 2 1 <> <> <> <>
  46 41 26.406517 -20.548729 1.307404 198 " " I "A" 21 0.06000 0.06000 "ILE " "HD11" "    " 1 0 FFFFFF  "H45"  0 1 7 <> <> <> 0.025 5.692 -0.1 -5.429 0 0 0 0 0 0.187 2.18 0.06 1.25 1.425 0.06 27.445 -6.254313 -29.207464 5.5977263 46 0 <> 41 <> 45 1 46 46 0 0 2 1 <> <> <> <>
  47 41 25.175688 -19.888252 0.235270 198 " " I "A" 21 0.06000 0.06000 "ILE " "HD12" "    " 1 0 FFFFFF  "H46"  0 1 7 <> <> <> 0.025 5.609 -0.057 -5.42 0 0 0 0 0 0.156 2.591 0.06 1.25 1.425 0.06 6.883 18.934807 9.4418974 1.9001576 47 0 <> 42 <> 46 1 47 47 0 0 2 1 <> <> <> <>
  48 41 24.772364 -21.299205 1.153738 198 " " I "A" 21 0.06000 0.06000 "ILE " "HD13" "    " 1 0 FFFFFF  "H47"  0 1 7 <> <> <> 0.025 5.664 0.828 -5.456 0 0 0 0 0 1.06 2.692 0.06 1.25 1.425 0.06 10.943 -2.0992134 -13.163963 -1.2279596 48 0 <> 43 <> 47 1 48 48 0 0 2 1 <> <> <> <>
  49 25 19.309723 -21.315446 -2.089344 199 " " H "A" 38 -0.57000 -0.57000 "HIS " " ND1" "    " 7 0 2F2FFF  "N24"  2 1 7 <> 42.23 1 1.416 -51.404 -0.919 57.686 0 0 -0.056 -0.181 0 6.54 4.332 -0.57 1.625 1.838 -0.57 0 -2.597096 -1.060546 2.4804759 49 0 24 44 <> 48 1 49 49 1 0 3 1 <> <> <> <>
  50 2 18.160705 -21.703249 -4.008224 199 " " H "A" 2 -0.01500 -0.01500 "HIS " " CD2" "    " 6 0 A0A0A0  "C25"  2 1 7 <> 43.59 1 1.087 -1.626 -0.597 3.476 0 -0.227 0 -0.181 0 1.931 3.764 -0.015 1.775 2.002 -0.015 11.274 -0.22172394 2.0211248 -1.0979576 50 0 25 45 <> 49 1 50 50 1 0 3 1 <> <> <> <>
  51 2 18.141323 -21.844349 -1.846433 199 " " H "A" 2 0.29500 0.29500 "HIS " " CE1" "    " 6 0 A0A0A0  "C26"  2 1 7 <> 44.05 1 2.018 28.981 -0.683 -31.509 0 0 0 -0.181 0 -1.375 3.531 0.295 1.775 2.002 0.295 8.107 -1.3376882 1.4941696 2.517972 51 0 26 46 <> 50 1 51 51 1 0 3 1 <> <> <> <>
  52 25 17.463686 -22.273559 -2.943946 199 " " H "A" 38 -0.49000 -0.49000 "HIS " " NE2" "    " 7 0 2F2FFF  "N27"  2 1 7 <> 46.3 1 2.278 -53.589 -0.611 50.401 0 0 0 -0.181 0 -1.702 3.22 -0.49 1.625 1.838 -0.49 26.333 1.1457374 0.96715868 5.7808356 52 0 27 47 <> 51 1 52 52 0 0 3 1 <> <> <> <>
  53 25 22.327572 -21.191469 -3.190134 199 " " H "A" 38 -0.50000 -0.50000 "HIS " " N  " "    " 7 0 2F2FFF  "N18"  2 1 7 <> 29.91 1 1.11 -41.899 0.384 46.34 0 0 -0.122 0 0 5.813 6.176 -0.5 1.625 1.92 -0.5 0 -4.6663785 -0.32665184 -0.13046785 53 0 18 48 <> 52 1 53 53 1 0 3 1 <> <> <> <>
  54 3 21.656834 -20.996795 -4.482354 199 " " H "A" 2 0.14000 0.14000 "HIS " " CA " "    " 6 0 A0A0A0  "C19"  2 1 -1105 FF1E00  28.45 1 0.836 13.305 -0.429 -10.307 0 -1.762 0 0 0 1.642 5.863 0.14 1.75 1.975 0.14 0 -2.3532553 -2.8609581 -2.421134 54 0 19 49 <> 53 1 54 54 1 0 3 1 <> <> <> <>
  55 2 22.558863 -20.201486 -5.328931 199 " " H "A" 2 0.50000 0.50000 "HIS " " C  " "    " 6 0 A0A0A0  "C20"  2 1 7 <> 26.21 1 -0.153 40.234 -0.18 -52.431 0 0 0 0 0 -12.53 6.603 0.5 1.875 2.112 0.5 0 -8.1551676 3.374248 1.3314764 55 0 20 50 <> 54 1 55 55 0 0 3 1 <> <> <> <>
  56 15 22.853968 -19.077982 -4.973921 199 " " H "A" 75 -0.50000 -0.50000 "HIS " " O  " "    " 8 0 FF5757  "O21"  2 1 7 <> 24.8 1 0.004 -62.164 1.848 52.42 0 0 -0.112 0 0 -8.005 6.803 -0.5 1.48 1.678 -0.5 0 8.9307241 2.6135116 2.4418952 56 0 21 51 <> 55 1 56 56 0 0 3 1 <> <> <> <>
  57 3 20.328506 -20.294660 -4.219776 199 " " H "A" 2 -0.00500 -0.00500 "HIS " " CB " "    " 6 0 A0A0A0  "C22"  2 1 7 <> 29.39 1 1.46 -0.491 -0.93 0.079 0 -1.738 0 -0.181 0 -1.802 5.779 -0.005 1.75 1.975 -0.005 0 11.896567 -0.96941543 0.38820636 57 0 22 52 <> 56 1 57 57 2 0 3 1 <> <> <> <>
  58 2 19.306055 -21.060676 -3.445757 199 " " H "A" 2 0.01500 0.01500 "HIS " " CG " "    " 6 0 A0A0A0  "C23"  2 1 7 <> 36.24 1 0.346 1.292 -0.557 -1.746 0 -0.476 0 -0.181 0 -1.323 5.013 0.015 1.775 2.002 0.015 0 -1.8808241 -2.5341768 -0.41666558 58 0 23 53 <> 57 1 58 58 0 0 3 1 "HIS"  <> <> <>
  59 43 22.405968 -20.365064 -2.614799 199 " " H "A" 21 0.30000 0.30000 "HIS " " H  " "    " 1 0 FFFFFF  "H58"  2 1 7 <> <> <> 0.09 15.118 -0.025 -28.855 0 0 0 0 0 -13.672 5.769 0.3 0.25 0.996 0.3 0 0.48803276 -13.029851 17.413883 59 0 <> 54 <> 58 1 59 59 0 0 3 1 <> <> <> <>
  60 41 21.479267 -21.962682 -4.955255 199 " " H "A" 21 0.06000 0.06000 "HIS " " HA " "    " 1 0 FFFFFF  "H59"  2 1 7 <> <> <> 0.046 4.681 1.02 -5.861 0 0 0 0 0 -0.113 3.654 0.06 1.25 1.425 0.06 6.795 10.379294 -3.7452192 -5.3960285 60 0 <> 55 <> 59 1 60 60 0 0 3 1 <> <> <> <>
  61 41 19.890234 -20.039636 -5.184652 199 " " H "A" 21 0.06000 0.06000 "HIS " " HB3" "    " 1 0 FFFFFF  "H60"  2 1 7 <> <> <> 0.049 5.241 -0.227 -6.021 0 0 0 0 0 -0.957 4.061 0.06 1.25 1.425 0.06 0.882 16.020397 16.091103 3.024266 61 0 <> 56 <> 60 1 61 61 0 0 3 1 <> <> <> <>
  62 41 20.460016 -19.272791 -3.863980 199 " " H "A" 21 0.06000 0.06000 "HIS " " HB2" "    " 1 0 FFFFFF  "H61"  2 1 7 <> <> <> 0.034 5.084 -0.413 -6.205 0 0 0 0 0 -1.501 5.962 0.06 1.25 1.425 0.06 0 -1.1436106 7.0037026 -17.691139 62 0 <> 57 <> 61 1 62 62 0 0 3 1 <> <> <> <>
  63 43 19.919895 -21.011144 -1.344234 199 " " H "A" 21 0.42000 0.42000 "HIS " " HD1" "    " 1 0 FFFFFF  "H62"  2 1 7 <> <> <> 0.4 35.797 -0.009 -39.694 0 0 0 0 0 -3.506 3.123 0.42 0.25 0.996 0.42 0 -12.50046 -4.2614484 11.897576 63 0 <> 58 <> 62 1 63 63 0 0 3 1 <> <> <> <>
  64 41 17.869453 -21.779996 -5.045376 199 " " H "A" 21 0.11500 0.11500 "HIS " " HD2" "    " 1 0 FFFFFF  "H63"  2 1 7 <> <> <> 0.824 13.63 -0.202 -12.541 0 0 0 0 0 1.711 2.629 0.115 1.21 1.381 0.115 19.261 2.1118946 7.8054023 -2.1813047 64 0 <> 59 <> 63 1 64 64 0 0 3 1 <> <> <> <>
  65 41 17.881859 -21.978374 -0.806664 199 " " H "A" 21 0.11500 0.11500 "HIS " " HE1" "    " 1 0 FFFFFF  "H64"  2 1 7 <> <> <> 0.483 12.909 -0.173 -13.101 0 0 0 0 0 0.119 2.447 0.115 1.21 1.381 0.115 15.751 -16.400976 -3.837446 -1.9281617 65 0 <> 60 <> 64 1 65 65 0 0 3 1 <> <> <> <>
  66 2 26.931988 -22.622926 -4.890718 200 " " Y "A" 2 -0.11500 -0.11500 "TYR " " CE2" "    " 6 0 A0A0A0  "C37"  2 1 7 <> 29.36 1 0.206 -12.881 0.413 11.886 0 -0.579 0 0 0 -0.956 3.761 -0.115 1.775 2.002 -0.115 7.601 -0.56417787 4.9070349 -8.2748127 66 0 37 61 <> 65 1 66 66 1 0 4 1 <> <> <> <>
  67 2 27.972130 -21.620302 -4.805631 200 " " Y "A" 2 0.15000 0.15000 "TYR " " CZ " "    " 6 0 A0A0A0  "C38"  2 1 7 <> 30.71 1 0.263 14.02 0.421 -16.365 0 -0.648 0 0 0 -2.308 3.786 0.15 1.775 2.002 0.15 4.18 -1.5999041 -2.8726239 4.4204268 67 0 38 62 <> 66 1 67 67 0 0 4 1 <> <> <> <>
  68 16 28.992382 -21.774257 -3.874804 200 " " Y "A" 75 -0.58500 -0.58500 "TYR " " OH " "    " 8 0 FF5757  "O39"  2 1 7 <> 36.69 1 0.131 -55.548 -0.507 50.459 0 0 0 0 0 -5.464 2.715 -0.585 1.535 1.739 -0.585 30.418 -2.9066184 -7.9350705 1.7687992 68 0 39 63 <> 67 1 68 68 1 0 4 1 <> <> <> <>
  69 25 23.037203 -20.731359 -6.438271 200 " " Y "A" 38 -0.50000 -0.50000 "TYR " " N  " "    " 7 0 2F2FFF  "N28"  2 1 7 <> 23.11 1 0.916 -44.393 -0.788 42.882 0 0 -0.003 0 0 -1.386 5.485 -0.5 1.625 1.92 -0.5 0.805 -4.533978 4.8120904 -0.94595498 69 0 28 64 <> 68 1 69 69 1 0 4 1 <> <> <> <>
  70 3 23.987839 -20.106678 -7.382471 200 " " Y "A" 2 0.14000 0.14000 "TYR " " CA " "    " 6 0 A0A0A0  "C29"  2 1 -1105 FF1E00  22.14 1 0.858 13.198 -0.64 -9.641 0 -1.742 0 0 0 2.033 6.719 0.14 1.75 1.975 0.14 0 -8.1548567 3.1766701 0.37291658 70 0 29 65 <> 69 1 70 70 1 0 4 1 <> <> <> <>
  71 2 23.176422 -19.679586 -8.608972 200 " " Y "A" 2 0.50000 0.50000 "TYR " " C  " "    " 6 0 A0A0A0  "C30"  2 1 7 <> 20.91 1 -0.695 42.935 0.677 -51.917 0 0 0 0 0 -9 6.908 0.5 1.875 2.112 0.5 0 6.0915031 0.14184463 -0.27359149 71 0 30 66 <> 70 1 71 71 0 0 4 1 <> <> <> <>
  72 15 22.210131 -20.367231 -8.981948 200 " " Y "A" 75 -0.50000 -0.50000 "TYR " " O  " "    " 8 0 FF5757  "O31"  2 1 7 <> 20.42 1 0.042 -61.906 0.48 49.486 0 0 -0.123 0 0 -12.022 4.983 -0.5 1.48 1.678 -0.5 2.085 -1.2867631 -0.50140387 1.9890348 72 0 31 67 <> 71 1 72 72 0 0 4 1 <> <> <> <>
  73 3 24.981382 -21.169674 -7.832310 200 " " Y "A" 2 -0.00500 -0.00500 "TYR " " CB " "    " 6 0 A0A0A0  "C32"  2 1 7 <> 22.32 1 1.868 -0.481 -0.863 0.655 0 -1.306 0 0 0 -0.127 5.478 -0.005 1.75 1.975 -0.005 0 -8.461338 -2.2915359 -1.7141964 73 0 32 68 <> 72 1 73 73 2 0 4 1 <> <> <> <>
  74 2 26.007769 -21.432193 -6.760683 200 " " Y "A" 2 -0.11500 -0.11500 "TYR " " CG " "    " 6 0 A0A0A0  "C33"  2 1 7 <> 24.62 1 0.054 -9.788 0.325 9.935 0 -0.504 0 0 0 0.022 5.025 -0.115 1.775 2.002 -0.115 0 -5.8873544 2.426044 0.20714766 74 0 33 69 <> 73 1 74 74 0 0 4 1 <> <> <> <>
  75 2 27.066753 -20.544422 -6.726227 200 " " Y "A" 2 -0.11500 -0.11500 "TYR " " CD1" "    " 6 0 A0A0A0  "C34"  2 1 7 <> 25.21 1 0.109 -11.199 0.322 10.501 0 -0.438 0 0 0 -0.704 4.409 -0.115 1.775 2.002 -0.115 0.887 4.4693956 -0.063118204 4.3474646 75 0 34 70 <> 74 1 75 75 1 0 4 1 <> <> <> <>
  76 2 25.945913 -22.526071 -5.881154 200 " " Y "A" 2 -0.11500 -0.11500 "TYR " " CD2" "    " 6 0 A0A0A0  "C35"  2 1 7 <> 27.82 1 0.115 -11.209 0.403 10.661 0 -0.504 0 0 0 -0.535 4.168 -0.115 1.775 2.002 -0.115 2.534 3.1270599 2.7537282 -0.8655836 76 0 35 71 <> 75 1 76 76 1 0 4 1 <> <> <> <>
  77 2 27.977919 -20.507965 -5.637473 200 " " Y "A" 2 -0.11500 -0.11500 "TYR " " CE1" "    " 6 0 A0A0A0  "C36"  2 1 7 <> 29.74 1 0.114 -12.365 0.456 11.454 0 -0.521 0 0 0 -0.863 3.718 -0.115 1.775 2.002 -0.115 7.727 4.5373917 0.54502636 2.1126378 77 0 36 72 <> 76 1 77 77 1 0 4 1 <> <> <> <>
  78 43 22.650383 -21.605259 -6.765034 200 " " Y "A" 21 0.30000 0.30000 "TYR " " H  " "    " 1 0 FFFFFF  "H77"  2 1 7 <> <> <> 0.001 17.95 -0.008 -26.183 0 0 0 0 0 -8.241 2.866 0.3 0.25 0.996 0.3 0 18.243107 -5.0435977 -1.5510411 78 0 <> 73 <> 77 1 78 78 0 0 4 1 <> <> <> <>
  79 41 24.417204 -19.166797 -7.035522 200 " " Y "A" 21 0.06000 0.06000 "TYR " " HA " "    " 1 0 FFFFFF  "H78"  2 1 7 <> <> <> 0.051 4.724 1.1 -5.936 0 0 0 0 0 -0.061 6.694 0.06 1.25 1.425 0.06 0 9.1206884 1.5397049 -16.571882 79 0 <> 74 <> 78 1 79 79 0 0 4 1 <> <> <> <>
  80 41 25.400104 -20.840381 -8.783275 200 " " Y "A" 21 0.06000 0.06000 "TYR " " HB3" "    " 1 0 FFFFFF  "H79"  2 1 7 <> <> <> 0.061 5.583 -0.121 -5.385 0 0 0 0 0 0.138 4.625 0.06 1.25 1.425 0.06 0.088 -3.1439207 -14.198103 -3.495775 80 0 <> 75 <> 79 1 80 80 0 0 4 1 <> <> <> <>
  81 41 24.547901 -22.081487 -8.243153 200 " " Y "A" 21 0.06000 0.06000 "TYR " " HB2" "    " 1 0 FFFFFF  "H80"  2 1 7 <> <> <> 0.048 4.946 0.006 -5.327 0 0 0 0 0 -0.327 4.37 0.06 1.25 1.425 0.06 0 -21.485018 -2.3731074 12.208169 81 0 <> 76 <> 80 1 81 81 0 0 4 1 <> <> <> <>
  82 41 27.313949 -19.843456 -7.509773 200 " " Y "A" 21 0.11500 0.11500 "TYR " " HD1" "    " 1 0 FFFFFF  "H81"  2 1 7 <> <> <> 0.003 11.075 -0.342 -10.476 0 0 0 0 0 0.261 3.356 0.115 1.21 1.381 0.115 3.51 37.258228 -0.19314761 14.575464 82 0 <> 77 <> 81 1 82 82 0 0 4 1 <> <> <> <>
  83 41 25.131128 -23.234695 -5.861639 200 " " Y "A" 21 0.11500 0.11500 "TYR " " HD2" "    " 1 0 FFFFFF  "H82"  2 1 7 <> <> <> 0.005 10.79 -0.275 -10.604 0 0 0 0 0 -0.084 2.894 0.115 1.21 1.381 0.115 4.965 -2.1635799 9.3948231 19.393442 83 0 <> 78 <> 82 1 83 83 0 0 4 1 <> <> <> <>
  84 41 28.782720 -19.791526 -5.563939 200 " " Y "A" 21 0.11500 0.11500 "TYR " " HE1" "    " 1 0 FFFFFF  "H83"  2 1 7 <> <> <> 0.001 10.703 -0.144 -9.549 0 0 0 0 0 1.011 2.432 0.115 1.21 1.381 0.115 18.148 0.66552109 4.228929 8.5964375 84 0 <> 79 <> 83 1 84 84 0 0 4 1 <> <> <> <>
  85 41 26.987982 -23.448059 -4.196148 200 " " Y "A" 21 0.11500 0.11500 "TYR " " HE2" "    " 1 0 FFFFFF  "H84"  2 1 7 <> <> <> 0.001 12.391 -0.166 -10.553 0 0 0 0 0 1.673 2.506 0.115 1.21 1.381 0.115 15.837 9.0539207 2.723953 -11.643664 85 0 <> 80 <> 84 1 85 85 0 0 4 1 <> <> <> <>
  86 42 29.072250 -22.603977 -3.429592 200 " " Y "A" 21 0.43500 0.43500 "TYR " " HH " "    " 1 0 FFFFFF  "H85"  2 1 7 <> <> <> 0.106 39.449 -0.004 -38.334 0 0 0 0 0 1.216 1.97 0.435 0.25 0.996 0.435 0 -10.533774 -7.729363 3.5204647 86 0 <> 81 <> 85 1 86 86 0 0 4 1 <> <> <> <>
  87 25 22.611046 -13.041876 -13.660836 201 " " R "A" 38 -0.79997 -0.79997 "ARG " " NH1" "    " 7 0 2F2FFF  "N49"  0 1 7 <> 20.21 1 0.033 7.601 0.21 -7.871 0 0 -0.37 -0.304 0 -0.701 3.935 -0.8 1.625 1.838 -0.8 19.318 -10.264436 1.9824007 5.3379164 87 0 49 82 <> 86 1 87 87 2 0 5 1 <> <> <> <>
  88 31 24.941046 -12.997411 -13.560990 201 " " R "A" 38 -0.79997 -0.79997 "ARG " " NH2" "    " 7 1 2F2FFF  "N50"  0 1 7 <> 26.71 1 0.057 11.369 -0.761 -11.088 0 0 -1.064 -0.304 0 -1.791 3.069 -0.8 1.625 1.838 -0.8 32.197 0.91496873 -1.1481642 3.0355146 88 0 50 83 <> 87 1 88 88 2 0 5 1 <> <> <> <>
  89 25 23.537771 -18.546211 -9.240549 201 " " R "A" 38 -0.50000 -0.50000 "ARG " " N  " "    " 7 0 2F2FFF  "N40"  0 1 7 <> 20.98 1 0.893 -46.114 0.16 46.423 0 0 -0.151 0 0 1.211 7.754 -0.5 1.625 1.92 -0.5 0 1.995837 -1.7487559 -9.8016119 89 0 40 84 <> 88 1 89 89 1 0 5 1 <> <> <> <>
  90 3 23.020304 -18.012022 -10.493546 201 " " R "A" 2 0.14000 0.14000 "ARG " " CA " "    " 6 0 A0A0A0  "C41"  0 1 -1105 FF1E00  20.43 1 1.006 11.121 -0.619 -10.643 0 -1.522 0 0 0 -0.658 7.838 0.14 1.75 1.975 0.14 0 -3.6222382 4.5436602 8.3350773 90 0 41 85 <> 89 1 90 90 1 0 5 1 <> <> <> <>
  91 2 23.826471 -18.649768 -11.644852 201 " " R "A" 2 0.50000 0.50000 "ARG " " C  " "    " 6 0 A0A0A0  "C42"  0 1 7 <> 21.86 1 0.979 43.165 3.544 -51 0 0 0 0 0 -3.312 6.605 0.5 1.875 2.112 0.5 0 -2.3585963 -1.0659389 1.5384628 91 0 42 86 <> 90 1 91 91 0 0 5 1 <> <> <> <>
  92 15 25.050348 -18.618578 -11.494349 201 " " R "A" 75 -0.50000 -0.50000 "ARG " " O  " "    " 8 0 FF5757  "O43"  0 1 7 <> 21.73 1 0.043 -62.528 -0.36 49.974 0 0 -0.229 0 0 -13.101 5.482 -0.5 1.48 1.678 -0.5 0.834 0.67016053 -7.4521661 4.1092892 92 0 43 87 <> 91 1 92 92 0 0 5 1 <> <> <> <>
  93 3 23.221580 -16.520259 -10.341681 201 " " R "A" 2 -0.12000 -0.12000 "ARG " " CB " "    " 6 0 A0A0A0  "C44"  0 1 7 <> 19.81 1 1.068 -8.013 -1.002 11.489 0 -1.814 0 0 0 1.727 7.812 -0.12 1.75 1.975 -0.12 0 7.4403048 -4.3269949 -9.0393829 93 0 44 88 <> 92 1 93 93 2 0 5 1 <> <> <> <>
  94 3 22.222536 -15.679077 -11.127217 201 " " R "A" 2 -0.05000 -0.05000 "ARG " " CG " "    " 6 0 A0A0A0  "C45"  0 1 7 <> 19.85 1 0.877 -2.867 -0.634 5.048 0 -1.356 0 0 0 1.067 7.41 -0.05 1.75 1.975 -0.05 0 -0.93201935 -1.852784 -8.0692778 94 0 45 89 <> 93 1 94 94 2 0 5 1 <> <> <> <>
  95 3 22.556662 -14.195902 -11.003131 201 " " R "A" 2 0.19000 0.19000 "ARG " " CD " "    " 6 0 A0A0A0  "C46"  0 1 7 <> 23.97 1 0.724 13.087 -0.614 -16.783 0 -1.724 0 -0.304 0 -5.616 7.184 0.19 1.75 1.975 0.19 0 -5.1209788 2.3944685 -5.1406627 95 0 46 90 <> 94 1 95 95 2 0 5 1 <> <> <> <>
  96 25 23.767212 -13.881915 -11.857234 201 " " R "A" 38 -0.69997 -0.69997 "ARG " " NE " "    " 7 0 2F2FFF  "N47"  0 1 7 <> 24.5 1 0.651 9.068 -0.619 -3.594 0 0 -0.58 -0.304 0 4.622 5.598 -0.7 1.625 1.838 -0.7 0.115 -0.54599255 2.0924323 2.2115204 96 0 47 91 <> 95 1 96 96 1 0 5 1 <> <> <> <>
  97 2 23.750196 -13.258628 -13.032826 201 " " R "A" 2 0.63990 0.63990 "ARG " " CZ " "    " 6 0 A0A0A0  "C48"  0 1 7 <> 25.08 1 0.392 -22.346 -0.299 -5.995 0 -0.751 0 -0.304 0 -29.303 4.242 0.64 1.125 1.288 0.64 0 -0.38594091 -0.97164458 7.1868443 97 0 48 92 <> 96 1 97 97 0 0 5 1 <> <> <> <>
  98 43 24.288563 -18.011453 -8.827695 201 " " R "A" 21 0.30000 0.30000 "ARG " " H  " "    " 1 0 FFFFFF  "H97"  0 1 7 <> <> <> 0.03 16.062 -0.025 -27.923 0 0 0 0 0 -11.856 7.022 0.3 0.25 0.996 0.3 0 -12.198609 6.3903952 5.4691854 98 0 <> 93 <> 97 1 98 98 0 0 5 1 <> <> <> <>
  99 41 21.951490 -18.211010 -10.571909 201 " " R "A" 21 0.06000 0.06000 "ARG " " HA " "    " 1 0 FFFFFF  "H98"  0 1 7 <> <> <> 0.031 4.714 0.411 -6.127 0 0 0 0 0 -0.971 6.757 0.06 1.25 1.425 0.06 0 -0.36852238 -7.4762683 -5.5209188 99 0 <> 94 <> 98 1 99 99 0 0 5 1 <> <> <> <>
  100 41 24.251850 -16.234850 -10.554264 201 " " R "A" 21 0.06000 0.06000 "ARG " " HB3" "    " 1 0 FFFFFF  "H99"  0 1 7 <> <> <> 0.044 3.834 -0.24 -5.475 0 0 0 0 0 -1.837 5.779 0.06 1.25 1.425 0.06 0 7.6415558 -6.4777222 -10.95158 100 0 <> 95 <> 99 1 100 100 0 0 5 1 <> <> <> <>
  101 41 23.123796 -16.203098 -9.303438 201 " " R "A" 21 0.06000 0.06000 "ARG " " HB2" "    " 1 0 FFFFFF  "H100"  0 1 7 <> <> <> 0.052 3.975 -0.39 -5.984 0 0 0 0 0 -2.348 8.235 0.06 1.25 1.425 0.06 0 4.8628912 1.2111474 -10.973916 101 0 <> 96 <> 100 1 101 101 0 0 5 1 <> <> <> <>
  102 41 21.207735 -15.965688 -10.851301 201 " " R "A" 21 0.06000 0.06000 "ARG " " HG3" "    " 1 0 FFFFFF  "H101"  0 1 7 <> <> <> 0.016 4.361 -0.119 -5.949 0 0 0 0 0 -1.692 7.346 0.06 1.25 1.425 0.06 0 -6.6271105 22.069506 -4.1657634 102 0 <> 97 <> 101 1 102 102 0 0 5 1 <> <> <> <>
  103 41 22.401184 -15.916847 -12.175857 201 " " R "A" 21 0.06000 0.06000 "ARG " " HG2" "    " 1 0 FFFFFF  "H102"  0 1 7 <> <> <> 0.014 4.868 -0.048 -5.572 0 0 0 0 0 -0.738 5.146 0.06 1.25 1.425 0.06 1.5 12.286321 -8.8523188 -4.2302737 103 0 <> 98 <> 102 1 103 103 0 0 5 1 <> <> <> <>
  104 41 22.749845 -14.069374 -9.937876 201 " " R "A" 21 0.06000 0.06000 "ARG " " HD2" "    " 1 0 FFFFFF  "H103"  0 1 7 <> <> <> 0.046 4.021 -0.178 -5.742 0 0 0 0 0 -1.853 6.669 0.06 1.25 1.425 0.06 0 1.412365 -36.430061 -1.713975 104 0 <> 99 <> 103 1 104 104 0 0 5 1 <> <> <> <>
  105 41 21.841288 -13.380483 -11.110067 201 " " R "A" 21 0.06000 0.06000 "ARG " " HD3" "    " 1 0 FFFFFF  "H104"  0 1 7 <> <> <> 0.053 4.437 -0.037 -5.73 0 0 0 0 0 -1.277 6.456 0.06 1.25 1.425 0.06 0 -0.047074027 8.6188698 8.3792725 105 0 <> 100 <> 104 1 105 105 0 0 5 1 <> <> <> <>
  106 43 24.649380 -13.962685 -11.372095 201 " " R "A" 21 0.44000 0.44000 "ARG " " HE " "    " 1 0 FFFFFF  "H105"  0 1 7 <> <> <> -0.044 -9.597 -0.02 5.668 0 0 0 0 0 -3.993 4.976 0.44 0.25 0.996 0.44 0 -6.9362617 -15.55542 10.893266 106 0 <> 101 <> 105 1 106 106 0 0 5 1 <> <> <> <>
  107 43 22.550815 -12.451555 -14.478145 201 " " R "A" 21 0.46000 0.46000 "ARG " "HH11" "    " 1 0 FFFFFF  "H106"  0 1 7 <> <> <> 0 -6.238 -0.004 6.022 0 0 0 0 0 -0.219 2.213 0.46 0.25 0.996 0.46 0 10.444478 -1.394544 1.3726883 107 0 <> 102 <> 106 1 107 107 0 0 5 1 <> <> <> <>
  108 43 21.747986 -13.289125 -13.198132 201 " " R "A" 21 0.46000 0.46000 "ARG " "HH12" "    " 1 0 FFFFFF  "H107"  0 1 7 <> <> <> 0 -6.955 -0.018 5.638 0 0 0 0 0 -1.334 4.683 0.46 0.25 0.996 0.46 0 -11.246945 5.0443664 5.1414924 108 0 <> 103 <> 107 1 108 108 0 0 5 1 <> <> <> <>
  109 44 25.153269 -12.669335 -14.492347 201 " " R "A" 21 0.46000 0.46000 "ARG " "HH21" "    " 1 0 FFFFFF  "H108"  0 1 7 <> <> <> 0 -6.816 -0.003 6.851 0 0 0 0 0 0.032 1.901 0.46 0.25 0.996 0.46 0 6.8613276 -32.318672 -6.5895472 109 0 <> 104 <> 108 1 109 109 0 0 5 1 <> <> <> <>
  110 44 25.659780 -12.854591 -12.865915 201 " " R "A" 21 0.46000 0.46000 "ARG " "HH22" "    " 1 0 FFFFFF  "H109"  0 1 7 <> <> <> 0 -11.063 -0.009 8.619 0 0 0 0 0 -2.453 2.472 0.46 0.25 0.996 0.46 0 -6.2562823 11.125466 7.9289474 110 0 <> 105 <> 109 1 110 110 0 0 5 1 <> <> <> <>
  111 3 23.809338 -19.460407 -13.971774 202 " " K "A" 2 0.14000 0.14000 "LYS " " CA " "    " 6 0 A0A0A0  "C52"  0 1 -1105 FF1E00  24.36 1 0.108 12.213 -0.278 -7.444 0 0 0 0 0 4.599 4.72 0.14 1.75 1.975 0.14 0 6.0405989 -2.6569989 4.8278732 111 0 52 106 <> 110 1 111 111 1 0 6 1 <> <> <> <>
  112 2 23.013958 -19.058776 -15.191707 202 " " K "A" 2 0.50000 0.50000 "LYS " " C  " "    " 6 0 A0A0A0  "C53"  0 1 7 <> 24.2 1 -0.031 39.725 1.894 -44.801 0 0 0 0 0 -3.212 4.607 0.5 1.875 2.112 0.5 0.135 0.52274269 1.5368665 0.47805849 112 0 53 107 <> 111 1 112 112 0 0 6 1 <> <> <> <>
  113 15 21.981140 -18.368871 -15.014956 202 " " K "A" 75 -0.50000 -0.50000 "LYS " " O  " "    " 8 0 FF5757  "O54"  0 1 7 <> 23.15 1 0.037 -50.464 -0.231 39.195 0 0 -0.032 0 0 -11.494 2.951 -0.5 1.48 1.678 -0.5 23.765 0.032810181 -3.2282047 -2.9106038 113 0 54 108 <> 112 1 113 113 0 0 6 1 <> <> <> <>
  114 3 24.126251 -20.942640 -13.897956 202 " " K "A" 2 -0.12000 -0.12000 "LYS " " CB " "    " 6 0 A0A0A0  "C55"  0 1 7 <> 25.12 1 0.114 -9.097 -0.384 9.937 0 0 0 0 0 0.571 3.868 -0.12 1.75 1.975 -0.12 0.499 -4.7025719 -2.4436958 -0.68494415 114 0 55 109 <> 113 1 114 114 2 0 6 1 <> <> <> <>
  115 3 22.850609 -21.839746 -13.897257 202 " " K "A" 2 -0.12000 -0.12000 "LYS " " CG " "    " 6 0 A0A0A0  "C56"  0 1 7 <> 32.84 1 0.17 -8.242 0.219 9.422 0 0 0 0 0 1.567 4.27 -0.12 1.75 1.975 -0.12 0 -9.4584141 -2.909359 -5.6974154 115 0 56 110 <> 114 1 115 115 2 0 6 1 <> <> <> <>
  116 3 23.080826 -23.323362 -13.541394 202 " " K "A" 2 -0.12000 -0.12000 "LYS " " CD " "    " 6 0 A0A0A0  "C57"  0 1 7 <> 36.73 1 0.641 -8.048 -0.331 9.938 0 0 0 0 0 2.199 3.381 -0.12 1.75 1.975 -0.12 1.247 -1.510838 0.67917168 0.8967033 116 0 57 111 <> 115 1 116 116 2 0 6 1 <> <> <> <>
  117 3 21.797563 -24.208280 -13.568370 202 " " K "A" 2 0.19000 0.19000 "LYS " " CE " "    " 6 0 A0A0A0  "C58"  0 1 7 <> 41.88 1 0.676 11.671 -0.295 -14.876 0 0 0 0 0 -2.822 3.333 0.19 1.75 1.975 0.19 2.868 4.4025006 0.1247691 0.031837244 117 0 58 112 <> 116 1 117 117 2 0 6 1 <> <> <> <>
  118 32 22.192753 -25.545250 -13.144147 202 " " K "A" 38 -0.30000 -0.30000 "LYS " " NZ " "    " 7 1 2F2FFF  "N59"  0 1 7 <> 44.54 1 0.567 3.516 0.169 -3.338 0 0 -1.126 0 0 -0.211 3.178 -0.3 1.625 2.1 -0.3 33.462 0.25134325 -2.905396 0.34273952 118 0 59 113 <> 117 1 118 118 3 0 6 1 <> <> <> <>
  119 25 23.178007 -18.985057 -12.737604 202 " " K "A" 38 -0.50000 -0.50000 "LYS " " N  " "    " 7 0 2F2FFF  "N51"  0 1 7 <> 22.39 1 1.024 -48.978 1.561 40.846 0 0 -0.123 0 0 -5.669 5.827 -0.5 1.625 1.92 -0.5 0 -2.3213136 -0.35982275 -2.6707523 119 0 51 114 <> 118 1 119 119 1 0 6 1 <> <> <> <>
  120 43 22.186256 -18.800989 -12.789096 202 " " K "A" 21 0.30000 0.30000 "LYS " " H  " "    " 1 0 FFFFFF  "H119"  0 1 7 <> <> <> 0.036 16.775 -0.022 -25.669 0 0 0 0 0 -8.879 5.618 0.3 0.25 0.996 0.3 0 -3.7320096 -8.2369461 -3.6583724 120 0 <> 115 <> 119 1 120 120 0 0 6 1 <> <> <> <>
  121 41 24.734999 -18.925871 -14.185131 202 " " K "A" 21 0.06000 0.06000 "LYS " " HA " "    " 1 0 FFFFFF  "H120"  0 1 7 <> <> <> 0.042 4.979 0.015 -5.207 0 0 0 0 0 -0.171 3.276 0.06 1.25 1.425 0.06 12.708 9.3433781 -5.2621555 12.630345 121 0 <> 116 <> 120 1 121 121 0 0 6 1 <> <> <> <>
  122 41 24.668072 -21.070419 -12.960831 202 " " K "A" 21 0.06000 0.06000 "LYS " " HB2" "    " 1 0 FFFFFF  "H121"  0 1 7 <> <> <> 0.038 4.901 -0.137 -4.876 0 0 0 0 0 -0.074 2.807 0.06 1.25 1.425 0.06 7.854 -9.93262 2.4260416 3.0029387 122 0 <> 117 <> 121 1 122 122 0 0 6 1 <> <> <> <>
  123 41 24.767158 -21.162183 -14.751851 202 " " K "A" 21 0.06000 0.06000 "LYS " " HB3" "    " 1 0 FFFFFF  "H122"  0 1 7 <> <> <> 0.043 4.387 -0.066 -4.612 0 0 0 0 0 -0.248 2.566 0.06 1.25 1.425 0.06 16.149 -18.937305 2.0157771 -12.515639 123 0 <> 118 <> 122 1 123 123 0 0 6 1 <> <> <> <>
  124 41 22.367700 -21.797598 -14.873537 202 " " K "A" 21 0.06000 0.06000 "LYS " " HG3" "    " 1 0 FFFFFF  "H123"  0 1 7 <> <> <> 0.047 4.964 0.109 -4.963 0 0 0 0 0 0.156 3.726 0.06 1.25 1.425 0.06 0.971 -14.4096 19.019541 -2.3016317 124 0 <> 119 <> 123 1 124 124 0 0 6 1 <> <> <> <>
  125 41 22.123646 -21.479728 -13.169238 202 " " K "A" 21 0.06000 0.06000 "LYS " " HG2" "    " 1 0 FFFFFF  "H124"  0 1 7 <> <> <> 0.063 5.844 0.199 -5.33 0 0 0 0 0 0.776 4.257 0.06 1.25 1.425 0.06 0.794 -4.7506819 -6.8946638 0.97428828 125 0 <> 120 <> 124 1 125 125 0 0 6 1 <> <> <> <>
  126 41 23.613192 -23.380289 -12.591949 202 " " K "A" 21 0.06000 0.06000 "LYS " " HD3" "    " 1 0 FFFFFF  "H125"  0 1 7 <> <> <> 0.07 4.837 -0.047 -4.83 0 0 0 0 0 0.03 2.439 0.06 1.25 1.425 0.06 18.179 -13.377381 -8.1303091 7.022244 126 0 <> 121 <> 125 1 126 126 0 0 6 1 <> <> <> <>
  127 41 23.890707 -23.792940 -14.099693 202 " " K "A" 21 0.06000 0.06000 "LYS " " HD2" "    " 1 0 FFFFFF  "H126"  0 1 7 <> <> <> 0.055 4.687 -0.056 -4.65 0 0 0 0 0 0.036 2.394 0.06 1.25 1.425 0.06 19.679 -7.452395 -7.8778863 -0.52497149 127 0 <> 122 <> 126 1 127 127 0 0 6 1 <> <> <> <>
  128 41 21.350500 -24.166751 -14.561604 202 " " K "A" 21 0.06000 0.06000 "LYS " " HE2" "    " 1 0 FFFFFF  "H127"  0 1 7 <> <> <> 0.021 4.533 -0.122 -5.331 0 0 0 0 0 -0.899 2.813 0.06 1.25 1.425 0.06 7.854 -12.87465 2.732311 7.9175153 128 0 <> 123 <> 127 1 128 128 0 0 6 1 <> <> <> <>
  129 41 21.025730 -23.782917 -12.926934 202 " " K "A" 21 0.06000 0.06000 "LYS " " HE3" "    " 1 0 FFFFFF  "H128"  0 1 7 <> <> <> 0.031 4.132 -0.087 -5.177 0 0 0 0 0 -1.101 2.267 0.06 1.25 1.425 0.06 26.209 0.69703186 -2.6523812 -2.5852768 129 0 <> 124 <> 128 1 129 129 0 0 6 1 <> <> <> <>
  130 44 22.648847 -26.120884 -13.837488 202 " " K "A" 21 0.33000 0.33000 "LYS " " HZ1" "    " 1 0 FFFFFF  "H129"  0 1 7 <> <> <> 0 -4.36 -0.013 -0.286 0 0 0 0 0 -4.658 2.746 0.33 0.25 0.996 0.33 0 -19.498398 -3.7327783 -11.962134 130 0 <> 125 <> 129 1 130 130 0 0 6 1 <> <> <> <>
  131 44 22.779468 -25.391712 -12.336501 202 " " K "A" 21 0.33000 0.33000 "LYS " " HZ2" "    " 1 0 FFFFFF  "H130"  0 1 7 <> <> <> 0 -4.646 -0.007 0.44 0 0 0 0 0 -4.213 3.012 0.33 0.25 0.996 0.33 0 9.682023 -20.407215 -3.1810515 131 0 <> 126 <> 130 1 131 131 0 0 6 1 <> <> <> <>
  132 44 21.320490 -25.991336 -12.898666 202 " " K "A" 21 0.33000 0.33000 "LYS " " HZ3" "    " 1 0 FFFFFF  "H131"  0 1 7 <> <> <> 0 -3.423 -0.003 -0.317 0 0 0 0 0 -3.742 2.218 0.33 0.25 0.996 0.33 0 8.1638851 -22.325338 -6.8317385 132 0 <> 127 <> 131 1 132 132 0 0 6 1 <> <> <> <>
  133 3 23.518743 -19.303894 -18.941805 203 " " D "A" 2 -0.22000 -0.22000 "ASP " " CB " "    " 6 0 A0A0A0  "C64"  0 1 7 <> 22.03 1 -0.191 -20.398 -0.38 17.156 0 -0.699 0 0 0 -4.514 3.97 -0.22 1.75 1.975 -0.22 0.623 4.9785419 2.5868626 4.666615 133 0 64 128 <> 132 1 133 133 2 0 7 1 <> <> <> <>
  134 2 23.844564 -20.641023 -19.536536 203 " " D "A" 2 0.70000 0.70000 "ASP " " CG " "    " 6 0 A0A0A0  "C65"  0 1 7 <> 26.35 1 -1.27 -8.942 -0.45 11.253 0 0 0 0 0 0.591 3.617 0.7 1.875 2.112 0.7 9.839 7.6008334 -4.6317506 1.3131431 134 0 65 129 <> 133 1 134 134 0 0 7 1 <> <> <> <>
  135 15 23.742609 -20.736181 -20.733094 203 " " D "A" 75 -0.80000 -0.80000 "ASP " " OD1" "    " 8 0 FF5757  "O66"  0 1 7 <> 29.34 1 0.091 7.008 0.179 -21.474 0 0 -0.629 0 0 -14.825 2.98 -0.8 1.48 1.678 -0.8 16.364 -5.9276848 1.2889481 0.82480896 135 0 66 130 <> 134 1 135 135 0 0 7 1 <> <> <> <>
  136 18 24.135206 -21.633915 -18.760582 203 " " D "A" 75 -0.80000 -0.80000 "ASP " " OD2" "    " 8 -1 FF5757  "O67"  0 1 7 <> 30.37 1 0.08 6.646 -0.679 -21.034 0 0 -0.135 0 0 -15.122 2.853 -0.8 1.48 1.678 -0.8 19.178 -1.0938966 -5.977932 4.458405 136 0 67 131 <> 135 1 136 136 0 0 7 1 <> <> <> <>
  137 25 23.410765 -19.476932 -16.373341 203 " " D "A" 38 -0.50000 -0.50000 "ASP " " N  " "    " 7 0 2F2FFF  "N60"  0 1 7 <> 22.54 1 -0.807 -41.632 2.257 38.416 0 0 -0.127 0 0 -1.894 5.397 -0.5 1.625 1.92 -0.5 0 -4.786324 -3.199914 -2.2326446 137 0 60 132 <> 136 1 137 137 1 0 7 1 <> <> <> <>
  138 3 22.663082 -19.114635 -17.619967 203 " " D "A" 2 0.14000 0.14000 "ASP " " CA " "    " 6 0 A0A0A0  "C61"  0 1 -1105 FF1E00  22.76 1 -0.719 10.331 0.259 -5.461 0 -0.486 0 0 0 3.923 4.478 0.14 1.75 1.975 0.14 0 1.4558505 -2.1876395 3.5090179 138 0 61 133 <> 137 1 138 138 1 0 7 1 <> <> <> <>
  139 2 21.432863 -20.006143 -17.723751 203 " " D "A" 2 0.50000 0.50000 "ASP " " C  " "    " 6 0 A0A0A0  "C62"  0 1 7 <> 21.25 1 -0.317 32.413 1.846 -46.182 0 0 0 0 0 -12.241 4.326 0.5 1.875 2.112 0.5 2.291 -0.23153552 4.1156592 2.913152 139 0 62 134 <> 138 1 139 139 0 0 7 1 <> <> <> <>
  140 15 21.387014 -21.075983 -17.109679 203 " " D "A" 75 -0.50000 -0.50000 "ASP " " O  " "    " 8 0 FF5757  "O63"  0 1 7 <> 21.94 1 0.018 -52.823 2.521 42.575 0 0 -0.023 0 0 -7.731 3.235 -0.5 1.48 1.678 -0.5 12.299 -7.5008669 5.7503853 -1.4680544 140 0 63 135 <> 139 1 140 140 0 0 7 1 <> <> <> <>
  141 43 24.222906 -20.077180 -16.388277 203 " " D "A" 21 0.30000 0.30000 "ASP " " H  " "    " 1 0 FFFFFF  "H140"  0 1 7 <> <> <> 0.032 15.405 -0.024 -25.286 0 0 0 0 0 -9.872 5.729 0.3 0.25 0.996 0.3 0 -3.1347458 -0.40786281 -24.633743 141 0 <> 136 <> 140 1 141 141 0 0 7 1 <> <> <> <>
  142 41 22.305942 -18.085611 -17.660715 203 " " D "A" 21 0.06000 0.06000 "ASP " " HA " "    " 1 0 FFFFFF  "H141"  0 1 7 <> <> <> 0.085 3.216 1.128 -4.491 0 0 0 0 0 -0.062 3.032 0.06 1.25 1.425 0.06 7.854 15.22302 1.8928562 -14.108278 142 0 <> 137 <> 141 1 142 142 0 0 7 1 <> <> <> <>
  143 41 24.464407 -18.847858 -18.648798 203 " " D "A" 21 0.06000 0.06000 "ASP " " HB3" "    " 1 0 FFFFFF  "H142"  0 1 7 <> <> <> 0.053 3.797 0.505 -4.28 0 0 0 0 0 0.075 2.674 0.06 1.25 1.425 0.06 15.443 13.790577 -24.106176 17.771261 143 0 <> 138 <> 142 1 143 143 0 0 7 1 <> <> <> <>
  144 41 23.186624 -18.619396 -19.722355 203 " " D "A" 21 0.06000 0.06000 "ASP " " HB2" "    " 1 0 FFFFFF  "H143"  0 1 7 <> <> <> 0.04 4.56 -0.037 -4.766 0 0 0 0 0 -0.204 3.549 0.06 1.25 1.425 0.06 4.059 29.437263 19.033566 8.6824684 144 0 <> 139 <> 143 1 144 144 0 0 7 1 <> <> <> <>
  145 25 20.362686 -19.409132 -18.316046 204 " " Y "A" 38 -0.50000 -0.50000 "TYR " " N  " "    " 7 0 2F2FFF  "N68"  0 1 7 <> 19.16 1 0.452 -40.731 0.532 38.817 0 0 -0.121 0 0 -1.052 4.748 -0.5 1.625 1.92 -0.5 0 0.030239588 2.5980709 -6.6421385 145 0 68 140 <> 144 1 145 145 1 0 8 1 <> <> <> <>
  146 3 19.052683 -20.018551 -18.223757 204 " " Y "A" 2 0.14000 0.14000 "TYR " " CA " "    " 6 0 A0A0A0  "C69"  0 1 -1105 FF1E00  18.43 1 0.306 11.643 -0.147 -8.61 0 -0.554 0 0 0 2.638 5.27 0.14 1.75 1.975 0.14 0 -0.13294004 11.349328 -1.1624342 146 0 69 141 <> 145 1 146 146 1 0 8 1 <> <> <> <>
  147 2 18.778870 -21.111341 -19.217963 204 " " Y "A" 2 0.50000 0.50000 "TYR " " C  " "    " 6 0 A0A0A0  "C70"  0 1 7 <> 21.04 1 0.349 33.66 5.994 -48.478 0 0 0 0 0 -8.474 5.01 0.5 1.875 2.112 0.5 0 -2.4799552 3.2196772 4.3180218 147 0 70 142 <> 146 1 147 147 0 0 8 1 <> <> <> <>
  148 15 19.050018 -20.938224 -20.400862 204 " " Y "A" 75 -0.50000 -0.50000 "TYR " " O  " "    " 8 0 FF5757  "O71"  0 1 7 <> 21.57 1 0.036 -50.009 0.087 42.285 0 0 0 0 0 -7.601 3.275 -0.5 1.48 1.678 -0.5 13.758 0.97642821 -3.9337053 3.4906528 148 0 71 143 <> 147 1 148 148 0 0 8 1 <> <> <> <>
  149 3 18.014055 -18.898262 -18.366535 204 " " Y "A" 2 -0.00500 -0.00500 "TYR " " CB " "    " 6 0 A0A0A0  "C72"  0 1 7 <> 17.05 1 0.14 -0.457 -0.825 0.611 0 -0.868 0 -0.134 0 -1.534 5.581 -0.005 1.75 1.975 -0.005 0 3.7705326 3.663492 3.8153739 149 0 72 144 <> 148 1 149 149 2 0 8 1 <> <> <> <>
  150 2 16.494738 -19.284561 -18.257193 204 " " Y "A" 2 -0.11500 -0.11500 "TYR " " CG " "    " 6 0 A0A0A0  "C73"  0 1 7 <> 14.83 1 -0.204 -8.757 1.782 11.342 0 -0.494 0 -0.134 0 3.534 6.506 -0.115 1.775 2.002 -0.115 0 -0.99043739 -0.087207764 5.8808684 150 0 73 145 <> 149 1 150 150 0 0 8 1 <> <> <> <>
  151 2 15.967653 -19.695549 -16.957516 204 " " Y "A" 2 -0.11500 -0.11500 "TYR " " CD1" "    " 6 0 A0A0A0  "C74"  0 1 7 <> 12.96 1 0.099 -10.187 0.022 12.471 0 -0.593 0 -0.134 0 1.677 6.769 -0.115 1.775 2.002 -0.115 0.127 2.1797788 -4.1759796 -2.7304447 151 0 74 146 <> 150 1 151 151 1 0 8 1 <> <> <> <>
  152 2 15.636700 -19.067941 -19.316136 204 " " Y "A" 2 -0.11500 -0.11500 "TYR " " CD2" "    " 6 0 A0A0A0  "C75"  0 1 7 <> 15.24 1 0.148 -11.232 0.771 11.543 0 -0.568 0 -0.134 0 0.528 5.367 -0.115 1.775 2.002 -0.115 0 5.8498778 -5.6551213 -8.4248772 152 0 75 147 <> 151 1 152 152 1 0 8 1 <> <> <> <>
  153 2 14.592581 -19.865215 -16.811657 204 " " Y "A" 2 -0.11500 -0.11500 "TYR " " CE1" "    " 6 0 A0A0A0  "C76"  0 1 7 <> 16.87 1 0.139 -11.117 -0.393 13.196 0 -0.945 0 -0.134 0 0.747 6.973 -0.115 1.775 2.002 -0.115 0 -1.2915649 -5.0105119 0.028435037 153 0 76 148 <> 152 1 153 153 1 0 8 1 <> <> <> <>
  154 2 14.257681 -19.389616 -19.188237 204 " " Y "A" 2 -0.11500 -0.11500 "TYR " " CE2" "    " 6 0 A0A0A0  "C77"  0 1 7 <> 14.28 1 0.163 -12.952 0.049 12.434 0 -0.812 0 -0.134 0 -1.252 5.349 -0.115 1.775 2.002 -0.115 0 4.1770358 7.09303 -0.87775737 154 0 77 149 <> 153 1 154 154 1 0 8 1 <> <> <> <>
  155 2 13.784159 -19.797544 -17.915259 204 " " Y "A" 2 0.15000 0.15000 "TYR " " CZ " "    " 6 0 A0A0A0  "C78"  0 1 7 <> 15.01 1 0.235 13.182 -0.302 -17.531 0 -1.044 0 -0.134 0 -5.595 6.458 0.15 1.775 2.002 0.15 0 -0.58971053 3.9285014 0.6611045 155 0 78 150 <> 154 1 155 155 0 0 8 1 <> <> <> <>
  156 16 12.483905 -20.004955 -17.738690 204 " " Y "A" 75 -0.58500 -0.58500 "TYR " " OH " "    " 8 0 FF5757  "O79"  0 1 7 <> 17.01 1 0.13 -49.718 0.976 58.051 0 0 -0.153 -0.134 0 9.152 5.172 -0.585 1.535 1.739 -0.585 5.737 8.2804432 4.2774587 2.9683743 156 0 79 151 <> 155 1 156 156 1 0 8 1 <> <> <> <>
  157 43 20.569513 -18.603803 -18.889429 204 " " Y "A" 21 0.30000 0.30000 "TYR " " H  " "    " 1 0 FFFFFF  "H156"  0 1 7 <> <> <> 0.032 13.837 -0.017 -24.777 0 0 0 0 0 -10.925 4.256 0.3 0.25 0.996 0.3 0 15.892336 -11.595966 -20.856243 157 0 <> 152 <> 156 1 157 157 0 0 8 1 <> <> <> <>
  158 41 18.908085 -20.434892 -17.226836 204 " " Y "A" 21 0.06000 0.06000 "TYR " " HA " "    " 1 0 FFFFFF  "H157"  0 1 7 <> <> <> 0.052 4.624 0.139 -5.919 0 0 0 0 0 -1.104 4.133 0.06 1.25 1.425 0.06 9.972 -20.615734 7.517386 -5.7336645 158 0 <> 153 <> 157 1 158 158 0 0 8 1 <> <> <> <>
  159 41 18.140362 -18.285663 -19.259209 204 " " Y "A" 21 0.06000 0.06000 "TYR " " HB3" "    " 1 0 FFFFFF  "H158"  0 1 7 <> <> <> 0.02 5.288 -0.16 -5.619 0 0 0 0 0 -0.471 4.064 0.06 1.25 1.425 0.06 4.501 17.335203 -19.822969 -10.382945 159 0 <> 154 <> 158 1 159 159 0 0 8 1 <> <> <> <>
  160 41 18.250509 -18.212083 -17.553303 204 " " Y "A" 21 0.06000 0.06000 "TYR " " HB2" "    " 1 0 FFFFFF  "H159"  0 1 7 <> <> <> 0.017 5.279 -0.359 -5.926 0 0 0 0 0 -0.989 4.29 0.06 1.25 1.425 0.06 0.088 -27.487246 5.2131124 11.596302 160 0 <> 155 <> 159 1 160 160 0 0 8 1 <> <> <> <>
  161 41 16.602365 -19.710512 -16.083837 204 " " Y "A" 21 0.11500 0.11500 "TYR " " HD1" "    " 1 0 FFFFFF  "H160"  0 1 7 <> <> <> 0.007 9.619 -0.379 -12.52 0 0 0 0 0 -3.273 5.526 0.115 1.21 1.381 0.115 7.704 0.047554374 10.573883 -0.92879939 161 0 <> 156 <> 160 1 161 161 0 0 8 1 <> <> <> <>
  162 41 16.048044 -18.776987 -20.271408 204 " " Y "A" 21 0.11500 0.11500 "TYR " " HD2" "    " 1 0 FFFFFF  "H161"  0 1 7 <> <> <> 0.007 10.97 -0.325 -10.882 0 0 0 0 0 -0.229 3.217 0.115 1.21 1.381 0.115 7.191 8.5614691 -4.8067384 -6.9988513 162 0 <> 157 <> 161 1 162 162 0 0 8 1 <> <> <> <>
  163 41 14.006785 -20.096004 -15.934169 204 " " Y "A" 21 0.11500 0.11500 "TYR " " HE1" "    " 1 0 FFFFFF  "H162"  0 1 7 <> <> <> 0.002 8.848 -0.46 -12.082 0 0 0 0 0 -3.693 6.201 0.115 1.21 1.381 0.115 1.284 19.433167 1.9481922 15.694097 163 0 <> 158 <> 162 1 163 163 0 0 8 1 <> <> <> <>
  164 41 13.699865 -19.517826 -20.104098 204 " " Y "A" 21 0.11500 0.11500 "TYR " " HE2" "    " 1 0 FFFFFF  "H163"  0 1 7 <> <> <> 0.001 12.949 -0.331 -11.022 0 0 0 0 0 1.598 3.292 0.115 1.21 1.381 0.115 7.533 5.7602758 2.6936431 -1.2261823 164 0 <> 159 <> 163 1 164 164 0 0 8 1 <> <> <> <>
  165 42 12.361886 -20.516111 -16.953291 204 " " Y "A" 21 0.43500 0.43500 "TYR " " HH " "    " 1 0 FFFFFF  "H164"  0 1 7 <> <> <> 0.106 39.143 -0.019 -41.782 0 0 0 0 0 -2.553 3.983 0.435 0.25 0.996 0.435 0 2.7508523 5.1663747 2.6878309 165 0 <> 160 <> 164 1 165 165 0 0 8 1 <> <> <> <>
  166 25 18.113447 -22.199705 -18.791973 205 " " K "A" 38 -0.50000 -0.50000 "LYS " " N  " "    " 7 0 2F2FFF  "N80"  0 1 7 <> 21.02 1 0.996 -35.535 0.27 42.264 0 0 -0.124 0 0 7.871 5.253 -0.5 1.625 1.92 -0.5 2.3 0.83027858 -1.3573731 3.7841933 166 0 80 161 <> 165 1 166 166 1 0 9 1 <> <> <> <>
  167 3 17.402346 -23.116315 -19.667528 205 " " K "A" 2 0.14000 0.14000 "LYS " " CA " "    " 6 0 A0A0A0  "C81"  0 1 -1105 FF1E00  24.03 1 1.132 10.616 0.284 -7.687 0 0 0 0 0 4.345 5.135 0.14 1.75 1.975 0.14 0 2.5131791 5.6311245 -1.891712 167 0 81 162 <> 166 1 167 167 1 0 9 1 <> <> <> <>
  168 2 15.920612 -23.218732 -19.079716 205 " " K "A" 2 0.50000 0.50000 "LYS " " C  " "    " 6 0 A0A0A0  "C82"  0 1 7 <> 21.83 1 0.201 43.027 1.54 -50.365 0 0 0 0 0 -5.598 5.645 0.5 1.875 2.112 0.5 0 -5.1762648 4.471488 4.1578116 168 0 82 163 <> 167 1 168 168 0 0 9 1 <> <> <> <>
  169 15 15.689255 -23.185550 -17.858214 205 " " K "A" 75 -0.50000 -0.50000 "LYS " " O  " "    " 8 0 FF5757  "O83"  0 1 7 <> 19.59 1 0.021 -54.963 1.654 48.617 0 0 -0.409 0 0 -5.08 4.741 -0.5 1.48 1.678 -0.5 2.606 -1.0294172 -2.1115389 1.2290926 169 0 83 164 <> 168 1 169 169 0 0 9 1 <> <> <> <>
  170 3 18.127558 -24.458807 -19.794230 205 " " K "A" 2 -0.12000 -0.12000 "LYS " " CB " "    " 6 0 A0A0A0  "C84"  0 1 7 <> 25.37 1 1.266 -7.664 -0.329 10.333 0 0 0 0 0 3.606 3.932 -0.12 1.75 1.975 -0.12 0.748 -4.3132448 0.66376901 4.9401741 170 0 84 165 <> 169 1 170 170 2 0 9 1 <> <> <> <>
  171 3 18.504902 -25.101572 -18.402283 205 " " K "A" 2 -0.12000 -0.12000 "LYS " " CG " "    " 6 0 A0A0A0  "C85"  0 1 7 <> 35.37 1 0.562 -7.578 0.145 9.426 0 0 0 0 0 2.556 3.901 -0.12 1.75 1.975 -0.12 0 -3.0022826 -5.2730021 0.75119853 171 0 85 166 <> 170 1 171 171 2 0 9 1 <> <> <> <>
  172 3 19.130566 -26.465271 -18.603062 205 " " K "A" 2 -0.12000 -0.12000 "LYS " " CD " "    " 6 0 A0A0A0  "C86"  0 1 7 <> 44.92 1 0.933 -7.971 -0.255 9.877 0 0 0 0 0 2.584 3.536 -0.12 1.75 1.975 -0.12 1.122 -5.7234802 -2.3963189 -6.9177194 172 0 86 167 <> 171 1 172 172 2 0 9 1 <> <> <> <>
  173 3 19.797563 -27.216800 -17.490979 205 " " K "A" 2 0.19000 0.19000 "LYS " " CE " "    " 6 0 A0A0A0  "C87"  0 1 7 <> 49.3 1 0.697 11.896 -0.279 -14.415 0 0 0 0 0 -2.102 3.395 0.19 1.75 1.975 0.19 0.623 2.2477627 3.7333341 2.0398893 173 0 87 168 <> 172 1 173 173 2 0 9 1 <> <> <> <>
  174 32 20.634622 -28.333898 -18.030688 205 " " K "A" 38 -0.30000 -0.30000 "LYS " " NZ " "    " 7 1 2F2FFF  "N88"  0 1 7 <> 51.05 1 0.601 1.864 -0.39 -2.693 0 0 -0.002 0 0 -0.621 3.018 -0.3 1.625 2.1 -0.3 28.748 -0.17750375 2.1990416 1.1752822 174 0 88 169 <> 173 1 174 174 3 0 9 1 <> <> <> <>
  175 43 17.889118 -22.285898 -17.810980 205 " " K "A" 21 0.30000 0.30000 "LYS " " H  " "    " 1 0 FFFFFF  "H174"  0 1 7 <> <> <> 0.031 12.997 -0.02 -27.644 0 0 0 0 0 -14.636 4.877 0.3 0.25 0.996 0.3 0 1.9262403 13.15916 5.3102384 175 0 <> 170 <> 174 1 175 175 0 0 9 1 <> <> <> <>
  176 41 17.390989 -22.867347 -20.728651 205 " " K "A" 21 0.06000 0.06000 "LYS " " HA " "    " 1 0 FFFFFF  "H175"  0 1 7 <> <> <> 0.02 4.129 2.386 -5.348 0 0 0 0 0 1.187 4.209 0.06 1.25 1.425 0.06 0 2.9533668 1.6768922 -2.8242013 176 0 <> 171 <> 175 1 176 176 0 0 9 1 <> <> <> <>
  177 41 18.886560 -24.391872 -20.573677 205 " " K "A" 21 0.06000 0.06000 "LYS " " HB3" "    " 1 0 FFFFFF  "H176"  0 1 7 <> <> <> 0.121 4.624 -0.103 -5 0 0 0 0 0 -0.358 2.757 0.06 1.25 1.425 0.06 16.414 -17.760983 6.8046465 -7.6274815 177 0 <> 172 <> 176 1 177 177 0 0 9 1 <> <> <> <>
  178 41 17.452980 -25.145742 -20.305271 205 " " K "A" 21 0.06000 0.06000 "LYS " " HB2" "    " 1 0 FFFFFF  "H177"  0 1 7 <> <> <> 0.099 4.469 -0.083 -4.704 0 0 0 0 0 -0.22 2.857 0.06 1.25 1.425 0.06 6.883 6.1207285 -12.432058 8.7704678 178 0 <> 173 <> 177 1 178 178 0 0 9 1 <> <> <> <>
  179 41 17.669987 -25.327608 -17.739016 205 " " K "A" 21 0.06000 0.06000 "LYS " " HG2" "    " 1 0 FFFFFF  "H178"  0 1 7 <> <> <> 0.124 5.178 0.676 -5.2 0 0 0 0 0 0.779 3.937 0.06 1.25 1.425 0.06 0 -3.5896828 0.12277675 1.8505857 179 0 <> 174 <> 178 1 179 179 0 0 9 1 <> <> <> <>
  180 41 19.343338 -24.603037 -17.915879 205 " " K "A" 21 0.06000 0.06000 "LYS " " HG3" "    " 1 0 FFFFFF  "H179"  0 1 7 <> <> <> 0.125 5 -0.129 -4.999 0 0 0 0 0 -0.003 2.609 0.06 1.25 1.425 0.06 17.12 -17.683407 7.4031591 13.0653 180 0 <> 175 <> 179 1 180 180 0 0 9 1 <> <> <> <>
  181 41 19.767107 -26.344343 -19.479582 205 " " K "A" 21 0.06000 0.06000 "LYS " " HD3" "    " 1 0 FFFFFF  "H180"  0 1 7 <> <> <> 0.057 4.689 -0.087 -4.652 0 0 0 0 0 0.008 2.375 0.06 1.25 1.425 0.06 20.209 24.419844 1.2086496 15.470159 181 0 <> 176 <> 180 1 181 181 0 0 9 1 <> <> <> <>
  182 41 18.345119 -27.117086 -18.985567 205 " " K "A" 21 0.06000 0.06000 "LYS " " HD2" "    " 1 0 FFFFFF  "H181"  0 1 7 <> <> <> 0.068 4.854 -0.041 -4.771 0 0 0 0 0 0.111 2.911 0.06 1.25 1.425 0.06 8.119 1.4891725 -26.728201 19.73473 182 0 <> 177 <> 181 1 182 182 0 0 9 1 <> <> <> <>
  183 41 19.112976 -27.646362 -16.759596 205 " " K "A" 21 0.06000 0.06000 "LYS " " HE2" "    " 1 0 FFFFFF  "H182"  0 1 7 <> <> <> 0.013 4.201 -0.11 -5.072 0 0 0 0 0 -0.968 2.285 0.06 1.25 1.425 0.06 24.533 -5.5742373 35.024662 13.096667 183 0 <> 178 <> 182 1 183 183 0 0 9 1 <> <> <> <>
  184 41 20.479624 -26.604499 -16.901076 205 " " K "A" 21 0.06000 0.06000 "LYS " " HE3" "    " 1 0 FFFFFF  "H183"  0 1 7 <> <> <> 0.013 4.456 1.155 -5.105 0 0 0 0 0 0.52 3.207 0.06 1.25 1.425 0.06 0.353 0.050148249 -11.680219 20.579613 184 0 <> 179 <> 183 1 184 184 0 0 9 1 <> <> <> <>
  185 44 20.112030 -28.912956 -18.672320 205 " " K "A" 21 0.33000 0.33000 "LYS " " HZ1" "    " 1 0 FFFFFF  "H184"  0 1 7 <> <> <> 0 -1.993 -0.002 -1.242 0 0 0 0 0 -3.237 2.316 0.33 0.25 0.996 0.33 0 16.959812 -31.214163 17.372141 185 0 <> 180 <> 184 1 185 185 0 0 9 1 <> <> <> <>
  186 44 21.516161 -28.056347 -18.438067 205 " " K "A" 21 0.33000 0.33000 "LYS " " HZ2" "    " 1 0 FFFFFF  "H185"  0 1 7 <> <> <> 0 -2.042 -0.002 -1.33 0 0 0 0 0 -3.375 2.162 0.33 0.25 0.996 0.33 0 -18.31319 19.184971 -26.496433 186 0 <> 181 <> 185 1 186 186 0 0 9 1 <> <> <> <>
  187 44 20.923914 -28.962654 -17.295111 205 " " K "A" 21 0.33000 0.33000 "LYS " " HZ3" "    " 1 0 FFFFFF  "H186"  0 1 7 <> <> <> 0 -2.372 -0.005 -0.816 0 0 0 0 0 -3.193 2.593 0.33 0.25 0.996 0.33 0 -12.254474 12.926672 15.094768 187 0 <> 182 <> 186 1 187 187 0 0 9 1 <> <> <> <>
  188 15 14.201449 -25.748609 -19.419161 206 " " P "A" 75 -0.50000 -0.50000 "PRO " " O  " "    " 8 0 FF5757  "O92"  0 1 7 <> 18.02 1 0.024 -52.933 0.19 45.266 0 0 -0.009 0 0 -7.462 3.9 -0.5 1.48 1.678 -0.5 6.775 2.2286623 9.9120312 3.3932965 188 0 92 183 <> 187 1 188 188 0 0 10 1 <> <> <> <>
  189 3 12.514888 -23.228803 -20.618067 206 " " P "A" 2 -0.12000 -0.12000 "PRO " " CB " "    " 6 0 A0A0A0  "C93"  0 1 7 <> 22.78 1 4.322 -9.233 -0.755 10.681 0 -0.85 0 0 0 4.166 4.591 -0.12 1.75 1.975 -0.12 0 0.8366487 1.6011094 -0.088606536 189 0 93 184 <> 188 1 189 189 2 0 10 1 <> <> <> <>
  190 3 13.457794 -23.402238 -21.777003 206 " " P "A" 2 -0.12000 -0.12000 "PRO " " CG " "    " 6 0 A0A0A0  "C94"  0 1 7 <> 23.99 1 1.7 -8.461 -0.825 11.054 0 -0.664 0 0 0 2.804 4.045 -0.12 1.75 1.975 -0.12 3.99 5.3179646 4.3343234 2.4311109 190 0 94 185 <> 189 1 190 190 2 0 10 1 <> <> <> <>
  191 3 14.885111 -23.087442 -21.328968 206 " " P "A" 2 -0.05000 -0.05000 "PRO " " CD " "    " 6 0 A0A0A0  "C95"  0 1 7 <> 22.28 1 2.133 -3.243 0.494 4.549 0 -0.758 0 0 0 3.174 4.538 -0.05 1.75 1.975 -0.05 1.247 4.6069312 -0.23532069 -4.6707549 191 0 95 186 <> 190 1 191 191 2 0 10 1 <> <> <> <>
  192 25 14.854250 -23.320409 -19.899376 206 " " P "A" 38 -0.14000 -0.14000 "PRO " " N  " "    " 7 0 2F2FFF  "N89"  0 1 7 <> 22.18 1 1.997 -12.867 -0.293 13.633 0 0 0 0 0 2.471 5.777 -0.14 1.625 1.92 -0.14 0 0.30206749 5.2458148 2.0308261 192 0 89 187 <> 191 1 192 192 0 0 10 1 <> <> <> <>
  193 3 13.470416 -23.511842 -19.438969 206 " " P "A" 2 0.01000 0.01000 "PRO " " CA " "    " 6 0 A0A0A0  "C90"  0 1 -1105 FF1E00  21.44 1 1.009 0.923 -0.443 0.85 0 -0.856 0 0 0 1.482 5.658 0.01 1.75 1.975 0.01 0 2.3738539 6.8282461 -4.231298 193 0 90 188 <> 192 1 193 193 1 0 10 1 <> <> <> <>
  194 2 13.330232 -24.969381 -18.995951 206 " " P "A" 2 0.50000 0.50000 "PRO " " C  " "    " 6 0 A0A0A0  "C91"  0 1 7 <> 20.45 1 -0.429 34.717 2.324 -50.414 0 0 0 0 0 -13.801 5.451 0.5 1.875 2.112 0.5 0 -1.2182804 -3.6655035 -9.3558769 194 0 91 189 <> 193 1 194 194 0 0 10 1 <> <> <> <>
  195 41 13.293569 -22.973861 -18.507624 206 " " P "A" 21 0.06000 0.06000 "PRO " " HA " "    " 1 0 FFFFFF  "H194"  0 1 7 <> <> <> 0.141 4.975 -0.177 -5.62 0 0 0 0 0 -0.681 4.8 0.06 1.25 1.425 0.06 0 -6.3674827 -30.844872 15.870384 195 0 <> 190 <> 194 1 195 195 0 0 10 1 <> <> <> <>
  196 41 12.171501 -22.215564 -20.409415 206 " " P "A" 21 0.06000 0.06000 "PRO " " HB3" "    " 1 0 FFFFFF  "H195"  0 1 7 <> <> <> 0.379 5.042 -0.282 -5.521 0 0 0 0 0 -0.381 3.048 0.06 1.25 1.425 0.06 15.179 -17.495014 -6.1466188 7.3661246 196 0 <> 191 <> 195 1 196 196 0 0 10 1 <> <> <> <>
  197 41 11.603345 -23.826089 -20.639036 206 " " P "A" 21 0.06000 0.06000 "PRO " " HB2" "    " 1 0 FFFFFF  "H196"  0 1 7 <> <> <> 0.317 4.511 0.176 -5.324 0 0 0 0 0 -0.319 4.163 0.06 1.25 1.425 0.06 0 -0.30780649 3.8025727 -13.044693 197 0 <> 192 <> 196 1 197 197 0 0 10 1 <> <> <> <>
  198 41 13.135993 -22.783836 -22.614929 206 " " P "A" 21 0.06000 0.06000 "PRO " " HG3" "    " 1 0 FFFFFF  "H197"  0 1 7 <> <> <> 0.319 6.259 -0.192 -5.709 0 0 0 0 0 0.676 3.078 0.06 1.25 1.425 0.06 8.472 -12.434556 1.40271 7.0853138 198 0 <> 193 <> 197 1 198 198 0 0 10 1 <> <> <> <>
  199 41 13.347815 -24.433139 -22.113520 206 " " P "A" 21 0.06000 0.06000 "PRO " " HG2" "    " 1 0 FFFFFF  "H198"  0 1 7 <> <> <> 0.392 5.469 -0.231 -5.323 0 0 0 0 0 0.307 3.018 0.06 1.25 1.425 0.06 6.001 -5.239099 11.413674 -15.805825 199 0 <> 194 <> 198 1 199 199 0 0 10 1 <> <> <> <>
  200 41 15.563388 -23.837207 -21.736271 206 " " P "A" 21 0.06000 0.06000 "PRO " " HD3" "    " 1 0 FFFFFF  "H199"  0 1 7 <> <> <> 0.318 5.425 1.55 -5.334 0 0 0 0 0 1.96 3.874 0.06 1.25 1.425 0.06 0 -7.0760427 -8.0034494 -9.8267994 200 0 <> 195 <> 199 1 200 200 0 0 10 1 <> <> <> <>
  201 41 15.272985 -22.106231 -21.602608 206 " " P "A" 21 0.06000 0.06000 "PRO " " HD2" "    " 1 0 FFFFFF  "H200"  0 1 7 <> <> <> 0.364 5.369 0.829 -5.492 0 0 0 0 0 1.071 3.335 0.06 1.25 1.425 0.06 5.648 15.023868 -0.3455618 9.6996517 201 0 <> 196 <> 200 1 201 201 0 0 10 1 <> <> <> <>
  202 16 11.163671 -25.818042 -15.747501 207 " " S "A" 75 -0.68300 -0.68300 "SER " " OG " "    " 8 0 FF5757  "O101"  0 1 7 <> 16.76 1 -1.071 -41.797 3.674 61.532 0 0 -0.114 0 -0.199 22.025 5.753 -0.683 1.56 1.766 -0.683 4.514 -1.243685 0.60770255 -1.9137154 202 0 101 197 <> 201 1 202 202 1 0 11 1 <> <> <> <>
  203 25 12.227953 -25.237856 -18.238476 207 " " S "A" 38 -0.50000 -0.50000 "SER " " N  " "    " 7 0 2F2FFF  "N96"  0 1 7 <> 18.4 1 0.493 -44.029 0.145 41.586 0 0 -0.14 0 -0.199 -2.145 5.565 -0.5 1.625 1.92 -0.5 1.955 0.46260899 -0.46290973 2.0509825 203 0 96 198 <> 202 1 203 203 1 0 11 1 <> <> <> <>
  204 3 11.905078 -26.601251 -17.923630 207 " " S "A" 2 0.14000 0.14000 "SER " " CA " "    " 6 0 A0A0A0  "C97"  0 1 -1105 FF1E00  17.38 1 -0.552 12.557 -0.559 -9.674 0 -1.245 0 0 -0.199 0.327 5.742 0.14 1.75 1.975 0.14 0 1.2949349 -1.2683501 8.7217722 204 0 97 199 <> 203 1 204 204 1 0 11 1 <> <> <> <>
  205 2 11.522740 -27.287334 -19.192654 207 " " S "A" 2 0.50000 0.50000 "SER " " C  " "    " 6 0 A0A0A0  "C98"  0 1 7 <> 16.32 1 -1.197 35.286 1.426 -45.768 0 0 0 0 -0.199 -10.452 5.991 0.5 1.875 2.112 0.5 0 1.4676614 -4.9415088 -3.3009512 205 0 98 200 <> 204 1 205 205 0 0 11 1 <> <> <> <>
  206 15 10.781041 -26.621614 -19.878849 207 " " S "A" 75 -0.50000 -0.50000 "SER " " O  " "    " 8 0 FF5757  "O99"  0 1 7 <> 14.77 1 0.103 -55.02 0.288 43.785 0 0 -0.145 0 -0.199 -11.189 4.756 -0.5 1.48 1.678 -0.5 2.189 1.5055612 -0.54558349 -2.8863063 206 0 99 201 <> 205 1 206 206 0 0 11 1 <> <> <> <>
  207 3 10.808365 -26.676357 -16.867171 207 " " S "A" 2 0.14500 0.14500 "SER " " CB " "    " 6 0 A0A0A0  "C100"  0 1 7 <> 16.38 1 -0.661 10.213 -0.983 -10.176 0 -2.182 0 0 -0.199 -3.988 5.862 0.145 1.75 1.975 0.145 0 4.0874295 -2.7408328 2.8337886 207 0 100 202 <> 206 1 207 207 2 0 11 1 <> <> <> <>
  208 43 11.552860 -24.503894 -18.078329 207 " " S "A" 21 0.30000 0.30000 "SER " " H  " "    " 1 0 FFFFFF  "H207"  0 1 7 <> <> <> 0.01 22.129 -0.02 -26.373 0 0 0 0 -0.199 -4.455 4.902 0.3 0.25 0.996 0.3 0 -0.65293598 -1.5239496 2.2111342 208 0 <> 203 <> 207 1 208 208 0 0 11 1 <> <> <> <>
  209 41 12.691437 -27.153051 -17.408600 207 " " S "A" 21 0.06000 0.06000 "SER " " HA " "    " 1 0 FFFFFF  "H208"  0 1 7 <> <> <> 0.028 4.079 0.083 -5.199 0 0 0 0 -0.199 -1.209 3.752 0.06 1.25 1.425 0.06 7.942 7.5257921 -14.403019 -14.86396 209 0 <> 204 <> 208 1 209 209 0 0 11 1 <> <> <> <>
  210 41 10.475270 -27.676963 -16.591601 207 " " S "A" 21 0.06000 0.06000 "SER " " HB3" "    " 1 0 FFFFFF  "H209"  0 1 7 <> <> <> 0.013 4.871 -0.198 -5.742 0 0 0 0 -0.199 -1.255 4.831 0.06 1.25 1.425 0.06 2.294 -4.903192 -2.4136486 -6.8456683 210 0 <> 205 <> 209 1 210 210 0 0 11 1 <> <> <> <>
  211 41 9.859993 -26.276552 -17.226122 207 " " S "A" 21 0.06000 0.06000 "SER " " HB2" "    " 1 0 FFFFFF  "H210"  0 1 7 <> <> <> 0.016 5.117 -0.376 -5.901 0 0 0 0 -0.199 -1.344 4.134 0.06 1.25 1.425 0.06 0 0.58045155 -9.3748407 4.710381 211 0 <> 206 <> 210 1 211 211 0 0 11 1 <> <> <> <>
  212 42 11.822712 -26.298488 -15.270147 207 " " S "A" 21 0.41800 0.41800 "SER " " HG " "    " 1 0 FFFFFF  "H211"  0 1 7 <> <> <> 0.068 30.958 -0.009 -36.415 0 0 0 0 -0.199 -5.597 3.624 0.418 0.25 0.996 0.418 0 4.9058342 -16.644848 -27.768152 212 0 <> 207 <> 211 1 212 212 0 0 11 1 <> <> <> <>
  213 2 10.561726 -30.388021 -20.259423 208 " " G "A" 2 0.50000 0.50000 "GLY " " C  " "    " 6 0 A0A0A0  "C104"  0 1 7 <> 15.65 1 -0.167 27.806 -0.395 -43.315 0 0 0 0 0 -16.071 7.557 0.5 1.875 2.112 0.5 0 7.4371567 1.2170106 -1.0407248 213 0 104 208 <> 212 1 213 213 0 0 12 1 <> <> <> <>
  214 15 9.934528 -30.740903 -21.300810 208 " " G "A" 75 -0.50000 -0.50000 "GLY " " O  " "    " 8 0 FF5757  "O105"  0 1 7 <> 14.99 1 0 -48.06 0.147 39.247 0 0 -0.238 0 0 -8.903 6.804 -0.5 1.48 1.678 -0.5 0 4.3266315 -6.2926126 4.7851391 214 0 105 209 <> 213 1 214 214 0 0 12 1 <> <> <> <>
  215 25 11.997568 -28.489805 -19.400006 208 " " G "A" 38 -0.50000 -0.50000 "GLY " " N  " "    " 7 0 2F2FFF  "N102"  0 1 7 <> 16.68 1 0.171 -29.092 0.868 37.538 0 0 -0.158 0 0 9.327 5.778 -0.5 1.625 1.92 -0.5 4.14 -0.33190608 3.1811783 4.4371896 215 0 102 210 <> 214 1 215 215 1 0 12 1 <> <> <> <>
  216 3 11.695066 -29.373136 -20.527737 208 " " G "A" 2 0.08000 0.08000 "GLY " " CA " "    " 6 0 A0A0A0  "C103"  0 1 -1105 FF1E00  15.39 1 -0.28 4.853 -0.85 -2.452 0 -1.928 0 0 0 -0.656 6.425 0.08 1.75 1.975 0.08 0 3.7545052 -7.2399092 -0.23064063 216 0 103 211 <> 215 1 216 216 2 0 12 1 <> <> <> <>
  217 43 12.332078 -28.926607 -18.553006 208 " " G "A" 21 0.30000 0.30000 "GLY " " H  " "    " 1 0 FFFFFF  "H216"  0 1 7 <> <> <> 0.097 6.634 -0.021 -23.457 0 0 0 0 0 -16.746 4.555 0.3 0.25 0.996 0.3 0 10.189365 13.022453 5.3571682 217 0 <> 212 <> 216 1 217 217 0 0 12 1 <> <> <> <>
  218 41 12.495274 -30.023023 -20.881876 208 " " G "A" 21 0.06000 0.06000 "GLY " " HA3" "    " 1 0 FFFFFF  "H217"  0 1 7 <> <> <> 0.026 3.182 -0.169 -4.456 0 0 0 0 0 -1.417 4.999 0.06 1.25 1.425 0.06 0 -8.9019384 -6.1200557 -30.88402 218 0 <> 213 <> 217 1 218 218 0 0 12 1 <> <> <> <>
  219 41 11.375192 -28.719186 -21.338993 208 " " G "A" 21 0.06000 0.06000 "GLY " " HA2" "    " 1 0 FFFFFF  "H218"  0 1 7 <> <> <> 0.026 3.142 0.449 -4.56 0 0 0 0 0 -0.942 5.854 0.06 1.25 1.425 0.06 0 8.2496748 -7.8121271 -2.4643254 219 0 <> 214 <> 218 1 219 219 0 0 12 1 <> <> <> <>
  220 2 11.221583 -36.048998 -19.156763 209 " " F "A" 2 -0.11500 -0.11500 "PHE " " CZ " "    " 6 0 A0A0A0  "C116"  2 1 7 <> 15.3 1 0.193 -7.546 -0.338 9.45 0 -1.201 0 -0.034 0 0.525 7.109 -0.115 1.775 2.002 -0.115 0 8.7791986 -4.5945921 -5.4978218 220 0 116 215 <> 219 1 220 220 1 0 13 1 <> <> <> <>
  221 25 10.306220 -30.721004 -18.919554 209 " " F "A" 38 -0.50000 -0.50000 "PHE " " N  " "    " 7 0 2F2FFF  "N106"  2 1 7 <> 14.05 1 0.323 -33.49 1.105 39.608 0 0 -0.13 0 0 7.416 7.89 -0.5 1.625 1.92 -0.5 0 10.190845 1.1453019 4.0574145 221 0 106 216 <> 220 1 221 221 1 0 13 1 <> <> <> <>
  222 3 9.034847 -31.295530 -18.539046 209 " " F "A" 2 0.14000 0.14000 "PHE " " CA " "    " 6 0 A0A0A0  "C107"  2 1 -1105 FF1E00  15.3 1 0.727 10.101 -0.735 -8.933 0 -2.27 0 0 0 -1.111 7.987 0.14 1.75 1.975 0.14 0 4.367878 3.1789474 -7.2499022 222 0 107 217 <> 221 1 222 222 1 0 13 1 <> <> <> <>
  223 2 8.267240 -30.185621 -17.821680 209 " " F "A" 2 0.50000 0.50000 "PHE " " C  " "    " 6 0 A0A0A0  "C108"  2 1 7 <> 15.86 1 -0.338 33.092 -0.7 -45.474 0 0 0 0 0 -13.42 7.103 0.5 1.875 2.112 0.5 0 -7.3122869 1.0501856 -0.94926018 223 0 108 218 <> 222 1 223 223 0 0 13 1 <> <> <> <>
  224 15 8.864181 -29.510740 -16.964541 209 " " F "A" 75 -0.50000 -0.50000 "PHE " " O  " "    " 8 0 FF5757  "O109"  2 1 7 <> 15.26 1 0.018 -52.928 -0.039 44.16 0 0 -0.003 0 0 -8.792 5.113 -0.5 1.48 1.678 -0.5 1.98 -2.5090377 -2.6726105 -1.4776293 224 0 109 219 <> 223 1 224 224 0 0 13 1 <> <> <> <>
  225 3 9.383540 -32.421327 -17.524977 209 " " F "A" 2 -0.00500 -0.00500 "PHE " " CB " "    " 6 0 A0A0A0  "C110"  2 1 7 <> 14.67 1 1.838 -0.377 -0.903 0.549 0 -2.359 0 -0.034 0 -1.286 7.419 -0.005 1.75 1.975 -0.005 0 -6.6410117 -2.4405315 3.2737255 225 0 110 220 <> 224 1 225 225 2 0 13 1 <> <> <> <>
  226 2 10.068574 -33.649587 -18.133084 209 " " F "A" 2 -0.11500 -0.11500 "PHE " " CG " "    " 6 0 A0A0A0  "C111"  2 1 7 <> 14.38 1 0.203 -8.091 0.516 9.531 0 -0.95 0 -0.034 0 1.176 7.806 -0.115 1.775 2.002 -0.115 0 -2.6605906 5.1435528 3.2220879 226 0 111 221 <> 225 1 226 226 0 0 13 1 <> <> <> <>
  227 2 9.270928 -34.629915 -18.789900 209 " " F "A" 2 -0.11500 -0.11500 "PHE " " CD1" "    " 6 0 A0A0A0  "C112"  2 1 7 <> 15.71 1 0.141 -8.275 0.025 9.574 0 -1.155 0 -0.034 0 0.276 6.828 -0.115 1.775 2.002 -0.115 0 2.4101655 5.6746721 3.6009865 227 0 112 222 <> 226 1 227 227 1 0 13 1 <> <> <> <>
  228 2 11.446269 -33.783819 -18.127917 209 " " F "A" 2 -0.11500 -0.11500 "PHE " " CD2" "    " 6 0 A0A0A0  "C113"  2 1 7 <> 14.07 1 0.173 -9.068 0.118 10.44 0 -0.826 0 -0.034 0 0.804 7.072 -0.115 1.775 2.002 -0.115 0.38 -4.5352836 4.3368025 4.9585681 228 0 113 223 <> 227 1 228 228 1 0 13 1 <> <> <> <>
  229 2 9.863308 -35.838483 -19.313938 209 " " F "A" 2 -0.11500 -0.11500 "PHE " " CE1" "    " 6 0 A0A0A0  "C114"  2 1 7 <> 15.66 1 0.206 -7.881 -0.194 9.207 0 -1.259 0 -0.034 0 0.045 6.758 -0.115 1.775 2.002 -0.115 0 -2.2846627 1.5600612 0.70372885 229 0 114 224 <> 228 1 229 229 1 0 13 1 <> <> <> <>
  230 2 12.069997 -35.018736 -18.680128 209 " " F "A" 2 -0.11500 -0.11500 "PHE " " CE2" "    " 6 0 A0A0A0  "C115"  2 1 7 <> 16.79 1 0.137 -8.833 -0.193 9.937 0 -0.951 0 -0.034 0 0.063 6.736 -0.115 1.775 2.002 -0.115 0.127 2.6439142 1.3728793 1.6035401 230 0 115 225 <> 229 1 230 230 1 0 13 1 <> <> <> <>
  231 43 10.920271 -30.521169 -18.142954 209 " " F "A" 21 0.30000 0.30000 "PHE " " H  " "    " 1 0 FFFFFF  "H230"  2 1 7 <> <> <> 0 8.742 -0.023 -25.643 0 0 0 0 0 -16.924 7.306 0.3 0.25 0.996 0.3 0 8.1648941 10.464557 3.2613175 231 0 <> 226 <> 230 1 231 231 0 0 13 1 <> <> <> <>
  232 41 8.551469 -31.566980 -19.477536 209 " " F "A" 21 0.06000 0.06000 "PHE " " HA " "    " 1 0 FFFFFF  "H231"  2 1 7 <> <> <> 0.029 3.299 0.702 -4.801 0 0 0 0 0 -0.771 6.939 0.06 1.25 1.425 0.06 0 18.955078 -18.453115 -8.5062771 232 0 <> 227 <> 231 1 232 232 0 0 13 1 <> <> <> <>
  233 41 8.433122 -32.784040 -17.133507 209 " " F "A" 21 0.06000 0.06000 "PHE " " HB2" "    " 1 0 FFFFFF  "H232"  2 1 7 <> <> <> 0.017 3.999 -0.261 -4.876 0 0 0 0 0 -1.121 5.341 0.06 1.25 1.425 0.06 0 -4.7023592 -1.1037899 9.2190161 233 0 <> 228 <> 232 1 233 233 0 0 13 1 <> <> <> <>
  234 41 10.002141 -32.073736 -16.697562 209 " " F "A" 21 0.06000 0.06000 "PHE " " HB3" "    " 1 0 FFFFFF  "H233"  2 1 7 <> <> <> 0.02 4.266 -0.187 -5.271 0 0 0 0 0 -1.173 6.002 0.06 1.25 1.425 0.06 0 0.43250462 -8.1415014 0.3802909 234 0 <> 229 <> 233 1 234 234 0 0 13 1 <> <> <> <>
  235 41 8.194372 -34.619680 -18.875477 209 " " F "A" 21 0.11500 0.11500 "PHE " " HD1" "    " 1 0 FFFFFF  "H234"  2 1 7 <> <> <> 0.004 8.708 -0.447 -8.647 0 0 0 0 0 -0.381 4.732 0.115 1.21 1.381 0.115 0 3.9794846 -4.3108759 -17.335106 235 0 <> 230 <> 234 1 235 235 0 0 13 1 <> <> <> <>
  236 41 12.060741 -33.024232 -17.667645 209 " " F "A" 21 0.11500 0.11500 "PHE " " HD2" "    " 1 0 FFFFFF  "H235"  2 1 7 <> <> <> 0.004 9.961 -0.426 -10.302 0 0 0 0 0 -0.763 5.293 0.115 1.21 1.381 0.115 4.28 -2.4121597 -1.741691 12.155475 236 0 <> 231 <> 235 1 236 236 0 0 13 1 <> <> <> <>
  237 41 9.145665 -36.510381 -19.761082 209 " " F "A" 21 0.11500 0.11500 "PHE " " HE1" "    " 1 0 FFFFFF  "H236"  2 1 7 <> <> <> 0 7.316 -0.278 -8.388 0 0 0 0 0 -1.349 4.877 0.115 1.21 1.381 0.115 0.514 2.8073413 6.1617498 -14.383277 237 0 <> 232 <> 236 1 237 237 0 0 13 1 <> <> <> <>
  238 41 13.135764 -35.097353 -18.524041 209 " " F "A" 21 0.11500 0.11500 "PHE " " HE2" "    " 1 0 FFFFFF  "H237"  2 1 7 <> <> <> 0.001 8.954 -0.491 -9.519 0 0 0 0 0 -1.055 4.671 0.115 1.21 1.381 0.115 3.852 -2.6944597 -14.535403 30.041059 238 0 <> 233 <> 237 1 238 238 0 0 13 1 <> <> <> <>
  239 41 11.692920 -36.919592 -19.588393 209 " " F "A" 21 0.11500 0.11500 "PHE " " HZ " "    " 1 0 FFFFFF  "H238"  2 1 7 <> <> <> 0 6.866 -0.561 -8.774 0 0 0 0 0 -2.468 5.559 0.115 1.21 1.381 0.115 0.086 4.1754661 -7.5056653 -4.6534119 239 0 <> 234 <> 238 1 239 239 0 0 13 1 <> <> <> <>
  240 3 7.361009 -26.989816 -18.775072 210 " " I "A" 2 -0.18000 -0.18000 "ILE " " CG2" "    " 6 0 A0A0A0  "C123"  2 1 7 <> 18.65 1 0.783 -12.819 0.15 13.934 0 -0.976 0 0 0 1.073 4.713 -0.18 1.75 1.975 -0.18 1.122 2.2931561 -6.2782335 5.8845205 240 0 123 235 <> 239 1 240 240 3 0 14 1 <> <> <> <>
  241 3 5.436354 -27.459875 -21.480192 210 " " I "A" 2 -0.18000 -0.18000 "ILE " " CD1" "    " 6 0 A0A0A0  "C124"  2 1 7 <> 21.18 1 0.287 -12.919 -0.501 12.884 0 -0.814 0 0 0 -1.062 3.937 -0.18 1.75 1.975 -0.18 6.484 5.3430738 4.1515274 2.247674 241 0 124 236 <> 240 1 241 241 3 0 14 1 <> <> <> <>
  242 25 6.955794 -30.071848 -18.080628 210 " " I "A" 38 -0.50000 -0.50000 "ILE " " N  " "    " 7 0 2F2FFF  "N117"  2 1 7 <> 15.57 1 1.702 -38.563 0.337 38.376 0 0 -0.117 0 0 1.735 7.236 -0.5 1.625 1.92 -0.5 0 -6.4837022 -3.6823094 3.0351033 242 0 117 237 <> 241 1 242 242 1 0 14 1 <> <> <> <>
  243 3 6.077780 -28.941331 -17.802120 210 " " I "A" 2 0.14000 0.14000 "ILE " " CA " "    " 6 0 A0A0A0  "C118"  2 1 -1105 FF1E00  16.27 1 2.295 12.191 -0.513 -8.904 0 -1.844 0 0 0 3.225 7.074 0.14 1.75 1.975 0.14 0 -0.46045086 -4.6529942 -4.9806986 243 0 118 238 <> 242 1 243 243 1 0 14 1 <> <> <> <>
  244 2 4.725838 -29.444078 -17.249094 210 " " I "A" 2 0.50000 0.50000 "ILE " " C  " "    " 6 0 A0A0A0  "C119"  2 1 7 <> 16.02 1 0.323 40.109 0.155 -45.802 0 0 0 0 0 -5.215 7.589 0.5 1.875 2.112 0.5 0 0.83221054 -3.6412971 1.7662898 244 0 119 239 <> 243 1 244 244 0 0 14 1 <> <> <> <>
  245 15 4.121060 -30.289493 -17.817171 210 " " I "A" 75 -0.50000 -0.50000 "ILE " " O  " "    " 8 0 FF5757  "O120"  2 1 7 <> 15.5 1 0.083 -54.592 0.159 42.834 0 0 -0.119 0 0 -11.634 6.592 -0.5 1.48 1.678 -0.5 0 -1.8020694 -1.2935933 1.4456271 245 0 120 240 <> 244 1 245 245 0 0 14 1 <> <> <> <>
  246 3 6.112578 -27.881755 -18.949261 210 " " I "A" 2 -0.06000 -0.06000 "ILE " " CB " "    " 6 0 A0A0A0  "C121"  2 1 7 <> 18.41 1 3.478 -4.271 -0.754 5.214 0 -1.485 0 0 0 2.183 6.014 -0.06 1.75 1.975 -0.06 0 4.9185033 -4.1672001 0.76752025 246 0 121 241 <> 245 1 246 246 1 0 14 1 <> <> <> <>
  247 3 5.889618 -28.409301 -20.364071 210 " " I "A" 2 -0.12000 -0.12000 "ILE " " CG1" "    " 6 0 A0A0A0  "C122"  2 1 7 <> 20.23 1 1.123 -8.534 -0.4 9.318 0 -1.097 0 0 0 0.411 4.957 -0.12 1.75 1.975 -0.12 0 -2.7984929 8.9991732 8.5279064 247 0 122 242 <> 246 1 247 247 2 0 14 1 <> <> <> <>
  248 43 6.498422 -30.721576 -18.704138 210 " " I "A" 21 0.30000 0.30000 "ILE " " H  " "    " 1 0 FFFFFF  "H247"  2 1 7 <> <> <> 0.017 8.975 -0.02 -22.459 0 0 0 0 0 -13.487 6.194 0.3 0.25 0.996 0.3 0 -15.309434 -14.64646 20.934397 248 0 <> 243 <> 247 1 248 248 0 0 14 1 <> <> <> <>
  249 41 6.490487 -28.513750 -16.888365 210 " " I "A" 21 0.06000 0.06000 "ILE " " HA " "    " 1 0 FFFFFF  "H248"  2 1 7 <> <> <> 0.014 4.958 0.568 -5.105 0 0 0 0 0 0.435 5.264 0.06 1.25 1.425 0.06 0.971 -6.957397 -8.6625814 -0.17004292 249 0 <> 244 <> 248 1 249 249 0 0 14 1 <> <> <> <>
  250 41 5.315140 -27.178304 -18.709786 210 " " I "A" 21 0.06000 0.06000 "ILE " " HB " "    " 1 0 FFFFFF  "H249"  2 1 7 <> <> <> 0.069 4.338 -0.08 -4.598 0 0 0 0 0 -0.272 4.989 0.06 1.25 1.425 0.06 0 15.597547 1.2479901 20.421385 250 0 <> 245 <> 249 1 250 250 0 0 14 1 <> <> <> <>
  251 41 5.072292 -29.128261 -20.307751 210 " " I "A" 21 0.06000 0.06000 "ILE " "HG13" "    " 1 0 FFFFFF  "H250"  2 1 7 <> <> <> 0.04 4.809 0.253 -4.698 0 0 0 0 0 0.403 5.155 0.06 1.25 1.425 0.06 0 6.9826632 -4.716145 -24.610062 251 0 <> 246 <> 250 1 251 251 0 0 14 1 <> <> <> <>
  252 41 6.885336 -28.771270 -20.620257 210 " " I "A" 21 0.06000 0.06000 "ILE " "HG12" "    " 1 0 FFFFFF  "H251"  2 1 7 <> <> <> 0.029 4.948 -0.221 -4.686 0 0 0 0 0 0.07 3.133 0.06 1.25 1.425 0.06 10.766 -10.076243 -15.974091 15.526599 252 0 <> 247 <> 251 1 252 252 0 0 14 1 <> <> <> <>
  253 41 7.229110 -26.167888 -19.478733 210 " " I "A" 21 0.06000 0.06000 "ILE " "HG21" "    " 1 0 FFFFFF  "H252"  2 1 7 <> <> <> 0.024 4.394 0.571 -4.338 0 0 0 0 0 0.651 3.368 0.06 1.25 1.425 0.06 4.148 18.831629 -11.830664 -3.7012193 253 0 <> 248 <> 252 1 253 253 0 0 14 1 <> <> <> <>
  254 41 7.430936 -26.624149 -17.750622 210 " " I "A" 21 0.06000 0.06000 "ILE " "HG22" "    " 1 0 FFFFFF  "H253"  2 1 7 <> <> <> 0.024 4.642 0.169 -4.708 0 0 0 0 0 0.127 4.891 0.06 1.25 1.425 0.06 0 5.5956607 -2.4748929 4.3015575 254 0 <> 249 <> 253 1 254 254 0 0 14 1 <> <> <> <>
  255 41 8.318776 -27.388185 -19.109865 210 " " I "A" 21 0.06000 0.06000 "ILE " "HG23" "    " 1 0 FFFFFF  "H254"  2 1 7 <> <> <> 0.024 4.674 -0.262 -4.57 0 0 0 0 0 -0.134 3.264 0.06 1.25 1.425 0.06 15.443 2.7271233 11.331439 -13.827707 255 0 <> 250 <> 254 1 255 255 0 0 14 1 <> <> <> <>
  256 41 4.400160 -27.205545 -21.257212 210 " " I "A" 21 0.06000 0.06000 "ILE " "HD11" "    " 1 0 FFFFFF  "H255"  2 1 7 <> <> <> 0.024 4.571 -0.209 -4.242 0 0 0 0 0 0.144 3.188 0.06 1.25 1.425 0.06 12.09 5.4975739 10.010388 -3.7168307 256 0 <> 251 <> 255 1 256 256 0 0 14 1 <> <> <> <>
  257 41 6.046392 -26.564829 -21.602064 210 " " I "A" 21 0.06000 0.06000 "ILE " "HD12" "    " 1 0 FFFFFF  "H256"  2 1 7 <> <> <> 0.024 4.235 -0.349 -4.021 0 0 0 0 0 -0.111 3.471 0.06 1.25 1.425 0.06 0.794 7.7340708 3.0232573 5.9297905 257 0 <> 252 <> 256 1 257 257 0 0 14 1 <> <> <> <>
  258 41 5.401504 -27.958547 -22.448807 210 " " I "A" 21 0.06000 0.06000 "ILE " "HD13" "    " 1 0 FFFFFF  "H257"  2 1 7 <> <> <> 0.024 4.295 0.591 -4.134 0 0 0 0 0 0.776 2.805 0.06 1.25 1.425 0.06 16.326 3.1940689 -1.0599822 5.0080519 258 0 <> 253 <> 257 1 258 258 0 0 14 1 <> <> <> <>
  259 3 2.983712 -29.151296 -15.501107 211 " " I "A" 2 0.14000 0.14000 "ILE " " CA " "    " 6 0 A0A0A0  "C126"  2 1 -1105 FF1E00  12.76 1 2.238 12.221 -0.467 -10.311 0 -2.035 0 0 0 1.645 8.778 0.14 1.75 1.975 0.14 0 -2.4999089 2.0713637 5.661273 259 0 126 254 <> 258 1 259 259 1 0 15 1 <> <> <> <>
  260 2 2.010652 -28.034118 -15.938086 211 " " I "A" 2 0.50000 0.50000 "ILE " " C  " "    " 6 0 A0A0A0  "C127"  2 1 7 <> 13.83 1 0.154 37.638 0.381 -47.447 0 0 0 0 0 -9.273 8.166 0.5 1.875 2.112 0.5 0 -5.4979548 -4.8131275 0.46532843 260 0 127 255 <> 259 1 260 260 0 0 15 1 <> <> <> <>
  261 15 2.451978 -26.888107 -15.947217 211 " " I "A" 75 -0.50000 -0.50000 "ILE " " O  " "    " 8 0 FF5757  "O128"  2 1 7 <> 15.66 1 0.047 -47.941 0.715 45.933 0 0 -0.093 0 0 -1.34 7.147 -0.5 1.48 1.678 -0.5 0.104 3.1234674 2.0592337 7.6474714 261 0 128 256 <> 260 1 261 261 0 0 15 1 <> <> <> <>
  262 3 3.276788 -29.016126 -13.989924 211 " " I "A" 2 -0.06000 -0.06000 "ILE " " CB " "    " 6 0 A0A0A0  "C129"  2 1 7 <> 14.13 1 3.258 -4.502 -0.906 6.183 0 -2.746 0 0 0 1.286 8.713 -0.06 1.75 1.975 -0.06 0 -7.1612716 1.6200433 1.6367923 262 0 129 257 <> 261 1 262 262 1 0 15 1 <> <> <> <>
  263 3 4.523667 -29.777958 -13.520446 211 " " I "A" 2 -0.12000 -0.12000 "ILE " " CG1" "    " 6 0 A0A0A0  "C130"  2 1 7 <> 12.52 1 1.102 -9.399 -0.728 11.842 0 -3.207 0 0 0 -0.389 8.402 -0.12 1.75 1.975 -0.12 0 -12.506578 -2.7374949 0.97462356 263 0 130 258 <> 262 1 263 263 2 0 15 1 <> <> <> <>
  264 3 2.081873 -29.315956 -13.131747 211 " " I "A" 2 -0.18000 -0.18000 "ILE " " CG2" "    " 6 0 A0A0A0  "C131"  2 1 7 <> 11.98 1 0.695 -12.46 -0.612 16.955 0 -2.951 0 0 0 1.627 7.688 -0.18 1.75 1.975 -0.18 0 2.224205 3.7014322 -3.5129242 264 0 131 259 <> 263 1 264 264 3 0 15 1 <> <> <> <>
  265 3 5.167951 -29.459676 -12.140005 211 " " I "A" 2 -0.18000 -0.18000 "ILE " " CD1" "    " 6 0 A0A0A0  "C132"  2 1 7 <> 14.97 1 0.3 -15.007 -1.223 17.94 0 -3.537 0 0 0 -1.527 7.238 -0.18 1.75 1.975 -0.18 0 1.7523263 3.300395 -1.1739187 265 0 132 260 <> 264 1 265 265 3 0 15 1 <> <> <> <>
  266 25 4.211873 -28.797720 -16.217856 211 " " I "A" 38 -0.50000 -0.50000 "ILE " " N  " "    " 7 0 2F2FFF  "N125"  2 1 7 <> 15.79 1 1.961 -45.399 1.161 42.43 0 0 -0.118 0 0 0.035 8.31 -0.5 1.625 1.92 -0.5 0.115 0.59327042 -5.2670012 -0.10187713 266 0 125 261 <> 265 1 266 266 1 0 15 1 <> <> <> <>
  267 43 4.670179 -28.049469 -15.717679 211 " " I "A" 21 0.30000 0.30000 "ILE " " H  " "    " 1 0 FFFFFF  "H266"  2 1 7 <> <> <> 0.074 19.215 -0.023 -26.27 0 0 0 0 0 -7.005 7.464 0.3 0.25 0.996 0.3 0 3.5570672 -9.2750721 3.1784575 267 0 <> 262 <> 266 1 267 267 0 0 15 1 <> <> <> <>
  268 41 2.486562 -30.087432 -15.755253 211 " " I "A" 21 0.06000 0.06000 "ILE " " HA " "    " 1 0 FFFFFF  "H267"  2 1 7 <> <> <> 0.005 4.429 0.998 -5.355 0 0 0 0 0 0.077 7.541 0.06 1.25 1.425 0.06 0 21.038151 -13.68562 17.657372 268 0 <> 263 <> 267 1 268 268 0 0 15 1 <> <> <> <>
  269 41 3.468118 -27.962541 -13.786330 211 " " I "A" 21 0.06000 0.06000 "ILE " " HB " "    " 1 0 FFFFFF  "H268"  2 1 7 <> <> <> 0.092 4.707 -0.167 -5.493 0 0 0 0 0 -0.862 5.803 0.06 1.25 1.425 0.06 0 0.72412342 -3.0461218 18.373281 269 0 <> 264 <> 268 1 269 269 0 0 15 1 <> <> <> <>
  270 41 5.339816 -29.890203 -14.234169 211 " " I "A" 21 0.06000 0.06000 "ILE " "HG13" "    " 1 0 FFFFFF  "H269"  2 1 7 <> <> <> 0.069 5.374 0.253 -5.684 0 0 0 0 0 0.012 6.886 0.06 1.25 1.425 0.06 0 -13.781546 -7.7474241 0.30458817 270 0 <> 265 <> 269 1 270 270 0 0 15 1 <> <> <> <>
  271 41 4.240542 -30.809230 -13.309704 211 " " I "A" 21 0.06000 0.06000 "ILE " "HG12" "    " 1 0 FFFFFF  "H270"  2 1 7 <> <> <> 0.053 5.153 -0.072 -5.611 0 0 0 0 0 -0.478 6.781 0.06 1.25 1.425 0.06 0 -7.8136163 -1.0117073 15.724694 271 0 <> 266 <> 270 1 271 271 0 0 15 1 <> <> <> <>
  272 41 2.287807 -29.195707 -12.068153 211 " " I "A" 21 0.06000 0.06000 "ILE " "HG21" "    " 1 0 FFFFFF  "H271"  2 1 7 <> <> <> 0.025 4.472 -0.117 -5.694 0 0 0 0 0 -1.315 6.92 0.06 1.25 1.425 0.06 0 -6.9754581 -15.799484 0.47309399 272 0 <> 267 <> 271 1 272 272 0 0 15 1 <> <> <> <>
  273 41 1.248780 -28.620412 -13.233113 211 " " I "A" 21 0.06000 0.06000 "ILE " "HG22" "    " 1 0 FFFFFF  "H272"  2 1 7 <> <> <> 0.025 4.31 -0.045 -5.292 0 0 0 0 0 -1.002 6.188 0.06 1.25 1.425 0.06 0 -11.468001 -16.689905 -30.90016 273 0 <> 268 <> 272 1 273 273 0 0 15 1 <> <> <> <>
  274 41 1.841726 -30.362188 -13.321038 211 " " I "A" 21 0.06000 0.06000 "ILE " "HG23" "    " 1 0 FFFFFF  "H273"  2 1 7 <> <> <> 0.025 4.517 -0.405 -5.236 0 0 0 0 0 -1.1 5.805 0.06 1.25 1.425 0.06 0 -3.4207928 6.0475235 -9.3184481 274 0 <> 269 <> 273 1 274 274 0 0 15 1 <> <> <> <>
  275 41 6.095016 -30.029880 -12.080685 211 " " I "A" 21 0.06000 0.06000 "ILE " "HD11" "    " 1 0 FFFFFF  "H274"  2 1 7 <> <> <> 0.025 5.289 -0.526 -5.7 0 0 0 0 0 -0.912 5.447 0.06 1.25 1.425 0.06 0 -3.4941418 -7.6230145 -24.180103 275 0 <> 270 <> 274 1 275 275 0 0 15 1 <> <> <> <>
  276 41 5.350374 -28.386680 -12.080829 211 " " I "A" 21 0.06000 0.06000 "ILE " "HD12" "    " 1 0 FFFFFF  "H275"  2 1 7 <> <> <> 0.025 5.135 -0.531 -5.738 0 0 0 0 0 -1.109 5.579 0.06 1.25 1.425 0.06 0 9.0901384 2.3863649 -7.220243 276 0 <> 271 <> 275 1 276 276 0 0 15 1 <> <> <> <>
  277 41 4.502809 -29.733575 -11.321064 211 " " I "A" 21 0.06000 0.06000 "ILE " "HD13" "    " 1 0 FFFFFF  "H276"  2 1 7 <> <> <> 0.025 4.918 -0.107 -5.865 0 0 0 0 0 -1.03 6.416 0.06 1.25 1.425 0.06 0 -11.589866 0.12503438 -13.07241 277 0 <> 272 <> 276 1 277 277 0 0 15 1 <> <> <> <>
  278 3 -1.252598 -27.707294 -17.692381 212 " " N "A" 2 -0.12000 -0.12000 "ASN " " CB " "    " 6 0 A0A0A0  "C137"  2 1 7 <> 14.02 1 0.753 -10.86 -0.747 8.029 0 -1.147 0 0 -0.096 -4.068 5.225 -0.12 1.75 1.975 -0.12 0.623 -3.7214181 3.2059596 -0.90004909 278 0 137 273 <> 277 1 278 278 2 0 16 1 <> <> <> <>
  279 2 -1.975546 -26.497141 -18.196896 212 " " N "A" 2 0.50000 0.50000 "ASN " " CG " "    " 6 0 A0A0A0  "C138"  2 1 7 <> 18.88 1 -0.71 32.941 -0.647 -44.753 0 0 0 0 -0.096 -13.264 4.428 0.5 1.875 2.112 0.5 7.413 -3.0144565 -3.000771 -6.4928102 279 0 138 274 <> 278 1 279 279 0 0 16 1 "No Flip"  <> <> <>
  280 15 -3.147682 -26.371885 -18.066548 212 " " N "A" 75 -0.50000 -0.50000 "ASN " " OD1" "    " 8 0 FF5757  "O139"  2 1 7 <> 19.52 1 0.155 -46.346 -0.985 40.674 0 0 -0.014 0 -0.096 -6.612 3.361 -0.5 1.48 1.678 -0.5 4.586 0.55112749 1.4000342 5.0718994 280 0 139 275 <> 279 1 280 280 0 0 16 1 <> <> <> <>
  281 25 -1.227193 -25.702619 -18.870411 212 " " N "A" 38 -0.76000 -0.76000 "ASN " " ND2" "    " 7 0 2F2FFF  "N140"  2 1 7 <> 14.71 1 -0.156 -55.641 0.782 49.094 0 0 -0.129 0 -0.096 -6.145 4.058 -0.76 1.625 1.92 -0.76 23.573 -1.6851656 -0.88706595 -4.2221661 281 0 140 276 <> 280 1 281 281 2 0 16 1 <> <> <> <>
  282 25 0.784738 -28.392931 -16.322808 212 " " N "A" 38 -0.50000 -0.50000 "ASN " " N  " "    " 7 0 2F2FFF  "N133"  2 1 7 <> 13.54 1 0.655 -30.71 -0.017 39.668 0 0 -0.124 0 -0.096 9.376 7.45 -0.5 1.625 1.92 -0.5 0 1.3949064 -1.2602559 1.3064069 282 0 133 277 <> 281 1 282 282 1 0 16 1 <> <> <> <>
  283 3 -0.281200 -27.352308 -16.527386 212 " " N "A" 2 0.14000 0.14000 "ASN " " CA " "    " 6 0 A0A0A0  "C134"  2 1 -1105 FF1E00  13.88 1 0.43 10.449 -0.067 -7.758 0 -1.323 0 0 -0.096 1.637 7.078 0.14 1.75 1.975 0.14 0 -2.4038529 -3.4001112 -3.4081531 283 0 134 278 <> 282 1 283 283 1 0 16 1 <> <> <> <>
  284 2 -1.095144 -27.213596 -15.223137 212 " " N "A" 2 0.50000 0.50000 "ASN " " C  " "    " 6 0 A0A0A0  "C135"  2 1 7 <> 12.61 1 0.227 27.047 -0.056 -45.379 0 0 0 0 -0.096 -18.257 7.491 0.5 1.875 2.112 0.5 0 -1.896654 2.5662358 5.1728868 284 0 135 279 <> 283 1 284 284 0 0 16 1 <> <> <> <>
  285 15 -1.369024 -26.085744 -14.953680 212 " " N "A" 75 -0.50000 -0.50000 "ASN " " O  " "    " 8 0 FF5757  "O136"  2 1 7 <> 11.45 1 0.008 -46.112 -0.458 42.089 0 0 -0.13 0 -0.096 -4.699 6.291 -0.5 1.48 1.678 -0.5 1.251 -2.6998737 -2.9747112 3.5880241 285 0 136 280 <> 284 1 285 285 0 0 16 1 <> <> <> <>
  286 43 0.539704 -29.372064 -16.359564 212 " " N "A" 21 0.30000 0.30000 "ASN " " H  " "    " 1 0 FFFFFF  "H285"  2 1 7 <> <> <> 0.029 10.852 -0.022 -23.247 0 0 0 0 -0.096 -12.483 5.951 0.3 0.25 0.996 0.3 0 13.821078 -5.2250729 24.084801 286 0 <> 281 <> 285 1 286 286 0 0 16 1 <> <> <> <>
  287 41 0.122612 -26.344049 -16.619307 212 " " N "A" 21 0.06000 0.06000 "ASN " " HA " "    " 1 0 FFFFFF  "H286"  2 1 7 <> <> <> 0.076 3.493 1.61 -4.996 0 0 0 0 -0.096 0.087 5.798 0.06 1.25 1.425 0.06 0.265 -7.1443005 -3.2091036 -22.137474 287 0 <> 282 <> 286 1 287 287 0 0 16 1 <> <> <> <>
  288 41 -2.019074 -28.349298 -17.258280 212 " " N "A" 21 0.06000 0.06000 "ASN " " HB3" "    " 1 0 FFFFFF  "H287"  2 1 7 <> <> <> 0.027 3.997 -0.111 -4.105 0 0 0 0 -0.096 -0.286 3.686 0.06 1.25 1.425 0.06 10.501 11.9312 -14.901092 -0.04179021 288 0 <> 283 <> 287 1 288 288 0 0 16 1 <> <> <> <>
  289 41 -0.696462 -28.076666 -18.553999 212 " " N "A" 21 0.06000 0.06000 "ASN " " HB2" "    " 1 0 FFFFFF  "H288"  2 1 7 <> <> <> 0.019 3.973 -0.241 -4.128 0 0 0 0 -0.096 -0.473 4.08 0.06 1.25 1.425 0.06 1.147 -11.33874 -3.5768576 -2.9089346 289 0 <> 284 <> 288 1 289 289 0 0 16 1 <> <> <> <>
  290 43 -1.515017 -24.779035 -19.160673 212 " " N "A" 21 0.38000 0.38000 "ASN " "HD21" "    " 1 0 FFFFFF  "H289"  2 1 7 <> <> <> 0 19.808 -0.006 -22.451 0 0 0 0 -0.096 -2.745 2.635 0.38 0.25 0.996 0.38 0 -8.0587368 0.2840293 5.824162 290 0 <> 285 <> 289 1 290 290 0 0 16 1 <> <> <> <>
  291 43 -0.297066 -25.942964 -19.182183 212 " " N "A" 21 0.38000 0.38000 "ASN " "HD22" "    " 1 0 FFFFFF  "H290"  2 1 7 <> <> <> 0 30.23 -0.019 -24.734 0 0 0 0 -0.096 5.381 4.051 0.38 0.25 0.996 0.38 0 1.3912777 -5.1993742 8.2802734 291 0 <> 286 <> 290 1 291 291 0 0 16 1 <> <> <> <>
  292 2 -2.025555 -29.069273 -12.348602 213 " " N "A" 2 0.50000 0.50000 "ASN " " C  " "    " 6 0 A0A0A0  "C143"  2 1 7 <> 11.6 1 -0.153 22.193 -0.958 -48.759 0 0 0 0 -0.054 -27.731 8.675 0.5 1.875 2.112 0.5 0 2.3660941 0.030567462 2.9781849 292 0 143 287 <> 291 1 292 292 0 0 17 1 <> <> <> <>
  293 15 -1.511288 -30.155946 -12.489193 213 " " N "A" 75 -0.50000 -0.50000 "ASN " " O  " "    " 8 0 FF5757  "O144"  2 1 7 <> 10.62 1 0.016 -49.524 -0.559 45.877 0 0 -0.145 0 -0.054 -4.391 6.966 -0.5 1.48 1.678 -0.5 0 -4.4659734 0.99569309 3.4230685 293 0 144 288 <> 292 1 293 293 0 0 17 1 <> <> <> <>
  294 3 -3.919971 -28.777401 -13.959548 213 " " N "A" 2 -0.12000 -0.12000 "ASN " " CB " "    " 6 0 A0A0A0  "C145"  2 1 7 <> 12.39 1 0.704 -8.544 -0.92 8.99 0 -1.108 0 0 -0.054 -0.933 6.945 -0.12 1.75 1.975 -0.12 0 0.72434765 4.3439536 -7.0096755 294 0 145 289 <> 293 1 294 294 2 0 17 1 <> <> <> <>
  295 2 -5.215145 -28.347015 -13.250979 213 " " N "A" 2 0.50000 0.50000 "ASN " " CG " "    " 6 0 A0A0A0  "C146"  2 1 7 <> 17.92 1 -0.947 24.141 -0.348 -44.228 0 0 0 0 -0.054 -21.436 5.088 0.5 1.875 2.112 0.5 7.548 -1.9822252 -7.3546972 6.3120055 295 0 146 290 <> 294 1 295 295 0 0 17 1 "No Flip"  <> <> <>
  296 15 -5.307281 -28.487596 -12.044935 213 " " N "A" 75 -0.50000 -0.50000 "ASN " " OD1" "    " 8 0 FF5757  "O147"  2 1 7 <> 20.31 1 0.297 -38.24 -1.158 37.991 0 0 -0.038 0 -0.054 -1.203 3.699 -0.5 1.48 1.678 -0.5 18.97 1.0986296 3.8147087 -2.3892088 296 0 147 291 <> 295 1 296 296 0 0 17 1 <> <> <> <>
  297 25 -6.193398 -27.760618 -13.903353 213 " " N "A" 38 -0.76000 -0.76000 "ASN " " ND2" "    " 7 0 2F2FFF  "N148"  2 1 7 <> 16.39 1 -0.529 -41.219 3.172 48.944 0 0 -0.054 0 -0.054 10.259 4.238 -0.76 1.625 1.92 -0.76 23.113 -3.9019785 2.0323021 4.5390735 297 0 148 292 <> 296 1 297 297 2 0 17 1 <> <> <> <>
  298 25 -1.615525 -28.288026 -14.562784 213 " " N "A" 38 -0.50000 -0.50000 "ASN " " N  " "    " 7 0 2F2FFF  "N141"  2 1 7 <> 11.93 1 0.397 -29.421 -0.042 40.192 0 0 -0.078 0 -0.054 10.994 7.81 -0.5 1.625 1.92 -0.5 0 5.7570324 -1.1860224 12.265216 298 0 141 293 <> 297 1 298 298 1 0 17 1 <> <> <> <>
  299 3 -2.631004 -28.254476 -13.509519 213 " " N "A" 2 0.14000 0.14000 "ASN " " CA " "    " 6 0 A0A0A0  "C142"  2 1 -1105 FF1E00  12.24 1 -0.161 8.23 -0.731 -8.744 0 -1.469 0 0 -0.054 -2.929 8.371 0.14 1.75 1.975 0.14 0 -6.9362822 -5.2538061 2.6073041 299 0 142 294 <> 298 1 299 299 1 0 17 1 <> <> <> <>
  300 43 -1.420234 -29.222288 -14.893120 213 " " N "A" 21 0.30000 0.30000 "ASN " " H  " "    " 1 0 FFFFFF  "H299"  2 1 7 <> <> <> 0.006 10.562 -0.015 -23.211 0 0 0 0 -0.054 -12.712 5.769 0.3 0.25 0.996 0.3 0 -4.7307959 9.6201534 -24.497372 300 0 <> 295 <> 299 1 300 300 0 0 17 1 <> <> <> <>
  301 41 -2.853441 -27.218298 -13.254658 213 " " N "A" 21 0.06000 0.06000 "ASN " " HA " "    " 1 0 FFFFFF  "H300"  2 1 7 <> <> <> 0.029 2.112 0.966 -5.13 0 0 0 0 -0.054 -2.077 7.139 0.06 1.25 1.425 0.06 0 -3.804302 -8.3702421 18.011147 301 0 <> 296 <> 300 1 301 301 0 0 17 1 <> <> <> <>
  302 41 -3.930281 -29.854456 -14.126729 213 " " N "A" 21 0.06000 0.06000 "ASN " " HB3" "    " 1 0 FFFFFF  "H301"  2 1 7 <> <> <> 0.017 2.525 -0.187 -4.438 0 0 0 0 -0.054 -2.138 5.836 0.06 1.25 1.425 0.06 5.118 9.1808281 6.8901486 -23.934742 302 0 <> 297 <> 301 1 302 302 0 0 17 1 <> <> <> <>
  303 41 -3.937847 -28.421201 -14.989548 213 " " N "A" 21 0.06000 0.06000 "ASN " " HB2" "    " 1 0 FFFFFF  "H302"  2 1 7 <> <> <> 0.013 3.215 0.146 -4.573 0 0 0 0 -0.054 -1.254 5.993 0.06 1.25 1.425 0.06 0 16.10244 7.5161848 -6.179523 303 0 <> 298 <> 302 1 303 303 0 0 17 1 <> <> <> <>
  304 43 -7.008041 -27.383995 -13.440090 213 " " N "A" 21 0.38000 0.38000 "ASN " "HD21" "    " 1 0 FFFFFF  "H303"  2 1 7 <> <> <> 0 16.488 -0.005 -22.381 0 0 0 0 -0.054 -5.952 2.414 0.38 0.25 0.996 0.38 0 -9.8266068 -1.9609214 -2.6328793 304 0 <> 299 <> 303 1 304 304 0 0 17 1 <> <> <> <>
  305 43 -6.168551 -27.806314 -14.912011 213 " " N "A" 21 0.38000 0.38000 "ASN " "HD22" "    " 1 0 FFFFFF  "H304"  2 1 7 <> <> <> 0 16.015 -0.015 -24.792 0 0 0 0 -0.054 -8.847 4.102 0.38 0.25 0.996 0.38 0 -20.725878 -23.823589 5.29602 305 0 <> 300 <> 304 1 305 305 0 0 17 1 <> <> <> <>
  306 3 -0.904381 -29.411228 -7.690599 214 " " V "A" 2 -0.18000 -0.18000 "VAL " " CG1" "    " 6 0 A0A0A0  "C154"  2 1 7 <> 11.69 1 0.015 -11.047 -0.56 17.669 0 -2.714 0 0 0 3.364 7.177 -0.18 1.75 1.975 -0.18 0 2.6343808 -2.3668237 0.99313009 306 0 154 301 <> 305 1 306 306 3 0 18 1 <> <> <> <>
  307 3 0.219292 -28.179514 -9.690174 214 " " V "A" 2 -0.18000 -0.18000 "VAL " " CG2" "    " 6 0 A0A0A0  "C155"  2 1 7 <> 8.98 1 0.299 -11.691 -0.707 17.97 0 -2.65 0 0 0 3.219 8.517 -0.18 1.75 1.975 -0.18 0 -2.1619575 3.088007 7.0388241 307 0 155 302 <> 306 1 307 307 3 0 18 1 <> <> <> <>
  308 25 -2.249218 -28.489702 -11.139574 214 " " V "A" 38 -0.50000 -0.50000 "VAL " " N  " "    " 7 0 2F2FFF  "N149"  2 1 7 <> 9.87 1 1.375 -30.52 -0.007 43.553 0 0 -0.133 0 0 14.267 8.751 -0.5 1.625 1.92 -0.5 0 2.6367033 -2.3097577 -0.16764167 308 0 149 303 <> 307 1 308 308 1 0 18 1 <> <> <> <>
  309 3 -2.107454 -29.205024 -9.876679 214 " " V "A" 2 0.14000 0.14000 "VAL " " CA " "    " 6 0 A0A0A0  "C150"  2 1 -1105 FF1E00  9.71 1 1.235 8.782 -0.68 -11.375 0 -1.979 0 0 0 -4.017 9.517 0.14 1.75 1.975 0.14 0 -3.4336777 4.1834531 0.36189973 309 0 150 304 <> 308 1 309 309 1 0 18 1 <> <> <> <>
  310 2 -3.555443 -29.281293 -9.306539 214 " " V "A" 2 0.50000 0.50000 "VAL " " C  " "    " 6 0 A0A0A0  "C151"  2 1 7 <> 11.53 1 -0.207 23 0.047 -50.35 0 0 0 0 0 -27.509 8.625 0.5 1.875 2.112 0.5 0 -4.531724 -10.274021 7.6285467 310 0 151 305 <> 309 1 310 310 0 0 18 1 <> <> <> <>
  311 15 -4.056310 -28.364683 -8.629963 214 " " V "A" 75 -0.50000 -0.50000 "VAL " " O  " "    " 8 0 FF5757  "O152"  2 1 7 <> 12.43 1 0.041 -41.087 0.074 45.664 0 0 -0.122 0 0 4.571 7.123 -0.5 1.48 1.678 -0.5 0 -2.1832509 -1.3745898 -5.214994 311 0 152 306 <> 310 1 311 311 0 0 18 1 <> <> <> <>
  312 3 -1.098816 -28.572200 -8.883445 214 " " V "A" 2 -0.06000 -0.06000 "VAL " " CB " "    " 6 0 A0A0A0  "C153"  2 1 7 <> 10.33 1 2.052 -3.335 -1.082 6.26 0 -2.555 0 0 0 1.34 9.124 -0.06 1.75 1.975 -0.06 0 9.6330843 -5.4303946 4.1276875 312 0 153 307 <> 311 1 312 312 1 0 18 1 <> <> <> <>
  313 43 -2.472214 -27.504936 -11.164264 214 " " V "A" 21 0.30000 0.30000 "VAL " " H  " "    " 1 0 FFFFFF  "H312"  2 1 7 <> <> <> 0.012 2.974 -0.022 -24.066 0 0 0 0 0 -21.103 6.626 0.3 0.25 0.996 0.3 0 -8.7723408 -4.5346217 14.137195 313 0 <> 308 <> 312 1 313 313 0 0 18 1 <> <> <> <>
  314 41 -1.887127 -30.247257 -10.107560 214 " " V "A" 21 0.06000 0.06000 "VAL " " HA " "    " 1 0 FFFFFF  "H313"  2 1 7 <> <> <> 0.007 3.403 0.53 -5.871 0 0 0 0 0 -1.93 8.192 0.06 1.25 1.425 0.06 0 5.0709777 7.6461191 -7.1532345 314 0 <> 309 <> 313 1 314 314 0 0 18 1 <> <> <> <>
  315 41 -1.449643 -27.589882 -8.567099 214 " " V "A" 21 0.06000 0.06000 "VAL " " HB " "    " 1 0 FFFFFF  "H314"  2 1 7 <> <> <> 0.07 3.702 -0.285 -5.711 0 0 0 0 0 -2.225 7.463 0.06 1.25 1.425 0.06 0 -9.0765448 -11.964105 3.6672108 315 0 <> 310 <> 314 1 315 315 0 0 18 1 <> <> <> <>
  316 41 0.132654 -29.312534 -7.369792 214 " " V "A" 21 0.06000 0.06000 "VAL " "HG11" "    " 1 0 FFFFFF  "H315"  2 1 7 <> <> <> 0.024 4.531 -0.439 -5.591 0 0 0 0 0 -1.475 5.182 0.06 1.25 1.425 0.06 0 -1.3617843 -15.97827 18.09857 316 0 <> 311 <> 315 1 316 316 0 0 18 1 <> <> <> <>
  317 41 -1.522763 -29.186729 -6.821516 214 " " V "A" 21 0.06000 0.06000 "VAL " "HG12" "    " 1 0 FFFFFF  "H316"  2 1 7 <> <> <> 0.024 4.207 1.312 -5.492 0 0 0 0 0 0.051 5.699 0.06 1.25 1.425 0.06 0 -13.160169 -13.448425 -7.3826485 317 0 <> 312 <> 316 1 317 317 0 0 18 1 <> <> <> <>
  318 41 -1.064131 -30.464180 -7.922708 214 " " V "A" 21 0.06000 0.06000 "VAL " "HG13" "    " 1 0 FFFFFF  "H317"  2 1 7 <> <> <> 0.024 4.212 -0.45 -5.605 0 0 0 0 0 -1.819 5.435 0.06 1.25 1.425 0.06 0 -11.761734 0.99830562 -4.3644347 318 0 <> 313 <> 317 1 318 318 0 0 18 1 <> <> <> <>
  319 41 0.383793 -28.891138 -10.499268 214 " " V "A" 21 0.06000 0.06000 "VAL " "HG21" "    " 1 0 FFFFFF  "H318"  2 1 7 <> <> <> 0.025 4.328 -0.411 -5.756 0 0 0 0 0 -1.815 6.713 0.06 1.25 1.425 0.06 0 -16.719013 5.1281867 2.2847235 319 0 <> 314 <> 318 1 319 319 0 0 18 1 <> <> <> <>
  320 41 0.115129 -27.227058 -10.209868 214 " " V "A" 21 0.06000 0.06000 "VAL " "HG22" "    " 1 0 FFFFFF  "H319"  2 1 7 <> <> <> 0.025 4.295 0.297 -5.819 0 0 0 0 0 -1.202 7.361 0.06 1.25 1.425 0.06 0 15.456277 3.4511507 4.1730647 320 0 <> 315 <> 319 1 320 320 0 0 18 1 <> <> <> <>
  321 41 1.141353 -28.249527 -9.113112 214 " " V "A" 21 0.06000 0.06000 "VAL " "HG23" "    " 1 0 FFFFFF  "H320"  2 1 7 <> <> <> 0.025 3.929 -0.214 -5.431 0 0 0 0 0 -1.691 6.627 0.06 1.25 1.425 0.06 0 5.377583 -24.794178 -8.3910894 321 0 <> 316 <> 320 1 321 321 0 0 18 1 <> <> <> <>
  322 25 -4.108581 -30.485122 -9.416741 215 " " T "A" 38 -0.50000 -0.50000 "THR " " N  " "    " 7 0 2F2FFF  "N156"  2 1 7 <> 12.58 1 2.247 -27.21 -0.548 44.209 0 0 -0.127 0 -0.213 18.358 8.152 -0.5 1.625 1.92 -0.5 0 -2.784493 13.25869 -1.6323535 322 0 156 317 <> 321 1 322 322 1 0 19 1 <> <> <> <>
  323 3 -5.455897 -30.774372 -8.991248 215 " " T "A" 2 0.14000 0.14000 "THR " " CA " "    " 6 0 A0A0A0  "C157"  2 1 -1105 FF1E00  12.93 1 1.67 9.509 -0.606 -11.867 0 -1.797 0 0 -0.213 -3.305 8.049 0.14 1.75 1.975 0.14 0 0.20453957 -1.2185304 3.9035611 323 0 157 318 <> 322 1 323 323 1 0 19 1 <> <> <> <>
  324 2 -5.208918 -31.423746 -7.659828 215 " " T "A" 2 0.50000 0.50000 "THR " " C  " "    " 6 0 A0A0A0  "C158"  2 1 7 <> 13.52 1 -0.552 30.823 -0.291 -51.366 0 0 0 0 -0.213 -21.599 7.977 0.5 1.875 2.112 0.5 0 -3.0366151 4.5342436 -3.1984255 324 0 158 319 <> 323 1 324 324 0 0 19 1 <> <> <> <>
  325 15 -4.510133 -32.466695 -7.508454 215 " " T "A" 75 -0.50000 -0.50000 "THR " " O  " "    " 8 0 FF5757  "O159"  2 1 7 <> 13.61 1 0.079 -46.925 0.396 51.255 0 0 -0.128 0 -0.213 4.464 6.908 -0.5 1.48 1.678 -0.5 0.313 5.1681209 -0.68777913 -3.5470371 325 0 159 320 <> 324 1 325 325 0 0 19 1 <> <> <> <>
  326 3 -6.044574 -31.809509 -10.033799 215 " " T "A" 2 0.20500 0.20500 "THR " " CB " "    " 6 0 A0A0A0  "C160"  2 1 7 <> 13.49 1 2.4 10.724 -0.837 -17.269 0 -1.414 0 0 -0.213 -6.609 5.99 0.205 1.75 1.975 0.205 0 -2.9252009 -5.0615978 -0.80197763 326 0 160 321 <> 325 1 326 326 1 0 19 1 <> <> <> <>
  327 16 -6.358064 -30.947609 -11.143611 215 " " T "A" 75 -0.68300 -0.68300 "THR " " OG1" "    " 8 0 FF5757  "O161"  2 1 7 <> 15.54 1 1.007 -36.377 1.246 58.494 0 0 -0.039 0 -0.213 24.118 4.967 -0.683 1.56 1.766 -0.683 13.322 -0.56252122 11.922458 2.5382891 327 0 161 322 <> 326 1 327 327 1 0 19 1 <> <> <> <>
  328 3 -7.229954 -32.618402 -9.486331 215 " " T "A" 2 -0.18000 -0.18000 "THR " " CG2" "    " 6 0 A0A0A0  "C162"  2 1 7 <> 11.34 1 -0.401 -11.808 -0.586 16.364 0 -0.895 0 0 -0.213 2.462 4.86 -0.18 1.75 1.975 -0.18 2.618 1.1963717 -0.85216022 4.2182937 328 0 162 323 <> 327 1 328 328 3 0 19 1 <> <> <> <>
  329 43 -3.570522 -31.216034 -9.859867 215 " " T "A" 21 0.30000 0.30000 "THR " " H  " "    " 1 0 FFFFFF  "H328"  2 1 7 <> <> <> 0.015 1.693 -0.02 -26.71 0 0 0 0 -0.213 -25.235 6.391 0.3 0.25 0.996 0.3 0 23.592253 26.042025 9.3097057 329 0 <> 324 <> 328 1 329 329 0 0 19 1 <> <> <> <>
  330 41 -6.159979 -29.948148 -8.892644 215 " " T "A" 21 0.06000 0.06000 "THR " " HA " "    " 1 0 FFFFFF  "H329"  2 1 7 <> <> <> 0.017 2.595 2.103 -5.575 0 0 0 0 -0.213 -1.073 7.597 0.06 1.25 1.425 0.06 0 -11.820768 -11.761494 6.3790588 330 0 <> 325 <> 329 1 330 330 0 0 19 1 <> <> <> <>
  331 41 -5.271819 -32.523573 -10.318523 215 " " T "A" 21 0.06000 0.06000 "THR " " HB " "    " 1 0 FFFFFF  "H330"  2 1 7 <> <> <> 0.028 4.456 -0.1 -5.922 0 0 0 0 -0.213 -1.75 4.382 0.06 1.25 1.425 0.06 0.088 1.9397862 3.0164363 -7.8572316 331 0 <> 326 <> 330 1 331 331 0 0 19 1 <> <> <> <>
  332 42 -5.782694 -30.201166 -11.212860 215 " " T "A" 21 0.41800 0.41800 "THR " " HG1" "    " 1 0 FFFFFF  "H331"  2 1 7 <> <> <> -0.031 28.782 -0.007 -34.184 0 0 0 0 -0.213 -5.652 2.6 0.418 0.25 0.996 0.418 0 -0.37572759 12.061134 5.5851893 332 0 <> 327 <> 331 1 332 332 0 0 19 1 <> <> <> <>
  333 41 -6.986048 -33.191023 -8.591504 215 " " T "A" 21 0.06000 0.06000 "THR " "HG21" "    " 1 0 FFFFFF  "H332"  2 1 7 <> <> <> 0.024 4.499 -0.254 -5.009 0 0 0 0 -0.213 -0.954 2.994 0.06 1.25 1.425 0.06 18.973 15.151592 15.055475 10.594154 333 0 <> 328 <> 332 1 333 333 0 0 19 1 <> <> <> <>
  334 41 -8.012056 -31.921697 -9.184635 215 " " T "A" 21 0.06000 0.06000 "THR " "HG22" "    " 1 0 FFFFFF  "H333"  2 1 7 <> <> <> 0.024 4.387 -0.059 -5.291 0 0 0 0 -0.213 -1.152 4.366 0.06 1.25 1.425 0.06 1.412 4.7570705 1.7142152 7.5223813 334 0 <> 329 <> 333 1 334 334 0 0 19 1 <> <> <> <>
  335 41 -7.749539 -33.383466 -10.063230 215 " " T "A" 21 0.06000 0.06000 "THR " "HG23" "    " 1 0 FFFFFF  "H334"  2 1 7 <> <> <> 0.024 3.258 -0.381 -5.002 0 0 0 0 -0.213 -2.315 4.77 0.06 1.25 1.425 0.06 0.088 13.612752 4.0474539 -13.462259 335 0 <> 330 <> 334 1 335 335 0 0 19 1 <> <> <> <>
  336 25 -5.780291 -30.865120 -6.587371 216 " " L "A" 38 -0.50000 -0.50000 "LEU " " N  " "    " 7 0 2F2FFF  "N163"  2 1 7 <> 11.55 1 1.364 -28.987 -0.407 47.056 0 0 -0.125 0 0 18.901 8.347 -0.5 1.625 1.92 -0.5 0 -2.1951218 0.12247241 2.1169856 336 0 163 331 <> 335 1 336 336 1 0 20 1 <> <> <> <>
  337 3 -5.714477 -31.405164 -5.165167 216 " " L "A" 2 0.14000 0.14000 "LEU " " CA " "    " 6 0 A0A0A0  "C164"  2 1 -1105 FF1E00  13.27 1 1.686 10.378 -0.568 -11.512 0 -1.87 0 0 0 -1.886 8.92 0.14 1.75 1.975 0.14 0 0.055664789 1.4896871 -7.8977041 337 0 164 332 <> 336 1 337 337 1 0 20 1 <> <> <> <>
  338 2 -7.129571 -31.758304 -4.698039 216 " " L "A" 2 0.50000 0.50000 "LEU " " C  " "    " 6 0 A0A0A0  "C165"  2 1 7 <> 12.6 1 0.083 34.014 -0.833 -52.972 0 0 0 0 0 -19.707 8.146 0.5 1.875 2.112 0.5 0 2.2511487 2.4093835 -9.94697 338 0 165 333 <> 337 1 338 338 0 0 20 1 <> <> <> <>
  339 15 -8.125698 -31.024171 -4.861582 216 " " L "A" 75 -0.50000 -0.50000 "LEU " " O  " "    " 8 0 FF5757  "O166"  2 1 7 <> 13.63 1 0.241 -50.452 -0.346 49.725 0 0 -0.155 0 0 -0.986 7.313 -0.5 1.48 1.678 -0.5 0.208 -0.96836334 -2.9970627 3.868103 339 0 166 334 <> 338 1 339 339 0 0 20 1 <> <> <> <>
  340 3 -4.959418 -30.304786 -4.239913 216 " " L "A" 2 -0.12000 -0.12000 "LEU " " CB " "    " 6 0 A0A0A0  "C167"  2 1 7 <> 12.02 1 2.656 -9.082 -0.862 12.464 0 -2.336 0 0 0 2.841 8.239 -0.12 1.75 1.975 -0.12 0 4.0850673 5.044373 -1.3222574 340 0 167 335 <> 339 1 340 340 2 0 20 1 <> <> <> <>
  341 3 -3.781681 -29.564354 -4.928830 216 " " L "A" 2 -0.06000 -0.06000 "LEU " " CG " "    " 6 0 A0A0A0  "C168"  2 1 7 <> 14.12 1 0.806 -4.013 -0.961 5.337 0 -2.382 0 0 0 -1.215 8.033 -0.06 1.75 1.975 -0.06 0 -8.1100073 3.377368 -1.7355974 341 0 168 336 <> 340 1 341 341 1 0 20 1 <> <> <> <>
  342 3 -4.130601 -28.222532 -5.447879 216 " " L "A" 2 -0.18000 -0.18000 "LEU " " CD1" "    " 6 0 A0A0A0  "C169"  2 1 7 <> 15.92 1 0.17 -14.925 -0.972 18.374 0 -2.598 0 0 0 0.049 6.61 -0.18 1.75 1.975 -0.18 0 0.96710968 0.055168968 -5.6350994 342 0 169 337 <> 341 1 342 342 3 0 20 1 <> <> <> <>
  343 3 -2.681713 -29.384983 -3.912574 216 " " L "A" 2 -0.18000 -0.18000 "LEU " " CD2" "    " 6 0 A0A0A0  "C170"  2 1 7 <> 17.06 1 0.367 -14.178 -0.749 19.197 0 -2.068 0 0 0 2.569 7.272 -0.18 1.75 1.975 -0.18 0 -4.0543752 9.3620882 2.4101696 343 0 170 338 <> 342 1 343 343 3 0 20 1 <> <> <> <>
  344 43 -6.455440 -30.130748 -6.745411 216 " " L "A" 21 0.30000 0.30000 "LEU " " H  " "    " 1 0 FFFFFF  "H343"  2 1 7 <> <> <> 0.071 5.746 -0.024 -27.114 0 0 0 0 0 -21.322 7.16 0.3 0.25 0.996 0.3 0 -14.048523 -13.699647 -11.472853 344 0 <> 339 <> 343 1 344 344 0 0 20 1 <> <> <> <>
  345 41 -5.179392 -32.354650 -5.181463 216 " " L "A" 21 0.06000 0.06000 "LEU " " HA " "    " 1 0 FFFFFF  "H344"  2 1 7 <> <> <> 0.019 3.688 1.445 -6.321 0 0 0 0 0 -1.169 8.063 0.06 1.25 1.425 0.06 0 -22.123207 -11.224898 4.6665254 345 0 <> 340 <> 344 1 345 345 0 0 20 1 <> <> <> <>
  346 41 -4.559763 -30.839388 -3.378184 216 " " L "A" 21 0.06000 0.06000 "LEU " " HB3" "    " 1 0 FFFFFF  "H345"  2 1 7 <> <> <> 0.176 4.424 -0.095 -5.669 0 0 0 0 0 -1.164 5.603 0.06 1.25 1.425 0.06 0 -12.490853 5.7047958 6.7750573 346 0 <> 341 <> 345 1 346 346 0 0 20 1 <> <> <> <>
  347 41 -5.556057 -29.447904 -3.927063 216 " " L "A" 21 0.06000 0.06000 "LEU " " HB2" "    " 1 0 FFFFFF  "H346"  2 1 7 <> <> <> 0.154 4.328 -0.204 -5.72 0 0 0 0 0 -1.442 7.048 0.06 1.25 1.425 0.06 0 -10.252868 0.83566004 -17.138885 347 0 <> 342 <> 346 1 347 347 0 0 20 1 <> <> <> <>
  348 41 -3.277992 -30.115421 -5.723008 216 " " L "A" 21 0.06000 0.06000 "LEU " " HG " "    " 1 0 FFFFFF  "H347"  2 1 7 <> <> <> 0.038 4.957 0.955 -5.98 0 0 0 0 0 -0.029 6.148 0.06 1.25 1.425 0.06 0 0.041934311 -7.0563006 10.674372 348 0 <> 343 <> 347 1 348 348 0 0 20 1 <> <> <> <>
  349 41 -3.329617 -27.685886 -5.956340 216 " " L "A" 21 0.06000 0.06000 "LEU " "HD11" "    " 1 0 FFFFFF  "H348"  2 1 7 <> <> <> 0.024 5.252 -0.288 -5.79 0 0 0 0 0 -0.802 5.046 0.06 1.25 1.425 0.06 0 5.2814655 -5.142261 -4.3240857 349 0 <> 344 <> 348 1 349 349 0 0 20 1 <> <> <> <>
  350 41 -4.933385 -28.347572 -6.174519 216 " " L "A" 21 0.06000 0.06000 "LEU " "HD12" "    " 1 0 FFFFFF  "H349"  2 1 7 <> <> <> 0.024 5.12 -0.319 -5.639 0 0 0 0 0 -0.814 5.742 0.06 1.25 1.425 0.06 0 14.472814 7.2788453 -21.799118 350 0 <> 345 <> 349 1 350 350 0 0 20 1 <> <> <> <>
  351 41 -4.504074 -27.634042 -4.609846 216 " " L "A" 21 0.06000 0.06000 "LEU " "HD13" "    " 1 0 FFFFFF  "H350"  2 1 7 <> <> <> 0.024 5.3 -0.267 -5.733 0 0 0 0 0 -0.676 4.762 0.06 1.25 1.425 0.06 0 11.33264 -3.9787641 1.8170575 351 0 <> 346 <> 350 1 351 351 0 0 20 1 <> <> <> <>
  352 41 -1.777678 -28.924032 -4.310505 216 " " L "A" 21 0.06000 0.06000 "LEU " "HD21" "    " 1 0 FFFFFF  "H351"  2 1 7 <> <> <> 0.024 4.972 -0.366 -5.989 0 0 0 0 0 -1.36 5.427 0.06 1.25 1.425 0.06 0 11.547835 -5.4248013 20.72727 352 0 <> 347 <> 351 1 352 352 0 0 20 1 <> <> <> <>
  353 41 -3.098872 -28.967121 -2.996344 216 " " L "A" 21 0.06000 0.06000 "LEU " "HD22" "    " 1 0 FFFFFF  "H352"  2 1 7 <> <> <> 0.024 5.209 -0.417 -5.88 0 0 0 0 0 -1.064 4.765 0.06 1.25 1.425 0.06 0 -3.4857836 13.709014 0.68656027 353 0 <> 348 <> 352 1 353 353 0 0 20 1 <> <> <> <>
  354 41 -2.204928 -30.356132 -3.779756 216 " " L "A" 21 0.06000 0.06000 "LEU " "HD23" "    " 1 0 FFFFFF  "H353"  2 1 7 <> <> <> 0.024 4.605 0.273 -6.159 0 0 0 0 0 -1.258 6.963 0.06 1.25 1.425 0.06 0 1.8931925 13.67366 12.585673 354 0 <> 349 <> 353 1 354 354 0 0 20 1 <> <> <> <>
  355 15 -7.076221 -34.439691 -1.500218 217 " " N "A" 75 -0.50000 -0.50000 "ASN " " O  " "    " 8 0 FF5757  "O174"  2 1 7 <> 13.23 1 0.03 -56.964 0.43 50.983 0 0 -0.123 0 -0.014 -5.657 6.33 -0.5 1.48 1.678 -0.5 0 5.2826328 2.8406773 -2.0407588 355 0 174 350 <> 354 1 355 355 0 0 21 1 <> <> <> <>
  356 3 -8.918833 -34.604173 -3.866352 217 " " N "A" 2 -0.12000 -0.12000 "ASN " " CB " "    " 6 0 A0A0A0  "C175"  2 1 7 <> 12.06 1 1.134 -11.553 -0.807 10.249 0 -1.743 0 -0.078 -0.014 -2.811 5.731 -0.12 1.75 1.975 -0.12 0 1.1341605 1.3888302 0.70176572 356 0 175 351 <> 355 1 356 356 2 0 21 1 <> <> <> <>
  357 2 -10.237527 -35.014539 -3.076493 217 " " N "A" 2 0.50000 0.50000 "ASN " " CG " "    " 6 0 A0A0A0  "C176"  2 1 7 <> 20.69 1 -0.696 38.034 -0.78 -54.543 0 0 0 -0.078 -0.014 -18.077 4.855 0.5 1.875 2.112 0.5 1.752 -0.86181456 4.8133616 10.890216 357 0 176 352 <> 356 1 357 357 0 0 21 1 "No Flip"  <> <> <>
  358 15 -10.180490 -35.531236 -1.933706 217 " " N "A" 75 -0.50000 -0.50000 "ASN " " OD1" "    " 8 0 FF5757  "O177"  2 1 7 <> 23.5 1 0.304 -55.071 -1.038 49.497 0 0 -0.063 -0.078 -0.014 -6.464 3.303 -0.5 1.48 1.678 -0.5 15.218 2.7700515 -1.5938025 0.029780943 358 0 177 353 <> 357 1 358 358 0 0 21 1 <> <> <> <>
  359 25 -11.417710 -34.761331 -3.699785 217 " " N "A" 38 -0.76000 -0.76000 "ASN " " ND2" "    " 7 0 2F2FFF  "N178"  2 1 7 <> 20.62 1 -0.459 -60.216 2.191 66.611 0 0 -0.218 -0.078 -0.014 7.817 4.516 -0.76 1.625 1.92 -0.76 21.273 -0.20491226 -0.65943938 5.9461026 359 0 178 354 <> 358 1 359 359 2 0 21 1 <> <> <> <>
  360 25 -7.161460 -32.839914 -3.855540 217 " " N "A" 38 -0.50000 -0.50000 "ASN " " N  " "    " 7 0 2F2FFF  "N171"  2 1 7 <> 12.7 1 1.002 -31.257 0.109 47.672 0 0 -0.127 0 -0.014 17.387 7.933 -0.5 1.625 1.92 -0.5 0 2.1051149 -9.4536705 4.3697448 360 0 171 355 <> 359 1 360 360 1 0 21 1 <> <> <> <>
  361 3 -8.427983 -33.307714 -3.178479 217 " " N "A" 2 0.14000 0.14000 "ASN " " CA " "    " 6 0 A0A0A0  "C172"  2 1 -1105 FF1E00  13.34 1 0.494 10.479 -0.709 -9.985 0 -1.895 0 0 -0.014 -1.63 7.492 0.14 1.75 1.975 0.14 0 -3.4523859 6.208746 4.2344542 361 0 172 356 <> 360 1 361 361 1 0 21 1 <> <> <> <>
  362 2 -7.849355 -33.506273 -1.751618 217 " " N "A" 2 0.50000 0.50000 "ASN " " C  " "    " 6 0 A0A0A0  "C173"  2 1 7 <> 13.84 1 -0.292 30.791 -0.665 -52.403 0 0 0 0 -0.014 -22.583 7.463 0.5 1.875 2.112 0.5 0 3.2470603 3.3739133 -6.5798812 362 0 173 357 <> 361 1 362 362 0 0 21 1 <> <> <> <>
  363 43 -6.422139 -33.525282 -3.794035 217 " " N "A" 21 0.30000 0.30000 "ASN " " H  " "    " 1 0 FFFFFF  "H362"  2 1 7 <> <> <> 0.209 10.472 -0.027 -29.161 0 0 0 0 -0.014 -18.521 6.859 0.3 0.25 0.996 0.3 0 -11.572237 -24.160841 4.8926244 363 0 <> 358 <> 362 1 363 363 0 0 21 1 <> <> <> <>
  364 41 -9.125313 -32.476331 -3.281600 217 " " N "A" 21 0.06000 0.06000 "ASN " " HA " "    " 1 0 FFFFFF  "H363"  2 1 7 <> <> <> 0.053 3.083 0.903 -5.785 0 0 0 0 -0.014 -1.76 6.53 0.06 1.25 1.425 0.06 0 -10.255653 1.9598167 15.983938 364 0 <> 359 <> 363 1 364 364 0 0 21 1 <> <> <> <>
  365 41 -8.219000 -35.436315 -3.789734 217 " " N "A" 21 0.06000 0.06000 "ASN " " HB3" "    " 1 0 FFFFFF  "H364"  2 1 7 <> <> <> 0.054 4.129 -0.027 -5.01 0 0 0 0 -0.014 -0.868 3.922 0.06 1.25 1.425 0.06 0 1.2847366 -0.30497244 -19.069592 365 0 <> 360 <> 364 1 365 365 0 0 21 1 <> <> <> <>
  366 41 -9.179579 -34.464159 -4.915405 217 " " N "A" 21 0.06000 0.06000 "ASN " " HB2" "    " 1 0 FFFFFF  "H365"  2 1 7 <> <> <> 0.041 4.862 1.227 -5.371 0 0 0 0 -0.014 0.745 4.86 0.06 1.25 1.425 0.06 0 -2.6284599 8.4727964 2.5824428 366 0 <> 361 <> 365 1 366 366 0 0 21 1 <> <> <> <>
  367 43 -12.239709 -34.982145 -3.156035 217 " " N "A" 21 0.38000 0.38000 "ASN " "HD21" "    " 1 0 FFFFFF  "H366"  2 1 7 <> <> <> 0 24.87 -0.023 -32.048 0 0 0 0 -0.014 -7.215 3.332 0.38 0.25 0.996 0.38 0 5.4636612 -2.4619236 13.783467 367 0 <> 362 <> 366 1 367 367 0 0 21 1 <> <> <> <>
  368 43 -11.400072 -34.357923 -4.625558 217 " " N "A" 21 0.38000 0.38000 "ASN " "HD22" "    " 1 0 FFFFFF  "H367"  2 1 7 <> <> <> 0 23.497 -0.014 -32.956 0 0 0 0 -0.014 -9.486 4.366 0.38 0.25 0.996 0.38 0 1.7262238 -20.414757 -2.6254818 368 0 <> 363 <> 367 1 368 368 0 0 21 1 <> <> <> <>
  369 3 -7.793784 -32.328333 0.455993 218 " " I "A" 2 0.14000 0.14000 "ILE " " CA " "    " 6 0 A0A0A0  "C180"  2 1 -1105 FF1E00  14.25 1 2.261 11.825 -0.543 -11.513 0 -1.819 0 0 0 0.21 8.729 0.14 1.75 1.975 0.14 0 0.1283527 -4.6485801 -2.4076662 369 0 180 364 <> 368 1 369 369 1 0 22 1 <> <> <> <>
  370 2 -8.833945 -32.888082 1.466187 218 " " I "A" 2 0.50000 0.50000 "ILE " " C  " "    " 6 0 A0A0A0  "C181"  2 1 7 <> 14.9 1 0.184 38.493 0.246 -51.509 0 0 0 0 0 -12.586 8.031 0.5 1.875 2.112 0.5 0 -0.33347276 3.6804304 -7.2159848 370 0 181 365 <> 369 1 370 370 0 0 22 1 <> <> <> <>
  371 15 -9.913423 -32.324163 1.570531 218 " " I "A" 75 -0.50000 -0.50000 "ILE " " O  " "    " 8 0 FF5757  "O182"  2 1 7 <> 13.31 1 0.018 -53.227 -0.189 47.986 0 0 -0.134 0 0 -5.546 6.795 -0.5 1.48 1.678 -0.5 0 -3.0903637 2.8277371 -4.7159052 371 0 182 366 <> 370 1 371 371 0 0 22 1 <> <> <> <>
  372 3 -7.489373 -30.811075 0.685267 218 " " I "A" 2 -0.06000 -0.06000 "ILE " " CB " "    " 6 0 A0A0A0  "C183"  2 1 7 <> 14.26 1 3.237 -4.518 -0.77 6.456 0 -2.302 0 0 0 2.103 8.064 -0.06 1.75 1.975 -0.06 0 6.5972347 -6.3459268 -3.6920884 372 0 183 367 <> 371 1 372 372 1 0 22 1 <> <> <> <>
  373 3 -6.409917 -30.323917 -0.315485 218 " " I "A" 2 -0.12000 -0.12000 "ILE " " CG1" "    " 6 0 A0A0A0  "C184"  2 1 7 <> 16.82 1 1.136 -9.361 -0.658 12.202 0 -2.485 0 0 0 0.834 6.865 -0.12 1.75 1.975 -0.12 0 -9.7105284 -7.3999219 9.6986771 373 0 184 368 <> 372 1 373 373 2 0 22 1 <> <> <> <>
  374 3 -6.909729 -30.605024 2.131838 218 " " I "A" 2 -0.18000 -0.18000 "ILE " " CG2" "    " 6 0 A0A0A0  "C185"  2 1 7 <> 11.62 1 0.694 -13.916 -0.2 17.674 0 -2.615 0 0 0 1.637 6.321 -0.18 1.75 1.975 -0.18 0 1.6538032 -5.5800958 1.1041896 374 0 185 369 <> 373 1 374 374 3 0 22 1 <> <> <> <>
  375 3 -6.793678 -29.222759 -1.275528 218 " " I "A" 2 -0.18000 -0.18000 "ILE " " CD1" "    " 6 0 A0A0A0  "C186"  2 1 7 <> 19.39 1 0.319 -14.922 -0.786 17.618 0 -2.751 0 0 0 -0.523 5.875 -0.18 1.75 1.975 -0.18 0 1.4277419 -4.5640044 3.3258753 375 0 186 370 <> 374 1 375 375 3 0 22 1 <> <> <> <>
  376 25 -8.249336 -32.529962 -0.918354 218 " " I "A" 38 -0.50000 -0.50000 "ILE " " N  " "    " 7 0 2F2FFF  "N179"  2 1 7 <> 13.75 1 2.121 -39.969 -0.083 45.913 0 0 -0.12 0 0 7.862 7.871 -0.5 1.625 1.92 -0.5 0 6.9889708 5.1811252 -1.938386 376 0 179 371 <> 375 1 376 376 1 0 22 1 <> <> <> <>
  377 43 -8.908291 -31.897050 -1.348820 218 " " I "A" 21 0.30000 0.30000 "ILE " " H  " "    " 1 0 FFFFFF  "H376"  2 1 7 <> <> <> 0.019 9.332 -0.023 -26.56 0 0 0 0 0 -17.231 6.322 0.3 0.25 0.996 0.3 0 3.4076312 -3.3502777 -8.9997854 377 0 <> 372 <> 376 1 377 377 0 0 22 1 <> <> <> <>
  378 41 -6.831092 -32.834528 0.527311 218 " " I "A" 21 0.06000 0.06000 "ILE " " HA " "    " 1 0 FFFFFF  "H377"  2 1 7 <> <> <> 0.014 4.539 0.947 -6.149 0 0 0 0 0 -0.65 7.328 0.06 1.25 1.425 0.06 0 16.714066 26.114893 -7.9403796 378 0 <> 373 <> 377 1 378 378 0 0 22 1 <> <> <> <>
  379 41 -8.399653 -30.236427 0.514182 218 " " I "A" 21 0.06000 0.06000 "ILE " " HB " "    " 1 0 FFFFFF  "H378"  2 1 7 <> <> <> 0.069 4.631 -0.268 -5.702 0 0 0 0 0 -1.27 6.213 0.06 1.25 1.425 0.06 0 11.766922 8.5744381 18.917322 379 0 <> 374 <> 378 1 379 379 0 0 22 1 <> <> <> <>
  380 41 -5.946384 -31.160450 -0.838410 218 " " I "A" 21 0.06000 0.06000 "ILE " "HG13" "    " 1 0 FFFFFF  "H379"  2 1 7 <> <> <> 0.067 5.041 -0.009 -5.822 0 0 0 0 0 -0.722 5.54 0.06 1.25 1.425 0.06 0 5.1714182 -2.6424382 15.279797 380 0 <> 375 <> 379 1 380 380 0 0 22 1 <> <> <> <>
  381 41 -5.597982 -29.812585 0.201626 218 " " I "A" 21 0.06000 0.06000 "ILE " "HG12" "    " 1 0 FFFFFF  "H380"  2 1 7 <> <> <> 0.055 5.484 -0.332 -6.045 0 0 0 0 0 -0.838 5.225 0.06 1.25 1.425 0.06 0 22.390232 -23.491814 -24.791872 381 0 <> 376 <> 380 1 381 381 0 0 22 1 <> <> <> <>
  382 41 -6.736363 -29.555664 2.370346 218 " " I "A" 21 0.06000 0.06000 "ILE " "HG21" "    " 1 0 FFFFFF  "H381"  2 1 7 <> <> <> 0.024 4.953 0.121 -5.516 0 0 0 0 0 -0.418 4.192 0.06 1.25 1.425 0.06 0 -6.0797067 2.4051466 -28.407158 382 0 <> 377 <> 381 1 382 382 0 0 22 1 <> <> <> <>
  383 41 -7.593433 -30.933788 2.914502 218 " " I "A" 21 0.06000 0.06000 "ILE " "HG22" "    " 1 0 FFFFFF  "H382"  2 1 7 <> <> <> 0.024 4.788 0.155 -5.612 0 0 0 0 0 -0.645 5.477 0.06 1.25 1.425 0.06 0 -1.0592617 13.089461 6.5764337 383 0 <> 378 <> 382 1 383 383 0 0 22 1 <> <> <> <>
  384 41 -5.922616 -31.054350 2.240533 218 " " I "A" 21 0.06000 0.06000 "ILE " "HG23" "    " 1 0 FFFFFF  "H383"  2 1 7 <> <> <> 0.024 5.284 -0.406 -5.892 0 0 0 0 0 -0.989 5.112 0.06 1.25 1.425 0.06 0 8.7506771 15.014597 21.788742 384 0 <> 379 <> 383 1 384 384 0 0 22 1 <> <> <> <>
  385 41 -7.403073 -28.567028 -0.653631 218 " " I "A" 21 0.06000 0.06000 "ILE " "HD11" "    " 1 0 FFFFFF  "H384"  2 1 7 <> <> <> 0.025 5.141 -0.327 -5.678 0 0 0 0 0 -0.84 4.569 0.06 1.25 1.425 0.06 0 -13.964174 -9.0727024 -7.0025978 385 0 <> 380 <> 384 1 385 385 0 0 22 1 <> <> <> <>
  386 41 -5.941273 -28.612274 -1.573543 218 " " I "A" 21 0.06000 0.06000 "ILE " "HD12" "    " 1 0 FFFFFF  "H385"  2 1 7 <> <> <> 0.025 4.891 -0.436 -5.379 0 0 0 0 0 -0.9 4.612 0.06 1.25 1.425 0.06 0 -1.6839533 -2.4637008 -1.2719114 386 0 <> 381 <> 385 1 386 386 0 0 22 1 <> <> <> <>
  387 41 -7.436327 -29.534492 -2.098895 218 " " I "A" 21 0.06000 0.06000 "ILE " "HD13" "    " 1 0 FFFFFF  "H386"  2 1 7 <> <> <> 0.025 5.218 0.093 -5.645 0 0 0 0 0 -0.31 4.305 0.06 1.25 1.425 0.06 0 -2.4719629 8.4938354 1.4258146 387 0 <> 382 <> 386 1 387 387 0 0 22 1 <> <> <> <>
  388 3 -9.232822 -35.734430 3.608624 219 " " N "A" 2 -0.12000 -0.12000 "ASN " " CB " "    " 6 0 A0A0A0  "C191"  2 1 7 <> 15.27 1 0.784 -11.118 -0.764 9.556 0 -1.869 0 -0.012 -0.295 -3.716 5.541 -0.12 1.75 1.975 -0.12 0.249 0.90003699 4.6903539 -1.8144851 388 0 191 383 <> 387 1 388 388 2 0 23 1 <> <> <> <>
  389 2 -10.205831 -36.336538 4.595572 219 " " N "A" 2 0.50000 0.50000 "ASN " " CG " "    " 6 0 A0A0A0  "C192"  2 1 7 <> 19.04 1 -0.823 38.343 -0.245 -52.2 0 0 0 -0.012 -0.295 -15.231 4.903 0.5 1.875 2.112 0.5 7.143 7.890944 6.9621253 2.6106498 389 0 192 384 <> 388 1 389 389 0 0 23 1 "Flip"  <> <> <>
  390 15 -9.944640 -36.406587 5.772452 219 " " N "A" 75 -0.50000 -0.50000 "ASN " " OD1" "    " 8 0 FF5757  "O193"  2 1 7 <> 29.41 1 0.246 -54.669 -1.37 49.7 0 0 -0.134 -0.012 -0.295 -6.533 3.755 -0.5 1.48 1.678 -0.5 0.313 -0.35692042 1.5527883 3.034627 390 0 193 385 <> 389 1 390 390 0 0 23 1 <> <> <> <>
  391 25 -11.350683 -36.744375 4.153769 219 " " N "A" 38 -0.76000 -0.76000 "ASN " " ND2" "    " 7 0 2F2FFF  "N194"  2 1 7 <> 17.42 1 -0.312 -62.206 0.176 61.576 0 0 -0.125 -0.012 -0.295 -1.2 4.468 -0.76 1.625 1.92 -0.76 5.979 -1.6839074 -6.5096245 -2.4442387 391 0 194 386 <> 390 1 391 391 2 0 23 1 <> <> <> <>
  392 25 -8.498014 -33.790681 2.378194 219 " " N "A" 38 -0.50000 -0.50000 "ASN " " N  " "    " 7 0 2F2FFF  "N187"  2 1 7 <> 14.82 1 0.754 -30.614 0.448 45.791 0 0 -0.125 0 -0.295 15.959 7.792 -0.5 1.625 1.92 -0.5 0 4.2353778 -2.0912881 -1.9860268 392 0 187 387 <> 391 1 392 392 1 0 23 1 <> <> <> <>
  393 3 -9.300582 -34.213338 3.578011 219 " " N "A" 2 0.14000 0.14000 "ASN " " CA " "    " 6 0 A0A0A0  "C188"  2 1 -1105 FF1E00  14.94 1 0.315 10.534 -0.509 -9.494 0 -2.191 0 0 -0.295 -1.638 7.662 0.14 1.75 1.975 0.14 0 0.906914 8.2981529 -1.5944219 393 0 188 388 <> 392 1 393 393 1 0 23 1 <> <> <> <>
  394 2 -8.731202 -33.565229 4.760799 219 " " N "A" 2 0.50000 0.50000 "ASN " " C  " "    " 6 0 A0A0A0  "C189"  2 1 7 <> 14.43 1 -0.087 30.216 -0.878 -50.642 0 0 0 0 -0.295 -21.685 7.772 0.5 1.875 2.112 0.5 0 5.9048896 -7.150589 -5.5758629 394 0 189 389 <> 393 1 394 394 0 0 23 1 <> <> <> <>
  395 15 -7.738717 -34.003286 5.293720 219 " " N "A" 75 -0.50000 -0.50000 "ASN " " O  " "    " 8 0 FF5757  "O190"  2 1 7 <> 14.62 1 0.067 -56.61 -0.42 48.712 0 0 -0.128 0 -0.295 -8.674 6.401 -0.5 1.48 1.678 -0.5 0 -3.4930253 1.1503053 0.91121638 395 0 190 390 <> 394 1 395 395 0 0 23 1 <> <> <> <>
  396 43 -7.663474 -34.338628 2.225239 219 " " N "A" 21 0.30000 0.30000 "ASN " " H  " "    " 1 0 FFFFFF  "H395"  2 1 7 <> <> <> 0.018 10.353 -0.027 -27.929 0 0 0 0 -0.295 -17.88 6.624 0.3 0.25 0.996 0.3 0 5.1703615 -5.049746 13.713865 396 0 <> 391 <> 395 1 396 396 0 0 23 1 <> <> <> <>
  397 41 -10.345628 -33.940324 3.431578 219 " " N "A" 21 0.06000 0.06000 "ASN " " HA " "    " 1 0 FFFFFF  "H396"  2 1 7 <> <> <> 0.057 3.229 1.338 -5.717 0 0 0 0 -0.295 -1.387 7.243 0.06 1.25 1.425 0.06 0 1.7781013 5.6044993 -12.833773 397 0 <> 392 <> 396 1 397 397 0 0 23 1 <> <> <> <>
  398 41 -8.184474 -35.987390 3.766975 219 " " N "A" 21 0.06000 0.06000 "ASN " " HB2" "    " 1 0 FFFFFF  "H397"  2 1 7 <> <> <> 0.021 4.32 -0.278 -4.766 0 0 0 0 -0.295 -0.996 3.84 0.06 1.25 1.425 0.06 3.265 2.8179569 1.227095 -20.044456 398 0 <> 393 <> 397 1 398 398 0 0 23 1 <> <> <> <>
  399 41 -9.394423 -36.037847 2.574255 219 " " N "A" 21 0.06000 0.06000 "ASN " " HB3" "    " 1 0 FFFFFF  "H398"  2 1 7 <> <> <> 0.029 3.834 0.052 -4.801 0 0 0 0 -0.295 -1.18 4.279 0.06 1.25 1.425 0.06 0 -5.2749329 1.0243404 0.22561909 399 0 <> 394 <> 398 1 399 399 0 0 23 1 <> <> <> <>
  400 43 -11.979573 -36.950143 4.916826 219 " " N "A" 21 0.38000 0.38000 "ASN " "HD21" "    " 1 0 FFFFFF  "H399"  2 1 7 <> <> <> 0 26.076 -0.005 -29.336 0 0 0 0 -0.295 -3.559 2.601 0.38 0.25 0.996 0.38 0 3.1861911 7.22716 5.273828 400 0 <> 395 <> 399 1 400 400 0 0 23 1 <> <> <> <>
  401 43 -11.533404 -36.740396 3.160443 219 " " N "A" 21 0.38000 0.38000 "ASN " "HD22" "    " 1 0 FFFFFF  "H400"  2 1 7 <> <> <> 0 24.792 -0.027 -30.487 0 0 0 0 -0.295 -6.015 4.983 0.38 0.25 0.996 0.38 0 -15.693135 3.7619352 0.17393373 401 0 <> 396 <> 400 1 401 401 0 0 23 1 <> <> <> <>
  402 2 -8.706760 -32.277303 7.726120 220 " " I "A" 2 0.50000 0.50000 "ILE " " C  " "    " 6 0 A0A0A0  "C197"  2 1 7 <> 17.27 1 0.764 36.956 1.131 -49.157 0 0 0 0 0 -10.307 8.089 0.5 1.875 2.112 0.5 0 2.2713079 -0.16942509 2.5968678 402 0 197 397 <> 401 1 402 402 0 0 24 1 <> <> <> <>
  403 15 -9.724123 -32.848669 8.123680 220 " " I "A" 75 -0.50000 -0.50000 "ILE " " O  " "    " 8 0 FF5757  "O198"  2 1 7 <> 15.64 1 0.124 -54.998 0.938 46.859 0 0 -0.716 0 0 -7.793 7.275 -0.5 1.48 1.678 -0.5 0.313 -5.0612988 0.88424677 -4.6875162 403 0 198 398 <> 402 1 403 403 0 0 24 1 <> <> <> <>
  404 3 -9.604181 -30.369018 6.372272 220 " " I "A" 2 -0.06000 -0.06000 "ILE " " CB " "    " 6 0 A0A0A0  "C199"  2 1 7 <> 15.1 1 2.574 -4.105 -0.905 6.046 0 -2.013 0 0 0 1.597 8.044 -0.06 1.75 1.975 -0.06 0 0.2970643 1.6676701 1.4291327 404 0 199 399 <> 403 1 404 404 1 0 24 1 <> <> <> <>
  405 3 -9.514258 -29.500034 5.060227 220 " " I "A" 2 -0.12000 -0.12000 "ILE " " CG1" "    " 6 0 A0A0A0  "C200"  2 1 7 <> 16.15 1 1.095 -8.587 -0.704 11.481 0 -2.355 0 0 0 0.929 7.202 -0.12 1.75 1.975 -0.12 0 5.5177193 -5.9023943 0.82231832 405 0 200 400 <> 404 1 405 405 2 0 24 1 <> <> <> <>
  406 3 -9.535312 -29.416875 7.540175 220 " " I "A" 2 -0.18000 -0.18000 "ILE " " CG2" "    " 6 0 A0A0A0  "C201"  2 1 7 <> 15.03 1 0.7 -11.834 -0.011 16.159 0 -2.04 0 0 0 2.974 6.022 -0.18 1.75 1.975 -0.18 0.499 0.16977176 -4.2359538 -7.9992023 406 0 201 401 <> 405 1 406 406 3 0 24 1 <> <> <> <>
  407 3 -8.358099 -28.625795 4.919695 220 " " I "A" 2 -0.18000 -0.18000 "ILE " " CD1" "    " 6 0 A0A0A0  "C202"  2 1 7 <> 16.76 1 0.311 -13.079 -0.925 15.912 0 -2.662 0 0 0 -0.444 5.892 -0.18 1.75 1.975 -0.18 0 4.6048675 2.2583482 -2.4894967 407 0 202 402 <> 406 1 407 407 3 0 24 1 <> <> <> <>
  408 25 -9.277872 -32.471277 5.280224 220 " " I "A" 38 -0.50000 -0.50000 "ILE " " N  " "    " 7 0 2F2FFF  "N195"  2 1 7 <> 14.24 1 1.887 -39.476 -0.276 44.737 0 0 -0.138 0 0 6.733 8.419 -0.5 1.625 1.92 -0.5 0 3.8190095 5.1082678 -0.20476016 408 0 195 403 <> 407 1 408 408 1 0 24 1 <> <> <> <>
  409 3 -8.739106 -31.629636 6.294474 220 " " I "A" 2 0.14000 0.14000 "ILE " " CA " "    " 6 0 A0A0A0  "C196"  2 1 -1105 FF1E00  15.56 1 2.008 11.317 -0.613 -10.961 0 -1.551 0 0 0 0.2 8.753 0.14 1.75 1.975 0.14 0 0.22492459 10.785558 1.1187176 409 0 196 404 <> 408 1 409 409 1 0 24 1 <> <> <> <>
  410 43 -10.115923 -32.100263 4.855818 220 " " I "A" 21 0.30000 0.30000 "ILE " " H  " "    " 1 0 FFFFFF  "H409"  2 1 7 <> <> <> 0.052 9.215 -0.02 -26.627 0 0 0 0 0 -17.381 7.49 0.3 0.25 0.996 0.3 0 5.3086052 3.6858482 -4.389605 410 0 <> 405 <> 409 1 410 410 0 0 24 1 <> <> <> <>
  411 41 -7.690102 -31.433799 6.072342 220 " " I "A" 21 0.06000 0.06000 "ILE " " HA " "    " 1 0 FFFFFF  "H410"  2 1 7 <> <> <> 0.014 4.28 0.428 -5.982 0 0 0 0 0 -1.259 7.88 0.06 1.25 1.425 0.06 0 4.5725212 10.934432 21.781105 411 0 <> 406 <> 410 1 411 411 0 0 24 1 <> <> <> <>
  412 41 -10.645157 -30.679411 6.462428 220 " " I "A" 21 0.06000 0.06000 "ILE " " HB " "    " 1 0 FFFFFF  "H411"  2 1 7 <> <> <> 0.094 4.206 -0.233 -5.363 0 0 0 0 0 -1.298 6.318 0.06 1.25 1.425 0.06 0 5.6912017 -19.248905 -8.3008804 412 0 <> 407 <> 411 1 412 412 0 0 24 1 <> <> <> <>
  413 41 -10.461648 -28.983663 4.905583 220 " " I "A" 21 0.06000 0.06000 "ILE " "HG13" "    " 1 0 FFFFFF  "H412"  2 1 7 <> <> <> 0.056 4.742 0.045 -5.59 0 0 0 0 0 -0.748 5.954 0.06 1.25 1.425 0.06 0 8.0670471 2.0291307 11.688529 413 0 <> 408 <> 412 1 413 413 0 0 24 1 <> <> <> <>
  414 41 -9.546833 -30.087806 4.142862 220 " " I "A" 21 0.06000 0.06000 "ILE " "HG12" "    " 1 0 FFFFFF  "H413"  2 1 7 <> <> <> 0.043 5.22 -0.395 -5.731 0 0 0 0 0 -0.863 5.407 0.06 1.25 1.425 0.06 0 -3.4908273 -13.240915 5.8441443 414 0 <> 409 <> 413 1 414 414 0 0 24 1 <> <> <> <>
  415 41 -8.466333 -29.205490 7.566565 220 " " I "A" 21 0.06000 0.06000 "ILE " "HG21" "    " 1 0 FFFFFF  "H414"  2 1 7 <> <> <> 0.025 4.143 0.083 -5.029 0 0 0 0 0 -0.779 4.609 0.06 1.25 1.425 0.06 0 0.49408513 -6.6520886 -1.7833371 415 0 <> 410 <> 414 1 415 415 0 0 24 1 <> <> <> <>
  416 41 -10.255272 -28.598928 7.566993 220 " " I "A" 21 0.06000 0.06000 "ILE " "HG22" "    " 1 0 FFFFFF  "H415"  2 1 7 <> <> <> 0.025 4.427 0.391 -5.169 0 0 0 0 0 -0.327 4.882 0.06 1.25 1.425 0.06 0.088 -6.5745125 -10.771787 10.284859 416 0 <> 411 <> 415 1 416 416 0 0 24 1 <> <> <> <>
  417 41 -9.751346 -30.016866 8.424169 220 " " I "A" 21 0.06000 0.06000 "ILE " "HG23" "    " 1 0 FFFFFF  "H416"  2 1 7 <> <> <> 0.025 4.232 -0.404 -5.325 0 0 0 0 0 -1.473 4.441 0.06 1.25 1.425 0.06 0.088 15.537456 -0.23013435 -1.5247182 417 0 <> 412 <> 416 1 417 417 0 0 24 1 <> <> <> <>
  418 41 -7.437639 -29.170738 5.129203 220 " " I "A" 21 0.06000 0.06000 "ILE " "HD11" "    " 1 0 FFFFFF  "H417"  2 1 7 <> <> <> 0.025 4.585 -0.384 -4.976 0 0 0 0 0 -0.751 3.818 0.06 1.25 1.425 0.06 0 -5.2927537 -8.5682411 12.834494 418 0 <> 413 <> 417 1 418 418 0 0 24 1 <> <> <> <>
  419 41 -8.297515 -28.160219 3.935996 220 " " I "A" 21 0.06000 0.06000 "ILE " "HD12" "    " 1 0 FFFFFF  "H418"  2 1 7 <> <> <> 0.025 4.221 -0.432 -4.814 0 0 0 0 0 -1.001 4.535 0.06 1.25 1.425 0.06 0 -10.46888 -15.248815 -11.703852 419 0 <> 414 <> 418 1 419 419 0 0 24 1 <> <> <> <>
  420 41 -8.449400 -27.766403 5.583930 220 " " I "A" 21 0.06000 0.06000 "ILE " "HD13" "    " 1 0 FFFFFF  "H419"  2 1 7 <> <> <> 0.025 4.465 0.019 -5.137 0 0 0 0 0 -0.628 5.237 0.06 1.25 1.425 0.06 0 -8.2225838 -0.96564204 -0.081466891 420 0 <> 415 <> 419 1 420 420 0 0 24 1 <> <> <> <>
  421 15 -5.103421 -32.167661 9.537897 221 " " H "A" 75 -0.50000 -0.50000 "HIS " " O  " "    " 8 0 FF5757  "O206"  0 1 7 <> 18.93 1 0.005 -53.355 1.149 46.871 0 0 -0.218 0 0 -5.548 5.235 -0.5 1.48 1.678 -0.5 3.335 2.5047798 0.34699446 -6.7402859 421 0 206 416 <> 420 1 421 421 0 0 25 1 <> <> <> <>
  422 3 -7.651093 -34.348680 9.697233 221 " " H "A" 2 -0.00500 -0.00500 "HIS " " CB " "    " 6 0 A0A0A0  "C207"  0 1 7 <> 18.43 1 2.13 -0.414 -0.645 -0.059 0 -1.267 0 -0.2 0 -0.454 5.04 -0.005 1.75 1.975 -0.005 0.499 5.1527157 -3.0274646 -0.95466584 422 0 207 417 <> 421 1 422 422 2 0 25 1 <> <> <> <>
  423 2 -7.467426 -35.031519 11.040238 221 " " H "A" 2 0.01500 0.01500 "HIS " " CG " "    " 6 0 A0A0A0  "C208"  0 1 7 <> 23.73 1 0.626 1.056 -0.452 -1.431 0 -0.506 0 -0.2 0 -0.907 4.597 0.015 1.775 2.002 0.015 2.28 5.0508709 1.2201468 -2.6979825 423 0 208 418 <> 422 1 423 423 0 0 25 1 "Flip HIS"  <> <> <>
  424 25 -7.843210 -34.467203 12.278115 221 " " H "A" 38 -0.57000 -0.57000 "HIS " " ND1" "    " 7 0 2F2FFF  "N209"  0 1 7 <> 26.29 1 1.7 -44.983 -0.788 45.975 0 0 0 -0.2 0 1.703 3.462 -0.57 1.625 1.838 -0.57 17.823 -0.16045509 5.4108677 -0.78505397 424 0 209 419 <> 423 1 424 424 1 0 25 1 <> <> <> <>
  425 2 -6.971545 -36.306314 11.329116 221 " " H "A" 2 -0.01500 -0.01500 "HIS " " CD2" "    " 6 0 A0A0A0  "C210"  0 1 7 <> 27.02 1 1.072 -1.329 -0.847 2.905 0 -0.711 0 -0.2 0 0.89 4.492 -0.015 1.775 2.002 -0.015 0.633 1.7887831 -4.9467006 -4.6003647 425 0 210 420 <> 424 1 425 425 1 0 25 1 <> <> <> <>
  426 2 -7.581943 -35.393293 13.248938 221 " " H "A" 2 0.29500 0.29500 "HIS " " CE1" "    " 6 0 A0A0A0  "C211"  0 1 7 <> 25.73 1 2 24.957 -0.589 -25.739 0 0 0 -0.2 0 0.428 3.469 0.295 1.775 2.002 0.295 13.174 5.3189116 5.3995609 4.9482927 426 0 211 421 <> 425 1 426 426 1 0 25 1 <> <> <> <>
  427 25 -6.978110 -36.448110 12.784065 221 " " H "A" 38 -0.49000 -0.49000 "HIS " " NE2" "    " 7 0 2F2FFF  "N212"  0 1 7 <> 24.96 1 2.275 -45.869 -1.093 41.734 0 0 0 -0.2 0 -3.152 3.587 -0.49 1.625 1.838 -0.49 10.579 0.20997639 -2.646313 7.1564155 427 0 212 422 <> 426 1 427 427 0 0 25 1 <> <> <> <>
  428 25 -7.590006 -32.261331 8.458419 221 " " H "A" 38 -0.50000 -0.50000 "HIS " " N  " "    " 7 0 2F2FFF  "N203"  0 1 7 <> 17.67 1 1.076 -32.792 -0.149 41.958 0 0 -0.13 0 0 9.962 7.113 -0.5 1.625 1.92 -0.5 0 1.0906024 -1.6181048 1.4434253 428 0 203 423 <> 427 1 428 428 1 0 25 1 <> <> <> <>
  429 3 -7.485256 -32.838575 9.732931 221 " " H "A" 2 0.14000 0.14000 "HIS " " CA " "    " 6 0 A0A0A0  "C204"  0 1 -1105 FF1E00  19.76 1 0.949 11.366 -0.622 -8.92 0 -1.053 0 0 0 1.72 6.221 0.14 1.75 1.975 0.14 0 4.1468592 2.2914228 2.6561 429 0 204 424 <> 428 1 429 429 1 0 25 1 <> <> <> <>
  430 2 -6.131280 -32.231535 10.243467 221 " " H "A" 2 0.50000 0.50000 "HIS " " C  " "    " 6 0 A0A0A0  "C205"  0 1 7 <> 20.05 1 -0.918 36.771 0.833 -46.648 0 0 0 0 0 -9.962 6.031 0.5 1.875 2.112 0.5 0.135 -6.3055558 7.9581137 3.7894382 430 0 205 425 <> 429 1 430 430 0 0 25 1 <> <> <> <>
  431 43 -6.728498 -31.818876 8.171825 221 " " H "A" 21 0.30000 0.30000 "HIS " " H  " "    " 1 0 FFFFFF  "H430"  0 1 7 <> <> <> 0.105 8.565 -0.019 -26.16 0 0 0 0 0 -17.508 5.58 0.3 0.25 0.996 0.3 0 -5.1190124 7.967279 -2.4243605 431 0 <> 426 <> 430 1 431 431 0 0 25 1 <> <> <> <>
  432 41 -8.307249 -32.428228 10.319483 221 " " H "A" 21 0.06000 0.06000 "HIS " " HA " "    " 1 0 FFFFFF  "H431"  0 1 7 <> <> <> 0.038 4.175 0.576 -5.243 0 0 0 0 0 -0.453 4.639 0.06 1.25 1.425 0.06 4.765 -8.3746138 0.86544156 -13.893899 432 0 <> 427 <> 431 1 432 432 0 0 25 1 <> <> <> <>
  433 41 -6.952208 -34.866266 9.040141 221 " " H "A" 21 0.06000 0.06000 "HIS " " HB3" "    " 1 0 FFFFFF  "H432"  0 1 7 <> <> <> 0.107 4.451 0.058 -4.889 0 0 0 0 0 -0.274 3.494 0.06 1.25 1.425 0.06 9.972 -12.289587 20.003387 -37.647598 433 0 <> 428 <> 432 1 433 433 0 0 25 1 <> <> <> <>
  434 41 -8.694670 -34.576074 9.479648 221 " " H "A" 21 0.06000 0.06000 "HIS " " HB2" "    " 1 0 FFFFFF  "H433"  0 1 7 <> <> <> 0.111 3.97 -0.05 -5 0 0 0 0 0 -0.968 4.44 0.06 1.25 1.425 0.06 0 4.9850435 15.788388 -19.814564 434 0 <> 429 <> 433 1 434 434 0 0 25 1 <> <> <> <>
  435 43 -8.427642 -33.649633 12.378733 221 " " H "A" 21 0.42000 0.42000 "HIS " " HD1" "    " 1 0 FFFFFF  "H434"  0 1 7 <> <> <> 0.399 32.331 -0.003 -33.757 0 0 0 0 0 -1.031 2.06 0.42 0.25 0.996 0.42 0 -22.726477 -12.49191 13.610446 435 0 <> 430 <> 434 1 435 435 0 0 25 1 <> <> <> <>
  436 41 -6.479317 -36.990217 10.653553 221 " " H "A" 21 0.11500 0.11500 "HIS " " HD2" "    " 1 0 FFFFFF  "H435"  0 1 7 <> <> <> 0.83 10.682 -0.478 -10.22 0 0 0 0 0 0.814 3.878 0.115 1.21 1.381 0.115 0 13.756231 7.66149 -8.6445684 436 0 <> 431 <> 435 1 436 436 0 0 25 1 <> <> <> <>
  437 41 -7.831738 -35.329702 14.297729 221 " " H "A" 21 0.11500 0.11500 "HIS " " HE1" "    " 1 0 FFFFFF  "H436"  0 1 7 <> <> <> 0.482 11.424 -0.188 -11.164 0 0 0 0 0 0.553 2.402 0.115 1.21 1.381 0.115 15.323 3.3960547 -5.2770944 5.1376977 437 0 <> 432 <> 436 1 437 437 0 0 25 1 <> <> <> <>
  438 3 -5.483544 -30.051475 13.243722 222 " " D "A" 2 -0.22000 -0.22000 "ASP " " CB " "    " 6 0 A0A0A0  "C217"  0 1 7 <> 25.29 1 -0.937 -18.77 -0.406 15.451 0 -0.605 0 0 0 -5.266 3.868 -0.22 1.75 1.975 -0.22 0 0.86501521 4.3224239 5.5151916 438 0 217 433 <> 437 1 438 438 2 0 26 1 <> <> <> <>
  439 2 -5.917112 -30.754125 14.585065 222 " " D "A" 2 0.70000 0.70000 "ASP " " CG " "    " 6 0 A0A0A0  "C218"  0 1 7 <> 33.15 1 -1.348 -15.488 -0.217 17.589 0 0 0 0 0 0.538 3.417 0.7 1.875 2.112 0.7 13.883 -10.586085 1.8498696 -2.6780329 439 0 218 434 <> 438 1 439 439 0 0 26 1 <> <> <> <>
  440 15 -5.461835 -30.379638 15.653621 222 " " D "A" 75 -0.80000 -0.80000 "ASP " " OD1" "    " 8 0 FF5757  "O219"  0 1 7 <> 40.89 1 0.123 13.396 1.577 -26.697 0 0 -0.23 0 0 -11.831 3.462 -0.8 1.48 1.678 -0.8 3.127 0.22953509 -4.2087092 -5.5590048 440 0 219 435 <> 439 1 440 440 0 0 26 1 <> <> <> <>
  441 18 -6.701523 -31.702646 14.460089 222 " " D "A" 75 -0.80000 -0.80000 "ASP " " OD2" "    " 8 -1 FF5757  "O220"  0 1 7 <> 39.83 1 0.101 16.89 -0.385 -31.483 0 0 -0.022 0 0 -14.898 2.424 -0.8 1.48 1.678 -0.8 41.067 -2.780622 -2.6317415 -0.96377259 441 0 220 436 <> 440 1 441 441 0 0 26 1 <> <> <> <>
  442 25 -6.111553 -31.742508 11.532271 222 " " D "A" 38 -0.50000 -0.50000 "ASP " " N  " "    " 7 0 2F2FFF  "N213"  0 1 7 <> 21.49 1 -0.689 -40.889 0.481 36.882 0 0 0 0 0 -4.215 5.098 -0.5 1.625 1.92 -0.5 1.38 -0.38164517 -2.1929507 1.2370266 442 0 213 437 <> 441 1 442 442 1 0 26 1 <> <> <> <>
  443 3 -5.001450 -30.991766 12.087052 222 " " D "A" 2 0.14000 0.14000 "ASP " " CA " "    " 6 0 A0A0A0  "C214"  0 1 -1105 FF1E00  23.14 1 -0.347 10.491 0.212 -5.799 0 -0.519 0 0 0 4.037 4.916 0.14 1.75 1.975 0.14 0 4.3391323 2.177578 4.3946681 443 0 214 438 <> 442 1 443 443 1 0 26 1 <> <> <> <>
  444 2 -3.920767 -31.946264 12.634643 222 " " D "A" 2 0.50000 0.50000 "ASP " " C  " "    " 6 0 A0A0A0  "C215"  0 1 7 <> 22.03 1 1.429 32.484 2.389 -45.976 0 0 0 0 0 -9.674 5.105 0.5 1.875 2.112 0.5 0 3.5425603 -7.31142 -0.30596486 444 0 215 439 <> 443 1 444 444 0 0 26 1 <> <> <> <>
  445 15 -2.809703 -31.534860 12.915638 222 " " D "A" 75 -0.50000 -0.50000 "ASP " " O  " "    " 8 0 FF5757  "O216"  0 1 7 <> 20.72 1 0.15 -49.293 -0.161 42.779 0 0 -0.014 0 0 -6.538 3.695 -0.5 1.48 1.678 -0.5 6.462 -1.705845 -2.2948275 1.2163886 445 0 216 440 <> 444 1 445 445 0 0 26 1 <> <> <> <>
  446 43 -6.983377 -31.769888 12.041462 222 " " D "A" 21 0.30000 0.30000 "ASP " " H  " "    " 1 0 FFFFFF  "H445"  0 1 7 <> <> <> 0.002 17.554 -0.009 -22.426 0 0 0 0 0 -4.881 3.014 0.3 0.25 0.996 0.3 0 0.44744343 -14.598761 1.989454 446 0 <> 441 <> 445 1 446 446 0 0 26 1 <> <> <> <>
  447 41 -4.528393 -30.401384 11.302343 222 " " D "A" 21 0.06000 0.06000 "ASP " " HA " "    " 1 0 FFFFFF  "H446"  0 1 7 <> <> <> 0.082 3.69 0.471 -4.936 0 0 0 0 0 -0.693 3.553 0.06 1.25 1.425 0.06 7.325 -7.4497051 16.055365 7.728931 447 0 <> 442 <> 446 1 447 447 0 0 26 1 <> <> <> <>
  448 41 -6.404230 -29.585147 12.893041 222 " " D "A" 21 0.06000 0.06000 "ASP " " HB3" "    " 1 0 FFFFFF  "H447"  0 1 7 <> <> <> 0.042 3.28 0.015 -3.715 0 0 0 0 0 -0.378 2.804 0.06 1.25 1.425 0.06 10.06 15.790694 7.4194913 -29.552691 448 0 <> 443 <> 447 1 448 448 0 0 26 1 <> <> <> <>
  449 41 -4.667285 -29.397226 13.549958 222 " " D "A" 21 0.06000 0.06000 "ASP " " HB2" "    " 1 0 FFFFFF  "H448"  0 1 7 <> <> <> 0.03 3.718 -0.107 -3.838 0 0 0 0 0 -0.196 2.897 0.06 1.25 1.425 0.06 8.736 11.481644 -5.4747572 -1.8521708 449 0 <> 444 <> 448 1 449 449 0 0 26 1 <> <> <> <>
  450 25 -4.224931 -33.241911 12.668553 223 " " N "A" 38 -0.50000 -0.50000 "ASN " " N  " "    " 7 0 2F2FFF  "N221"  0 1 7 <> 21.03 1 0.837 -34.67 1.481 38.294 0 0 -0.107 0 -0.212 5.623 5.525 -0.5 1.625 1.92 -0.5 0.115 5.9708805 -2.3699291 -0.52956957 450 0 221 445 <> 449 1 450 450 1 0 27 1 <> <> <> <>
  451 3 -3.133859 -34.205984 12.962736 223 " " N "A" 2 0.14000 0.14000 "ASN " " CA " "    " 6 0 A0A0A0  "C222"  0 1 -1105 FF1E00  22.19 1 0.09 10.519 -0.14 -7.187 0 -0.981 0 0 -0.212 2.089 5.336 0.14 1.75 1.975 0.14 0 -0.52361339 -0.92327601 2.5438957 451 0 222 446 <> 450 1 451 451 1 0 27 1 <> <> <> <>
  452 2 -2.521750 -34.793398 11.656316 223 " " N "A" 2 0.50000 0.50000 "ASN " " C  " "    " 6 0 A0A0A0  "C223"  0 1 7 <> 20.91 1 -0.583 32.382 -0.065 -51.05 0 0 0 0 -0.212 -19.526 5.68 0.5 1.875 2.112 0.5 0 1.2297326 -7.8315225 -0.89966613 452 0 223 447 <> 451 1 452 452 0 0 27 1 <> <> <> <>
  453 15 -1.272313 -34.966093 11.572722 223 " " N "A" 75 -0.50000 -0.50000 "ASN " " O  " "    " 8 0 FF5757  "O224"  0 1 7 <> 20.3 1 0.061 -52.85 1.04 50.027 0 0 -0.006 0 -0.212 -1.94 4.173 -0.5 1.48 1.678 -0.5 6.15 1.2202712 -1.7098093 5.8228326 453 0 224 448 <> 452 1 453 453 0 0 27 1 <> <> <> <>
  454 3 -3.643335 -35.419057 13.775745 223 " " N "A" 2 -0.12000 -0.12000 "ASN " " CB " "    " 6 0 A0A0A0  "C225"  0 1 7 <> 24.18 1 0.931 -10.867 -0.173 8.159 0 -0.857 0 0 -0.212 -3.017 3.836 -0.12 1.75 1.975 -0.12 0.873 -1.9492512 -10.586073 -1.2941892 454 0 225 449 <> 453 1 454 454 2 0 27 1 <> <> <> <>
  455 2 -2.615845 -36.287199 14.450440 223 " " N "A" 2 0.50000 0.50000 "ASN " " CG " "    " 6 0 A0A0A0  "C226"  0 1 7 <> 30.15 1 -0.803 33.548 0.027 -47.401 0 0 0 0 -0.212 -14.84 3.351 0.5 1.875 2.112 0.5 8.626 4.6898417 2.3461928 -2.5533123 455 0 226 450 <> 454 1 455 455 0 0 27 1 "Flip"  <> <> <>
  456 15 -1.610115 -35.761884 14.915183 223 " " N "A" 75 -0.50000 -0.50000 "ASN " " OD1" "    " 8 0 FF5757  "O227"  0 1 7 <> 39.84 1 0.227 -47.448 -0.564 40.65 0 0 0 0 -0.212 -7.348 2.509 -0.5 1.48 1.678 -0.5 30.435 -0.84010345 0.2302523 2.0261574 456 0 227 451 <> 455 1 456 456 0 0 27 1 <> <> <> <>
  457 25 -2.851798 -37.599897 14.570911 223 " " N "A" 38 -0.76000 -0.76000 "ASN " " ND2" "    " 7 0 2F2FFF  "N228"  0 1 7 <> 31.07 1 -0.297 -56.3 -0.332 51.115 0 0 -0.045 0 -0.212 -6.07 2.862 -0.76 1.625 1.92 -0.76 36.107 10.621039 -0.64404309 -5.6361156 457 0 228 452 <> 456 1 457 457 2 0 27 1 <> <> <> <>
  458 43 -5.150745 -33.597627 12.477676 223 " " N "A" 21 0.30000 0.30000 "ASN " " H  " "    " 1 0 FFFFFF  "H457"  0 1 7 <> <> <> 0.139 11.55 -0.019 -23.315 0 0 0 0 -0.212 -11.856 4.698 0.3 0.25 0.996 0.3 0 -1.606041 20.002235 -5.4718752 458 0 <> 453 <> 457 1 458 458 0 0 27 1 <> <> <> <>
  459 41 -2.294039 -33.825887 13.544398 223 " " N "A" 21 0.06000 0.06000 "ASN " " HA " "    " 1 0 FFFFFF  "H458"  0 1 7 <> <> <> 0.084 3.063 1.364 -5.53 0 0 0 0 -0.212 -1.23 4.625 0.06 1.25 1.425 0.06 0 -12.258509 11.861406 11.132815 459 0 <> 454 <> 458 1 459 459 0 0 27 1 <> <> <> <>
  460 41 -4.315454 -36.027036 13.170173 223 " " N "A" 21 0.06000 0.06000 "ASN " " HB3" "    " 1 0 FFFFFF  "H459"  0 1 7 <> <> <> 0.023 4.075 0.273 -4.494 0 0 0 0 -0.212 -0.335 2.707 0.06 1.25 1.425 0.06 15.885 -2.2609463 -11.466272 -0.064510629 460 0 <> 455 <> 459 1 460 460 0 0 27 1 <> <> <> <>
  461 41 -4.425117 -35.056947 14.443428 223 " " N "A" 21 0.06000 0.06000 "ASN " " HB2" "    " 1 0 FFFFFF  "H460"  0 1 7 <> <> <> 0.016 4.079 0.452 -4.184 0 0 0 0 -0.212 0.152 2.988 0.06 1.25 1.425 0.06 15.179 11.304155 -2.9291093 10.07144 461 0 <> 456 <> 460 1 461 461 0 0 27 1 <> <> <> <>
  462 43 -2.214531 -38.234365 15.030738 223 " " N "A" 21 0.38000 0.38000 "ASN " "HD21" "    " 1 0 FFFFFF  "H461"  0 1 7 <> <> <> 0 22.032 -0.002 -24.238 0 0 0 0 -0.212 -2.42 1.867 0.38 0.25 0.996 0.38 0 -0.15952331 -13.04551 -7.8070354 462 0 <> 457 <> 461 1 462 462 0 0 27 1 <> <> <> <>
  463 43 -3.742507 -37.943166 14.240911 223 " " N "A" 21 0.38000 0.38000 "ASN " "HD22" "    " 1 0 FFFFFF  "H462"  0 1 7 <> <> <> 0 25.012 -0.006 -27.267 0 0 0 0 -0.212 -2.472 2.357 0.38 0.25 0.996 0.38 0 7.4337573 12.186457 -10.379631 463 0 <> 458 <> 462 1 463 463 0 0 27 1 <> <> <> <>
  464 3 -2.292085 -37.941053 10.546834 224 " " E "A" 2 -0.22000 -0.22000 "GLU " " CG " "    " 6 0 A0A0A0  "C234"  0 1 7 <> 21.63 1 1.675 -19.064 -0.092 20.109 0 -1.543 0 0 0 1.086 4.536 -0.22 1.75 1.975 -0.22 0.125 7.3911581 -5.1692066 -4.7011328 464 0 234 459 <> 463 1 464 464 2 0 28 1 <> <> <> <>
  465 2 -2.209267 -39.471449 10.282261 224 " " E "A" 2 0.70000 0.70000 "GLU " " CD " "    " 6 0 A0A0A0  "C235"  0 1 7 <> 30 1 0.178 -17.331 -0.759 17.854 0 0 0 0 0 -0.057 3.661 0.7 1.875 2.112 0.7 9.839 -2.0279896 1.5518419 9.1032267 465 0 235 460 <> 464 1 465 465 0 0 28 1 <> <> <> <>
  466 15 -1.163593 -39.957136 10.724415 224 " " E "A" 75 -0.80000 -0.80000 "GLU " " OE1" "    " 8 0 FF5757  "O236"  0 1 7 <> 34.14 1 0.128 17.251 -0.183 -28.457 0 0 0 0 0 -11.262 2.979 -0.8 1.48 1.678 -0.8 17.094 -1.5629745 0.040832669 3.4964299 466 0 236 461 <> 465 1 466 466 0 0 28 1 <> <> <> <>
  467 18 -3.215917 -40.067316 9.844127 224 " " E "A" 75 -0.80000 -0.80000 "GLU " " OE2" "    " 8 -1 FF5757  "O237"  0 1 7 <> 37.23 1 0.127 18.51 -0.569 -30.401 0 0 0 0 0 -12.333 2.779 -0.8 1.48 1.678 -0.8 22.826 2.6012039 -1.3970836 -0.52072924 467 0 237 462 <> 466 1 467 467 0 0 28 1 <> <> <> <>
  468 25 -3.390351 -35.003526 10.617153 224 " " E "A" 38 -0.50000 -0.50000 "GLU " " N  " "    " 7 0 2F2FFF  "N229"  0 1 7 <> 18.77 1 1.703 -45.262 0.399 44.579 0 0 -0.069 0 0 1.35 6.436 -0.5 1.625 1.92 -0.5 0 2.3919971 7.6580858 -1.6111568 468 0 229 463 <> 467 1 468 468 1 0 28 1 <> <> <> <>
  469 3 -3.072565 -35.738546 9.414632 224 " " E "A" 2 0.14000 0.14000 "GLU " " CA " "    " 6 0 A0A0A0  "C230"  0 1 -1105 FF1E00  17.24 1 2.398 11.702 -0.665 -10.948 0 -1.543 0 0 0 0.944 6.909 0.14 1.75 1.975 0.14 0 -1.6150649 5.2305069 -1.8846213 469 0 230 464 <> 468 1 469 469 1 0 28 1 <> <> <> <>
  470 2 -4.089278 -35.222444 8.344026 224 " " E "A" 2 0.50000 0.50000 "GLU " " C  " "    " 6 0 A0A0A0  "C231"  0 1 7 <> 16.18 1 1.345 38.853 0.26 -54.28 0 0 0 0 0 -13.823 7.373 0.5 1.875 2.112 0.5 0 2.2219317 -0.66657466 -2.4344406 470 0 231 465 <> 469 1 470 470 0 0 28 1 <> <> <> <>
  471 15 -5.055843 -35.932989 8.045788 224 " " E "A" 75 -0.50000 -0.50000 "GLU " " O  " "    " 8 0 FF5757  "O232"  0 1 7 <> 14.71 1 0.136 -56.209 0.643 49.669 0 0 -0.134 0 0 -5.895 6.309 -0.5 1.48 1.678 -0.5 0 0.42211711 -0.37291697 0.85931987 471 0 232 466 <> 470 1 471 471 0 0 28 1 <> <> <> <>
  472 3 -3.216918 -37.276910 9.582404 224 " " E "A" 2 -0.12000 -0.12000 "GLU " " CB " "    " 6 0 A0A0A0  "C233"  0 1 7 <> 15.9 1 2.336 -8.969 0.231 11.97 0 -1.734 0 0 0 3.835 5.423 -0.12 1.75 1.975 -0.12 0 1.1616241 3.3469779 -0.66069734 472 0 233 467 <> 471 1 472 472 2 0 28 1 <> <> <> <>
  473 43 -4.394250 -34.906747 10.671189 224 " " E "A" 21 0.30000 0.30000 "GLU " " H  " "    " 1 0 FFFFFF  "H472"  0 1 7 <> <> <> 0.048 12.992 -0.019 -25.955 0 0 0 0 0 -12.934 5.404 0.3 0.25 0.996 0.3 0 1.461024 3.6932936 -11.80559 473 0 <> 468 <> 472 1 473 473 0 0 28 1 <> <> <> <>
  474 41 -2.031159 -35.590459 9.128902 224 " " E "A" 21 0.06000 0.06000 "GLU " " HA " "    " 1 0 FFFFFF  "H473"  0 1 7 <> <> <> 0.017 5.354 -0.053 -6.66 0 0 0 0 0 -1.342 6.132 0.06 1.25 1.425 0.06 0 -3.1887369 16.557232 -1.7498088 474 0 <> 469 <> 473 1 474 474 0 0 28 1 <> <> <> <>
  475 41 -2.991378 -37.711324 8.608485 224 " " E "A" 21 0.06000 0.06000 "GLU " " HB2" "    " 1 0 FFFFFF  "H474"  0 1 7 <> <> <> 0.05 3.985 0.28 -5.718 0 0 0 0 0 -1.402 3.851 0.06 1.25 1.425 0.06 1.853 8.6483631 4.0919337 0.7407915 475 0 <> 470 <> 474 1 475 475 0 0 28 1 <> <> <> <>
  476 41 -4.268142 -37.388837 9.847918 224 " " E "A" 21 0.06000 0.06000 "GLU " " HB3" "    " 1 0 FFFFFF  "H475"  0 1 7 <> <> <> 0.05 4.368 0.07 -6 0 0 0 0 0 -1.512 4.712 0.06 1.25 1.425 0.06 0 -5.3851728 -18.651402 -35.854076 476 0 <> 471 <> 475 1 476 476 0 0 28 1 <> <> <> <>
  477 41 -2.641180 -37.727892 11.557177 224 " " E "A" 21 0.06000 0.06000 "GLU " " HG3" "    " 1 0 FFFFFF  "H476"  0 1 7 <> <> <> 0.04 4.55 0.168 -4.868 0 0 0 0 0 -0.11 3.966 0.06 1.25 1.425 0.06 0 30.167582 -21.60741 6.6367173 477 0 <> 472 <> 476 1 477 477 0 0 28 1 <> <> <> <>
  478 41 -1.294809 -37.527227 10.397524 224 " " E "A" 21 0.06000 0.06000 "GLU " " HG2" "    " 1 0 FFFFFF  "H477"  0 1 7 <> <> <> 0.027 4.836 -0.213 -4.746 0 0 0 0 0 -0.096 3.462 0.06 1.25 1.425 0.06 6.266 12.130545 -10.810695 11.318277 478 0 <> 473 <> 477 1 478 478 0 0 28 1 <> <> <> <>
  479 16 -4.644758 -31.440927 7.070082 225 " " T "A" 75 -0.68300 -0.68300 "THR " " OG1" "    " 8 0 FF5757  "O243"  2 1 7 <> 14.51 1 0.748 -56.729 -0.866 71.376 0 0 -0.012 0 -0.301 14.215 7.171 -0.683 1.56 1.766 -0.683 0 3.1720412 5.0126224 1.8145616 479 0 243 474 <> 478 1 479 479 1 0 29 1 <> <> <> <>
  480 3 -4.777474 -31.733970 4.810181 225 " " T "A" 2 -0.18000 -0.18000 "THR " " CG2" "    " 6 0 A0A0A0  "C244"  2 1 7 <> 15.45 1 -0.403 -16.512 -0.233 19.586 0 -3.258 0 0 -0.301 -1.121 7.43 -0.18 1.75 1.975 -0.18 0 -0.63990116 5.9143062 1.4393151 480 0 244 475 <> 479 1 480 480 3 0 29 1 <> <> <> <>
  481 25 -3.727074 -34.178728 7.603077 225 " " T "A" 38 -0.50000 -0.50000 "THR " " N  " "    " 7 0 2F2FFF  "N238"  2 1 7 <> 14.03 1 1.951 -46.544 -0.496 50.639 0 0 -0.123 0 -0.301 5.126 7.944 -0.5 1.625 1.92 -0.5 0 -4.6623478 -2.0722551 -2.3369932 481 0 238 476 <> 480 1 481 481 1 0 29 1 <> <> <> <>
  482 3 -4.416078 -33.774351 6.401297 225 " " T "A" 2 0.14000 0.14000 "THR " " CA " "    " 6 0 A0A0A0  "C239"  2 1 -1105 FF1E00  13.28 1 1.378 14.103 -0.718 -13.232 0 -2.655 0 0 -0.301 -1.426 8.447 0.14 1.75 1.975 0.14 0 -3.5465713 1.8252399 -3.6466622 482 0 239 477 <> 481 1 482 482 1 0 29 1 <> <> <> <>
  483 2 -3.926753 -34.678178 5.305141 225 " " T "A" 2 0.50000 0.50000 "THR " " C  " "    " 6 0 A0A0A0  "C240"  2 1 7 <> 11.69 1 -0.902 44.256 1.312 -56.165 0 0 0 0 -0.301 -11.799 8.038 0.5 1.875 2.112 0.5 0 4.8570056 -4.1007037 -7.980361 483 0 240 478 <> 482 1 483 483 0 0 29 1 <> <> <> <>
  484 15 -2.726181 -34.678506 5.035660 225 " " T "A" 75 -0.50000 -0.50000 "THR " " O  " "    " 8 0 FF5757  "O241"  2 1 7 <> 10.82 1 0.003 -63.947 -0.417 58.883 0 0 -0.125 0 -0.301 -5.904 7.118 -0.5 1.48 1.678 -0.5 0 6.6681414 -7.4070392 -3.6598816 484 0 241 479 <> 483 1 484 484 0 0 29 1 <> <> <> <>
  485 3 -4.089739 -32.303430 6.086326 225 " " T "A" 2 0.20500 0.20500 "THR " " CB " "    " 6 0 A0A0A0  "C242"  2 1 7 <> 12.86 1 2.201 17.503 -1.279 -21.663 0 -2.999 0 0 -0.301 -6.538 8.464 0.205 1.75 1.975 0.205 0 2.366977 1.0053563 5.4190955 485 0 242 480 <> 484 1 485 485 1 0 29 1 <> <> <> <>
  486 43 -2.755538 -33.930833 7.724591 225 " " T "A" 21 0.30000 0.30000 "THR " " H  " "    " 1 0 FFFFFF  "H485"  2 1 7 <> <> <> 0.114 15.009 -0.024 -33.186 0 0 0 0 -0.301 -18.388 6.832 0.3 0.25 0.996 0.3 0 -11.739349 28.426323 -7.9734278 486 0 <> 481 <> 485 1 486 486 0 0 29 1 <> <> <> <>
  487 41 -5.490033 -33.960435 6.411047 225 " " T "A" 21 0.06000 0.06000 "THR " " HA " "    " 1 0 FFFFFF  "H486"  2 1 7 <> <> <> 0.043 4.503 1.271 -6.014 0 0 0 0 -0.301 -0.497 6.879 0.06 1.25 1.425 0.06 0 -2.8602276 -2.317147 -7.1065931 487 0 <> 482 <> 486 1 487 487 0 0 29 1 <> <> <> <>
  488 41 -3.003707 -32.253942 6.007654 225 " " T "A" 21 0.06000 0.06000 "THR " " HB " "    " 1 0 FFFFFF  "H487"  2 1 7 <> <> <> 0.028 6.778 -0.248 -7.331 0 0 0 0 -0.301 -1.073 7.172 0.06 1.25 1.425 0.06 0 3.0563052 16.421293 24.632156 488 0 <> 483 <> 487 1 488 488 0 0 29 1 <> <> <> <>
  489 42 -4.439693 -31.827093 7.907847 225 " " T "A" 21 0.41800 0.41800 "THR " " HG1" "    " 1 0 FFFFFF  "H488"  2 1 7 <> <> <> -0.031 37.841 -0.01 -41.325 0 0 0 0 -0.301 -3.827 4.401 0.418 0.25 0.996 0.418 0 11.030789 13.526673 3.8154459 489 0 <> 484 <> 488 1 489 489 0 0 29 1 <> <> <> <>
  490 41 -4.410107 -30.725919 4.617903 225 " " T "A" 21 0.06000 0.06000 "THR " "HG21" "    " 1 0 FFFFFF  "H489"  2 1 7 <> <> <> 0.024 5.862 -0.45 -6.182 0 0 0 0 -0.301 -1.046 5.545 0.06 1.25 1.425 0.06 0 -2.4376659 4.6722894 -8.5069494 490 0 <> 485 <> 489 1 490 490 0 0 29 1 <> <> <> <>
  491 41 -4.484896 -32.213037 3.875840 225 " " T "A" 21 0.06000 0.06000 "THR " "HG22" "    " 1 0 FFFFFF  "H490"  2 1 7 <> <> <> 0.024 5.617 0.679 -6.369 0 0 0 0 -0.301 -0.35 6.322 0.06 1.25 1.425 0.06 0 4.2181211 -19.948051 16.220989 491 0 <> 486 <> 490 1 491 491 0 0 29 1 <> <> <> <>
  492 41 -5.866619 -31.772798 4.829065 225 " " T "A" 21 0.06000 0.06000 "THR " "HG23" "    " 1 0 FFFFFF  "H491"  2 1 7 <> <> <> 0.024 5.183 -0.465 -5.986 0 0 0 0 -0.301 -1.546 6.456 0.06 1.25 1.425 0.06 0 -0.39253974 -5.4003997 -7.5583115 492 0 <> 487 <> 491 1 492 492 0 0 29 1 <> <> <> <>
  493 15 -5.798161 -34.819460 2.222092 226 " " I "A" 75 -0.50000 -0.50000 "ILE " " O  " "    " 8 0 FF5757  "O248"  2 1 7 <> 16.55 1 0.002 -57.133 0.119 51.597 0 0 -0.124 0 0 -5.538 6.655 -0.5 1.48 1.678 -0.5 0 -4.2399669 1.1833636 0.42136964 493 0 248 488 <> 492 1 493 493 0 0 30 1 <> <> <> <>
  494 3 -5.312709 -37.592256 3.406760 226 " " I "A" 2 -0.06000 -0.06000 "ILE " " CB " "    " 6 0 A0A0A0  "C249"  2 1 7 <> 15.39 1 3.235 -4.664 -0.748 6.042 0 -1.546 0 0 0 2.316 6.168 -0.06 1.75 1.975 -0.06 0 -2.5908775 4.7446198 2.4410877 494 0 249 489 <> 493 1 494 494 1 0 30 1 <> <> <> <>
  495 3 -5.199778 -38.472524 4.626772 226 " " I "A" 2 -0.12000 -0.12000 "ILE " " CG1" "    " 6 0 A0A0A0  "C250"  2 1 7 <> 15.77 1 1.36 -9.058 -0.415 10.655 0 -1.509 0 0 0 1.033 4.901 -0.12 1.75 1.975 -0.12 0 8.5559301 1.8515545 -5.8428435 495 0 250 490 <> 494 1 495 495 2 0 30 1 <> <> <> <>
  496 3 -4.850607 -38.452390 2.115340 226 " " I "A" 2 -0.18000 -0.18000 "ILE " " CG2" "    " 6 0 A0A0A0  "C251"  2 1 7 <> 11.89 1 0.724 -13.605 -0.137 16.229 0 -1.674 0 0 0 1.538 5.296 -0.18 1.75 1.975 -0.18 0 -0.71934915 4.3957124 -2.0267079 496 0 251 491 <> 495 1 496 496 3 0 30 1 <> <> <> <>
  497 3 -6.413835 -39.447546 4.721699 226 " " I "A" 2 -0.18000 -0.18000 "ILE " " CD1" "    " 6 0 A0A0A0  "C252"  2 1 7 <> 27.92 1 0.361 -13.141 -0.577 14.23 0 -0.839 0 0 0 0.034 3.584 -0.18 1.75 1.975 -0.18 5.985 2.0311944 -1.9167004 0.91656435 497 0 252 492 <> 496 1 497 497 3 0 30 1 <> <> <> <>
  498 25 -4.740978 -35.499265 4.666169 226 " " I "A" 38 -0.50000 -0.50000 "ILE " " N  " "    " 7 0 2F2FFF  "N245"  2 1 7 <> 11.97 1 1.652 -40.958 0.485 47.777 0 0 -0.121 0 0 8.833 7.545 -0.5 1.625 1.92 -0.5 0 5.4289289 -4.2984047 -4.5323949 498 0 245 493 <> 497 1 498 498 1 0 30 1 <> <> <> <>
  499 3 -4.398492 -36.333078 3.529276 226 " " I "A" 2 0.14000 0.14000 "ILE " " CA " "    " 6 0 A0A0A0  "C246"  2 1 -1105 FF1E00  13.93 1 2.06 12.944 -0.402 -11.588 0 -1.915 0 0 0 1.099 7.811 0.14 1.75 1.975 0.14 0 -0.23885188 4.6423278 1.155259 499 0 246 494 <> 498 1 499 499 1 0 30 1 <> <> <> <>
  500 2 -4.673774 -35.373403 2.316656 226 " " I "A" 2 0.50000 0.50000 "ILE " " C  " "    " 6 0 A0A0A0  "C247"  2 1 7 <> 13.39 1 0.232 41.491 0.47 -54.793 0 0 0 0 0 -12.601 8.028 0.5 1.875 2.112 0.5 0 2.9571834 -2.674022 3.9166219 500 0 247 495 <> 499 1 500 500 0 0 30 1 <> <> <> <>
  501 43 -5.723779 -35.459051 4.895483 226 " " I "A" 21 0.30000 0.30000 "ILE " " H  " "    " 1 0 FFFFFF  "H500"  2 1 7 <> <> <> 0.001 11.989 -0.021 -27.378 0 0 0 0 0 -15.409 5.738 0.3 0.25 0.996 0.3 0 2.6983986 6.7698216 -18.176098 501 0 <> 496 <> 500 1 501 501 0 0 30 1 <> <> <> <>
  502 41 -3.343111 -36.597379 3.462805 226 " " I "A" 21 0.06000 0.06000 "ILE " " HA " "    " 1 0 FFFFFF  "H501"  2 1 7 <> <> <> 0.016 5.123 0.86 -6.337 0 0 0 0 0 -0.337 6.679 0.06 1.25 1.425 0.06 0 -2.8230007 -2.9389565 -9.7293367 502 0 <> 497 <> 501 1 502 502 0 0 30 1 <> <> <> <>
  503 41 -6.370856 -37.342062 3.330384 226 " " I "A" 21 0.06000 0.06000 "ILE " " HB " "    " 1 0 FFFFFF  "H502"  2 1 7 <> <> <> 0.183 4.867 0.003 -5.46 0 0 0 0 0 -0.408 4.759 0.06 1.25 1.425 0.06 0 -6.9317946 -19.470106 -16.741781 503 0 <> 498 <> 502 1 503 503 0 0 30 1 <> <> <> <>
  504 41 -5.093635 -37.857469 5.520384 226 " " I "A" 21 0.06000 0.06000 "ILE " "HG13" "    " 1 0 FFFFFF  "H503"  2 1 7 <> <> <> 0.16 5.06 0.592 -5.397 0 0 0 0 0 0.415 4.097 0.06 1.25 1.425 0.06 0 25.120287 -17.444481 5.4707227 504 0 <> 499 <> 503 1 504 504 0 0 30 1 <> <> <> <>
  505 41 -4.233146 -38.976144 4.617232 226 " " I "A" 21 0.06000 0.06000 "ILE " "HG12" "    " 1 0 FFFFFF  "H504"  2 1 7 <> <> <> 0.133 5.21 -0.194 -5.234 0 0 0 0 0 -0.086 3.611 0.06 1.25 1.425 0.06 0.529 2.0260565 -11.053174 13.768817 505 0 <> 500 <> 504 1 505 505 0 0 30 1 <> <> <> <>
  506 41 -4.972766 -37.824216 1.232969 226 " " I "A" 21 0.06000 0.06000 "ILE " "HG21" "    " 1 0 FFFFFF  "H505"  2 1 7 <> <> <> 0.024 4.668 -0.318 -4.906 0 0 0 0 0 -0.532 3.426 0.06 1.25 1.425 0.06 0.882 -23.373936 0.29656637 -1.8085554 506 0 <> 501 <> 505 1 506 506 0 0 30 1 <> <> <> <>
  507 41 -3.807906 -38.761850 2.186816 226 " " I "A" 21 0.06000 0.06000 "ILE " "HG22" "    " 1 0 FFFFFF  "H506"  2 1 7 <> <> <> 0.024 4.982 0.175 -5.426 0 0 0 0 0 -0.244 4.66 0.06 1.25 1.425 0.06 0 -5.261147 -10.290814 0.6437133 507 0 <> 502 <> 506 1 507 507 0 0 30 1 <> <> <> <>
  508 41 -5.349620 -39.400873 1.916683 226 " " I "A" 21 0.06000 0.06000 "ILE " "HG23" "    " 1 0 FFFFFF  "H507"  2 1 7 <> <> <> 0.024 4.995 -0.429 -5.381 0 0 0 0 0 -0.79 4.454 0.06 1.25 1.425 0.06 0 -2.9027383 1.4642425 17.453896 508 0 <> 503 <> 507 1 508 508 0 0 30 1 <> <> <> <>
  509 41 -6.454195 -40.013136 3.790797 226 " " I "A" 21 0.06000 0.06000 "ILE " "HD11" "    " 1 0 FFFFFF  "H508"  2 1 7 <> <> <> 0.025 4.171 -0.154 -4.37 0 0 0 0 0 -0.329 2.709 0.06 1.25 1.425 0.06 7.589 -6.5648575 -14.022296 8.6442804 509 0 <> 504 <> 508 1 509 509 0 0 30 1 <> <> <> <>
  510 41 -6.214259 -40.110445 5.563621 226 " " I "A" 21 0.06000 0.06000 "ILE " "HD12" "    " 1 0 FFFFFF  "H509"  2 1 7 <> <> <> 0.025 4.531 -0.262 -4.626 0 0 0 0 0 -0.332 2.942 0.06 1.25 1.425 0.06 1.941 -8.7973194 10.522775 13.277854 510 0 <> 505 <> 509 1 510 510 0 0 30 1 <> <> <> <>
  511 41 -7.367419 -38.929014 4.821214 226 " " I "A" 21 0.06000 0.06000 "ILE " "HD13" "    " 1 0 FFFFFF  "H510"  2 1 7 <> <> <> 0.025 4.552 -0.145 -4.505 0 0 0 0 0 -0.074 2.596 0.06 1.25 1.425 0.06 17.473 -3.8565638 -9.4331551 -16.336514 511 0 <> 506 <> 510 1 511 511 0 0 30 1 <> <> <> <>
  512 2 -3.488937 -35.553609 -0.902647 227 " " V "A" 2 0.50000 0.50000 "VAL " " C  " "    " 6 0 A0A0A0  "C255"  2 1 7 <> 11.96 1 -0.308 42.022 0.153 -55.895 0 0 0 0 0 -14.028 8.245 0.5 1.875 2.112 0.5 0 10.349833 -6.5319395 4.6596818 512 0 255 507 <> 511 1 512 512 0 0 31 1 <> <> <> <>
  513 15 -2.353693 -36.085104 -0.966052 227 " " V "A" 75 -0.50000 -0.50000 "VAL " " O  " "    " 8 0 FF5757  "O256"  2 1 7 <> 13.55 1 0.081 -59.149 0.605 55.781 0 0 -0.183 0 0 -2.866 8.01 -0.5 1.48 1.678 -0.5 0 0.23679496 -1.7175957 -2.9260042 513 0 256 508 <> 512 1 513 513 0 0 31 1 <> <> <> <>
  514 3 -2.632300 -33.513986 0.157272 227 " " V "A" 2 -0.06000 -0.06000 "VAL " " CB " "    " 6 0 A0A0A0  "C257"  2 1 7 <> 13.77 1 2.077 -4.686 -1.011 7.172 0 -2.577 0 0 0 0.974 8.388 -0.06 1.75 1.975 -0.06 0 3.9228418 -5.2482839 -5.7517219 514 0 257 509 <> 513 1 514 514 1 0 31 1 <> <> <> <>
  515 3 -2.362369 -32.734090 -1.196341 227 " " V "A" 2 -0.18000 -0.18000 "VAL " " CG1" "    " 6 0 A0A0A0  "C258"  2 1 7 <> 10.78 1 0.031 -13.683 -0.574 19.903 0 -2.783 0 0 0 2.894 6.852 -0.18 1.75 1.975 -0.18 0 4.0532622 5.4754214 -2.7070484 515 0 258 510 <> 514 1 515 515 3 0 31 1 <> <> <> <>
  516 3 -2.839978 -32.466318 1.240792 227 " " V "A" 2 -0.18000 -0.18000 "VAL " " CG2" "    " 6 0 A0A0A0  "C259"  2 1 7 <> 13.74 1 0.322 -16.068 -0.825 20.669 0 -2.884 0 0 0 1.214 7.249 -0.18 1.75 1.975 -0.18 0 -5.7928948 -4.2863941 2.1997972 516 0 259 511 <> 515 1 516 516 3 0 31 1 <> <> <> <>
  517 25 -3.694200 -35.297861 1.420170 227 " " V "A" 38 -0.50000 -0.50000 "VAL " " N  " "    " 7 0 2F2FFF  "N253"  2 1 7 <> 13.6 1 1.359 -45.045 -0.289 50.626 0 0 -0.126 0 0 6.525 8.084 -0.5 1.625 1.92 -0.5 0 7.5895905 -5.8556361 3.3367352 517 0 253 512 <> 516 1 517 517 1 0 31 1 <> <> <> <>
  518 3 -3.724896 -34.526777 0.172517 227 " " V "A" 2 0.14000 0.14000 "VAL " " CA " "    " 6 0 A0A0A0  "C254"  2 1 -1105 FF1E00  12.74 1 1.19 12.458 -0.541 -12.752 0 -2.174 0 0 0 -1.819 8.692 0.14 1.75 1.975 0.14 0 6.6838903 -10.76643 -7.6338315 518 0 254 513 <> 517 1 518 518 1 0 31 1 <> <> <> <>
  519 43 -2.880603 -35.896322 1.418928 227 " " V "A" 21 0.30000 0.30000 "VAL " " H  " "    " 1 0 FFFFFF  "H518"  2 1 7 <> <> <> 0.001 13.999 -0.021 -30.698 0 0 0 0 0 -16.719 6.266 0.3 0.25 0.996 0.3 0 19.256544 10.033588 -10.275588 519 0 <> 514 <> 518 1 519 519 0 0 31 1 <> <> <> <>
  520 41 -4.654123 -33.975282 0.029368 227 " " V "A" 21 0.06000 0.06000 "VAL " " HA " "    " 1 0 FFFFFF  "H519"  2 1 7 <> <> <> 0.018 4.637 1.593 -6.418 0 0 0 0 0 -0.171 7.509 0.06 1.25 1.425 0.06 0 1.3458849 -6.3933735 43.8643 520 0 <> 515 <> 519 1 520 520 0 0 31 1 <> <> <> <>
  521 41 -1.693750 -33.961565 0.484229 227 " " V "A" 21 0.06000 0.06000 "VAL " " HB " "    " 1 0 FFFFFF  "H520"  2 1 7 <> <> <> 0.058 5.239 -0.078 -6.985 0 0 0 0 0 -1.766 6.651 0.06 1.25 1.425 0.06 0 -1.0343317 -1.4959934 13.614577 521 0 <> 516 <> 520 1 521 521 0 0 31 1 <> <> <> <>
  522 41 -1.702399 -31.870348 -1.115791 227 " " V "A" 21 0.06000 0.06000 "VAL " "HG11" "    " 1 0 FFFFFF  "H521"  2 1 7 <> <> <> 0.024 5.29 -0.144 -6.541 0 0 0 0 0 -1.371 5.517 0.06 1.25 1.425 0.06 0 1.4008366 5.3191729 20.700706 522 0 <> 517 <> 521 1 522 522 0 0 31 1 <> <> <> <>
  523 41 -1.864573 -33.443311 -1.857633 227 " " V "A" 21 0.06000 0.06000 "VAL " "HG12" "    " 1 0 FFFFFF  "H522"  2 1 7 <> <> <> 0.024 4.882 0.028 -6.371 0 0 0 0 0 -1.437 5.748 0.06 1.25 1.425 0.06 0 -2.0349429 15.213077 -17.733459 523 0 <> 518 <> 522 1 523 523 0 0 31 1 <> <> <> <>
  524 41 -3.247650 -32.275846 -1.637237 227 " " V "A" 21 0.06000 0.06000 "VAL " "HG13" "    " 1 0 FFFFFF  "H523"  2 1 7 <> <> <> 0.024 5.141 -0.43 -6.087 0 0 0 0 0 -1.352 4.942 0.06 1.25 1.425 0.06 0 3.6280146 9.4861374 2.3153217 524 0 <> 519 <> 523 1 524 524 0 0 31 1 <> <> <> <>
  525 41 -2.102911 -31.664396 1.198903 227 " " V "A" 21 0.06000 0.06000 "VAL " "HG21" "    " 1 0 FFFFFF  "H524"  2 1 7 <> <> <> 0.024 5.703 -0.425 -6.863 0 0 0 0 0 -1.561 5.782 0.06 1.25 1.425 0.06 0 -1.6246784 -9.0279341 -15.229601 525 0 <> 520 <> 524 1 525 525 0 0 31 1 <> <> <> <>
  526 41 -3.830997 -32.035806 1.097114 227 " " V "A" 21 0.06000 0.06000 "VAL " "HG22" "    " 1 0 FFFFFF  "H525"  2 1 7 <> <> <> 0.024 5.519 -0.457 -6.373 0 0 0 0 0 -1.287 5.589 0.06 1.25 1.425 0.06 0 -3.5968881 -2.17189 -6.611259 526 0 <> 521 <> 525 1 526 526 0 0 31 1 <> <> <> <>
  527 41 -2.792992 -32.899610 2.239868 227 " " V "A" 21 0.06000 0.06000 "VAL " "HG23" "    " 1 0 FFFFFF  "H526"  2 1 7 <> <> <> 0.024 5.734 -0.208 -6.731 0 0 0 0 0 -1.181 5.817 0.06 1.25 1.425 0.06 0 -8.0276108 -11.086942 -0.64443386 527 0 <> 522 <> 526 1 527 527 0 0 31 1 <> <> <> <>
  528 31 -7.780412 -41.225744 1.024248 228 " " R "A" 38 -0.79997 -0.79997 "ARG " " NH2" "    " 7 1 2F2FFF  "N270"  2 1 7 <> 34.53 1 0.02 0.527 -0.904 -3.252 0 0 -0.093 -0.072 0 -3.774 2.901 -0.8 1.625 1.838 -0.8 30.012 -4.0773702 5.0253992 -4.0372062 528 0 270 523 <> 527 1 528 528 2 0 32 1 <> <> <> <>
  529 25 -4.471609 -35.963995 -1.770283 228 " " R "A" 38 -0.50000 -0.50000 "ARG " " N  " "    " 7 0 2F2FFF  "N260"  2 1 7 <> 13.77 1 1.739 -40.574 -0.327 48.068 0 0 -0.121 0 0 8.786 7.438 -0.5 1.625 1.92 -0.5 0 1.033694 9.9610815 -1.1696926 529 0 260 524 <> 528 1 529 529 1 0 32 1 <> <> <> <>
  530 3 -4.204115 -36.635664 -3.013784 228 " " R "A" 2 0.14000 0.14000 "ARG " " CA " "    " 6 0 A0A0A0  "C261"  2 1 -1105 FF1E00  16.61 1 1.561 10.647 -0.681 -11.057 0 -1.734 0 0 0 -1.265 7.506 0.14 1.75 1.975 0.14 0 -12.659049 2.707129 -0.10790721 530 0 261 525 <> 529 1 530 530 1 0 32 1 <> <> <> <>
  531 2 -4.126634 -35.445428 -4.008151 228 " " R "A" 2 0.50000 0.50000 "ARG " " C  " "    " 6 0 A0A0A0  "C262"  2 1 7 <> 15.18 1 -0.035 36.702 -0.71 -54.933 0 0 0 0 0 -18.976 7.84 0.5 1.875 2.112 0.5 0.135 0.49304596 -3.8328526 0.65646881 531 0 262 526 <> 530 1 531 531 0 0 32 1 <> <> <> <>
  532 15 -4.939637 -34.550085 -3.990806 228 " " R "A" 75 -0.50000 -0.50000 "ARG " " O  " "    " 8 0 FF5757  "O263"  2 1 7 <> 17.23 1 0.051 -57.833 0.356 53.572 0 0 -0.127 0 0 -3.981 7.166 -0.5 1.48 1.678 -0.5 0 -3.6664031 -0.22862117 -2.0885608 532 0 263 527 <> 531 1 532 532 0 0 32 1 <> <> <> <>
  533 3 -5.485615 -37.496442 -3.363466 228 " " R "A" 2 -0.12000 -0.12000 "ARG " " CB " "    " 6 0 A0A0A0  "C264"  2 1 7 <> 15.81 1 2.82 -8.979 -0.57 11.196 0 -1.613 0 0 0 2.853 5.682 -0.12 1.75 1.975 -0.12 0 2.6065099 -5.7606139 4.1123657 533 0 264 528 <> 532 1 533 533 2 0 32 1 <> <> <> <>
  534 3 -5.667162 -38.805963 -2.639339 228 " " R "A" 2 -0.05000 -0.05000 "ARG " " CG " "    " 6 0 A0A0A0  "C265"  2 1 7 <> 24.48 1 1.576 -3.211 -0.677 4.804 0 -1.137 0 0 0 1.354 5.281 -0.05 1.75 1.975 -0.05 0 -2.622864 1.7634438 1.1829362 534 0 265 529 <> 533 1 534 534 2 0 32 1 <> <> <> <>
  535 3 -6.648865 -38.675356 -1.375554 228 " " R "A" 2 0.19000 0.19000 "ARG " " CD " "    " 6 0 A0A0A0  "C266"  2 1 7 <> 33.94 1 0.896 14.239 0.151 -14.739 0 -0.61 0 -0.072 0 -0.134 3.84 0.19 1.75 1.975 0.19 2.369 -5.9632149 4.1998153 -2.329093 535 0 266 530 <> 534 1 535 535 2 0 32 1 <> <> <> <>
  536 25 -6.808575 -39.911653 -0.550029 228 " " R "A" 38 -0.69997 -0.69997 "ARG " " NE " "    " 7 0 2F2FFF  "N267"  2 1 7 <> 40.45 1 0.842 -1.04 -0.293 -0.813 0 0 0 -0.072 0 -1.377 3.499 -0.7 1.625 1.838 -0.7 13.224 -4.8557558 -5.1340652 -2.845259 536 0 267 531 <> 535 1 536 536 1 0 32 1 <> <> <> <>
  537 2 -7.625535 -40.039274 0.437530 228 " " R "A" 2 0.63990 0.63990 "ARG " " CZ " "    " 6 0 A0A0A0  "C268"  2 1 7 <> 44.52 1 0.416 -15.843 -0.208 -11.693 0 -0.612 0 -0.072 0 -28.013 3.474 0.64 1.125 1.288 0.64 0 1.5067264 5.4748769 -2.3278272 537 0 268 532 <> 536 1 537 537 0 0 32 1 <> <> <> <>
  538 25 -8.428782 -39.037721 0.818346 228 " " R "A" 38 -0.79997 -0.79997 "ARG " " NH1" "    " 7 0 2F2FFF  "N269"  2 1 7 <> 47.17 1 0.029 5.216 0.128 -6.954 0 0 -0.375 -0.072 0 -2.027 3.212 -0.8 1.625 1.838 -0.8 19.663 3.4871209 -2.6366861 -5.9982924 538 0 269 533 <> 537 1 538 538 2 0 32 1 <> <> <> <>
  539 43 -5.324916 -35.424329 -1.743361 228 " " R "A" 21 0.30000 0.30000 "ARG " " H  " "    " 1 0 FFFFFF  "H538"  2 1 7 <> <> <> 0.065 11.976 -0.022 -27.967 0 0 0 0 0 -15.949 5.357 0.3 0.25 0.996 0.3 0 7.2545881 18.688772 21.052898 539 0 <> 534 <> 538 1 539 539 0 0 32 1 <> <> <> <>
  540 41 -3.373209 -37.338636 -2.954400 228 " " R "A" 21 0.06000 0.06000 "ARG " " HA " "    " 1 0 FFFFFF  "H539"  2 1 7 <> <> <> 0.054 4.558 1.312 -6.14 0 0 0 0 0 -0.215 6.606 0.06 1.25 1.425 0.06 0 -11.08358 4.1048551 -5.6055079 540 0 <> 535 <> 539 1 540 540 0 0 32 1 <> <> <> <>
  541 41 -5.253507 -37.924177 -4.338796 228 " " R "A" 21 0.06000 0.06000 "ARG " " HB3" "    " 1 0 FFFFFF  "H540"  2 1 7 <> <> <> 0.129 4.645 0.029 -5.631 0 0 0 0 0 -0.828 3.706 0.06 1.25 1.425 0.06 5.648 -11.728494 1.4135658 -2.4453516 541 0 <> 536 <> 540 1 541 541 0 0 32 1 <> <> <> <>
  542 41 -6.371509 -36.880228 -3.516996 228 " " R "A" 21 0.06000 0.06000 "ARG " " HB2" "    " 1 0 FFFFFF  "H541"  2 1 7 <> <> <> 0.086 4.687 1.217 -5.76 0 0 0 0 0 0.23 4.897 0.06 1.25 1.425 0.06 0 -18.500669 -37.795639 -2.6730843 542 0 <> 537 <> 541 1 542 542 0 0 32 1 <> <> <> <>
  543 41 -4.732577 -39.290758 -2.357157 228 " " R "A" 21 0.06000 0.06000 "ARG " " HG3" "    " 1 0 FFFFFF  "H542"  2 1 7 <> <> <> 0.041 4.662 -0.25 -5.385 0 0 0 0 0 -0.932 4.392 0.06 1.25 1.425 0.06 0 -2.2008548 7.1492958 9.0381651 543 0 <> 538 <> 542 1 543 543 0 0 32 1 <> <> <> <>
  544 41 -6.194657 -39.540010 -3.248451 228 " " R "A" 21 0.06000 0.06000 "ARG " " HG2" "    " 1 0 FFFFFF  "H543"  2 1 7 <> <> <> 0.049 4.441 -0.222 -5.306 0 0 0 0 0 -1.039 4.656 0.06 1.25 1.425 0.06 0.088 31.863928 7.4763641 -35.567596 544 0 <> 539 <> 543 1 544 544 0 0 32 1 <> <> <> <>
  545 41 -7.677623 -38.510728 -1.695944 228 " " R "A" 21 0.06000 0.06000 "ARG " " HD2" "    " 1 0 FFFFFF  "H544"  2 1 7 <> <> <> 0.011 4.286 -0.05 -5.278 0 0 0 0 0 -1.03 2.919 0.06 1.25 1.425 0.06 8.472 -20.487961 -36.291096 23.503534 545 0 <> 540 <> 544 1 545 545 0 0 32 1 <> <> <> <>
  546 41 -6.340727 -37.889612 -0.685802 228 " " R "A" 21 0.06000 0.06000 "ARG " " HD3" "    " 1 0 FFFFFF  "H545"  2 1 7 <> <> <> 0.014 4.751 -0.13 -5.575 0 0 0 0 0 -0.94 2.597 0.06 1.25 1.425 0.06 21.268 -4.1118684 -1.5174649 3.3568106 546 0 <> 541 <> 545 1 546 546 0 0 32 1 <> <> <> <>
  547 43 -6.066784 -40.597101 -0.553072 228 " " R "A" 21 0.44000 0.44000 "ARG " " HE " "    " 1 0 FFFFFF  "H546"  2 1 7 <> <> <> -0.001 1.105 -0.004 2.122 0 0 0 0 0 3.222 2.184 0.44 0.25 0.996 0.44 0 2.3086929 2.5907526 3.5887702 547 0 <> 542 <> 546 1 547 547 0 0 32 1 <> <> <> <>
  548 43 -8.939279 -39.170625 1.679641 228 " " R "A" 21 0.46000 0.46000 "ARG " "HH11" "    " 1 0 FFFFFF  "H547"  2 1 7 <> <> <> 0 -4.963 -0.004 5.117 0 0 0 0 0 0.15 2.134 0.46 0.25 0.996 0.46 0 8.1564875 -25.861654 -6.8144937 548 0 <> 543 <> 547 1 548 548 0 0 32 1 <> <> <> <>
  549 43 -8.378134 -38.124113 0.390730 228 " " R "A" 21 0.46000 0.46000 "ARG " "HH12" "    " 1 0 FFFFFF  "H548"  2 1 7 <> <> <> 0 -6.884 -0.01 7.136 0 0 0 0 0 0.242 2.671 0.46 0.25 0.996 0.46 0 13.350866 0.6812284 2.2587366 549 0 <> 544 <> 548 1 549 549 0 0 32 1 <> <> <> <>
  550 44 -8.457609 -41.363561 1.760802 228 " " R "A" 21 0.46000 0.46000 "ARG " "HH21" "    " 1 0 FFFFFF  "H549"  2 1 7 <> <> <> 0 -1.995 -0.004 2.766 0 0 0 0 0 0.767 1.99 0.46 0.25 0.996 0.46 0 -12.501613 -16.131693 -15.741171 550 0 <> 545 <> 549 1 550 550 0 0 32 1 <> <> <> <>
  551 44 -7.051252 -41.902719 0.850654 228 " " R "A" 21 0.46000 0.46000 "ARG " "HH22" "    " 1 0 FFFFFF  "H550"  2 1 7 <> <> <> 0 -1.781 -0.004 2.634 0 0 0 0 0 0.85 2.059 0.46 0.25 0.996 0.46 0 4.4021902 10.04603 12.000898 551 0 <> 546 <> 550 1 551 551 0 0 32 1 <> <> <> <>
  552 25 -3.002619 -35.413919 -4.772226 229 " " S "A" 38 -0.50000 -0.50000 "SER " " N  " "    " 7 0 2F2FFF  "N271"  2 1 7 <> 15.65 1 1.09 -39.841 -0.804 47.195 0 0 -0.111 0 -0.203 7.325 7.423 -0.5 1.625 1.92 -0.5 0 -4.5459628 -7.9557838 -1.1218617 552 0 271 547 <> 551 1 552 552 1 0 33 1 <> <> <> <>
  553 3 -2.719292 -34.476053 -5.840703 229 " " S "A" 2 0.14000 0.14000 "SER " " CA " "    " 6 0 A0A0A0  "C272"  2 1 -1105 FF1E00  16.54 1 -0.099 11.499 -0.783 -12.405 0 -2.072 0 0 -0.203 -4.064 8.703 0.14 1.75 1.975 0.14 0 5.9698658 4.0010643 -3.2105629 553 0 272 548 <> 552 1 553 553 1 0 33 1 <> <> <> <>
  554 2 -2.328127 -35.014570 -7.240474 229 " " S "A" 2 0.50000 0.50000 "SER " " C  " "    " 6 0 A0A0A0  "C273"  2 1 7 <> 15.81 1 -0.91 35.428 -0.491 -52.732 0 0 0 0 -0.203 -18.908 7.92 0.5 1.875 2.112 0.5 0 -0.6643979 8.5551119 -6.348402 554 0 273 549 <> 553 1 554 554 0 0 33 1 <> <> <> <>
  555 15 -1.656742 -36.024603 -7.315317 229 " " S "A" 75 -0.50000 -0.50000 "SER " " O  " "    " 8 0 FF5757  "O274"  2 1 7 <> 17.41 1 0.135 -53.193 3.627 51.032 0 0 -0.169 0 -0.203 1.23 7.055 -0.5 1.48 1.678 -0.5 0 5.0483918 -1.1906688 -8.7325106 555 0 274 550 <> 554 1 555 555 0 0 33 1 <> <> <> <>
  556 3 -1.807090 -33.340501 -5.326176 229 " " S "A" 2 0.14500 0.14500 "SER " " CB " "    " 6 0 A0A0A0  "C275"  2 1 7 <> 15.84 1 0.297 9.222 -0.803 -13.183 0 -2.441 0 0 -0.203 -7.111 8.743 0.145 1.75 1.975 0.145 0 3.5868778 -1.2424225 2.8781061 556 0 275 551 <> 555 1 556 556 2 0 33 1 <> <> <> <>
  557 16 -0.597000 -33.921796 -4.854531 229 " " S "A" 75 -0.68300 -0.68300 "SER " " OG " "    " 8 0 FF5757  "O276"  2 1 7 <> 21.34 1 -1.065 -38.034 -0.028 68.902 0 0 -0.143 0 -0.203 29.43 6.699 -0.683 1.56 1.766 -0.683 0 -3.561094 3.0883815 4.9748883 557 0 276 552 <> 556 1 557 557 1 0 33 1 <> <> <> <>
  558 43 -2.224521 -36.005170 -4.517105 229 " " S "A" 21 0.30000 0.30000 "SER " " H  " "    " 1 0 FFFFFF  "H557"  2 1 7 <> <> <> 0.045 10.638 -0.017 -27.732 0 0 0 0 -0.203 -17.27 5.012 0.3 0.25 0.996 0.3 0 15.053986 22.314962 9.2535048 558 0 <> 553 <> 557 1 558 558 0 0 33 1 <> <> <> <>
  559 41 -3.654316 -33.951894 -6.038421 229 " " S "A" 21 0.06000 0.06000 "SER " " HA " "    " 1 0 FFFFFF  "H558"  2 1 7 <> <> <> 0.023 3.866 1.073 -6.293 0 0 0 0 -0.203 -1.535 7.935 0.06 1.25 1.425 0.06 0 8.0924578 8.1833391 -2.1612263 559 0 <> 554 <> 558 1 559 559 0 0 33 1 <> <> <> <>
  560 41 -2.264661 -32.966436 -4.410315 229 " " S "A" 21 0.06000 0.06000 "SER " " HB3" "    " 1 0 FFFFFF  "H559"  2 1 7 <> <> <> 0.012 4.436 0.469 -6.764 0 0 0 0 -0.203 -2.05 8.192 0.06 1.25 1.425 0.06 0.618 -26.198811 24.266325 -22.421696 560 0 <> 555 <> 559 1 560 560 0 0 33 1 <> <> <> <>
  561 41 -1.661377 -32.518514 -6.027036 229 " " S "A" 21 0.06000 0.06000 "SER " " HB2" "    " 1 0 FFFFFF  "H560"  2 1 7 <> <> <> 0.015 4.881 -0.466 -6.671 0 0 0 0 -0.203 -2.444 6.738 0.06 1.25 1.425 0.06 0 -12.802358 16.240347 19.975046 561 0 <> 556 <> 560 1 561 561 0 0 33 1 <> <> <> <>
  562 42 0.017012 -33.217844 -4.997604 229 " " S "A" 21 0.41800 0.41800 "SER " " HG " "    " 1 0 FFFFFF  "H561"  2 1 7 <> <> <> 0.068 25.276 -0.015 -41.72 0 0 0 0 -0.203 -16.594 5.003 0.418 0.25 0.996 0.418 0 13.010157 -10.786437 7.8246641 562 0 <> 557 <> 561 1 562 562 0 0 33 1 <> <> <> <>
  563 3 -2.391849 -34.830511 -9.658893 230 " " V "A" 2 0.14000 0.14000 "VAL " " CA " "    " 6 0 A0A0A0  "C278"  2 1 -1105 FF1E00  12.16 1 1.35 10.515 -0.533 -10.783 0 -1.592 0 0 0 -1.043 7.673 0.14 1.75 1.975 0.14 0 4.2774816 -2.0042992 0.50162804 563 0 278 558 <> 562 1 563 563 1 0 34 1 <> <> <> <>
  564 2 -1.720790 -33.657667 -10.393933 230 " " V "A" 2 0.50000 0.50000 "VAL " " C  " "    " 6 0 A0A0A0  "C279"  2 1 7 <> 13.16 1 -0.321 32.972 0.034 -50.587 0 0 0 0 0 -17.902 8.052 0.5 1.875 2.112 0.5 0 -5.0089684 -0.89197087 6.2596178 564 0 279 559 <> 563 1 564 564 0 0 34 1 <> <> <> <>
  565 15 -2.299797 -32.602090 -10.414621 230 " " V "A" 75 -0.50000 -0.50000 "VAL " " O  " "    " 8 0 FF5757  "O280"  2 1 7 <> 12.59 1 0.099 -47.573 -0.216 49.101 0 0 -0.142 0 0 1.27 7.176 -0.5 1.48 1.678 -0.5 0 -3.3640332 -2.1627574 9.0313368 565 0 280 560 <> 564 1 565 565 0 0 34 1 <> <> <> <>
  566 3 -3.719334 -35.160165 -10.533170 230 " " V "A" 2 -0.06000 -0.06000 "VAL " " CB " "    " 6 0 A0A0A0  "C281"  2 1 7 <> 13.77 1 2.131 -3.965 -0.763 5.679 0 -1.381 0 0 0 1.702 5.558 -0.06 1.75 1.975 -0.06 0 -1.684008 1.6106428 -4.536118 566 0 281 561 <> 565 1 566 566 1 0 34 1 <> <> <> <>
  567 3 -3.396718 -35.924127 -11.871923 230 " " V "A" 2 -0.18000 -0.18000 "VAL " " CG1" "    " 6 0 A0A0A0  "C282"  2 1 7 <> 12.99 1 0.052 -11.539 -0.332 14.832 0 -1.321 0 0 0 1.692 4.457 -0.18 1.75 1.975 -0.18 0.499 4.4305286 0.1924182 -7.6563005 567 0 282 562 <> 566 1 567 567 3 0 34 1 <> <> <> <>
  568 3 -4.919037 -35.913213 -9.851143 230 " " V "A" 2 -0.18000 -0.18000 "VAL " " CG2" "    " 6 0 A0A0A0  "C283"  2 1 7 <> 14.46 1 0.291 -13.924 -0.26 15.721 0 -0.912 0 0 0 0.917 4.082 -0.18 1.75 1.975 -0.18 6.11 -7.9000545 -3.5601077 -8.1615486 568 0 283 563 <> 567 1 568 568 3 0 34 1 <> <> <> <>
  569 25 -2.780425 -34.404489 -8.298272 230 " " V "A" 38 -0.50000 -0.50000 "VAL " " N  " "    " 7 0 2F2FFF  "N277"  2 1 7 <> 13.6 1 1.561 -35.186 -0.203 46.359 0 0 -0.134 0 0 12.397 7.662 -0.5 1.625 1.92 -0.5 0 0.84290606 -2.6249053 -0.23734343 569 0 277 564 <> 568 1 569 569 1 0 34 1 <> <> <> <>
  570 43 -3.345496 -33.567873 -8.327644 230 " " V "A" 21 0.30000 0.30000 "VAL " " H  " "    " 1 0 FFFFFF  "H569"  2 1 7 <> <> <> 0.122 8.505 -0.021 -28.02 0 0 0 0 0 -19.412 6.395 0.3 0.25 0.996 0.3 0 -2.921808 -5.1246805 0.98624891 570 0 <> 565 <> 569 1 570 570 0 0 34 1 <> <> <> <>
  571 41 -1.780615 -35.732969 -9.666724 230 " " V "A" 21 0.06000 0.06000 "VAL " " HA " "    " 1 0 FFFFFF  "H570"  2 1 7 <> <> <> 0.022 4.022 1.354 -5.737 0 0 0 0 0 -0.339 7.152 0.06 1.25 1.425 0.06 0 11.373613 2.9379957 -15.183199 571 0 <> 566 <> 570 1 571 571 0 0 34 1 <> <> <> <>
  572 41 -4.131413 -34.194437 -10.825848 230 " " V "A" 21 0.06000 0.06000 "VAL " " HB " "    " 1 0 FFFFFF  "H571"  2 1 7 <> <> <> 0.066 4.461 -0.095 -5.443 0 0 0 0 0 -1.011 4.114 0.06 1.25 1.425 0.06 1.235 -10.301622 -2.6870143 -6.5835428 572 0 <> 567 <> 571 1 572 572 0 0 34 1 <> <> <> <>
  573 41 -3.035016 -36.927377 -11.646627 230 " " V "A" 21 0.06000 0.06000 "VAL " "HG11" "    " 1 0 FFFFFF  "H572"  2 1 7 <> <> <> 0.024 4.442 -0.182 -4.525 0 0 0 0 0 -0.241 2.713 0.06 1.25 1.425 0.06 16.149 25.078592 10.19974 3.7570357 573 0 <> 568 <> 572 1 573 573 0 0 34 1 <> <> <> <>
  574 41 -4.261625 -36.024801 -12.527592 230 " " V "A" 21 0.06000 0.06000 "VAL " "HG12" "    " 1 0 FFFFFF  "H573"  2 1 7 <> <> <> 0.024 4.257 -0.045 -4.756 0 0 0 0 0 -0.52 4.076 0.06 1.25 1.425 0.06 0 -4.973371 1.250536 4.586163 574 0 <> 569 <> 573 1 574 574 0 0 34 1 <> <> <> <>
  575 41 -2.491328 -35.691774 -12.432621 230 " " V "A" 21 0.06000 0.06000 "VAL " "HG13" "    " 1 0 FFFFFF  "H574"  2 1 7 <> <> <> 0.024 4.386 -0.363 -4.71 0 0 0 0 0 -0.664 3.951 0.06 1.25 1.425 0.06 0.706 -15.51118 30.280128 -27.388918 575 0 <> 570 <> 574 1 575 575 0 0 34 1 <> <> <> <>
  576 41 -5.153929 -35.619314 -8.828134 230 " " V "A" 21 0.06000 0.06000 "VAL " "HG21" "    " 1 0 FFFFFF  "H575"  2 1 7 <> <> <> 0.024 4.868 -0.129 -4.884 0 0 0 0 0 -0.121 2.565 0.06 1.25 1.425 0.06 22.062 8.5844288 18.016432 -10.575324 576 0 <> 571 <> 575 1 576 576 0 0 34 1 <> <> <> <>
  577 41 -5.874255 -35.884412 -10.375387 230 " " V "A" 21 0.06000 0.06000 "VAL " "HG22" "    " 1 0 FFFFFF  "H576"  2 1 7 <> <> <> 0.024 4.924 -0.036 -5.015 0 0 0 0 0 -0.103 3.535 0.06 1.25 1.425 0.06 3.265 -18.533669 -11.328989 10.787109 577 0 <> 572 <> 576 1 577 577 0 0 34 1 <> <> <> <>
  578 41 -4.659878 -36.966470 -9.743471 230 " " V "A" 21 0.06000 0.06000 "VAL " "HG23" "    " 1 0 FFFFFF  "H577"  2 1 7 <> <> <> 0.024 5.082 0.007 -5.339 0 0 0 0 0 -0.227 3.676 0.06 1.25 1.425 0.06 7.589 -24.619476 -4.1644182 26.169796 578 0 <> 573 <> 577 1 578 578 0 0 34 1 <> <> <> <>
  579 2 -0.095044 -33.508779 -13.289249 231 " " L "A" 2 0.50000 0.50000 "LEU " " C  " "    " 6 0 A0A0A0  "C286"  2 1 7 <> 15.14 1 -0.12 31.809 -0.449 -47.206 0 0 0 0 0 -15.966 8.035 0.5 1.875 2.112 0.5 0 -7.6158652 5.8263645 -1.0053402 579 0 286 574 <> 578 1 579 579 0 0 35 1 <> <> <> <>
  580 15 0.478312 -34.486520 -13.722760 231 " " L "A" 75 -0.50000 -0.50000 "LEU " " O  " "    " 8 0 FF5757  "O287"  2 1 7 <> 16.65 1 0.093 -49.583 0.201 43.29 0 0 -0.123 0 0 -6.122 6.521 -0.5 1.48 1.678 -0.5 0 -0.87566447 0.96815455 -0.67101693 580 0 287 575 <> 579 1 580 580 0 0 35 1 <> <> <> <>
  581 3 1.622515 -33.077592 -11.525222 231 " " L "A" 2 -0.12000 -0.12000 "LEU " " CB " "    " 6 0 A0A0A0  "C288"  2 1 7 <> 10.87 1 2.294 -8.399 -0.956 11.925 0 -2.851 0 0 0 2.013 8.979 -0.12 1.75 1.975 -0.12 0 5.2022209 5.8456049 -6.3054147 581 0 288 576 <> 580 1 581 581 2 0 35 1 <> <> <> <>
  582 3 1.939316 -32.607824 -10.140434 231 " " L "A" 2 -0.06000 -0.06000 "LEU " " CG " "    " 6 0 A0A0A0  "C289"  2 1 7 <> 15 1 0.7 -3.597 -0.846 5.33 0 -2.546 0 0 0 -0.96 8.786 -0.06 1.75 1.975 -0.06 0 7.4789467 2.6171238 -3.9921517 582 0 289 577 <> 581 1 582 582 1 0 35 1 <> <> <> <>
  583 3 3.499930 -32.573537 -9.945677 231 " " L "A" 2 -0.18000 -0.18000 "LEU " " CD1" "    " 6 0 A0A0A0  "C290"  2 1 7 <> 12.33 1 0.123 -13.671 -1.198 18.291 0 -2.893 0 0 0 0.651 7.242 -0.18 1.75 1.975 -0.18 0 5.634922 4.876935 -2.2102053 583 0 290 578 <> 582 1 583 583 3 0 35 1 <> <> <> <>
  584 3 1.440543 -31.162515 -9.741556 231 " " L "A" 2 -0.18000 -0.18000 "LEU " " CD2" "    " 6 0 A0A0A0  "C291"  2 1 7 <> 10.34 1 0.362 -12.603 -1.002 18.814 0 -2.3 0 0 0 3.271 8.249 -0.18 1.75 1.975 -0.18 0 4.004281 3.8320746 6.7731819 584 0 291 579 <> 583 1 584 584 3 0 35 1 <> <> <> <>
  585 25 -0.565338 -33.870538 -10.968943 231 " " L "A" 38 -0.50000 -0.50000 "LEU " " N  " "    " 7 0 2F2FFF  "N284"  2 1 7 <> 11.69 1 1.44 -31.037 1.026 44.674 0 0 -0.117 0 0 15.985 8.392 -0.5 1.625 1.92 -0.5 0 -1.2318138 1.4711691 2.7960937 585 0 284 580 <> 584 1 585 585 1 0 35 1 <> <> <> <>
  586 3 0.106471 -32.990213 -11.893664 231 " " L "A" 2 0.14000 0.14000 "LEU " " CA " "    " 6 0 A0A0A0  "C285"  2 1 -1105 FF1E00  13.54 1 1.522 9.743 -0.558 -10.444 0 -2.313 0 0 0 -2.052 9.029 0.14 1.75 1.975 0.14 0 -0.39207214 -0.55149621 5.8677673 586 0 285 581 <> 585 1 586 586 1 0 35 1 <> <> <> <>
  587 43 -0.344464 -34.852934 -10.890055 231 " " L "A" 21 0.30000 0.30000 "LEU " " H  " "    " 1 0 FFFFFF  "H586"  2 1 7 <> <> <> 0.07 5.778 -0.032 -26.376 0 0 0 0 0 -20.56 6.923 0.3 0.25 0.996 0.3 0 -9.7750654 -0.75145519 -0.96247172 587 0 <> 582 <> 586 1 587 587 0 0 35 1 <> <> <> <>
  588 41 -0.196327 -31.953764 -11.744720 231 " " L "A" 21 0.06000 0.06000 "LEU " " HA " "    " 1 0 FFFFFF  "H587"  2 1 7 <> <> <> 0.052 3.31 1.116 -5.713 0 0 0 0 0 -1.234 7.771 0.06 1.25 1.425 0.06 0 4.1700382 3.4735348 -12.866197 588 0 <> 583 <> 587 1 588 588 0 0 35 1 <> <> <> <>
  589 41 2.010500 -32.408155 -12.292960 231 " " L "A" 21 0.06000 0.06000 "LEU " " HB2" "    " 1 0 FFFFFF  "H588"  2 1 7 <> <> <> 0.114 4.126 -0.253 -5.479 0 0 0 0 0 -1.492 6.858 0.06 1.25 1.425 0.06 0 -6.5301762 18.970737 -0.789931 589 0 <> 584 <> 588 1 589 589 0 0 35 1 <> <> <> <>
  590 41 1.975531 -34.085271 -11.744450 231 " " L "A" 21 0.06000 0.06000 "LEU " " HB3" "    " 1 0 FFFFFF  "H589"  2 1 7 <> <> <> 0.148 3.926 -0.005 -5.497 0 0 0 0 0 -1.429 7.422 0.06 1.25 1.425 0.06 0 -8.3401728 -7.1682696 31.705847 590 0 <> 585 <> 589 1 590 590 0 0 35 1 <> <> <> <>
  591 41 1.539636 -33.277315 -9.378763 231 " " L "A" 21 0.06000 0.06000 "LEU " " HG " "    " 1 0 FFFFFF  "H590"  2 1 7 <> <> <> 0.061 4.435 -0.2 -6.041 0 0 0 0 0 -1.746 6.622 0.06 1.25 1.425 0.06 0.088 -19.145632 0.44595435 -19.871532 591 0 <> 586 <> 590 1 591 591 0 0 35 1 <> <> <> <>
  592 41 3.810504 -32.269064 -8.946206 231 " " L "A" 21 0.06000 0.06000 "LEU " "HD11" "    " 1 0 FFFFFF  "H591"  2 1 7 <> <> <> 0.024 4.729 -0.441 -5.865 0 0 0 0 0 -1.554 5.306 0.06 1.25 1.425 0.06 0.265 11.407766 13.096139 -6.5078883 592 0 <> 587 <> 591 1 592 592 0 0 35 1 <> <> <> <>
  593 41 3.937283 -33.520105 -10.263216 231 " " L "A" 21 0.06000 0.06000 "LEU " "HD12" "    " 1 0 FFFFFF  "H592"  2 1 7 <> <> <> 0.024 4.727 -0.45 -5.68 0 0 0 0 0 -1.378 6.097 0.06 1.25 1.425 0.06 0 2.3607144 4.1135492 -4.4442205 593 0 <> 588 <> 592 1 593 593 0 0 35 1 <> <> <> <>
  594 41 3.984709 -31.842998 -10.593293 231 " " L "A" 21 0.06000 0.06000 "LEU " "HD13" "    " 1 0 FFFFFF  "H593"  2 1 7 <> <> <> 0.024 4.922 -0.431 -5.645 0 0 0 0 0 -1.13 5.43 0.06 1.25 1.425 0.06 0 27.590231 -10.063899 -2.6292765 594 0 <> 589 <> 593 1 594 594 0 0 35 1 <> <> <> <>
  595 41 0.355272 -31.159097 -9.842922 231 " " L "A" 21 0.06000 0.06000 "LEU " "HD21" "    " 1 0 FFFFFF  "H594"  2 1 7 <> <> <> 0.024 4.3 -0.436 -5.909 0 0 0 0 0 -2.022 5.76 0.06 1.25 1.425 0.06 0 1.5925912 -1.4874432 32.414551 595 0 <> 590 <> 594 1 595 595 0 0 35 1 <> <> <> <>
  596 41 1.726599 -30.829885 -8.743744 231 " " L "A" 21 0.06000 0.06000 "LEU " "HD22" "    " 1 0 FFFFFF  "H595"  2 1 7 <> <> <> 0.024 4.756 0.124 -6.022 0 0 0 0 0 -1.117 7.719 0.06 1.25 1.425 0.06 0 19.750917 -24.420324 11.677096 596 0 <> 591 <> 595 1 596 596 0 0 35 1 <> <> <> <>
  597 41 1.811985 -30.440731 -10.468990 231 " " L "A" 21 0.06000 0.06000 "LEU " "HD23" "    " 1 0 FFFFFF  "H596"  2 1 7 <> <> <> 0.024 4.169 -0.252 -5.87 0 0 0 0 0 -1.929 7.083 0.06 1.25 1.425 0.06 0 17.179138 0.85170364 10.543285 597 0 <> 592 <> 596 1 597 597 0 0 35 1 <> <> <> <>
  598 2 -2.838578 -32.119234 -17.135781 232 " " D "A" 2 0.70000 0.70000 "ASP " " CG " "    " 6 0 A0A0A0  "C297"  2 1 7 <> 24.22 1 -1.26 -13.05 -0.619 13.082 0 0 0 0 0 -1.847 4.347 0.7 1.875 2.112 0.7 9.57 -0.56281942 3.8529716 -3.2348905 598 0 297 593 <> 597 1 598 598 0 0 36 1 <> <> <> <>
  599 15 -2.676191 -33.007429 -17.988859 232 " " D "A" 75 -0.80000 -0.80000 "ASP " " OD1" "    " 8 0 FF5757  "O298"  2 1 7 <> 32.25 1 0.222 13.09 -0.8 -25.047 0 0 -0.022 0 0 -12.557 2.934 -0.8 1.48 1.678 -0.8 20.429 0.20338257 -4.6317978 -1.5160137 599 0 298 594 <> 598 1 599 599 0 0 36 1 <> <> <> <>
  600 18 -3.131474 -30.941391 -17.427218 232 " " D "A" 75 -0.80000 -0.80000 "ASP " " OD2" "    " 8 -1 FF5757  "O299"  2 1 7 <> 28.1 1 0.249 11.594 1.782 -21.331 0 0 -0.329 0 0 -8.035 4.082 -0.8 1.48 1.678 -0.8 14.28 2.6830812 8.1619186 -0.90144473 600 0 299 595 <> 599 1 600 600 0 0 36 1 <> <> <> <>
  601 25 -1.051006 -32.845823 -13.934799 232 " " D "A" 38 -0.50000 -0.50000 "ASP " " N  " "    " 7 0 2F2FFF  "N292"  2 1 7 <> 15.24 1 -0.335 -32.168 -0.751 39.815 0 0 -0.132 0 0 6.43 7.347 -0.5 1.625 1.92 -0.5 0 3.9207623 0.9598338 6.7144742 601 0 292 596 <> 600 1 601 601 1 0 36 1 <> <> <> <>
  602 3 -1.268266 -33.066995 -15.384198 232 " " D "A" 2 0.14000 0.14000 "ASP " " CA " "    " 6 0 A0A0A0  "C293"  2 1 -1105 FF1E00  17.75 1 -0.158 9.133 -0.462 -7.092 0 -1.652 0 0 0 -0.232 6.568 0.14 1.75 1.975 0.14 0 9.1405096 3.7283113 1.1341162 602 0 293 597 <> 601 1 602 602 1 0 36 1 <> <> <> <>
  603 2 -0.165161 -32.321378 -16.190605 232 " " D "A" 2 0.50000 0.50000 "ASP " " C  " "    " 6 0 A0A0A0  "C294"  2 1 7 <> 17.03 1 0.809 30.823 -0.289 -43.172 0 0 0 0 0 -11.827 6.551 0.5 1.875 2.112 0.5 0 4.3487787 2.1334379 0.37298915 603 0 294 598 <> 602 1 603 603 0 0 36 1 <> <> <> <>
  604 15 0.054029 -31.105732 -15.908698 232 " " D "A" 75 -0.50000 -0.50000 "ASP " " O  " "    " 8 0 FF5757  "O295"  2 1 7 <> 18.28 1 0.202 -54.658 -0.305 41.655 0 0 -0.202 0 0 -13.307 5.751 -0.5 1.48 1.678 -0.5 0 1.3092963 0.34912491 0.70384526 604 0 295 599 <> 603 1 604 604 0 0 36 1 <> <> <> <>
  605 3 -2.658104 -32.494337 -15.715097 232 " " D "A" 2 -0.22000 -0.22000 "ASP " " CB " "    " 6 0 A0A0A0  "C296"  2 1 7 <> 18.39 1 -0.294 -18.603 -0.722 16.808 0 -1.281 0 0 0 -4.092 5.375 -0.22 1.75 1.975 -0.22 0 -1.7663784 -3.2965696 5.1418076 605 0 296 600 <> 604 1 605 605 2 0 36 1 <> <> <> <>
  606 43 -1.526218 -32.075716 -13.486241 232 " " D "A" 21 0.30000 0.30000 "ASP " " H  " "    " 1 0 FFFFFF  "H605"  2 1 7 <> <> <> 0.073 9.999 -0.018 -23.794 0 0 0 0 0 -13.74 5.941 0.3 0.25 0.996 0.3 0 -2.5434866 3.3837099 -4.2952647 606 0 <> 601 <> 605 1 606 606 0 0 36 1 <> <> <> <>
  607 41 -1.396933 -34.097032 -15.716727 232 " " D "A" 21 0.06000 0.06000 "ASP " " HA " "    " 1 0 FFFFFF  "H606"  2 1 7 <> <> <> 0.029 3.001 0.906 -4.603 0 0 0 0 0 -0.668 4.953 0.06 1.25 1.425 0.06 0 41.661522 -2.5576568 8.0219908 607 0 <> 602 <> 606 1 607 607 0 0 36 1 <> <> <> <>
  608 41 -2.853088 -31.588308 -15.141340 232 " " D "A" 21 0.06000 0.06000 "ASP " " HB3" "    " 1 0 FFFFFF  "H607"  2 1 7 <> <> <> 0.022 3.717 -0.118 -4.039 0 0 0 0 0 -0.419 3.47 0.06 1.25 1.425 0.06 9.795 0.73132867 -4.4709759 7.8451748 608 0 <> 603 <> 607 1 608 608 0 0 36 1 <> <> <> <>
  609 41 -3.458223 -33.175813 -15.426136 232 " " D "A" 21 0.06000 0.06000 "ASP " " HB2" "    " 1 0 FFFFFF  "H608"  2 1 7 <> <> <> 0.016 3.92 0.016 -4.5 0 0 0 0 0 -0.548 5.293 0.06 1.25 1.425 0.06 0 7.9170346 -10.970746 13.856288 609 0 <> 604 <> 608 1 609 609 0 0 36 1 <> <> <> <>
  610 3 1.862008 -32.544210 -17.526854 233 " " M "A" 2 0.14000 0.14000 "MET " " CA " "    " 6 0 A0A0A0  "C301"  2 1 -1106 FF3C00  15.19 1 1.317 8.088 -0.684 -7.205 0 -1.999 0 0 0 -0.483 7.317 0.14 1.75 1.975 0.14 0 -5.5065732 -3.3010159 0.86753058 610 0 301 605 <> 609 1 610 610 1 0 37 1 <> <> <> <>
  611 2 2.042489 -32.830999 -19.038819 233 " " M "A" 2 0.50000 0.50000 "MET " " C  " "    " 6 0 A0A0A0  "C302"  2 1 7 <> 14.17 1 -0.501 28.109 -0.872 -39.821 0 0 0 0 0 -13.084 6.413 0.5 1.875 2.112 0.5 0 -2.8278108 -2.8360138 -0.28827256 611 0 302 606 <> 610 1 611 611 0 0 37 1 <> <> <> <>
  612 15 1.494818 -33.833513 -19.566111 233 " " M "A" 75 -0.50000 -0.50000 "MET " " O  " "    " 8 0 FF5757  "O303"  2 1 7 <> 13.54 1 0.016 -45.226 0.571 36.243 0 0 -0.121 0 0 -8.515 5.243 -0.5 1.48 1.678 -0.5 0.313 6.9142265 0.079749741 -1.4480299 612 0 303 607 <> 611 1 612 612 0 0 37 1 <> <> <> <>
  613 3 3.079341 -33.181085 -16.717785 233 " " M "A" 2 -0.12000 -0.12000 "MET " " CB " "    " 6 0 A0A0A0  "C304"  2 1 7 <> 15.29 1 2.462 -7.46 -0.81 9.693 0 -2.326 0 0 0 1.559 7.953 -0.12 1.75 1.975 -0.12 0 1.8129815 3.4655995 1.4359289 613 0 304 608 <> 612 1 613 613 2 0 37 1 <> <> <> <>
  614 3 3.440274 -32.579122 -15.376951 233 " " M "A" 2 0.04750 0.04750 "MET " " CG " "    " 6 0 A0A0A0  "C305"  2 1 7 <> 16.09 1 0.653 3.082 -1.063 -3.954 0 -2.72 0 0 0 -4.002 8.157 0.0475 1.75 1.975 0.048 0 3.6513424 -0.42369977 -4.3994451 614 0 305 609 <> 613 1 614 614 2 0 37 1 <> <> <> <>
  615 49 4.327994 -33.586080 -14.229234 233 " " M "A" 13 -0.33500 -0.33500 "MET " " SD " "    " 16 0 E1E11E  "S306"  2 1 7 <> 20.55 1 0.271 -24.199 -2.81 29.098 0 -5.399 0 0 0 -3.04 7.051 -0.335 1.8 2.03 -0.335 0 -2.7371278 0.69791257 0.48273501 615 0 306 610 <> 614 1 615 615 0 0 37 1 <> <> <> <>
  616 3 6.039573 -33.366304 -14.921320 233 " " M "A" 2 -0.01250 -0.01250 "MET " " CE " "    " 6 0 A0A0A0  "C307"  2 1 7 <> 16.1 1 0.13 -0.966 -0.951 1.889 0 -3.314 0 0 0 -3.213 6.489 -0.0125 1.75 1.975 -0.013 0 2.9628429 -2.5892532 -7.2398973 616 0 307 611 <> 615 1 616 616 3 0 37 1 <> <> <> <>
  617 25 0.569946 -32.977815 -17.075621 233 " " M "A" 38 -0.50000 -0.50000 "MET " " N  " "    " 7 0 2F2FFF  "N300"  2 1 7 <> 15.98 1 1.705 -30.885 0.282 34.494 0 0 -0.12 0 0 5.475 6.468 -0.5 1.625 1.92 -0.5 0.115 3.4069901 -4.5733056 -0.59250301 617 0 300 612 <> 616 1 617 617 1 0 37 1 <> <> <> <>
  618 43 0.334474 -33.956655 -17.156378 233 " " M "A" 21 0.30000 0.30000 "MET " " H  " "    " 1 0 FFFFFF  "H617"  2 1 7 <> <> <> 0.187 4.497 -0.024 -20.214 0 0 0 0 0 -15.554 5.218 0.3 0.25 0.996 0.3 0 -23.188763 1.0377902 8.9441614 618 0 <> 613 <> 617 1 618 618 0 0 37 1 <> <> <> <>
  619 41 1.934671 -31.456754 -17.510796 233 " " M "A" 21 0.06000 0.06000 "MET " " HA " "    " 1 0 FFFFFF  "H618"  2 1 7 <> <> <> 0.055 3.349 1.108 -4.817 0 0 0 0 0 -0.305 6.192 0.06 1.25 1.425 0.06 0 -0.76889181 -3.5500062 -3.7102981 619 0 <> 614 <> 618 1 619 619 0 0 37 1 <> <> <> <>
  620 41 3.935054 -33.430872 -17.345053 233 " " M "A" 21 0.06000 0.06000 "MET " " HB3" "    " 1 0 FFFFFF  "H619"  2 1 7 <> <> <> 0.054 3.224 1.728 -4.634 0 0 0 0 0 0.372 6.28 0.06 1.25 1.425 0.06 0 2.519325 12.530241 -1.2101388 620 0 <> 615 <> 619 1 620 620 0 0 37 1 <> <> <> <>
  621 41 2.626716 -34.102708 -16.351942 233 " " M "A" 21 0.06000 0.06000 "MET " " HB2" "    " 1 0 FFFFFF  "H620"  2 1 7 <> <> <> 0.035 2.876 -0.389 -4.555 0 0 0 0 0 -2.035 6.248 0.06 1.25 1.425 0.06 0 -1.8185946 4.6252155 -0.13579416 621 0 <> 616 <> 620 1 621 621 0 0 37 1 <> <> <> <>
  622 41 2.525464 -32.195276 -14.925409 233 " " M "A" 21 0.06000 0.06000 "MET " " HG3" "    " 1 0 FFFFFF  "H621"  2 1 7 <> <> <> 0.016 4.385 -0.256 -5.34 0 0 0 0 0 -1.195 7.07 0.06 1.25 1.425 0.06 0 3.114043 11.694677 -15.789541 622 0 <> 617 <> 621 1 622 622 0 0 37 1 <> <> <> <>
  623 41 4.147322 -31.758363 -15.497553 233 " " M "A" 21 0.06000 0.06000 "MET " " HG2" "    " 1 0 FFFFFF  "H622"  2 1 7 <> <> <> 0.018 4.752 -0.146 -5.466 0 0 0 0 0 -0.841 7.385 0.06 1.25 1.425 0.06 0 17.104204 -9.5275431 12.513718 623 0 <> 618 <> 622 1 623 623 0 0 37 1 <> <> <> <>
  624 41 6.747521 -34.137411 -14.617508 233 " " M "A" 21 0.06000 0.06000 "MET " " HE1" "    " 1 0 FFFFFF  "H623"  2 1 7 <> <> <> 0.018 4.627 -0.091 -5.187 0 0 0 0 0 -0.632 5.325 0.06 1.25 1.425 0.06 0 9.8247814 12.118343 14.099824 624 0 <> 619 <> 623 1 624 624 0 0 37 1 <> <> <> <>
  625 41 6.033633 -33.409891 -16.010431 233 " " M "A" 21 0.06000 0.06000 "MET " " HE2" "    " 1 0 FFFFFF  "H624"  2 1 7 <> <> <> 0.018 4.524 1.119 -4.87 0 0 0 0 0 0.792 5.042 0.06 1.25 1.425 0.06 0 -2.1320212 4.869616 -7.510613 625 0 <> 620 <> 624 1 625 625 0 0 37 1 <> <> <> <>
  626 41 6.439478 -32.379057 -14.689966 233 " " M "A" 21 0.06000 0.06000 "MET " " HE3" "    " 1 0 FFFFFF  "H625"  2 1 7 <> <> <> 0.018 4.842 -0.489 -5.195 0 0 0 0 0 -0.825 5.211 0.06 1.25 1.425 0.06 0 4.7421799 -1.0634887 -16.826468 626 0 <> 621 <> 625 1 626 626 0 0 37 1 <> <> <> <>
  627 2 4.996997 -32.196046 -21.110298 234 " " D "A" 2 0.50000 0.50000 "ASP " " C  " "    " 6 0 A0A0A0  "C310"  2 1 7 <> 17.05 1 -0.188 25.551 -0.174 -38.29 0 0 0 0 0 -13.1 6.618 0.5 1.875 2.112 0.5 0 4.2355185 -2.6877317 -6.5361562 627 0 310 622 <> 626 1 627 627 0 0 38 1 <> <> <> <>
  628 15 5.645468 -31.755233 -20.184227 234 " " D "A" 75 -0.50000 -0.50000 "ASP " " O  " "    " 8 0 FF5757  "O311"  2 1 7 <> 17.81 1 0.028 -51.086 -0.661 38.157 0 0 -0.117 0 0 -13.679 6.028 -0.5 1.48 1.678 -0.5 0 4.2666459 -0.30885512 -5.5503678 628 0 311 623 <> 627 1 628 628 0 0 38 1 <> <> <> <>
  629 3 2.697702 -31.153066 -21.965367 234 " " D "A" 2 -0.22000 -0.22000 "ASP " " CB " "    " 6 0 A0A0A0  "C312"  2 1 7 <> 16.71 1 1.349 -16.39 -0.646 14.528 0 -1.558 0 0 0 -2.717 5.611 -0.22 1.75 1.975 -0.22 0 13.380664 -1.3167791 4.1110759 629 0 312 624 <> 628 1 629 629 2 0 38 1 <> <> <> <>
  630 2 3.061995 -31.177932 -23.471134 234 " " D "A" 2 0.70000 0.70000 "ASP " " CG " "    " 6 0 A0A0A0  "C313"  2 1 7 <> 22.14 1 0.082 -13.192 0.104 13.631 0 0 0 0 0 0.624 4.67 0.7 1.875 2.112 0.7 1.078 3.5773404 2.5255182 1.022198 630 0 313 625 <> 629 1 630 630 0 0 38 1 <> <> <> <>
  631 15 3.235169 -32.242033 -24.042465 234 " " D "A" 75 -0.80000 -0.80000 "ASP " " OD1" "    " 8 0 FF5757  "O314"  2 1 7 <> 22.15 1 0.142 10.106 1.899 -22.926 0 0 -0.299 0 0 -11.078 4.097 -0.8 1.48 1.678 -0.8 3.44 -4.6387367 -3.777344 -5.0971475 631 0 314 626 <> 630 1 631 631 0 0 38 1 <> <> <> <>
  632 18 2.796535 -30.121713 -24.028492 234 " " D "A" 75 -0.80000 -0.80000 "ASP " " OD2" "    " 8 -1 FF5757  "O315"  2 1 7 <> 23.71 1 0.092 9.854 -0.5 -23.669 0 0 -0.241 0 0 -14.463 3.174 -0.8 1.48 1.678 -0.8 26.37 -1.2680521 0.9417932 -0.32235807 632 0 315 627 <> 631 1 632 632 0 0 38 1 <> <> <> <>
  633 25 2.941803 -32.007528 -19.618834 234 " " D "A" 38 -0.50000 -0.50000 "ASP " " N  " "    " 7 0 2F2FFF  "N308"  2 1 7 <> 14.52 1 0.664 -29.556 -0.279 33.157 0 0 -0.118 0 0 3.867 6.488 -0.5 1.625 1.92 -0.5 0 4.3872046 -4.1618805 -2.6996298 633 0 308 628 <> 632 1 633 633 1 0 38 1 <> <> <> <>
  634 3 3.428869 -32.117845 -21.011864 234 " " D "A" 2 0.14000 0.14000 "ASP " " CA " "    " 6 0 A0A0A0  "C309"  2 1 -1106 FF3C00  17.47 1 0.702 8.126 -0.214 -5.462 0 -1.904 0 0 0 1.247 6.558 0.14 1.75 1.975 0.14 0 -5.9104767 -0.38254675 -7.3946896 634 0 309 629 <> 633 1 634 634 1 0 38 1 <> <> <> <>
  635 43 3.431195 -31.327684 -19.054560 234 " " D "A" 21 0.30000 0.30000 "ASP " " H  " "    " 1 0 FFFFFF  "H634"  2 1 7 <> <> <> 0.009 7.76 -0.02 -20.783 0 0 0 0 0 -13.033 5.698 0.3 0.25 0.996 0.3 0 6.6648655 -5.6141062 -2.9253147 635 0 <> 630 <> 634 1 635 635 0 0 38 1 <> <> <> <>
  636 41 3.086312 -33.077165 -21.399760 234 " " D "A" 21 0.06000 0.06000 "ASP " " HA " "    " 1 0 FFFFFF  "H635"  2 1 7 <> <> <> 0.066 2.624 0.656 -4.079 0 0 0 0 0 -0.733 5.122 0.06 1.25 1.425 0.06 0 4.4330764 -3.787874 -8.1075401 636 0 <> 631 <> 635 1 636 636 0 0 38 1 <> <> <> <>
  637 41 2.977955 -30.151369 -21.639536 234 " " D "A" 21 0.06000 0.06000 "ASP " " HB3" "    " 1 0 FFFFFF  "H636"  2 1 7 <> <> <> 0.044 3.197 -0.124 -3.732 0 0 0 0 0 -0.615 4.704 0.06 1.25 1.425 0.06 0.176 -2.2664702 -0.21615624 14.185903 637 0 <> 632 <> 636 1 637 637 0 0 38 1 <> <> <> <>
  638 41 1.653339 -31.409744 -21.787817 234 " " D "A" 21 0.06000 0.06000 "ASP " " HB2" "    " 1 0 FFFFFF  "H637"  2 1 7 <> <> <> 0.059 3.175 -0.216 -3.618 0 0 0 0 0 -0.599 4.133 0.06 1.25 1.425 0.06 0 13.48181 9.4107704 20.214403 638 0 <> 633 <> 637 1 638 638 0 0 38 1 <> <> <> <>
  639 3 9.032970 -33.386404 -23.588417 235 " " I "A" 2 -0.18000 -0.18000 "ILE " " CG2" "    " 6 0 A0A0A0  "C322"  2 1 7 <> 20.65 1 0.696 -7.826 0.088 10.141 0 -0.796 0 0 0 2.303 4.465 -0.18 1.75 1.975 -0.18 1.247 -1.1681664 -2.0048354 1.4969107 639 0 322 634 <> 638 1 639 639 3 0 39 1 <> <> <> <>
  640 3 7.899833 -36.158147 -22.926344 235 " " I "A" 2 -0.18000 -0.18000 "ILE " " CD1" "    " 6 0 A0A0A0  "C323"  2 1 7 <> 21.14 1 0.539 -9.112 -0.743 12.023 0 -1.539 0 0 0 1.168 5.56 -0.18 1.75 1.975 -0.18 0 -4.5864496 -6.2591343 0.070567586 640 0 323 635 <> 639 1 640 640 3 0 39 1 <> <> <> <>
  641 25 5.658239 -32.554231 -22.211352 235 " " I "A" 38 -0.50000 -0.50000 "ILE " " N  " "    " 7 0 2F2FFF  "N316"  2 1 7 <> 18.76 1 1.433 -30.205 3.3 28.051 0 0 -0.306 0 0 2.273 6.175 -0.5 1.625 1.92 -0.5 0 -2.9892013 -0.65107065 12.558278 641 0 316 636 <> 640 1 641 641 1 0 39 1 <> <> <> <>
  642 3 7.004769 -32.334688 -22.544358 235 " " I "A" 2 0.14000 0.14000 "ILE " " CA " "    " 6 0 A0A0A0  "C317"  2 1 -1106 FF3C00  18.55 1 2.071 8.77 -0.108 -5.514 0 -1.361 0 0 0 3.857 6.392 0.14 1.75 1.975 0.14 0 3.6628873 6.6168981 -9.0921812 642 0 317 637 <> 641 1 642 642 1 0 39 1 <> <> <> <>
  643 2 6.944326 -31.197612 -23.607771 235 " " I "A" 2 0.50000 0.50000 "ILE " " C  " "    " 6 0 A0A0A0  "C318"  2 1 7 <> 20.11 1 0.358 24.271 0.859 -35.438 0 0 0 0 0 -9.95 5.589 0.5 1.875 2.112 0.5 0 2.9420104 2.1836567 -14.379973 643 0 318 638 <> 642 1 643 643 0 0 39 1 <> <> <> <>
  644 15 6.171063 -31.150255 -24.541693 235 " " I "A" 75 -0.50000 -0.50000 "ILE " " O  " "    " 8 0 FF5757  "O319"  2 1 7 <> 19.6 1 0.003 -40.768 -0.263 31.016 0 0 0 0 0 -10.012 3.577 -0.5 1.48 1.678 -0.5 12.612 3.217283 -0.72343087 10.084131 644 0 319 639 <> 643 1 644 644 0 0 39 1 <> <> <> <>
  645 3 7.598807 -33.626993 -23.196120 235 " " I "A" 2 -0.06000 -0.06000 "ILE " " CB " "    " 6 0 A0A0A0  "C320"  2 1 7 <> 20.83 1 2.795 -2.86 -0.701 4.074 0 -0.99 0 0 0 2.318 5.142 -0.06 1.75 1.975 -0.06 0 -5.0428452 -6.5683279 5.6368489 645 0 320 640 <> 644 1 645 645 1 0 39 1 <> <> <> <>
  646 3 7.453847 -34.846929 -22.275149 235 " " I "A" 2 -0.12000 -0.12000 "ILE " " CG1" "    " 6 0 A0A0A0  "C321"  2 1 7 <> 20.79 1 1.346 -5.729 -0.574 7.593 0 -1.072 0 0 0 1.563 5.27 -0.12 1.75 1.975 -0.12 0 -6.0118456 -1.0295063 0.48291188 646 0 321 641 <> 645 1 646 646 2 0 39 1 <> <> <> <>
  647 43 5.179874 -32.952612 -23.006689 235 " " I "A" 21 0.30000 0.30000 "ILE " " H  " "    " 1 0 FFFFFF  "H646"  2 1 7 <> <> <> 0.027 3.141 -0.031 -16.47 0 0 0 0 0 -13.333 4.644 0.3 0.25 0.996 0.3 0 3.5265172 8.4814911 4.0648422 647 0 <> 642 <> 646 1 647 647 0 0 39 1 <> <> <> <>
  648 41 7.568593 -31.938219 -21.699955 235 " " I "A" 21 0.06000 0.06000 "ILE " " HA " "    " 1 0 FFFFFF  "H647"  2 1 7 <> <> <> 0.006 3.286 0.601 -4.141 0 0 0 0 0 -0.248 6.145 0.06 1.25 1.425 0.06 0 5.2277627 11.92265 -12.628281 648 0 <> 643 <> 647 1 648 648 0 0 39 1 <> <> <> <>
  649 41 6.992626 -33.792127 -24.086838 235 " " I "A" 21 0.06000 0.06000 "ILE " " HB " "    " 1 0 FFFFFF  "H648"  2 1 7 <> <> <> 0.113 3.046 -0.053 -3.352 0 0 0 0 0 -0.246 3.22 0.06 1.25 1.425 0.06 5.736 -1.301885 -12.450215 4.1813745 649 0 <> 644 <> 648 1 649 649 0 0 39 1 <> <> <> <>
  650 41 6.386741 -34.867742 -22.053896 235 " " I "A" 21 0.06000 0.06000 "ILE " "HG12" "    " 1 0 FFFFFF  "H649"  2 1 7 <> <> <> 0.051 3.336 -0.174 -3.633 0 0 0 0 0 -0.42 4.023 0.06 1.25 1.425 0.06 0.176 -5.8843975 -34.471348 -2.0480564 650 0 <> 645 <> 649 1 650 650 0 0 39 1 <> <> <> <>
  651 41 8.087501 -34.785020 -21.390414 235 " " I "A" 21 0.06000 0.06000 "ILE " "HG13" "    " 1 0 FFFFFF  "H650"  2 1 7 <> <> <> 0.066 3.506 -0.325 -3.714 0 0 0 0 0 -0.467 4.168 0.06 1.25 1.425 0.06 0 3.6092811 -24.480848 -4.7668695 651 0 <> 646 <> 650 1 651 651 0 0 39 1 <> <> <> <>
  652 41 9.564511 -32.920045 -22.758913 235 " " I "A" 21 0.06000 0.06000 "ILE " "HG21" "    " 1 0 FFFFFF  "H651"  2 1 7 <> <> <> 0.025 2.814 -0.275 -3.05 0 0 0 0 0 -0.487 2.794 0.06 1.25 1.425 0.06 13.943 -15.695826 2.1374972 8.4773598 652 0 <> 647 <> 651 1 652 652 0 0 39 1 <> <> <> <>
  653 41 9.696681 -34.210886 -23.848828 235 " " I "A" 21 0.06000 0.06000 "ILE " "HG22" "    " 1 0 FFFFFF  "H652"  2 1 7 <> <> <> 0.025 2.845 0.254 -3.255 0 0 0 0 0 -0.132 3.764 0.06 1.25 1.425 0.06 3.089 -13.219587 -3.9572444 -23.037405 653 0 <> 648 <> 652 1 653 653 0 0 39 1 <> <> <> <>
  654 41 9.237997 -32.756208 -24.453818 235 " " I "A" 21 0.06000 0.06000 "ILE " "HG23" "    " 1 0 FFFFFF  "H653"  2 1 7 <> <> <> 0.025 2.96 0.443 -3.587 0 0 0 0 0 -0.16 4.973 0.06 1.25 1.425 0.06 0 -1.7510097 -2.1531084 1.2508721 654 0 <> 649 <> 653 1 654 654 0 0 39 1 <> <> <> <>
  655 41 7.745267 -37.113603 -22.425032 235 " " I "A" 21 0.06000 0.06000 "ILE " "HD11" "    " 1 0 FFFFFF  "H654"  2 1 7 <> <> <> 0.025 2.896 -0.331 -3.87 0 0 0 0 0 -1.28 4.488 0.06 1.25 1.425 0.06 0 -4.9100614 -6.3546095 -0.21116063 655 0 <> 650 <> 654 1 655 655 0 0 39 1 <> <> <> <>
  656 41 7.480331 -36.350244 -23.913876 235 " " I "A" 21 0.06000 0.06000 "ILE " "HD12" "    " 1 0 FFFFFF  "H655"  2 1 7 <> <> <> 0.025 3.005 -0.337 -3.79 0 0 0 0 0 -1.098 4.416 0.06 1.25 1.425 0.06 2.912 3.4378932 -6.2235227 -3.3450899 656 0 <> 651 <> 655 1 656 656 0 0 39 1 <> <> <> <>
  657 41 8.975655 -36.041212 -23.056847 235 " " I "A" 21 0.06000 0.06000 "ILE " "HD13" "    " 1 0 FFFFFF  "H656"  2 1 7 <> <> <> 0.025 3.57 0.062 -4.05 0 0 0 0 0 -0.394 5.372 0.06 1.25 1.425 0.06 0 -2.4356966 -8.7435198 15.574442 657 0 <> 652 <> 656 1 657 657 0 0 39 1 <> <> <> <>
  658 16 9.131205 -26.866586 -24.004456 236 " " S "A" 75 -0.68300 -0.68300 "SER " " OG " "    " 8 0 FF5757  "O329"  0 1 7 <> 19.78 1 -0.595 -47.447 2.474 49.921 0 0 -0.251 0 -0.435 3.668 5.924 -0.683 1.56 1.766 -0.683 0 -2.2988644 -3.7218251 -3.1325884 658 0 329 653 <> 657 1 658 658 1 0 40 1 <> <> <> <>
  659 25 7.857384 -30.237417 -23.449160 236 " " S "A" 38 -0.50000 -0.50000 "SER " " N  " "    " 7 0 2F2FFF  "N324"  0 1 7 <> 20.46 1 1.38 -30.385 -0.561 29.471 0 0 -0.124 0 -0.435 -0.655 6.41 -0.5 1.625 1.92 -0.5 0 5.1491714 -1.0849507 -8.5325899 659 0 324 654 <> 658 1 659 659 1 0 40 1 <> <> <> <>
  660 3 8.257686 -29.168872 -24.379929 236 " " S "A" 2 0.14000 0.14000 "SER " " CA " "    " 6 0 A0A0A0  "C325"  0 1 -1106 FF3C00  21.15 1 0.055 10.979 -0.642 -6.989 0 -1.738 0 0 -0.435 1.23 5.735 0.14 1.75 1.975 0.14 0 -2.1104448 -1.0481015 -4.0869579 660 0 325 655 <> 659 1 660 660 1 0 40 1 <> <> <> <>
  661 2 9.256551 -29.752290 -25.418310 236 " " S "A" 2 0.50000 0.50000 "SER " " C  " "    " 6 0 A0A0A0  "C326"  0 1 7 <> 22.46 1 -1.332 32.877 2.783 -35.218 0 0 0 0 -0.435 -1.324 5.084 0.5 1.875 2.112 0.5 1.752 -1.3299768 -11.572378 0.40770859 661 0 326 656 <> 660 1 661 661 0 0 40 1 <> <> <> <>
  662 15 10.303405 -30.244686 -25.080561 236 " " S "A" 75 -0.50000 -0.50000 "SER " " O  " "    " 8 0 FF5757  "O327"  0 1 7 <> 23.01 1 0.007 -41.764 0.239 32.683 0 0 -0.122 0 -0.435 -9.392 4.373 -0.5 1.48 1.678 -0.5 1.772 5.1006246 6.9785395 -1.0663793 662 0 327 657 <> 661 1 662 662 0 0 40 1 <> <> <> <>
  663 3 8.974568 -28.150262 -23.477169 236 " " S "A" 2 0.14500 0.14500 "SER " " CB " "    " 6 0 A0A0A0  "C328"  0 1 7 <> 20.14 1 0.447 10.211 -1.11 -7.464 0 -2.031 0 0 -0.435 -0.381 5.503 0.145 1.75 1.975 0.145 0 -2.616761 0.34989929 3.3395607 663 0 328 658 <> 662 1 663 663 2 0 40 1 <> <> <> <>
  664 43 8.496051 -30.519781 -22.719452 236 " " S "A" 21 0.30000 0.30000 "SER " " H  " "    " 1 0 FFFFFF  "H663"  0 1 7 <> <> <> 0 5.078 -0.02 -20.295 0 0 0 0 -0.435 -15.672 7.007 0.3 0.25 0.996 0.3 0 -3.8084328 8.6953411 3.0919471 664 0 <> 659 <> 663 1 664 664 0 0 40 1 <> <> <> <>
  665 41 7.399636 -28.757299 -24.911394 236 " " S "A" 21 0.06000 0.06000 "SER " " HA " "    " 1 0 FFFFFF  "H664"  0 1 7 <> <> <> 0.126 3.911 0.276 -4.066 0 0 0 0 -0.435 -0.188 4.197 0.06 1.25 1.425 0.06 1.324 10.200029 -5.8469787 -27.678423 665 0 <> 660 <> 664 1 665 665 0 0 40 1 <> <> <> <>
  666 41 9.947747 -28.444042 -23.083824 236 " " S "A" 21 0.06000 0.06000 "SER " " HB2" "    " 1 0 FFFFFF  "H665"  0 1 7 <> <> <> 0.073 4.829 -0.347 -4.935 0 0 0 0 -0.435 -0.814 5.286 0.06 1.25 1.425 0.06 0 -2.0601611 -8.7860308 -4.8609219 666 0 <> 661 <> 665 1 666 666 0 0 40 1 <> <> <> <>
  667 41 8.384565 -27.994156 -22.574047 236 " " S "A" 21 0.06000 0.06000 "SER " " HB3" "    " 1 0 FFFFFF  "H666"  0 1 7 <> <> <> 0.081 5.086 -0.356 -5.009 0 0 0 0 -0.435 -0.632 3.452 0.06 1.25 1.425 0.06 7.942 -1.2537062 -5.86552 5.304378 667 0 <> 662 <> 666 1 667 667 0 0 40 1 <> <> <> <>
  668 42 9.354911 -26.369440 -23.232558 236 " " S "A" 21 0.41800 0.41800 "SER " " HG " "    " 1 0 FFFFFF  "H667"  0 1 7 <> <> <> 0.068 29.823 -0.026 -32.537 0 0 0 0 -0.435 -3.106 4.705 0.418 0.25 0.996 0.418 0 -1.040288 -10.899991 1.1257898 668 0 <> 663 <> 667 1 668 668 0 0 40 1 <> <> <> <>
  669 3 9.330842 -30.707897 -27.760392 237 " " K "A" 2 0.14000 0.14000 "LYS " " CA " "    " 6 0 A0A0A0  "C331"  0 1 -1106 FF3C00  27.27 1 0.27 10.062 -0.012 -3.719 0 0 0 0 0 6.602 4.059 0.14 1.75 1.975 0.14 0 7.7432466 3.5888772 -1.9621667 669 0 331 664 <> 668 1 669 669 1 0 41 1 <> <> <> <>
  670 2 10.843747 -30.983751 -27.995001 237 " " K "A" 2 0.50000 0.50000 "LYS " " C  " "    " 6 0 A0A0A0  "C332"  0 1 7 <> 26.71 1 0.021 29.304 1.503 -35.315 0 0 0 0 0 -4.487 4.189 0.5 1.875 2.112 0.5 0.404 -1.6910422 3.2694407 -1.7805194 670 0 332 665 <> 669 1 670 670 0 0 41 1 <> <> <> <>
  671 15 11.376061 -31.927869 -28.540726 237 " " K "A" 75 -0.50000 -0.50000 "LYS " " O  " "    " 8 0 FF5757  "O333"  0 1 7 <> 27.04 1 0.003 -41.724 0.109 29.96 0 0 -0.009 0 0 -11.66 2.776 -0.5 1.48 1.678 -0.5 23.243 1.0228715 7.3617458 1.9725388 671 0 333 666 <> 670 1 671 671 0 0 41 1 <> <> <> <>
  672 3 8.651218 -30.516758 -29.124642 237 " " K "A" 2 -0.12000 -0.12000 "LYS " " CB " "    " 6 0 A0A0A0  "C334"  0 1 7 <> 29.1 1 0.61 -8.067 -0.17 8.289 0 0 0 0 0 0.661 3.509 -0.12 1.75 1.975 -0.12 0.623 -0.61275607 2.3643486 -0.45733082 672 0 334 667 <> 671 1 672 672 2 0 41 1 <> <> <> <>
  673 3 8.756970 -29.081768 -29.697468 237 " " K "A" 2 -0.12000 -0.12000 "LYS " " CG " "    " 6 0 A0A0A0  "C335"  0 1 7 <> 35.51 1 0.724 -7.538 0.116 8.279 0 0 0 0 0 1.581 3.877 -0.12 1.75 1.975 -0.12 0 -4.9856524 1.1809005 2.8553307 673 0 335 668 <> 672 1 673 673 2 0 41 1 <> <> <> <>
  674 3 7.851255 -28.990902 -30.974840 237 " " K "A" 2 -0.12000 -0.12000 "LYS " " CD " "    " 6 0 A0A0A0  "C336"  0 1 7 <> 45.66 1 1.094 -7.432 -0.186 9.15 0 0 0 0 0 2.626 3.239 -0.12 1.75 1.975 -0.12 0.873 0.80475104 -0.1098139 -0.60140061 674 0 336 669 <> 673 1 674 674 2 0 41 1 <> <> <> <>
  675 3 7.350640 -27.559749 -31.128571 237 " " K "A" 2 0.19000 0.19000 "LYS " " CE " "    " 6 0 A0A0A0  "C337"  0 1 7 <> 51.04 1 0.797 10.752 -0.144 -13.624 0 0 0 0 0 -2.218 2.976 0.19 1.75 1.975 0.19 2.868 10.749334 -2.555352 4.3565545 675 0 337 670 <> 674 1 675 675 2 0 41 1 <> <> <> <>
  676 32 6.329585 -27.346637 -32.178511 237 " " K "A" 38 -0.30000 -0.30000 "LYS " " NZ " "    " 7 1 2F2FFF  "N338"  0 1 7 <> 55.54 1 0.519 1.442 -0.154 -2.261 0 0 -0.127 0 0 -0.583 2.945 -0.3 1.625 2.1 -0.3 32.312 2.9762073 2.044857 -6.0353765 676 0 338 671 <> 675 1 676 676 3 0 41 1 <> <> <> <>
  677 25 8.968482 -29.697216 -26.745926 237 " " K "A" 38 -0.50000 -0.50000 "LYS " " N  " "    " 7 0 2F2FFF  "N330"  0 1 7 <> 24.85 1 0.69 -39.548 0.664 28.446 0 0 -0.121 0 0 -9.87 4.547 -0.5 1.625 1.92 -0.5 2.875 -2.4922218 -3.111449 5.316699 677 0 330 672 <> 676 1 677 677 1 0 41 1 <> <> <> <>
  678 43 8.285851 -28.985857 -26.965203 237 " " K "A" 21 0.30000 0.30000 "LYS " " H  " "    " 1 0 FFFFFF  "H677"  0 1 7 <> <> <> 0.01 21.453 -0.015 -19.844 0 0 0 0 0 1.604 4.002 0.3 0.25 0.996 0.3 0 -1.3684132 -4.5376 -2.8085423 678 0 <> 673 <> 677 1 678 678 0 0 41 1 <> <> <> <>
  679 41 9.051790 -31.683355 -27.362009 237 " " K "A" 21 0.06000 0.06000 "LYS " " HA " "    " 1 0 FFFFFF  "H678"  0 1 7 <> <> <> 0.092 3.323 0.178 -3.704 0 0 0 0 0 -0.111 2.688 0.06 1.25 1.425 0.06 15.002 -0.61561298 -0.24612992 -17.20743 679 0 <> 674 <> 678 1 679 679 0 0 41 1 <> <> <> <>
  680 41 7.612685 -30.703750 -28.851532 237 " " K "A" 21 0.06000 0.06000 "LYS " " HB2" "    " 1 0 FFFFFF  "H679"  0 1 7 <> <> <> 0.176 4.541 0.103 -4.094 0 0 0 0 0 0.726 2.561 0.06 1.25 1.425 0.06 15.885 7.1543875 -7.0041351 22.66379 680 0 <> 675 <> 679 1 680 680 0 0 41 1 <> <> <> <>
  681 41 8.906470 -31.257639 -29.882296 237 " " K "A" 21 0.06000 0.06000 "LYS " " HB3" "    " 1 0 FFFFFF  "H680"  0 1 7 <> <> <> 0.15 3.681 -0.066 -3.821 0 0 0 0 0 -0.055 2.415 0.06 1.25 1.425 0.06 17.738 2.5356569 -5.8821878 8.6673851 681 0 <> 676 <> 680 1 681 681 0 0 41 1 <> <> <> <>
  682 41 9.799650 -28.855617 -29.920574 237 " " K "A" 21 0.06000 0.06000 "LYS " " HG3" "    " 1 0 FFFFFF  "H681"  0 1 7 <> <> <> 0.229 4.647 0.023 -4.561 0 0 0 0 0 0.337 2.984 0.06 1.25 1.425 0.06 3.618 -4.4428754 -8.7285814 -4.6527872 682 0 <> 677 <> 681 1 682 682 0 0 41 1 <> <> <> <>
  683 41 8.483768 -28.327533 -28.959502 237 " " K "A" 21 0.06000 0.06000 "LYS " " HG2" "    " 1 0 FFFFFF  "H682"  0 1 7 <> <> <> 0.228 5.486 -0.187 -4.798 0 0 0 0 0 0.728 3.757 0.06 1.25 1.425 0.06 1.059 6.1074228 -0.84200066 9.0296154 683 0 <> 678 <> 682 1 683 683 0 0 41 1 <> <> <> <>
  684 41 6.985405 -29.650371 -30.915686 237 " " K "A" 21 0.06000 0.06000 "LYS " " HD3" "    " 1 0 FFFFFF  "H683"  0 1 7 <> <> <> 0.183 4.625 -0.028 -4.481 0 0 0 0 0 0.3 2.625 0.06 1.25 1.425 0.06 19.767 -9.68894 12.446373 -14.219047 684 0 <> 679 <> 683 1 684 684 0 0 41 1 <> <> <> <>
  685 41 8.406677 -29.393985 -31.821680 237 " " K "A" 21 0.06000 0.06000 "LYS " " HD2" "    " 1 0 FFFFFF  "H684"  0 1 7 <> <> <> 0.217 4.313 0.152 -4.268 0 0 0 0 0 0.414 2.308 0.06 1.25 1.425 0.06 17.032 2.3330944 -12.202212 6.1568503 685 0 <> 680 <> 684 1 685 685 0 0 41 1 <> <> <> <>
  686 41 8.233058 -26.968313 -31.372786 237 " " K "A" 21 0.06000 0.06000 "LYS " " HE3" "    " 1 0 FFFFFF  "H685"  0 1 7 <> <> <> 0.073 3.797 -0.043 -4.792 0 0 0 0 0 -0.965 2.128 0.06 1.25 1.425 0.06 26.209 9.6580057 -6.2696362 -8.5818357 686 0 <> 681 <> 685 1 686 686 0 0 41 1 <> <> <> <>
  687 41 7.005681 -27.039110 -30.235239 237 " " K "A" 21 0.06000 0.06000 "LYS " " HE2" "    " 1 0 FFFFFF  "H686"  0 1 7 <> <> <> 0.059 3.842 0.12 -4.785 0 0 0 0 0 -0.765 2.314 0.06 1.25 1.425 0.06 17.032 -3.5199845 12.510692 -9.9341087 687 0 <> 682 <> 686 1 687 687 0 0 41 1 <> <> <> <>
  688 44 6.099642 -26.371185 -32.303866 237 " " K "A" 21 0.33000 0.33000 "LYS " " HZ1" "    " 1 0 FFFFFF  "H687"  0 1 7 <> <> <> 0 -1.669 -0.002 -1.777 0 0 0 0 0 -3.448 2.11 0.33 0.25 0.996 0.33 0 -3.4390459 0.059755195 -9.7145424 688 0 <> 683 <> 687 1 688 688 0 0 41 1 <> <> <> <>
  689 44 6.779090 -27.766557 -32.979578 237 " " K "A" 21 0.33000 0.33000 "LYS " " HZ2" "    " 1 0 FFFFFF  "H688"  0 1 7 <> <> <> 0 -1.669 -0.003 -1.602 0 0 0 0 0 -3.273 2.197 0.33 0.25 0.996 0.33 0 -5.7346735 -4.5934162 -7.4435563 689 0 <> 684 <> 688 1 689 689 0 0 41 1 <> <> <> <>
  690 44 5.400925 -27.719289 -32.041312 237 " " K "A" 21 0.33000 0.33000 "LYS " " HZ3" "    " 1 0 FFFFFF  "H689"  0 1 7 <> <> <> 0 -1.25 -0.012 -1.327 0 0 0 0 0 -2.589 3.159 0.33 0.25 0.996 0.33 0 1.6094514 10.839419 8.6010494 690 0 <> 685 <> 689 1 690 690 0 0 41 1 <> <> <> <>
  691 2 14.084239 -28.418754 -24.649060 238 " " H "A" 2 -0.01500 -0.01500 "HIS " " CD2" "    " 6 0 A0A0A0  "C346"  0 1 7 <> 26.27 1 1.092 -1.456 -0.709 3.121 0 -0.306 0 0 0 1.741 3.594 -0.015 1.775 2.002 -0.015 5.827 -1.1932557 -6.2301912 10.187083 691 0 346 686 <> 690 1 691 691 1 0 42 1 <> <> <> <>
  692 2 12.470302 -27.068168 -24.183146 238 " " H "A" 2 0.29500 0.29500 "HIS " " CE1" "    " 6 0 A0A0A0  "C347"  0 1 7 <> 31.87 1 2.004 28.253 -0.605 -26.535 0 0 0 0 0 3.116 3.76 0.295 1.775 2.002 0.295 1.647 -1.6587574 -0.10601665 3.3075421 692 0 347 687 <> 691 1 692 692 1 0 42 1 <> <> <> <>
  693 25 13.483565 -27.716425 -23.641096 238 " " H "A" 38 -0.49000 -0.49000 "HIS " " NE2" "    " 7 0 2F2FFF  "N348"  0 1 7 <> 30.1 1 2.252 -49.876 -0.868 40.524 0 0 -0.127 0 0 -8.095 3.267 -0.49 1.625 1.838 -0.49 15.064 -0.96753889 2.2050529 2.900152 693 0 348 688 <> 692 1 693 693 0 0 42 1 <> <> <> <>
  694 25 11.657006 -30.024318 -27.464136 238 " " H "A" 38 -0.50000 -0.50000 "HIS " " N  " "    " 7 0 2F2FFF  "N339"  0 1 7 <> 24.71 1 0.578 -33.4 2.49 28.302 0 0 -0.11 0 0 -2.14 5.152 -0.5 1.625 1.92 -0.5 0 1.6563433 7.6008835 0.56894535 694 0 339 689 <> 693 1 694 694 1 0 42 1 <> <> <> <>
  695 3 13.132546 -29.972997 -27.617052 238 " " H "A" 2 0.14000 0.14000 "HIS " " CA " "    " 6 0 A0A0A0  "C340"  0 1 -1106 FF3C00  23.55 1 0.668 9.337 -0.301 -4.589 0 -0.739 0 0 0 4.377 4.714 0.14 1.75 1.975 0.14 0 1.7328764 -0.29158208 3.067368 695 0 340 690 <> 694 1 695 695 1 0 42 1 <> <> <> <>
  696 2 13.794886 -30.864551 -26.666710 238 " " H "A" 2 0.50000 0.50000 "HIS " " C  " "    " 6 0 A0A0A0  "C341"  0 1 7 <> 22.04 1 -0.407 22.891 0.08 -34.382 0 0 0 0 0 -11.819 4.707 0.5 1.875 2.112 0.5 0.404 -4.5019951 2.337522 4.1932731 696 0 341 691 <> 695 1 696 696 0 0 42 1 <> <> <> <>
  697 15 15.062237 -31.068683 -26.764263 238 " " H "A" 75 -0.50000 -0.50000 "HIS " " O  " "    " 8 0 FF5757  "O342"  0 1 7 <> 21.48 1 0.011 -41.886 -0.029 32.588 0 0 -0.002 0 0 -9.317 3.481 -0.5 1.48 1.678 -0.5 5.212 -6.1772776 -1.2920499 4.0903573 697 0 342 692 <> 696 1 697 697 0 0 42 1 <> <> <> <>
  698 3 13.684142 -28.543407 -27.256003 238 " " H "A" 2 -0.00500 -0.00500 "HIS " " CB " "    " 6 0 A0A0A0  "C343"  0 1 7 <> 24.14 1 1.488 -0.406 -0.773 -0.177 0 -1.211 0 0 0 -1.08 4.635 -0.005 1.75 1.975 -0.005 0 -1.2063485 1.2934555 0.35427296 698 0 343 693 <> 697 1 698 698 2 0 42 1 <> <> <> <>
  699 2 13.391069 -28.105545 -25.813252 238 " " H "A" 2 0.01500 0.01500 "HIS " " CG " "    " 6 0 A0A0A0  "C344"  0 1 7 <> 26.91 1 0.64 1.158 -0.437 -1.358 0 -0.46 0 0 0 -0.457 4.585 0.015 1.775 2.002 0.015 0 2.8604016 0.18195359 3.9203949 699 0 344 694 <> 698 1 699 699 0 0 42 1 "Flip HIS"  <> <> <>
  700 25 12.394421 -27.250133 -25.505245 238 " " H "A" 38 -0.57000 -0.57000 "HIS " " ND1" "    " 7 0 2F2FFF  "N345"  0 1 7 <> 27.36 1 1.735 -49.915 -1.111 46.61 0 0 -0.026 0 0 -2.707 4.137 -0.57 1.625 1.838 -0.57 1.725 -6.794353 1.4560148 1.4387068 700 0 345 695 <> 699 1 700 700 1 0 42 1 <> <> <> <>
  701 43 11.228374 -29.229984 -27.010914 238 " " H "A" 21 0.30000 0.30000 "HIS " " H  " "    " 1 0 FFFFFF  "H700"  0 1 7 <> <> <> 0.002 10.93 -0.022 -19.77 0 0 0 0 0 -8.86 4.952 0.3 0.25 0.996 0.3 0 24.141531 14.048955 10.532958 701 0 <> 696 <> 700 1 701 701 0 0 42 1 <> <> <> <>
  702 41 13.463790 -30.307827 -28.600045 238 " " H "A" 21 0.06000 0.06000 "HIS " " HA " "    " 1 0 FFFFFF  "H701"  0 1 7 <> <> <> 0.059 2.768 0.69 -3.832 0 0 0 0 0 -0.314 3.099 0.06 1.25 1.425 0.06 6.707 -13.302015 6.7922058 -4.4119411 702 0 <> 697 <> 701 1 702 702 0 0 42 1 <> <> <> <>
  703 41 13.267821 -27.807708 -27.944132 238 " " H "A" 21 0.06000 0.06000 "HIS " " HB2" "    " 1 0 FFFFFF  "H702"  0 1 7 <> <> <> 0.109 3.963 -0.17 -4.327 0 0 0 0 0 -0.425 3.28 0.06 1.25 1.425 0.06 0.529 -3.8306251 18.327648 20.153736 703 0 <> 698 <> 702 1 703 703 0 0 42 1 <> <> <> <>
  704 41 14.756721 -28.456165 -27.429394 238 " " H "A" 21 0.06000 0.06000 "HIS " " HB3" "    " 1 0 FFFFFF  "H703"  0 1 7 <> <> <> 0.098 4.465 -0.261 -4.522 0 0 0 0 0 -0.22 4.261 0.06 1.25 1.425 0.06 0 -1.5317312 -2.9005766 -3.7689004 704 0 <> 699 <> 703 1 704 704 0 0 42 1 <> <> <> <>
  705 43 11.728221 -26.876337 -26.165970 238 " " H "A" 21 0.42000 0.42000 "HIS " " HD1" "    " 1 0 FFFFFF  "H704"  0 1 7 <> <> <> 0.408 35.615 -0.006 -34.485 0 0 0 0 0 1.533 2.495 0.42 0.25 0.996 0.42 0 -17.455818 0.39311618 11.587224 705 0 <> 700 <> 704 1 705 705 0 0 42 1 <> <> <> <>
  706 41 14.942920 -29.070274 -24.581293 238 " " H "A" 21 0.11500 0.11500 "HIS " " HD2" "    " 1 0 FFFFFF  "H705"  0 1 7 <> <> <> 0.826 11.759 -0.241 -9.489 0 0 0 0 0 2.855 2.497 0.115 1.21 1.381 0.115 10.016 12.392959 10.294898 -3.090554 706 0 <> 701 <> 705 1 706 706 0 0 42 1 <> <> <> <>
  707 41 11.952671 -26.356615 -23.556925 238 " " H "A" 21 0.11500 0.11500 "HIS " " HE1" "    " 1 0 FFFFFF  "H706"  0 1 7 <> <> <> 0.475 12.876 -0.113 -11.707 0 0 0 0 0 1.532 2.662 0.115 1.21 1.381 0.115 12.327 -22.352045 2.4586573 -16.711519 707 0 <> 702 <> 706 1 707 707 0 0 42 1 <> <> <> <>
  708 2 12.781153 -33.811716 -25.235171 239 " " N "A" 2 0.50000 0.50000 "ASN " " C  " "    " 6 0 A0A0A0  "C351"  0 1 7 <> 22.46 1 0.59 12.97 2.238 -30.412 0 0 0 0 -0.002 -14.615 4.6 0.5 1.875 2.112 0.5 0 -7.9241762 -6.6188211 4.1146874 708 0 351 703 <> 707 1 708 708 0 0 43 1 <> <> <> <>
  709 15 11.591765 -33.777090 -25.590266 239 " " N "A" 75 -0.50000 -0.50000 "ASN " " O  " "    " 8 0 FF5757  "O352"  0 1 7 <> 20.76 1 0.018 -35.686 0.052 24.987 0 0 -0.005 0 -0.002 -10.635 2.998 -0.5 1.48 1.678 -0.5 19.074 1.4627161 -0.081970982 -2.7942247 709 0 352 704 <> 708 1 709 709 0 0 43 1 <> <> <> <>
  710 3 12.919708 -32.102705 -23.370257 239 " " N "A" 2 -0.12000 -0.12000 "ASN " " CB " "    " 6 0 A0A0A0  "C353"  0 1 7 <> 22.97 1 0.024 -7.55 -0.777 5.664 0 -1.894 0 -0.034 -0.002 -4.567 5.495 -0.12 1.75 1.975 -0.12 0 -7.478858 -0.54910576 4.548243 710 0 353 705 <> 709 1 710 710 2 0 43 1 <> <> <> <>
  711 2 13.240248 -33.041914 -22.255438 239 " " N "A" 2 0.50000 0.50000 "ASN " " CG " "    " 6 0 A0A0A0  "C354"  0 1 7 <> 24.96 1 -0.414 19.435 0.336 -36.543 0 0 0 -0.034 -0.002 -17.22 5.295 0.5 1.875 2.112 0.5 0 -5.1797638 1.0422283 -1.1798121 711 0 354 706 <> 710 1 711 711 0 0 43 1 "No Flip"  <> <> <>
  712 15 14.414308 -33.415247 -22.078114 239 " " N "A" 75 -0.50000 -0.50000 "ASN " " OD1" "    " 8 0 FF5757  "O355"  0 1 7 <> 21.97 1 0.284 -40.294 -0.63 32.063 0 0 -0.125 -0.034 -0.002 -8.737 3.712 -0.5 1.48 1.678 -0.5 10.944 -5.724617 5.953114 1.7822689 712 0 355 707 <> 711 1 712 712 0 0 43 1 <> <> <> <>
  713 25 12.252047 -33.365984 -21.430790 239 " " N "A" 38 -0.76000 -0.76000 "ASN " " ND2" "    " 7 0 2F2FFF  "N356"  0 1 7 <> 23.66 1 -0.612 -32.676 -1.283 44.901 0 0 -0.238 -0.034 -0.002 10.056 5.785 -0.76 1.625 1.92 -0.76 1.61 -0.57496005 0.8530032 -6.6750054 713 0 356 708 <> 712 1 713 713 2 0 43 1 <> <> <> <>
  714 25 13.042315 -31.464494 -25.736847 239 " " N "A" 38 -0.50000 -0.50000 "ASN " " N  " "    " 7 0 2F2FFF  "N349"  0 1 7 <> 21.9 1 0.441 -22.043 0.343 25.416 0 0 -0.138 0 -0.002 4.017 5.242 -0.5 1.625 1.92 -0.5 0 -1.9133106 -2.5599706 2.4802961 714 0 349 709 <> 713 1 714 714 1 0 43 1 <> <> <> <>
  715 3 13.422064 -32.536035 -24.770996 239 " " N "A" 2 0.14000 0.14000 "ASN " " CA " "    " 6 0 A0A0A0  "C350"  0 1 -1106 FF3C00  21.78 1 0.138 6.827 -0.636 -2.788 0 -1.326 0 0 -0.002 2.213 5.529 0.14 1.75 1.975 0.14 0 1.5482905 5.7454777 2.366997 715 0 350 710 <> 714 1 715 715 1 0 43 1 <> <> <> <>
  716 43 12.043945 -31.317857 -25.779915 239 " " N "A" 21 0.30000 0.30000 "ASN " " H  " "    " 1 0 FFFFFF  "H715"  0 1 7 <> <> <> 0.006 5.454 -0.021 -16.437 0 0 0 0 -0.002 -11 4.856 0.3 0.25 0.996 0.3 0 -2.4608188 -2.1105015 16.701817 716 0 <> 711 <> 715 1 716 716 0 0 43 1 <> <> <> <>
  717 41 14.499712 -32.559320 -24.932978 239 " " N "A" 21 0.06000 0.06000 "ASN " " HA " "    " 1 0 FFFFFF  "H716"  0 1 7 <> <> <> 0.036 2.254 0.051 -3.844 0 0 0 0 -0.002 -1.504 5.054 0.06 1.25 1.425 0.06 0 -0.53352165 -36.787872 -5.3685527 717 0 <> 712 <> 716 1 717 717 0 0 43 1 <> <> <> <>
  718 41 11.881466 -31.783689 -23.461804 239 " " N "A" 21 0.06000 0.06000 "ASN " " HB3" "    " 1 0 FFFFFF  "H717"  0 1 7 <> <> <> 0.014 2.026 -0.171 -2.711 0 0 0 0 -0.002 -0.843 3.704 0.06 1.25 1.425 0.06 3.883 -2.7476342 16.674965 10.912288 718 0 <> 713 <> 717 1 718 718 0 0 43 1 <> <> <> <>
  719 41 13.577663 -31.263870 -23.143208 239 " " N "A" 21 0.06000 0.06000 "ASN " " HB2" "    " 1 0 FFFFFF  "H718"  0 1 7 <> <> <> 0.018 2.766 0.701 -3.472 0 0 0 0 -0.002 0.012 5.715 0.06 1.25 1.425 0.06 0 16.294962 -10.607315 -27.184626 719 0 <> 714 <> 718 1 719 719 0 0 43 1 <> <> <> <>
  720 43 12.528775 -33.864149 -20.596911 239 " " N "A" 21 0.38000 0.38000 "ASN " "HD21" "    " 1 0 FFFFFF  "H719"  0 1 7 <> <> <> 0 6.748 -0.014 -21.318 0 0 0 0 -0.002 -14.586 4.791 0.38 0.25 0.996 0.38 0 10.310989 28.157763 6.0243707 720 0 <> 715 <> 719 1 720 720 0 0 43 1 <> <> <> <>
  721 43 11.305020 -33.182947 -21.730356 239 " " N "A" 21 0.38000 0.38000 "ASN " "HD22" "    " 1 0 FFFFFF  "H720"  0 1 7 <> <> <> 0 11.637 -0.015 -22.438 0 0 0 0 -0.002 -10.818 5.241 0.38 0.25 0.996 0.38 0 -7.8228388 -29.815008 -2.5004954 721 0 <> 716 <> 720 1 721 721 0 0 43 1 <> <> <> <>
  722 15 12.662531 -38.292318 -24.630541 240 " " V "A" 75 -0.50000 -0.50000 "VAL " " O  " "    " 8 0 FF5757  "O360"  0 1 7 <> 24.57 1 0.006 -37.116 1.481 26.459 0 0 -0.001 0 0 -9.17 2.833 -0.5 1.48 1.678 -0.5 19.491 -3.376492 -5.5884919 -3.1768498 722 0 360 717 <> 721 1 722 722 0 0 44 1 <> <> <> <>
  723 3 13.491653 -36.538137 -27.143196 240 " " V "A" 2 -0.06000 -0.06000 "VAL " " CB " "    " 6 0 A0A0A0  "C361"  0 1 7 <> 25.01 1 2.048 -2.517 0.087 3.601 0 -0.521 0 0 0 2.697 3.548 -0.06 1.75 1.975 -0.06 0 4.0430679 -7.7811866 -1.9983776 723 0 361 718 <> 722 1 723 723 1 0 44 1 <> <> <> <>
  724 3 12.952621 -35.553323 -28.145525 240 " " V "A" 2 -0.18000 -0.18000 "VAL " " CG1" "    " 6 0 A0A0A0  "C362"  0 1 7 <> 24.06 1 0.285 -8.836 0.117 9.599 0 -0.375 0 0 0 0.792 3.068 -0.18 1.75 1.975 -0.18 4.738 1.7821842 7.6043081 -10.032295 724 0 362 719 <> 723 1 724 724 3 0 44 1 <> <> <> <>
  725 3 15.053875 -36.619276 -27.227909 240 " " V "A" 2 -0.18000 -0.18000 "VAL " " CG2" "    " 6 0 A0A0A0  "C363"  0 1 7 <> 25.34 1 0.182 -8.594 0.728 9.949 0 -0.719 0 0 0 1.544 3.268 -0.18 1.75 1.975 -0.18 4.364 -6.6753764 -0.45055464 2.0435576 725 0 363 720 <> 724 1 725 725 3 0 44 1 <> <> <> <>
  726 25 13.549618 -34.910097 -25.290814 240 " " V "A" 38 -0.50000 -0.50000 "VAL " " N  " "    " 7 0 2F2FFF  "N357"  0 1 7 <> 23.8 1 1.385 -28.929 1.633 21.559 0 0 -0.422 0 0 -4.775 4.886 -0.5 1.625 1.92 -0.5 0 6.7011518 -6.5985389 -4.2054114 726 0 357 721 <> 725 1 726 726 1 0 44 1 <> <> <> <>
  727 3 13.029914 -36.244161 -25.738800 240 " " V "A" 2 0.14000 0.14000 "VAL " " CA " "    " 6 0 A0A0A0  "C358"  0 1 -1106 FF3C00  24.09 1 1.084 7.706 -0.035 -2.54 0 -0.39 0 0 0 5.824 4.05 0.14 1.75 1.975 0.14 0 -0.60666114 5.4607763 -1.6201359 727 0 358 722 <> 726 1 727 727 1 0 44 1 <> <> <> <>
  728 2 13.347258 -37.286111 -24.666836 240 " " V "A" 2 0.50000 0.50000 "VAL " " C  " "    " 6 0 A0A0A0  "C359"  0 1 7 <> 23.27 1 -1.452 24.38 1.505 -29.47 0 0 0 0 0 -5.038 3.873 0.5 1.875 2.112 0.5 5.661 -4.3413577 -1.9516416 4.3827605 728 0 359 723 <> 727 1 728 728 0 0 44 1 <> <> <> <>
  729 43 14.535674 -34.803941 -25.099701 240 " " V "A" 21 0.30000 0.30000 "VAL " " H  " "    " 1 0 FFFFFF  "H728"  0 1 7 <> <> <> 0.002 4.241 -0.025 -15.497 0 0 0 0 0 -11.279 4.817 0.3 0.25 0.996 0.3 0 1.7645074 -4.7253199 20.225019 729 0 <> 724 <> 728 1 729 729 0 0 44 1 <> <> <> <>
  730 41 11.947081 -36.126482 -25.697209 240 " " V "A" 21 0.06000 0.06000 "VAL " " HA " "    " 1 0 FFFFFF  "H729"  0 1 7 <> <> <> 0.038 2.537 0.833 -2.852 0 0 0 0 0 0.556 2.768 0.06 1.25 1.425 0.06 10.325 -0.93581247 6.7636733 -13.875838 730 0 <> 725 <> 729 1 730 730 0 0 44 1 <> <> <> <>
  731 41 13.044828 -37.468824 -27.492867 240 " " V "A" 21 0.06000 0.06000 "VAL " " HB " "    " 1 0 FFFFFF  "H730"  0 1 7 <> <> <> 0.065 2.784 0.105 -3.244 0 0 0 0 0 -0.289 2.404 0.06 1.25 1.425 0.06 16.238 32.386692 -32.897732 28.633209 731 0 <> 726 <> 730 1 731 731 0 0 44 1 <> <> <> <>
  732 41 11.863047 -35.559877 -28.115851 240 " " V "A" 21 0.06000 0.06000 "VAL " "HG11" "    " 1 0 FFFFFF  "H731"  0 1 7 <> <> <> 0.024 3.48 -0.083 -3.296 0 0 0 0 0 0.124 2.195 0.06 1.25 1.425 0.06 21.179 1.780503 -3.2371559 -12.488403 732 0 <> 727 <> 731 1 732 732 0 0 44 1 <> <> <> <>
  733 41 13.329869 -34.543474 -27.984314 240 " " V "A" 21 0.06000 0.06000 "VAL " "HG12" "    " 1 0 FFFFFF  "H732"  0 1 7 <> <> <> 0.024 3.025 -0.191 -2.976 0 0 0 0 0 -0.118 2.334 0.06 1.25 1.425 0.06 18.355 9.8094587 5.4559278 -15.358862 733 0 <> 728 <> 732 1 733 733 0 0 44 1 <> <> <> <>
  734 41 13.214397 -35.930635 -29.134066 240 " " V "A" 21 0.06000 0.06000 "VAL " "HG13" "    " 1 0 FFFFFF  "H733"  0 1 7 <> <> <> 0.024 2.956 0.443 -3.219 0 0 0 0 0 0.204 3.012 0.06 1.25 1.425 0.06 1.059 -13.141531 -15.048174 -5.3381948 734 0 <> 729 <> 733 1 734 734 0 0 44 1 <> <> <> <>
  735 41 15.465338 -35.625555 -27.050942 240 " " V "A" 21 0.06000 0.06000 "VAL " "HG21" "    " 1 0 FFFFFF  "H734"  0 1 7 <> <> <> 0.024 3.505 -0.105 -3.331 0 0 0 0 0 0.092 2.245 0.06 1.25 1.425 0.06 22.768 8.2110071 -5.294579 -5.3679762 735 0 <> 730 <> 734 1 735 735 0 0 44 1 <> <> <> <>
  736 41 15.617783 -37.252309 -26.542795 240 " " V "A" 21 0.06000 0.06000 "VAL " "HG22" "    " 1 0 FFFFFF  "H735"  0 1 7 <> <> <> 0.024 3.43 -0.141 -3.391 0 0 0 0 0 -0.078 3.066 0.06 1.25 1.425 0.06 3.971 -5.6687217 -17.714388 -14.736428 736 0 <> 731 <> 735 1 736 736 0 0 44 1 <> <> <> <>
  737 41 15.429192 -36.881418 -28.217110 240 " " V "A" 21 0.06000 0.06000 "VAL " "HG23" "    " 1 0 FFFFFF  "H736"  0 1 7 <> <> <> 0.024 3.02 1.301 -3.135 0 0 0 0 0 1.21 2.777 0.06 1.25 1.425 0.06 6.001 5.9698992 12.2025 3.4882815 737 0 <> 732 <> 736 1 737 737 0 0 44 1 <> <> <> <>
  738 3 14.649567 -37.887857 -22.658757 241 " " G "A" 2 0.08000 0.08000 "GLY " " CA " "    " 6 0 A0A0A0  "C365"  0 1 -1106 FF3C00  21.78 1 -0.13 3.839 -0.255 1.031 0 -0.822 0 0 0 3.663 3.621 0.08 1.75 1.975 0.08 1.746 -2.6466269 -4.6520185 7.6689463 738 0 365 733 <> 737 1 738 738 2 0 45 1 <> <> <> <>
  739 2 15.762622 -37.252290 -21.782839 241 " " G "A" 2 0.50000 0.50000 "GLY " " C  " "    " 6 0 A0A0A0  "C366"  0 1 7 <> 21.59 1 -0.142 21.034 0.189 -33.2 0 0 0 0 0 -12.119 4.195 0.5 1.875 2.112 0.5 1.887 2.2314289 8.9180155 -5.5678697 739 0 366 734 <> 738 1 739 739 0 0 45 1 <> <> <> <>
  740 15 16.658857 -36.635549 -22.378371 241 " " G "A" 75 -0.50000 -0.50000 "GLY " " O  " "    " 8 0 FF5757  "O367"  0 1 7 <> 21.62 1 -0.002 -39.835 -0.347 31.161 0 0 -0.041 0 0 -9.065 3.204 -0.5 1.48 1.678 -0.5 12.508 2.6010799 -7.2237625 1.8625634 740 0 367 735 <> 739 1 740 740 0 0 45 1 <> <> <> <>
  741 25 14.267512 -37.030782 -23.761606 241 " " G "A" 38 -0.50000 -0.50000 "GLY " " N  " "    " 7 0 2F2FFF  "N364"  0 1 7 <> 22.3 1 0.115 -24.381 0.708 20.559 0 0 -0.145 0 0 -3.145 4.073 -0.5 1.625 1.92 -0.5 2.185 3.3787968 -1.4520049 -5.9111619 741 0 364 736 <> 740 1 741 741 1 0 45 1 <> <> <> <>
  742 43 14.799445 -36.179796 -23.875489 241 " " G "A" 21 0.30000 0.30000 "GLY " " H  " "    " 1 0 FFFFFF  "H741"  0 1 7 <> <> <> 0.003 2.615 -0.021 -14.083 0 0 0 0 0 -11.487 3.901 0.3 0.25 0.996 0.3 0 -10.117265 7.4987965 -2.0647726 742 0 <> 737 <> 741 1 742 742 0 0 45 1 <> <> <> <>
  743 41 14.939742 -38.899843 -22.941222 241 " " G "A" 21 0.06000 0.06000 "GLY " " HA2" "    " 1 0 FFFFFF  "H742"  0 1 7 <> <> <> 0.061 2.335 0.124 -3.144 0 0 0 0 0 -0.625 2.414 0.06 1.25 1.425 0.06 18.797 -8.5798655 -1.1981781 -10.800271 743 0 <> 738 <> 742 1 743 743 0 0 45 1 <> <> <> <>
  744 41 13.803233 -38.070837 -21.996687 241 " " G "A" 21 0.06000 0.06000 "GLY " " HA3" "    " 1 0 FFFFFF  "H743"  0 1 7 <> <> <> 0.061 2.91 -0.279 -3.444 0 0 0 0 0 -0.752 2.734 0.06 1.25 1.425 0.06 17.296 0.63300157 -13.625817 9.3811808 744 0 <> 739 <> 743 1 744 744 0 0 45 1 <> <> <> <>
  745 15 14.381761 -37.680791 -18.072605 242 " " E "A" 75 -0.50000 -0.50000 "GLU " " O  " "    " 8 0 FF5757  "O371"  0 1 7 <> 18.78 1 0.17 -39.642 0.432 35.391 0 0 -0.017 0 0 -3.665 5.11 -0.5 1.48 1.678 -0.5 2.085 -6.1230721 -2.9755795 -3.3600051 745 0 371 740 <> 744 1 745 745 0 0 46 1 <> <> <> <>
  746 3 16.224499 -35.245641 -19.356415 242 " " E "A" 2 -0.12000 -0.12000 "GLU " " CB " "    " 6 0 A0A0A0  "C372"  0 1 7 <> 20.81 1 2.024 -6.23 -0.397 8.089 0 -0.918 0 0 0 2.568 4.28 -0.12 1.75 1.975 -0.12 1.621 -2.9362662 -2.3774254 -1.7240645 746 0 372 741 <> 745 1 746 746 2 0 46 1 <> <> <> <>
  747 3 16.791904 -34.419199 -18.113406 242 " " E "A" 2 -0.22000 -0.22000 "GLU " " CG " "    " 6 0 A0A0A0  "C373"  0 1 7 <> 21.78 1 1.399 -15.448 -0.324 16.586 0 -1.187 0 0 0 1.026 4.966 -0.22 1.75 1.975 -0.22 0.125 2.2219396 2.9677365 2.6139877 747 0 373 742 <> 746 1 747 747 2 0 46 1 <> <> <> <>
  748 2 18.242861 -34.678522 -17.845106 242 " " E "A" 2 0.70000 0.70000 "GLU " " CD " "    " 6 0 A0A0A0  "C374"  0 1 7 <> 23.9 1 -0.249 -12.368 -1.139 14.15 0 0 0 0 0 0.394 4.983 0.7 1.875 2.112 0.7 1.752 -2.6048613 -0.38960111 -4.193922 748 0 374 743 <> 747 1 748 748 0 0 46 1 <> <> <> <>
  749 15 18.684679 -35.810499 -17.525948 242 " " E "A" 75 -0.80000 -0.80000 "GLU " " OE1" "    " 8 0 FF5757  "O375"  0 1 7 <> 26.58 1 0.201 9.709 0.3 -21.673 0 0 -0.371 0 0 -11.833 5.246 -0.8 1.48 1.678 -0.8 0 -2.8013575 -2.9615743 2.8566647 749 0 375 744 <> 748 1 749 749 0 0 46 1 <> <> <> <>
  750 18 19.019688 -33.675802 -17.986410 242 " " E "A" 75 -0.80000 -0.80000 "GLU " " OE2" "    " 8 -1 FF5757  "O376"  0 1 7 <> 26.9 1 0.195 11.379 -0.156 -22.125 0 0 -0.206 0 0 -10.914 3.993 -0.8 1.48 1.678 -0.8 12.195 -1.343665 -1.2025588 1.7551178 750 0 376 745 <> 749 1 750 750 0 0 46 1 <> <> <> <>
  751 25 15.583892 -37.423097 -20.466625 242 " " E "A" 38 -0.50000 -0.50000 "GLU " " N  " "    " 7 0 2F2FFF  "N368"  0 1 7 <> 20.6 1 1.488 -28.956 1.433 25.704 0 0 -0.004 0 0 -0.334 4.937 -0.5 1.625 1.92 -0.5 0 -1.8826321 -1.6612554 2.9818799 751 0 368 746 <> 750 1 751 751 1 0 46 1 <> <> <> <>
  752 3 16.226225 -36.764494 -19.279249 242 " " E "A" 2 0.14000 0.14000 "GLU " " CA " "    " 6 0 A0A0A0  "C369"  0 1 -1106 FF3C00  20.01 1 1.913 7.125 -0.225 -4.343 0 -0.728 0 0 0 3.743 4.854 0.14 1.75 1.975 0.14 0 0.94156086 -5.2657299 1.9122179 752 0 369 747 <> 751 1 752 752 1 0 46 1 <> <> <> <>
  753 2 15.534582 -37.335786 -18.068781 242 " " E "A" 2 0.50000 0.50000 "GLU " " C  " "    " 6 0 A0A0A0  "C370"  0 1 7 <> 18.28 1 0.909 25.071 2.766 -36.624 0 0 0 0 0 -7.877 5.642 0.5 1.875 2.112 0.5 0 -6.1928515 7.6861024 -0.72613341 753 0 370 748 <> 752 1 753 753 0 0 46 1 <> <> <> <>
  754 43 14.710174 -37.797590 -20.125340 242 " " E "A" 21 0.30000 0.30000 "GLU " " H  " "    " 1 0 FFFFFF  "H753"  0 1 7 <> <> <> 0.003 4.417 -0.03 -16.451 0 0 0 0 0 -12.061 4.943 0.3 0.25 0.996 0.3 0 7.0842566 -32.598476 -8.0097418 754 0 <> 749 <> 753 1 754 754 0 0 46 1 <> <> <> <>
  755 41 17.229965 -37.189455 -19.282795 242 " " E "A" 21 0.06000 0.06000 "GLU " " HA " "    " 1 0 FFFFFF  "H754"  0 1 7 <> <> <> 0.059 3.04 0.089 -3.661 0 0 0 0 0 -0.472 3.141 0.06 1.25 1.425 0.06 13.943 6.249125 7.27702 1.1245409 755 0 <> 750 <> 754 1 755 755 0 0 46 1 <> <> <> <>
  756 41 15.207321 -34.937101 -19.597769 242 " " E "A" 21 0.06000 0.06000 "GLU " " HB2" "    " 1 0 FFFFFF  "H755"  0 1 7 <> <> <> 0.097 2.984 0.033 -3.682 0 0 0 0 0 -0.568 2.959 0.06 1.25 1.425 0.06 8.825 2.1895666 4.8631315 -14.070475 756 0 <> 751 <> 755 1 756 756 0 0 46 1 <> <> <> <>
  757 41 16.889957 -35.065889 -20.200781 242 " " E "A" 21 0.06000 0.06000 "GLU " " HB3" "    " 1 0 FFFFFF  "H756"  0 1 7 <> <> <> 0.118 2.67 -0.126 -3.818 0 0 0 0 0 -1.157 3.048 0.06 1.25 1.425 0.06 15.708 27.789335 21.278374 27.527258 757 0 <> 752 <> 756 1 757 757 0 0 46 1 <> <> <> <>
  758 41 16.276108 -34.554132 -17.162697 242 " " E "A" 21 0.06000 0.06000 "GLU " " HG3" "    " 1 0 FFFFFF  "H757"  0 1 7 <> <> <> 0.167 4.001 -0.21 -4.17 0 0 0 0 0 -0.212 3.264 0.06 1.25 1.425 0.06 12.355 15.781615 -12.522267 7.7722101 758 0 <> 753 <> 757 1 758 758 0 0 46 1 <> <> <> <>
  759 41 16.714312 -33.347570 -18.296976 242 " " E "A" 21 0.06000 0.06000 "GLU " " HG2" "    " 1 0 FFFFFF  "H758"  0 1 7 <> <> <> 0.143 3.321 0.363 -4.205 0 0 0 0 0 -0.379 5.291 0.06 1.25 1.425 0.06 0 22.972126 7.5646038 20.677938 759 0 <> 754 <> 758 1 759 759 0 0 46 1 <> <> <> <>
  760 2 14.662204 -36.776605 -15.181995 243 " " D "A" 2 0.50000 0.50000 "ASP " " C  " "    " 6 0 A0A0A0  "C379"  0 1 7 <> 14.74 1 0.719 23.657 1.634 -41.497 0 0 0 0 0 -15.486 6.716 0.5 1.875 2.112 0.5 0 -3.0562866 -8.6949492 -9.1101074 760 0 379 755 <> 759 1 760 760 0 0 47 1 <> <> <> <>
  761 15 14.945036 -35.563821 -15.316311 243 " " D "A" 75 -0.50000 -0.50000 "ASP " " O  " "    " 8 0 FF5757  "O380"  0 1 7 <> 14.71 1 0.134 -45.152 -0.261 38.838 0 0 -0.012 0 0 -6.454 5.018 -0.5 1.48 1.678 -0.5 0.938 12.738811 -0.21911886 3.5109677 761 0 380 756 <> 760 1 761 761 0 0 47 1 <> <> <> <>
  762 3 16.413256 -38.263242 -14.544894 243 " " D "A" 2 -0.22000 -0.22000 "ASP " " CB " "    " 6 0 A0A0A0  "C381"  0 1 7 <> 16.2 1 -1.179 -16.074 -0.946 15.137 0 -2.069 0 0 0 -5.131 5.465 -0.22 1.75 1.975 -0.22 0 5.2174301 2.1292939 -6.3861566 762 0 381 757 <> 761 1 762 762 2 0 47 1 <> <> <> <>
  763 2 17.476917 -39.327863 -14.882291 243 " " D "A" 2 0.70000 0.70000 "ASP " " CG " "    " 6 0 A0A0A0  "C382"  0 1 7 <> 19.53 1 -1.499 -15.334 -0.745 15.278 0 0 0 0 0 -2.299 4.623 0.7 1.875 2.112 0.7 5.796 -3.0588262 2.6352715 0.19540522 763 0 382 758 <> 762 1 763 763 0 0 47 1 <> <> <> <>
  764 15 17.086586 -40.414064 -15.212594 243 " " D "A" 75 -0.80000 -0.80000 "ASP " " OD1" "    " 8 0 FF5757  "O383"  0 1 7 <> 22.8 1 0.133 15.216 1.473 -22.786 0 0 -0.409 0 0 -6.374 4.598 -0.8 1.48 1.678 -0.8 5.212 1.146701 0.40941307 3.7632508 764 0 383 759 <> 763 1 764 764 0 0 47 1 <> <> <> <>
  765 18 18.677473 -39.095522 -14.642866 243 " " D "A" 75 -0.80000 -0.80000 "ASP " " OD2" "    " 8 -1 FF5757  "O384"  0 1 7 <> 22.75 1 0.119 15.093 -0.946 -26.988 0 0 -0.154 0 0 -12.877 3.003 -0.8 1.48 1.678 -0.8 27.413 -2.3803995 1.9804615 -2.7550988 765 0 384 760 <> 764 1 765 765 0 0 47 1 <> <> <> <>
  766 25 16.176067 -37.431833 -16.928135 243 " " D "A" 38 -0.50000 -0.50000 "ASP " " N  " "    " 7 0 2F2FFF  "N377"  0 1 7 <> 15.47 1 -0.947 -25.554 0.03 29.144 0 0 -0.12 0 0 2.553 5.315 -0.5 1.625 1.92 -0.5 1.955 -9.0909195 -2.0090141 0.77963036 766 0 377 761 <> 765 1 766 766 1 0 47 1 <> <> <> <>
  767 3 15.547752 -37.894796 -15.705818 243 " " D "A" 2 0.14000 0.14000 "ASP " " CA " "    " 6 0 A0A0A0  "C378"  0 1 -1106 FF3C00  15.19 1 -0.863 7.537 -0.254 -5.345 0 -1.767 0 0 0 -0.692 6.349 0.14 1.75 1.975 0.14 0 6.7571745 -3.4408047 7.8189979 767 0 378 762 <> 766 1 767 767 1 0 47 1 <> <> <> <>
  768 43 17.150541 -37.183145 -16.835108 243 " " D "A" 21 0.30000 0.30000 "ASP " " H  " "    " 1 0 FFFFFF  "H767"  0 1 7 <> <> <> 0.147 8.85 -0.015 -17.242 0 0 0 0 0 -8.26 4.001 0.3 0.25 0.996 0.3 0 -6.4956875 -16.333775 11.888353 768 0 <> 763 <> 767 1 768 768 0 0 47 1 <> <> <> <>
  769 41 14.975604 -38.800718 -15.905953 243 " " D "A" 21 0.06000 0.06000 "ASP " " HA " "    " 1 0 FFFFFF  "H768"  0 1 7 <> <> <> 0.025 2.614 0.057 -4.324 0 0 0 0 0 -1.629 5.725 0.06 1.25 1.425 0.06 0 6.0749512 -4.1022611 12.76345 769 0 <> 764 <> 768 1 769 769 0 0 47 1 <> <> <> <>
  770 41 15.789756 -38.586256 -13.711217 243 " " D "A" 21 0.06000 0.06000 "ASP " " HB3" "    " 1 0 FFFFFF  "H769"  0 1 7 <> <> <> 0.021 2.843 -0.304 -3.95 0 0 0 0 0 -1.39 5.089 0.06 1.25 1.425 0.06 0 -9.5808611 -4.480679 -20.014723 770 0 <> 765 <> 769 1 770 770 0 0 47 1 <> <> <> <>
  771 41 16.772840 -37.297353 -14.190140 243 " " D "A" 21 0.06000 0.06000 "ASP " " HB2" "    " 1 0 FFFFFF  "H770"  0 1 7 <> <> <> 0.015 3.011 -0.167 -3.577 0 0 0 0 0 -0.717 3.549 0.06 1.25 1.425 0.06 6.354 9.7920704 3.3609414 -14.376504 771 0 <> 766 <> 770 1 771 771 0 0 47 1 <> <> <> <>
  772 3 9.628513 -34.597257 -14.193607 244 " " L "A" 2 -0.18000 -0.18000 "LEU " " CD1" "    " 6 0 A0A0A0  "C391"  2 1 7 <> 15.69 1 0.355 -13.445 -0.944 16.383 0 -2.627 0 0 0 -0.277 7.496 -0.18 1.75 1.975 -0.18 0 -2.2713282 -4.3626456 -0.58884388 772 0 391 767 <> 771 1 772 772 3 0 48 1 <> <> <> <>
  773 3 8.435574 -36.891389 -14.178874 244 " " L "A" 2 -0.18000 -0.18000 "LEU " " CD2" "    " 6 0 A0A0A0  "C392"  2 1 7 <> 13.74 1 0.162 -13.005 -1.028 15.119 0 -3.235 0 0 0 -1.986 6.35 -0.18 1.75 1.975 -0.18 0 -1.3458673 -9.1720848 -3.354645 773 0 392 768 <> 772 1 773 773 3 0 48 1 <> <> <> <>
  774 25 13.483676 -37.079874 -14.662031 244 " " L "A" 38 -0.50000 -0.50000 "LEU " " N  " "    " 7 0 2F2FFF  "N385"  2 1 7 <> 13.34 1 1.197 -30.489 -1.143 35.444 0 0 -0.093 0 0 4.917 7.227 -0.5 1.625 1.92 -0.5 0 0.041532766 -0.79438376 -2.5308232 774 0 385 769 <> 773 1 774 774 1 0 48 1 <> <> <> <>
  775 3 12.389707 -36.167753 -14.223013 244 " " L "A" 2 0.14000 0.14000 "LEU " " CA " "    " 6 0 A0A0A0  "C386"  2 1 -1106 FF3C00  13.87 1 1.299 9.754 -0.503 -8.454 0 -2.126 0 0 0 -0.029 8.09 0.14 1.75 1.975 0.14 0 7.1027689 -1.0501211 -2.5861614 775 0 386 770 <> 774 1 775 775 1 0 48 1 <> <> <> <>
  776 2 12.695597 -36.093893 -12.722626 244 " " L "A" 2 0.50000 0.50000 "LEU " " C  " "    " 6 0 A0A0A0  "C387"  2 1 7 <> 14.03 1 0.381 31.334 0.027 -45.871 0 0 0 0 0 -14.13 7.63 0.5 1.875 2.112 0.5 0 -2.6959994 -1.3961103 5.2618198 776 0 387 771 <> 775 1 776 776 0 0 48 1 <> <> <> <>
  777 15 12.751997 -37.099935 -12.027464 244 " " L "A" 75 -0.50000 -0.50000 "LEU " " O  " "    " 8 0 FF5757  "O388"  2 1 7 <> 13.72 1 0.006 -49.75 0.122 43.213 0 0 -0.122 0 0 -6.53 6.545 -0.5 1.48 1.678 -0.5 0 -8.1516657 0.76562232 1.4213721 777 0 388 772 <> 776 1 777 777 0 0 48 1 <> <> <> <>
  778 3 10.956492 -36.824171 -14.356305 244 " " L "A" 2 -0.12000 -0.12000 "LEU " " CB " "    " 6 0 A0A0A0  "C389"  2 1 7 <> 13.87 1 1.485 -8.084 -0.814 10.242 0 -2.61 0 0 0 0.219 7.919 -0.12 1.75 1.975 -0.12 0 -1.9762955 -1.4893162 -6.3940697 778 0 389 773 <> 777 1 778 778 2 0 48 1 <> <> <> <>
  779 3 9.692189 -36.067606 -13.724489 244 " " L "A" 2 -0.06000 -0.06000 "LEU " " CG " "    " 6 0 A0A0A0  "C390"  2 1 7 <> 15.61 1 0.616 -3.352 -0.799 4.348 0 -2.854 0 0 0 -2.04 7.951 -0.06 1.75 1.975 -0.06 0 -0.8436144 1.5210124 0.71793026 779 0 390 774 <> 778 1 779 779 1 0 48 1 <> <> <> <>
  780 43 13.275900 -38.046430 -14.455374 244 " " L "A" 21 0.30000 0.30000 "LEU " " H  " "    " 1 0 FFFFFF  "H779"  2 1 7 <> <> <> 0.118 6.467 -0.015 -20.337 0 0 0 0 0 -13.767 5.67 0.3 0.25 0.996 0.3 0 0.13180728 -0.75914073 -2.2751164 780 0 <> 775 <> 779 1 780 780 0 0 48 1 <> <> <> <>
  781 41 12.267499 -35.147928 -14.587880 244 " " L "A" 21 0.06000 0.06000 "LEU " " HA " "    " 1 0 FFFFFF  "H780"  2 1 7 <> <> <> 0.022 3.732 0.499 -5.17 0 0 0 0 0 -0.918 7.251 0.06 1.25 1.425 0.06 0 -21.193975 1.9925283 15.395945 781 0 <> 776 <> 780 1 781 781 0 0 48 1 <> <> <> <>
  782 41 11.064999 -37.808149 -13.900112 244 " " L "A" 21 0.06000 0.06000 "LEU " " HB3" "    " 1 0 FFFFFF  "H781"  2 1 7 <> <> <> 0.245 3.837 -0.127 -4.711 0 0 0 0 0 -0.757 6.642 0.06 1.25 1.425 0.06 0 42.724579 7.8090529 3.0296941 782 0 <> 777 <> 781 1 782 782 0 0 48 1 <> <> <> <>
  783 41 10.709610 -37.013288 -15.400999 244 " " L "A" 21 0.06000 0.06000 "LEU " " HB2" "    " 1 0 FFFFFF  "H782"  2 1 7 <> <> <> 0.242 3.911 -0.283 -4.638 0 0 0 0 0 -0.768 6.329 0.06 1.25 1.425 0.06 0 -15.275666 14.712987 -6.1842303 783 0 <> 778 <> 782 1 783 783 0 0 48 1 <> <> <> <>
  784 41 9.629629 -35.953870 -12.642243 244 " " L "A" 21 0.06000 0.06000 "LEU " " HG " "    " 1 0 FFFFFF  "H783"  2 1 7 <> <> <> 0.058 4.75 -0.269 -5.39 0 0 0 0 0 -0.852 6.32 0.06 1.25 1.425 0.06 0 7.6314683 -9.5611191 2.372483 784 0 <> 779 <> 783 1 784 784 0 0 48 1 <> <> <> <>
  785 41 10.422164 -33.876558 -13.996603 244 " " L "A" 21 0.06000 0.06000 "LEU " "HD11" "    " 1 0 FFFFFF  "H784"  2 1 7 <> <> <> 0.024 4.694 -0.058 -5.262 0 0 0 0 0 -0.603 6.189 0.06 1.25 1.425 0.06 0 -1.570159 -0.47530356 -17.634747 785 0 <> 780 <> 784 1 785 785 0 0 48 1 <> <> <> <>
  786 41 9.597894 -34.562440 -15.282622 244 " " L "A" 21 0.06000 0.06000 "LEU " "HD12" "    " 1 0 FFFFFF  "H785"  2 1 7 <> <> <> 0.024 5.061 -0.287 -5.234 0 0 0 0 0 -0.437 6.103 0.06 1.25 1.425 0.06 0 9.5436831 18.318617 -0.19593363 786 0 <> 781 <> 785 1 786 786 0 0 48 1 <> <> <> <>
  787 41 8.747761 -34.205083 -13.685105 244 " " L "A" 21 0.06000 0.06000 "LEU " "HD13" "    " 1 0 FFFFFF  "H786"  2 1 7 <> <> <> 0.024 4.426 -0.296 -5.053 0 0 0 0 0 -0.9 6.572 0.06 1.25 1.425 0.06 0 10.25647 5.8041315 13.269015 787 0 <> 782 <> 786 1 787 787 0 0 48 1 <> <> <> <>
  788 41 8.284082 -36.657301 -15.232609 244 " " L "A" 21 0.06000 0.06000 "LEU " "HD21" "    " 1 0 FFFFFF  "H787"  2 1 7 <> <> <> 0.024 4.561 -0.338 -4.882 0 0 0 0 0 -0.635 5.276 0.06 1.25 1.425 0.06 0 -7.0099473 -19.523857 -4.8400264 788 0 <> 783 <> 787 1 788 788 0 0 48 1 <> <> <> <>
  789 41 8.696871 -37.920225 -13.931250 244 " " L "A" 21 0.06000 0.06000 "LEU " "HD22" "    " 1 0 FFFFFF  "H788"  2 1 7 <> <> <> 0.024 4.473 -0.319 -4.584 0 0 0 0 0 -0.406 5.026 0.06 1.25 1.425 0.06 0 3.5560105 -3.6644249 14.356185 789 0 <> 784 <> 788 1 789 789 0 0 48 1 <> <> <> <>
  790 41 7.524162 -36.534525 -13.699207 244 " " L "A" 21 0.06000 0.06000 "LEU " "HD23" "    " 1 0 FFFFFF  "H789"  2 1 7 <> <> <> 0.024 4.525 -0.403 -4.602 0 0 0 0 0 -0.456 4.596 0.06 1.25 1.425 0.06 0 -1.857983 8.0764618 -17.160261 790 0 <> 785 <> 789 1 790 790 0 0 48 1 <> <> <> <>
  791 3 13.184016 -34.552042 -10.807600 245 " " V "A" 2 0.14000 0.14000 "VAL " " CA " "    " 6 0 A0A0A0  "C394"  2 1 -1106 FF3C00  15.38 1 1.163 10.534 -0.328 -9.878 0 -1.702 0 0 0 -0.211 7.199 0.14 1.75 1.975 0.14 0 -3.4807644 7.6721063 -1.12813 791 0 394 786 <> 790 1 791 791 1 0 49 1 <> <> <> <>
  792 2 11.963243 -33.770853 -10.326553 245 " " V "A" 2 0.50000 0.50000 "VAL " " C  " "    " 6 0 A0A0A0  "C395"  2 1 7 <> 15.45 1 -0.408 35.526 0.431 -51.094 0 0 0 0 0 -15.545 7.213 0.5 1.875 2.112 0.5 0 0.19006407 -1.6897602 -1.9314702 792 0 395 787 <> 791 1 792 792 0 0 49 1 <> <> <> <>
  793 15 11.589845 -32.746107 -10.908694 245 " " V "A" 75 -0.50000 -0.50000 "VAL " " O  " "    " 8 0 FF5757  "O396"  2 1 7 <> 18.08 1 0.061 -51.094 0.209 49.571 0 0 -0.078 0 0 -1.33 5.719 -0.5 1.48 1.678 -0.5 6.045 2.6753674 8.9879618 1.9314702 793 0 396 788 <> 792 1 793 793 0 0 49 1 <> <> <> <>
  794 3 14.556301 -33.807191 -10.541264 245 " " V "A" 2 -0.06000 -0.06000 "VAL " " CB " "    " 6 0 A0A0A0  "C397"  2 1 7 <> 16.36 1 2.057 -3.7 -0.649 5.542 0 -1.205 0 0 0 2.045 5.324 -0.06 1.75 1.975 -0.06 0 3.1431921 -0.41202182 -0.30340514 794 0 397 789 <> 793 1 794 794 1 0 49 1 <> <> <> <>
  795 3 14.948997 -33.739801 -9.030973 245 " " V "A" 2 -0.18000 -0.18000 "VAL " " CG1" "    " 6 0 A0A0A0  "C398"  2 1 7 <> 14.04 1 0.032 -11.119 -0.291 15.524 0 -1.441 0 0 0 2.705 4.679 -0.18 1.75 1.975 -0.18 0.873 4.7456799 2.9827642 -6.0353746 795 0 398 790 <> 794 1 795 795 3 0 49 1 <> <> <> <>
  796 3 15.746628 -34.560968 -11.316142 245 " " V "A" 2 -0.18000 -0.18000 "VAL " " CG2" "    " 6 0 A0A0A0  "C399"  2 1 7 <> 15.58 1 0.281 -11.175 -0.388 14.097 0 -1.15 0 0 0 1.666 4.322 -0.18 1.75 1.975 -0.18 1.87 9.2613964 -1.6783967 -1.0659953 796 0 399 791 <> 795 1 796 796 3 0 49 1 <> <> <> <>
  797 25 12.983860 -34.861204 -12.237976 245 " " V "A" 38 -0.50000 -0.50000 "VAL " " N  " "    " 7 0 2F2FFF  "N393"  2 1 7 <> 14.16 1 1.412 -40.344 -0.109 40.413 0 0 -0.119 0 0 1.253 7.003 -0.5 1.625 1.92 -0.5 0.805 -1.5668863 0.75635612 10.540287 797 0 393 792 <> 796 1 797 797 1 0 49 1 <> <> <> <>
  798 43 12.739317 -34.065038 -12.809309 245 " " V "A" 21 0.30000 0.30000 "VAL " " H  " "    " 1 0 FFFFFF  "H797"  2 1 7 <> <> <> 0.002 15.266 -0.016 -24.469 0 0 0 0 0 -9.216 5.367 0.3 0.25 0.996 0.3 0 11.719944 5.6328397 11.648661 798 0 <> 793 <> 797 1 798 798 0 0 49 1 <> <> <> <>
  799 41 13.259344 -35.502748 -10.279794 245 " " V "A" 21 0.06000 0.06000 "VAL " " HA " "    " 1 0 FFFFFF  "H798"  2 1 7 <> <> <> 0.024 3.725 1.926 -5.466 0 0 0 0 0 0.209 6.932 0.06 1.25 1.425 0.06 0 -1.1256456 -2.6721234 -20.096815 799 0 <> 794 <> 798 1 799 799 0 0 49 1 <> <> <> <>
  800 41 14.463417 -32.839494 -11.034244 245 " " V "A" 21 0.06000 0.06000 "VAL " " HB " "    " 1 0 FFFFFF  "H799"  2 1 7 <> <> <> 0.068 4.406 -0.032 -5.265 0 0 0 0 0 -0.823 3.528 0.06 1.25 1.425 0.06 15.002 -17.210793 -5.9200392 -7.2804308 800 0 <> 795 <> 799 1 800 800 0 0 49 1 <> <> <> <>
  801 41 15.936272 -33.290769 -8.922531 245 " " V "A" 21 0.06000 0.06000 "VAL " "HG11" "    " 1 0 FFFFFF  "H800"  2 1 7 <> <> <> 0.025 4.278 -0.225 -4.643 0 0 0 0 0 -0.565 2.858 0.06 1.25 1.425 0.06 13.414 0.93461156 11.553311 -6.8270788 801 0 <> 796 <> 800 1 801 801 0 0 49 1 <> <> <> <>
  802 41 14.305735 -33.061601 -8.470293 245 " " V "A" 21 0.06000 0.06000 "VAL " "HG12" "    " 1 0 FFFFFF  "H801"  2 1 7 <> <> <> 0.025 4.575 0.094 -5.264 0 0 0 0 0 -0.571 4.282 0.06 1.25 1.425 0.06 1.941 5.1938505 -5.0896149 4.2430992 802 0 <> 797 <> 801 1 802 802 0 0 49 1 <> <> <> <>
  803 41 14.997334 -34.709169 -8.534902 245 " " V "A" 21 0.06000 0.06000 "VAL " "HG13" "    " 1 0 FFFFFF  "H802"  2 1 7 <> <> <> 0.025 3.964 -0.447 -4.905 0 0 0 0 0 -1.365 4.279 0.06 1.25 1.425 0.06 0 2.018563 10.251234 8.4335518 803 0 <> 798 <> 802 1 803 803 0 0 49 1 <> <> <> <>
  804 41 15.877773 -35.596204 -11.001210 245 " " V "A" 21 0.06000 0.06000 "VAL " "HG21" "    " 1 0 FFFFFF  "H803"  2 1 7 <> <> <> 0.025 3.931 -0.181 -4.27 0 0 0 0 0 -0.496 2.716 0.06 1.25 1.425 0.06 21.621 8.1068201 0.27591145 5.8390045 804 0 <> 799 <> 803 1 804 804 0 0 49 1 <> <> <> <>
  805 41 15.625084 -34.319158 -12.372011 245 " " V "A" 21 0.06000 0.06000 "VAL " "HG22" "    " 1 0 FFFFFF  "H804"  2 1 7 <> <> <> 0.025 3.741 -0.418 -4.504 0 0 0 0 0 -1.157 4.146 0.06 1.25 1.425 0.06 0 26.278114 15.608355 0.93408322 805 0 <> 800 <> 804 1 805 805 0 0 49 1 <> <> <> <>
  806 41 16.675640 -34.024427 -11.123366 245 " " V "A" 21 0.06000 0.06000 "VAL " "HG23" "    " 1 0 FFFFFF  "H805"  2 1 7 <> <> <> 0.025 3.866 -0.032 -4.474 0 0 0 0 0 -0.616 3.772 0.06 1.25 1.425 0.06 2.294 -2.6992631 20.920898 -6.325068 806 0 <> 801 <> 805 1 806 806 0 0 49 1 <> <> <> <>
  807 2 7.564049 -33.494924 -9.720831 246 " " F "A" 2 -0.11500 -0.11500 "PHE " " CD1" "    " 6 0 A0A0A0  "C406"  2 1 7 <> 10.87 1 0.117 -10.185 -0.106 12.134 0 -1.441 0 -0.028 0 0.491 7.701 -0.115 1.775 2.002 -0.115 0 6.549346 -0.55484194 7.4554172 807 0 406 802 <> 806 1 807 807 1 0 50 1 <> <> <> <>
  808 2 7.973856 -35.936960 -9.565189 246 " " F "A" 2 -0.11500 -0.11500 "PHE " " CD2" "    " 6 0 A0A0A0  "C407"  2 1 7 <> 13.01 1 0.127 -9.637 -0.111 11.659 0 -1.533 0 -0.028 0 0.477 7.579 -0.115 1.775 2.002 -0.115 0 5.0054088 1.2773151 0.70610714 808 0 407 803 <> 807 1 808 808 1 0 50 1 <> <> <> <>
  809 2 6.859581 -33.752569 -10.885032 246 " " F "A" 2 -0.11500 -0.11500 "PHE " " CE1" "    " 6 0 A0A0A0  "C408"  2 1 7 <> 13.82 1 0.145 -9.808 -0.282 11.641 0 -1.746 0 -0.028 0 -0.077 7.296 -0.115 1.775 2.002 -0.115 0 -3.3861194 -2.6997604 -6.9430141 809 0 408 804 <> 808 1 809 809 1 0 50 1 <> <> <> <>
  810 2 7.124071 -36.207750 -10.677930 246 " " F "A" 2 -0.11500 -0.11500 "PHE " " CE2" "    " 6 0 A0A0A0  "C409"  2 1 7 <> 13.17 1 0.121 -9.293 -0.154 11.385 0 -1.6 0 -0.028 0 0.431 8.271 -0.115 1.775 2.002 -0.115 0 0.75792634 0.95419014 -3.971303 810 0 409 805 <> 809 1 810 810 1 0 50 1 <> <> <> <>
  811 2 6.630019 -35.063097 -11.344288 246 " " F "A" 2 -0.11500 -0.11500 "PHE " " CZ " "    " 6 0 A0A0A0  "C410"  2 1 7 <> 12.75 1 0.159 -8.922 -0.238 11.392 0 -1.747 0 -0.028 0 0.617 8.035 -0.115 1.775 2.002 -0.115 0 -1.9069332 1.7086538 0.75138795 811 0 410 806 <> 810 1 811 811 1 0 50 1 <> <> <> <>
  812 25 11.260549 -34.233533 -9.235090 246 " " F "A" 38 -0.50000 -0.50000 "PHE " " N  " "    " 7 0 2F2FFF  "N400"  2 1 7 <> 14.86 1 0.955 -33.422 0.008 46.088 0 0 -0.118 0 0 13.512 7.756 -0.5 1.625 1.92 -0.5 0 1.268006 0.59644371 -6.3035126 812 0 400 807 <> 811 1 812 812 1 0 50 1 <> <> <> <>
  813 3 10.316725 -33.464876 -8.368963 246 " " F "A" 2 0.14000 0.14000 "PHE " " CA " "    " 6 0 A0A0A0  "C401"  2 1 -1106 FF3C00  13.05 1 1.071 11.059 -0.767 -11.91 0 -2.348 0 0 0 -2.895 8.646 0.14 1.75 1.975 0.14 0 6.3492522 0.63335878 -4.4656711 813 0 401 808 <> 812 1 813 813 1 0 50 1 <> <> <> <>
  814 2 10.877188 -32.903547 -7.058127 246 " " F "A" 2 0.50000 0.50000 "PHE " " C  " "    " 6 0 A0A0A0  "C402"  2 1 7 <> 14.04 1 0.124 37.117 -0.424 -56.332 0 0 0 0 0 -19.515 8.141 0.5 1.875 2.112 0.5 0 -7.6430063 -1.1669571 0.64482713 814 0 402 809 <> 813 1 814 814 0 0 50 1 <> <> <> <>
  815 15 11.459784 -33.744485 -6.390974 246 " " F "A" 75 -0.50000 -0.50000 "PHE " " O  " "    " 8 0 FF5757  "O403"  2 1 7 <> 15.33 1 0.273 -56.841 -0.535 52.976 0 0 -0.121 0 0 -4.246 6.667 -0.5 1.48 1.678 -0.5 0 3.9479194 -1.8454138 -5.6703901 815 0 403 810 <> 814 1 815 815 0 0 50 1 <> <> <> <>
  816 3 9.175416 -34.300027 -7.975405 246 " " F "A" 2 -0.00500 -0.00500 "PHE " " CB " "    " 6 0 A0A0A0  "C404"  2 1 7 <> 11.59 1 1.534 -0.424 -1.166 0.672 0 -2.654 0 -0.028 0 -2.065 9.062 -0.005 1.75 1.975 -0.005 0 -4.1548367 8.1357622 -2.8183336 816 0 404 811 <> 815 1 816 816 2 0 50 1 <> <> <> <>
  817 2 8.201474 -34.562517 -9.066202 246 " " F "A" 2 -0.11500 -0.11500 "PHE " " CG " "    " 6 0 A0A0A0  "C405"  2 1 7 <> 13.45 1 0.119 -9.296 -0.055 11.553 0 -1.399 0 -0.028 0 0.894 8.226 -0.115 1.775 2.002 -0.115 0 -2.7527969 12.206072 3.6025505 817 0 405 812 <> 816 1 817 817 0 0 50 1 <> <> <> <>
  818 43 11.437158 -35.132551 -8.810031 246 " " F "A" 21 0.30000 0.30000 "PHE " " H  " "    " 1 0 FFFFFF  "H817"  2 1 7 <> <> <> 0.051 8.08 -0.024 -26.769 0 0 0 0 0 -18.662 6.276 0.3 0.25 0.996 0.3 0 2.8514371 -10.304601 -30.017618 818 0 <> 813 <> 817 1 818 818 0 0 50 1 <> <> <> <>
  819 41 9.938373 -32.605539 -8.922581 246 " " F "A" 21 0.06000 0.06000 "PHE " " HA " "    " 1 0 FFFFFF  "H818"  2 1 7 <> <> <> 0.018 4.06 0.625 -6.174 0 0 0 0 0 -1.47 6.627 0.06 1.25 1.425 0.06 0 2.9362185 -11.557538 -21.056164 819 0 <> 814 <> 818 1 819 819 0 0 50 1 <> <> <> <>
  820 41 8.562535 -33.756349 -7.256456 246 " " F "A" 21 0.06000 0.06000 "PHE " " HB3" "    " 1 0 FFFFFF  "H819"  2 1 7 <> <> <> 0.043 4.677 -0.258 -6.689 0 0 0 0 0 -2.228 8.863 0.06 1.25 1.425 0.06 0 -9.5925341 -17.51149 11.941048 820 0 <> 815 <> 819 1 820 820 0 0 50 1 <> <> <> <>
  821 41 9.472417 -35.251276 -7.533785 246 " " F "A" 21 0.06000 0.06000 "PHE " " HB2" "    " 1 0 FFFFFF  "H820"  2 1 7 <> <> <> 0.035 4.677 -0.076 -6.225 0 0 0 0 0 -1.589 7.533 0.06 1.25 1.425 0.06 0 0.85016656 -0.72417146 -25.26857 821 0 <> 816 <> 820 1 821 821 0 0 50 1 <> <> <> <>
  822 41 7.684561 -32.519735 -9.272634 246 " " F "A" 21 0.11500 0.11500 "PHE " " HD1" "    " 1 0 FFFFFF  "H821"  2 1 7 <> <> <> 0.002 11.277 -0.059 -12.353 0 0 0 0 0 -1.132 7.695 0.115 1.21 1.381 0.115 0 14.956091 -2.7203984 9.9068251 822 0 <> 817 <> 821 1 822 822 0 0 50 1 <> <> <> <>
  823 41 8.319062 -36.833601 -9.071965 246 " " F "A" 21 0.11500 0.11500 "PHE " " HD2" "    " 1 0 FFFFFF  "H822"  2 1 7 <> <> <> 0.002 10.202 -0.361 -10.901 0 0 0 0 0 -1.057 5.752 0.115 1.21 1.381 0.115 0 -16.616987 -10.21516 -5.0528684 823 0 <> 818 <> 822 1 823 823 0 0 50 1 <> <> <> <>
  824 41 6.449648 -32.879675 -11.371257 246 " " F "A" 21 0.11500 0.11500 "PHE " " HE1" "    " 1 0 FFFFFF  "H823"  2 1 7 <> <> <> 0 9.812 -0.493 -10.92 0 0 0 0 0 -1.601 5.091 0.115 1.21 1.381 0.115 0 -5.0045457 -1.1020126 -2.7101669 824 0 <> 819 <> 823 1 824 824 0 0 50 1 <> <> <> <>
  825 41 6.905072 -37.213903 -11.003656 246 " " F "A" 21 0.11500 0.11500 "PHE " " HE2" "    " 1 0 FFFFFF  "H824"  2 1 7 <> <> <> 0 8.976 -0.454 -10.654 0 0 0 0 0 -2.132 6.709 0.115 1.21 1.381 0.115 0 29.229849 -10.856904 13.369888 825 0 <> 820 <> 824 1 825 825 0 0 50 1 <> <> <> <>
  826 41 6.111306 -35.114637 -12.290165 246 " " F "A" 21 0.11500 0.11500 "PHE " " HZ " "    " 1 0 FFFFFF  "H825"  2 1 7 <> <> <> 0 8.715 -0.151 -10.649 0 0 0 0 0 -2.085 6.418 0.115 1.21 1.381 0.115 0 -2.2576799 10.563892 0.46122938 826 0 <> 821 <> 825 1 826 826 0 0 50 1 <> <> <> <>
  827 15 8.674933 -31.567329 -4.747659 247 " " D "A" 75 -0.50000 -0.50000 "ASP " " O  " "    " 8 0 FF5757  "O414"  2 1 7 <> 11.25 1 0.009 -64.372 -0.638 60.416 0 0 -0.119 0 0 -4.704 7.818 -0.5 1.48 1.678 -0.5 0 -3.0957444 -0.64751232 -3.2099142 827 0 414 822 <> 826 1 827 827 0 0 51 1 <> <> <> <>
  828 3 10.842543 -29.583322 -5.183248 247 " " D "A" 2 -0.22000 -0.22000 "ASP " " CB " "    " 6 0 A0A0A0  "C415"  2 1 7 <> 13.08 1 -1.072 -22.757 -1.201 26.587 0 -2.207 0 0 0 -0.649 8.587 -0.22 1.75 1.975 -0.22 0 -0.90471709 -3.157083 -1.9316596 828 0 415 823 <> 827 1 828 828 2 0 51 1 <> <> <> <>
  829 2 12.074873 -29.020298 -5.831307 247 " " D "A" 2 0.70000 0.70000 "ASP " " CG " "    " 6 0 A0A0A0  "C416"  2 1 7 <> 18.32 1 -1.451 -18.282 -0.976 11.261 0 0 0 0 0 -9.448 6.538 0.7 1.875 2.112 0.7 2.696 -4.6711097 5.9712043 -0.72772163 829 0 416 824 <> 828 1 829 829 0 0 51 1 <> <> <> <>
  830 15 11.897676 -28.642770 -7.005190 247 " " D "A" 75 -0.80000 -0.80000 "ASP " " OD1" "    " 8 0 FF5757  "O417"  2 1 7 <> 21.88 1 0.184 19.667 -0.825 -21.407 0 0 -0.033 0 0 -2.414 4.531 -0.8 1.48 1.678 -0.8 4.795 -6.0478196 1.9677907 6.1148257 830 0 417 825 <> 829 1 830 830 0 0 51 1 <> <> <> <>
  831 18 13.141491 -28.701963 -5.164676 247 " " D "A" 75 -0.80000 -0.80000 "ASP " " OD2" "    " 8 -1 FF5757  "O418"  2 1 7 <> 17.67 1 0.206 16.426 0.001 -18.427 0 0 -0.623 0 0 -2.418 6.028 -0.8 1.48 1.678 -0.8 9.485 -2.671176 1.6080862 10.660253 831 0 418 826 <> 830 1 831 831 0 0 51 1 <> <> <> <>
  832 25 10.655979 -31.621658 -6.595915 247 " " D "A" 38 -0.50000 -0.50000 "ASP " " N  " "    " 7 0 2F2FFF  "N411"  2 1 7 <> 13.87 1 -0.656 -38.37 0.351 53.473 0 0 -0.094 0 0 14.706 8.316 -0.5 1.625 1.92 -0.5 0 -2.5355728 3.022424 -3.4489827 832 0 411 827 <> 831 1 832 832 1 0 51 1 <> <> <> <>
  833 3 10.957057 -31.075245 -5.220113 247 " " D "A" 2 0.14000 0.14000 "ASP " " CA " "    " 6 0 A0A0A0  "C412"  2 1 -1106 FF3C00  13.7 1 -0.743 12.028 -0.788 -13.298 0 -2.01 0 0 0 -4.811 8.813 0.14 1.75 1.975 0.14 0 5.1782722 -2.0995085 -2.7457869 833 0 412 828 <> 832 1 833 833 1 0 51 1 <> <> <> <>
  834 2 9.835554 -31.581424 -4.285095 247 " " D "A" 2 0.50000 0.50000 "ASP " " C  " "    " 6 0 A0A0A0  "C413"  2 1 7 <> 12.58 1 0.33 42.928 -0.602 -63.681 0 0 0 0 0 -21.026 9.16 0.5 1.875 2.112 0.5 0 -3.5492721 8.2193823 -8.5814428 834 0 413 829 <> 833 1 834 834 0 0 51 1 <> <> <> <>
  835 43 9.898761 -31.143898 -7.063313 247 " " D "A" 21 0.30000 0.30000 "ASP " " H  " "    " 1 0 FFFFFF  "H834"  2 1 7 <> <> <> 0.255 14.557 -0.019 -30.289 0 0 0 0 0 -15.496 5.895 0.3 0.25 0.996 0.3 0 1.4397928 4.2864265 -8.5973501 835 0 <> 830 <> 834 1 835 835 0 0 51 1 <> <> <> <>
  836 41 11.915162 -31.459659 -4.870314 247 " " D "A" 21 0.06000 0.06000 "ASP " " HA " "    " 1 0 FFFFFF  "H835"  2 1 7 <> <> <> 0.012 4.311 0.044 -6.783 0 0 0 0 0 -2.417 6.69 0.06 1.25 1.425 0.06 0 -3.1309512 -19.125841 1.3020291 836 0 <> 831 <> 835 1 836 836 0 0 51 1 <> <> <> <>
  837 41 10.771518 -29.235763 -4.152585 247 " " D "A" 21 0.06000 0.06000 "ASP " " HB2" "    " 1 0 FFFFFF  "H836"  2 1 7 <> <> <> 0.011 5.019 -0.1 -7.206 0 0 0 0 0 -2.276 8.006 0.06 1.25 1.425 0.06 0 -11.929471 -11.445665 0.10365893 837 0 <> 832 <> 836 1 837 837 0 0 51 1 <> <> <> <>
  838 41 9.933800 -29.279653 -5.702934 247 " " D "A" 21 0.06000 0.06000 "ASP " " HB3" "    " 1 0 FFFFFF  "H837"  2 1 7 <> <> <> 0.011 4.89 -0.277 -6.869 0 0 0 0 0 -2.245 7.442 0.06 1.25 1.425 0.06 0 -8.4566565 -19.05081 1.986716 838 0 <> 833 <> 837 1 838 838 0 0 51 1 <> <> <> <>
  839 15 10.852363 -33.635389 -0.648794 248 " " G "A" 75 -0.50000 -0.50000 "GLY " " O  " "    " 8 0 FF5757  "O422"  0 1 7 <> 15.38 1 -0.009 -65.839 0.83 67.544 0 0 -0.007 0 0 2.519 8.8 -0.5 1.48 1.678 -0.5 0 4.2663889 3.0128412 3.7504621 839 0 422 834 <> 838 1 839 839 0 0 52 1 <> <> <> <>
  840 25 10.225149 -32.105356 -3.133447 248 " " G "A" 38 -0.50000 -0.50000 "GLY " " N  " "    " 7 0 2F2FFF  "N419"  0 1 7 <> 11.14 1 0.853 -47.677 -1.539 58.445 0 0 -0.137 0 0 9.946 8.471 -0.5 1.625 1.92 -0.5 0 0.25915894 -3.3077884 -3.5239732 840 0 419 835 <> 839 1 840 840 1 0 52 1 <> <> <> <>
  841 3 9.256870 -32.463686 -2.069237 248 " " G "A" 2 0.08000 0.08000 "GLY " " CA " "    " 6 0 A0A0A0  "C420"  0 1 -1106 FF3C00  11.65 1 0.597 7.75 -1.081 -7.506 0 -3.059 0 0 0 -3.297 9.077 0.08 1.75 1.975 0.08 0 -0.55352783 0.90030706 -1.8725926 841 0 420 836 <> 840 1 841 841 2 0 52 1 <> <> <> <>
  842 2 10.160875 -32.626764 -0.743101 248 " " G "A" 2 0.50000 0.50000 "GLY " " C  " "    " 6 0 A0A0A0  "C421"  0 1 7 <> 13.73 1 0.99 49.489 -1.47 -69.903 0 0 0 0 0 -20.895 9.413 0.5 1.875 2.112 0.5 0 1.6594225 0.88660556 -1.4299912 842 0 421 837 <> 841 1 842 842 0 0 52 1 <> <> <> <>
  843 43 11.186892 -32.041124 -2.831748 248 " " G "A" 21 0.30000 0.30000 "GLY " " H  " "    " 1 0 FFFFFF  "H842"  0 1 7 <> <> <> 0.008 16.82 -0.018 -34.294 0 0 0 0 0 -17.484 6.85 0.3 0.25 0.996 0.3 0 -4.6150317 -4.1396804 12.190876 843 0 <> 838 <> 842 1 843 843 0 0 52 1 <> <> <> <>
  844 41 8.746862 -33.344797 -2.458624 248 " " G "A" 21 0.06000 0.06000 "GLY " " HA3" "    " 1 0 FFFFFF  "H843"  0 1 7 <> <> <> 0.014 5.32 -0.215 -7.403 0 0 0 0 0 -2.284 7.509 0.06 1.25 1.425 0.06 0 11.365303 -7.9181395 2.4709542 844 0 <> 839 <> 843 1 844 844 0 0 52 1 <> <> <> <>
  845 41 8.497176 -31.694019 -1.932920 248 " " G "A" 21 0.06000 0.06000 "GLY " " HA2" "    " 1 0 FFFFFF  "H844"  0 1 7 <> <> <> 0.014 5.489 0.466 -7.721 0 0 0 0 0 -1.753 7.911 0.06 1.25 1.425 0.06 0 -11.569691 -9.1306324 -6.6295123 845 0 <> 840 <> 844 1 845 845 0 0 52 1 <> <> <> <>
  846 3 12.054996 -30.496732 3.262432 249 " " V "A" 2 -0.18000 -0.18000 "VAL " " CG1" "    " 6 0 A0A0A0  "C428"  0 1 7 <> 15.22 1 0.004 -22.601 0.115 26.132 0 -1.461 0 0 0 2.189 4.951 -0.18 1.75 1.975 -0.18 4.364 -0.8683368 0.37172338 -0.15694898 846 0 428 841 <> 845 1 846 846 3 0 53 1 <> <> <> <>
  847 3 11.400295 -29.287292 1.315411 249 " " V "A" 2 -0.18000 -0.18000 "VAL " " CG2" "    " 6 0 A0A0A0  "C429"  0 1 7 <> 13.07 1 0.295 -21.316 -0.791 23.947 0 -1.862 0 0 0 0.273 5.971 -0.18 1.75 1.975 -0.18 1.995 5.0807452 3.5632477 5.7863202 847 0 429 842 <> 846 1 847 847 3 0 53 1 <> <> <> <>
  848 25 10.078936 -31.769727 0.257847 249 " " V "A" 38 -0.50000 -0.50000 "VAL " " N  " "    " 7 0 2F2FFF  "N423"  0 1 7 <> 13.33 1 1.687 -62.303 -0.485 68.091 0 0 -0.121 0 0 6.868 9.493 -0.5 1.625 1.92 -0.5 0 -3.3266692 1.0445172 -0.017791856 848 0 423 843 <> 847 1 848 848 1 0 53 1 <> <> <> <>
  849 3 10.865024 -31.867212 1.479453 249 " " V "A" 2 0.14000 0.14000 "VAL " " CA " "    " 6 0 A0A0A0  "C424"  0 1 -1106 FF3C00  13.9 1 1.315 19.032 -0.586 -18.143 0 -2.052 0 0 0 -0.434 8.604 0.14 1.75 1.975 0.14 0 -8.6464882 -7.0010009 -1.9521736 849 0 424 844 <> 848 1 849 849 1 0 53 1 <> <> <> <>
  850 2 10.052466 -32.834108 2.405507 249 " " V "A" 2 0.50000 0.50000 "VAL " " C  " "    " 6 0 A0A0A0  "C425"  0 1 7 <> 12.52 1 -0.873 75.927 1.315 -80.14 0 0 0 0 0 -3.771 7.953 0.5 1.875 2.112 0.5 0 -3.1672776 -7.1172686 -4.2688227 850 0 425 845 <> 849 1 850 850 0 0 53 1 <> <> <> <>
  851 15 9.041269 -32.471841 2.956987 249 " " V "A" 75 -0.50000 -0.50000 "VAL " " O  " "    " 8 0 FF5757  "O426"  0 1 7 <> 12.03 1 0.046 -97.342 -0.36 81.029 0 0 -0.114 0 0 -16.739 6.846 -0.5 1.48 1.678 -0.5 2.085 -0.93073845 2.5423231 1.4609852 851 0 426 846 <> 850 1 851 851 0 0 53 1 <> <> <> <>
  852 3 10.947850 -30.512956 2.214050 249 " " V "A" 2 -0.06000 -0.06000 "VAL " " CB " "    " 6 0 A0A0A0  "C427"  0 1 7 <> 14.08 1 2.021 -7.338 -0.939 8.863 0 -2.095 0 0 0 0.511 7.09 -0.06 1.75 1.975 -0.06 0 4.6953688 1.9899325 -0.20231846 852 0 427 847 <> 851 1 852 852 1 0 53 1 <> <> <> <>
  853 43 9.313695 -31.112438 0.307609 249 " " V "A" 21 0.30000 0.30000 "VAL " " H  " "    " 1 0 FFFFFF  "H852"  0 1 7 <> <> <> 0.111 23.762 -0.025 -41.072 0 0 0 0 0 -17.224 8.23 0.3 0.25 0.996 0.3 0 1.9386814 5.533792 21.655205 853 0 <> 848 <> 852 1 853 853 0 0 53 1 <> <> <> <>
  854 41 11.890300 -32.209673 1.339353 249 " " V "A" 21 0.06000 0.06000 "VAL " " HA " "    " 1 0 FFFFFF  "H853"  0 1 7 <> <> <> 0.036 6.921 1.677 -8.52 0 0 0 0 0 0.115 7.533 0.06 1.25 1.425 0.06 0 -5.5394602 1.8602407 -0.87504852 854 0 <> 849 <> 853 1 854 854 0 0 53 1 <> <> <> <>
  855 41 10.026540 -30.249815 2.733708 249 " " V "A" 21 0.06000 0.06000 "VAL " " HB " "    " 1 0 FFFFFF  "H854"  0 1 7 <> <> <> 0.058 8.223 -0.29 -8.776 0 0 0 0 0 -0.785 6.205 0.06 1.25 1.425 0.06 0 1.4102033 -3.6816692 -3.1546803 855 0 <> 850 <> 854 1 855 855 0 0 53 1 <> <> <> <>
  856 41 11.836187 -31.222435 4.045746 249 " " V "A" 21 0.06000 0.06000 "VAL " "HG11" "    " 1 0 FFFFFF  "H855"  0 1 7 <> <> <> 0.024 8.25 -0.274 -8.343 0 0 0 0 0 -0.343 3.308 0.06 1.25 1.425 0.06 5.295 -2.9800742 -4.3472862 -5.118772 856 0 <> 851 <> 855 1 856 856 0 0 53 1 <> <> <> <>
  857 41 12.977731 -30.920587 2.866187 249 " " V "A" 21 0.06000 0.06000 "VAL " "HG12" "    " 1 0 FFFFFF  "H856"  0 1 7 <> <> <> 0.024 8.757 0.593 -9.123 0 0 0 0 0 0.251 4.047 0.06 1.25 1.425 0.06 3.265 -15.492783 -7.369247 -25.93265 857 0 <> 852 <> 856 1 857 857 0 0 53 1 <> <> <> <>
  858 41 12.132337 -29.488088 3.668336 249 " " V "A" 21 0.06000 0.06000 "VAL " "HG13" "    " 1 0 FFFFFF  "H857"  0 1 7 <> <> <> 0.024 7.469 -0.322 -8.262 0 0 0 0 0 -1.091 3.826 0.06 1.25 1.425 0.06 8.207 -9.2901554 -3.885865 12.027462 858 0 <> 853 <> 857 1 858 858 0 0 53 1 <> <> <> <>
  859 41 11.453435 -28.327858 1.829961 249 " " V "A" 21 0.06000 0.06000 "VAL " "HG21" "    " 1 0 FFFFFF  "H858"  0 1 7 <> <> <> 0.024 7.614 -0.32 -7.598 0 0 0 0 0 -0.279 3.665 0.06 1.25 1.425 0.06 8.56 -8.4357615 0.93638885 12.0803 859 0 <> 854 <> 858 1 859 859 0 0 53 1 <> <> <> <>
  860 41 12.323569 -29.490270 0.772761 249 " " V "A" 21 0.06000 0.06000 "VAL " "HG22" "    " 1 0 FFFFFF  "H859"  0 1 7 <> <> <> 0.024 6.877 -0.123 -7.472 0 0 0 0 0 -0.694 4.82 0.06 1.25 1.425 0.06 0 16.928541 -16.678375 33.515747 860 0 <> 855 <> 859 1 860 860 0 0 53 1 <> <> <> <>
  861 41 10.624679 -28.996948 0.606739 249 " " V "A" 21 0.06000 0.06000 "VAL " "HG23" "    " 1 0 FFFFFF  "H860"  0 1 7 <> <> <> 0.024 7.203 -0.267 -7.783 0 0 0 0 0 -0.822 6.314 0.06 1.25 1.425 0.06 0 31.016836 -1.6887567 -24.751572 861 0 <> 856 <> 860 1 861 861 0 0 53 1 <> <> <> <>
  862 15 8.703175 -35.679620 5.008423 250 " " G "A" 75 -0.50000 -0.50000 "GLY " " O  " "    " 8 0 FF5757  "O433"  0 1 7 <> 12.63 1 0.01 -10.437 -0.225 8.773 0 0 -0.168 0 0 -2.047 6.481 -0.5 1.48 1.678 -0.5 2.814 -2.8282363 3.2808185 1.5952672 862 0 433 857 <> 861 1 862 862 0 0 54 1 <> "X00 "  <> <>
  863 25 10.604892 -34.091497 2.504252 250 " " G "A" 38 -0.50000 -0.50000 "GLY " " N  " "    " 7 0 2F2FFF  "N430"  0 1 7 <> 13.01 1 0.604 -75.626 -0.468 75.291 0 0 -0.136 0 0 -0.336 6.617 -0.5 1.625 1.92 -0.5 0.46 -7.2691917 2.2599735 -2.8020566 863 0 430 858 <> 862 1 863 863 1 0 54 1 <> "X00 "  <> <>
  864 3 10.400314 -34.901479 3.678526 250 " " G "A" 2 0.08000 0.08000 "GLY " " CA " "    " 6 0 A0A0A0  "C431"  0 1 -1106 FF3C00  12.51 1 -0.00899999999999999 14.875 -0.627 -11.012 0 -1.196 0 0 0 2.031 5.829 0.08 1.75 1.975 0.08 2.12 -1.3887697 -3.8138461 -5.5130191 864 0 431 859 <> 863 1 864 864 2 0 54 1 <> "X00 "  <> <>
  865 2 9.091342 -35.584043 3.867310 250 " " G "A" 2 0.50000 0.50000 "GLY " " C  " "    " 6 0 A0A0A0  "C432"  0 1 7 <> 11.8 1 0.082 78.945 -0.315 -77.441 0 0 0 0 0 1.271 7.236 0.5 1.875 2.112 0.5 1.213 0.094028302 6.1128597 -1.5002202 865 0 432 860 <> 864 1 865 865 0 0 54 1 <> "X00 "  <> <>
  866 43 11.367446 -34.351831 1.895285 250 " " G "A" 21 0.30000 0.30000 "GLY " " H  " "    " 1 0 FFFFFF  "H865"  0 1 7 <> <> <> 0.035 33.232 -0.013 -44.132 0 0 0 0 0 -10.878 4.756 0.3 0.25 0.996 0.3 0 -8.4711151 7.267221 -6.4477005 866 0 <> 861 <> 865 1 866 866 0 0 54 1 <> "X00 "  <> <>
  867 41 10.708705 -34.323591 4.549757 250 " " G "A" 21 0.06000 0.06000 "GLY " " HA3" "    " 1 0 FFFFFF  "H866"  0 1 7 <> <> <> 0.005 11.864 0.093 -11.061 0 0 0 0 0 0.902 4.238 0.06 1.25 1.425 0.06 15.532 -9.6675644 -14.290042 4.3663082 867 0 <> 862 <> 866 1 867 867 0 0 54 1 <> "X00 "  <> <>
  868 41 11.130224 -35.704881 3.579138 250 " " G "A" 21 0.06000 0.06000 "GLY " " HA2" "    " 1 0 FFFFFF  "H867"  0 1 7 <> <> <> 0.005 10.947 -0.386 -10.895 0 0 0 0 0 -0.329 3.824 0.06 1.25 1.425 0.06 12.796 -12.922589 -15.812021 6.7693892 868 0 <> 863 <> 867 1 868 868 0 0 54 1 <> "X00 "  <> <>
  869 3 6.546976 -34.241403 -0.568151 251 " " L "A" 2 -0.18000 -0.18000 "LEU " " CD1" "    " 6 0 A0A0A0  "C440"  0 1 7 <> 9.81 1 0.113 -21.162 -1.414 24.595 0 -2.477 0 0 0 -0.346 9.229 -0.18 1.75 1.975 -0.18 0 1.7158654 -7.4241524 4.1813812 869 0 440 864 <> 868 1 869 869 3 0 55 1 <> <> <> <>
  870 3 5.153167 -33.796922 1.482368 251 " " L "A" 2 -0.18000 -0.18000 "LEU " " CD2" "    " 6 0 A0A0A0  "C441"  0 1 7 <> 8.97 1 0.375 -24.743 -1.241 26.771 0 -2.239 0 0 0 -1.077 9.103 -0.18 1.75 1.975 -0.18 0 0.108399 3.2235873 8.3486738 870 0 441 865 <> 869 1 870 870 3 0 55 1 <> <> <> <>
  871 25 8.475385 -35.906553 2.753236 251 " " L "A" 38 -0.50000 -0.50000 "LEU " " N  " "    " 7 0 2F2FFF  "N434"  0 1 7 <> 11.66 1 0.63 -85.426 0.799 79.733 0 0 -0.111 0 0 -4.375 7.885 -0.5 1.625 1.92 -0.5 0 -0.21233389 2.7254069 0.9337942 871 0 434 866 <> 870 1 871 871 1 0 55 1 <> <> <> <>
  872 3 7.056031 -36.233694 2.669829 251 " " L "A" 2 0.14000 0.14000 "LEU " " CA " "    " 6 0 A0A0A0  "C435"  0 1 -1106 FF3C00  12.01 1 1.202 23.334 -0.28 -18.081 0 -1.186 0 0 0 4.989 8.077 0.14 1.75 1.975 0.14 0 -6.7914429 -1.8872052 2.8570075 872 0 435 867 <> 871 1 872 872 1 0 55 1 <> <> <> <>
  873 2 6.888307 -37.693819 2.963672 251 " " L "A" 2 0.50000 0.50000 "LEU " " C  " "    " 6 0 A0A0A0  "C436"  0 1 7 <> 13.46 1 0.25 80.061 -0.199 -78.561 0 0 0 0 0 1.552 6.721 0.5 1.875 2.112 0.5 0 -7.2088017 -6.7442713 -4.277792 873 0 436 868 <> 872 1 873 873 0 0 55 1 <> <> <> <>
  874 15 7.786087 -38.448530 2.741097 251 " " L "A" 75 -0.50000 -0.50000 "LEU " " O  " "    " 8 0 FF5757  "O437"  0 1 7 <> 15.57 1 0.097 -91.941 0.246 76.711 0 0 -0.067 0 0 -14.955 4.909 -0.5 1.48 1.678 -0.5 0 1.7366821 0.98312825 -2.5650861 874 0 437 869 <> 873 1 874 874 0 0 55 1 <> <> <> <>
  875 3 6.584347 -35.984621 1.224158 251 " " L "A" 2 -0.12000 -0.12000 "LEU " " CB " "    " 6 0 A0A0A0  "C438"  0 1 7 <> 11.67 1 1.692 -17.15 -0.995 17.222 0 -2.026 0 0 0 -1.257 8.204 -0.12 1.75 1.975 -0.12 0 -1.3488342 2.4748881 -3.4283526 875 0 438 870 <> 874 1 875 875 2 0 55 1 <> <> <> <>
  876 3 6.490786 -34.493597 0.912143 251 " " L "A" 2 -0.06000 -0.06000 "LEU " " CG " "    " 6 0 A0A0A0  "C439"  0 1 7 <> 10.48 1 0.673 -7.435 -1.093 7.882 0 -2.23 0 0 0 -2.204 9.821 -0.06 1.75 1.975 -0.06 0 -9.2803993 2.8255734 1.0126646 876 0 439 871 <> 875 1 876 876 1 0 55 1 <> <> <> <>
  877 43 8.973282 -35.840967 1.876936 251 " " L "A" 21 0.30000 0.30000 "LEU " " H  " "    " 1 0 FFFFFF  "H876"  0 1 7 <> <> <> 0.008 36.974 -0.019 -44.675 0 0 0 0 0 -7.711 6.837 0.3 0.25 0.996 0.3 0 10.475556 9.1527281 7.4875565 877 0 <> 872 <> 876 1 877 877 0 0 55 1 <> <> <> <>
  878 41 6.414897 -35.729902 3.393183 251 " " L "A" 21 0.06000 0.06000 "LEU " " HA " "    " 1 0 FFFFFF  "H877"  0 1 7 <> <> <> 0.032 10.767 0.511 -9.596 0 0 0 0 0 1.713 6.196 0.06 1.25 1.425 0.06 0 18.424438 23.048645 7.839747 878 0 <> 873 <> 877 1 878 878 0 0 55 1 <> <> <> <>
  879 41 5.724892 -36.526254 0.829098 251 " " L "A" 21 0.06000 0.06000 "LEU " " HB2" "    " 1 0 FFFFFF  "H878"  0 1 7 <> <> <> 0.091 7.927 -0.22 -8.169 0 0 0 0 0 -0.372 6.238 0.06 1.25 1.425 0.06 0 8.6863108 -11.825188 -5.6542153 879 0 <> 874 <> 878 1 879 879 0 0 55 1 <> <> <> <>
  880 41 7.397404 -36.365022 0.605828 251 " " L "A" 21 0.06000 0.06000 "LEU " " HB3" "    " 1 0 FFFFFF  "H879"  0 1 7 <> <> <> 0.112 7.706 -0.242 -8.084 0 0 0 0 0 -0.509 5.67 0.06 1.25 1.425 0.06 0 -11.397727 3.8545942 -17.49069 880 0 <> 875 <> 879 1 880 880 0 0 55 1 <> <> <> <>
  881 41 7.364329 -33.946169 1.266184 251 " " L "A" 21 0.06000 0.06000 "LEU " " HG " "    " 1 0 FFFFFF  "H880"  0 1 7 <> <> <> 0.078 8.656 -0.29 -8.919 0 0 0 0 0 -0.475 8.926 0.06 1.25 1.425 0.06 0 -1.3152868 -3.0373795 -9.5745211 881 0 <> 876 <> 880 1 881 881 0 0 55 1 <> <> <> <>
  882 41 7.552528 -34.493047 -0.905260 251 " " L "A" 21 0.06000 0.06000 "LEU " "HD11" "    " 1 0 FFFFFF  "H881"  0 1 7 <> <> <> 0.025 6.932 -0.576 -7.926 0 0 0 0 0 -1.547 8.102 0.06 1.25 1.425 0.06 0 2.8157954 10.639883 -6.021873 882 0 <> 877 <> 881 1 882 882 0 0 55 1 <> <> <> <>
  883 41 5.835859 -34.898397 -1.068931 251 " " L "A" 21 0.06000 0.06000 "LEU " "HD12" "    " 1 0 FFFFFF  "H882"  0 1 7 <> <> <> 0.025 6.902 -0.227 -7.722 0 0 0 0 0 -1.023 7.634 0.06 1.25 1.425 0.06 0 2.3154657 -10.196474 6.9671001 883 0 <> 878 <> 882 1 883 883 0 0 55 1 <> <> <> <>
  884 41 6.259959 -33.233797 -0.868906 251 " " L "A" 21 0.06000 0.06000 "LEU " "HD13" "    " 1 0 FFFFFF  "H883"  0 1 7 <> <> <> 0.025 7.159 -0.5 -7.723 0 0 0 0 0 -1.04 7.124 0.06 1.25 1.425 0.06 0 -10.688109 -16.204226 -13.396884 884 0 <> 879 <> 883 1 884 884 0 0 55 1 <> <> <> <>
  885 41 4.247211 -34.351118 1.236979 251 " " L "A" 21 0.06000 0.06000 "LEU " "HD21" "    " 1 0 FFFFFF  "H884"  0 1 7 <> <> <> 0.025 7.763 -0.441 -8.622 0 0 0 0 0 -1.275 8.242 0.06 1.25 1.425 0.06 0 6.4878097 -8.0534534 10.26502 885 0 <> 880 <> 884 1 885 885 0 0 55 1 <> <> <> <>
  886 41 5.288972 -33.574197 2.540691 251 " " L "A" 21 0.06000 0.06000 "LEU " "HD22" "    " 1 0 FFFFFF  "H885"  0 1 7 <> <> <> 0.025 8.112 -0.539 -8.391 0 0 0 0 0 -0.794 6.405 0.06 1.25 1.425 0.06 0 2.9652314 6.9331875 7.2013655 886 0 <> 881 <> 885 1 886 886 0 0 55 1 <> <> <> <>
  887 41 5.015053 -32.855425 0.950765 251 " " L "A" 21 0.06000 0.06000 "LEU " "HD23" "    " 1 0 FFFFFF  "H886"  0 1 7 <> <> <> 0.025 9.676 -0.31 -9.217 0 0 0 0 0 0.174 7.905 0.06 1.25 1.425 0.06 0 3.7538173 7.1191301 14.300754 887 0 <> 882 <> 886 1 887 887 0 0 55 1 <> <> <> <>
  888 25 5.739615 -38.096841 3.556130 252 " " K "A" 38 -0.50000 -0.50000 "LYS " " N  " "    " 7 0 2F2FFF  "N442"  2 1 7 <> 13.97 1 1.294 -83.155 -0.987 70.165 0 0 -0.12 0 0 -12.804 6.632 -0.5 1.625 1.92 -0.5 0 3.6932118 -3.1311455 -1.2044226 888 0 442 883 <> 887 1 888 888 1 0 56 1 <> <> <> <>
  889 3 5.428135 -39.517934 3.730125 252 " " K "A" 2 0.14000 0.14000 "LYS " " CA " "    " 6 0 A0A0A0  "C443"  2 1 -1106 FF3C00  16.06 1 1.33 20.767 -0.232 -15.683 0 0 0 0 0 6.182 5.972 0.14 1.75 1.975 0.14 0 4.8487339 -9.269269 1.9297369 889 0 443 884 <> 888 1 889 889 1 0 56 1 <> <> <> <>
  890 2 4.591951 -39.761881 2.418841 252 " " K "A" 2 0.50000 0.50000 "LYS " " C  " "    " 6 0 A0A0A0  "C444"  2 1 7 <> 14.53 1 -0.27 58.81 -0.342 -65.084 0 0 0 0 0 -6.887 5.838 0.5 1.875 2.112 0.5 0 2.6938186 3.3931415 -1.6064626 890 0 444 885 <> 889 1 890 890 0 0 56 1 <> <> <> <>
  891 15 3.764832 -38.945181 2.115687 252 " " K "A" 75 -0.50000 -0.50000 "LYS " " O  " "    " 8 0 FF5757  "O445"  2 1 7 <> 13.82 1 0.02 -75.886 1.138 61.908 0 0 -0.118 0 0 -12.937 5.639 -0.5 1.48 1.678 -0.5 0 -1.7923008 -2.4785819 5.0085487 891 0 445 886 <> 890 1 891 891 0 0 56 1 <> <> <> <>
  892 3 4.488705 -39.687120 5.014726 252 " " K "A" 2 -0.12000 -0.12000 "LYS " " CB " "    " 6 0 A0A0A0  "C446"  2 1 7 <> 17.14 1 1.885 -17.577 -0.62 17.438 0 0 0 0 0 1.127 4.924 -0.12 1.75 1.975 -0.12 0 -3.5243683 -3.3652344 -4.6173635 892 0 446 887 <> 891 1 892 892 2 0 56 1 <> <> <> <>
  893 3 3.992049 -41.121500 5.279853 252 " " K "A" 2 -0.12000 -0.12000 "LYS " " CG " "    " 6 0 A0A0A0  "C447"  2 1 7 <> 22.9 1 0.553 -20.535 -0.405 19.005 0 0 0 0 0 -1.382 4.709 -0.12 1.75 1.975 -0.12 0.125 -0.68529886 -1.5002525 -0.064452477 893 0 447 888 <> 892 1 893 893 2 0 56 1 <> <> <> <>
  894 3 3.173618 -41.184106 6.553285 252 " " K "A" 2 -0.12000 -0.12000 "LYS " " CD " "    " 6 0 A0A0A0  "C448"  2 1 7 <> 30.35 1 0.629 -19.206 -0.325 19.492 0 0 0 0 0 0.59 4.004 -0.12 1.75 1.975 -0.12 0.499 -0.029140471 -1.5983199 -2.3960407 894 0 448 889 <> 893 1 894 894 2 0 56 1 <> <> <> <>
  895 3 2.755736 -42.569696 6.864945 252 " " K "A" 2 0.19000 0.19000 "LYS " " CE " "    " 6 0 A0A0A0  "C449"  2 1 7 <> 32.47 1 0.454 32.935 -0.345 -32.001 0 0 0 0 0 1.043 3.509 0.19 1.75 1.975 0.19 2.494 7.100431 -3.2106557 -0.13664457 895 0 449 890 <> 894 1 895 895 2 0 56 1 <> <> <> <>
  896 32 1.961129 -42.664411 8.162406 252 " " K "A" 38 -0.30000 -0.30000 "LYS " " NZ " "    " 7 1 2F2FFF  "N450"  2 1 7 <> 39.14 1 0.238 -1.482 -0.239 -0.064 0 0 -0.3 0 0 -1.848 3.053 -0.3 1.625 2.1 -0.3 45.421 -3.4436834 0.49531671 -8.0460119 896 0 450 891 <> 895 1 896 896 3 0 56 1 <> <> <> <>
  897 43 5.085103 -37.376237 3.825297 252 " " K "A" 21 0.30000 0.30000 "LYS " " H  " "    " 1 0 FFFFFF  "H896"  2 1 7 <> <> <> 0.08 39.781 -0.014 -43.907 0 0 0 0 0 -4.059 5.376 0.3 0.25 0.996 0.3 0 10.569416 5.727036 -8.1989021 897 0 <> 892 <> 896 1 897 897 0 0 56 1 <> <> <> <>
  898 41 6.319012 -40.144628 3.771247 252 " " K "A" 21 0.06000 0.06000 "LYS " " HA " "    " 1 0 FFFFFF  "H897"  2 1 7 <> <> <> 0.017 8.245 1.359 -8.614 0 0 0 0 0 1.006 4.659 0.06 1.25 1.425 0.06 2.912 6.7574768 -6.43819 3.7234116 898 0 <> 893 <> 897 1 898 898 0 0 56 1 <> <> <> <>
  899 41 3.636303 -39.007806 5.007850 252 " " K "A" 21 0.06000 0.06000 "LYS " " HB3" "    " 1 0 FFFFFF  "H898"  2 1 7 <> <> <> 0.057 7.865 -0.069 -7.996 0 0 0 0 0 -0.142 3.044 0.06 1.25 1.425 0.06 8.383 12.654315 17.239517 25.392019 899 0 <> 894 <> 898 1 899 899 0 0 56 1 <> <> <> <>
  900 41 5.222725 -39.379484 5.759489 252 " " K "A" 21 0.06000 0.06000 "LYS " " HB2" "    " 1 0 FFFFFF  "H899"  2 1 7 <> <> <> 0.062 8.722 0.277 -8.457 0 0 0 0 0 0.604 4.516 0.06 1.25 1.425 0.06 0 21.056885 -21.229811 -21.464796 900 0 <> 895 <> 899 1 900 900 0 0 56 1 <> <> <> <>
  901 41 4.797290 -41.849119 5.381124 252 " " K "A" 21 0.06000 0.06000 "LYS " " HG3" "    " 1 0 FFFFFF  "H900"  2 1 7 <> <> <> 0.033 11.523 0.196 -10.133 0 0 0 0 0 1.619 3.425 0.06 1.25 1.425 0.06 6.177 -11.232967 -11.113265 14.7359 901 0 <> 896 <> 900 1 901 901 0 0 56 1 <> <> <> <>
  902 41 3.371743 -41.451757 4.446635 252 " " K "A" 21 0.06000 0.06000 "LYS " " HG2" "    " 1 0 FFFFFF  "H901"  2 1 7 <> <> <> 0.023 13.376 0.263 -10.615 0 0 0 0 0 3.048 4.678 0.06 1.25 1.425 0.06 0.882 -12.759799 18.576372 0.967035 902 0 <> 897 <> 901 1 902 902 0 0 56 1 <> <> <> <>
  903 41 2.220224 -40.673914 6.416021 252 " " K "A" 21 0.06000 0.06000 "LYS " " HD3" "    " 1 0 FFFFFF  "H902"  2 1 7 <> <> <> 0.117 10.199 0.121 -9.619 0 0 0 0 0 0.819 3.511 0.06 1.25 1.425 0.06 4.148 -1.8574066 2.9077339 27.05085 903 0 <> 898 <> 902 1 903 903 0 0 56 1 <> <> <> <>
  904 41 3.773630 -40.840353 7.395854 252 " " K "A" 21 0.06000 0.06000 "LYS " " HD2" "    " 1 0 FFFFFF  "H903"  2 1 7 <> <> <> 0.107 9.234 -0.079 -8.969 0 0 0 0 0 0.293 2.642 0.06 1.25 1.425 0.06 18.179 27.845633 19.753607 -30.957466 904 0 <> 899 <> 903 1 904 904 0 0 56 1 <> <> <> <>
  905 41 3.594117 -43.265142 6.904653 252 " " K "A" 21 0.06000 0.06000 "LYS " " HE3" "    " 1 0 FFFFFF  "H904"  2 1 7 <> <> <> 0.084 10.001 -0.088 -10.394 0 0 0 0 0 -0.397 2.38 0.06 1.25 1.425 0.06 23.562 -17.316036 -32.982224 -6.0366197 905 0 <> 900 <> 904 1 905 905 0 0 56 1 <> <> <> <>
  906 41 2.077100 -42.950552 6.101727 252 " " K "A" 21 0.06000 0.06000 "LYS " " HE2" "    " 1 0 FFFFFF  "H905"  2 1 7 <> <> <> 0.098 13.089 -0.026 -11.694 0 0 0 0 0 1.467 3.117 0.06 1.25 1.425 0.06 17.12 -19.645529 -0.73118454 22.407957 906 0 <> 901 <> 905 1 906 906 0 0 56 1 <> <> <> <>
  907 44 1.335739 -43.452749 8.249083 252 " " K "A" 21 0.33000 0.33000 "LYS " " HZ1" "    " 1 0 FFFFFF  "H906"  2 1 7 <> <> <> 0 1.728 -0.002 -4.483 0 0 0 0 0 -2.756 2.17 0.33 0.25 0.996 0.33 0 -10.484011 5.7974067 -10.620092 907 0 <> 902 <> 906 1 907 907 0 0 56 1 <> <> <> <>
  908 44 2.656104 -42.708185 8.893973 252 " " K "A" 21 0.33000 0.33000 "LYS " " HZ2" "    " 1 0 FFFFFF  "H907"  2 1 7 <> <> <> 0 0.595 -0.002 -3.636 0 0 0 0 0 -3.043 2.189 0.33 0.25 0.996 0.33 0 -18.939034 -13.311382 5.8481312 908 0 <> 903 <> 907 1 908 908 0 0 56 1 <> <> <> <>
  909 44 1.397454 -41.826582 8.182597 252 " " K "A" 21 0.33000 0.33000 "LYS " " HZ3" "    " 1 0 FFFFFF  "H908"  2 1 7 <> <> <> 0 2.484 -0.007 -3.872 0 0 0 0 0 -1.395 2.949 0.33 0.25 0.996 0.33 0 18.361753 14.46484 21.028208 909 0 <> 904 <> 908 1 909 909 0 0 56 1 <> <> <> <>
  910 3 4.343766 -41.626741 -2.065868 253 " " I "A" 2 -0.18000 -0.18000 "ILE " " CG2" "    " 6 0 A0A0A0  "C457"  2 1 7 <> 16.76 1 0.693 -13.46 0.616 16.65 0 -1.634 0 0 0 2.864 5.242 -0.18 1.75 1.975 -0.18 0.125 1.1876042 3.6419823 -0.62784427 910 0 457 905 <> 909 1 910 910 3 0 57 1 <> <> <> <>
  911 3 6.987253 -40.111250 -2.093482 253 " " I "A" 2 -0.18000 -0.18000 "ILE " " CD1" "    " 6 0 A0A0A0  "C458"  2 1 7 <> 17.9 1 0.367 -16.7 -0.782 18.73 0 -2.308 0 0 0 -0.693 5.621 -0.18 1.75 1.975 -0.18 0 5.6437783 9.9387102 -9.2829866 911 0 458 906 <> 910 1 911 911 3 0 57 1 <> <> <> <>
  912 25 4.843664 -40.803911 1.655061 253 " " I "A" 38 -0.50000 -0.50000 "ILE " " N  " "    " 7 0 2F2FFF  "N451"  2 1 7 <> 15.17 1 1.646 -56.834 -0.177 52.966 0 0 -0.126 0 0 -2.524 5.42 -0.5 1.625 1.92 -0.5 3.22 0.82093149 -13.607849 -3.2877429 912 0 451 907 <> 911 1 912 912 1 0 57 1 <> <> <> <>
  913 3 4.118199 -41.216821 0.423759 253 " " I "A" 2 0.14000 0.14000 "ILE " " CA " "    " 6 0 A0A0A0  "C452"  2 1 -1106 FF3C00  15.1 1 1.929 14.45 -0.299 -10.816 0 -1.045 0 0 0 4.218 6.159 0.14 1.75 1.975 0.14 0 -6.1952219 6.437448 -0.24100043 913 0 452 908 <> 912 1 913 913 1 0 57 1 <> <> <> <>
  914 2 3.399706 -42.533563 0.778676 253 " " I "A" 2 0.50000 0.50000 "ILE " " C  " "    " 6 0 A0A0A0  "C453"  2 1 7 <> 16.42 1 1.12 40.941 2.945 -50.915 0 0 0 0 0 -5.908 5.191 0.5 1.875 2.112 0.5 0 -0.21856762 -5.4935126 -1.3499305 914 0 453 909 <> 913 1 914 914 0 0 57 1 <> <> <> <>
  915 15 4.001944 -43.545171 1.209016 253 " " I "A" 75 -0.50000 -0.50000 "ILE " " O  " "    " 8 0 FF5757  "O454"  2 1 7 <> 14.47 1 0.107 -53.194 0.242 45.238 0 0 -0.001 0 0 -7.609 3.218 -0.5 1.48 1.678 -0.5 21.367 -5.5427842 -3.1326005 2.0318134 915 0 454 910 <> 914 1 915 915 0 0 57 1 <> <> <> <>
  916 3 5.104821 -41.403600 -0.750408 253 " " I "A" 2 -0.06000 -0.06000 "ILE " " CB " "    " 6 0 A0A0A0  "C455"  2 1 7 <> 17.06 1 2.107 -5.271 -0.604 6.636 0 -1.161 0 0 0 1.706 5.669 -0.06 1.75 1.975 -0.06 0 7.2598224 10.660671 -4.1723156 916 0 455 911 <> 915 1 916 916 1 0 57 1 <> <> <> <>
  917 3 6.030135 -40.116575 -0.829790 253 " " I "A" 2 -0.12000 -0.12000 "ILE " " CG1" "    " 6 0 A0A0A0  "C456"  2 1 7 <> 15.28 1 1.152 -11.388 -0.628 13.186 0 -1.829 0 0 0 0.492 6.086 -0.12 1.75 1.975 -0.12 0 -8.2570238 2.4608278 -3.8904362 917 0 456 912 <> 916 1 917 917 2 0 57 1 <> <> <> <>
  918 43 5.706315 -41.221418 1.973839 253 " " I "A" 21 0.30000 0.30000 "ILE " " H  " "    " 1 0 FFFFFF  "H917"  2 1 7 <> <> <> 0.018 21.408 -0.015 -33.928 0 0 0 0 0 -12.517 4.315 0.3 0.25 0.996 0.3 0 -0.41463572 -11.91093 2.2782869 918 0 <> 913 <> 917 1 918 918 0 0 57 1 <> <> <> <>
  919 41 3.362829 -40.461500 0.206933 253 " " I "A" 21 0.06000 0.06000 "ILE " " HA " "    " 1 0 FFFFFF  "H918"  2 1 7 <> <> <> 0.029 5.878 0.205 -6.489 0 0 0 0 0 -0.378 5.799 0.06 1.25 1.425 0.06 0 9.6956644 20.358219 -7.107698 919 0 <> 914 <> 918 1 919 919 0 0 57 1 <> <> <> <>
  920 41 5.755313 -42.228914 -0.460897 253 " " I "A" 21 0.06000 0.06000 "ILE " " HB " "    " 1 0 FFFFFF  "H919"  2 1 7 <> <> <> 0.055 5.537 -0.09 -6.03 0 0 0 0 0 -0.528 3.559 0.06 1.25 1.425 0.06 10.943 -0.68146861 2.9628778 -8.2734041 920 0 <> 915 <> 919 1 920 920 0 0 57 1 <> <> <> <>
  921 41 6.628125 -40.037649 0.078109 253 " " I "A" 21 0.06000 0.06000 "ILE " "HG13" "    " 1 0 FFFFFF  "H920"  2 1 7 <> <> <> 0.052 6.643 -0.178 -6.974 0 0 0 0 0 -0.457 4.618 0.06 1.25 1.425 0.06 0.088 -16.535906 -0.960118 1.8598564 921 0 <> 916 <> 920 1 921 921 0 0 57 1 <> <> <> <>
  922 41 5.414446 -39.217237 -0.844415 253 " " I "A" 21 0.06000 0.06000 "ILE " "HG12" "    " 1 0 FFFFFF  "H921"  2 1 7 <> <> <> 0.047 6.448 -0.278 -6.593 0 0 0 0 0 -0.375 5.2 0.06 1.25 1.425 0.06 0 -14.754249 -1.7524987 10.540788 922 0 <> 917 <> 921 1 922 922 0 0 57 1 <> <> <> <>
  923 41 3.891785 -42.617849 -2.104802 253 " " I "A" 21 0.06000 0.06000 "ILE " "HG21" "    " 1 0 FFFFFF  "H922"  2 1 7 <> <> <> 0.024 4.479 0.206 -5.315 0 0 0 0 0 -0.606 4.12 0.06 1.25 1.425 0.06 0 -6.8572445 7.5233903 -6.0412788 923 0 <> 918 <> 922 1 923 923 0 0 57 1 <> <> <> <>
  924 41 3.664883 -40.778249 -2.151203 253 " " I "A" 21 0.06000 0.06000 "ILE " "HG22" "    " 1 0 FFFFFF  "H923"  2 1 7 <> <> <> 0.024 4.484 1.06 -5.091 0 0 0 0 0 0.476 4.023 0.06 1.25 1.425 0.06 3.265 4.2298894 5.107532 -10.258967 924 0 <> 919 <> 923 1 924 924 0 0 57 1 <> <> <> <>
  925 41 4.932147 -41.617372 -2.983376 253 " " I "A" 21 0.06000 0.06000 "ILE " "HG23" "    " 1 0 FFFFFF  "H924"  2 1 7 <> <> <> 0.024 5.053 -0.453 -5.546 0 0 0 0 0 -0.923 4.806 0.06 1.25 1.425 0.06 0 24.388382 -5.9883447 14.152038 925 0 <> 920 <> 924 1 925 925 0 0 57 1 <> <> <> <>
  926 41 7.793717 -39.378111 -2.078379 253 " " I "A" 21 0.06000 0.06000 "ILE " "HD11" "    " 1 0 FFFFFF  "H925"  2 1 7 <> <> <> 0.025 5.802 -0.351 -6.292 0 0 0 0 0 -0.816 5.316 0.06 1.25 1.425 0.06 0 7.510613 7.7697124 -3.6785469 926 0 <> 921 <> 925 1 926 926 0 0 57 1 <> <> <> <>
  927 41 7.369236 -41.108560 -2.311555 253 " " I "A" 21 0.06000 0.06000 "ILE " "HD12" "    " 1 0 FFFFFF  "H926"  2 1 7 <> <> <> 0.025 5.684 -0.391 -5.974 0 0 0 0 0 -0.657 3.801 0.06 1.25 1.425 0.06 3.265 7.1629376 5.0347114 15.805345 927 0 <> 922 <> 926 1 927 927 0 0 57 1 <> <> <> <>
  928 41 6.325837 -39.745969 -2.879102 253 " " I "A" 21 0.06000 0.06000 "ILE " "HD13" "    " 1 0 FFFFFF  "H927"  2 1 7 <> <> <> 0.025 5.242 0.155 -5.739 0 0 0 0 0 -0.318 4.427 0.06 1.25 1.425 0.06 0 -10.968729 8.8684587 4.2055359 928 0 <> 923 <> 927 1 928 928 0 0 57 1 <> <> <> <>
  929 3 1.152493 -43.675596 0.511673 254 " " N "A" 2 0.14000 0.14000 "ASN " " CA " "    " 6 0 A0A0A0  "C460"  2 1 -1106 FF3C00  17.36 1 0.981 9.219 0.153 -5.645 0 -1.26 0 0 -0.32 3.129 4.887 0.14 1.75 1.975 0.14 0 -7.2237163 -2.2502618 -1.4162575 929 0 460 924 <> 928 1 929 929 1 0 58 1 <> <> <> <>
  930 2 1.009713 -44.317262 -0.874193 254 " " N "A" 2 0.50000 0.50000 "ASN " " C  " "    " 6 0 A0A0A0  "C461"  2 1 7 <> 19.99 1 0.368 25.59 0.105 -41.201 0 0 0 0 -0.32 -15.456 4.761 0.5 1.875 2.112 0.5 0 6.0015783 3.9197338 -2.7315452 930 0 461 925 <> 929 1 930 930 0 0 58 1 <> <> <> <>
  931 15 0.959028 -45.523740 -0.912373 254 " " N "A" 75 -0.50000 -0.50000 "ASN " " O  " "    " 8 0 FF5757  "O462"  2 1 7 <> 19.04 1 0.055 -44.61 -0.349 35.694 0 0 -0.001 0 -0.32 -9.53 3.05 -0.5 1.48 1.678 -0.5 23.556 3.4387472 3.4970441 7.6047235 931 0 462 926 <> 930 1 931 931 0 0 58 1 <> <> <> <>
  932 3 -0.193634 -43.189630 1.046726 254 " " N "A" 2 -0.12000 -0.12000 "ASN " " CB " "    " 6 0 A0A0A0  "C463"  2 1 7 <> 16.4 1 1.002 -10.265 -0.748 7.65 0 -1.663 0 0 -0.32 -4.343 4.7 -0.12 1.75 1.975 -0.12 0 -5.9184337 4.9797754 -2.505121 932 0 463 927 <> 931 1 932 932 2 0 58 1 <> <> <> <>
  933 2 -0.381994 -42.446241 2.360606 254 " " N "A" 2 0.50000 0.50000 "ASN " " CG " "    " 6 0 A0A0A0  "C464"  2 1 7 <> 20.89 1 -0.512 33.185 -0.704 -47.236 0 0 0 0 -0.32 -15.586 3.992 0.5 1.875 2.112 0.5 7.817 -4.8028321 -6.1901269 -1.5864968 933 0 464 928 <> 932 1 933 933 0 0 58 1 "No Flip"  <> <> <>
  934 15 0.419149 -42.550188 3.316241 254 " " N "A" 75 -0.50000 -0.50000 "ASN " " OD1" "    " 8 0 FF5757  "O465"  2 1 7 <> 25.18 1 0.006 -50.943 0.074 44.778 0 0 0 0 -0.32 -6.406 2.951 -0.5 1.48 1.678 -0.5 16.573 1.497218 2.2337341 -8.9455013 934 0 465 929 <> 933 1 934 934 0 0 58 1 <> <> <> <>
  935 25 -1.462027 -41.761861 2.496855 254 " " N "A" 38 -0.76000 -0.76000 "ASN " " ND2" "    " 7 0 2F2FFF  "N466"  2 1 7 <> 20.5 1 0.007 -53.13 -0.032 51.212 0 0 -0.365 0 -0.32 -2.627 3.615 -0.76 1.625 1.92 -0.76 10.694 4.6990132 2.394593 4.8648267 935 0 466 930 <> 934 1 935 935 2 0 58 1 <> <> <> <>
  936 25 2.066497 -42.525903 0.495978 254 " " N "A" 38 -0.50000 -0.50000 "ASN " " N  " "    " 7 0 2F2FFF  "N459"  2 1 7 <> 16.81 1 1.131 -32.802 0.599 40.857 0 0 -0.121 0 -0.32 9.344 5.734 -0.5 1.625 1.92 -0.5 0 12.085555 -0.88241315 -3.8860567 936 0 459 931 <> 935 1 936 936 1 0 58 1 <> <> <> <>
  937 43 1.715441 -41.593332 0.331147 254 " " N "A" 21 0.30000 0.30000 "ASN " " H  " "    " 1 0 FFFFFF  "H936"  2 1 7 <> <> <> 0.099 13.683 -0.026 -26.733 0 0 0 0 -0.32 -13.297 5.795 0.3 0.25 0.996 0.3 0 15.958143 0.40522093 -4.848865 937 0 <> 932 <> 936 1 937 937 0 0 58 1 <> <> <> <>
  938 41 1.416032 -44.458223 1.223112 254 " " N "A" 21 0.06000 0.06000 "ASN " " HA " "    " 1 0 FFFFFF  "H937"  2 1 7 <> <> <> 0.143 2.252 1.808 -4.475 0 0 0 0 -0.32 -0.592 3.243 0.06 1.25 1.425 0.06 5.56 -5.3864217 18.93202 21.204927 938 0 <> 933 <> 937 1 938 938 0 0 58 1 <> <> <> <>
  939 41 -0.735227 -44.110483 1.263086 254 " " N "A" 21 0.06000 0.06000 "ASN " " HB3" "    " 1 0 FFFFFF  "H938"  2 1 7 <> <> <> 0.09 3.336 0.012 -3.615 0 0 0 0 -0.32 -0.497 3.178 0.06 1.25 1.425 0.06 5.383 10.075955 -4.9899912 -4.9003582 939 0 <> 934 <> 938 1 939 939 0 0 58 1 <> <> <> <>
  940 41 -0.756918 -42.716104 0.242621 254 " " N "A" 21 0.06000 0.06000 "ASN " " HB2" "    " 1 0 FFFFFF  "H939"  2 1 7 <> <> <> 0.074 4.23 0.022 -4.573 0 0 0 0 -0.32 -0.568 5.162 0.06 1.25 1.425 0.06 0 -17.93458 -21.238647 -9.5273027 940 0 <> 935 <> 939 1 940 940 0 0 58 1 <> <> <> <>
  941 43 -1.500578 -41.032236 3.194179 254 " " N "A" 21 0.38000 0.38000 "ASN " "HD21" "    " 1 0 FFFFFF  "H940"  2 1 7 <> <> <> 0 22.05 -0.006 -24.962 0 0 0 0 -0.32 -3.238 2.635 0.38 0.25 0.996 0.38 0 -27.482874 -2.0611219 7.7477603 941 0 <> 936 <> 940 1 941 941 0 0 58 1 <> <> <> <>
  942 43 -2.113623 -41.713628 1.726660 254 " " N "A" 21 0.38000 0.38000 "ASN " "HD22" "    " 1 0 FFFFFF  "H941"  2 1 7 <> <> <> 0 18.673 -0.023 -24.49 0 0 0 0 -0.32 -6.16 3.443 0.38 0.25 0.996 0.38 0 17.676441 3.1108727 -6.0693793 942 0 <> 937 <> 941 1 942 942 0 0 58 1 <> <> <> <>
  943 15 1.996115 -42.089166 -3.813078 255 " " E "A" 75 -0.50000 -0.50000 "GLU " " O  " "    " 8 0 FF5757  "O470"  2 1 7 <> 18.38 1 0.268 -55.055 0.567 45.287 0 0 -0.122 0 0 -9.055 5.994 -0.5 1.48 1.678 -0.5 0 -7.0402684 0.12136317 0.26066875 943 0 470 938 <> 942 1 943 943 0 0 59 1 <> <> <> <>
  944 3 -0.798394 -43.444723 -3.760591 255 " " E "A" 2 -0.12000 -0.12000 "GLU " " CB " "    " 6 0 A0A0A0  "C471"  2 1 7 <> 23.25 1 3.027 -6.787 -0.313 8.759 0 -1.044 0 0 0 3.643 4.537 -0.12 1.75 1.975 -0.12 0 0.33396858 2.6701441 3.1214042 944 0 471 939 <> 943 1 944 944 2 0 59 1 <> <> <> <>
  945 3 -1.958655 -44.064352 -2.998962 255 " " E "A" 2 -0.22000 -0.22000 "GLU " " CG " "    " 6 0 A0A0A0  "C472"  2 1 7 <> 29.88 1 1.968 -16 -0.108 16.499 0 -1.099 0 0 0 1.261 4.429 -0.22 1.75 1.975 -0.22 0 4.7300959 -0.25314197 -8.4131222 945 0 472 940 <> 944 1 945 945 2 0 59 1 <> <> <> <>
  946 2 -1.960296 -45.595232 -2.908847 255 " " E "A" 2 0.70000 0.70000 "GLU " " CD " "    " 6 0 A0A0A0  "C473"  2 1 7 <> 42.44 1 0.354 -17.356 -0.51 18.672 0 0 0 0 0 1.16 3.364 0.7 1.875 2.112 0.7 11.187 6.449811 -2.5885558 -0.27713075 946 0 473 941 <> 945 1 946 946 0 0 59 1 <> <> <> <>
  947 15 -1.506952 -46.305799 -3.812824 255 " " E "A" 75 -0.80000 -0.80000 "GLU " " OE1" "    " 8 0 FF5757  "O474"  2 1 7 <> 47.99 1 0.212 17.063 -0.437 -30.227 0 0 -0.001 0 0 -13.39 2.553 -0.8 1.48 1.678 -0.8 31.999 5.8058105 -1.2181165 7.4651303 947 0 474 942 <> 946 1 947 947 0 0 59 1 <> <> <> <>
  948 18 -2.353818 -46.043260 -1.818517 255 " " E "A" 75 -0.80000 -0.80000 "GLU " " OE2" "    " 8 -1 FF5757  "O475"  2 1 7 <> 46.5 1 0.225 19.606 -0.522 -32.559 0 0 0 0 0 -13.249 2.557 -0.8 1.48 1.678 -0.8 26.996 3.8308444 0.32459745 6.7335405 948 0 475 943 <> 947 1 948 948 0 0 59 1 <> <> <> <>
  949 25 0.888649 -43.506647 -1.889158 255 " " E "A" 38 -0.50000 -0.50000 "GLU " " N  " "    " 7 0 2F2FFF  "N467"  2 1 7 <> 20.66 1 2.325 -38.885 0.584 35.783 0 0 -0.097 0 0 -0.29 5.843 -0.5 1.625 1.92 -0.5 0 4.9191837 -1.7949518 4.2503281 949 0 467 944 <> 948 1 949 949 1 0 59 1 <> <> <> <>
  950 3 0.602246 -43.866762 -3.271208 255 " " E "A" 2 0.14000 0.14000 "GLU " " CA " "    " 6 0 A0A0A0  "C468"  2 1 -1106 FF3C00  20.94 1 2.691 8.895 -0.442 -7.053 0 -1.357 0 0 0 2.735 5.779 0.14 1.75 1.975 0.14 0 3.8215778 -0.45239279 1.4889857 950 0 468 945 <> 949 1 950 950 1 0 59 1 <> <> <> <>
  951 2 1.584079 -43.172903 -4.189704 255 " " E "A" 2 0.50000 0.50000 "GLU " " C  " "    " 6 0 A0A0A0  "C469"  2 1 7 <> 20.01 1 1.338 33.962 -0.165 -44.853 0 0 0 0 0 -9.718 6.572 0.5 1.875 2.112 0.5 0 2.9398015 0.53016788 -4.2171931 951 0 469 946 <> 950 1 951 951 0 0 59 1 <> <> <> <>
  952 43 0.968341 -42.509054 -1.752893 255 " " E "A" 21 0.30000 0.30000 "GLU " " H  " "    " 1 0 FFFFFF  "H951"  2 1 7 <> <> <> 0.053 10.959 -0.016 -23.049 0 0 0 0 0 -12.052 5.224 0.3 0.25 0.996 0.3 0 8.4667444 -3.3116579 13.279295 952 0 <> 947 <> 951 1 952 952 0 0 59 1 <> <> <> <>
  953 41 0.846768 -44.918676 -3.418807 255 " " E "A" 21 0.06000 0.06000 "GLU " " HA " "    " 1 0 FFFFFF  "H952"  2 1 7 <> <> <> 0.051 3.565 0.315 -4.697 0 0 0 0 0 -0.767 4.339 0.06 1.25 1.425 0.06 2.824 6.6166868 -1.1533617 11.11509 953 0 <> 948 <> 952 1 953 953 0 0 59 1 <> <> <> <>
  954 41 -0.960434 -43.602819 -4.826825 255 " " E "A" 21 0.06000 0.06000 "GLU " " HB2" "    " 1 0 FFFFFF  "H953"  2 1 7 <> <> <> 0.08 3.097 -0.037 -3.953 0 0 0 0 0 -0.814 3.109 0.06 1.25 1.425 0.06 5.295 1.4697664 -1.801254 3.6117787 954 0 <> 949 <> 953 1 954 954 0 0 59 1 <> <> <> <>
  955 41 -1.076826 -42.412298 -3.549217 255 " " E "A" 21 0.06000 0.06000 "GLU " " HB3" "    " 1 0 FFFFFF  "H954"  2 1 7 <> <> <> 0.057 2.916 -0.11 -4.111 0 0 0 0 0 -1.247 3.276 0.06 1.25 1.425 0.06 0.265 5.662477 8.3549194 -17.62586 955 0 <> 950 <> 954 1 955 955 0 0 59 1 <> <> <> <>
  956 41 -2.962039 -43.905676 -3.394114 255 " " E "A" 21 0.06000 0.06000 "GLU " " HG3" "    " 1 0 FFFFFF  "H955"  2 1 7 <> <> <> 0.041 3.901 -0.284 -3.974 0 0 0 0 0 -0.315 3.37 0.06 1.25 1.425 0.06 3 -0.75597048 -8.2809458 2.293658 956 0 <> 951 <> 955 1 956 956 0 0 59 1 <> <> <> <>
  957 41 -1.931490 -43.593584 -2.016243 255 " " E "A" 21 0.06000 0.06000 "GLU " " HG2" "    " 1 0 FFFFFF  "H956"  2 1 7 <> <> <> 0.057 4 0.524 -4.092 0 0 0 0 0 0.489 4.22 0.06 1.25 1.425 0.06 0 11.351421 -15.132379 -1.4682773 957 0 <> 952 <> 956 1 957 957 0 0 59 1 <> <> <> <>
  958 3 5.063802 -42.453561 -7.267929 256 " " I "A" 2 -0.12000 -0.12000 "ILE " " CG1" "    " 6 0 A0A0A0  "C481"  2 1 7 <> 25.73 1 1.526 -8.109 -0.339 10.598 0 -2.578 0 0 0 1.097 7.501 -0.12 1.75 1.975 -0.12 0 -0.94246787 -4.4464955 3.4935348 958 0 481 953 <> 957 1 958 958 2 0 60 1 <> <> <> <>
  959 3 4.816575 -44.256654 -5.471141 256 " " I "A" 2 -0.18000 -0.18000 "ILE " " CG2" "    " 6 0 A0A0A0  "C482"  2 1 7 <> 23.07 1 1.09 -14.369 -0.049 16.786 0 -2.606 0 0 0 0.852 6.502 -0.18 1.75 1.975 -0.18 0 -0.99593168 -0.57778668 3.1386895 959 0 482 954 <> 958 1 959 959 3 0 60 1 <> <> <> <>
  960 3 6.405965 -41.945673 -6.978896 256 " " I "A" 2 -0.18000 -0.18000 "ILE " " CD1" "    " 6 0 A0A0A0  "C483"  2 1 7 <> 31.37 1 0.341 -13.697 0.149 16.097 0 -2.942 0 0 0 -0.052 7.357 -0.18 1.75 1.975 -0.18 0 6.7523255 2.6228359 0.072958 960 0 483 955 <> 959 1 960 960 3 0 60 1 <> <> <> <>
  961 25 1.948022 -43.692846 -5.404991 256 " " I "A" 38 -0.50000 -0.50000 "ILE " " N  " "    " 7 0 2F2FFF  "N476"  2 1 7 <> 18.92 1 2.717 -34.338 0.539 37.713 0 0 -0.129 0 0 6.502 6.775 -0.5 1.625 1.92 -0.5 0 3.2177818 -5.6572742 -9.4795132 961 0 476 956 <> 960 1 961 961 1 0 60 1 <> <> <> <>
  962 3 2.730588 -43.039495 -6.421396 256 " " I "A" 2 0.14000 0.14000 "ILE " " CA " "    " 6 0 A0A0A0  "C477"  2 1 -1106 FF3C00  20.84 1 2.96 10.3 -0.402 -8.782 0 -1.631 0 0 0 2.445 7.459 0.14 1.75 1.975 0.14 0 0.56741881 4.9282341 -4.7928071 962 0 477 957 <> 961 1 962 962 1 0 60 1 <> <> <> <>
  963 2 2.372579 -43.682863 -7.691306 256 " " I "A" 2 0.50000 0.50000 "ILE " " C  " "    " 6 0 A0A0A0  "C478"  2 1 7 <> 20.41 1 0.047 28.094 -0.225 -43.314 0 0 0 0 0 -15.398 6.729 0.5 1.875 2.112 0.5 0 1.5324485 1.090746 -10.030473 963 0 478 958 <> 962 1 963 963 0 0 60 1 <> <> <> <>
  964 15 2.360884 -44.914434 -7.874200 256 " " I "A" 75 -0.50000 -0.50000 "ILE " " O  " "    " 8 0 FF5757  "O479"  2 1 7 <> 19.86 1 0.018 -46.769 -0.512 40.554 0 0 -0.123 0 0 -6.832 5.682 -0.5 1.48 1.678 -0.5 0 2.8930638 -0.5539782 -2.6855717 964 0 479 959 <> 963 1 964 964 0 0 60 1 <> <> <> <>
  965 3 4.221251 -42.943086 -6.042242 256 " " I "A" 2 -0.06000 -0.06000 "ILE " " CB " "    " 6 0 A0A0A0  "C480"  2 1 7 <> 21.92 1 4.066 -4.231 -0.916 5.804 0 -2.482 0 0 0 2.24 7.629 -0.06 1.75 1.975 -0.06 0 0.50508672 0.29860014 0.83065051 965 0 480 960 <> 964 1 965 965 1 0 60 1 <> <> <> <>
  966 43 1.492726 -44.547506 -5.691974 256 " " I "A" 21 0.30000 0.30000 "ILE " " H  " "    " 1 0 FFFFFF  "H965"  2 1 7 <> <> <> 0.247 4.649 -0.02 -22.941 0 0 0 0 0 -18.064 5.795 0.3 0.25 0.996 0.3 0 -10.149641 -5.2244005 10.438569 966 0 <> 961 <> 965 1 966 966 0 0 60 1 <> <> <> <>
  967 41 2.378120 -42.009264 -6.471371 256 " " I "A" 21 0.06000 0.06000 "ILE " " HA " "    " 1 0 FFFFFF  "H966"  2 1 7 <> <> <> 0.076 3.791 1.429 -5.23 0 0 0 0 0 0.067 6.325 0.06 1.25 1.425 0.06 0 -3.0656719 4.914 20.537437 967 0 <> 962 <> 966 1 967 967 0 0 60 1 <> <> <> <>
  968 41 4.390197 -42.197038 -5.265728 256 " " I "A" 21 0.06000 0.06000 "ILE " " HB " "    " 1 0 FFFFFF  "H967"  2 1 7 <> <> <> 0.053 4.541 -0.329 -5.312 0 0 0 0 0 -1.047 5.673 0.06 1.25 1.425 0.06 0 0.58165246 17.496456 -15.709131 968 0 <> 963 <> 967 1 968 968 0 0 60 1 <> <> <> <>
  969 41 4.471048 -41.661359 -7.725266 256 " " I "A" 21 0.06000 0.06000 "ILE " "HG13" "    " 1 0 FFFFFF  "H968"  2 1 7 <> <> <> 0.027 4.709 3.404 -5.081 0 0 0 0 0 3.059 6.69 0.06 1.25 1.425 0.06 0 -18.055868 -15.590101 6.3710852 969 0 <> 964 <> 968 1 969 969 0 0 60 1 <> <> <> <>
  970 41 5.100759 -43.174390 -8.084717 256 " " I "A" 21 0.06000 0.06000 "ILE " "HG12" "    " 1 0 FFFFFF  "H969"  2 1 7 <> <> <> 0.034 4.623 -0.249 -5.134 0 0 0 0 0 -0.726 5.559 0.06 1.25 1.425 0.06 0.176 -7.5167136 -20.239862 17.133938 970 0 <> 965 <> 969 1 970 970 0 0 60 1 <> <> <> <>
  971 41 4.455822 -44.652444 -4.521770 256 " " I "A" 21 0.06000 0.06000 "ILE " "HG21" "    " 1 0 FFFFFF  "H970"  2 1 7 <> <> <> 0.024 4.931 1.327 -5.551 0 0 0 0 0 0.731 5.031 0.06 1.25 1.425 0.06 0 -14.910794 2.2377937 -0.97505683 971 0 <> 966 <> 970 1 971 971 0 0 60 1 <> <> <> <>
  972 41 4.672082 -45.062212 -6.191075 256 " " I "A" 21 0.06000 0.06000 "ILE " "HG22" "    " 1 0 FFFFFF  "H971"  2 1 7 <> <> <> 0.024 5.073 0.038 -5.64 0 0 0 0 0 -0.505 5.579 0.06 1.25 1.425 0.06 0 -17.456299 3.0196548 2.4170592 972 0 <> 967 <> 971 1 972 972 0 0 60 1 <> <> <> <>
  973 41 5.890866 -44.168516 -5.309193 256 " " I "A" 21 0.06000 0.06000 "ILE " "HG23" "    " 1 0 FFFFFF  "H972"  2 1 7 <> <> <> 0.024 4.6 -0.146 -5.427 0 0 0 0 0 -0.95 5.177 0.06 1.25 1.425 0.06 0 -0.31136107 -22.225714 10.379103 973 0 <> 968 <> 972 1 973 973 0 0 60 1 <> <> <> <>
  974 41 6.860587 -41.606397 -7.909653 256 " " I "A" 21 0.06000 0.06000 "ILE " "HD11" "    " 1 0 FFFFFF  "H973"  2 1 7 <> <> <> 0.025 4.368 11.506 -5.15 0 0 0 0 0 10.749 7.071 0.06 1.25 1.425 0.06 0 -2.5053949 -21.991592 -13.421238 974 0 <> 969 <> 973 1 974 974 0 0 60 1 <> <> <> <>
  975 41 6.360439 -41.165788 -6.218757 256 " " I "A" 21 0.06000 0.06000 "ILE " "HD12" "    " 1 0 FFFFFF  "H974"  2 1 7 <> <> <> 0.025 4.811 -0.533 -5.151 0 0 0 0 0 -0.849 5.578 0.06 1.25 1.425 0.06 0 -12.439312 -5.7987037 7.5637875 975 0 <> 970 <> 974 1 975 975 0 0 60 1 <> <> <> <>
  976 41 7.116697 -42.682996 -6.605649 256 " " I "A" 21 0.06000 0.06000 "ILE " "HD13" "    " 1 0 FFFFFF  "H975"  2 1 7 <> <> <> 0.025 4.769 1.182 -5.374 0 0 0 0 0 0.601 5.665 0.06 1.25 1.425 0.06 0 6.5453072 -9.2379894 -22.96319 976 0 <> 971 <> 975 1 976 976 0 0 60 1 <> <> <> <>
  977 2 2.049313 -42.347803 -11.133790 257 " " S "A" 2 0.50000 0.50000 "SER " " C  " "    " 6 0 A0A0A0  "C486"  2 1 7 <> 18.68 1 0.852 32.676 -0.875 -41.787 0 0 0 0 -0.272 -9.407 7.245 0.5 1.875 2.112 0.5 0.135 0.9283632 1.2345659 1.1922238 977 0 486 972 <> 976 1 977 977 0 0 61 1 <> <> <> <>
  978 15 2.262154 -41.159624 -10.819758 257 " " S "A" 75 -0.50000 -0.50000 "SER " " O  " "    " 8 0 FF5757  "O487"  2 1 7 <> 17.53 1 0.51 -48.962 -0.549 42.808 0 0 -0.146 0 -0.272 -6.61 6.63 -0.5 1.48 1.678 -0.5 0 1.068764 -8.676259 -6.6224575 978 0 487 973 <> 977 1 978 978 0 0 61 1 <> <> <> <>
  979 3 0.381839 -43.993154 -10.059611 257 " " S "A" 2 0.14500 0.14500 "SER " " CB " "    " 6 0 A0A0A0  "C488"  2 1 7 <> 18.47 1 2.665 8.507 -0.965 -7.001 0 -1.336 0 0 -0.272 1.598 5.474 0.145 1.75 1.975 0.145 0.499 -3.4763706 -3.2225957 -1.0174534 979 0 488 974 <> 978 1 979 979 2 0 61 1 <> <> <> <>
  980 16 -0.631984 -43.141435 -9.604051 257 " " S "A" 75 -0.68300 -0.68300 "SER " " OG " "    " 8 0 FF5757  "O489"  2 1 7 <> 25.64 1 0.997 -38.43 2.198 46.288 0 0 -0.135 0 -0.272 10.646 3.917 -0.683 1.56 1.766 -0.683 11.01 3.7170589 -2.0610373 2.8374088 980 0 489 975 <> 979 1 980 980 1 0 61 1 <> <> <> <>
  981 25 2.069952 -42.879209 -8.690709 257 " " S "A" 38 -0.50000 -0.50000 "SER " " N  " "    " 7 0 2F2FFF  "N484"  2 1 7 <> 18.27 1 1.833 -31.185 0.225 35.888 0 0 -0.117 0 -0.272 6.372 6.723 -0.5 1.625 1.92 -0.5 0 6.0319233 2.8501365 2.7686887 981 0 484 976 <> 980 1 981 981 1 0 61 1 <> <> <> <>
  982 3 1.720616 -43.328100 -10.036029 257 " " S "A" 2 0.14000 0.14000 "SER " " CA " "    " 6 0 A0A0A0  "C485"  2 1 -1106 FF3C00  20.03 1 2.375 10.392 -0.867 -8.613 0 -1.925 0 0 -0.272 1.089 7.049 0.14 1.75 1.975 0.14 0 6.4559503 2.8714952 4.8559899 982 0 485 977 <> 981 1 982 982 1 0 61 1 <> <> <> <>
  983 43 1.912663 -41.905321 -8.474120 257 " " S "A" 21 0.30000 0.30000 "SER " " H  " "    " 1 0 FFFFFF  "H982"  2 1 7 <> <> <> 0.015 3.943 -0.023 -23.31 0 0 0 0 -0.272 -19.647 5.851 0.3 0.25 0.996 0.3 0 0.49403712 -1.2212348 17.053911 983 0 <> 978 <> 982 1 983 983 0 0 61 1 <> <> <> <>
  984 41 2.388516 -44.152597 -10.285471 257 " " S "A" 21 0.06000 0.06000 "SER " " HA " "    " 1 0 FFFFFF  "H983"  2 1 7 <> <> <> 0.011 3.584 0.458 -4.628 0 0 0 0 -0.272 -0.848 6.624 0.06 1.25 1.425 0.06 0 27.074627 27.42259 -21.086185 984 0 <> 979 <> 983 1 984 984 0 0 61 1 <> <> <> <>
  985 41 0.379259 -44.944673 -9.527910 257 " " S "A" 21 0.06000 0.06000 "SER " " HB2" "    " 1 0 FFFFFF  "H984"  2 1 7 <> <> <> 0.01 4.546 -0.451 -4.854 0 0 0 0 -0.272 -1.021 4.273 0.06 1.25 1.425 0.06 0 -24.156324 -6.5063028 -6.9942398 985 0 <> 980 <> 984 1 985 985 0 0 61 1 <> <> <> <>
  986 41 0.150207 -44.180124 -11.108175 257 " " S "A" 21 0.06000 0.06000 "SER " " HB3" "    " 1 0 FFFFFF  "H985"  2 1 7 <> <> <> 0.011 3.811 0.252 -5.02 0 0 0 0 -0.272 -1.218 4.6 0.06 1.25 1.425 0.06 0.706 -0.44705915 -26.541634 2.4714344 986 0 <> 981 <> 985 1 986 986 0 0 61 1 <> <> <> <>
  987 42 -0.343805 -42.761304 -8.788281 257 " " S "A" 21 0.41800 0.41800 "SER " " HG " "    " 1 0 FFFFFF  "H986"  2 1 7 <> <> <> 0.068 22.128 -0.018 -28.382 0 0 0 0 -0.272 -6.477 2.861 0.418 0.25 0.996 0.418 0 -9.8548517 -0.28705549 6.805223 987 0 <> 982 <> 986 1 987 987 0 0 61 1 <> <> <> <>
  988 3 4.463632 -41.306253 -13.785922 258 " " I "A" 2 -0.12000 -0.12000 "ILE " " CG1" "    " 6 0 A0A0A0  "C495"  2 1 7 <> 21.37 1 1.191 -7.774 -0.743 9.446 0 -2.349 0 0 0 -0.229 6.504 -0.12 1.75 1.975 -0.12 0 -2.2708201 -8.8810349 -0.70587736 988 0 495 983 <> 987 1 988 988 2 0 62 1 <> <> <> <>
  989 3 3.049242 -41.345258 -15.886430 258 " " I "A" 2 -0.18000 -0.18000 "ILE " " CG2" "    " 6 0 A0A0A0  "C496"  2 1 7 <> 23.9 1 0.702 -11.003 0.829 13.139 0 -1.843 0 0 0 1.823 5.551 -0.18 1.75 1.975 -0.18 1.122 2.6482234 -0.087909169 0.27584887 989 0 496 984 <> 988 1 989 989 3 0 62 1 <> <> <> <>
  990 3 5.823863 -41.385709 -14.435201 258 " " I "A" 2 -0.18000 -0.18000 "ILE " " CD1" "    " 6 0 A0A0A0  "C497"  2 1 7 <> 25.01 1 0.372 -12.181 -0.86 13.51 0 -2.851 0 0 0 -2.011 5.449 -0.18 1.75 1.975 -0.18 0 0.19411528 3.7056286 -3.5209501 990 0 497 985 <> 989 1 990 990 3 0 62 1 <> <> <> <>
  991 25 2.187543 -42.786600 -12.385859 258 " " I "A" 38 -0.50000 -0.50000 "ILE " " N  " "    " 7 0 2F2FFF  "N490"  2 1 7 <> 18.66 1 2.86 -35.112 -0.887 34.27 0 0 -0.104 0 0 1.027 6.827 -0.5 1.625 1.92 -0.5 0 5.0261421 -5.6585464 1.8352159 991 0 490 986 <> 990 1 991 991 1 0 62 1 <> <> <> <>
  992 3 1.961217 -42.063753 -13.661261 258 " " I "A" 2 0.14000 0.14000 "ILE " " CA " "    " 6 0 A0A0A0  "C491"  2 1 -1106 FF3C00  20.66 1 2.751 11.108 -0.519 -7.51 0 -1.475 0 0 0 4.355 7.179 0.14 1.75 1.975 0.14 0 3.8283176 15.488407 -1.6008917 992 0 491 987 <> 991 1 992 992 1 0 62 1 <> <> <> <>
  993 2 0.820991 -42.742918 -14.387697 258 " " I "A" 2 0.50000 0.50000 "ILE " " C  " "    " 6 0 A0A0A0  "C492"  2 1 7 <> 23.08 1 0.004 37.385 3.942 -40.037 0 0 0 0 0 1.295 6.295 0.5 1.875 2.112 0.5 0 -4.9739747 2.954164 1.1408359 993 0 492 988 <> 992 1 993 993 0 0 62 1 <> <> <> <>
  994 15 0.879077 -43.924360 -14.732430 258 " " I "A" 75 -0.50000 -0.50000 "ILE " " O  " "    " 8 0 FF5757  "O493"  2 1 7 <> 21.28 1 0.062 -50.066 1.273 37.477 0 0 -0.118 0 0 -11.372 4.804 -0.5 1.48 1.678 -0.5 0 -0.51053089 -4.8094482 3.8518553 994 0 493 989 <> 993 1 994 994 0 0 62 1 <> <> <> <>
  995 3 3.262166 -41.995767 -14.502228 258 " " I "A" 2 -0.06000 -0.06000 "ILE " " CB " "    " 6 0 A0A0A0  "C494"  2 1 7 <> 20.66 1 3.297 -3.872 -0.752 4.977 0 -1.869 0 0 0 1.782 6.368 -0.06 1.75 1.975 -0.06 0 3.7918246 -4.7568421 -4.3964176 995 0 494 990 <> 994 1 995 995 1 0 62 1 <> <> <> <>
  996 43 2.137730 -43.794294 -12.432498 258 " " I "A" 21 0.30000 0.30000 "ILE " " H  " "    " 1 0 FFFFFF  "H995"  2 1 7 <> <> <> 0.473 9.081 -0.015 -20.438 0 0 0 0 0 -10.898 4.684 0.3 0.25 0.996 0.3 0 10.997117 -6.4154692 11.812459 996 0 <> 991 <> 995 1 996 996 0 0 62 1 <> <> <> <>
  997 41 1.607987 -41.086435 -13.332366 258 " " I "A" 21 0.06000 0.06000 "ILE " " HA " "    " 1 0 FFFFFF  "H996"  2 1 7 <> <> <> 0.054 4.138 1.085 -4.782 0 0 0 0 0 0.495 6.787 0.06 1.25 1.425 0.06 0 -15.777148 11.453976 -10.668511 997 0 <> 992 <> 996 1 997 997 0 0 62 1 <> <> <> <>
  998 41 3.467136 -43.061441 -14.604372 258 " " I "A" 21 0.06000 0.06000 "ILE " " HB " "    " 1 0 FFFFFF  "H997"  2 1 7 <> <> <> 0.091 4.242 -0.173 -4.416 0 0 0 0 0 -0.256 4.16 0.06 1.25 1.425 0.06 0.353 -28.498327 -11.746699 3.7325861 998 0 <> 993 <> 997 1 998 998 0 0 62 1 <> <> <> <>
  999 41 4.578445 -41.609365 -12.745231 258 " " I "A" 21 0.06000 0.06000 "ILE " "HG13" "    " 1 0 FFFFFF  "H998"  2 1 7 <> <> <> 0.06 4.471 -0.121 -4.804 0 0 0 0 0 -0.394 5.812 0.06 1.25 1.425 0.06 0 17.777843 -3.8773627 -1.4603516 999 0 <> 994 <> 998 1 999 999 0 0 62 1 <> <> <> <>
  1000 41 4.289345 -40.248129 -13.590729 258 " " I "A" 21 0.06000 0.06000 "ILE " "HG12" "    " 1 0 FFFFFF  "H999"  2 1 7 <> <> <> 0.046 4.547 -0.405 -4.675 0 0 0 0 0 -0.487 4.927 0.06 1.25 1.425 0.06 0 17.552752 -3.213763 -13.727027 1000 0 <> 995 <> 999 1 1000 1000 0 0 62 1 <> <> <> <>
  1001 41 2.663334 -40.326067 -15.865788 258 " " I "A" 21 0.06000 0.06000 "ILE " "HG21" "    " 1 0 FFFFFF  "H1000"  2 1 7 <> <> <> 0.024 3.943 0.191 -4.224 0 0 0 0 0 -0.066 4.379 0.06 1.25 1.425 0.06 0.441 -14.761887 -6.8708868 9.6945601 1001 0 <> 996 <> 1000 1 1001 1001 0 0 62 1 <> <> <> <>
  1002 41 4.012523 -41.415792 -16.391623 258 " " I "A" 21 0.06000 0.06000 "ILE " "HG22" "    " 1 0 FFFFFF  "H1001"  2 1 7 <> <> <> 0.024 4.097 1.519 -4.246 0 0 0 0 0 1.393 4.147 0.06 1.25 1.425 0.06 2.736 3.3613737 5.146152 0.90487808 1002 0 <> 997 <> 1001 1 1002 1002 0 0 62 1 <> <> <> <>
  1003 41 2.332161 -41.771192 -16.588194 258 " " I "A" 21 0.06000 0.06000 "ILE " "HG23" "    " 1 0 FFFFFF  "H1002"  2 1 7 <> <> <> 0.024 3.991 -0.503 -4.414 0 0 0 0 0 -0.902 5.548 0.06 1.25 1.425 0.06 0 10.748586 -10.0944 -1.9278736 1003 0 <> 998 <> 1002 1 1003 1003 0 0 62 1 <> <> <> <>
  1004 41 6.701059 -41.073824 -13.868315 258 " " I "A" 21 0.06000 0.06000 "ILE " "HD11" "    " 1 0 FFFFFF  "H1003"  2 1 7 <> <> <> 0.025 4.265 -0.412 -4.41 0 0 0 0 0 -0.533 4.165 0.06 1.25 1.425 0.06 0 -8.5289488 -7.8539171 16.336754 1004 0 <> 999 <> 1003 1 1004 1004 0 0 62 1 <> <> <> <>
  1005 41 6.010329 -42.353502 -14.900716 258 " " I "A" 21 0.06000 0.06000 "ILE " "HD12" "    " 1 0 FFFFFF  "H1004"  2 1 7 <> <> <> 0.025 4.1 -0.307 -4.271 0 0 0 0 0 -0.453 4.223 0.06 1.25 1.425 0.06 0 -9.4418011 5.364614 -10.829717 1005 0 <> 1000 <> 1004 1 1005 1005 0 0 62 1 <> <> <> <>
  1006 41 5.788900 -40.825914 -15.369818 258 " " I "A" 21 0.06000 0.06000 "ILE " "HD13" "    " 1 0 FFFFFF  "H1005"  2 1 7 <> <> <> 0.025 4.062 0.045 -4.276 0 0 0 0 0 -0.145 4.52 0.06 1.25 1.425 0.06 0 2.5209582 -9.2196407 -11.349692 1006 0 <> 1001 <> 1005 1 1006 1006 0 0 62 1 <> <> <> <>
  1007 25 -0.331644 -42.043916 -14.554870 259 " " N "A" 38 -0.50000 -0.50000 "ASN " " N  " "    " 7 0 2F2FFF  "N498"  0 1 7 <> 24.31 1 0.806 -31.539 -0.015 32.145 0 0 -0.151 0 -0.325 0.922 5.983 -0.5 1.625 1.92 -0.5 1.265 -9.8525267 -4.7777786 1.0829215 1007 0 498 1002 <> 1006 1 1007 1007 1 0 63 1 <> <> <> <>
  1008 3 -1.589995 -42.341562 -15.368317 259 " " N "A" 2 0.14000 0.14000 "ASN " " CA " "    " 6 0 A0A0A0  "C499"  0 1 -1106 FF3C00  26.51 1 0.215 9.269 -0.042 -4.283 0 -1.007 0 0 -0.325 3.829 4.739 0.14 1.75 1.975 0.14 0 -2.6418099 -3.1246815 -9.5140352 1008 0 499 1003 <> 1007 1 1008 1008 1 0 63 1 <> <> <> <>
  1009 2 -2.425484 -43.483221 -14.735587 259 " " N "A" 2 0.50000 0.50000 "ASN " " C  " "    " 6 0 A0A0A0  "C500"  0 1 7 <> 27.93 1 0.626 27.034 4.55 -37.431 0 0 0 0 -0.325 -5.546 4.424 0.5 1.875 2.112 0.5 0.809 2.5103655 -7.6364274 0.38304663 1009 0 500 1004 <> 1008 1 1009 1009 0 0 63 1 <> <> <> <>
  1010 15 -3.479346 -43.299116 -14.133404 259 " " N "A" 75 -0.50000 -0.50000 "ASN " " O  " "    " 8 0 FF5757  "O501"  0 1 7 <> 27.41 1 0.003 -46.399 7.615 34.207 0 0 -0.032 0 -0.325 -4.932 3.233 -0.5 1.48 1.678 -0.5 9.902 -0.061831545 -4.4265752 -3.7588539 1010 0 501 1005 <> 1009 1 1010 1010 0 0 63 1 <> <> <> <>
  1011 3 -1.247444 -42.548849 -16.841330 259 " " N "A" 2 -0.12000 -0.12000 "ASN " " CB " "    " 6 0 A0A0A0  "C502"  0 1 7 <> 24.48 1 -0.312 -9.306 0.752 6.324 0 -1.213 0 0 -0.325 -4.08 4.092 -0.12 1.75 1.975 -0.12 0.499 4.3409905 5.5856543 5.5749197 1011 0 502 1006 <> 1010 1 1011 1011 2 0 63 1 <> <> <> <>
  1012 2 -1.130570 -41.244928 -17.596270 259 " " N "A" 2 0.50000 0.50000 "ASN " " CG " "    " 6 0 A0A0A0  "C503"  0 1 7 <> 25.58 1 -0.716 30.081 -0.725 -41.872 0 0 0 0 -0.325 -13.556 4.257 0.5 1.875 2.112 0.5 7.413 -4.2797432 -3.4437673 2.532125 1012 0 503 1007 <> 1011 1 1012 1012 0 0 63 1 "No Flip"  <> <> <>
  1013 15 -0.196241 -40.488111 -17.352232 259 " " N "A" 75 -0.50000 -0.50000 "ASN " " OD1" "    " 8 0 FF5757  "O504"  0 1 7 <> 21.77 1 0.049 -48.245 -0.501 39.248 0 0 -0.124 0 -0.325 -9.899 3.733 -0.5 1.48 1.678 -0.5 7.296 7.4768567 -2.9644916 4.5630331 1013 0 504 1008 <> 1012 1 1013 1013 0 0 63 1 <> <> <> <>
  1014 25 -2.167993 -40.906908 -18.427670 259 " " N "A" 38 -0.76000 -0.76000 "ASN " " ND2" "    " 7 0 2F2FFF  "N505"  0 1 7 <> 17.96 1 -0.125 -48.791 -0.264 45.588 0 0 -0.099 0 -0.325 -4.016 3.73 -0.76 1.625 1.92 -0.76 19.548 0.75471413 3.6702037 1.7337053 1014 0 505 1009 <> 1013 1 1014 1014 2 0 63 1 <> <> <> <>
  1015 43 -0.287360 -41.126596 -14.134558 259 " " N "A" 21 0.30000 0.30000 "ASN " " H  " "    " 1 0 FFFFFF  "H1014"  0 1 7 <> <> <> 0.045 12.628 -0.016 -20.655 0 0 0 0 -0.325 -8.322 5.3 0.3 0.25 0.996 0.3 0 -9.0990248 -14.091082 21.329626 1015 0 <> 1010 <> 1014 1 1015 1015 0 0 63 1 <> <> <> <>
  1016 41 -2.348198 -41.568575 -15.242974 259 " " N "A" 21 0.06000 0.06000 "ASN " " HA " "    " 1 0 FFFFFF  "H1015"  0 1 7 <> <> <> 0.07 2.876 0.19 -4.157 0 0 0 0 -0.325 -1.345 3.224 0.06 1.25 1.425 0.06 6.089 5.026257 1.5407617 8.0983181 1016 0 <> 1011 <> 1015 1 1016 1016 0 0 63 1 <> <> <> <>
  1017 41 -2.081037 -43.090627 -17.288210 259 " " N "A" 21 0.06000 0.06000 "ASN " " HB3" "    " 1 0 FFFFFF  "H1016"  0 1 7 <> <> <> 0.049 2.925 0.87 -3.374 0 0 0 0 -0.325 0.146 2.651 0.06 1.25 1.425 0.06 15.532 1.9610655 2.6071806 13.625289 1017 0 <> 1012 <> 1016 1 1017 1017 0 0 63 1 <> <> <> <>
  1018 41 -0.400474 -43.201833 -17.051924 259 " " N "A" 21 0.06000 0.06000 "ASN " " HB2" "    " 1 0 FFFFFF  "H1017"  0 1 7 <> <> <> 0.036 3.438 0.849 -3.626 0 0 0 0 -0.325 0.373 3.479 0.06 1.25 1.425 0.06 5.471 -8.6672888 -10.948554 4.525351 1018 0 <> 1013 <> 1017 1 1018 1018 0 0 63 1 <> <> <> <>
  1019 43 -2.078509 -39.967020 -18.786421 259 " " N "A" 21 0.38000 0.38000 "ASN " "HD21" "    " 1 0 FFFFFF  "H1018"  0 1 7 <> <> <> 0 16.073 -0.014 -22.471 0 0 0 0 -0.325 -6.737 3.767 0.38 0.25 0.996 0.38 0 0.71115404 3.5020194 1.2822388 1019 0 <> 1014 <> 1018 1 1019 1019 0 0 63 1 <> <> <> <>
  1020 43 -3.103309 -41.283762 -18.370518 259 " " N "A" 21 0.38000 0.38000 "ASN " "HD22" "    " 1 0 FFFFFF  "H1019"  0 1 7 <> <> <> 0 20.651 -0.004 -22.876 0 0 0 0 -0.325 -2.554 2.278 0.38 0.25 0.996 0.38 0 3.7097695 -0.33427364 23.689571 1020 0 <> 1015 <> 1019 1 1020 1020 0 0 63 1 <> <> <> <>
  1021 15 -2.541666 -48.166818 -16.170540 260 " " N "A" 75 -0.50000 -0.50000 "ASN " " OD1" "    " 8 0 FF5757  "O512"  0 1 7 <> 46.61 1 0.118 -44.352 0.101 36.364 0 0 0 0 -0.226 -7.995 2.445 -0.5 1.48 1.678 -0.5 35.96 -3.35132 -0.8048057 -0.95842528 1021 0 512 1016 <> 1020 1 1021 1021 0 0 64 1 <> <> <> <>
  1022 25 -3.583163 -46.497095 -17.232380 260 " " N "A" 38 -0.76000 -0.76000 "ASN " " ND2" "    " 7 0 2F2FFF  "N513"  0 1 7 <> 41.74 1 -0.321 -45.836 -0.22 37.095 0 0 -0.002 0 -0.226 -9.509 2.521 -0.76 1.625 1.92 -0.76 50.941 2.0110571 -1.0680575 2.8570983 1022 0 513 1017 <> 1021 1 1022 1022 2 0 64 1 <> <> <> <>
  1023 25 -1.832568 -44.647661 -14.674260 260 " " N "A" 38 -0.50000 -0.50000 "ASN " " N  " "    " 7 0 2F2FFF  "N506"  0 1 7 <> 30.77 1 0.312 -34.1 0.609 28.488 0 0 -0.114 0 -0.226 -5.03 4.52 -0.5 1.625 1.92 -0.5 5.175 3.0937815 -2.8505652 -0.085723773 1023 0 506 1018 <> 1022 1 1023 1023 1 0 64 1 <> <> <> <>
  1024 3 -2.340529 -45.802259 -13.938318 260 " " N "A" 2 0.14000 0.14000 "ASN " " CA " "    " 6 0 A0A0A0  "C507"  0 1 -1106 FF3C00  34.17 1 -0.083 8.801 0.149 -2.618 0 -0.426 0 0 -0.226 5.596 4.182 0.14 1.75 1.975 0.14 0 -3.2435048 0.54333735 1.2115284 1024 0 507 1019 <> 1023 1 1024 1024 1 0 64 1 <> <> <> <>
  1025 2 -1.241696 -46.775587 -13.520271 260 " " N "A" 2 0.50000 0.50000 "ASN " " C  " "    " 6 0 A0A0A0  "C508"  0 1 7 <> 34.11 1 0.469 23.63 0.806 -36.322 0 0 0 0 -0.226 -11.643 4.059 0.5 1.875 2.112 0.5 2.291 -5.3256111 -5.804327 -1.5419577 1025 0 508 1020 <> 1024 1 1025 1025 0 0 64 1 <> <> <> <>
  1026 15 -1.557664 -47.782785 -12.834340 260 " " N "A" 75 -0.50000 -0.50000 "ASN " " O  " "    " 8 0 FF5757  "O509"  0 1 7 <> 35.63 1 0.018 -44.455 0.512 32.542 0 0 -0.008 0 -0.226 -11.616 2.82 -0.5 1.48 1.678 -0.5 25.536 3.5008178 7.0158043 2.580544 1026 0 509 1021 <> 1025 1 1026 1026 0 0 64 1 <> <> <> <>
  1027 3 -3.478471 -46.569131 -14.704527 260 " " N "A" 2 -0.12000 -0.12000 "ASN " " CB " "    " 6 0 A0A0A0  "C510"  0 1 7 <> 35.1 1 -0.135 -8.626 1.579 5.303 0 -0.316 0 0 -0.226 -2.421 3.472 -0.12 1.75 1.975 -0.12 0.623 -4.0487194 -0.54206759 2.0896647 1027 0 510 1022 <> 1026 1 1027 1027 2 0 64 1 <> <> <> <>
  1028 2 -3.154288 -47.104356 -16.096937 260 " " N "A" 2 0.50000 0.50000 "ASN " " CG " "    " 6 0 A0A0A0  "C511"  0 1 7 <> 40.04 1 -0.799 27.6 0.091 -39.796 0 0 0 0 -0.226 -13.13 3.086 0.5 1.875 2.112 0.5 10.917 1.0670112 1.759949 -3.2356443 1028 0 511 1023 <> 1027 1 1028 1028 0 0 64 1 "Flip"  <> <> <>
  1029 43 -0.964666 -44.859998 -15.145177 260 " " N "A" 21 0.30000 0.30000 "ASN " " H  " "    " 1 0 FFFFFF  "H1028"  0 1 7 <> <> <> 0.003 17.129 -0.012 -19.255 0 0 0 0 -0.226 -2.36 3.743 0.3 0.25 0.996 0.3 0 -0.068209305 -6.1810122 -4.4116049 1029 0 <> 1024 <> 1028 1 1029 1029 0 0 64 1 <> <> <> <>
  1030 41 -2.611292 -45.487856 -12.930378 260 " " N "A" 21 0.06000 0.06000 "ASN " " HA " "    " 1 0 FFFFFF  "H1029"  0 1 7 <> <> <> 0.127 2.649 0.353 -4.014 0 0 0 0 -0.226 -1.112 3.044 0.06 1.25 1.425 0.06 8.295 -6.3591247 9.8079214 -2.5152903 1030 0 <> 1025 <> 1029 1 1030 1030 0 0 64 1 <> <> <> <>
  1031 41 -4.381473 -45.959158 -14.729432 260 " " N "A" 21 0.06000 0.06000 "ASN " " HB3" "    " 1 0 FFFFFF  "H1030"  0 1 7 <> <> <> 0.063 2.566 0.456 -2.848 0 0 0 0 -0.226 0.011 2.496 0.06 1.25 1.425 0.06 15.62 -6.7825027 -4.8177867 -3.509609 1031 0 <> 1026 <> 1030 1 1031 1031 0 0 64 1 <> <> <> <>
  1032 41 -3.831207 -47.403799 -14.098712 260 " " N "A" 21 0.06000 0.06000 "ASN " " HB2" "    " 1 0 FFFFFF  "H1031"  0 1 7 <> <> <> 0.048 3.061 6.699 -3.106 0 0 0 0 -0.226 6.476 2.864 0.06 1.25 1.425 0.06 6.354 24.9403 14.992598 40.371647 1032 0 <> 1027 <> 1031 1 1032 1032 0 0 64 1 <> <> <> <>
  1033 43 -3.643762 -47.033735 -18.085869 260 " " N "A" 21 0.38000 0.38000 "ASN " "HD21" "    " 1 0 FFFFFF  "H1032"  0 1 7 <> <> <> 0 17.375 -0.002 -18.86 0 0 0 0 -0.226 -1.713 1.755 0.38 0.25 0.996 0.38 0 14.062501 -23.213259 15.925528 1033 0 <> 1028 <> 1032 1 1033 1033 0 0 64 1 <> <> <> <>
  1034 43 -4.058631 -45.610674 -17.323452 260 " " N "A" 21 0.38000 0.38000 "ASN " "HD22" "    " 1 0 FFFFFF  "H1033"  0 1 7 <> <> <> 0 18.148 -0.003 -19.132 0 0 0 0 -0.226 -1.213 1.875 0.38 0.25 0.996 0.38 0 14.907288 3.9931264 -15.210531 1034 0 <> 1029 <> 1033 1 1034 1034 0 0 64 1 <> <> <> <>
  1035 15 2.070269 -45.811441 -12.115134 261 " " K "A" 75 -0.50000 -0.50000 "LYS " " O  " "    " 8 0 FF5757  "O517"  2 1 7 <> 27.66 1 0.006 -49.758 -0.365 38.059 0 0 -0.104 0 0 -12.162 5.199 -0.5 1.48 1.678 -0.5 0 3.1174152 -3.2127378 -1.5730003 1035 0 517 1030 <> 1034 1 1035 1035 0 0 65 1 <> <> <> <>
  1036 3 2.094244 -47.368929 -14.837751 261 " " K "A" 2 -0.12000 -0.12000 "LYS " " CB " "    " 6 0 A0A0A0  "C518"  2 1 7 <> 32.54 1 1.486 -6.745 -0.377 8.239 0 0 0 0 0 2.604 3.935 -0.12 1.75 1.975 -0.12 0.125 -2.4842806 1.3409816 1.6252795 1036 0 518 1031 <> 1035 1 1036 1036 2 0 65 1 <> <> <> <>
  1037 3 3.175094 -48.461752 -15.043639 261 " " K "A" 2 -0.12000 -0.12000 "LYS " " CG " "    " 6 0 A0A0A0  "C519"  2 1 7 <> 38.81 1 0.537 -5.61 0.43 7.642 0 0 0 0 0 2.999 3.827 -0.12 1.75 1.975 -0.12 0.249 5.4538913 -3.908354 -5.8267193 1037 0 519 1032 <> 1036 1 1037 1037 2 0 65 1 <> <> <> <>
  1038 3 4.573190 -48.045778 -14.622482 261 " " K "A" 2 -0.12000 -0.12000 "LYS " " CD " "    " 6 0 A0A0A0  "C520"  2 1 7 <> 44.2 1 0.801 -6.071 -0.346 8.412 0 0 0 0 0 2.796 3.64 -0.12 1.75 1.975 -0.12 0.873 1.3036783 0.63601929 -8.3504677 1038 0 520 1033 <> 1037 1 1038 1038 2 0 65 1 <> <> <> <>
  1039 3 5.683374 -49.071539 -14.655066 261 " " K "A" 2 0.19000 0.19000 "LYS " " CE " "    " 6 0 A0A0A0  "C521"  2 1 7 <> 50.41 1 0.664 8.556 -0.473 -11.942 0 0 0 0 0 -3.195 3.507 0.19 1.75 1.975 0.19 0 -4.8940911 5.3008566 -3.1082308 1039 0 521 1034 <> 1038 1 1039 1039 2 0 65 1 <> <> <> <>
  1040 32 7.007480 -48.506208 -14.370309 261 " " K "A" 38 -0.30000 -0.30000 "LYS " " NZ " "    " 7 1 2F2FFF  "N522"  2 1 7 <> 51.84 1 0.597 3.72 -0.101 -4.208 0 0 -0.018 0 0 -0.009 2.868 -0.3 1.625 2.1 -0.3 43.236 -0.046216656 1.6279565 3.5882583 1040 0 522 1035 <> 1039 1 1040 1040 3 0 65 1 <> <> <> <>
  1041 25 0.077541 -46.634855 -13.907603 261 " " K "A" 38 -0.50000 -0.50000 "LYS " " N  " "    " 7 0 2F2FFF  "N514"  2 1 7 <> 32.15 1 0.95 -34.663 1.018 28.063 0 0 -0.145 0 0 -4.776 4.568 -0.5 1.625 1.92 -0.5 0 3.0507209 -1.3669552 2.2017517 1041 0 514 1036 <> 1040 1 1041 1041 1 0 65 1 <> <> <> <>
  1042 3 1.160806 -47.549062 -13.588133 261 " " K "A" 2 0.14000 0.14000 "LYS " " CA " "    " 6 0 A0A0A0  "C515"  2 1 -1106 FF3C00  31.58 1 0.637 9.322 -0.224 -4.372 0 0 0 0 0 5.363 4.411 0.14 1.75 1.975 0.14 0 3.0132592 -3.3912106 -8.0587044 1042 0 515 1037 <> 1041 1 1042 1042 1 0 65 1 <> <> <> <>
  1043 2 1.856965 -46.997831 -12.332753 261 " " K "A" 2 0.50000 0.50000 "LYS " " C  " "    " 6 0 A0A0A0  "C516"  2 1 7 <> 30 1 -0.882 32.167 2.047 -37.888 0 0 0 0 0 -4.557 5.08 0.5 1.875 2.112 0.5 0 -3.2138724 -3.0350633 -1.6828914 1043 0 516 1038 <> 1042 1 1043 1043 0 0 65 1 <> <> <> <>
  1044 43 0.317004 -45.712064 -14.241086 261 " " K "A" 21 0.30000 0.30000 "LYS " " H  " "    " 1 0 FFFFFF  "H1043"  2 1 7 <> <> <> 0.008 8.204 -0.025 -18.559 0 0 0 0 0 -10.371 4.737 0.3 0.25 0.996 0.3 0 4.964869 -3.8975854 -3.4263647 1044 0 <> 1039 <> 1043 1 1044 1044 0 0 65 1 <> <> <> <>
  1045 41 0.843176 -48.577745 -13.417794 261 " " K "A" 21 0.06000 0.06000 "LYS " " HA " "    " 1 0 FFFFFF  "H1044"  2 1 7 <> <> <> 0.043 3.688 0.985 -4.039 0 0 0 0 0 0.677 2.979 0.06 1.25 1.425 0.06 8.383 0.52429897 -4.652163 -20.314796 1045 0 <> 1040 <> 1044 1 1045 1045 0 0 65 1 <> <> <> <>
  1046 41 2.413844 -46.327390 -14.803808 261 " " K "A" 21 0.06000 0.06000 "LYS " " HB3" "    " 1 0 FFFFFF  "H1045"  2 1 7 <> <> <> 0.204 3.452 0.497 -4.015 0 0 0 0 0 0.138 3.613 0.06 1.25 1.425 0.06 0.971 -10.13302 3.5851674 4.7814722 1046 0 <> 1041 <> 1045 1 1046 1046 0 0 65 1 <> <> <> <>
  1047 41 1.605584 -47.450567 -15.808653 261 " " K "A" 21 0.06000 0.06000 "LYS " " HB2" "    " 1 0 FFFFFF  "H1046"  2 1 7 <> <> <> 0.164 3.691 -0.181 -3.814 0 0 0 0 0 -0.14 2.546 0.06 1.25 1.425 0.06 15.708 -13.74307 -4.5336614 7.785852 1047 0 <> 1042 <> 1046 1 1047 1047 0 0 65 1 <> <> <> <>
  1048 41 3.141718 -48.765329 -16.089981 261 " " K "A" 21 0.06000 0.06000 "LYS " " HG3" "    " 1 0 FFFFFF  "H1047"  2 1 7 <> <> <> 0.16 4.28 -0.05 -4.228 0 0 0 0 0 0.161 2.573 0.06 1.25 1.425 0.06 15.796 -21.289373 22.264862 -12.56742 1048 0 <> 1043 <> 1047 1 1048 1048 0 0 65 1 <> <> <> <>
  1049 41 2.843470 -49.319315 -14.458226 261 " " K "A" 21 0.06000 0.06000 "LYS " " HG2" "    " 1 0 FFFFFF  "H1048"  2 1 7 <> <> <> 0.178 4.09 1.134 -4.229 0 0 0 0 0 1.174 3.625 0.06 1.25 1.425 0.06 0.971 3.6562109 -21.687052 -32.888893 1049 0 <> 1044 <> 1048 1 1049 1049 0 0 65 1 <> <> <> <>
  1050 41 4.476428 -47.574720 -13.644299 261 " " K "A" 21 0.06000 0.06000 "LYS " " HD3" "    " 1 0 FFFFFF  "H1049"  2 1 7 <> <> <> 0.041 3.797 -0.074 -4.04 0 0 0 0 0 -0.276 2.999 0.06 1.25 1.425 0.06 4.148 9.3272858 7.2569418 -10.745175 1050 0 <> 1045 <> 1049 1 1050 1050 0 0 65 1 <> <> <> <>
  1051 41 4.873228 -47.217367 -15.264213 261 " " K "A" 21 0.06000 0.06000 "LYS " " HD2" "    " 1 0 FFFFFF  "H1050"  2 1 7 <> <> <> 0.036 3.977 -0.089 -4.04 0 0 0 0 0 -0.116 2.469 0.06 1.25 1.425 0.06 20.738 -7.4043121 14.126243 4.992681 1051 0 <> 1046 <> 1050 1 1051 1051 0 0 65 1 <> <> <> <>
  1052 41 5.676256 -49.524034 -15.646677 261 " " K "A" 21 0.06000 0.06000 "LYS " " HE2" "    " 1 0 FFFFFF  "H1051"  2 1 7 <> <> <> 0.017 3.046 -0.298 -4.168 0 0 0 0 0 -1.403 3.178 0.06 1.25 1.425 0.06 0 -8.3511248 -28.820593 12.48701 1052 0 <> 1047 <> 1051 1 1052 1052 0 0 65 1 <> <> <> <>
  1053 41 5.373010 -49.845377 -13.952962 261 " " K "A" 21 0.06000 0.06000 "LYS " " HE3" "    " 1 0 FFFFFF  "H1052"  2 1 7 <> <> <> 0.012 3.297 -0.168 -4.295 0 0 0 0 0 -1.154 2.541 0.06 1.25 1.425 0.06 7.06 20.11132 5.4161549 8.0724268 1053 0 <> 1048 <> 1052 1 1053 1053 0 0 65 1 <> <> <> <>
  1054 44 7.222477 -48.441564 -13.385576 261 " " K "A" 21 0.33000 0.33000 "LYS " " HZ1" "    " 1 0 FFFFFF  "H1053"  2 1 7 <> <> <> 0 -4.622 -0.002 0.726 0 0 0 0 0 -3.898 2.15 0.33 0.25 0.996 0.33 0 -16.390936 26.002012 5.5566568 1054 0 <> 1049 <> 1053 1 1054 1054 0 0 65 1 <> <> <> <>
  1055 44 7.596825 -49.270811 -14.667223 261 " " K "A" 21 0.33000 0.33000 "LYS " " HZ2" "    " 1 0 FFFFFF  "H1054"  2 1 7 <> <> <> 0 -4.011 -0.005 0.419 0 0 0 0 0 -3.597 2.352 0.33 0.25 0.996 0.33 0 -4.8486729 1.5269277 -5.6839967 1055 0 <> 1050 <> 1054 1 1055 1055 0 0 65 1 <> <> <> <>
  1056 44 7.186987 -47.661855 -14.894665 261 " " K "A" 21 0.33000 0.33000 "LYS " " HZ3" "    " 1 0 FFFFFF  "H1055"  2 1 7 <> <> <> 0 -3.476 -0.002 -0.121 0 0 0 0 0 -3.599 2.131 0.33 0.25 0.996 0.33 0 2.021157 -4.1203704 -4.9603534 1056 0 <> 1051 <> 1055 1 1056 1056 0 0 65 1 <> <> <> <>
  1057 3 0.945708 -49.180235 -6.808136 262 " " K "A" 2 0.19000 0.19000 "LYS " " CE " "    " 6 0 A0A0A0  "C530"  2 1 7 <> 36.73 1 0.965 11.112 -0.356 -13.864 0 0 0 0 0 -2.143 3.281 0.19 1.75 1.975 0.19 2.993 0.81963772 -3.3956287 0.13764428 1057 0 530 1052 <> 1056 1 1057 1057 2 0 66 1 <> <> <> <>
  1058 32 -0.023635 -49.858968 -6.028570 262 " " K "A" 38 -0.30000 -0.30000 "LYS " " NZ " "    " 7 1 2F2FFF  "N531"  2 1 7 <> 35.27 1 0.766 3.437 1.585 -4.391 0 0 -0.409 0 0 0.987 3.426 -0.3 1.625 2.1 -0.3 23.343 1.7345936 -0.12377905 -3.1898444 1058 0 531 1053 <> 1057 1 1058 1058 3 0 66 1 <> <> <> <>
  1059 25 2.210271 -47.975614 -11.507640 262 " " K "A" 38 -0.50000 -0.50000 "LYS " " N  " "    " 7 0 2F2FFF  "N523"  2 1 7 <> 29.18 1 0.846 -35.752 -0.444 28.27 0 0 -0.006 0 0 -7.086 4.27 -0.5 1.625 1.92 -0.5 2.53 -1.8878518 -0.10774322 -1.6884531 1059 0 523 1054 <> 1058 1 1059 1059 1 0 66 1 <> <> <> <>
  1060 3 2.930822 -47.856123 -10.225771 262 " " K "A" 2 0.14000 0.14000 "LYS " " CA " "    " 6 0 A0A0A0  "C524"  2 1 -1106 FF3C00  26.91 1 0.181 9.5 -0.367 -4.994 0 0 0 0 0 4.319 5.045 0.14 1.75 1.975 0.14 0 0.40406856 -2.8870268 4.6257362 1060 0 524 1055 <> 1059 1 1060 1060 1 0 66 1 <> <> <> <>
  1061 2 4.398205 -47.774122 -10.473069 262 " " K "A" 2 0.50000 0.50000 "LYS " " C  " "    " 6 0 A0A0A0  "C525"  2 1 7 <> 24.33 1 0.14 29.283 3.76 -39.124 0 0 0 0 0 -5.941 5.6 0.5 1.875 2.112 0.5 0 -2.4865863 -4.3146558 1.9168576 1061 0 525 1056 <> 1060 1 1061 1061 0 0 66 1 <> <> <> <>
  1062 15 4.892806 -48.433874 -11.407196 262 " " K "A" 75 -0.50000 -0.50000 "LYS " " O  " "    " 8 0 FF5757  "O526"  2 1 7 <> 25.22 1 0.05 -45.159 -0.44 35.178 0 0 -0.002 0 0 -10.371 3.807 -0.5 1.48 1.678 -0.5 5.316 3.1409438 -5.4762588 -0.67773509 1062 0 526 1057 <> 1061 1 1062 1062 0 0 66 1 <> <> <> <>
  1063 3 2.928907 -49.174371 -9.382290 262 " " K "A" 2 -0.12000 -0.12000 "LYS " " CB " "    " 6 0 A0A0A0  "C527"  2 1 7 <> 30.01 1 0.307 -7.567 -0.43 8.792 0 0 0 0 0 1.103 3.921 -0.12 1.75 1.975 -0.12 0.125 0.024105687 3.463197 2.1670609 1063 0 527 1058 <> 1062 1 1063 1063 2 0 66 1 <> <> <> <>
  1064 3 3.204906 -49.046808 -7.901553 262 " " K "A" 2 -0.12000 -0.12000 "LYS " " CG " "    " 6 0 A0A0A0  "C528"  2 1 7 <> 31.12 1 0.641 -6.315 0.956 8.323 0 0 0 0 0 3.607 4.394 -0.12 1.75 1.975 -0.12 0 -2.6762271 7.3179502 0.04888859 1064 0 528 1059 <> 1063 1 1064 1064 2 0 66 1 <> <> <> <>
  1065 3 2.322092 -49.921827 -7.032654 262 " " K "A" 2 -0.12000 -0.12000 "LYS " " CD " "    " 6 0 A0A0A0  "C529"  2 1 7 <> 34.02 1 1.053 -6.981 -0.269 8.99 0 0 0 0 0 2.792 3.43 -0.12 1.75 1.975 -0.12 1.372 -5.9008384 3.0735557 -6.1547098 1065 0 529 1060 <> 1064 1 1065 1065 2 0 66 1 <> <> <> <>
  1066 43 2.135732 -48.934026 -11.817462 262 " " K "A" 21 0.30000 0.30000 "LYS " " H  " "    " 1 0 FFFFFF  "H1065"  2 1 7 <> <> <> 0.002 11.794 -0.008 -18.257 0 0 0 0 0 -6.469 2.5 0.3 0.25 0.996 0.3 0 7.4388013 1.3020291 -8.2933865 1066 0 <> 1061 <> 1065 1 1066 1066 0 0 66 1 <> <> <> <>
  1067 41 2.574070 -46.961729 -9.714996 262 " " K "A" 21 0.06000 0.06000 "LYS " " HA " "    " 1 0 FFFFFF  "H1066"  2 1 7 <> <> <> 0.053 3.69 -0.024 -4.494 0 0 0 0 0 -0.775 4.626 0.06 1.25 1.425 0.06 0 -6.043921 -1.7439966 -1.8793585 1067 0 <> 1062 <> 1066 1 1067 1067 0 0 66 1 <> <> <> <>
  1068 41 3.579299 -49.953344 -9.780144 262 " " K "A" 21 0.06000 0.06000 "LYS " " HB3" "    " 1 0 FFFFFF  "H1067"  2 1 7 <> <> <> 0.227 4.176 0.13 -4.132 0 0 0 0 0 0.401 2.737 0.06 1.25 1.425 0.06 12.708 16.504635 13.582922 9.2947664 1068 0 <> 1063 <> 1067 1 1068 1068 0 0 66 1 <> <> <> <>
  1069 41 1.929115 -49.597616 -9.479146 262 " " K "A" 21 0.06000 0.06000 "LYS " " HB2" "    " 1 0 FFFFFF  "H1068"  2 1 7 <> <> <> 0.164 4.217 -0.164 -4.193 0 0 0 0 0 0.025 2.63 0.06 1.25 1.425 0.06 15.532 -2.2693043 8.3016491 4.6974597 1069 0 <> 1064 <> 1068 1 1069 1069 0 0 66 1 <> <> <> <>
  1070 41 3.068268 -47.988363 -7.679913 262 " " K "A" 21 0.06000 0.06000 "LYS " " HG3" "    " 1 0 FFFFFF  "H1069"  2 1 7 <> <> <> 0.126 4.708 1.122 -4.641 0 0 0 0 0 1.315 3.579 0.06 1.25 1.425 0.06 0.971 -4.6095562 7.8567033 -3.7157259 1070 0 <> 1065 <> 1069 1 1070 1070 0 0 66 1 <> <> <> <>
  1071 41 4.266297 -49.293047 -7.871342 262 " " K "A" 21 0.06000 0.06000 "LYS " " HG2" "    " 1 0 FFFFFF  "H1070"  2 1 7 <> <> <> 0.132 4.278 1.794 -4.577 0 0 0 0 0 1.626 4.534 0.06 1.25 1.425 0.06 0 -7.3278408 -12.950353 -1.7269924 1071 0 <> 1066 <> 1070 1 1071 1071 0 0 66 1 <> <> <> <>
  1072 41 2.793962 -49.998144 -6.053055 262 " " K "A" 21 0.06000 0.06000 "LYS " " HD3" "    " 1 0 FFFFFF  "H1071"  2 1 7 <> <> <> 0.09 4.136 -0.126 -4.226 0 0 0 0 0 -0.126 2.499 0.06 1.25 1.425 0.06 12.796 4.8113499 23.682655 -9.7092104 1072 0 <> 1067 <> 1071 1 1072 1072 0 0 66 1 <> <> <> <>
  1073 41 2.191702 -50.938249 -7.404115 262 " " K "A" 21 0.06000 0.06000 "LYS " " HD2" "    " 1 0 FFFFFF  "H1072"  2 1 7 <> <> <> 0.104 4.313 -0.027 -4.297 0 0 0 0 0 0.093 2.399 0.06 1.25 1.425 0.06 18.797 13.21147 7.2751946 -24.360281 1073 0 <> 1068 <> 1072 1 1073 1073 0 0 66 1 <> <> <> <>
  1074 41 0.574993 -48.898801 -7.793764 262 " " K "A" 21 0.06000 0.06000 "LYS " " HE2" "    " 1 0 FFFFFF  "H1073"  2 1 7 <> <> <> 0.077 4.089 -0.199 -4.939 0 0 0 0 0 -0.972 2.738 0.06 1.25 1.425 0.06 6.089 9.2355394 -2.6603069 -2.8178129 1074 0 <> 1069 <> 1073 1 1074 1074 0 0 66 1 <> <> <> <>
  1075 41 1.242172 -48.257906 -6.308612 262 " " K "A" 21 0.06000 0.06000 "LYS " " HE3" "    " 1 0 FFFFFF  "H1074"  2 1 7 <> <> <> 0.066 3.974 -0.067 -4.912 0 0 0 0 0 -0.939 2.228 0.06 1.25 1.425 0.06 26.209 -4.796699 -10.853829 17.241776 1075 0 <> 1070 <> 1074 1 1075 1075 0 0 66 1 <> <> <> <>
  1076 44 -0.309828 -50.729803 -6.452646 262 " " K "A" 21 0.33000 0.33000 "LYS " " HZ1" "    " 1 0 FFFFFF  "H1075"  2 1 7 <> <> <> 0 -3.819 -0.003 0.843 0 0 0 0 0 -2.979 2.423 0.33 0.25 0.996 0.33 0 -28.157234 19.841173 -24.014574 1076 0 <> 1071 <> 1075 1 1076 1076 0 0 66 1 <> <> <> <>
  1077 44 0.340454 -50.101690 -5.118280 262 " " K "A" 21 0.33000 0.33000 "LYS " " HZ2" "    " 1 0 FFFFFF  "H1076"  2 1 7 <> <> <> 0 -2.712 -0.015 1.601 0 0 0 0 0 -1.126 3.94 0.33 0.25 0.996 0.33 0 11.547259 -16.311007 -11.430871 1077 0 <> 1072 <> 1076 1 1077 1077 0 0 66 1 <> <> <> <>
  1078 44 -0.875158 -49.337862 -5.875419 262 " " K "A" 21 0.33000 0.33000 "LYS " " HZ3" "    " 1 0 FFFFFF  "H1077"  2 1 7 <> <> <> 0 -4.356 -0.004 1.322 0 0 0 0 0 -3.038 2.449 0.33 0.25 0.996 0.33 0 -10.339377 -19.926292 -2.9420786 1078 0 <> 1073 <> 1077 1 1078 1078 0 0 66 1 <> <> <> <>
  1079 3 7.110400 -43.289888 -10.829860 263 " " L "A" 2 -0.18000 -0.18000 "LEU " " CD1" "    " 6 0 A0A0A0  "C538"  0 1 7 <> 22.28 1 0.123 -13.577 -1.156 14.296 0 -3.035 0 0 0 -3.349 6.186 -0.18 1.75 1.975 -0.18 0 -6.3040643 -11.166746 0.36855498 1079 0 538 1074 <> 1078 1 1079 1079 3 0 67 1 <> <> <> <>
  1080 3 6.235545 -45.131944 -12.201631 263 " " L "A" 2 -0.18000 -0.18000 "LEU " " CD2" "    " 6 0 A0A0A0  "C539"  0 1 7 <> 21.61 1 0.383 -12.836 -0.712 13.168 0 -1.783 0 0 0 -1.78 5.261 -0.18 1.75 1.975 -0.18 0 -1.6404887 -7.2720609 4.6066933 1080 0 539 1075 <> 1079 1 1080 1080 3 0 67 1 <> <> <> <>
  1081 25 5.073277 -47.010244 -9.621149 263 " " L "A" 38 -0.50000 -0.50000 "LEU " " N  " "    " 7 0 2F2FFF  "N532"  0 1 7 <> 20.17 1 1 -31.484 -0.159 32.98 0 0 -0.125 0 0 2.212 6.554 -0.5 1.625 1.92 -0.5 0 -5.4131351 -1.750868 -1.0937861 1081 0 532 1076 <> 1080 1 1081 1081 1 0 67 1 <> <> <> <>
  1082 3 6.530859 -46.993841 -9.653892 263 " " L "A" 2 0.14000 0.14000 "LEU " " CA " "    " 6 0 A0A0A0  "C533"  0 1 -1106 FF3C00  19.67 1 1.205 9.814 -0.269 -6.461 0 -1.509 0 0 0 2.78 6.917 0.14 1.75 1.975 0.14 0 -5.9928069 0.93901324 1.8654174 1082 0 533 1077 <> 1081 1 1082 1082 1 0 67 1 <> <> <> <>
  1083 2 7.027024 -47.665189 -8.401514 263 " " L "A" 2 0.50000 0.50000 "LEU " " C  " "    " 6 0 A0A0A0  "C534"  0 1 7 <> 18.77 1 0.22 31.805 -0.319 -39.644 0 0 0 0 0 -7.939 6.631 0.5 1.875 2.112 0.5 0 -4.4730439 0.060921278 -2.8016412 1083 0 534 1078 <> 1082 1 1083 1083 0 0 67 1 <> <> <> <>
  1084 15 6.697202 -47.297735 -7.274098 263 " " L "A" 75 -0.50000 -0.50000 "LEU " " O  " "    " 8 0 FF5757  "O535"  0 1 7 <> 17.48 1 0.065 -53.236 0.783 39.871 0 0 -0.138 0 0 -12.656 5.494 -0.5 1.48 1.678 -0.5 1.563 4.1064568 -1.5705582 4.3834124 1084 0 535 1079 <> 1083 1 1084 1084 0 0 67 1 <> <> <> <>
  1085 3 7.064292 -45.517442 -9.678328 263 " " L "A" 2 -0.12000 -0.12000 "LEU " " CB " "    " 6 0 A0A0A0  "C536"  0 1 7 <> 21.04 1 1.82 -8.773 -0.863 9.373 0 -2.287 0 0 0 -0.729 7.306 -0.12 1.75 1.975 -0.12 0 -2.5154486 -4.4825816 2.7967756 1085 0 536 1080 <> 1084 1 1085 1085 2 0 67 1 <> <> <> <>
  1086 3 6.379242 -44.603143 -10.745696 263 " " L "A" 2 -0.06000 -0.06000 "LEU " " CG " "    " 6 0 A0A0A0  "C537"  0 1 7 <> 22.47 1 0.687 -3.736 -1.008 3.504 0 -2.4 0 0 0 -2.953 6.83 -0.06 1.75 1.975 -0.06 0 -0.026141368 3.6473033 5.2013621 1086 0 537 1081 <> 1085 1 1086 1086 1 0 67 1 <> <> <> <>
  1087 43 4.680264 -46.575452 -8.798594 263 " " L "A" 21 0.30000 0.30000 "LEU " " H  " "    " 1 0 FFFFFF  "H1086"  0 1 7 <> <> <> 0.034 7.08 -0.021 -21.119 0 0 0 0 0 -14.025 6.129 0.3 0.25 0.996 0.3 0 -21.858824 -7.9800563 -5.6588745 1087 0 <> 1082 <> 1086 1 1087 1087 0 0 67 1 <> <> <> <>
  1088 41 6.950607 -47.435247 -10.557811 263 " " L "A" 21 0.06000 0.06000 "LEU " " HA " "    " 1 0 FFFFFF  "H1087"  0 1 7 <> <> <> 0.03 3.238 1.268 -4.238 0 0 0 0 0 0.297 5.585 0.06 1.25 1.425 0.06 0 -42.672607 18.488613 -23.737366 1088 0 <> 1083 <> 1087 1 1088 1088 0 0 67 1 <> <> <> <>
  1089 41 8.139119 -45.490636 -9.857574 263 " " L "A" 21 0.06000 0.06000 "LEU " " HB2" "    " 1 0 FFFFFF  "H1088"  0 1 7 <> <> <> 0.091 4.288 -0.063 -4.369 0 0 0 0 0 -0.052 6.014 0.06 1.25 1.425 0.06 0 -3.906904 15.819323 -2.510967 1089 0 <> 1084 <> 1088 1 1089 1089 0 0 67 1 <> <> <> <>
  1090 41 6.873211 -45.090074 -8.693980 263 " " L "A" 21 0.06000 0.06000 "LEU " " HB3" "    " 1 0 FFFFFF  "H1089"  0 1 7 <> <> <> 0.084 4.243 3.265 -4.633 0 0 0 0 0 2.959 6.395 0.06 1.25 1.425 0.06 0 -14.186335 2.7853413 -2.624233 1090 0 <> 1085 <> 1089 1 1090 1090 0 0 67 1 <> <> <> <>
  1091 41 5.373931 -44.408781 -10.371967 263 " " L "A" 21 0.06000 0.06000 "LEU " " HG " "    " 1 0 FFFFFF  "H1090"  0 1 7 <> <> <> 0.065 4.834 -0.449 -4.796 0 0 0 0 0 -0.345 5.698 0.06 1.25 1.425 0.06 0 1.8796947 -6.8858252 15.805729 1091 0 <> 1086 <> 1090 1 1091 1091 0 0 67 1 <> <> <> <>
  1092 41 6.617016 -42.580968 -11.494769 263 " " L "A" 21 0.06000 0.06000 "LEU " "HD11" "    " 1 0 FFFFFF  "H1091"  0 1 7 <> <> <> 0.024 4.61 -0.106 -4.521 0 0 0 0 0 0.007 5.272 0.06 1.25 1.425 0.06 0 7.5524511 7.7899351 10.298019 1092 0 <> 1087 <> 1091 1 1092 1092 0 0 67 1 <> <> <> <>
  1093 41 7.198365 -42.806490 -9.856879 263 " " L "A" 21 0.06000 0.06000 "LEU " "HD12" "    " 1 0 FFFFFF  "H1092"  0 1 7 <> <> <> 0.024 4.815 -0.475 -4.638 0 0 0 0 0 -0.275 4.819 0.06 1.25 1.425 0.06 0 5.6394205 -2.2869811 -5.1228552 1093 0 <> 1088 <> 1092 1 1093 1093 0 0 67 1 <> <> <> <>
  1094 41 8.045375 -43.607774 -11.291237 263 " " L "A" 21 0.06000 0.06000 "LEU " "HD13" "    " 1 0 FFFFFF  "H1093"  0 1 7 <> <> <> 0.024 4.735 -0.375 -4.428 0 0 0 0 0 -0.044 5.006 0.06 1.25 1.425 0.06 0 8.6663761 2.0794711 21.579359 1094 0 <> 1089 <> 1093 1 1094 1094 0 0 67 1 <> <> <> <>
  1095 41 5.710949 -44.449117 -12.869950 263 " " L "A" 21 0.06000 0.06000 "LEU " "HD21" "    " 1 0 FFFFFF  "H1094"  0 1 7 <> <> <> 0.024 4.489 -0.376 -4.145 0 0 0 0 0 -0.009 3.743 0.06 1.25 1.425 0.06 0 8.7139311 -1.0718467 2.8137779 1095 0 <> 1090 <> 1094 1 1095 1095 0 0 67 1 <> <> <> <>
  1096 41 7.167922 -45.345480 -12.724294 263 " " L "A" 21 0.06000 0.06000 "LEU " "HD22" "    " 1 0 FFFFFF  "H1095"  0 1 7 <> <> <> 0.024 4.498 -0.342 -4.065 0 0 0 0 0 0.116 4.24 0.06 1.25 1.425 0.06 0 -2.3399155 -3.2155404 1.701678 1096 0 <> 1091 <> 1095 1 1096 1096 0 0 67 1 <> <> <> <>
  1097 41 5.536264 -45.956621 -12.339526 263 " " L "A" 21 0.06000 0.06000 "LEU " "HD23" "    " 1 0 FFFFFF  "H1096"  0 1 7 <> <> <> 0.024 4.351 0.175 -4.11 0 0 0 0 0 0.441 4.441 0.06 1.25 1.425 0.06 0 -14.168994 4.388308 -1.5944165 1097 0 <> 1092 <> 1096 1 1097 1097 0 0 67 1 <> <> <> <>
  1098 25 7.868408 -48.718889 -8.601536 264 " " V "A" 38 -0.50000 -0.50000 "VAL " " N  " "    " 7 0 2F2FFF  "N540"  0 1 7 <> 18.34 1 1.228 -37.025 -0.575 30.722 0 0 -0.267 0 0 -5.918 6.491 -0.5 1.625 1.92 -0.5 0 -4.7696967 -3.2565076 5.3166952 1098 0 540 1093 <> 1097 1 1098 1098 1 0 68 1 <> <> <> <>
  1099 3 8.528903 -49.390398 -7.475054 264 " " V "A" 2 0.14000 0.14000 "VAL " " CA " "    " 6 0 A0A0A0  "C541"  0 1 -1106 FF3C00  18.72 1 1.106 10.612 -0.375 -6.438 0 -1.544 0 0 0 3.361 6.007 0.14 1.75 1.975 0.14 0 3.5877969 3.8764403 5.449276 1099 0 541 1094 <> 1098 1 1099 1099 1 0 68 1 <> <> <> <>
  1100 2 9.846724 -48.567625 -7.044831 264 " " V "A" 2 0.50000 0.50000 "VAL " " C  " "    " 6 0 A0A0A0  "C542"  0 1 7 <> 17.56 1 -0.894 35.048 1.658 -36.773 0 0 0 0 0 -0.961 6.36 0.5 1.875 2.112 0.5 0 -5.3570294 1.8175607 -3.5087965 1100 0 542 1095 <> 1099 1 1100 1100 0 0 68 1 <> <> <> <>
  1101 15 10.559506 -48.023565 -7.869545 264 " " V "A" 75 -0.50000 -0.50000 "VAL " " O  " "    " 8 0 FF5757  "O543"  0 1 7 <> 16.18 1 0.008 -51.108 -0.507 34.463 0 0 -0.32 0 0 -17.465 5.938 -0.5 1.48 1.678 -0.5 0 -5.0227208 -5.6875944 -1.0362564 1101 0 543 1096 <> 1100 1 1101 1101 0 0 68 1 <> <> <> <>
  1102 3 8.892508 -50.867101 -7.810754 264 " " V "A" 2 -0.06000 -0.06000 "VAL " " CB " "    " 6 0 A0A0A0  "C544"  0 1 7 <> 19.56 1 2.111 -3.308 -0.722 4.119 0 -1.294 0 0 0 0.906 4.691 -0.06 1.75 1.975 -0.06 0 -2.9891334 -5.2620254 -6.1752319 1102 0 544 1097 <> 1101 1 1102 1102 1 0 68 1 <> <> <> <>
  1103 3 9.291662 -51.743593 -6.585004 264 " " V "A" 2 -0.18000 -0.18000 "VAL " " CG1" "    " 6 0 A0A0A0  "C545"  0 1 7 <> 21.6 1 -0.004 -9.806 0.408 10.989 0 -0.924 0 0 0 0.664 3.735 -0.18 1.75 1.975 -0.18 4.614 -3.8283014 3.4124784 -6.6689591 1103 0 545 1098 <> 1102 1 1103 1103 3 0 68 1 <> <> <> <>
  1104 3 7.601231 -51.474210 -8.450375 264 " " V "A" 2 -0.18000 -0.18000 "VAL " " CG2" "    " 6 0 A0A0A0  "C546"  0 1 7 <> 20.61 1 0.297 -11.06 -0.295 11.572 0 -0.583 0 0 0 -0.069 3.574 -0.18 1.75 1.975 -0.18 2.618 3.9867542 4.9378643 -6.9978404 1104 0 546 1099 <> 1103 1 1104 1104 3 0 68 1 <> <> <> <>
  1105 43 8.274217 -48.840810 -9.518353 264 " " V "A" 21 0.30000 0.30000 "VAL " " H  " "    " 1 0 FFFFFF  "H1104"  0 1 7 <> <> <> 0.05 8.573 -0.017 -18.727 0 0 0 0 0 -10.121 6.026 0.3 0.25 0.996 0.3 0 5.410295 15.673153 7.3053126 1105 0 <> 1100 <> 1104 1 1105 1105 0 0 68 1 <> <> <> <>
  1106 41 7.866105 -49.544805 -6.623607 264 " " V "A" 21 0.06000 0.06000 "VAL " " HA " "    " 1 0 FFFFFF  "H1105"  0 1 7 <> <> <> 0.053 4.429 1.382 -4.469 0 0 0 0 0 1.395 4.952 0.06 1.25 1.425 0.06 2.647 -10.090077 -36.192577 -12.46453 1106 0 <> 1101 <> 1105 1 1106 1106 0 0 68 1 <> <> <> <>
  1107 41 9.660481 -50.952013 -8.579590 264 " " V "A" 21 0.06000 0.06000 "VAL " " HB " "    " 1 0 FFFFFF  "H1106"  0 1 7 <> <> <> 0.063 3.469 -0.278 -3.68 0 0 0 0 0 -0.426 3.831 0.06 1.25 1.425 0.06 0.265 -14.461189 14.122593 -19.775318 1107 0 <> 1102 <> 1106 1 1107 1107 0 0 68 1 <> <> <> <>
  1108 41 10.284351 -51.370432 -6.333165 264 " " V "A" 21 0.06000 0.06000 "VAL " "HG11" "    " 1 0 FFFFFF  "H1107"  0 1 7 <> <> <> 0.024 3.516 -0.126 -3.294 0 0 0 0 0 0.12 2.541 0.06 1.25 1.425 0.06 13.59 -13.147968 28.764248 -7.4975476 1108 0 <> 1103 <> 1107 1 1108 1108 0 0 68 1 <> <> <> <>
  1109 41 8.519760 -51.675970 -5.818393 264 " " V "A" 21 0.06000 0.06000 "VAL " "HG12" "    " 1 0 FFFFFF  "H1108"  0 1 7 <> <> <> 0.024 3.444 0.729 -3.433 0 0 0 0 0 0.764 3.683 0.06 1.25 1.425 0.06 0.088 -20.552183 -21.689503 -21.294033 1109 0 <> 1104 <> 1108 1 1109 1109 0 0 68 1 <> <> <> <>
  1110 41 9.425952 -52.820894 -6.682418 264 " " V "A" 21 0.06000 0.06000 "VAL " "HG13" "    " 1 0 FFFFFF  "H1109"  0 1 7 <> <> <> 0.024 4.463 -0.209 -3.959 0 0 0 0 0 0.319 2.882 0.06 1.25 1.425 0.06 15.973 -1.9915676 0.64159977 26.506136 1110 0 <> 1105 <> 1109 1 1110 1110 0 0 68 1 <> <> <> <>
  1111 41 7.534122 -51.373472 -9.533634 264 " " V "A" 21 0.06000 0.06000 "VAL " "HG21" "    " 1 0 FFFFFF  "H1110"  0 1 7 <> <> <> 0.025 3.746 -0.118 -3.547 0 0 0 0 0 0.104 2.37 0.06 1.25 1.425 0.06 22.768 0.26702502 19.700769 -5.3944912 1111 0 <> 1106 <> 1110 1 1111 1111 0 0 68 1 <> <> <> <>
  1112 41 7.532167 -52.545587 -8.262001 264 " " V "A" 21 0.06000 0.06000 "VAL " "HG22" "    " 1 0 FFFFFF  "H1111"  0 1 7 <> <> <> 0.025 4.422 -0.234 -4.118 0 0 0 0 0 0.094 3.029 0.06 1.25 1.425 0.06 2.383 15.352522 7.0159516 8.9883528 1112 0 <> 1107 <> 1111 1 1112 1112 0 0 68 1 <> <> <> <>
  1113 41 6.736571 -50.931764 -8.067993 264 " " V "A" 21 0.06000 0.06000 "VAL " "HG23" "    " 1 0 FFFFFF  "H1112"  0 1 7 <> <> <> 0.025 3.649 -0.161 -3.749 0 0 0 0 0 -0.236 3.137 0.06 1.25 1.425 0.06 2.647 6.0834055 5.7890005 -3.464216 1113 0 <> 1108 <> 1112 1 1113 1113 0 0 68 1 <> <> <> <>
  1114 3 10.942136 -47.392690 -3.615794 265 " " E "A" 2 -0.12000 -0.12000 "GLU " " CB " "    " 6 0 A0A0A0  "C551"  0 1 7 <> 22 1 0.486 -7.778 -0.487 8.89 0 -1.099 0 0 0 0.012 4.348 -0.12 1.75 1.975 -0.12 0.623 -1.5650113 -1.357267 -4.3945999 1114 0 551 1109 <> 1113 1 1114 1114 2 0 69 1 <> <> <> <>
  1115 3 11.824523 -46.282411 -3.091629 265 " " E "A" 2 -0.22000 -0.22000 "GLU " " CG " "    " 6 0 A0A0A0  "C552"  0 1 7 <> 31.6 1 0.16 -17.467 -0.305 17.284 0 -0.939 0 0 0 -1.268 4.095 -0.22 1.75 1.975 -0.22 0.748 1.0639436 -2.4947088 5.2808423 1115 0 552 1110 <> 1114 1 1115 1115 2 0 69 1 <> <> <> <>
  1116 2 13.037181 -46.759218 -2.341469 265 " " E "A" 2 0.70000 0.70000 "GLU " " CD " "    " 6 0 A0A0A0  "C553"  0 1 7 <> 47.68 1 -0.357 -13.586 2.4 16.079 0 0 0 0 0 4.537 3.661 0.7 1.875 2.112 0.7 9.839 6.4000597 2.5780468 -2.8047087 1116 0 553 1111 <> 1115 1 1116 1116 0 0 69 1 <> <> <> <>
  1117 15 14.043144 -46.000303 -2.386430 265 " " E "A" 75 -0.80000 -0.80000 "GLU " " OE1" "    " 8 0 FF5757  "O554"  0 1 7 <> 51.5 1 0.212 14.976 -0.278 -28.552 0 0 -0.032 0 0 -13.676 2.659 -0.8 1.48 1.678 -0.8 27.621 -6.9976954 1.0268903 5.3596649 1117 0 554 1112 <> 1116 1 1117 1117 0 0 69 1 <> <> <> <>
  1118 18 13.047073 -47.786661 -1.654788 265 " " E "A" 75 -0.80000 -0.80000 "GLU " " OE2" "    " 8 -1 FF5757  "O555"  0 1 7 <> 51.44 1 0.191 13.62 0.758 -26.678 0 0 -0.141 0 0 -12.251 3.041 -0.8 1.48 1.678 -0.8 17.302 -1.2875984 -1.8083307 7.3086691 1118 0 555 1113 <> 1117 1 1118 1118 0 0 69 1 <> <> <> <>
  1119 25 10.100044 -48.526384 -5.692438 265 " " E "A" 38 -0.50000 -0.50000 "GLU " " N  " "    " 7 0 2F2FFF  "N547"  0 1 7 <> 18.36 1 0.654 -38.123 -0.441 30.716 0 0 -0.126 0 0 -7.32 5.75 -0.5 1.625 1.92 -0.5 1.265 6.0805006 2.9452453 1.3720988 1119 0 547 1114 <> 1118 1 1119 1119 1 0 69 1 <> <> <> <>
  1120 3 11.259681 -47.777479 -5.111122 265 " " E "A" 2 0.14000 0.14000 "GLU " " CA " "    " 6 0 A0A0A0  "C548"  0 1 -1106 FF3C00  21.79 1 0.361 9.018 -0.499 -5.618 0 -1.511 0 0 0 1.752 5.781 0.14 1.75 1.975 0.14 0 -6.2658744 5.2728205 2.2824981 1120 0 548 1115 <> 1119 1 1120 1120 1 0 69 1 <> <> <> <>
  1121 2 12.607970 -48.515062 -5.156820 265 " " E "A" 2 0.50000 0.50000 "GLU " " C  " "    " 6 0 A0A0A0  "C549"  0 1 7 <> 21.73 1 0.377 27.078 4.294 -35.006 0 0 0 0 0 -3.258 5.099 0.5 1.875 2.112 0.5 0 5.1497126 2.7226849 -0.76206219 1121 0 549 1116 <> 1120 1 1121 1121 0 0 69 1 <> <> <> <>
  1122 15 12.571299 -49.703390 -5.081833 265 " " E "A" 75 -0.50000 -0.50000 "GLU " " O  " "    " 8 0 FF5757  "O550"  0 1 7 <> 20.53 1 0.003 -41.465 -0.082 30.028 0 0 -0.051 0 0 -11.567 3.545 -0.5 1.48 1.678 -0.5 8.755 1.3623004 1.79106 -7.481493 1122 0 550 1117 <> 1121 1 1122 1122 0 0 69 1 <> <> <> <>
  1123 43 9.476909 -49.003984 -5.057064 265 " " E "A" 21 0.30000 0.30000 "GLU " " H  " "    " 1 0 FFFFFF  "H1122"  0 1 7 <> <> <> 0.004 15.868 -0.014 -20.549 0 0 0 0 0 -4.692 4.573 0.3 0.25 0.996 0.3 0 7.2202911 0.42899811 0.59851265 1123 0 <> 1118 <> 1122 1 1123 1123 0 0 69 1 <> <> <> <>
  1124 41 11.454835 -46.929502 -5.767588 265 " " E "A" 21 0.06000 0.06000 "GLU " " HA " "    " 1 0 FFFFFF  "H1123"  0 1 7 <> <> <> 0.03 3.789 -0.13 -4.454 0 0 0 0 0 -0.765 5.94 0.06 1.25 1.425 0.06 0 -18.622965 -1.4883559 -10.124615 1124 0 <> 1119 <> 1123 1 1124 1124 0 0 69 1 <> <> <> <>
  1125 41 10.994291 -48.280328 -2.985327 265 " " E "A" 21 0.06000 0.06000 "GLU " " HB3" "    " 1 0 FFFFFF  "H1124"  0 1 7 <> <> <> 0.073 3.369 0.121 -4.092 0 0 0 0 0 -0.529 2.859 0.06 1.25 1.425 0.06 13.502 4.9053059 2.0192835 -0.17599922 1125 0 <> 1120 <> 1124 1 1125 1125 0 0 69 1 <> <> <> <>
  1126 41 9.950346 -46.973158 -3.447135 265 " " E "A" 21 0.06000 0.06000 "GLU " " HB2" "    " 1 0 FFFFFF  "H1125"  0 1 7 <> <> <> 0.099 4.067 -0.072 -4.581 0 0 0 0 0 -0.487 3.522 0.06 1.25 1.425 0.06 5.383 0.41415536 3.4572511 -4.7321405 1126 0 <> 1121 <> 1125 1 1126 1126 0 0 69 1 <> <> <> <>
  1127 41 11.166058 -45.785204 -2.379368 265 " " E "A" 21 0.06000 0.06000 "GLU " " HG3" "    " 1 0 FFFFFF  "H1126"  0 1 7 <> <> <> 0.061 4.666 -0.212 -4.303 0 0 0 0 0 0.212 2.624 0.06 1.25 1.425 0.06 20.65 -0.094196089 -17.462879 14.658997 1127 0 <> 1122 <> 1126 1 1127 1127 0 0 69 1 <> <> <> <>
  1128 41 12.082118 -45.547033 -3.853840 265 " " E "A" 21 0.06000 0.06000 "GLU " " HG2" "    " 1 0 FFFFFF  "H1127"  0 1 7 <> <> <> 0.043 4.395 -0.234 -4.357 0 0 0 0 0 -0.154 3.949 0.06 1.25 1.425 0.06 0 8.4624691 4.4856262 14.515804 1128 0 <> 1123 <> 1127 1 1128 1128 0 0 69 1 <> <> <> <>
  1129 25 13.761876 -47.926759 -5.333538 266 " " G "A" 38 -0.50000 -0.50000 "GLY " " N  " "    " 7 0 2F2FFF  "N556"  0 1 7 <> 22.37 1 0.104 -25.646 1.309 24.56 0 0 -0.124 0 0 0.203 4.823 -0.5 1.625 1.92 -0.5 0 -1.5027879 5.7773409 3.9532073 1129 0 556 1124 <> 1128 1 1129 1129 1 0 70 1 <> <> <> <>
  1130 3 15.020648 -48.555887 -5.568328 266 " " G "A" 2 0.08000 0.08000 "GLY " " CA " "    " 6 0 A0A0A0  "C557"  0 1 -1106 FF3C00  24.21 1 -0.307 3.54 -0.319 0.765 0 -1.045 0 0 0 2.634 3.682 0.08 1.75 1.975 0.08 0.499 -8.3730097 -1.5102011 -4.8358831 1130 0 557 1125 <> 1129 1 1130 1130 2 0 70 1 <> <> <> <>
  1131 2 15.249923 -48.941457 -7.018189 266 " " G "A" 2 0.50000 0.50000 "GLY " " C  " "    " 6 0 A0A0A0  "C558"  0 1 7 <> 25.63 1 -0.055 18.185 0.132 -28.87 0 0 0 0 0 -10.608 3.83 0.5 1.875 2.112 0.5 1.078 0.61595267 8.0827332 3.1393425 1131 0 558 1126 <> 1130 1 1131 1131 0 0 70 1 <> <> <> <>
  1132 15 16.355078 -48.853151 -7.543795 266 " " G "A" 75 -0.50000 -0.50000 "GLY " " O  " "    " 8 0 FF5757  "O559"  0 1 7 <> 28.84 1 0.008 -34.253 0.505 24.353 0 0 0 0 0 -9.387 2.633 -0.5 1.48 1.678 -0.5 29.289 -3.598268 -1.8275683 1.5585048 1132 0 559 1127 <> 1131 1 1132 1132 0 0 70 1 <> <> <> <>
  1133 43 13.819917 -46.923715 -5.436690 266 " " G "A" 21 0.30000 0.30000 "GLY " " H  " "    " 1 0 FFFFFF  "H1132"  0 1 7 <> <> <> 0.003 5.202 -0.022 -17.324 0 0 0 0 0 -12.141 4.16 0.3 0.25 0.996 0.3 0 -2.8880877 3.6724467 -17.293989 1133 0 <> 1128 <> 1132 1 1133 1133 0 0 70 1 <> <> <> <>
  1134 41 15.135988 -49.389482 -4.875571 266 " " G "A" 21 0.06000 0.06000 "GLY " " HA2" "    " 1 0 FFFFFF  "H1133"  0 1 7 <> <> <> 0.025 2.007 0.096 -2.917 0 0 0 0 0 -0.789 2.631 0.06 1.25 1.425 0.06 13.149 -6.4569712 9.4554911 8.0401478 1134 0 <> 1129 <> 1133 1 1134 1134 0 0 70 1 <> <> <> <>
  1135 41 15.902931 -47.945821 -5.374697 266 " " G "A" 21 0.06000 0.06000 "GLY " " HA3" "    " 1 0 FFFFFF  "H1134"  0 1 7 <> <> <> 0.025 2.581 -0.233 -3.231 0 0 0 0 0 -0.858 2.524 0.06 1.25 1.425 0.06 12.443 -0.30819076 -9.7659397 -15.572232 1135 0 <> 1130 <> 1134 1 1135 1135 0 0 70 1 <> <> <> <>
  1136 3 13.020613 -50.913046 -9.036392 267 " " E "A" 2 -0.12000 -0.12000 "GLU " " CB " "    " 6 0 A0A0A0  "C564"  0 1 7 <> 24.61 1 2.907 -4.724 0.083 5.889 0 -1.366 0 0 0 2.79 4.21 -0.12 1.75 1.975 -0.12 0 5.8290896 -8.8683777 7.1866431 1136 0 564 1131 <> 1135 1 1136 1136 2 0 71 1 <> <> <> <>
  1137 3 13.290058 -52.047598 -7.982835 267 " " E "A" 2 -0.22000 -0.22000 "GLU " " CG " "    " 6 0 A0A0A0  "C565"  0 1 7 <> 32.3 1 1.092 -11.87 -0.173 10.772 0 -0.976 0 0 0 -1.155 3.697 -0.22 1.75 1.975 -0.22 0.499 -2.3380904 1.5724647 -2.5115585 1137 0 565 1132 <> 1136 1 1137 1137 2 0 71 1 <> <> <> <>
  1138 2 14.599939 -52.830843 -8.273335 267 " " E "A" 2 0.70000 0.70000 "GLU " " CD " "    " 6 0 A0A0A0  "C566"  0 1 7 <> 40.13 1 -0.346 -17.314 -0.074 19.551 0 0 0 0 0 1.817 2.975 0.7 1.875 2.112 0.7 16.848 1.505767 -2.4439659 2.8957663 1138 0 566 1133 <> 1137 1 1138 1138 0 0 71 1 <> <> <> <>
  1139 15 14.645519 -53.369943 -9.364820 267 " " E "A" 75 -0.80000 -0.80000 "GLU " " OE1" "    " 8 0 FF5757  "O567"  0 1 7 <> 40.56 1 0.087 17.165 1.652 -31.562 0 0 0 0 0 -12.658 2.419 -0.8 1.48 1.678 -0.8 32.416 2.4178157 -10.387959 6.3681741 1139 0 567 1134 <> 1138 1 1139 1139 0 0 71 1 <> <> <> <>
  1140 18 15.523497 -52.934671 -7.452736 267 " " E "A" 75 -0.80000 -0.80000 "GLU " " OE2" "    " 8 -1 FF5757  "O568"  0 1 7 <> 46.16 1 0.077 17.426 -0.265 -32.11 0 0 0 0 0 -14.871 2.286 -0.8 1.48 1.678 -0.8 42.005 7.961925 1.5340167 -3.5507746 1140 0 568 1135 <> 1139 1 1140 1140 0 0 71 1 <> <> <> <>
  1141 25 14.137553 -49.217886 -7.740590 267 " " E "A" 38 -0.50000 -0.50000 "GLU " " N  " "    " 7 0 2F2FFF  "N560"  0 1 7 <> 25.26 1 2.037 -27.944 2.043 20.927 0 0 -0.154 0 0 -3.09 4.85 -0.5 1.625 1.92 -0.5 0 -1.9624932 10.571422 -1.138302 1141 0 560 1136 <> 1140 1 1141 1141 1 0 71 1 <> <> <> <>
  1142 3 14.134452 -49.831838 -9.058865 267 " " E "A" 2 0.14000 0.14000 "GLU " " CA " "    " 6 0 A0A0A0  "C561"  0 1 -1106 FF3C00  23.8 1 2.183 6.062 -0.096 -2.009 0 -0.992 0 0 0 5.147 4.531 0.14 1.75 1.975 0.14 0 -1.9497107 -0.45761704 -6.6582689 1142 0 561 1137 <> 1141 1 1142 1142 1 0 71 1 <> <> <> <>
  1143 2 13.733144 -48.759081 -10.088922 267 " " E "A" 2 0.50000 0.50000 "GLU " " C  " "    " 6 0 A0A0A0  "C562"  0 1 7 <> 21.87 1 0.255 24.03 -0.246 -30.363 0 0 0 0 0 -6.325 4.955 0.5 1.875 2.112 0.5 0 -5.0192432 1.8325884 1.3128005 1143 0 562 1138 <> 1142 1 1143 1143 0 0 71 1 <> <> <> <>
  1144 15 14.364126 -48.725614 -11.108327 267 " " E "A" 75 -0.50000 -0.50000 "GLU " " O  " "    " 8 0 FF5757  "O563"  0 1 7 <> 23.48 1 0.021 -37.908 -0.093 28.317 0 0 0 0 0 -9.663 3.701 -0.5 1.48 1.678 -0.5 7.609 0.67454249 3.9382052 -1.5194454 1144 0 563 1139 <> 1143 1 1144 1144 0 0 71 1 <> <> <> <>
  1145 43 13.232350 -49.192484 -7.293312 267 " " E "A" 21 0.30000 0.30000 "GLU " " H  " "    " 1 0 FFFFFF  "H1144"  0 1 7 <> <> <> 0.007 5.092 -0.022 -14.814 0 0 0 0 0 -9.738 5.176 0.3 0.25 0.996 0.3 0 -6.7854328 -20.332186 -9.1436977 1145 0 <> 1140 <> 1144 1 1145 1145 0 0 71 1 <> <> <> <>
  1146 41 15.067414 -50.262754 -9.422167 267 " " E "A" 21 0.06000 0.06000 "GLU " " HA " "    " 1 0 FFFFFF  "H1145"  0 1 7 <> <> <> 0.037 1.974 1.063 -2.699 0 0 0 0 0 0.375 2.979 0.06 1.25 1.425 0.06 6.619 5.073091 11.249251 -2.5093338 1146 0 <> 1141 <> 1145 1 1146 1146 0 0 71 1 <> <> <> <>
  1147 41 13.024766 -51.450601 -9.984610 267 " " E "A" 21 0.06000 0.06000 "GLU " " HB2" "    " 1 0 FFFFFF  "H1146"  0 1 7 <> <> <> 0.123 1.513 1.735 -2.587 0 0 0 0 0 0.784 2.91 0.06 1.25 1.425 0.06 3.265 -3.9440348 9.6101627 -3.3318324 1147 0 <> 1142 <> 1146 1 1147 1147 0 0 71 1 <> <> <> <>
  1148 41 12.012395 -50.501058 -8.993217 267 " " E "A" 21 0.06000 0.06000 "GLU " " HB3" "    " 1 0 FFFFFF  "H1147"  0 1 7 <> <> <> 0.145 2.391 0.057 -3.069 0 0 0 0 0 -0.476 4.2 0.06 1.25 1.425 0.06 0 1.6583507 -18.722349 3.8220747 1148 0 <> 1143 <> 1147 1 1148 1148 0 0 71 1 <> <> <> <>
  1149 41 12.464376 -52.745794 -8.120202 267 " " E "A" 21 0.06000 0.06000 "GLU " " HG3" "    " 1 0 FFFFFF  "H1148"  0 1 7 <> <> <> 0.216 2.772 -0.036 -2.527 0 0 0 0 0 0.425 3.115 0.06 1.25 1.425 0.06 0.618 -6.6502633 4.1088901 10.515953 1149 0 <> 1144 <> 1148 1 1149 1149 0 0 71 1 <> <> <> <>
  1150 41 13.114427 -51.727476 -6.955813 267 " " E "A" 21 0.06000 0.06000 "GLU " " HG2" "    " 1 0 FFFFFF  "H1149"  0 1 7 <> <> <> 0.202 2.405 0.91 -2.346 0 0 0 0 0 1.171 3.114 0.06 1.25 1.425 0.06 3.177 19.838003 -6.9871788 3.9488385 1150 0 <> 1145 <> 1149 1 1150 1150 0 0 71 1 <> <> <> <>
  1151 3 12.059519 -47.075872 -11.018249 268 " " E "A" 2 0.14000 0.14000 "GLU " " CA " "    " 6 0 A0A0A0  "C570"  0 1 -1106 FF3C00  19.65 1 1.966 7.8 -0.509 -5.196 0 -2.407 0 0 0 1.654 6.621 0.14 1.75 1.975 0.14 0 -2.9643383 -2.0212901 -1.9068525 1151 0 570 1146 <> 1150 1 1151 1151 1 0 72 1 <> <> <> <>
  1152 2 12.163573 -45.665769 -10.531068 268 " " E "A" 2 0.50000 0.50000 "GLU " " C  " "    " 6 0 A0A0A0  "C571"  0 1 7 <> 18.24 1 -0.246 29.755 -0.677 -36.786 0 0 0 0 0 -7.954 6.712 0.5 1.875 2.112 0.5 0 2.6053369 1.4838461 3.4890239 1152 0 571 1147 <> 1151 1 1152 1152 0 0 72 1 <> <> <> <>
  1153 15 12.263583 -44.762476 -11.394331 268 " " E "A" 75 -0.50000 -0.50000 "GLU " " O  " "    " 8 0 FF5757  "O572"  0 1 7 <> 17.7 1 0.004 -46.247 -0.857 36.042 0 0 -0.114 0 0 -11.172 5.825 -0.5 1.48 1.678 -0.5 0 3.7140083 4.3541913 6.6225576 1153 0 572 1148 <> 1152 1 1153 1153 0 0 72 1 <> <> <> <>
  1154 3 10.543099 -47.535951 -11.105396 268 " " E "A" 2 -0.12000 -0.12000 "GLU " " CB " "    " 6 0 A0A0A0  "C573"  0 1 7 <> 19.65 1 3.134 -6.866 -0.899 8.066 0 -2.891 0 0 0 0.544 6.181 -0.12 1.75 1.975 -0.12 0 3.3256857 -6.3655944 -4.7586479 1154 0 573 1149 <> 1153 1 1154 1154 2 0 72 1 <> <> <> <>
  1155 3 10.426207 -49.072057 -11.095182 268 " " E "A" 2 -0.22000 -0.22000 "GLU " " CG " "    " 6 0 A0A0A0  "C574"  0 1 7 <> 24.33 1 1.38 -15.008 -0.698 14.556 0 -2.082 0 0 0 -1.852 5.309 -0.22 1.75 1.975 -0.22 0 10.600254 -0.88173199 3.0076802 1155 0 574 1150 <> 1154 1 1155 1155 2 0 72 1 <> <> <> <>
  1156 2 9.298725 -49.739626 -11.718447 268 " " E "A" 2 0.70000 0.70000 "GLU " " CD " "    " 6 0 A0A0A0  "C575"  0 1 7 <> 33.28 1 -0.156 -11.788 -1.056 14.476 0 0 0 0 0 1.476 4.378 0.7 1.875 2.112 0.7 0.27 -2.7620924 -0.19017291 4.2187171 1156 0 575 1151 <> 1155 1 1156 1156 0 0 72 1 <> <> <> <>
  1157 15 9.388355 -50.915918 -12.094330 268 " " E "A" 75 -0.80000 -0.80000 "GLU " " OE1" "    " 8 0 FF5757  "O576"  0 1 7 <> 38.82 1 0.151 10.035 -0.573 -22.507 0 0 -0.265 0 0 -13.161 4.225 -0.8 1.48 1.678 -0.8 0.625 -0.56752658 -1.4416295 -2.5747278 1157 0 576 1152 <> 1156 1 1157 1157 0 0 72 1 <> <> <> <>
  1158 18 8.288616 -49.024263 -12.036125 268 " " E "A" 75 -0.80000 -0.80000 "GLU " " OE2" "    " 8 -1 FF5757  "O577"  0 1 7 <> 38.63 1 0.152 12.877 -0.898 -25.801 0 0 -0.018 0 0 -13.688 2.878 -0.8 1.48 1.678 -0.8 20.846 -0.62731844 -5.1345148 -1.1802828 1158 0 577 1153 <> 1157 1 1158 1158 0 0 72 1 <> <> <> <>
  1159 25 12.680648 -47.928003 -9.943471 268 " " E "A" 38 -0.50000 -0.50000 "GLU " " N  " "    " 7 0 2F2FFF  "N569"  0 1 7 <> 20.93 1 2.577 -32.464 0.828 25.611 0 0 -0.123 0 0 -3.57 6.127 -0.5 1.625 1.92 -0.5 0 5.0665722 -7.1782794 -2.0403252 1159 0 569 1154 <> 1158 1 1159 1159 1 0 72 1 <> <> <> <>
  1160 43 12.175712 -48.062185 -9.079100 268 " " E "A" 21 0.30000 0.30000 "GLU " " H  " "    " 1 0 FFFFFF  "H1159"  0 1 7 <> <> <> 0.013 6.411 -0.024 -16.443 0 0 0 0 0 -10.042 5.752 0.3 0.25 0.996 0.3 0 1.3333958 13.503184 -1.0105544 1160 0 <> 1155 <> 1159 1 1160 1160 0 0 72 1 <> <> <> <>
  1161 41 12.612233 -47.150396 -11.954760 268 " " E "A" 21 0.06000 0.06000 "GLU " " HA " "    " 1 0 FFFFFF  "H1160"  0 1 7 <> <> <> 0.133 2.9 1.221 -3.85 0 0 0 0 0 0.403 5.981 0.06 1.25 1.425 0.06 0 -2.6890798 3.1288376 -2.1542132 1161 0 <> 1156 <> 1160 1 1161 1161 0 0 72 1 <> <> <> <>
  1162 41 10.237399 -47.070535 -12.042434 268 " " E "A" 21 0.06000 0.06000 "GLU " " HB3" "    " 1 0 FFFFFF  "H1161"  0 1 7 <> <> <> 0.169 3.123 -0.141 -3.969 0 0 0 0 0 -0.818 4.571 0.06 1.25 1.425 0.06 0 12.084623 -9.9565411 -9.3997221 1162 0 <> 1157 <> 1161 1 1162 1162 0 0 72 1 <> <> <> <>
  1163 41 9.846139 -47.015981 -10.448143 268 " " E "A" 21 0.06000 0.06000 "GLU " " HB2" "    " 1 0 FFFFFF  "H1162"  0 1 7 <> <> <> 0.146 3.533 0.32 -3.956 0 0 0 0 0 0.043 5.714 0.06 1.25 1.425 0.06 0 11.666049 -2.3959239 0.94508314 1163 0 <> 1158 <> 1162 1 1163 1163 0 0 72 1 <> <> <> <>
  1164 41 10.393630 -49.558389 -10.120237 268 " " E "A" 21 0.06000 0.06000 "GLU " " HG2" "    " 1 0 FFFFFF  "H1163"  0 1 7 <> <> <> 0.226 3.065 0.236 -3.394 0 0 0 0 0 0.134 4.619 0.06 1.25 1.425 0.06 0 -1.3252299 -19.785358 -6.820498 1164 0 <> 1159 <> 1163 1 1164 1164 0 0 72 1 <> <> <> <>
  1165 41 11.330733 -49.468149 -11.556747 268 " " E "A" 21 0.06000 0.06000 "GLU " " HG3" "    " 1 0 FFFFFF  "H1164"  0 1 7 <> <> <> 0.236 3.608 -0.273 -3.59 0 0 0 0 0 -0.019 4.064 0.06 1.25 1.425 0.06 0 -8.8875284 7.5798793 -42.443817 1165 0 <> 1160 <> 1164 1 1165 1165 0 0 72 1 <> <> <> <>
  1166 2 9.603730 -44.921713 -7.079500 269 " " Y "A" 2 -0.11500 -0.11500 "TYR " " CD2" "    " 6 0 A0A0A0  "C585"  2 1 7 <> 16.69 1 0.148 -9.617 9.766 9.492 0 -1.367 0 0 0 8.423 7.836 -0.115 1.775 2.002 -0.115 0 -8.8833208 1.0084884 2.7318676 1166 0 585 1161 <> 1165 1 1166 1166 1 0 73 1 <> <> <> <>
  1167 2 10.154130 -43.417585 -4.632276 269 " " Y "A" 2 -0.11500 -0.11500 "TYR " " CE1" "    " 6 0 A0A0A0  "C586"  2 1 7 <> 16.18 1 0.122 -11.348 -0.315 10.865 0 -1.346 0 0 0 -2.022 6.169 -0.115 1.775 2.002 -0.115 0 3.4614275 -1.5587389 -12.7212 1167 0 586 1162 <> 1166 1 1167 1167 1 0 73 1 <> <> <> <>
  1168 2 8.794299 -45.074426 -5.908368 269 " " Y "A" 2 -0.11500 -0.11500 "TYR " " CE2" "    " 6 0 A0A0A0  "C587"  2 1 7 <> 16.39 1 0.213 -11.298 1.272 10.435 0 -1.304 0 0 0 -0.683 7.382 -0.115 1.775 2.002 -0.115 0 -6.2311063 10.739713 -5.1514378 1168 0 587 1163 <> 1167 1 1168 1168 1 0 73 1 <> <> <> <>
  1169 2 9.120578 -44.362348 -4.714687 269 " " Y "A" 2 0.15000 0.15000 "TYR " " CZ " "    " 6 0 A0A0A0  "C588"  2 1 7 <> 17.05 1 0.286 12.475 -0.2 -14.783 0 -1.302 0 0 0 -3.525 6.367 0.15 1.775 2.002 0.15 0 3.6575825 0.088924989 3.8384275 1169 0 588 1164 <> 1168 1 1169 1169 0 0 73 1 <> <> <> <>
  1170 16 8.295606 -44.559744 -3.615818 269 " " Y "A" 75 -0.58500 -0.58500 "TYR " " OH " "    " 8 0 FF5757  "O589"  2 1 7 <> 19.38 1 0.161 -50.471 0.742 48.824 0 0 -0.181 0 0 -0.925 4.339 -0.585 1.535 1.739 -0.585 12.99 1.5961751 3.8299789 -0.28403109 1170 0 589 1165 <> 1169 1 1170 1170 1 0 73 1 <> <> <> <>
  1171 25 12.327366 -45.456140 -9.188647 269 " " Y "A" 38 -0.50000 -0.50000 "TYR " " N  " "    " 7 0 2F2FFF  "N578"  2 1 7 <> 15.76 1 0.768 -31.565 -0.343 30.245 0 0 -0.091 0 0 -0.986 6.718 -0.5 1.625 1.92 -0.5 0 -2.6882088 -1.0453779 4.640902 1171 0 578 1166 <> 1170 1 1171 1171 1 0 73 1 <> <> <> <>
  1172 3 12.571546 -44.176641 -8.603925 269 " " Y "A" 2 0.14000 0.14000 "TYR " " CA " "    " 6 0 A0A0A0  "C579"  2 1 -1107 FF5A00  16.43 1 0.558 9.137 -0.577 -6.988 0 -2.643 0 0 0 -0.512 7.418 0.14 1.75 1.975 0.14 0 -2.1337121 0.74473268 -1.2463205 1172 0 579 1167 <> 1171 1 1172 1172 1 0 73 1 <> <> <> <>
  1173 2 13.538850 -44.216859 -7.454639 269 " " Y "A" 2 0.50000 0.50000 "TYR " " C  " "    " 6 0 A0A0A0  "C580"  2 1 7 <> 17.27 1 -0.043 26.502 0.579 -40.211 0 0 0 0 0 -13.173 6.417 0.5 1.875 2.112 0.5 0 5.3431506 2.3892727 -4.1301064 1173 0 580 1168 <> 1172 1 1173 1173 0 0 73 1 <> <> <> <>
  1174 15 13.619136 -45.245691 -6.762531 269 " " Y "A" 75 -0.50000 -0.50000 "TYR " " O  " "    " 8 0 FF5757  "O581"  2 1 7 <> 17.51 1 0.143 -49.336 0.154 37.188 0 0 -0.118 0 0 -11.969 5.022 -0.5 1.48 1.678 -0.5 0 9.7622089 2.2484689 -0.24742 1174 0 581 1169 <> 1173 1 1174 1174 0 0 73 1 <> <> <> <>
  1175 3 11.237166 -43.438280 -8.254671 269 " " Y "A" 2 -0.00500 -0.00500 "TYR " " CB " "    " 6 0 A0A0A0  "C582"  2 1 7 <> 13.4 1 1.033 -0.358 -0.929 0.513 0 -3.072 0 0 0 -2.813 7.899 -0.005 1.75 1.975 -0.005 0 -2.6136773 0.65126473 0.42504615 1175 0 582 1170 <> 1174 1 1175 1175 2 0 73 1 <> <> <> <>
  1176 2 10.553596 -43.888181 -7.037267 269 " " Y "A" 2 -0.11500 -0.11500 "TYR " " CG " "    " 6 0 A0A0A0  "C583"  2 1 7 <> 15.63 1 -0.361 -7.582 1.871 9.242 0 -1.389 0 0 0 1.781 8.22 -0.115 1.775 2.002 -0.115 0 0.29217464 2.3668923 -0.79164201 1176 0 583 1171 <> 1175 1 1176 1176 0 0 73 1 <> <> <> <>
  1177 2 10.815241 -43.167394 -5.837367 269 " " Y "A" 2 -0.11500 -0.11500 "TYR " " CD1" "    " 6 0 A0A0A0  "C584"  2 1 7 <> 11.91 1 0.081 -9.725 0.744 10.015 0 -1.305 0 0 0 -0.189 7.553 -0.115 1.775 2.002 -0.115 0 5.2018137 6.1911545 -2.411911 1177 0 584 1172 <> 1176 1 1177 1177 1 0 73 1 <> <> <> <>
  1178 43 12.348798 -46.280794 -8.605901 269 " " Y "A" 21 0.30000 0.30000 "TYR " " H  " "    " 1 0 FFFFFF  "H1177"  2 1 7 <> <> <> 0.004 6.978 -0.016 -18.225 0 0 0 0 0 -11.26 5.059 0.3 0.25 0.996 0.3 0 -15.148182 -2.1651652 3.5145085 1178 0 <> 1173 <> 1177 1 1178 1178 0 0 73 1 <> <> <> <>
  1179 41 13.169475 -43.550024 -9.265692 269 " " Y "A" 21 0.06000 0.06000 "TYR " " HA " "    " 1 0 FFFFFF  "H1178"  2 1 7 <> <> <> 0.124 2.993 1.226 -4.44 0 0 0 0 0 -0.098 6.048 0.06 1.25 1.425 0.06 0 9.5142851 -0.54485786 8.0569601 1179 0 <> 1174 <> 1178 1 1179 1179 0 0 73 1 <> <> <> <>
  1180 41 10.500898 -43.602243 -9.041515 269 " " Y "A" 21 0.06000 0.06000 "TYR " " HB2" "    " 1 0 FFFFFF  "H1179"  2 1 7 <> <> <> 0.08 3.964 -0.323 -4.559 0 0 0 0 0 -0.837 5.768 0.06 1.25 1.425 0.06 0 -4.8949304 -7.6628351 4.2921424 1180 0 <> 1175 <> 1179 1 1180 1180 0 0 73 1 <> <> <> <>
  1181 41 11.376854 -42.362390 -8.149516 269 " " Y "A" 21 0.06000 0.06000 "TYR " " HB3" "    " 1 0 FFFFFF  "H1180"  2 1 7 <> <> <> 0.104 3.678 -0.229 -4.92 0 0 0 0 0 -1.366 7.082 0.06 1.25 1.425 0.06 0 -2.6112635 0.55744296 1.3817188 1181 0 <> 1176 <> 1180 1 1181 1181 0 0 73 1 <> <> <> <>
  1182 41 11.516886 -42.361982 -5.996758 269 " " Y "A" 21 0.11500 0.11500 "TYR " " HD1" "    " 1 0 FFFFFF  "H1181"  2 1 7 <> <> <> 0.003 9.661 -0.244 -10.216 0 0 0 0 0 -0.796 6.939 0.115 1.21 1.381 0.115 0 5.1275625 7.2614088 2.6692414 1182 0 <> 1177 <> 1181 1 1182 1182 0 0 73 1 <> <> <> <>
  1183 41 9.478625 -45.504655 -7.980015 269 " " Y "A" 21 0.11500 0.11500 "TYR " " HD2" "    " 1 0 FFFFFF  "H1182"  2 1 7 <> <> <> 0.006 9.38 -0.343 -9.016 0 0 0 0 0 0.028 6.114 0.115 1.21 1.381 0.115 0 -8.2071161 36.252476 -20.17708 1183 0 <> 1178 <> 1182 1 1183 1183 0 0 73 1 <> <> <> <>
  1184 41 10.438000 -42.861311 -3.751152 269 " " Y "A" 21 0.11500 0.11500 "TYR " " HE1" "    " 1 0 FFFFFF  "H1183"  2 1 7 <> <> <> 0.001 10.192 -0.411 -9.787 0 0 0 0 0 -0.005 3.946 0.115 1.21 1.381 0.115 0.086 -9.6975374 -14.623115 -0.23397712 1184 0 <> 1179 <> 1183 1 1184 1184 0 0 73 1 <> <> <> <>
  1185 41 7.995254 -45.800432 -5.937505 269 " " Y "A" 21 0.11500 0.11500 "TYR " " HE2" "    " 1 0 FFFFFF  "H1184"  2 1 7 <> <> <> 0 10.583 -0.436 -9.178 0 0 0 0 0 0.969 5.699 0.115 1.21 1.381 0.115 0.171 6.6745687 -3.6553943 -0.39220351 1185 0 <> 1180 <> 1184 1 1185 1185 0 0 73 1 <> <> <> <>
  1186 42 7.668936 -45.246679 -3.784430 269 " " Y "A" 21 0.43500 0.43500 "TYR " " HH " "    " 1 0 FFFFFF  "H1185"  2 1 7 <> <> <> 0.106 36.4 -0.021 -35.075 0 0 0 0 0 1.41 3.977 0.435 0.25 0.996 0.435 0 12.726223 -5.5950365 -3.2522869 1186 0 <> 1181 <> 1185 1 1186 1186 0 0 73 1 <> <> <> <>
  1187 3 16.354818 -43.176176 -6.002671 270 " " T "A" 2 0.20500 0.20500 "THR " " CB " "    " 6 0 A0A0A0  "C594"  2 1 7 <> 20.4 1 0.379 14.551 -0.614 -13.87 0 -1.287 0 0 -0.161 -1.002 4.445 0.205 1.75 1.975 0.205 0.125 -3.0875435 8.5773478 0.843566 1187 0 594 1182 <> 1186 1 1187 1187 1 0 74 1 <> <> <> <>
  1188 16 16.934605 -43.247209 -4.735124 270 " " T "A" 75 -0.68300 -0.68300 "THR " " OG1" "    " 8 0 FF5757  "O595"  2 1 7 <> 29.89 1 -0.995 -51.836 -0.315 53.228 0 0 -0.064 0 -0.161 -0.143 3.139 -0.683 1.56 1.766 -0.683 24.443 -0.67098361 0.045989331 -4.2235317 1188 0 595 1183 <> 1187 1 1188 1188 1 0 74 1 <> <> <> <>
  1189 3 17.107548 -42.143869 -6.731476 270 " " T "A" 2 -0.18000 -0.18000 "THR " " CG2" "    " 6 0 A0A0A0  "C596"  2 1 7 <> 17.23 1 -0.47 -15.514 1.277 15.188 0 -1.274 0 0 -0.161 -0.953 4.404 -0.18 1.75 1.975 -0.18 0.873 -1.830182 0.3062067 2.7808368 1189 0 596 1184 <> 1188 1 1189 1189 3 0 74 1 <> <> <> <>
  1190 25 14.142368 -43.067316 -7.121668 270 " " T "A" 38 -0.50000 -0.50000 "THR " " N  " "    " 7 0 2F2FFF  "N590"  2 1 7 <> 16.67 1 1.079 -35.494 -0.115 34.128 0 0 -0.117 0 -0.161 -0.68 6.44 -0.5 1.625 1.92 -0.5 0 -1.9907936 7.1500378 -11.456825 1190 0 590 1185 <> 1189 1 1190 1190 1 0 74 1 <> <> <> <>
  1191 3 14.861941 -42.821634 -5.877837 270 " " T "A" 2 0.14000 0.14000 "THR " " CA " "    " 6 0 A0A0A0  "C591"  2 1 -1107 FF5A00  18.69 1 -0.537 12.262 -0.417 -9.276 0 -1.699 0 0 -0.161 0.173 5.976 0.14 1.75 1.975 0.14 0 1.4687458 4.5874534 -3.8487067 1191 0 591 1186 <> 1190 1 1191 1191 1 0 74 1 <> <> <> <>
  1192 2 14.298648 -41.406644 -5.321708 270 " " T "A" 2 0.50000 0.50000 "THR " " C  " "    " 6 0 A0A0A0  "C592"  2 1 7 <> 18.25 1 -1.93 39.048 2.014 -45.132 0 0 0 0 -0.161 -6.161 6.805 0.5 1.875 2.112 0.5 0 4.4940014 -5.6685734 0.040979668 1192 0 592 1187 <> 1191 1 1192 1192 0 0 74 1 <> <> <> <>
  1193 15 13.935279 -40.563394 -6.083736 270 " " T "A" 75 -0.50000 -0.50000 "THR " " O  " "    " 8 0 FF5757  "O593"  2 1 7 <> 16.85 1 0.024 -53.928 0.5 46.985 0 0 -0.204 0 -0.161 -6.783 7.199 -0.5 1.48 1.678 -0.5 0 -0.35670555 0.4045893 1.3287972 1193 0 593 1188 <> 1192 1 1193 1193 0 0 74 1 <> <> <> <>
  1194 43 13.844486 -42.258646 -7.648374 270 " " T "A" 21 0.30000 0.30000 "THR " " H  " "    " 1 0 FFFFFF  "H1193"  2 1 7 <> <> <> 0.125 7.478 -0.021 -22.314 0 0 0 0 -0.161 -14.892 5.87 0.3 0.25 0.996 0.3 0 20.381758 7.3468628 -23.807592 1194 0 <> 1189 <> 1193 1 1194 1194 0 0 74 1 <> <> <> <>
  1195 41 14.384109 -43.438356 -5.116631 270 " " T "A" 21 0.06000 0.06000 "THR " " HA " "    " 1 0 FFFFFF  "H1194"  2 1 7 <> <> <> 0.048 3.857 0.881 -4.553 0 0 0 0 -0.161 0.073 4.542 0.06 1.25 1.425 0.06 0 14.847388 -10.270592 -7.4883728 1195 0 <> 1190 <> 1194 1 1195 1195 0 0 74 1 <> <> <> <>
  1196 41 16.573109 -44.137079 -6.468622 270 " " T "A" 21 0.06000 0.06000 "THR " " HB " "    " 1 0 FFFFFF  "H1195"  2 1 7 <> <> <> 0.041 5.178 -0.19 -5.23 0 0 0 0 -0.161 -0.361 3.074 0.06 1.25 1.425 0.06 3.089 -1.7962104 -8.4256744 36.512875 1196 0 <> 1191 <> 1195 1 1196 1196 0 0 74 1 <> <> <> <>
  1197 42 16.308868 -43.690904 -4.183207 270 " " T "A" 21 0.41800 0.41800 "THR " " HG1" "    " 1 0 FFFFFF  "H1196"  2 1 7 <> <> <> -0.031 35.537 -0.004 -34.229 0 0 0 0 -0.161 1.112 1.936 0.418 0.25 0.996 0.418 0 3.1964705 -8.0454798 -6.3437057 1197 0 <> 1192 <> 1196 1 1197 1197 0 0 74 1 <> <> <> <>
  1198 41 17.221012 -41.257162 -6.107798 270 " " T "A" 21 0.06000 0.06000 "THR " "HG21" "    " 1 0 FFFFFF  "H1197"  2 1 7 <> <> <> 0.024 5.413 -0.244 -4.839 0 0 0 0 -0.161 0.193 2.7 0.06 1.25 1.425 0.06 20.65 -2.6560318 -5.8837729 11.731616 1198 0 <> 1193 <> 1197 1 1198 1198 0 0 74 1 <> <> <> <>
  1199 41 18.125902 -42.487554 -6.912958 270 " " T "A" 21 0.06000 0.06000 "THR " "HG22" "    " 1 0 FFFFFF  "H1198"  2 1 7 <> <> <> 0.024 4.832 5.636 -4.639 0 0 0 0 -0.161 5.693 4.21 0.06 1.25 1.425 0.06 0 -1.911926 -9.4327221 20.765507 1199 0 <> 1194 <> 1198 1 1199 1199 0 0 74 1 <> <> <> <>
  1200 41 16.728826 -41.910738 -7.726623 270 " " T "A" 21 0.06000 0.06000 "THR " "HG23" "    " 1 0 FFFFFF  "H1199"  2 1 7 <> <> <> 0.024 5.531 4.975 -4.977 0 0 0 0 -0.161 5.391 4.579 0.06 1.25 1.425 0.06 2.206 15.205824 -13.967441 -7.0463576 1200 0 <> 1195 <> 1199 1 1200 1200 0 0 74 1 <> <> <> <>
  1201 16 10.144357 -35.968591 0.307832 271 " " Y "A" 75 -0.58500 -0.58500 "TYR " " OH " "    " 8 0 FF5757  "O608"  2 1 7 <> 17.12 1 0.149 -79.46 -0.92 79.573 0 0 -0.195 -0.06 0 -0.913 6.898 -0.585 1.535 1.739 -0.585 0 4.8731594 2.1021698 4.870502 1201 0 608 1196 <> 1200 1 1201 1201 1 0 75 1 <> <> <> <>
  1202 25 14.254022 -41.292219 -4.012868 271 " " Y "A" 38 -0.50000 -0.50000 "TYR " " N  " "    " 7 0 2F2FFF  "N597"  2 1 7 <> 15.58 1 0.93 -31.501 -0.295 39.26 0 0 -0.137 0 0 8.257 5.872 -0.5 1.625 1.92 -0.5 0 4.1616144 0.068792641 -6.2253418 1202 0 597 1197 <> 1201 1 1202 1202 1 0 75 1 <> <> <> <>
  1203 3 13.714606 -40.100217 -3.272235 271 " " Y "A" 2 0.14000 0.14000 "TYR " " CA " "    " 6 0 A0A0A0  "C598"  2 1 -1107 FF5A00  17.84 1 0.481 11.549 -0.466 -9.366 0 -1.772 0 0 0 0.427 6.526 0.14 1.75 1.975 0.14 0 0.078214489 -6.6890783 7.7915101 1203 0 598 1198 <> 1202 1 1203 1203 1 0 75 1 <> <> <> <>
  1204 2 14.695890 -39.928617 -2.146426 271 " " Y "A" 2 0.50000 0.50000 "TYR " " C  " "    " 6 0 A0A0A0  "C599"  2 1 7 <> 18.39 1 -0.475 39.507 0.191 -51.076 0 0 0 0 0 -11.853 5.134 0.5 1.875 2.112 0.5 0 4.9256706 -0.99526656 -1.9320304 1204 0 599 1199 <> 1203 1 1204 1204 0 0 75 1 <> <> <> <>
  1205 15 14.418736 -40.184099 -1.050661 271 " " Y "A" 75 -0.50000 -0.50000 "TYR " " O  " "    " 8 0 FF5757  "O600"  2 1 7 <> 18.75 1 0.045 -54.208 0.567 47.078 0 0 -0.007 0 0 -6.524 3.328 -0.5 1.48 1.678 -0.5 21.993 -2.0237546 -4.1587887 -5.9625621 1205 0 600 1200 <> 1204 1 1205 1205 0 0 75 1 <> <> <> <>
  1206 3 12.176963 -40.304868 -2.991982 271 " " Y "A" 2 -0.00500 -0.00500 "TYR " " CB " "    " 6 0 A0A0A0  "C601"  2 1 7 <> 16.78 1 1.194 -0.455 -0.863 0.609 0 -2.121 0 -0.06 0 -1.695 6.229 -0.005 1.75 1.975 -0.005 0 -8.336359 2.0182023 1.2064453 1206 0 601 1201 <> 1205 1 1206 1206 2 0 75 1 <> <> <> <>
  1207 2 11.604262 -39.198995 -2.085184 271 " " Y "A" 2 -0.11500 -0.11500 "TYR " " CG " "    " 6 0 A0A0A0  "C602"  2 1 7 <> 16.13 1 -0.294 -10.524 0.504 12.199 0 -0.962 0 -0.06 0 0.863 7.027 -0.115 1.775 2.002 -0.115 0 -10.824042 -0.45745578 -1.0260679 1207 0 602 1202 <> 1206 1 1207 1207 0 0 75 1 <> <> <> <>
  1208 2 12.046854 -37.863199 -2.312109 271 " " Y "A" 2 -0.11500 -0.11500 "TYR " " CD1" "    " 6 0 A0A0A0  "C603"  2 1 7 <> 13.8 1 0.172 -12.561 -0.014 13.107 0 -1.146 0 -0.06 0 -0.503 7.866 -0.115 1.775 2.002 -0.115 0 8.038352 2.0344796 1.989344 1208 0 603 1203 <> 1207 1 1208 1208 1 0 75 1 <> <> <> <>
  1209 2 10.696848 -39.398214 -1.039761 271 " " Y "A" 2 -0.11500 -0.11500 "TYR " " CD2" "    " 6 0 A0A0A0  "C604"  2 1 7 <> 13.82 1 0.163 -13.51 0.132 13.493 0 -0.759 0 -0.06 0 -0.54 5.533 -0.115 1.775 2.002 -0.115 0 1.6929529 1.4765499 -0.13695496 1209 0 604 1204 <> 1208 1 1209 1209 1 0 75 1 <> <> <> <>
  1210 2 11.688525 -36.831773 -1.433137 271 " " Y "A" 2 -0.11500 -0.11500 "TYR " " CE1" "    " 6 0 A0A0A0  "C605"  2 1 7 <> 9.91 1 0.197 -14.575 -0.008 14.657 0 -1.356 0 -0.06 0 -1.144 7.991 -0.115 1.775 2.002 -0.115 0 -2.2908828 0.246527 0.26147819 1210 0 605 1205 <> 1209 1 1210 1210 1 0 75 1 <> <> <> <>
  1211 2 10.222017 -38.318273 -0.205446 271 " " Y "A" 2 -0.11500 -0.11500 "TYR " " CE2" "    " 6 0 A0A0A0  "C606"  2 1 7 <> 10.52 1 0.226 -15.982 -0.037 15.3 0 -0.965 0 -0.06 0 -1.519 5.775 -0.115 1.775 2.002 -0.115 0 3.3443215 -6.8425727 -7.1734047 1211 0 606 1206 <> 1210 1 1211 1211 1 0 75 1 <> <> <> <>
  1212 2 10.721796 -36.980135 -0.418453 271 " " Y "A" 2 0.15000 0.15000 "TYR " " CZ " "    " 6 0 A0A0A0  "C607"  2 1 7 <> 13.41 1 0.292 18.406 0.585 -20.893 0 -1.314 0 -0.06 0 -2.984 7.471 0.15 1.775 2.002 0.15 0 -5.1991048 4.7414355 -8.1565866 1212 0 607 1207 <> 1211 1 1212 1212 0 0 75 1 <> <> <> <>
  1213 43 14.659798 -41.986204 -3.401446 271 " " Y "A" 21 0.30000 0.30000 "TYR " " H  " "    " 1 0 FFFFFF  "H1212"  2 1 7 <> <> <> 0.006 7.043 -0.019 -23.987 0 0 0 0 0 -16.957 4.687 0.3 0.25 0.996 0.3 0 -29.452873 -9.9004364 4.7677822 1213 0 <> 1208 <> 1212 1 1213 1213 0 0 75 1 <> <> <> <>
  1214 41 13.888966 -39.243299 -3.922914 271 " " Y "A" 21 0.06000 0.06000 "TYR " " HA " "    " 1 0 FFFFFF  "H1213"  2 1 7 <> <> <> 0.018 4.132 1.033 -5.863 0 0 0 0 0 -0.68 6.818 0.06 1.25 1.425 0.06 0 7.4971151 0.97054154 19.866825 1214 0 <> 1209 <> 1213 1 1214 1214 0 0 75 1 <> <> <> <>
  1215 41 11.935417 -41.276807 -2.561754 271 " " Y "A" 21 0.06000 0.06000 "TYR " " HB3" "    " 1 0 FFFFFF  "H1214"  2 1 7 <> <> <> 0.033 4.893 -0.087 -5.644 0 0 0 0 0 -0.805 3.909 0.06 1.25 1.425 0.06 2.647 -9.7846251 -3.6394949 -12.388011 1215 0 <> 1210 <> 1214 1 1215 1215 0 0 75 1 <> <> <> <>
  1216 41 11.612191 -40.148920 -3.911119 271 " " Y "A" 21 0.06000 0.06000 "TYR " " HB2" "    " 1 0 FFFFFF  "H1215"  2 1 7 <> <> <> 0.031 4.946 -0.465 -5.722 0 0 0 0 0 -1.21 5.451 0.06 1.25 1.425 0.06 0 4.7220535 -13.143212 -9.3898754 1216 0 <> 1211 <> 1215 1 1216 1216 0 0 75 1 <> <> <> <>
  1217 41 12.791225 -37.502775 -3.006662 271 " " Y "A" 21 0.11500 0.11500 "TYR " " HD1" "    " 1 0 FFFFFF  "H1216"  2 1 7 <> <> <> 0.005 11.322 0.084 -12.53 0 0 0 0 0 -1.118 7.381 0.115 1.21 1.381 0.115 0 -4.5314517 33.983459 5.0972524 1217 0 <> 1212 <> 1216 1 1217 1217 0 0 75 1 <> <> <> <>
  1218 41 10.386802 -40.406782 -0.809429 271 " " Y "A" 21 0.11500 0.11500 "TYR " " HD2" "    " 1 0 FFFFFF  "H1217"  2 1 7 <> <> <> 0.004 13.089 -0.29 -13.131 0 0 0 0 0 -0.327 3.353 0.115 1.21 1.381 0.115 10.872 -3.5594208 0.78032404 -10.255701 1218 0 <> 1213 <> 1217 1 1218 1218 0 0 75 1 <> <> <> <>
  1219 41 12.255969 -35.918909 -1.538442 271 " " Y "A" 21 0.11500 0.11500 "TYR " " HE1" "    " 1 0 FFFFFF  "H1218"  2 1 7 <> <> <> 0.001 12.193 0.103 -13.344 0 0 0 0 0 -1.046 6.212 0.115 1.21 1.381 0.115 0 -19.53087 13.843558 25.232063 1219 0 <> 1214 <> 1218 1 1219 1219 0 0 75 1 <> <> <> <>
  1220 41 9.515811 -38.568845 0.572296 271 " " Y "A" 21 0.11500 0.11500 "TYR " " HE2" "    " 1 0 FFFFFF  "H1219"  2 1 7 <> <> <> 0 15.555 -0.093 -15.111 0 0 0 0 0 0.351 3.96 0.115 1.21 1.381 0.115 1.798 3.7561231 14.010672 -0.080938503 1220 0 <> 1215 <> 1219 1 1220 1220 0 0 75 1 <> <> <> <>
  1221 42 10.440567 -35.133653 -0.021052 271 " " Y "A" 21 0.43500 0.43500 "TYR " " HH " "    " 1 0 FFFFFF  "H1220"  2 1 7 <> <> <> 0.106 62.303 -0.014 -60.895 0 0 0 0 0 1.5 5.059 0.435 0.25 0.996 0.435 0 4.6903024 -7.3075223 -19.182667 1221 0 <> 1216 <> 1220 1 1221 1221 0 0 75 1 <> <> <> <>
  1222 25 15.899345 -39.366857 -2.485386 272 " " D "A" 38 -0.50000 -0.50000 "ASP " " N  " "    " 7 0 2F2FFF  "N609"  0 1 7 <> 18.15 1 -0.62 -42.525 0.975 45.133 0 0 -0.097 0 0 2.866 5.518 -0.5 1.625 1.92 -0.5 0 -2.7021947 -4.8284683 3.8818014 1222 0 609 1217 <> 1221 1 1222 1222 1 0 76 1 <> <> <> <>
  1223 3 17.113073 -39.483907 -1.671958 272 " " D "A" 2 0.14000 0.14000 "ASP " " CA " "    " 6 0 A0A0A0  "C610"  0 1 -1107 FF5A00  18.12 1 -1.387 12.338 0.287 -8.299 0 -0.959 0 0 0 1.979 4.625 0.14 1.75 1.975 0.14 0 -5.5048156 3.2751646 4.6955581 1223 0 610 1218 <> 1222 1 1223 1223 1 0 76 1 <> <> <> <>
  1224 2 17.641382 -38.101629 -1.223100 272 " " D "A" 2 0.50000 0.50000 "ASP " " C  " "    " 6 0 A0A0A0  "C611"  0 1 7 <> 17.9 1 -1.368 44.71 5.239 -57.419 0 0 0 0 0 -8.839 5.004 0.5 1.875 2.112 0.5 0.539 -1.4188696 -4.193398 -4.449789 1224 0 611 1219 <> 1223 1 1224 1224 0 0 76 1 <> <> <> <>
  1225 15 18.787495 -38.021951 -0.678364 272 " " D "A" 75 -0.50000 -0.50000 "ASP " " O  " "    " 8 0 FF5757  "O612"  0 1 7 <> 18.46 1 0.035 -61.967 3.493 54.455 0 0 -0.055 0 0 -4.038 3.728 -0.5 1.48 1.678 -0.5 15.218 -3.117866 -0.34276077 1.7343488 1225 0 612 1220 <> 1224 1 1225 1225 0 0 76 1 <> <> <> <>
  1226 3 18.100893 -40.373163 -2.550920 272 " " D "A" 2 -0.22000 -0.22000 "ASP " " CB " "    " 6 0 A0A0A0  "C613"  0 1 7 <> 16.18 1 -0.343 -20.875 -0.301 19.612 0 -0.878 0 0 0 -2.786 4.091 -0.22 1.75 1.975 -0.22 1.122 5.2572203 8.1953812 -7.104466 1226 0 613 1221 <> 1225 1 1226 1226 2 0 76 1 <> <> <> <>
  1227 2 18.653561 -39.712938 -3.788521 272 " " D "A" 2 0.70000 0.70000 "ASP " " CG " "    " 6 0 A0A0A0  "C614"  0 1 7 <> 20.93 1 -1.967 -17.764 0.548 13.655 0 0 0 0 0 -5.527 4.603 0.7 1.875 2.112 0.7 3.639 -0.61217159 5.1074347 5.2010961 1227 0 614 1222 <> 1226 1 1227 1227 0 0 76 1 <> <> <> <>
  1228 15 19.735502 -40.125024 -4.260228 272 " " D "A" 75 -0.80000 -0.80000 "ASP " " OD1" "    " 8 0 FF5757  "O615"  0 1 7 <> 18.01 1 0.103 13.561 2.708 -20.654 0 0 -0.698 0 0 -4.98 5.212 -0.8 1.48 1.678 -0.8 0 5.4330115 0.75182587 -3.3866239 1228 0 615 1223 <> 1227 1 1228 1228 0 0 76 1 <> <> <> <>
  1229 18 18.174040 -38.787134 -4.434053 272 " " D "A" 75 -0.80000 -0.80000 "ASP " " OD2" "    " 8 -1 FF5757  "O616"  0 1 7 <> 20.61 1 0.067 19.734 -0.555 -25.002 0 0 -0.119 0 0 -5.875 3.389 -0.8 1.48 1.678 -0.8 29.601 -2.4004633 0.65476012 -1.9822924 1229 0 616 1224 <> 1228 1 1229 1229 0 0 76 1 <> <> <> <>
  1230 43 16.000282 -39.038805 -3.435278 272 " " D "A" 21 0.30000 0.30000 "ASP " " H  " "    " 1 0 FFFFFF  "H1229"  0 1 7 <> <> <> 0.044 16.046 -0.016 -27.585 0 0 0 0 0 -11.511 5.243 0.3 0.25 0.996 0.3 0 0.23714742 0.67517602 6.0948858 1230 0 <> 1225 <> 1229 1 1230 1230 0 0 76 1 <> <> <> <>
  1231 41 16.786682 -40.053415 -0.801767 272 " " D "A" 21 0.06000 0.06000 "ASP " " HA " "    " 1 0 FFFFFF  "H1230"  0 1 7 <> <> <> 0.045 4.674 1.132 -5.816 0 0 0 0 0 0.035 2.942 0.06 1.25 1.425 0.06 11.031 -17.679949 -13.823816 -11.061772 1231 0 <> 1226 <> 1230 1 1231 1231 0 0 76 1 <> <> <> <>
  1232 41 17.614229 -41.301870 -2.848852 272 " " D "A" 21 0.06000 0.06000 "ASP " " HB2" "    " 1 0 FFFFFF  "H1231"  0 1 7 <> <> <> 0.019 4.44 -0.202 -4.839 0 0 0 0 0 -0.582 2.877 0.06 1.25 1.425 0.06 13.59 -2.0965714 18.764524 -28.038252 1232 0 <> 1227 <> 1231 1 1232 1232 0 0 76 1 <> <> <> <>
  1233 41 18.895138 -40.697477 -1.878537 272 " " D "A" 21 0.06000 0.06000 "ASP " " HB3" "    " 1 0 FFFFFF  "H1232"  0 1 7 <> <> <> 0.027 4.319 -0.104 -5.045 0 0 0 0 0 -0.802 2.853 0.06 1.25 1.425 0.06 19.767 -12.386809 -16.132797 2.0029998 1233 0 <> 1228 <> 1232 1 1233 1233 0 0 76 1 <> <> <> <>
  1234 3 18.079159 -35.102003 -2.513916 273 " " N "A" 2 -0.12000 -0.12000 "ASN " " CB " "    " 6 0 A0A0A0  "C621"  0 1 7 <> 21.05 1 -0.064 -16.294 0.687 14.322 0 -1.146 0 -0.019 -0.021 -2.535 4.427 -0.12 1.75 1.975 -0.12 1.247 1.9230937 10.567211 0.63415289 1234 0 621 1229 <> 1233 1 1234 1234 2 0 77 1 <> <> <> <>
  1235 2 19.520378 -35.612455 -2.694167 273 " " N "A" 2 0.50000 0.50000 "ASN " " CG " "    " 6 0 A0A0A0  "C622"  0 1 7 <> 30.17 1 -0.839 66.564 -0.383 -77.953 0 0 0 -0.019 -0.021 -12.651 3.975 0.5 1.875 2.112 0.5 9.165 3.2973235 0.45542818 2.8275931 1235 0 622 1230 <> 1234 1 1235 1235 0 0 77 1 "No Flip"  <> <> <>
  1236 15 20.487348 -35.074991 -2.100560 273 " " N "A" 75 -0.50000 -0.50000 "ASN " " OD1" "    " 8 0 FF5757  "O623"  0 1 7 <> 40.27 1 0.309 -93.805 1.06 83.391 0 0 -0.101 -0.019 -0.021 -9.186 3.597 -0.5 1.48 1.678 -0.5 3.961 6.9967546 0.99979961 4.1989527 1236 0 623 1231 <> 1235 1 1236 1236 0 0 77 1 <> <> <> <>
  1237 25 19.752205 -36.582410 -3.581495 273 " " N "A" 38 -0.76000 -0.76000 "ASN " " ND2" "    " 7 0 2F2FFF  "N624"  0 1 7 <> 30.63 1 -0.599 -98.339 -0.635 91.37 0 0 -0.01 -0.019 -0.021 -8.254 2.995 -0.76 1.625 1.92 -0.76 36.797 -4.401813 2.2413728 -0.5073669 1237 0 624 1232 <> 1236 1 1237 1237 2 0 77 1 <> <> <> <>
  1238 25 16.916408 -37.010038 -1.470233 273 " " N "A" 38 -0.50000 -0.50000 "ASN " " N  " "    " 7 0 2F2FFF  "N617"  0 1 7 <> 17.06 1 0.216 -50.136 1.096 53.514 0 0 -0.008 0 -0.021 4.661 5.953 -0.5 1.625 1.92 -0.5 0 -5.3473325 4.565279 -5.3729677 1238 0 617 1233 <> 1237 1 1238 1238 1 0 77 1 <> <> <> <>
  1239 3 17.259727 -35.644666 -1.294508 273 " " N "A" 2 0.14000 0.14000 "ASN " " CA " "    " 6 0 A0A0A0  "C618"  0 1 -1107 FF5A00  19.01 1 0.002 15.35 -0.517 -12.907 0 -1.398 0 0 -0.021 0.508 6.196 0.14 1.75 1.975 0.14 0 -1.2726432 4.2153387 -1.3351527 1239 0 618 1234 <> 1238 1 1239 1239 1 0 77 1 <> <> <> <>
  1240 2 15.896509 -34.909402 -1.084817 273 " " N "A" 2 0.50000 0.50000 "ASN " " C  " "    " 6 0 A0A0A0  "C619"  0 1 7 <> 17.51 1 0.319 44.203 -0.401 -66.165 0 0 0 0 -0.021 -22.067 6.647 0.5 1.875 2.112 0.5 0 -4.8372049 -1.0934629 1.8437948 1240 0 619 1235 <> 1239 1 1240 1240 0 0 77 1 <> <> <> <>
  1241 15 14.874971 -35.531763 -1.095572 273 " " N "A" 75 -0.50000 -0.50000 "ASN " " O  " "    " 8 0 FF5757  "O620"  0 1 7 <> 17.08 1 0.032 -70.351 0.597 68.47 0 0 -0.105 0 -0.021 -1.378 5.785 -0.5 1.48 1.678 -0.5 0.73 2.3604507 -2.0597482 2.7303779 1241 0 620 1236 <> 1240 1 1241 1241 0 0 77 1 <> <> <> <>
  1242 43 15.962755 -37.113371 -1.786408 273 " " N "A" 21 0.30000 0.30000 "ASN " " H  " "    " 1 0 FFFFFF  "H1241"  0 1 7 <> <> <> 0.014 21.007 -0.018 -32.242 0 0 0 0 -0.021 -11.26 5.837 0.3 0.25 0.996 0.3 0 -1.441522 -5.3626924 -13.908982 1242 0 <> 1237 <> 1241 1 1242 1242 0 0 77 1 <> <> <> <>
  1243 41 17.870973 -35.398389 -0.426276 273 " " N "A" 21 0.06000 0.06000 "ASN " " HA " "    " 1 0 FFFFFF  "H1242"  0 1 7 <> <> <> 0.343 5.828 1.432 -7.974 0 0 0 0 -0.021 -0.391 5.964 0.06 1.25 1.425 0.06 0 7.7400751 6.3156533 -8.2759981 1243 0 <> 1238 <> 1242 1 1243 1243 0 0 77 1 <> <> <> <>
  1244 41 18.202248 -34.050264 -2.255468 273 " " N "A" 21 0.06000 0.06000 "ASN " " HB3" "    " 1 0 FFFFFF  "H1243"  0 1 7 <> <> <> 0.095 6.942 0.613 -7.764 0 0 0 0 -0.021 -0.135 3.5 0.06 1.25 1.425 0.06 11.56 -16.768538 14.995095 -8.4826918 1244 0 <> 1239 <> 1243 1 1244 1244 0 0 77 1 <> <> <> <>
  1245 41 17.462061 -35.032167 -3.409693 273 " " N "A" 21 0.06000 0.06000 "ASN " " HB2" "    " 1 0 FFFFFF  "H1244"  0 1 7 <> <> <> 0.081 6.453 4.022 -6.843 0 0 0 0 -0.021 3.692 3.206 0.06 1.25 1.425 0.06 8.119 -7.2533388 -8.4841328 5.4704823 1245 0 <> 1240 <> 1244 1 1245 1245 0 0 77 1 <> <> <> <>
  1246 43 20.721956 -36.834982 -3.707568 273 " " N "A" 21 0.38000 0.38000 "ASN " "HD21" "    " 1 0 FFFFFF  "H1245"  0 1 7 <> <> <> 0.001 45.567 -0.002 -47.483 0 0 0 0 -0.021 -1.938 2.011 0.38 0.25 0.996 0.38 0 7.4186745 52.253803 -9.7767954 1246 0 <> 1241 <> 1245 1 1246 1246 0 0 77 1 <> <> <> <>
  1247 43 19.045742 -37.219423 -3.920946 273 " " N "A" 21 0.38000 0.38000 "ASN " "HD22" "    " 1 0 FFFFFF  "H1246"  0 1 7 <> <> <> 0.001 40.162 -0.005 -41.959 0 0 0 0 -0.021 -1.822 2.181 0.38 0.25 0.996 0.38 0 5.6033463 -8.9444494 -0.3387889 1247 0 <> 1242 <> 1246 1 1247 1247 0 0 77 1 <> <> <> <>
  1248 2 17.317905 -31.042200 0.561380 274 " " E "A" 2 0.70000 0.70000 "GLU " " CD " "    " 6 0 A0A0A0  "C631"  0 1 7 <> 38.46 1 0.189 -15.569 -0.484 15.056 0 0 0 0 0 -0.807 3.674 0.7 1.875 2.112 0.7 17.387 7.6886864 1.3864478 -3.4890482 1248 0 631 1243 <> 1247 1 1248 1248 0 0 78 1 <> <> <> <>
  1249 15 17.818115 -29.898462 0.507005 274 " " E "A" 75 -0.80000 -0.80000 "GLU " " OE1" "    " 8 0 FF5757  "O632"  0 1 7 <> 41.24 1 0.111 14.009 -0.408 -26.32 0 0 -0.279 0 0 -12.887 2.661 -0.8 1.48 1.678 -0.8 37.731 -6.0851054 -7.0325422 -2.9534397 1249 0 632 1244 <> 1248 1 1249 1249 0 0 78 1 <> <> <> <>
  1250 18 17.963797 -32.063715 0.274749 274 " " E "A" 75 -0.80000 -0.80000 "GLU " " OE2" "    " 8 -1 FF5757  "O633"  0 1 7 <> 40.41 1 0.126 16.809 0.369 -26.217 0 0 -0.205 0 0 -9.118 3.26 -0.8 1.48 1.678 -0.8 20.95 0.11552259 -1.255345 -4.1472349 1250 0 633 1245 <> 1249 1 1250 1250 0 0 78 1 <> <> <> <>
  1251 25 15.904312 -33.563680 -0.991938 274 " " E "A" 38 -0.50000 -0.50000 "GLU " " N  " "    " 7 0 2F2FFF  "N625"  0 1 7 <> 16.43 1 1.81 -51.08 0.718 55.217 0 0 -0.359 0 0 6.308 6.942 -0.5 1.625 1.92 -0.5 0 -0.56383973 -4.4731083 1.6630806 1251 0 625 1246 <> 1250 1 1251 1251 1 0 78 1 <> <> <> <>
  1252 3 14.698023 -32.741991 -0.927763 274 " " E "A" 2 0.14000 0.14000 "GLU " " CA " "    " 6 0 A0A0A0  "C626"  0 1 -1107 FF5A00  17.69 1 2.349 12.375 -0.712 -13.126 0 -1.832 0 0 0 -0.946 7.088 0.14 1.75 1.975 0.14 0 -3.9841418 4.267283 -0.36348394 1252 0 626 1247 <> 1251 1 1252 1252 1 0 78 1 <> <> <> <>
  1253 2 13.958790 -32.705053 -2.305899 274 " " E "A" 2 0.50000 0.50000 "GLU " " C  " "    " 6 0 A0A0A0  "C627"  0 1 7 <> 14.89 1 0.187 42.166 -0.597 -59.472 0 0 0 0 0 -17.717 7.547 0.5 1.875 2.112 0.5 0 -7.4303198 0.85562289 1.7477146 1253 0 627 1248 <> 1252 1 1253 1253 0 0 78 1 <> <> <> <>
  1254 15 13.336365 -31.727985 -2.678685 274 " " E "A" 75 -0.50000 -0.50000 "GLU " " O  " "    " 8 0 FF5757  "O628"  0 1 7 <> 13.47 1 0.009 -61.829 -0.624 57.92 0 0 -0.222 0 0 -4.746 6.609 -0.5 1.48 1.678 -0.5 1.042 1.1570809 -4.3318939 -2.5342309 1254 0 628 1249 <> 1253 1 1254 1254 0 0 78 1 <> <> <> <>
  1255 3 14.982587 -31.307418 -0.398846 274 " " E "A" 2 -0.12000 -0.12000 "GLU " " CB " "    " 6 0 A0A0A0  "C629"  0 1 7 <> 18.99 1 3.235 -9.607 -0.442 13.229 0 -1.62 0 0 0 4.795 5.5 -0.12 1.75 1.975 -0.12 0 -2.0518534 0.39576057 8.9465475 1255 0 629 1250 <> 1254 1 1255 1255 2 0 78 1 <> <> <> <>
  1256 3 15.845859 -31.275455 0.917900 274 " " E "A" 2 -0.22000 -0.22000 "GLU " " CG " "    " 6 0 A0A0A0  "C630"  0 1 7 <> 29.94 1 1.371 -22.689 -0.557 25.146 0 -1.117 0 0 0 2.154 4.444 -0.22 1.75 1.975 -0.22 0.249 1.28547 4.4602213 1.2879894 1256 0 630 1251 <> 1255 1 1256 1256 2 0 78 1 <> <> <> <>
  1257 43 16.715851 -33.081434 -0.632850 274 " " E "A" 21 0.30000 0.30000 "GLU " " H  " "    " 1 0 FFFFFF  "H1256"  0 1 7 <> <> <> 0.03 16.607 -0.026 -31.585 0 0 0 0 0 -14.974 6.044 0.3 0.25 0.996 0.3 0 11.401569 -30.301695 9.3082161 1257 0 <> 1252 <> 1256 1 1257 1257 0 0 78 1 <> <> <> <>
  1258 41 14.030416 -33.200460 -0.198234 274 " " E "A" 21 0.06000 0.06000 "GLU " " HA " "    " 1 0 FFFFFF  "H1257"  0 1 7 <> <> <> 0.15 5.494 0.745 -7.419 0 0 0 0 0 -1.03 6.432 0.06 1.25 1.425 0.06 0 0.15688141 -25.485254 -15.271775 1258 0 <> 1253 <> 1257 1 1258 1258 0 0 78 1 <> <> <> <>
  1259 41 14.040723 -30.762794 -0.465005 274 " " E "A" 21 0.06000 0.06000 "GLU " " HB3" "    " 1 0 FFFFFF  "H1258"  0 1 7 <> <> <> 0.151 3.987 0.598 -6.12 0 0 0 0 0 -1.384 4.645 0.06 1.25 1.425 0.06 0.794 9.7091141 20.709883 8.7395334 1259 0 <> 1254 <> 1258 1 1259 1259 0 0 78 1 <> <> <> <>
  1260 41 15.598426 -30.793880 -1.137170 274 " " E "A" 21 0.06000 0.06000 "GLU " " HB2" "    " 1 0 FFFFFF  "H1259"  0 1 7 <> <> <> 0.121 4.219 -0.176 -5.83 0 0 0 0 0 -1.666 3.921 0.06 1.25 1.425 0.06 2.559 10.013174 -1.4849935 17.701948 1260 0 <> 1255 <> 1259 1 1260 1260 0 0 78 1 <> <> <> <>
  1261 41 15.796724 -32.245905 1.411779 274 " " E "A" 21 0.06000 0.06000 "GLU " " HG3" "    " 1 0 FFFFFF  "H1260"  0 1 7 <> <> <> 0.026 5.726 -0.22 -6.354 0 0 0 0 0 -0.822 3.415 0.06 1.25 1.425 0.06 7.854 -7.8536291 -4.8401227 -17.89596 1261 0 <> 1256 <> 1260 1 1261 1261 0 0 78 1 <> <> <> <>
  1262 41 15.396014 -30.530334 1.574055 274 " " E "A" 21 0.06000 0.06000 "GLU " " HG2" "    " 1 0 FFFFFF  "H1261"  0 1 7 <> <> <> 0.038 6.055 -0.039 -6.518 0 0 0 0 0 -0.465 3.643 0.06 1.25 1.425 0.06 0.882 -17.020046 -17.782646 13.99679 1262 0 <> 1257 <> 1261 1 1262 1262 0 0 78 1 <> <> <> <>
  1263 2 18.161573 -32.311048 -5.133860 275 " " F "A" 2 -0.11500 -0.11500 "PHE " " CE1" "    " 6 0 A0A0A0  "C642"  2 1 7 <> 21.03 1 0.099 -9.954 0.398 11.221 0 -0.397 0 0 0 1.368 4.16 -0.115 1.775 2.002 -0.115 7.474 1.7619362 3.8785043 -2.5261953 1263 0 642 1258 <> 1262 1 1263 1263 1 0 79 1 <> <> <> <>
  1264 2 18.011646 -34.575674 -6.015704 275 " " F "A" 2 -0.11500 -0.11500 "PHE " " CE2" "    " 6 0 A0A0A0  "C643"  2 1 7 <> 22.7 1 0.114 -9.373 0.355 10.845 0 -0.318 0 0 0 1.623 4.184 -0.115 1.775 2.002 -0.115 7.601 4.3625731 2.0788455 -1.8222206 1264 0 643 1259 <> 1263 1 1264 1264 1 0 79 1 <> <> <> <>
  1265 2 18.763903 -33.430238 -5.732152 275 " " F "A" 2 -0.11500 -0.11500 "PHE " " CZ " "    " 6 0 A0A0A0  "C644"  2 1 7 <> 22.52 1 0.104 -9.728 0.352 11.054 0 -0.361 0 0 0 1.421 3.836 -0.115 1.775 2.002 -0.115 9.374 -3.1743762 4.5373273 -3.3672299 1265 0 644 1260 <> 1264 1 1265 1265 1 0 79 1 <> <> <> <>
  1266 25 14.099303 -33.784708 -3.067681 275 " " F "A" 38 -0.50000 -0.50000 "PHE " " N  " "    " 7 0 2F2FFF  "N634"  2 1 7 <> 13.74 1 1.181 -39.959 0.148 49.849 0 0 -0.373 0 0 10.847 7.439 -0.5 1.625 1.92 -0.5 0 -7.317821 -1.6984431 0.031369943 1266 0 634 1261 <> 1265 1 1266 1266 1 0 79 1 <> <> <> <>
  1267 3 13.632429 -33.983671 -4.448588 275 " " F "A" 2 0.14000 0.14000 "PHE " " CA " "    " 6 0 A0A0A0  "C635"  2 1 -1107 FF5A00  14.19 1 0.988 10.34 -0.736 -11.298 0 -1.732 0 0 0 -2.437 7.435 0.14 1.75 1.975 0.14 0 0.2348934 -3.2493176 -3.1073561 1267 0 635 1262 <> 1266 1 1267 1267 1 0 79 1 <> <> <> <>
  1268 2 13.534980 -35.497263 -4.726498 275 " " F "A" 2 0.50000 0.50000 "PHE " " C  " "    " 6 0 A0A0A0  "C636"  2 1 7 <> 14.12 1 -0.113 32.765 -0.701 -53.067 0 0 0 0 0 -21.115 7.717 0.5 1.875 2.112 0.5 0 -7.9149532 2.1793315 7.9712667 1268 0 636 1263 <> 1267 1 1268 1268 0 0 79 1 <> <> <> <>
  1269 15 14.446059 -36.279813 -4.361242 275 " " F "A" 75 -0.50000 -0.50000 "PHE " " O  " "    " 8 0 FF5757  "O637"  2 1 7 <> 13.82 1 0.118 -50.658 0.614 50.899 0 0 -0.1 0 0 0.874 6.876 -0.5 1.48 1.678 -0.5 0.208 2.5028975 -5.4298034 5.6405487 1269 0 637 1264 <> 1268 1 1269 1269 0 0 79 1 <> <> <> <>
  1270 3 14.458953 -33.233183 -5.439469 275 " " F "A" 2 -0.00500 -0.00500 "PHE " " CB " "    " 6 0 A0A0A0  "C638"  2 1 7 <> 13.23 1 1.744 -0.34 -0.746 0.631 0 -1.339 0 0 0 -0.05 5.544 -0.005 1.75 1.975 -0.005 1.122 0.37425086 1.690764 -1.9919883 1270 0 638 1265 <> 1269 1 1270 1270 2 0 79 1 <> <> <> <>
  1271 2 15.961424 -33.262582 -5.461334 275 " " F "A" 2 -0.11500 -0.11500 "PHE " " CG " "    " 6 0 A0A0A0  "C639"  2 1 7 <> 14.43 1 0.128 -8.228 0.579 10.21 0 -0.423 0 0 0 2.267 5.329 -0.115 1.775 2.002 -0.115 2.407 -1.5790031 -1.2018418 -3.8000398 1271 0 639 1266 <> 1270 1 1271 1271 0 0 79 1 <> <> <> <>
  1272 2 16.772400 -32.156133 -5.012950 275 " " F "A" 2 -0.11500 -0.11500 "PHE " " CD1" "    " 6 0 A0A0A0  "C640"  2 1 7 <> 15.8 1 0.111 -9.395 0.232 11.384 0 -0.474 0 0 0 1.856 4.94 -0.115 1.775 2.002 -0.115 0.38 2.1225419 -1.8604188 12.847831 1272 0 640 1267 <> 1271 1 1272 1272 1 0 79 1 <> <> <> <>
  1273 2 16.560022 -34.500597 -5.939015 275 " " F "A" 2 -0.11500 -0.11500 "PHE " " CD2" "    " 6 0 A0A0A0  "C641"  2 1 7 <> 20.44 1 0.122 -8.897 0.452 10.945 0 -0.304 0 0 0 2.316 4.581 -0.115 1.775 2.002 -0.115 6.207 -0.28776869 10.369573 -3.0793724 1273 0 641 1268 <> 1272 1 1273 1273 1 0 79 1 <> <> <> <>
  1274 43 14.485596 -34.551542 -2.535852 275 " " F "A" 21 0.30000 0.30000 "PHE " " H  " "    " 1 0 FFFFFF  "H1273"  2 1 7 <> <> <> 0.009 12.161 -0.024 -29.477 0 0 0 0 0 -17.333 6.156 0.3 0.25 0.996 0.3 0 17.479979 18.933605 11.768603 1274 0 <> 1269 <> 1273 1 1274 1274 0 0 79 1 <> <> <> <>
  1275 41 12.601892 -33.630376 -4.484374 275 " " F "A" 21 0.06000 0.06000 "PHE " " HA " "    " 1 0 FFFFFF  "H1274"  2 1 7 <> <> <> 0.014 3.846 0.805 -6.212 0 0 0 0 0 -1.547 6.549 0.06 1.25 1.425 0.06 0 -1.8666292 -7.641748 14.046313 1275 0 <> 1270 <> 1274 1 1275 1275 0 0 79 1 <> <> <> <>
  1276 41 14.163361 -32.184419 -5.410881 275 " " F "A" 21 0.06000 0.06000 "PHE " " HB3" "    " 1 0 FFFFFF  "H1275"  2 1 7 <> <> <> 0.031 3.32 -0.202 -5.026 0 0 0 0 0 -1.877 4.12 0.06 1.25 1.425 0.06 0.618 -4.6022549 0.059995368 6.3771377 1276 0 <> 1271 <> 1275 1 1276 1276 0 0 79 1 <> <> <> <>
  1277 41 14.106083 -33.613477 -6.398093 275 " " F "A" 21 0.06000 0.06000 "PHE " " HB2" "    " 1 0 FFFFFF  "H1276"  2 1 7 <> <> <> 0.029 3.199 -0.074 -4.964 0 0 0 0 0 -1.811 3.873 0.06 1.25 1.425 0.06 4.854 14.295901 -22.107885 2.3246403 1277 0 <> 1272 <> 1276 1 1277 1277 0 0 79 1 <> <> <> <>
  1278 41 16.331781 -31.316549 -4.495885 275 " " F "A" 21 0.11500 0.11500 "PHE " " HD1" "    " 1 0 FFFFFF  "H1277"  2 1 7 <> <> <> 0.002 9.907 -0.432 -10.793 0 0 0 0 0 -1.316 4.024 0.115 1.21 1.381 0.115 0.086 3.3099766 7.1100516 -0.70606238 1278 0 <> 1273 <> 1277 1 1278 1278 0 0 79 1 <> <> <> <>
  1279 41 15.900154 -35.322988 -6.172775 275 " " F "A" 21 0.11500 0.11500 "PHE " " HD2" "    " 1 0 FFFFFF  "H1278"  2 1 7 <> <> <> 0.003 8.992 -0.333 -9.898 0 0 0 0 0 -1.236 3.375 0.115 1.21 1.381 0.115 3.253 -14.542705 10.686717 36.044342 1279 0 <> 1274 <> 1278 1 1279 1279 0 0 79 1 <> <> <> <>
  1280 41 18.812555 -31.516931 -4.799187 275 " " F "A" 21 0.11500 0.11500 "PHE " " HE1" "    " 1 0 FFFFFF  "H1279"  2 1 7 <> <> <> 0 9.734 -0.12 -10.869 0 0 0 0 0 -1.255 2.949 0.115 1.21 1.381 0.115 10.786 13.215264 0.424723 -16.609205 1280 0 <> 1275 <> 1279 1 1280 1280 0 0 79 1 <> <> <> <>
  1281 41 18.527691 -35.475465 -6.316495 275 " " F "A" 21 0.11500 0.11500 "PHE " " HE2" "    " 1 0 FFFFFF  "H1280"  2 1 7 <> <> <> 0 9.072 -0.225 -10.413 0 0 0 0 0 -1.566 3.217 0.115 1.21 1.381 0.115 15.751 4.2803741 3.239846 -5.4362817 1281 0 <> 1276 <> 1280 1 1281 1281 0 0 79 1 <> <> <> <>
  1282 41 19.842430 -33.379819 -5.757513 275 " " F "A" 21 0.11500 0.11500 "PHE " " HZ " "    " 1 0 FFFFFF  "H1281"  2 1 7 <> <> <> 0 10.252 -0.162 -10.597 0 0 0 0 0 -0.507 2.497 0.115 1.21 1.381 0.115 22 -3.206702 4.5615211 -4.6934729 1282 0 <> 1277 <> 1281 1 1282 1282 0 0 79 1 <> <> <> <>
  1283 3 12.300955 -37.370390 -5.929879 276 " " L "A" 2 0.14000 0.14000 "LEU " " CA " "    " 6 0 A0A0A0  "C646"  2 1 -1107 FF5A00  12.39 1 1.215 11.301 -0.743 -11.068 0 -2.13 0 0 0 -1.425 8.992 0.14 1.75 1.975 0.14 0 9.4878454 -5.0565548 -1.2377142 1283 0 646 1278 <> 1282 1 1283 1283 1 0 80 1 <> <> <> <>
  1284 2 12.555595 -37.422430 -7.430042 276 " " L "A" 2 0.50000 0.50000 "LEU " " C  " "    " 6 0 A0A0A0  "C647"  2 1 7 <> 13.65 1 -0.249 29.167 0.251 -50.016 0 0 0 0 0 -20.847 8.086 0.5 1.875 2.112 0.5 0 -0.79142034 -0.75982094 3.791224 1284 0 647 1279 <> 1283 1 1284 1284 0 0 80 1 <> <> <> <>
  1285 15 12.090526 -36.574518 -8.141459 276 " " L "A" 75 -0.50000 -0.50000 "LEU " " O  " "    " 8 0 FF5757  "O648"  2 1 7 <> 12.62 1 0.028 -52.248 0.559 47.66 0 0 -0.118 0 0 -4.118 6.873 -0.5 1.48 1.678 -0.5 0 3.6588013 1.1560248 -0.35593084 1285 0 648 1280 <> 1284 1 1285 1285 0 0 80 1 <> <> <> <>
  1286 3 10.759817 -37.678796 -5.730632 276 " " L "A" 2 -0.12000 -0.12000 "LEU " " CB " "    " 6 0 A0A0A0  "C649"  2 1 7 <> 12.02 1 1.915 -10.183 -0.91 12.662 0 -2.653 0 0 0 0.83 8.89 -0.12 1.75 1.975 -0.12 0 3.8104763 3.4205606 -7.7504258 1286 0 649 1281 <> 1285 1 1286 1286 2 0 80 1 <> <> <> <>
  1287 3 10.120317 -39.134187 -6.007418 276 " " L "A" 2 -0.06000 -0.06000 "LEU " " CG " "    " 6 0 A0A0A0  "C650"  2 1 7 <> 14.89 1 0.47 -4.078 -0.581 5.155 0 -3.049 0 0 0 -2.082 8.433 -0.06 1.75 1.975 -0.06 0 0.53256232 2.9814906 7.2489023 1287 0 650 1282 <> 1286 1 1287 1287 1 0 80 1 <> <> <> <>
  1288 3 8.973431 -39.355661 -4.971691 276 " " L "A" 2 -0.18000 -0.18000 "LEU " " CD1" "    " 6 0 A0A0A0  "C651"  2 1 7 <> 14.13 1 0.35 -15.213 -1.031 17.438 0 -3.19 0 0 0 -1.645 7.747 -0.18 1.75 1.975 -0.18 0 0.51934451 -9.9916019 -1.0533823 1288 0 651 1283 <> 1287 1 1288 1288 3 0 80 1 <> <> <> <>
  1289 3 9.828114 -39.192766 -7.468323 276 " " L "A" 2 -0.18000 -0.18000 "LEU " " CD2" "    " 6 0 A0A0A0  "C652"  2 1 7 <> 12.47 1 0.159 -15.681 -1.149 18.357 0 -3.131 0 0 0 -1.445 7.732 -0.18 1.75 1.975 -0.18 0 7.5582252 2.955313 0.88783097 1289 0 652 1284 <> 1288 1 1289 1289 3 0 80 1 <> <> <> <>
  1290 25 12.557773 -35.992494 -5.427442 276 " " L "A" 38 -0.50000 -0.50000 "LEU " " N  " "    " 7 0 2F2FFF  "N645"  2 1 7 <> 13.34 1 1.322 -37.364 -0.726 47.447 0 0 -0.12 0 0 10.56 7.807 -0.5 1.625 1.92 -0.5 0 5.8628297 -5.5976629 -7.9479094 1290 0 645 1285 <> 1289 1 1290 1290 1 0 80 1 <> <> <> <>
  1291 43 11.928730 -35.308275 -5.822728 276 " " L "A" 21 0.30000 0.30000 "LEU " " H  " "    " 1 0 FFFFFF  "H1290"  2 1 7 <> <> <> 0.099 11.932 -0.021 -28.296 0 0 0 0 0 -16.286 6.045 0.3 0.25 0.996 0.3 0 -2.3494742 -8.0103178 0.94465083 1291 0 <> 1286 <> 1290 1 1291 1291 0 0 80 1 <> <> <> <>
  1292 41 12.748444 -38.192411 -5.371181 276 " " L "A" 21 0.06000 0.06000 "LEU " " HA " "    " 1 0 FFFFFF  "H1291"  2 1 7 <> <> <> 0.033 4.144 0.668 -6.044 0 0 0 0 0 -1.199 8.264 0.06 1.25 1.425 0.06 0 -4.5268402 0.18017824 17.692196 1292 0 <> 1287 <> 1291 1 1292 1292 0 0 80 1 <> <> <> <>
  1293 41 10.154371 -36.958196 -6.280428 276 " " L "A" 21 0.06000 0.06000 "LEU " " HB3" "    " 1 0 FFFFFF  "H1292"  2 1 7 <> <> <> 0.186 5.104 -0.088 -6.094 0 0 0 0 0 -0.892 7.243 0.06 1.25 1.425 0.06 0 8.6346254 13.371138 -0.020943139 1293 0 <> 1288 <> 1292 1 1293 1293 0 0 80 1 <> <> <> <>
  1294 41 10.458763 -37.441797 -4.710192 276 " " L "A" 21 0.06000 0.06000 "LEU " " HB2" "    " 1 0 FFFFFF  "H1293"  2 1 7 <> <> <> 0.14 5.312 -0.287 -6.208 0 0 0 0 0 -1.043 7.305 0.06 1.25 1.425 0.06 0 6.3850636 6.1635752 -7.627914 1294 0 <> 1289 <> 1293 1 1294 1294 0 0 80 1 <> <> <> <>
  1295 41 10.854028 -39.888612 -5.723496 276 " " L "A" 21 0.06000 0.06000 "LEU " " HG " "    " 1 0 FFFFFF  "H1294"  2 1 7 <> <> <> 0.045 5.298 0.249 -5.685 0 0 0 0 0 -0.094 6.145 0.06 1.25 1.425 0.06 0 -2.3569198 2.3140726 12.942475 1295 0 <> 1290 <> 1294 1 1295 1295 0 0 80 1 <> <> <> <>
  1296 41 9.209067 -38.956800 -3.985041 276 " " L "A" 21 0.06000 0.06000 "LEU " "HD11" "    " 1 0 FFFFFF  "H1295"  2 1 7 <> <> <> 0.024 5.08 -0.417 -5.384 0 0 0 0 0 -0.697 6.63 0.06 1.25 1.425 0.06 0 -6.4402075 11.210152 -7.9622836 1296 0 <> 1291 <> 1295 1 1296 1296 0 0 80 1 <> <> <> <>
  1297 41 8.040450 -38.922292 -5.332021 276 " " L "A" 21 0.06000 0.06000 "LEU " "HD12" "    " 1 0 FFFFFF  "H1296"  2 1 7 <> <> <> 0.024 5.141 -0.224 -5.516 0 0 0 0 0 -0.575 7.236 0.06 1.25 1.425 0.06 0 9.7503281 28.923868 21.849026 1297 0 <> 1292 <> 1296 1 1297 1297 0 0 80 1 <> <> <> <>
  1298 41 8.868270 -40.440027 -4.937013 276 " " L "A" 21 0.06000 0.06000 "LEU " "HD13" "    " 1 0 FFFFFF  "H1297"  2 1 7 <> <> <> 0.024 5.489 -0.456 -5.614 0 0 0 0 0 -0.558 5.574 0.06 1.25 1.425 0.06 0 -6.5184078 -8.1670551 34.657196 1298 0 <> 1293 <> 1297 1 1298 1298 0 0 80 1 <> <> <> <>
  1299 41 9.538740 -38.204179 -7.824785 276 " " L "A" 21 0.06000 0.06000 "LEU " "HD21" "    " 1 0 FFFFFF  "H1298"  2 1 7 <> <> <> 0.024 5.345 -0.406 -5.653 0 0 0 0 0 -0.69 6.346 0.06 1.25 1.425 0.06 0 11.660045 5.4036179 4.3480067 1299 0 <> 1294 <> 1298 1 1299 1299 0 0 80 1 <> <> <> <>
  1300 41 10.645318 -39.605581 -8.059814 276 " " L "A" 21 0.06000 0.06000 "LEU " "HD22" "    " 1 0 FFFFFF  "H1299"  2 1 7 <> <> <> 0.024 5.497 -0.376 -6.019 0 0 0 0 0 -0.874 6.228 0.06 1.25 1.425 0.06 0 7.1536188 11.847139 -5.8769522 1300 0 <> 1295 <> 1299 1 1300 1300 0 0 80 1 <> <> <> <>
  1301 41 8.945522 -39.800111 -7.668989 276 " " L "A" 21 0.06000 0.06000 "LEU " "HD23" "    " 1 0 FFFFFF  "H1300"  2 1 7 <> <> <> 0.024 5.451 -0.363 -5.94 0 0 0 0 0 -0.829 6.58 0.06 1.25 1.425 0.06 0 2.9016814 24.697004 -44.435287 1301 0 <> 1296 <> 1300 1 1301 1301 0 0 80 1 <> <> <> <>
  1302 25 13.391301 -38.363931 -7.898450 277 " " T "A" 38 -0.50000 -0.50000 "THR " " N  " "    " 7 0 2F2FFF  "N653"  2 1 7 <> 14.14 1 2 -34.556 -0.504 40.563 0 0 -0.146 0 -0.223 7.133 7.652 -0.5 1.625 1.92 -0.5 0 -0.96239179 -1.0145471 0.94213873 1302 0 653 1297 <> 1301 1 1302 1302 1 0 81 1 <> <> <> <>
  1303 3 13.992511 -38.615701 -9.260088 277 " " T "A" 2 0.14000 0.14000 "THR " " CA " "    " 6 0 A0A0A0  "C654"  2 1 -1107 FF5A00  15.39 1 1.374 11.046 -0.807 -10.104 0 -2.517 0 0 -0.223 -1.231 7.329 0.14 1.75 1.975 0.14 0 -4.2986565 2.4466667 6.3747005 1303 0 654 1298 <> 1302 1 1303 1303 1 0 81 1 <> <> <> <>
  1304 2 13.201377 -39.862512 -9.817088 277 " " T "A" 2 0.50000 0.50000 "THR " " C  " "    " 6 0 A0A0A0  "C655"  2 1 7 <> 16.37 1 -0.422 32.123 0.333 -42.593 0 0 0 0 -0.223 -10.783 7.464 0.5 1.875 2.112 0.5 0 -0.16711126 8.3787737 -2.2263052 1304 0 655 1299 <> 1303 1 1304 1304 0 0 81 1 <> <> <> <>
  1305 15 13.101067 -40.842542 -9.076337 277 " " T "A" 75 -0.50000 -0.50000 "THR " " O  " "    " 8 0 FF5757  "O656"  2 1 7 <> 16.79 1 0.095 -49.008 0.828 41.608 0 0 -0.119 0 -0.223 -6.819 6.551 -0.5 1.48 1.678 -0.5 0 -1.409373 -0.29213831 -5.3590961 1305 0 656 1300 <> 1304 1 1305 1305 0 0 81 1 <> <> <> <>
  1306 3 15.478813 -39.016733 -9.135298 277 " " T "A" 2 0.20500 0.20500 "THR " " CB " "    " 6 0 A0A0A0  "C657"  2 1 7 <> 15.83 1 2.041 12.845 -0.782 -14.95 0 -2.082 0 0 -0.223 -3.151 5.881 0.205 1.75 1.975 0.205 0 9.0197115 -3.9747093 -6.4068079 1306 0 657 1301 <> 1305 1 1306 1306 1 0 81 1 <> <> <> <>
  1307 16 16.167084 -37.818983 -8.803698 277 " " T "A" 75 -0.68300 -0.68300 "THR " " OG1" "    " 8 0 FF5757  "O658"  2 1 7 <> 17.35 1 0.915 -46.183 0.619 53.825 0 0 -0.149 0 -0.223 8.805 4.598 -0.683 1.56 1.766 -0.683 15.084 -3.2393835 1.1158972 -6.8573732 1307 0 658 1302 <> 1306 1 1307 1307 1 0 81 1 <> <> <> <>
  1308 3 16.186081 -39.543768 -10.445348 277 " " T "A" 2 -0.18000 -0.18000 "THR " " CG2" "    " 6 0 A0A0A0  "C659"  2 1 7 <> 16.45 1 -0.43 -12.323 -0.473 13.638 0 -1.912 0 0 -0.223 -1.723 4.847 -0.18 1.75 1.975 -0.18 0.623 5.8030653 0.83777338 -4.0507751 1308 0 659 1303 <> 1307 1 1308 1308 3 0 81 1 <> <> <> <>
  1309 43 13.756893 -39.049028 -7.252624 277 " " T "A" 21 0.30000 0.30000 "THR " " H  " "    " 1 0 FFFFFF  "H1308"  2 1 7 <> <> <> 0.01 5.385 -0.023 -25.79 0 0 0 0 -0.223 -20.641 7.21 0.3 0.25 0.996 0.3 0 -16.419708 14.979676 26.659079 1309 0 <> 1304 <> 1308 1 1309 1309 0 0 81 1 <> <> <> <>
  1310 41 13.905012 -37.851034 -10.031924 277 " " T "A" 21 0.06000 0.06000 "THR " " HA " "    " 1 0 FFFFFF  "H1309"  2 1 7 <> <> <> 0.004 3.565 0.476 -4.951 0 0 0 0 -0.223 -1.129 6.399 0.06 1.25 1.425 0.06 0 -12.272295 5.2985182 10.104008 1310 0 <> 1305 <> 1309 1 1310 1310 0 0 81 1 <> <> <> <>
  1311 41 15.591138 -39.896688 -8.501922 277 " " T "A" 21 0.06000 0.06000 "THR " " HB " "    " 1 0 FFFFFF  "H1310"  2 1 7 <> <> <> 0.03 5.002 5.989 -5.366 0 0 0 0 -0.223 5.433 4.991 0.06 1.25 1.425 0.06 0 -9.6271667 -2.2515795 -0.70596629 1311 0 <> 1306 <> 1310 1 1311 1311 0 0 81 1 <> <> <> <>
  1312 42 15.911898 -37.614000 -7.917198 277 " " T "A" 21 0.41800 0.41800 "THR " " HG1" "    " 1 0 FFFFFF  "H1311"  2 1 7 <> <> <> -0.031 35.734 -0.01 -31.994 0 0 0 0 -0.223 3.476 2.992 0.418 0.25 0.996 0.418 0 6.1019468 11.09237 -6.4752245 1312 0 <> 1307 <> 1311 1 1312 1312 0 0 81 1 <> <> <> <>
  1313 41 17.235979 -39.765432 -10.253829 277 " " T "A" 21 0.06000 0.06000 "THR " "HG21" "    " 1 0 FFFFFF  "H1312"  2 1 7 <> <> <> 0.024 4.541 -0.301 -4.158 0 0 0 0 -0.223 -0.118 3.028 0.06 1.25 1.425 0.06 10.06 7.6326213 1.6903899 -13.093401 1313 0 <> 1308 <> 1312 1 1313 1313 0 0 81 1 <> <> <> <>
  1314 41 15.680070 -40.399912 -10.891518 277 " " T "A" 21 0.06000 0.06000 "THR " "HG22" "    " 1 0 FFFFFF  "H1313"  2 1 7 <> <> <> 0.024 3.905 0.022 -4.139 0 0 0 0 -0.223 -0.412 4.367 0.06 1.25 1.425 0.06 0 -1.0037335 9.6191454 -13.181352 1314 0 <> 1309 <> 1313 1 1314 1314 0 0 81 1 <> <> <> <>
  1315 41 16.287327 -38.759801 -11.195846 277 " " T "A" 21 0.06000 0.06000 "THR " "HG23" "    " 1 0 FFFFFF  "H1314"  2 1 7 <> <> <> 0.024 3.889 -0.355 -4.216 0 0 0 0 -0.223 -0.881 4.413 0.06 1.25 1.425 0.06 0.618 -17.384583 -1.6540756 -9.7818871 1315 0 <> 1310 <> 1314 1 1315 1315 0 0 81 1 <> <> <> <>
  1316 15 13.636771 -40.121915 -13.492652 278 " " I "A" 75 -0.50000 -0.50000 "ILE " " O  " "    " 8 0 FF5757  "O663"  2 1 7 <> 15.3 1 0.046 -44.433 -0.44 38.688 0 0 -0.093 0 0 -6.231 6.774 -0.5 1.48 1.678 -0.5 0 0.76390648 -2.8601174 2.9811237 1316 0 663 1311 <> 1315 1 1316 1316 0 0 82 1 <> <> <> <>
  1317 3 10.765098 -40.823190 -12.369574 278 " " I "A" 2 -0.06000 -0.06000 "ILE " " CB " "    " 6 0 A0A0A0  "C664"  2 1 7 <> 18.52 1 3.417 -3.728 -0.956 5.21 0 -2.567 0 0 0 1.376 8.003 -0.06 1.75 1.975 -0.06 0 -7.5659366 -1.1129732 -6.9185376 1317 0 664 1312 <> 1316 1 1317 1317 1 0 82 1 <> <> <> <>
  1318 3 9.710843 -40.620309 -11.182998 278 " " I "A" 2 -0.12000 -0.12000 "ILE " " CG1" "    " 6 0 A0A0A0  "C665"  2 1 7 <> 18.95 1 1.527 -8.103 -0.822 10.073 0 -2.902 0 0 0 -0.227 7.303 -0.12 1.75 1.975 -0.12 0 -9.121789 -0.063089982 3.9461169 1318 0 665 1313 <> 1317 1 1318 1318 2 0 82 1 <> <> <> <>
  1319 3 10.334946 -42.024500 -13.270973 278 " " I "A" 2 -0.18000 -0.18000 "ILE " " CG2" "    " 6 0 A0A0A0  "C666"  2 1 7 <> 14.97 1 0.728 -10.533 -0.251 13.391 0 -2.798 0 0 0 0.537 6.439 -0.18 1.75 1.975 -0.18 0 4.4369659 4.4457898 -7.4595251 1319 0 666 1314 <> 1318 1 1319 1319 3 0 82 1 <> <> <> <>
  1320 3 8.561794 -39.679960 -11.403195 278 " " I "A" 2 -0.18000 -0.18000 "ILE " " CD1" "    " 6 0 A0A0A0  "C667"  2 1 7 <> 23.27 1 0.44 -13.168 -1.175 15.5 0 -3.183 0 0 0 -1.585 6.933 -0.18 1.75 1.975 -0.18 0 0.49633124 1.7019783 -6.4428372 1320 0 667 1315 <> 1319 1 1320 1320 3 0 82 1 <> <> <> <>
  1321 25 12.619463 -39.844598 -11.021324 278 " " I "A" 38 -0.50000 -0.50000 "ILE " " N  " "    " 7 0 2F2FFF  "N660"  2 1 7 <> 15.42 1 2.044 -30.286 0.247 36.975 0 0 -0.123 0 0 8.857 7.599 -0.5 1.625 1.92 -0.5 0 1.0492287 -0.1824953 -0.96200812 1321 0 660 1316 <> 1320 1 1321 1321 1 0 82 1 <> <> <> <>
  1322 3 12.221409 -41.007795 -11.780132 278 " " I "A" 2 0.14000 0.14000 "ILE " " CA " "    " 6 0 A0A0A0  "C661"  2 1 -1107 FF5A00  16.67 1 2.349 9.873 -0.414 -8.183 0 -2.235 0 0 0 1.39 8.218 0.14 1.75 1.975 0.14 0 0.19558258 0.56265819 3.3063207 1322 0 661 1317 <> 1321 1 1322 1322 1 0 82 1 <> <> <> <>
  1323 2 13.270158 -41.136011 -12.877928 278 " " I "A" 2 0.50000 0.50000 "ILE " " C  " "    " 6 0 A0A0A0  "C662"  2 1 7 <> 17.18 1 -0.032 27.72 1.286 -39.901 0 0 0 0 0 -10.928 7.475 0.5 1.875 2.112 0.5 0 -4.0497031 3.5782273 7.9952917 1323 0 662 1318 <> 1322 1 1323 1323 0 0 82 1 <> <> <> <>
  1324 43 12.713890 -38.971281 -11.519828 278 " " I "A" 21 0.30000 0.30000 "ILE " " H  " "    " 1 0 FFFFFF  "H1323"  2 1 7 <> <> <> 0.079 5.334 -0.027 -22.701 0 0 0 0 0 -17.315 6.31 0.3 0.25 0.996 0.3 0 5.8150353 2.8593628 5.2696972 1324 0 <> 1319 <> 1323 1 1324 1324 0 0 82 1 <> <> <> <>
  1325 41 12.306310 -41.963239 -11.262429 278 " " I "A" 21 0.06000 0.06000 "ILE " " HA " "    " 1 0 FFFFFF  "H1324"  2 1 7 <> <> <> 0.029 3.677 1.157 -4.673 0 0 0 0 0 0.189 7.122 0.06 1.25 1.425 0.06 0 3.1871998 -3.5214734 -4.7216692 1325 0 <> 1320 <> 1324 1 1325 1325 0 0 82 1 <> <> <> <>
  1326 41 10.743750 -39.869924 -12.897707 278 " " I "A" 21 0.06000 0.06000 "ILE " " HB " "    " 1 0 FFFFFF  "H1325"  2 1 7 <> <> <> 0.194 4.044 -0.036 -4.852 0 0 0 0 0 -0.649 6.682 0.06 1.25 1.425 0.06 0 6.5555868 -0.647412 -6.6490622 1326 0 <> 1321 <> 1325 1 1326 1326 0 0 82 1 <> <> <> <>
  1327 41 10.316917 -40.223169 -10.368718 278 " " I "A" 21 0.06000 0.06000 "ILE " "HG13" "    " 1 0 FFFFFF  "H1326"  2 1 7 <> <> <> 0.2 4.576 0.237 -5.027 0 0 0 0 0 -0.014 6.136 0.06 1.25 1.425 0.06 0 -2.901201 12.213452 -6.6714463 1327 0 <> 1322 <> 1326 1 1327 1327 0 0 82 1 <> <> <> <>
  1328 41 9.252754 -41.562406 -10.881809 278 " " I "A" 21 0.06000 0.06000 "ILE " "HG12" "    " 1 0 FFFFFF  "H1327"  2 1 7 <> <> <> 0.17 4.78 -0.237 -4.843 0 0 0 0 0 -0.129 5.749 0.06 1.25 1.425 0.06 0 18.895418 -6.6737523 25.880964 1328 0 <> 1323 <> 1327 1 1328 1328 0 0 82 1 <> <> <> <>
  1329 41 10.074530 -42.881048 -12.649198 278 " " I "A" 21 0.06000 0.06000 "ILE " "HG21" "    " 1 0 FFFFFF  "H1328"  2 1 7 <> <> <> 0.024 3.961 -0.415 -4.361 0 0 0 0 0 -0.792 4.955 0.06 1.25 1.425 0.06 0 -14.201562 3.869437 -16.059784 1329 0 <> 1324 <> 1328 1 1329 1329 0 0 82 1 <> <> <> <>
  1330 41 9.354911 -41.969259 -13.744873 278 " " I "A" 21 0.06000 0.06000 "ILE " "HG22" "    " 1 0 FFFFFF  "H1329"  2 1 7 <> <> <> 0.024 3.631 0.286 -4.222 0 0 0 0 0 -0.281 5.369 0.06 1.25 1.425 0.06 0 -6.6869135 11.890803 16.412647 1330 0 <> 1325 <> 1329 1 1330 1330 0 0 82 1 <> <> <> <>
  1331 41 11.094417 -42.304643 -14.000922 278 " " I "A" 21 0.06000 0.06000 "ILE " "HG23" "    " 1 0 FFFFFF  "H1330"  2 1 7 <> <> <> 0.024 3.886 -0.401 -4.256 0 0 0 0 0 -0.747 4.998 0.06 1.25 1.425 0.06 0 -6.3045573 -29.634012 -5.555984 1331 0 <> 1326 <> 1330 1 1331 1331 0 0 82 1 <> <> <> <>
  1332 41 7.763588 -39.879175 -10.688155 278 " " I "A" 21 0.06000 0.06000 "ILE " "HD11" "    " 1 0 FFFFFF  "H1331"  2 1 7 <> <> <> 0.025 4.709 -0.265 -5.161 0 0 0 0 0 -0.692 5.807 0.06 1.25 1.425 0.06 0 -5.5547833 8.9621744 -11.17499 1332 0 <> 1327 <> 1331 1 1332 1332 0 0 82 1 <> <> <> <>
  1333 41 8.818170 -38.622091 -11.345880 278 " " I "A" 21 0.06000 0.06000 "ILE " "HD12" "    " 1 0 FFFFFF  "H1332"  2 1 7 <> <> <> 0.025 4.462 -0.462 -5.06 0 0 0 0 0 -1.036 5.793 0.06 1.25 1.425 0.06 0 24.543486 -4.6372719 2.9963579 1333 0 <> 1328 <> 1332 1 1333 1333 0 0 82 1 <> <> <> <>
  1334 41 8.232905 -39.874380 -12.424044 278 " " I "A" 21 0.06000 0.06000 "ILE " "HD13" "    " 1 0 FFFFFF  "H1333"  2 1 7 <> <> <> 0.025 4.501 -0.465 -4.845 0 0 0 0 0 -0.785 5.228 0.06 1.25 1.425 0.06 0 -17.360373 40.863476 -8.1481781 1334 0 <> 1329 <> 1333 1 1334 1334 0 0 82 1 <> <> <> <>
  1335 2 14.500441 -42.727590 -15.402937 279 " " F "A" 2 0.50000 0.50000 "PHE " " C  " "    " 6 0 A0A0A0  "C670"  0 1 7 <> 17.3 1 0.478 20.444 1.976 -37.002 0 0 0 0 0 -14.104 6.93 0.5 1.875 2.112 0.5 0 -3.0083494 2.6793995 0.21106584 1335 0 670 1330 <> 1334 1 1335 1335 0 0 83 1 <> <> <> <>
  1336 15 13.571644 -43.455461 -15.649184 279 " " F "A" 75 -0.50000 -0.50000 "PHE " " O  " "    " 8 0 FF5757  "O671"  0 1 7 <> 18.77 1 0.084 -45.852 0.677 36.27 0 0 -0.135 0 0 -8.957 6.614 -0.5 1.48 1.678 -0.5 0 11.054262 -1.9534646 -3.4786873 1336 0 671 1331 <> 1335 1 1336 1336 0 0 83 1 <> <> <> <>
  1337 3 15.668021 -43.916753 -13.516526 279 " " F "A" 2 -0.00500 -0.00500 "PHE " " CB " "    " 6 0 A0A0A0  "C672"  0 1 7 <> 18.13 1 0.484 -0.324 -0.878 0.531 0 -1.381 0 0 0 -1.568 5.221 -0.005 1.75 1.975 -0.005 0 0.72589159 -0.4839398 7.0136704 1337 0 672 1332 <> 1336 1 1337 1337 2 0 83 1 <> <> <> <>
  1338 2 15.969999 -44.133920 -12.052261 279 " " F "A" 2 -0.11500 -0.11500 "PHE " " CG " "    " 6 0 A0A0A0  "C673"  0 1 7 <> 21.4 1 0.14 -7.355 0.532 7.006 0 -0.493 0 0 0 -0.17 4.817 -0.115 1.775 2.002 -0.115 2.154 3.8978612 5.547823 4.2587695 1338 0 673 1333 <> 1337 1 1338 1338 0 0 83 1 <> <> <> <>
  1339 2 16.795580 -43.229623 -11.371751 279 " " F "A" 2 -0.11500 -0.11500 "PHE " " CD1" "    " 6 0 A0A0A0  "C674"  0 1 7 <> 26.39 1 0.066 -8.046 0.517 8.153 0 -0.439 0 0 0 0.252 4.182 -0.115 1.775 2.002 -0.115 6.207 1.8458506 -4.2108645 -1.0604446 1339 0 674 1334 <> 1338 1 1339 1339 1 0 83 1 <> <> <> <>
  1340 2 15.591467 -45.319925 -11.415175 279 " " F "A" 2 -0.11500 -0.11500 "PHE " " CD2" "    " 6 0 A0A0A0  "C675"  0 1 7 <> 23.4 1 0.087 -7.721 0.276 7.816 0 -0.586 0 0 0 -0.128 4.689 -0.115 1.775 2.002 -0.115 4.307 4.1460128 -0.81802124 -2.1935773 1340 0 675 1335 <> 1339 1 1340 1340 1 0 83 1 <> <> <> <>
  1341 2 17.352274 -43.584364 -10.091783 279 " " F "A" 2 -0.11500 -0.11500 "PHE " " CE1" "    " 6 0 A0A0A0  "C676"  0 1 7 <> 28.84 1 0.071 -8.586 0.371 8.145 0 -0.57 0 0 0 -0.568 3.563 -0.115 1.775 2.002 -0.115 7.727 -1.3503498 -4.9087806 1.7018212 1341 0 676 1336 <> 1340 1 1341 1341 1 0 83 1 <> <> <> <>
  1342 2 16.049053 -45.618360 -10.104909 279 " " F "A" 2 -0.11500 -0.11500 "PHE " " CE2" "    " 6 0 A0A0A0  "C677"  0 1 7 <> 27.81 1 0.095 -7.879 0.093 7.581 0 -0.69 0 0 0 -0.8 4.057 -0.115 1.775 2.002 -0.115 6.587 -4.6523008 -9.3945503 -0.7009877 1342 0 677 1337 <> 1341 1 1342 1342 1 0 83 1 <> <> <> <>
  1343 2 17.034149 -44.799642 -9.422328 279 " " F "A" 2 -0.11500 -0.11500 "PHE " " CZ " "    " 6 0 A0A0A0  "C678"  0 1 7 <> 28.66 1 0.114 -8.162 0.2 7.957 0 -0.698 0 0 0 -0.589 3.578 -0.115 1.775 2.002 -0.115 8.361 -0.46252686 2.2822402 -0.72504103 1343 0 678 1338 <> 1342 1 1343 1343 1 0 83 1 <> <> <> <>
  1344 25 13.779356 -42.330709 -13.118906 279 " " F "A" 38 -0.50000 -0.50000 "PHE " " N  " "    " 7 0 2F2FFF  "N668"  0 1 7 <> 16.71 1 0.914 -26.53 -0.705 31.16 0 0 -0.115 0 0 4.724 6.694 -0.5 1.625 1.92 -0.5 0 3.7333965 -4.841701 -0.2514331 1344 0 668 1339 <> 1343 1 1344 1344 1 0 83 1 <> <> <> <>
  1345 3 14.997627 -42.566862 -13.938154 279 " " F "A" 2 0.14000 0.14000 "PHE " " CA " "    " 6 0 A0A0A0  "C669"  0 1 -1107 FF5A00  18.78 1 0.76 8.064 -0.436 -6.27 0 -1.814 0 0 0 0.305 6.6 0.14 1.75 1.975 0.14 0 0.27220479 -0.27232572 4.5000157 1345 0 669 1340 <> 1344 1 1345 1345 1 0 83 1 <> <> <> <>
  1346 43 13.323432 -43.005308 -12.521283 279 " " F "A" 21 0.30000 0.30000 "PHE " " H  " "    " 1 0 FFFFFF  "H1345"  0 1 7 <> <> <> 0.049 5.907 -0.016 -19.306 0 0 0 0 0 -13.366 5.632 0.3 0.25 0.996 0.3 0 4.721909 -12.184872 -7.7862844 1346 0 <> 1341 <> 1345 1 1346 1346 0 0 83 1 <> <> <> <>
  1347 41 15.762662 -41.793150 -13.873435 279 " " F "A" 21 0.06000 0.06000 "PHE " " HA " "    " 1 0 FFFFFF  "H1346"  0 1 7 <> <> <> 0.068 2.613 0.754 -4.135 0 0 0 0 0 -0.7 5.56 0.06 1.25 1.425 0.06 0 11.010087 -10.539298 0.31040037 1347 0 <> 1342 <> 1346 1 1347 1347 0 0 83 1 <> <> <> <>
  1348 41 16.635281 -43.879186 -14.017628 279 " " F "A" 21 0.06000 0.06000 "PHE " " HB2" "    " 1 0 FFFFFF  "H1347"  0 1 7 <> <> <> 0.026 3.377 -0.228 -3.957 0 0 0 0 0 -0.784 3.845 0.06 1.25 1.425 0.06 8.383 -0.76836342 14.925973 5.2845397 1348 0 <> 1343 <> 1347 1 1348 1348 0 0 83 1 <> <> <> <>
  1349 41 15.091627 -44.794794 -13.807926 279 " " F "A" 21 0.06000 0.06000 "PHE " " HB3" "    " 1 0 FFFFFF  "H1348"  0 1 7 <> <> <> 0.034 3.51 0.086 -3.913 0 0 0 0 0 -0.282 4.545 0.06 1.25 1.425 0.06 0 -3.4431288 3.6530886 2.7943718 1349 0 <> 1344 <> 1348 1 1349 1349 0 0 83 1 <> <> <> <>
  1350 41 17.189304 -42.378664 -11.907714 279 " " F "A" 21 0.11500 0.11500 "PHE " " HD1" "    " 1 0 FFFFFF  "H1349"  0 1 7 <> <> <> 0.002 8.185 -0.302 -7.776 0 0 0 0 0 0.11 3.411 0.115 1.21 1.381 0.115 2.14 -20.342609 -10.507547 -27.357695 1350 0 <> 1345 <> 1349 1 1350 1350 0 0 83 1 <> <> <> <>
  1351 41 14.904993 -45.983080 -11.920527 279 " " F "A" 21 0.11500 0.11500 "PHE " " HD2" "    " 1 0 FFFFFF  "H1350"  0 1 7 <> <> <> 0.003 7.88 -0.367 -7.445 0 0 0 0 0 0.071 4.382 0.115 1.21 1.381 0.115 0 -15.074064 -1.2854091 24.528498 1351 0 <> 1346 <> 1350 1 1351 1351 0 0 83 1 <> <> <> <>
  1352 41 17.981579 -42.848821 -9.612868 279 " " F "A" 21 0.11500 0.11500 "PHE " " HE1" "    " 1 0 FFFFFF  "H1351"  0 1 7 <> <> <> 0 8.881 -0.194 -8.297 0 0 0 0 0 0.39 2.417 0.115 1.21 1.381 0.115 12.841 13.514617 -3.7392628 -19.627275 1352 0 <> 1347 <> 1351 1 1352 1352 0 0 83 1 <> <> <> <>
  1353 41 15.724988 -46.508504 -9.586232 279 " " F "A" 21 0.11500 0.11500 "PHE " " HE2" "    " 1 0 FFFFFF  "H1352"  0 1 7 <> <> <> 0 7.413 -0.41 -7.114 0 0 0 0 0 -0.111 3.174 0.115 1.21 1.381 0.115 0 6.7348042 -20.202106 -12.134147 1353 0 <> 1348 <> 1352 1 1353 1353 0 0 83 1 <> <> <> <>
  1354 41 17.474674 -45.092348 -8.480702 279 " " F "A" 21 0.11500 0.11500 "PHE " " HZ " "    " 1 0 FFFFFF  "H1353"  0 1 7 <> <> <> 0 8.754 -0.218 -8.062 0 0 0 0 0 0.475 2.515 0.115 1.21 1.381 0.115 10.272 -9.4357004 -1.0321701 2.4426136 1354 0 <> 1349 <> 1353 1 1354 1354 0 0 83 1 <> <> <> <>
  1355 16 16.906155 -42.098009 -18.808340 280 " " S "A" 75 -0.68300 -0.68300 "SER " " OG " "    " 8 0 FF5757  "O684"  0 1 7 <> 25.61 1 0.096 -30.154 -0.131 39.631 0 0 -0.033 0 -0.214 9.194 3.377 -0.683 1.56 1.766 -0.683 27.635 0.53896821 1.5825934 0.67345607 1355 0 684 1350 <> 1354 1 1355 1355 1 0 84 1 <> <> <> <>
  1356 25 15.059675 -42.012209 -16.334633 280 " " S "A" 38 -0.50000 -0.50000 "SER " " N  " "    " 7 0 2F2FFF  "N679"  0 1 7 <> 18.28 1 2.053 -27.168 0.308 28.708 0 0 -0.372 0 -0.214 3.314 6.465 -0.5 1.625 1.92 -0.5 0 -5.521822 -5.2375116 1.3443792 1356 0 679 1351 <> 1355 1 1356 1356 1 0 84 1 <> <> <> <>
  1357 3 14.628790 -41.765440 -17.685442 280 " " S "A" 2 0.14000 0.14000 "SER " " CA " "    " 6 0 A0A0A0  "C680"  0 1 -1107 FF5A00  20.25 1 0.949 8.779 -0.728 -6.778 0 -1.439 0 0 -0.214 0.569 5.787 0.14 1.75 1.975 0.14 0 1.3440734 4.278429 2.1457124 1357 0 680 1352 <> 1356 1 1357 1357 1 0 84 1 <> <> <> <>
  1358 2 13.693413 -42.764371 -18.397805 280 " " S "A" 2 0.50000 0.50000 "SER " " C  " "    " 6 0 A0A0A0  "C681"  0 1 7 <> 20.12 1 -0.271 26.244 4.011 -34.721 0 0 0 0 -0.214 -4.951 5.241 0.5 1.875 2.112 0.5 0.27 6.4964948 8.3593769 3.4119222 1358 0 681 1353 <> 1357 1 1358 1358 0 0 84 1 <> <> <> <>
  1359 15 12.680453 -42.335924 -18.974684 280 " " S "A" 75 -0.50000 -0.50000 "SER " " O  " "    " 8 0 FF5757  "O682"  0 1 7 <> 19.13 1 0.031 -40.976 0.361 33.754 0 0 -0.124 0 -0.214 -7.168 4.17 -0.5 1.48 1.678 -0.5 4.378 6.9411116 0.92231047 3.0436361 1359 0 682 1354 <> 1358 1 1359 1359 0 0 84 1 <> <> <> <>
[truncated: 57,681,990 more chars]
