# Supplementary material for: Steered molecular dynamics simulations reveal critical residues for (un)binding of substrates, inhibitors and a product to the malarial M1 aminopeptidase
Source: PLoS Comput Biol. 2018 Oct 31;14(10):e1006525. doi: 10.1371/journal.pcbi.1006525 (PMC6239339; doi:10.1371/journal.pcbi.1006525)
Supplement: S1 File — Unzipping this file will create a directory containing the parameters and starting structures used for the 30ns sMD simulations. (ZIP) [file pcbi.1006525.s009.zip › S1_File/met-phe/sMD/input.cms]

{ 
 s_m_m2io_version
 :::
 2.0.0 
} 

f_m_ct { 
 s_m_title
 s_m_entry_name
 s_m_original_cms_file
 s_pdb_PDB_TITLE
 s_pdb_PDB_ID
 i_pdb_PDB_Model
 r_pdb_PDB_CRYST1_a
 r_pdb_PDB_CRYST1_b
 r_pdb_PDB_CRYST1_c
 r_pdb_PDB_CRYST1_alpha
 r_pdb_PDB_CRYST1_beta
 r_pdb_PDB_CRYST1_gamma
 s_pdb_PDB_CRYST1_Space_Group
 i_pdb_PDB_CRYST1_z
 s_pdb_PDB_CLASSIFICATION
 s_pdb_PDB_DEPOSITION_DATE
 s_pdb_PDB_format_version
 r_pdb_PDB_RESOLUTION
 s_pdb_PDB_EXPDTA
 r_pdb_PDB_EXPDTA_TEMPERATURE
 r_pdb_PDB_EXPDTA_PH
 s_pdb_PDB_REMARK_350_Biomolecule_1_Chains
 s_pdb_PDB_REMARK_350_Biomolecule_1_Transformation_1
 s_m_Source_Path
 s_m_Source_File
 i_m_Source_File_Index
 r_chorus_box_ax
 r_chorus_box_ay
 r_chorus_box_az
 r_chorus_box_bx
 r_chorus_box_by
 r_chorus_box_bz
 r_chorus_box_cx
 r_chorus_box_cy
 r_chorus_box_cz
 s_ffio_ct_type
 s_m_entry_id
 i_m_ct_format
 :::
 "MetPhe-SOLVATION_2_3-out (full system)" 
  MetPhe-001.1 
  MetPhe-EQ-out.cms 
  "STRUCTURE OF THE M1 ALANYLAMINOPEPTIDASE FROM MALARIA COMPLE BESTATIN" 
  3EBH 
  1
  75.651
  108.628
  117.964
  90
  90
  90
  "P 21 21 21" 
  4
  "HYDROLASE INHIBITOR" 
  27-AUG-08 
  3.30 
  1.65
  "X-RAY DIFFRACTION" 
  100
  8.5
  A 
  "1.000000 0.000000 0.000000   0.000000;0.000000 1.000000 0.000000   0.000000;0.000000 0.000000 1.000000   0.000000" 
  /home/daniel/MetPhe 
  MetPhe-002.mae 
  1
  102.07367
  0
  0
  0
  111.01394
  0
  0
  0
  96.699524
  full_system 
  1 
  2
 m_atom[110146] { 
  # First column is atom index #
  i_m_mmod_type
  r_m_x_coord
  r_m_y_coord
  r_m_z_coord
  i_m_residue_number
  s_m_insertion_code
  s_m_mmod_res
  s_m_chain_name
  i_m_color
  r_m_charge1
  r_m_charge2
  s_m_pdb_residue_name
  s_m_pdb_atom_name
  i_m_atomic_number
  i_m_formal_charge
  i_m_representation
  s_m_color_rgb
  s_m_atom_name
  i_m_secondary_structure
  r_m_pdb_occupancy
  r_ffio_x_vel
  r_ffio_y_vel
  r_ffio_z_vel
  i_m_Hcount
  i_m_pdb_convert_problem
  i_pdb_PDB_serial
  i_des_scratch_entry_num
  i_des_scratch_atom_num
  i_des_fullsystem_id
  r_m_pdb_tfactor
  i_pdb_anisou_u11
  i_pdb_anisou_u22
  i_pdb_anisou_u33
  i_pdb_anisou_u12
  i_pdb_anisou_u13
  i_pdb_anisou_u23
  s_pdb_segment_id
  :::
  1 2 -14.427842 -1.879911 22.187059 195 "A" X "A" 2 0.50000 0.50000 "ACE " " C  " 6 0 0 A0A0A0  C1  0 1 -10.487653 3.2512898 -1.0289022 0 1 1 1 1 1 <> <> <> <> <> <> <> <>
  2 15 -14.485741 -3.047263 22.513425 195 "A" X "A" 75 -0.50000 -0.50000 "ACE " " O  " 8 0 0 FF5757  O2  0 1 -3.8804555 -0.075726625 0.10578704 0 1 2 1 2 2 <> <> <> <> <> <> <> <>
  3 3 -15.277400 -0.805117 22.851336 195 "A" X "A" 2 -0.18000 -0.18000 "ACE " " CT " 6 0 0 A0A0A0  C3  0 1 2.3044558 5.5281477 4.0251273 3 1 3 1 3 3 <> <> <> <> <> <> <> <>
  4 41 -14.854390 0.185513 22.684542 195 "A" X "A" 21 0.06000 0.06000 "ACE " " HT1" 1 0 0 FFFFFF  H4  0 1 -3.5255816 12.147329 28.552472 0 1 4 1 4 4 <> <> <> <> <> <> <> <>
  5 41 -16.259401 -0.755053 22.380946 195 "A" X "A" 21 0.06000 0.06000 "ACE " " HT2" 1 0 0 FFFFFF  H5  0 1 2.7250459 -0.8852063 2.4645359 0 1 5 1 5 5 <> <> <> <> <> <> <> <>
  6 41 -15.372895 -1.042447 23.910890 195 "A" X "A" 21 0.06000 0.06000 "ACE " " HT3" 1 0 0 FFFFFF  H6  0 1 8.4630081 17.254243 7.2067265 0 1 6 1 6 6 <> <> <> <> <> <> <> <>
  7 25 -13.655735 -1.481141 21.153234 196 " " P "A" 38 -0.14000 -0.14000 "PRO " " N  " 7 0 0 2F2FFF  N7  0 1 -2.9587652 -1.9045451 -0.24379786 0 <> 7 1 7 7 39.35 5218 5130 4605 446 985 489 <>
  8 3 -13.409215 -0.128749 20.543557 196 " " P "A" 2 0.01000 0.01000 "PRO " " CA " 6 0 0 A0A0A0  C8  0 1 -3.35326 -7.2321522 -9.6269993 1 <> 8 1 8 8 37.85 4998 4897 4485 401 919 454 <>
  9 2 -14.626122 0.545399 19.898883 196 " " P "A" 2 0.50000 0.50000 "PRO " " C  " 6 0 0 A0A0A0  C9  0 1 0.80014795 -0.030217935 -4.1938311 0 <> 9 1 9 9 36.91 4818 4742 4463 338 946 424 <>
  10 15 -15.574278 -0.137593 19.613422 196 " " P "A" 75 -0.50000 -0.50000 "PRO " " O  " 8 0 0 FF5757  O10  0 1 6.3446889 2.7294613 1.3720056 0 <> 10 1 10 10 37.58 4894 4787 4597 304 1018 461 <>
  11 3 -12.229213 -0.293154 19.671659 196 " " P "A" 2 -0.12000 -0.12000 "PRO " " CB " 6 0 0 A0A0A0  C11  0 1 -0.35394755 -1.9825548 -2.3743055 2 <> 11 1 11 11 38.22 5085 4903 4533 402 927 511 <>
  12 3 -12.074943 -1.744800 19.346633 196 " " P "A" 2 -0.12000 -0.12000 "PRO " " CG " 6 0 0 A0A0A0  C12  0 1 3.2286735 5.774963 -2.008402 2 <> 12 1 12 12 39.49 5290 5072 4643 435 1015 584 <>
  13 3 -12.832676 -2.492091 20.475317 196 " " P "A" 2 -0.05000 -0.05000 "PRO " " CD " 6 0 0 A0A0A0  C13  0 1 9.4095696 0.29326977 3.2642996 2 <> 13 1 13 13 39.89 5326 5169 4662 452 1063 571 <>
  14 41 -13.167431 0.448179 21.436188 196 " " P "A" 21 0.06000 0.06000 "PRO " " HA " 1 0 0 FFFFFF  H14  0 1 2.4684934 7.220993 -20.545307 0 <> 14 1 14 14 <> <> <> <> <> <> <> <>
  15 41 -11.329444 0.098159 20.146410 196 " " P "A" 21 0.06000 0.06000 "PRO " " HB3" 1 0 0 FFFFFF  H15  0 1 9.4258495 -21.424357 -4.8845135 0 <> 15 1 15 15 <> <> <> <> <> <> <> <>
  16 41 -12.362037 0.228166 18.723673 196 " " P "A" 21 0.06000 0.06000 "PRO " " HB2" 1 0 0 FFFFFF  H16  0 1 -3.9164931 -0.02599237 -0.79916765 0 <> 16 1 16 16 <> <> <> <> <> <> <> <>
  17 41 -11.084627 -2.072272 19.030189 196 " " P "A" 21 0.06000 0.06000 "PRO " " HG3" 1 0 0 FFFFFF  H17  0 1 2.6591367 4.8944805 -2.8796321 0 <> 17 1 17 17 <> <> <> <> <> <> <> <>
  18 41 -12.685162 -1.977881 18.474049 196 " " P "A" 21 0.06000 0.06000 "PRO " " HG2" 1 0 0 FFFFFF  H18  0 1 8.2366497 -12.960225 -0.50611834 0 <> 18 1 18 18 <> <> <> <> <> <> <> <>
  19 41 -13.447760 -3.301148 20.081366 196 " " P "A" 21 0.06000 0.06000 "PRO " " HD2" 1 0 0 FFFFFF  H19  0 1 6.1689372 -2.5971849 14.260088 0 <> 19 1 19 19 <> <> <> <> <> <> <> <>
  20 41 -12.035019 -2.964551 21.048576 196 " " P "A" 21 0.06000 0.06000 "PRO " " HD3" 1 0 0 FFFFFF  H20  0 1 11.958493 -3.6569114 -3.5379915 0 <> 20 1 20 20 <> <> <> <> <> <> <> <>
  21 25 -14.601423 1.874829 19.876508 197 " " K "A" 38 -0.50000 -0.50000 "LYS " " N  " 7 0 0 2F2FFF  N21  0 1 -3.1067351 1.260956 -7.141544 1 <> 21 1 21 21 34.9 4522 4501 4237 325 887 358 <>
  22 3 -15.582634 2.737279 19.333564 197 " " K "A" 2 0.14000 0.14000 "LYS " " CA " 6 0 0 A0A0A0  C22  0 1 0.16583783 9.0211523 -1.9243863 1 <> 22 1 22 22 33.65 4303 4319 4166 273 901 320 <>
  23 2 -15.428528 2.794052 17.821844 197 " " K "A" 2 0.50000 0.50000 "LYS " " C  " 6 0 0 A0A0A0  C23  0 1 2.5671755 -10.512737 6.7418221 0 <> 23 1 23 23 31.71 4041 4015 3991 223 877 319 <>
  24 15 -14.355466 3.150732 17.351465 197 " " K "A" 75 -0.50000 -0.50000 "LYS " " O  " 8 0 0 FF5757  O24  0 1 -2.3038876 0.43126809 -2.9354394 0 <> 24 1 24 24 31 3967 3917 3894 225 806 305 <>
  25 3 -15.493995 4.122738 20.005232 197 " " K "A" 2 -0.12000 -0.12000 "LYS " " CB " 6 0 0 A0A0A0  C25  0 1 -0.9376088 6.2907179 2.1274287 2 <> 25 1 25 25 33.77 4283 4367 4182 283 840 251 <>
  26 3 -15.500527 3.898877 21.544823 197 " " K "A" 2 -0.12000 -0.12000 "LYS " " CG " 6 0 0 A0A0A0  C26  0 1 -4.1478277 1.5783397 3.2400637 2 <> 26 1 26 26 35.36 4418 4548 4470 237 834 205 <>
  27 3 -16.702187 3.206341 22.212852 197 " " K "A" 2 -0.12000 -0.12000 "LYS " " CD " 6 0 0 A0A0A0  C27  0 1 1.3766832 4.5792676 -4.8773099 2 <> 27 1 27 27 39.89 4952 5129 5074 222 922 208 <>
  28 3 -16.641462 3.237407 23.666508 197 " " K "A" 2 0.19000 0.19000 "LYS " " CE " 6 0 0 A0A0A0  C28  0 1 4.2245205 2.4729669 -6.5338596 2 <> 28 1 28 28 41.92 5138 5367 5421 177 911 158 <>
  29 32 -17.724885 2.618739 24.368696 197 " " K "A" 38 -0.30000 -0.30000 "LYS " " NZ " 7 1 0 2F2FFF  N29  0 1 -0.4208238 -9.7530677 -8.8215482 3 <> 29 1 29 29 43.57 5320 5604 5629 197 837 94 <>
  30 43 -13.863548 2.346019 20.380115 197 " " K "A" 21 0.30000 0.30000 "LYS " " H  " 1 0 0 FFFFFF  H30  0 1 -5.9721867 -24.019392 20.709958 0 <> 30 1 30 30 <> <> <> <> <> <> <> <>
  31 41 -16.604313 2.504931 19.634039 197 " " K "A" 21 0.06000 0.06000 "LYS " " HA " 1 0 0 FFFFFF  H31  0 1 6.9393764 -40.071586 -16.854684 0 <> 31 1 31 31 <> <> <> <> <> <> <> <>
  32 41 -16.235305 4.801845 19.584079 197 " " K "A" 21 0.06000 0.06000 "LYS " " HB3" 1 0 0 FFFFFF  H32  0 1 -7.133 -0.58942095 1.938337 0 <> 32 1 32 32 <> <> <> <> <> <> <> <>
  33 41 -14.529130 4.596902 19.825482 197 " " K "A" 21 0.06000 0.06000 "LYS " " HB2" 1 0 0 FFFFFF  H33  0 1 10.369148 -17.404725 0.31386275 0 <> 33 1 33 33 <> <> <> <> <> <> <> <>
  34 41 -15.315434 4.889675 21.959740 197 " " K "A" 21 0.06000 0.06000 "LYS " " HG3" 1 0 0 FFFFFF  H34  0 1 12.870425 1.9450794 -5.2273978 0 <> 34 1 34 34 <> <> <> <> <> <> <> <>
  35 41 -14.608992 3.386083 21.905797 197 " " K "A" 21 0.06000 0.06000 "LYS " " HG2" 1 0 0 FFFFFF  H35  0 1 -10.282425 1.4955384 18.273613 0 <> 35 1 35 35 <> <> <> <> <> <> <> <>
  36 41 -16.810106 2.200806 21.806220 197 " " K "A" 21 0.06000 0.06000 "LYS " " HD3" 1 0 0 FFFFFF  H36  0 1 -4.0493376 -0.6286538 9.4410931 0 <> 36 1 36 36 <> <> <> <> <> <> <> <>
  37 41 -17.647772 3.624293 21.867474 197 " " K "A" 21 0.06000 0.06000 "LYS " " HD2" 1 0 0 FFFFFF  H37  0 1 0.46493118 -13.294462 -24.010696 0 <> 37 1 37 37 <> <> <> <> <> <> <> <>
  38 41 -16.649247 4.304853 23.886959 197 " " K "A" 21 0.06000 0.06000 "LYS " " HE3" 1 0 0 FFFFFF  H38  0 1 -18.016865 1.3719281 -1.9879766 0 <> 38 1 38 38 <> <> <> <> <> <> <> <>
  39 41 -15.761064 2.640258 23.904023 197 " " K "A" 21 0.06000 0.06000 "LYS " " HE2" 1 0 0 FFFFFF  H39  0 1 -1.6141164 -5.647282 -5.3073781 0 <> 39 1 39 39 <> <> <> <> <> <> <> <>
  40 44 -17.506531 2.723036 25.349281 197 " " K "A" 21 0.33000 0.33000 "LYS " " HZ1" 1 0 0 FFFFFF  H40  0 1 4.9838903 6.9445553 -11.801024 0 <> 40 1 40 40 <> <> <> <> <> <> <> <>
  41 44 -18.568480 3.173802 24.350009 197 " " K "A" 21 0.33000 0.33000 "LYS " " HZ2" 1 0 0 FFFFFF  H41  0 1 12.088699 9.6195708 1.8842514 0 <> 41 1 41 41 <> <> <> <> <> <> <> <>
  42 44 -18.080559 1.685661 24.217155 197 " " K "A" 21 0.33000 0.33000 "LYS " " HZ3" 1 0 0 FFFFFF  H42  0 1 -1.5383867 -7.7025847 -18.824143 0 <> 42 1 42 42 <> <> <> <> <> <> <> <>
  43 25 -16.397823 2.336083 17.025413 198 " " I "A" 38 -0.50000 -0.50000 "ILE " " N  " 7 0 0 2F2FFF  N43  0 1 4.0045504 4.6614932 -2.0037695 1 <> 43 1 43 43 30.07 3803 3771 3852 178 940 332 <>
  44 3 -16.409008 2.231638 15.608916 198 " " I "A" 2 0.14000 0.14000 "ILE " " CA " 6 0 0 A0A0A0  C44  0 1 0.76160265 5.5943606 9.3622787 1 <> 44 1 44 44 27.71 3482 3419 3627 128 920 320 <>
  45 2 -17.673843 2.989351 15.122039 198 " " I "A" 2 0.50000 0.50000 "ILE " " C  " 6 0 0 A0A0A0  C45  0 1 -8.9871171 0.26930043 3.1671019 0 <> 45 1 45 45 25.71 3164 3168 3438 95 885 252 <>
  46 15 -18.756663 2.680363 15.670603 198 " " I "A" 75 -0.50000 -0.50000 "ILE " " O  " 8 0 0 FF5757  O46  0 1 4.5476698 -6.6466904 0.69003201 0 <> 46 1 46 46 25.83 3135 3196 3484 82 928 233 <>
  47 3 -16.086586 0.614420 13.836370 198 " " I "A" 2 -0.18000 -0.18000 "ILE " " CG2" 6 0 0 A0A0A0  C47  0 1 -5.3571109 9.9955802 6.2265223 3 <> 47 1 47 47 27.73 3473 3316 3746 49 975 352 <>
  48 3 -15.063943 -1.522199 15.645161 198 " " I "A" 2 -0.18000 -0.18000 "ILE " " CD1" 6 0 0 A0A0A0  C48  0 1 5.0364605 1.9663716 -1.2930406 3 <> 48 1 48 48 32.29 4141 3904 4223 113 1152 500 <>
  49 3 -16.331226 0.677092 15.281418 198 " " I "A" 2 -0.06000 -0.06000 "ILE " " CB " 6 0 0 A0A0A0  C49  0 1 3.4611343 -6.1714371 -2.3079081 1 <> 49 1 49 49 28.5 3587 3468 3775 95 1005 369 <>
  50 3 -15.219315 -0.091354 15.944815 198 " " I "A" 2 -0.12000 -0.12000 "ILE " " CG1" 6 0 0 A0A0A0  C50  0 1 0.62628207 0.10715681 8.5058689 2 <> 50 1 50 50 29.83 3822 3637 3874 136 1049 442 <>
  51 41 -16.081007 -0.408001 13.458574 198 " " I "A" 21 0.06000 0.06000 "ILE " "HG21" 1 0 0 FFFFFF  H51  0 1 23.662388 3.884247 23.193988 0 <> 51 1 51 51 <> <> <> <> <> <> <> <>
  52 41 -16.882999 1.031499 13.220036 198 " " I "A" 21 0.06000 0.06000 "ILE " "HG22" 1 0 0 FFFFFF  H52  0 1 6.0356041 35.379035 8.6823309 0 <> 52 1 52 52 <> <> <> <> <> <> <> <>
  53 41 -15.161419 1.180152 13.726305 198 " " I "A" 21 0.06000 0.06000 "ILE " "HG23" 1 0 0 FFFFFF  H53  0 1 -12.982211 20.439286 -4.186677 0 <> 53 1 53 53 <> <> <> <> <> <> <> <>
  54 41 -14.409036 -1.803780 14.820601 198 " " I "A" 21 0.06000 0.06000 "ILE " "HD11" 1 0 0 FFFFFF  H54  0 1 20.782512 -10.048738 15.316346 0 <> 54 1 54 54 <> <> <> <> <> <> <> <>
  55 41 -14.607909 -2.022599 16.499405 198 " " I "A" 21 0.06000 0.06000 "ILE " "HD12" 1 0 0 FFFFFF  H55  0 1 11.083694 -0.00723096 -5.6774273 0 <> 55 1 55 55 <> <> <> <> <> <> <> <>
  56 41 -16.017027 -2.046804 15.577930 198 " " I "A" 21 0.06000 0.06000 "ILE " "HD13" 1 0 0 FFFFFF  H56  0 1 17.315022 -19.867747 -4.9849163 0 <> 56 1 56 56 <> <> <> <> <> <> <> <>
  57 43 -17.173416 1.934726 17.532824 198 " " I "A" 21 0.30000 0.30000 "ILE " " H  " 1 0 0 FFFFFF  H57  0 1 4.8285224 9.9241017 3.4183875 0 <> 57 1 57 57 <> <> <> <> <> <> <> <>
  58 41 -15.567156 2.856953 15.311657 198 " " I "A" 21 0.06000 0.06000 "ILE " " HA " 1 0 0 FFFFFF  H58  0 1 -10.847026 6.2750075 -22.082033 0 <> 58 1 58 58 <> <> <> <> <> <> <> <>
  59 41 -17.333902 0.321852 15.519218 198 " " I "A" 21 0.06000 0.06000 "ILE " " HB " 1 0 0 FFFFFF  H59  0 1 2.5416336 -14.785359 -19.052993 0 <> 59 1 59 59 <> <> <> <> <> <> <> <>
  60 41 -14.298218 0.470346 15.789347 198 " " I "A" 21 0.06000 0.06000 "ILE " "HG12" 1 0 0 FFFFFF  H60  0 1 -13.733108 22.504653 4.3524516 0 <> 60 1 60 60 <> <> <> <> <> <> <> <>
  61 41 -15.378246 -0.042650 17.022067 198 " " I "A" 21 0.06000 0.06000 "ILE " "HG13" 1 0 0 FFFFFF  H61  0 1 21.468183 6.659079 11.284548 0 <> 61 1 61 61 <> <> <> <> <> <> <> <>
  62 25 -17.522042 3.912326 14.217930 199 " " H "A" 38 -0.50000 -0.50000 "HIS " " N  " 7 0 0 2F2FFF  N62  0 1 0.98782435 -0.43708519 1.7775445 1 <> 62 1 62 62 22.36 2734 2732 3029 84 805 218 <>
  63 3 -18.643685 4.588839 13.510701 199 " " H "A" 2 0.14000 0.14000 "HIS " " CA " 6 0 0 A0A0A0  C63  0 1 -2.4588952 -1.987762 -0.98583039 1 <> 63 1 63 63 21.25 2538 2592 2943 57 761 156 <>
  64 2 -18.947888 3.816416 12.208727 199 " " H "A" 2 0.50000 0.50000 "HIS " " C  " 6 0 0 A0A0A0  C64  0 1 4.2944564 3.3922071 -5.4733208 0 <> 64 1 64 64 20.85 2458 2495 2971 5 774 146 <>
  65 15 -18.075075 3.471177 11.379077 199 " " H "A" 75 -0.50000 -0.50000 "HIS " " O  " 8 0 0 FF5757  O65  0 1 -6.47587 0.70349856 1.5628889 0 <> 65 1 65 65 19.43 2307 2282 2792 -6 762 167 <>
  66 3 -18.310221 6.059985 13.158715 199 " " H "A" 2 -0.00500 -0.00500 "HIS " " CB " 6 0 0 A0A0A0  C66  0 1 -2.4726594 0.95817503 -4.0105554 2 <> 66 1 66 66 20.93 2513 2570 2869 80 667 125 <>
  67 2 -19.481802 6.846234 12.545814 199 " " H "A" 2 0.01500 0.01500 "HIS " " CG " 6 0 0 A0A0A0  C67  0 1 -3.7801037 5.5602189 5.1899528 0 <> 67 1 67 67 22.52 2739 2815 3003 129 648 124 <>
  68 25 -20.639343 7.020468 13.288431 199 " " H "A" 38 -0.57000 -0.57000 "HIS " " ND1" 7 0 0 2F2FFF  N68  0 1 0.14195758 -8.4271048 -2.5826611 1 <> 68 1 68 68 26.54 3302 3337 3445 164 644 160 <>
  69 2 -19.758605 7.461785 11.336811 199 " " H "A" 2 -0.01500 -0.01500 "HIS " " CD2" 6 0 0 A0A0A0  C69  0 1 5.0388057 1.8169179 2.0629583 1 <> 69 1 69 69 25.38 3077 3212 3355 152 633 87 <>
  70 2 -21.485503 7.725844 12.554713 199 " " H "A" 2 0.29500 0.29500 "HIS " " CE1" 6 0 0 A0A0A0  C70  0 1 0.64652439 2.5521608 -2.7280727 1 <> 70 1 70 70 26.78 3341 3407 3427 204 625 143 <>
  71 25 -21.003098 8.071053 11.396126 199 " " H "A" 38 -0.49000 -0.49000 "HIS " " NE2" 7 0 0 2F2FFF  N71  0 1 -1.1363709 -2.474383 2.7143063 0 <> 71 1 71 71 28.01 3451 3576 3616 197 619 100 <>
  72 41 -17.481854 5.923911 12.463450 199 " " H "A" 21 0.06000 0.06000 "HIS " " HB3" 1 0 0 FFFFFF  H72  0 1 4.890865 13.469129 2.3140538 0 <> 72 1 72 72 <> <> <> <> <> <> <> <>
  73 41 -17.884689 6.531909 14.044329 199 " " H "A" 21 0.06000 0.06000 "HIS " " HB2" 1 0 0 FFFFFF  H73  0 1 -20.74323 -9.4272175 10.302457 0 <> 73 1 73 73 <> <> <> <> <> <> <> <>
  74 43 -20.759239 6.605936 14.201607 199 " " H "A" 21 0.42000 0.42000 "HIS " " HD1" 1 0 0 FFFFFF  H74  0 1 -19.670312 -10.26298 -6.0172824 0 <> 74 1 74 74 <> <> <> <> <> <> <> <>
  75 41 -19.086310 7.528930 10.494253 199 " " H "A" 21 0.11500 0.11500 "HIS " " HD2" 1 0 0 FFFFFF  H75  0 1 1.769924 -23.384485 -2.5537015 0 <> 75 1 75 75 <> <> <> <> <> <> <> <>
  76 41 -22.445264 8.014475 12.957143 199 " " H "A" 21 0.11500 0.11500 "HIS " " HE1" 1 0 0 FFFFFF  H76  0 1 -8.9172394 -28.360216 -3.3657676 0 <> 76 1 76 76 <> <> <> <> <> <> <> <>
  77 43 -16.583475 4.066676 13.878269 199 " " H "A" 21 0.30000 0.30000 "HIS " " H  " 1 0 0 FFFFFF  H77  0 1 -5.7053251 0.2091604 -16.42366 0 <> 77 1 77 77 <> <> <> <> <> <> <> <>
  78 41 -19.581754 4.611711 14.065320 199 " " H "A" 21 0.06000 0.06000 "HIS " " HA " 1 0 0 FFFFFF  H78  0 1 -2.1776427 -2.0677126 -0.50685121 0 <> 78 1 78 78 <> <> <> <> <> <> <> <>
  79 25 -20.306052 3.579288 12.018748 200 " " Y "A" 38 -0.50000 -0.50000 "TYR " " N  " 7 0 0 2F2FFF  N79  0 1 -1.5233745 -3.5637488 3.3409765 1 <> 79 1 79 79 20.74 2382 2478 3022 -26 797 108 <>
  80 3 -20.978491 2.797387 10.948842 200 " " Y "A" 2 0.14000 0.14000 "TYR " " CA " 6 0 0 A0A0A0  C80  0 1 6.2228157 2.0238021 -0.27184661 1 <> 80 1 80 80 21.22 2405 2495 3164 -79 813 89 <>
  81 2 -21.775740 3.710013 9.935490 200 " " Y "A" 2 0.50000 0.50000 "TYR " " C  " 6 0 0 A0A0A0  C81  0 1 -4.5021975 1.7328653 0.13861299 0 <> 81 1 81 81 19.81 2180 2325 3022 -93 738 21 <>
  82 15 -22.144030 4.843909 10.257208 200 " " Y "A" 75 -0.50000 -0.50000 "TYR " " O  " 8 0 0 FF5757  O82  0 1 5.333245 -0.44545182 -0.27284917 0 <> 82 1 82 82 18.52 1984 2197 2853 -75 708 -15 <>
  83 3 -21.954414 1.824362 11.644935 200 " " Y "A" 2 -0.00500 -0.00500 "TYR " " CB " 6 0 0 A0A0A0  C83  0 1 -4.2535494 -12.025713 2.5187612 2 <> 83 1 83 83 23.15 2608 2723 3464 -109 907 98 <>
  84 2 -21.307927 0.700917 12.392048 200 " " Y "A" 2 -0.11500 -0.11500 "TYR " " CG " 6 0 0 A0A0A0  C84  0 1 10.365936 -4.6813239 -4.3524445 0 <> 84 1 84 84 25.11 2905 2954 3682 -99 990 172 <>
  85 2 -20.738343 0.968321 13.645743 200 " " Y "A" 2 -0.11500 -0.11500 "TYR " " CD1" 6 0 0 A0A0A0  C85  0 1 -3.7617802 3.1779263 0.34051963 1 <> 85 1 85 85 25.27 2953 2919 3728 -124 1024 210 <>
  86 2 -21.306559 -0.574100 11.815562 200 " " Y "A" 2 -0.11500 -0.11500 "TYR " " CD2" 6 0 0 A0A0A0  C86  0 1 4.7612804 -3.6258856 -2.9758884 1 <> 86 1 86 86 26.01 3038 3107 3737 -61 1033 203 <>
  87 2 -20.084565 -0.077246 14.315210 200 " " Y "A" 2 -0.11500 -0.11500 "TYR " " CE1" 6 0 0 A0A0A0  C87  0 1 -1.417586 -1.5976431 -2.0573124 1 <> 87 1 87 87 28.79 3448 3347 4144 -109 1100 283 <>
  88 2 -20.812329 -1.649261 12.510859 200 " " Y "A" 2 -0.11500 -0.11500 "TYR " " CE2" 6 0 0 A0A0A0  C88  0 1 -2.5771347 0.71632905 -2.2007513 1 <> 88 1 88 88 28.15 3358 3365 3972 -46 1109 275 <>
  89 2 -20.148286 -1.361324 13.775456 200 " " Y "A" 2 0.15000 0.15000 "TYR " " CZ " 6 0 0 A0A0A0  C89  0 1 2.2386077 -4.4384201 -7.772717 0 <> 89 1 89 89 27.65 3325 3245 3937 -70 1142 317 <>
  90 16 -19.503248 -2.385016 14.397410 200 " " Y "A" 75 -0.58500 -0.58500 "TYR " " OH " 8 0 0 FF5757  O90  0 1 1.9495343 -0.12076799 1.5381875 1 <> 90 1 90 90 29.86 3657 3509 4179 -50 1216 392 <>
  91 41 -22.503358 1.346258 10.833651 200 " " Y "A" 21 0.06000 0.06000 "TYR " " HB3" 1 0 0 FFFFFF  H91  0 1 -2.4691285 -5.1769765 -2.7247039 0 <> 91 1 91 91 <> <> <> <> <> <> <> <>
  92 41 -22.623865 2.344897 12.329754 200 " " Y "A" 21 0.06000 0.06000 "TYR " " HB2" 1 0 0 FFFFFF  H92  0 1 -18.609315 -5.1330533 -16.754037 0 <> 92 1 92 92 <> <> <> <> <> <> <> <>
  93 41 -20.729734 2.020481 13.889229 200 " " Y "A" 21 0.11500 0.11500 "TYR " " HD1" 1 0 0 FFFFFF  H93  0 1 19.813026 1.7443714 5.7016608 0 <> 93 1 93 93 <> <> <> <> <> <> <> <>
  94 41 -21.780048 -0.812726 10.874675 200 " " Y "A" 21 0.11500 0.11500 "TYR " " HD2" 1 0 0 FFFFFF  H94  0 1 -9.9431074 9.74152 1.0336853 0 <> 94 1 94 94 <> <> <> <> <> <> <> <>
  95 41 -19.659830 0.123767 15.287628 200 " " Y "A" 21 0.11500 0.11500 "TYR " " HE1" 1 0 0 FFFFFF  H95  0 1 -10.202787 18.431961 -2.3605176 0 <> 95 1 95 95 <> <> <> <> <> <> <> <>
  96 41 -20.719026 -2.644165 12.101155 200 " " Y "A" 21 0.11500 0.11500 "TYR " " HE2" 1 0 0 FFFFFF  H96  0 1 13.580818 12.379794 -26.844011 0 <> 96 1 96 96 <> <> <> <> <> <> <> <>
  97 42 -19.053493 -2.026804 15.147364 200 " " Y "A" 21 0.43500 0.43500 "TYR " " HH " 1 0 0 FFFFFF  H97  0 1 -6.9645382 -25.171314 18.849305 0 <> 97 1 97 97 <> <> <> <> <> <> <> <>
  98 43 -20.827116 3.840833 12.843482 200 " " Y "A" 21 0.30000 0.30000 "TYR " " H  " 1 0 0 FFFFFF  H98  0 1 -11.025406 -25.324434 4.2385151 0 <> 98 1 98 98 <> <> <> <> <> <> <> <>
  99 41 -20.316064 2.136370 10.389958 200 " " Y "A" 21 0.06000 0.06000 "TYR " " HA " 1 0 0 FFFFFF  H99  0 1 21.062858 -6.7956366 27.748662 0 <> 99 1 99 99 <> <> <> <> <> <> <> <>
  100 25 -21.819001 3.295173 8.705681 201 " " R "A" 38 -0.50000 -0.50000 "ARG " " N  " 7 0 0 2F2FFF  N100  0 1 -6.1831097 2.3989126 -0.75317506 1 <> 100 1 100 100 18.54 2016 2130 2896 -122 708 6 <>
  101 3 -22.419124 4.033889 7.578117 201 " " R "A" 2 0.14000 0.14000 "ARG " " CA " 6 0 0 A0A0A0  C101  0 1 -1.0504607 5.9206938 2.1877211 1 <> 101 1 101 101 18.78 2010 2169 2957 -134 635 -56 <>
  102 2 -23.959618 3.698737 7.593458 201 " " R "A" 2 0.50000 0.50000 "ARG " " C  " 6 0 0 A0A0A0  C102  0 1 -1.7710006 -0.32632089 3.7606814 0 <> 102 1 102 102 20.15 2107 2356 3193 -154 647 -108 <>
  103 15 -24.311724 2.519303 7.743534 201 " " R "A" 75 -0.50000 -0.50000 "ARG " " O  " 8 0 0 FF5757  O103  0 1 -4.2420946 -4.517674 0.24057255 0 <> 103 1 103 103 20.73 2151 2460 3264 -137 586 -152 <>
  104 3 -22.058750 4.280089 5.076755 201 " " R "A" 2 -0.05000 -0.05000 "ARG " " CG " 6 0 0 A0A0A0  C104  0 1 2.4740739 -0.49774719 -6.7048718 2 <> 104 1 104 104 18.51 1962 2108 2964 -167 533 -121 <>
  105 3 -21.184491 3.881190 3.808749 201 " " R "A" 2 0.19000 0.19000 "ARG " " CD " 6 0 0 A0A0A0  C105  0 1 -0.83396989 -3.7781602 2.7068135 2 <> 105 1 105 105 16.34 1704 1798 2707 -191 514 -128 <>
  106 25 -21.653767 2.633260 3.109870 201 " " R "A" 38 -0.69997 -0.69997 "ARG " " NE " 7 0 0 2F2FFF  N106  0 1 -2.135471 -3.1592462 -0.76437345 1 <> 106 1 106 106 21.24 2288 2377 3405 -237 569 -143 <>
  107 2 -22.157354 2.636228 1.860772 201 " " R "A" 2 0.63990 0.63990 "ARG " " CZ " 6 0 0 A0A0A0  C107  0 1 0.24488827 0.83212893 0.54773184 0 <> 107 1 107 107 22.4 2371 2521 3618 -268 556 -205 <>
  108 31 -22.484169 3.807649 1.269360 201 " " R "A" 38 -0.79997 -0.79997 "ARG " " NH2" 7 1 0 2F2FFF  N108  0 1 4.051886 3.5199222 -10.769843 2 <> 108 1 108 108 21.55 2230 2452 3504 -254 488 -256 <>
  109 25 -22.318634 1.469912 1.259576 201 " " R "A" 38 -0.79997 -0.79997 "ARG " " NH1" 7 0 0 2F2FFF  N109  0 1 9.4962291 -1.8066181 2.8451323 2 <> 109 1 109 109 25.36 2716 2853 4068 -313 611 -217 <>
  110 3 -21.691531 3.468696 6.298648 201 " " R "A" 2 -0.12000 -0.12000 "ARG " " CB " 6 0 0 A0A0A0  C110  0 1 5.6319383 3.9898375 -1.6268196 2 <> 110 1 110 110 18.06 1928 2037 2895 -164 615 -64 <>
  111 41 -21.772105 5.279241 5.404830 201 " " R "A" 21 0.06000 0.06000 "ARG " " HG3" 1 0 0 FFFFFF  H111  0 1 0.37469076 1.1556344 -9.9060732 0 <> 111 1 111 111 <> <> <> <> <> <> <> <>
  112 41 -23.133348 4.159343 4.939805 201 " " R "A" 21 0.06000 0.06000 "ARG " " HG2" 1 0 0 FFFFFF  H112  0 1 1.8038314 3.8115465 -5.2449377 0 <> 112 1 112 112 <> <> <> <> <> <> <> <>
  113 41 -20.190723 3.630533 4.179830 201 " " R "A" 21 0.06000 0.06000 "ARG " " HD3" 1 0 0 FFFFFF  H113  0 1 -3.5951063 -24.189515 -3.6861773 0 <> 113 1 113 113 <> <> <> <> <> <> <> <>
  114 41 -21.016054 4.744820 3.165421 201 " " R "A" 21 0.06000 0.06000 "ARG " " HD2" 1 0 0 FFFFFF  H114  0 1 -16.933198 1.6845205 5.8250268 0 <> 114 1 114 114 <> <> <> <> <> <> <> <>
  115 43 -21.356971 1.796173 3.590799 201 " " R "A" 21 0.44000 0.44000 "ARG " " HE " 1 0 0 FFFFFF  H115  0 1 -8.6593189 -1.0431148 6.9448973 0 <> 115 1 115 115 <> <> <> <> <> <> <> <>
  116 44 -23.128827 3.733284 0.495417 201 " " R "A" 21 0.46000 0.46000 "ARG " "HH22" 1 0 0 FFFFFF  H116  0 1 5.5811285 43.373594 -15.872983 0 <> 116 1 116 116 <> <> <> <> <> <> <> <>
  117 44 -22.285232 4.746326 1.584642 201 " " R "A" 21 0.46000 0.46000 "ARG " "HH21" 1 0 0 FFFFFF  H117  0 1 -18.951564 -9.259 41.79104 0 <> 117 1 117 117 <> <> <> <> <> <> <> <>
  118 43 -22.605491 1.317609 0.303219 201 " " R "A" 21 0.46000 0.46000 "ARG " "HH12" 1 0 0 FFFFFF  H118  0 1 18.066212 -4.4316013 0.69260871 0 <> 118 1 118 118 <> <> <> <> <> <> <> <>
  119 43 -21.831656 0.760509 1.788440 201 " " R "A" 21 0.46000 0.46000 "ARG " "HH11" 1 0 0 FFFFFF  H119  0 1 -3.3605398 2.6211741 20.622942 0 <> 119 1 119 119 <> <> <> <> <> <> <> <>
  120 43 -21.369577 2.418414 8.483399 201 " " R "A" 21 0.30000 0.30000 "ARG " " H  " 1 0 0 FFFFFF  H120  0 1 -26.219803 -8.0727805 0.039379417 0 <> 120 1 120 120 <> <> <> <> <> <> <> <>
  121 41 -22.135582 5.068445 7.771494 201 " " R "A" 21 0.06000 0.06000 "ARG " " HA " 1 0 0 FFFFFF  H121  0 1 27.744558 -0.16084 -7.4975283 0 <> 121 1 121 121 <> <> <> <> <> <> <> <>
  122 41 -20.617967 3.511101 6.482401 201 " " R "A" 21 0.06000 0.06000 "ARG " " HB2" 1 0 0 FFFFFF  H122  0 1 9.8802274 -15.180326 -22.023208 0 <> 122 1 122 122 <> <> <> <> <> <> <> <>
  123 41 -21.954974 2.442937 6.040752 201 " " R "A" 21 0.06000 0.06000 "ARG " " HB3" 1 0 0 FFFFFF  H123  0 1 2.0489023 -2.9084094 29.470461 0 <> 123 1 123 123 <> <> <> <> <> <> <> <>
  124 25 -24.802009 4.707941 7.526601 202 " " K "A" 38 -0.50000 -0.50000 "LYS " " N  " 7 0 0 2F2FFF  N124  0 1 1.5639559 -4.5413487 2.8832596 1 <> 124 1 124 124 21.6 2257 2515 3434 -188 727 -100 <>
  125 3 -26.246113 4.796866 7.485699 202 " " K "A" 2 0.14000 0.14000 "LYS " " CA " 6 0 0 A0A0A0  C125  0 1 -5.182056 1.4895679 2.8486205 1 <> 125 1 125 125 23.76 2448 2798 3780 -215 750 -151 <>
  126 2 -26.699680 5.667226 6.321325 202 " " K "A" 2 0.50000 0.50000 "LYS " " C  " 6 0 0 A0A0A0  C126  0 1 5.9846353 0.31722681 4.5984398 0 <> 126 1 126 126 23.01 2330 2754 3661 -180 752 -163 <>
  127 15 -25.848550 6.239281 5.675377 202 " " K "A" 75 -0.50000 -0.50000 "LYS " " O  " 8 0 0 FF5757  O127  0 1 -2.0574944 -6.5003868 3.3114808 0 <> 127 1 127 127 22.98 2253 2768 3710 -191 751 -215 <>
  128 32 -24.696678 8.699644 11.091668 202 " " K "A" 38 -0.30000 -0.30000 "LYS " " NZ " 7 1 0 2F2FFF  N128  0 1 -10.729834 -1.9588212 -4.0732385 3 <> 128 1 128 128 40.22 4544 4672 6066 -372 1152 17 <>
  129 3 -26.684397 5.214438 8.856380 202 " " K "A" 2 -0.12000 -0.12000 "LYS " " CB " 6 0 0 A0A0A0  C129  0 1 -2.2831966 -4.553035 1.894644 2 <> 129 1 129 129 25.19 2605 2936 4030 -263 849 -131 <>
  130 3 -26.164140 6.630935 9.193253 202 " " K "A" 2 -0.12000 -0.12000 "LYS " " CG " 6 0 0 A0A0A0  C130  0 1 7.0463508 -3.9325915 -5.2204823 2 <> 130 1 130 130 27.23 2902 3193 4251 -247 938 -60 <>
  131 3 -26.656934 7.177418 10.521037 202 " " K "A" 2 -0.12000 -0.12000 "LYS " " CD " 6 0 0 A0A0A0  C131  0 1 1.744321 1.6271804 1.4627694 2 <> 131 1 131 131 28.66 3059 3326 4506 -297 1040 -37 <>
  132 3 -26.130072 8.643581 10.865963 202 " " K "A" 2 0.19000 0.19000 "LYS " " CE " 6 0 0 A0A0A0  C132  0 1 -0.59273483 -3.6382639 5.2598149 2 <> 132 1 132 132 35.69 3999 4156 5405 -318 1056 2 <>
  133 44 -24.438160 9.435901 11.732913 202 " " K "A" 21 0.33000 0.33000 "LYS " " HZ1" 1 0 0 FFFFFF  H133  0 1 -5.8743244 -29.429616 25.510387 0 <> 133 1 133 133 <> <> <> <> <> <> <> <>
  134 44 -24.404528 7.881296 11.606502 202 " " K "A" 21 0.33000 0.33000 "LYS " " HZ2" 1 0 0 FFFFFF  H134  0 1 -0.21815025 2.8968789 -2.3199656 0 <> 134 1 134 134 <> <> <> <> <> <> <> <>
  135 44 -24.236233 8.727835 10.193170 202 " " K "A" 21 0.33000 0.33000 "LYS " " HZ3" 1 0 0 FFFFFF  H135  0 1 7.6765435 -13.93147 4.983646 0 <> 135 1 135 135 <> <> <> <> <> <> <> <>
  136 43 -24.307876 5.538354 7.232754 202 " " K "A" 21 0.30000 0.30000 "LYS " " H  " 1 0 0 FFFFFF  H136  0 1 -12.496418 6.0111752 9.0608326 0 <> 136 1 136 136 <> <> <> <> <> <> <> <>
  137 41 -26.553815 3.754181 7.406738 202 " " K "A" 21 0.06000 0.06000 "LYS " " HA " 1 0 0 FFFFFF  H137  0 1 -13.473819 4.4449884 -3.8657298 0 <> 137 1 137 137 <> <> <> <> <> <> <> <>
  138 41 -26.313893 4.518785 9.609306 202 " " K "A" 21 0.06000 0.06000 "LYS " " HB3" 1 0 0 FFFFFF  H138  0 1 6.1649797 -3.9108256 -1.669228 0 <> 138 1 138 138 <> <> <> <> <> <> <> <>
  139 41 -27.763972 5.071122 8.901931 202 " " K "A" 21 0.06000 0.06000 "LYS " " HB2" 1 0 0 FFFFFF  H139  0 1 -3.5115105 13.351479 29.116633 0 <> 139 1 139 139 <> <> <> <> <> <> <> <>
  140 41 -26.393025 7.336764 8.394808 202 " " K "A" 21 0.06000 0.06000 "LYS " " HG3" 1 0 0 FFFFFF  H140  0 1 6.1043471 -7.0878065 -7.7396678 0 <> 140 1 140 140 <> <> <> <> <> <> <> <>
  141 41 -25.074189 6.634299 9.203031 202 " " K "A" 21 0.06000 0.06000 "LYS " " HG2" 1 0 0 FFFFFF  H141  0 1 7.0760318 -0.86067967 -9.5852238 0 <> 141 1 141 141 <> <> <> <> <> <> <> <>
  142 41 -26.272068 6.470583 11.256133 202 " " K "A" 21 0.06000 0.06000 "LYS " " HD3" 1 0 0 FFFFFF  H142  0 1 -36.059771 -20.521416 -0.041675736 0 <> 142 1 142 142 <> <> <> <> <> <> <> <>
  143 41 -27.742790 7.083362 10.507879 202 " " K "A" 21 0.06000 0.06000 "LYS " " HD2" 1 0 0 FFFFFF  H143  0 1 1.6762636 2.6409127 -0.16528607 0 <> 143 1 143 143 <> <> <> <> <> <> <> <>
  144 41 -26.394926 9.310064 10.045134 202 " " K "A" 21 0.06000 0.06000 "LYS " " HE2" 1 0 0 FFFFFF  H144  0 1 -2.5946443 -21.839893 -8.8732673 0 <> 144 1 144 144 <> <> <> <> <> <> <> <>
  145 41 -26.606688 9.049518 11.758236 202 " " K "A" 21 0.06000 0.06000 "LYS " " HE3" 1 0 0 FFFFFF  H145  0 1 -17.601964 0.2689624 -5.6034077 0 <> 145 1 145 145 <> <> <> <> <> <> <> <>
  146 25 -27.994509 5.728211 6.168335 203 " " D "A" 38 -0.50000 -0.50000 "ASP " " N  " 7 0 0 2F2FFF  N146  0 1 -8.7816348 -5.927906 -4.1215024 1 <> 146 1 146 146 21.59 2207 2595 3400 -136 752 -119 <>
  147 3 -28.854452 6.642581 5.434208 203 " " D "A" 2 0.14000 0.14000 "ASP " " CA " 6 0 0 A0A0A0  C147  0 1 -2.4324986 6.1586037 9.4163266 1 <> 147 1 147 147 21.92 2235 2683 3412 -99 762 -126 <>
  148 2 -28.526895 8.160306 5.701951 203 " " D "A" 2 0.50000 0.50000 "ASP " " C  " 6 0 0 A0A0A0  C148  0 1 0.1712623 -6.0792539 4.3461344 0 <> 148 1 148 148 21.64 2199 2681 3344 -60 668 -166 <>
  149 15 -28.072683 8.544175 6.783217 203 " " D "A" 75 -0.50000 -0.50000 "ASP " " O  " 8 0 0 FF5757  O149  0 1 -2.3112596 9.9401984 3.4957401 0 <> 149 1 149 149 22.45 2293 2819 3418 -24 667 -177 <>
  150 3 -30.291094 6.274433 5.517813 203 " " D "A" 2 -0.22000 -0.22000 "ASP " " CB " 6 0 0 A0A0A0  C150  0 1 -6.708156 -0.14158558 1.75173 2 <> 150 1 150 150 22.12 2322 2717 3368 -70 817 -62 <>
  151 2 -30.870808 6.437753 6.891105 203 " " D "A" 2 0.70000 0.70000 "ASP " " CG " 6 0 0 A0A0A0  C151  0 1 8.7071154 0.31650929 -5.3697516 0 <> 151 1 151 151 24.11 2566 2945 3650 -99 926 -21 <>
  152 15 -31.571300 7.472759 7.147367 203 " " D "A" 75 -0.80000 -0.80000 "ASP " " OD1" 8 0 0 FF5757  O152  0 1 2.7809296 2.8604269 5.2158598 0 <> 152 1 152 152 25.13 2630 3056 3861 -143 966 -49 <>
  153 18 -30.827225 5.503169 7.679692 203 " " D "A" 75 -0.80000 -0.80000 "ASP " " OD2" 8 -1 0 FF5757  O153  0 1 -3.2070635 5.6200502 3.2177567 0 <> 153 1 153 153 25.16 2757 3077 3726 -78 972 40 <>
  154 41 -30.510936 5.300551 5.080398 203 " " D "A" 21 0.06000 0.06000 "ASP " " HB3" 1 0 0 FFFFFF  H154  0 1 7.2815278 -9.0146131 14.475942 0 <> 154 1 154 154 <> <> <> <> <> <> <> <>
  155 41 -30.752178 6.977137 4.823761 203 " " D "A" 21 0.06000 0.06000 "ASP " " HB2" 1 0 0 FFFFFF  H155  0 1 -0.78758834 -14.691014 -16.912238 0 <> 155 1 155 155 <> <> <> <> <> <> <> <>
  156 43 -28.480039 5.141731 6.831964 203 " " D "A" 21 0.30000 0.30000 "ASP " " H  " 1 0 0 FFFFFF  H156  0 1 -30.031203 3.9514265 -10.937462 0 <> 156 1 156 156 <> <> <> <> <> <> <> <>
  157 41 -28.393697 6.484789 4.459063 203 " " D "A" 21 0.06000 0.06000 "ASP " " HA " 1 0 0 FFFFFF  H157  0 1 7.8125148 -10.896177 17.016745 0 <> 157 1 157 157 <> <> <> <> <> <> <> <>
  158 25 -28.684141 9.060456 4.662607 204 " " Y "A" 38 -0.50000 -0.50000 "TYR " " N  " 7 0 0 2F2FFF  N158  0 1 2.3214626 2.2434607 1.3230025 1 <> 158 1 158 158 20.79 2102 2561 3238 -64 592 -188 <>
  159 3 -28.310223 10.431609 4.697607 204 " " Y "A" 2 0.14000 0.14000 "TYR " " CA " 6 0 0 A0A0A0  C159  0 1 -2.0130803 -7.4675568 -2.666087 1 <> 159 1 159 159 19.85 1988 2467 3086 -26 505 -218 <>
  160 2 -29.484588 11.304219 5.147225 204 " " Y "A" 2 0.50000 0.50000 "TYR " " C  " 6 0 0 A0A0A0  C160  0 1 6.0004208 -5.3384676 -4.0584777 0 <> 160 1 160 160 20.46 1998 2576 3199 -11 492 -271 <>
  161 15 -30.583793 10.771962 5.054023 204 " " Y "A" 75 -0.50000 -0.50000 "TYR " " O  " 8 0 0 FF5757  O161  0 1 -2.7668998 3.1864466 4.0297356 0 <> 161 1 161 161 20.29 1910 2553 3245 -40 500 -312 <>
  162 2 -28.376093 13.145090 2.366644 204 " " Y "A" 2 -0.11500 -0.11500 "TYR " " CD2" 6 0 0 A0A0A0  C162  0 1 -8.7761779 6.4090968 4.5632156 1 <> 162 1 162 162 19.9 1956 2498 3108 9 304 -319 <>
  163 2 -26.060248 14.167518 3.625157 204 " " Y "A" 2 -0.11500 -0.11500 "TYR " " CE1" 6 0 0 A0A0A0  C163  0 1 -3.1222097 5.6568588 4.8213514 1 <> 163 1 163 163 16.85 1696 2113 2593 74 242 -256 <>
  164 2 -28.142020 14.497475 2.353324 204 " " Y "A" 2 -0.11500 -0.11500 "TYR " " CE2" 6 0 0 A0A0A0  C164  0 1 3.9798086 -3.026443 0.98118904 1 <> 164 1 164 164 19.31 1889 2442 3007 50 229 -339 <>
  165 2 -26.930285 14.961779 2.892139 204 " " Y "A" 2 0.15000 0.15000 "TYR " " CZ " 6 0 0 A0A0A0  C165  0 1 -5.3455567 -2.1342349 4.7974846 0 <> 165 1 165 165 18.7 1876 2361 2866 81 201 -305 <>
  166 16 -26.746099 16.315537 2.843020 204 " " Y "A" 75 -0.58500 -0.58500 "TYR " " OH " 8 0 0 FF5757  O166  0 1 -7.0845148 1.868972 2.3915264 1 <> 166 1 166 166 17.99 1798 2283 2756 120 132 -322 <>
  167 3 -27.850816 10.796577 3.258392 204 " " Y "A" 2 -0.00500 -0.00500 "TYR " " CB " 6 0 0 A0A0A0  C167  0 1 4.7344861 -1.8284802 1.0753772 2 <> 167 1 167 167 19.12 1911 2359 2996 -36 430 -235 <>
  168 2 -27.460928 12.248388 3.018831 204 " " Y "A" 2 -0.11500 -0.11500 "TYR " " CG " 6 0 0 A0A0A0  C168  0 1 0.67725074 1.0524779 -12.53763 0 <> 168 1 168 168 19.15 1919 2386 2971 4 347 -263 <>
  169 2 -26.332026 12.801032 3.633067 204 " " Y "A" 2 -0.11500 -0.11500 "TYR " " CD1" 6 0 0 A0A0A0  C169  0 1 -1.0014683 -2.4924302 -0.32257748 1 <> 169 1 169 169 18.25 1867 2276 2791 38 313 -233 <>
  170 41 -29.248164 12.701381 1.909458 204 " " Y "A" 21 0.11500 0.11500 "TYR " " HD2" 1 0 0 FFFFFF  H170  0 1 -4.0590114 -13.844943 15.222343 0 <> 170 1 170 170 <> <> <> <> <> <> <> <>
  171 41 -25.242361 14.656358 4.133582 204 " " Y "A" 21 0.11500 0.11500 "TYR " " HE1" 1 0 0 FFFFFF  H171  0 1 -5.5512275 -4.6447192 18.633598 0 <> 171 1 171 171 <> <> <> <> <> <> <> <>
  172 41 -28.759398 15.253954 1.891821 204 " " Y "A" 21 0.11500 0.11500 "TYR " " HE2" 1 0 0 FFFFFF  H172  0 1 -10.936632 -5.3765119 17.083583 0 <> 172 1 172 172 <> <> <> <> <> <> <> <>
  173 42 -25.998306 16.603917 3.343693 204 " " Y "A" 21 0.43500 0.43500 "TYR " " HH " 1 0 0 FFFFFF  H173  0 1 11.116331 -21.604985 -11.272187 0 <> 173 1 173 173 <> <> <> <> <> <> <> <>
  174 43 -28.989409 8.742971 3.753700 204 " " Y "A" 21 0.30000 0.30000 "TYR " " H  " 1 0 0 FFFFFF  H174  0 1 -8.9144056 3.1699454 4.7730687 0 <> 174 1 174 174 <> <> <> <> <> <> <> <>
  175 41 -27.481212 10.483268 5.403418 204 " " Y "A" 21 0.06000 0.06000 "TYR " " HA " 1 0 0 FFFFFF  H175  0 1 -10.566924 -3.8194126 7.1138477 0 <> 175 1 175 175 <> <> <> <> <> <> <> <>
  176 41 -28.557054 10.464168 2.497582 204 " " Y "A" 21 0.06000 0.06000 "TYR " " HB3" 1 0 0 FFFFFF  H176  0 1 -0.98990865 -5.0366079 7.7908219 0 <> 176 1 176 176 <> <> <> <> <> <> <> <>
  177 41 -26.876334 10.329328 3.116411 204 " " Y "A" 21 0.06000 0.06000 "TYR " " HB2" 1 0 0 FFFFFF  H177  0 1 2.8909671 -7.9059799 8.4230424 0 <> 177 1 177 177 <> <> <> <> <> <> <> <>
  178 41 -25.641163 12.188055 4.192862 204 " " Y "A" 21 0.11500 0.11500 "TYR " " HD1" 1 0 0 FFFFFF  H178  0 1 9.5771622 1.5505523 -8.9510002 0 <> 178 1 178 178 <> <> <> <> <> <> <> <>
  179 25 -29.208648 12.493655 5.604947 205 " " K "A" 38 -0.50000 -0.50000 "LYS " " N  " 7 0 0 2F2FFF  N179  0 1 -4.9029072 -5.994699 -2.24749 1 <> 179 1 179 179 20.85 2062 2653 3204 35 471 -273 <>
  180 3 -30.228836 13.351162 6.114617 205 " " K "A" 2 0.14000 0.14000 "LYS " " CA " 6 0 0 A0A0A0  C180  0 1 5.3687142 -1.2133874 3.8694414 1 <> 180 1 180 180 20.96 2021 2699 3245 61 444 -324 <>
  181 2 -29.604471 14.827469 6.168180 205 " " K "A" 2 0.50000 0.50000 "LYS " " C  " 6 0 0 A0A0A0  C181  0 1 1.5806235 -2.9210287 5.8029259 0 <> 181 1 181 181 19.52 1878 2527 3012 110 365 -330 <>
  182 15 -28.607117 14.927242 6.832650 205 " " K "A" 75 -0.50000 -0.50000 "LYS " " O  " 8 0 0 FF5757  O182  0 1 4.1117908 2.8937224 6.9936164 0 <> 182 1 182 182 17.6 1697 2282 2709 131 364 -294 <>
  183 3 -33.959034 11.863434 7.854979 205 " " K "A" 2 0.19000 0.19000 "LYS " " CE " 6 0 0 A0A0A0  C183  0 1 -5.9403744 0.12208538 -3.2473045 2 <> 183 1 183 183 30.52 3183 3967 4448 69 724 -273 <>
  184 32 -34.889592 11.091471 7.055876 205 " " K "A" 38 -0.30000 -0.30000 "LYS " " NZ " 7 1 0 2F2FFF  N184  0 1 1.5182904 -6.2641459 7.06254 3 <> 184 1 184 184 35.26 3747 4603 5045 90 792 -283 <>
  185 3 -30.781896 12.820509 7.441329 205 " " K "A" 2 -0.12000 -0.12000 "LYS " " CB " 6 0 0 A0A0A0  C185  0 1 -0.68311393 9.1931977 -7.9721881 2 <> 185 1 185 185 22.16 2142 2876 3403 71 522 -323 <>
  186 3 -32.078541 13.590444 7.837074 205 " " K "A" 2 -0.12000 -0.12000 "LYS " " CG " 6 0 0 A0A0A0  C186  0 1 -0.43123494 2.6909829 -4.063402 2 <> 186 1 186 186 24.87 2435 3209 3807 23 609 -321 <>
  187 3 -33.370659 13.059209 7.141866 205 " " K "A" 2 -0.12000 -0.12000 "LYS " " CD " 6 0 0 A0A0A0  C187  0 1 -7.9336757 3.3045915 6.1589645 2 <> 187 1 187 187 25.76 2510 3352 3926 37 683 -326 <>
  188 41 -34.623569 12.113707 8.681934 205 " " K "A" 21 0.06000 0.06000 "LYS " " HE3" 1 0 0 FFFFFF  H188  0 1 25.180108 26.533666 13.767552 0 <> 188 1 188 188 <> <> <> <> <> <> <> <>
  189 41 -33.185056 11.215876 8.266965 205 " " K "A" 21 0.06000 0.06000 "LYS " " HE2" 1 0 0 FFFFFF  H189  0 1 2.1741738 12.149918 0.4135816 0 <> 189 1 189 189 <> <> <> <> <> <> <> <>
  190 44 -34.533315 10.613939 6.240319 205 " " K "A" 21 0.33000 0.33000 "LYS " " HZ1" 1 0 0 FFFFFF  H190  0 1 23.574688 21.220816 0.60471346 0 <> 190 1 190 190 <> <> <> <> <> <> <> <>
  191 44 -35.132620 10.322251 7.663611 205 " " K "A" 21 0.33000 0.33000 "LYS " " HZ2" 1 0 0 FFFFFF  H191  0 1 -9.7894984 1.8527381 12.814385 0 <> 191 1 191 191 <> <> <> <> <> <> <> <>
  192 44 -35.705863 11.657048 6.871710 205 " " K "A" 21 0.33000 0.33000 "LYS " " HZ3" 1 0 0 FFFFFF  H192  0 1 -2.5537503 -15.592979 -3.5380892 0 <> 192 1 192 192 <> <> <> <> <> <> <> <>
  193 43 -28.298022 12.491273 6.041818 205 " " K "A" 21 0.30000 0.30000 "LYS " " H  " 1 0 0 FFFFFF  H193  0 1 -0.29192558 -5.1973013 -11.854328 0 <> 193 1 193 193 <> <> <> <> <> <> <> <>
  194 41 -31.035924 13.440289 5.387452 205 " " K "A" 21 0.06000 0.06000 "LYS " " HA " 1 0 0 FFFFFF  H194  0 1 -7.3668336 -0.63935366 18.075104 0 <> 194 1 194 194 <> <> <> <> <> <> <> <>
  195 41 -30.139139 13.025701 8.297398 205 " " K "A" 21 0.06000 0.06000 "LYS " " HB3" 1 0 0 FFFFFF  H195  0 1 8.565805 -13.005712 -9.5956305 0 <> 195 1 195 195 <> <> <> <> <> <> <> <>
  196 41 -31.000557 11.755915 7.358075 205 " " K "A" 21 0.06000 0.06000 "LYS " " HB2" 1 0 0 FFFFFF  H196  0 1 -31.768099 13.413626 19.702461 0 <> 196 1 196 196 <> <> <> <> <> <> <> <>
  197 41 -31.901197 14.637741 7.592492 205 " " K "A" 21 0.06000 0.06000 "LYS " " HG3" 1 0 0 FFFFFF  H197  0 1 -11.887943 4.2045589 -5.8895192 0 <> 197 1 197 197 <> <> <> <> <> <> <> <>
  198 41 -32.254094 13.652795 8.911037 205 " " K "A" 21 0.06000 0.06000 "LYS " " HG2" 1 0 0 FFFFFF  H198  0 1 -9.7846614 13.558343 -6.2232671 0 <> 198 1 198 198 <> <> <> <> <> <> <> <>
  199 41 -34.137951 13.826834 7.041300 205 " " K "A" 21 0.06000 0.06000 "LYS " " HD2" 1 0 0 FFFFFF  H199  0 1 -20.419742 -8.589843 10.633224 0 <> 199 1 199 199 <> <> <> <> <> <> <> <>
  200 41 -33.143213 12.801790 6.107407 205 " " K "A" 21 0.06000 0.06000 "LYS " " HD3" 1 0 0 FFFFFF  H200  0 1 -10.078981 0.65034668 6.3477569 0 <> 200 1 200 200 <> <> <> <> <> <> <> <>
  201 25 -30.189646 15.858554 5.495773 206 " " P "A" 38 -0.14000 -0.14000 "PRO " " N  " 7 0 0 2F2FFF  N201  0 1 0.22442834 -1.4250572 1.4218506 0 <> 201 1 201 201 20.09 1914 2610 3109 129 298 -377 <>
  202 3 -29.616384 17.208064 5.454755 206 " " P "A" 2 0.01000 0.01000 "PRO " " CA " 6 0 0 A0A0A0  C202  0 1 -9.3941818 -0.3784786 1.4942174 1 <> 202 1 202 202 19.78 1910 2577 3029 178 229 -383 <>
  203 2 -29.801269 17.909014 6.807880 206 " " P "A" 2 0.50000 0.50000 "PRO " " C  " 6 0 0 A0A0A0  C203  0 1 -1.1941947 7.525918 1.2241216 0 <> 203 1 203 203 18.58 1766 2446 2848 215 261 -381 <>
  204 15 -30.858759 17.878291 7.484330 206 " " P "A" 75 -0.50000 -0.50000 "PRO " " O  " 8 0 0 FF5757  O204  0 1 1.8147272 6.3867784 0.79407071 0 <> 204 1 204 204 19.39 1825 2569 2974 210 325 -392 <>
  205 3 -30.335243 17.915889 4.277995 206 " " P "A" 2 -0.12000 -0.12000 "PRO " " CB " 6 0 0 A0A0A0  C205  0 1 -8.969544 0.03264931 1.2427484 2 <> 205 1 205 205 20.24 1912 2647 3130 194 168 -436 <>
  206 3 -31.626361 17.203518 4.201309 206 " " P "A" 2 -0.12000 -0.12000 "PRO " " CG " 6 0 0 A0A0A0  C206  0 1 2.892295 3.5469623 -3.446665 2 <> 206 1 206 206 21.24 1993 2767 3309 147 184 -454 <>
  207 3 -31.409346 15.755274 4.620460 206 " " P "A" 2 -0.05000 -0.05000 "PRO " " CD " 6 0 0 A0A0A0  C207  0 1 3.2173572 -4.5484019 5.2763384 2 <> 207 1 207 207 20.92 1945 2721 3282 110 280 -427 <>
  208 41 -29.721793 17.581875 3.441210 206 " " P "A" 21 0.06000 0.06000 "PRO " " HB3" 1 0 0 FFFFFF  H208  0 1 -9.8074292 13.7698 -4.8548568 0 <> 208 1 208 208 <> <> <> <> <> <> <> <>
  209 41 -30.350785 19.004952 4.320480 206 " " P "A" 21 0.06000 0.06000 "PRO " " HB2" 1 0 0 FFFFFF  H209  0 1 17.524329 0.723096 -6.7649539 0 <> 209 1 209 209 <> <> <> <> <> <> <> <>
  210 41 -32.082559 17.287855 3.214968 206 " " P "A" 21 0.06000 0.06000 "PRO " " HG3" 1 0 0 FFFFFF  H210  0 1 2.9601498 -1.1574422 -3.8802895 0 <> 210 1 210 210 <> <> <> <> <> <> <> <>
  211 41 -32.319944 17.647611 4.915330 206 " " P "A" 21 0.06000 0.06000 "PRO " " HG2" 1 0 0 FFFFFF  H211  0 1 20.569296 -11.948429 23.361913 0 <> 211 1 211 211 <> <> <> <> <> <> <> <>
  212 41 -31.316798 15.083065 3.767429 206 " " P "A" 21 0.06000 0.06000 "PRO " " HD3" 1 0 0 FFFFFF  H212  0 1 -10.979089 14.247971 -11.075876 0 <> 212 1 212 212 <> <> <> <> <> <> <> <>
  213 41 -32.241746 15.345450 5.192522 206 " " P "A" 21 0.06000 0.06000 "PRO " " HD2" 1 0 0 FFFFFF  H213  0 1 4.6373417 7.3143603 15.840932 0 <> 213 1 213 213 <> <> <> <> <> <> <> <>
  214 41 -28.547024 17.176462 5.246016 206 " " P "A" 21 0.06000 0.06000 "PRO " " HA " 1 0 0 FFFFFF  H214  0 1 -6.5659071 5.1312455 15.149057 0 <> 214 1 214 214 <> <> <> <> <> <> <> <>
  215 25 -28.848538 18.677903 7.210676 207 " " S "A" 38 -0.50000 -0.50000 "SER " " N  " 7 0 0 2F2FFF  N215  0 1 1.0168066 7.5572731 -2.7691907 1 <> 215 1 215 215 16.97 1617 2236 2594 250 218 -368 <>
  216 3 -28.736373 19.601119 8.377024 207 " " S "A" 2 0.14000 0.14000 "SER " " CA " 6 0 0 A0A0A0  C216  0 1 1.7298189 3.3768152 3.0846648 1 <> 216 1 216 216 16.31 1548 2171 2477 288 240 -370 <>
  217 2 -29.931027 20.489785 8.625991 207 " " S "A" 2 0.50000 0.50000 "SER " " C  " 6 0 0 A0A0A0  C217  0 1 -8.1916433 -4.5116442 -5.5590257 0 <> 217 1 217 217 16.5 1514 2219 2536 322 228 -422 <>
  218 15 -30.318454 21.285595 7.756139 207 " " S "A" 75 -0.50000 -0.50000 "SER " " O  " 8 0 0 FF5757  O218  0 1 6.5828698 1.5916689 1.1015327 0 <> 218 1 218 218 16.34 1461 2196 2552 331 173 -454 <>
  219 3 -27.435666 20.451470 8.379067 207 " " S "A" 2 0.14500 0.14500 "SER " " CB " 6 0 0 A0A0A0  C219  0 1 0.40645787 -2.5424927 -3.9025253 2 <> 219 1 219 219 16.16 1599 2135 2406 313 189 -351 <>
  220 16 -26.344252 19.696463 7.971467 207 " " S "A" 75 -0.68300 -0.68300 "SER " " OG " 8 0 0 FF5757  O220  0 1 0.21053061 -1.7527626 3.828984 1 <> 220 1 220 220 15.8 1564 2107 2333 355 196 -366 <>
  221 43 -28.055341 18.696596 6.585711 207 " " S "A" 21 0.30000 0.30000 "SER " " H  " 1 0 0 FFFFFF  H221  0 1 6.5827631 5.9691086 4.2475538 0 <> 221 1 221 221 <> <> <> <> <> <> <> <>
  222 41 -28.583069 19.008390 9.278839 207 " " S "A" 21 0.06000 0.06000 "SER " " HA " 1 0 0 FFFFFF  H222  0 1 15.779909 -10.160183 -8.2011301 0 <> 222 1 222 222 <> <> <> <> <> <> <> <>
  223 41 -27.183041 20.809903 9.376969 207 " " S "A" 21 0.06000 0.06000 "SER " " HB3" 1 0 0 FFFFFF  H223  0 1 7.028542 1.6112338 -7.0709017 0 <> 223 1 223 223 <> <> <> <> <> <> <> <>
  224 41 -27.557664 21.325284 7.739015 207 " " S "A" 21 0.06000 0.06000 "SER " " HB2" 1 0 0 FFFFFF  H224  0 1 24.883004 -1.1990691 -6.7337826 0 <> 224 1 224 224 <> <> <> <> <> <> <> <>
  225 42 -26.348706 19.557447 7.036758 207 " " S "A" 21 0.41800 0.41800 "SER " " HG " 1 0 0 FFFFFF  H225  0 1 13.720258 -2.5939115 3.889719 0 <> 225 1 225 225 <> <> <> <> <> <> <> <>
  226 25 -30.534536 20.218864 9.758365 208 " " G "A" 38 -0.50000 -0.50000 "GLY " " N  " 7 0 0 2F2FFF  N226  0 1 -2.7028477 1.5141521 -0.21197124 1 <> 226 1 226 226 16.97 1562 2305 2581 346 279 -432 <>
  227 3 -31.786110 20.777936 10.341580 208 " " G "A" 2 0.08000 0.08000 "GLY " " CA " 6 0 0 A0A0A0  C227  0 1 4.4626149 4.7772463 7.6699555 2 <> 227 1 227 227 18.23 1671 2489 2767 387 271 -482 <>
  228 2 -31.462642 22.196160 10.755996 208 " " G "A" 2 0.50000 0.50000 "GLY " " C  " 6 0 0 A0A0A0  C228  0 1 4.9825233 3.5542154 -0.22617939 0 <> 228 1 228 228 17.89 1665 2434 2699 437 200 -499 <>
  229 15 -32.210565 23.117183 10.389941 208 " " G "A" 75 -0.50000 -0.50000 "GLY " " O  " 8 0 0 FF5757  O229  0 1 7.8561279 0.5530149 -2.8810007 0 <> 229 1 229 229 18.66 1729 2547 2814 478 187 -541 <>
  230 41 -32.151863 20.202960 11.192300 208 " " G "A" 21 0.06000 0.06000 "GLY " " HA3" 1 0 0 FFFFFF  H230  0 1 16.304349 -5.1532804 6.0493332 0 <> 230 1 230 230 <> <> <> <> <> <> <> <>
  231 41 -32.508350 20.832463 9.527028 208 " " G "A" 21 0.06000 0.06000 "GLY " " HA2" 1 0 0 FFFFFF  H231  0 1 15.851095 -26.497706 -4.5214509 0 <> 231 1 231 231 <> <> <> <> <> <> <> <>
  232 43 -30.004063 19.537692 10.282482 208 " " G "A" 21 0.30000 0.30000 "GLY " " H  " 1 0 0 FFFFFF  H232  0 1 10.5872 9.251769 -3.6069299 0 <> 232 1 232 232 <> <> <> <> <> <> <> <>
  233 25 -30.381297 22.443283 11.506061 209 " " F "A" 38 -0.50000 -0.50000 "PHE " " N  " 7 0 0 2F2FFF  N233  2 1 0.82849433 2.485701 -0.88156449 1 <> 233 1 233 233 16.57 1564 2236 2495 432 156 -466 <>
  234 3 -29.762678 23.694505 11.683644 209 " " F "A" 2 0.14000 0.14000 "PHE " " CA " 6 0 0 A0A0A0  C234  2 1 2.0900314 -1.248054 -0.85141593 1 <> 234 1 234 234 16.06 1541 2151 2411 472 90 -477 <>
  235 2 -28.721950 23.828223 10.484585 209 " " F "A" 2 0.50000 0.50000 "PHE " " C  " 6 0 0 A0A0A0  C235  2 1 -5.6817261 3.1991403 -5.7629004 0 <> 235 1 235 235 15.85 1547 2087 2387 460 21 -456 <>
  236 15 -28.142769 22.838477 10.116711 209 " " F "A" 75 -0.50000 -0.50000 "PHE " " O  " 8 0 0 FF5757  O236  2 1 0.00037244621 0.050917398 5.3401676 0 <> 236 1 236 236 15.59 1519 2046 2357 419 26 -429 <>
  237 2 -30.254052 24.168953 14.984507 209 " " F "A" 2 -0.11500 -0.11500 "PHE " " CD1" 6 0 0 A0A0A0  C237  2 1 2.7949416 -6.4594751 -9.5080997 1 <> 237 1 237 237 18.86 1896 2564 2707 553 174 -528 <>
  238 2 -29.292657 21.942923 14.935723 209 " " F "A" 2 -0.11500 -0.11500 "PHE " " CD2" 6 0 0 A0A0A0  C238  2 1 -5.3250889 4.9987393 -6.3964602 1 <> 238 1 238 238 18.38 1868 2506 2610 475 253 -447 <>
  239 2 -30.664385 23.881245 16.319790 209 " " F "A" 2 -0.11500 -0.11500 "PHE " " CE1" 6 0 0 A0A0A0  C239  2 1 1.9988241 7.5708349 -6.8841006 1 <> 239 1 239 239 19.44 1946 2679 2763 570 243 -545 <>
  240 2 -29.688218 21.683350 16.257533 209 " " F "A" 2 -0.11500 -0.11500 "PHE " " CE2" 6 0 0 A0A0A0  C240  2 1 0.53445563 -1.9512585 6.4771917 1 <> 240 1 240 240 17.04 1678 2375 2421 493 322 -459 <>
  241 2 -30.381063 22.686667 16.952522 209 " " F "A" 2 -0.11500 -0.11500 "PHE " " CZ " 6 0 0 A0A0A0  C241  2 1 -1.7153659 5.870336 -0.97161935 1 <> 241 1 241 241 18.15 1789 2537 2570 540 318 -509 <>
  242 3 -28.871828 23.552538 12.943705 209 " " F "A" 2 -0.00500 -0.00500 "PHE " " CB " 6 0 0 A0A0A0  C242  2 1 2.6162458 0.020131623 -2.3756422 2 <> 242 1 242 242 16.6 1662 2219 2423 487 110 -462 <>
  243 2 -29.528308 23.208245 14.285656 209 " " F "A" 2 -0.11500 -0.11500 "PHE " " CG " 6 0 0 A0A0A0  C243  2 1 4.2184442 2.7466954 -3.2138926 0 <> 243 1 243 243 16.84 1668 2291 2440 505 180 -479 <>
  244 41 -30.447634 25.170239 14.629043 209 " " F "A" 21 0.11500 0.11500 "PHE " " HD1" 1 0 0 FFFFFF  H244  2 1 21.202054 3.4066127 8.2587335 0 <> 244 1 244 244 <> <> <> <> <> <> <> <>
  245 41 -28.777078 21.179866 14.371519 209 " " F "A" 21 0.11500 0.11500 "PHE " " HD2" 1 0 0 FFFFFF  H245  2 1 8.8182046 4.912167 6.6450079 0 <> 245 1 245 245 <> <> <> <> <> <> <> <>
  246 41 -31.168356 24.652834 16.882876 209 " " F "A" 21 0.11500 0.11500 "PHE " " HE1" 1 0 0 FFFFFF  H246  2 1 20.605304 28.01098 -18.239852 0 <> 246 1 246 246 <> <> <> <> <> <> <> <>
  247 41 -29.453790 20.714248 16.672606 209 " " F "A" 21 0.11500 0.11500 "PHE " " HE2" 1 0 0 FFFFFF  H247  2 1 27.352816 6.6655282 11.448759 0 <> 247 1 247 247 <> <> <> <> <> <> <> <>
  248 41 -30.615433 22.410218 17.969891 209 " " F "A" 21 0.11500 0.11500 "PHE " " HZ " 1 0 0 FFFFFF  H248  2 1 6.166592 -2.4900886 -1.427626 0 <> 248 1 248 248 <> <> <> <> <> <> <> <>
  249 43 -29.951120 21.529579 11.519876 209 " " F "A" 21 0.30000 0.30000 "PHE " " H  " 1 0 0 FFFFFF  H249  2 1 22.922729 12.62467 -18.283824 0 <> 249 1 249 249 <> <> <> <> <> <> <> <>
  250 41 -30.471262 24.517620 11.775772 209 " " F "A" 21 0.06000 0.06000 "PHE " " HA " 1 0 0 FFFFFF  H250  2 1 11.596994 4.3679396 22.093368 0 <> 250 1 250 250 <> <> <> <> <> <> <> <>
  251 41 -28.262156 24.451745 13.032181 209 " " F "A" 21 0.06000 0.06000 "PHE " " HB3" 1 0 0 FFFFFF  H251  2 1 -10.870429 10.053038 -11.408794 0 <> 251 1 251 251 <> <> <> <> <> <> <> <>
  252 41 -28.096724 22.808535 12.759934 209 " " F "A" 21 0.06000 0.06000 "PHE " " HB2" 1 0 0 FFFFFF  H252  2 1 2.5466171 0.21614707 -3.4628481 0 <> 252 1 252 252 <> <> <> <> <> <> <> <>
  253 25 -28.456819 25.062684 10.050736 210 " " I "A" 38 -0.50000 -0.50000 "ILE " " N  " 7 0 0 2F2FFF  N253  2 1 10.360189 2.7615786 -0.03957584 1 <> 253 1 253 253 16.03 1594 2088 2411 498 -41 -470 <>
  254 3 -27.442684 25.379821 9.054393 210 " " I "A" 2 0.14000 0.14000 "ILE " " CA " 6 0 0 A0A0A0  C254  2 1 4.0436804 4.7929457 -5.6766297 1 <> 254 1 254 254 15.88 1616 2031 2387 493 -104 -447 <>
  255 2 -26.595950 26.507855 9.693416 210 " " I "A" 2 0.50000 0.50000 "ILE " " C  " 6 0 0 A0A0A0  C255  2 1 -1.0276025 1.1474943 -0.050509462 0 <> 255 1 255 255 14.7 1526 1851 2207 514 -131 -436 <>
  256 15 -27.002518 27.213453 10.632713 210 " " I "A" 75 -0.50000 -0.50000 "ILE " " O  " 8 0 0 FF5757  O256  2 1 -6.0059721 -1.3141718 4.0384219 0 <> 256 1 256 256 15.55 1632 1961 2317 553 -133 -467 <>
  257 3 -29.023108 26.933573 7.610648 210 " " I "A" 2 -0.12000 -0.12000 "ILE " " CG1" 6 0 0 A0A0A0  C257  2 1 1.9073257 -6.4873846 6.2579333 2 <> 257 1 257 257 19.65 1989 2537 2942 507 -141 -498 <>
  258 3 -28.652546 24.477868 6.937112 210 " " I "A" 2 -0.18000 -0.18000 "ILE " " CG2" 6 0 0 A0A0A0  C258  2 1 1.9069362 -5.0979214 -3.1844783 3 <> 258 1 258 258 18.92 2017 2373 2798 522 -224 -444 <>
  259 3 -28.288686 28.206491 7.280524 210 " " I "A" 2 -0.18000 -0.18000 "ILE " " CD1" 6 0 0 A0A0A0  C259  2 1 6.1729664 -1.8814047 2.1737068 3 <> 259 1 259 259 26.51 2861 3403 3809 457 -138 -472 <>
  260 3 -28.129496 25.725606 7.661931 210 " " I "A" 2 -0.06000 -0.06000 "ILE " " CB " 6 0 0 A0A0A0  C260  2 1 1.8294356 1.8502683 2.0688584 1 <> 260 1 260 260 16.14 1615 2059 2458 524 -162 -474 <>
  261 41 -29.561947 26.913434 8.557933 210 " " I "A" 21 0.06000 0.06000 "ILE " "HG13" 1 0 0 FFFFFF  H261  2 1 -8.4523571 14.88713 0.81949251 0 <> 261 1 261 261 <> <> <> <> <> <> <> <>
  262 41 -29.694753 26.817336 6.760067 210 " " I "A" 21 0.06000 0.06000 "ILE " "HG12" 1 0 0 FFFFFF  H262  2 1 11.536655 30.010731 -6.3333438 0 <> 262 1 262 262 <> <> <> <> <> <> <> <>
  263 41 -29.651136 24.265759 7.319121 210 " " I "A" 21 0.06000 0.06000 "ILE " "HG21" 1 0 0 FFFFFF  H263  2 1 2.965915 6.4136172 5.9754601 0 <> 263 1 263 263 <> <> <> <> <> <> <> <>
  264 41 -28.732889 24.499400 5.850289 210 " " I "A" 21 0.06000 0.06000 "ILE " "HG22" 1 0 0 FFFFFF  H264  2 1 11.284108 7.0727583 -3.6365866 0 <> 264 1 264 264 <> <> <> <> <> <> <> <>
  265 41 -28.007343 23.601311 6.995951 210 " " I "A" 21 0.06000 0.06000 "ILE " "HG23" 1 0 0 FFFFFF  H265  2 1 -4.7881658 -8.8335948 14.578934 0 <> 265 1 265 265 <> <> <> <> <> <> <> <>
  266 41 -27.799500 28.029455 6.322682 210 " " I "A" 21 0.06000 0.06000 "ILE " "HD11" 1 0 0 FFFFFF  H266  2 1 12.357222 6.9646848 3.6971214 0 <> 266 1 266 266 <> <> <> <> <> <> <> <>
  267 41 -28.938920 29.043022 7.024565 210 " " I "A" 21 0.06000 0.06000 "ILE " "HD12" 1 0 0 FFFFFF  H267  2 1 -3.8115954 -7.7740637 8.27984 0 <> 267 1 267 267 <> <> <> <> <> <> <> <>
  268 41 -27.640547 28.435520 8.126431 210 " " I "A" 21 0.06000 0.06000 "ILE " "HD13" 1 0 0 FFFFFF  H268  2 1 28.577487 -0.74781806 -15.299685 0 <> 268 1 268 268 <> <> <> <> <> <> <> <>
  269 43 -28.886625 25.878659 10.462504 210 " " I "A" 21 0.30000 0.30000 "ILE " " H  " 1 0 0 FFFFFF  H269  2 1 11.259093 0.45447561 5.4705632 0 <> 269 1 269 269 <> <> <> <> <> <> <> <>
  270 41 -26.803587 24.510748 8.898288 210 " " I "A" 21 0.06000 0.06000 "ILE " " HA " 1 0 0 FFFFFF  H270  2 1 -3.9805946 -2.6162884 2.7205998 0 <> 270 1 270 270 <> <> <> <> <> <> <> <>
  271 41 -27.278138 26.035676 7.056009 210 " " I "A" 21 0.06000 0.06000 "ILE " " HB " 1 0 0 FFFFFF  H271  2 1 9.4715316 -2.0016568 10.835349 0 <> 271 1 271 271 <> <> <> <> <> <> <> <>
  272 25 -25.401040 26.621706 9.151359 211 " " I "A" 38 -0.50000 -0.50000 "ILE " " N  " 7 0 0 2F2FFF  N272  2 1 3.3052366 1.8590062 0.94582952 1 <> 272 1 272 272 13.37 1410 1655 2014 487 -149 -397 <>
  273 3 -24.463744 27.807678 9.268997 211 " " I "A" 2 0.14000 0.14000 "ILE " " CA " 6 0 0 A0A0A0  C273  2 1 6.9322771 8.8038661 4.4802988 1 <> 273 1 273 273 13.26 1451 1605 1982 501 -182 -387 <>
  274 2 -24.475368 28.369142 7.878717 211 " " I "A" 2 0.50000 0.50000 "ILE " " C  " 6 0 0 A0A0A0  C274  2 1 -0.81845911 -0.78331692 4.2337745 0 <> 274 1 274 274 13.85 1550 1643 2070 505 -242 -368 <>
  275 15 -24.535709 27.612091 6.904999 211 " " I "A" 75 -0.50000 -0.50000 "ILE " " O  " 8 0 0 FF5757  O275  2 1 -7.6300777 4.7649506 -1.8078662 0 <> 275 1 275 275 15.78 1806 1883 2306 472 -247 -337 <>
  276 3 -23.056342 27.405215 9.781869 211 " " I "A" 2 -0.06000 -0.06000 "ILE " " CB " 6 0 0 A0A0A0  C276  2 1 2.3438416 2.5197739 2.2655907 1 <> 276 1 276 276 12.79 1431 1544 1883 470 -153 -357 <>
  277 3 -23.090875 26.690281 11.124325 211 " " I "A" 2 -0.12000 -0.12000 "ILE " " CG1" 6 0 0 A0A0A0  C277  2 1 11.587934 -2.6203705 1.6751027 2 <> 277 1 277 277 11.72 1276 1448 1726 473 -94 -371 <>
  278 3 -22.263074 28.758358 9.875697 211 " " I "A" 2 -0.18000 -0.18000 "ILE " " CG2" 6 0 0 A0A0A0  C278  2 1 -7.324159 -4.1797431 8.1258158 3 <> 278 1 278 278 13.23 1537 1560 1929 480 -191 -351 <>
  279 3 -21.792544 25.901389 11.477366 211 " " I "A" 2 -0.18000 -0.18000 "ILE " " CD1" 6 0 0 A0A0A0  C279  2 1 -5.4204455 -1.2321332 -0.87256028 3 <> 279 1 279 279 12.36 1387 1539 1768 441 -59 -337 <>
  280 43 -25.235203 26.023752 8.354456 211 " " I "A" 21 0.30000 0.30000 "ILE " " H  " 1 0 0 FFFFFF  H280  2 1 14.574782 -6.1498338 9.3004314 0 <> 280 1 280 280 <> <> <> <> <> <> <> <>
  281 41 -24.860087 28.569249 9.940582 211 " " I "A" 21 0.06000 0.06000 "ILE " " HA " 1 0 0 FFFFFF  H281  2 1 0.70379715 15.28151 -6.5410873 0 <> 281 1 281 281 <> <> <> <> <> <> <> <>
  282 41 -22.603660 26.763659 9.025837 211 " " I "A" 21 0.06000 0.06000 "ILE " " HB " 1 0 0 FFFFFF  H282  2 1 28.826417 -0.69036125 20.84632 0 <> 282 1 282 282 <> <> <> <> <> <> <> <>
  283 41 -23.898254 25.975687 11.284327 211 " " I "A" 21 0.06000 0.06000 "ILE " "HG13" 1 0 0 FFFFFF  H283  2 1 19.12071 -13.142221 -7.3063965 0 <> 283 1 283 283 <> <> <> <> <> <> <> <>
  284 41 -23.191523 27.466012 11.883407 211 " " I "A" 21 0.06000 0.06000 "ILE " "HG12" 1 0 0 FFFFFF  H284  2 1 26.121941 -5.2935024 6.3339789 0 <> 284 1 284 284 <> <> <> <> <> <> <> <>
  285 41 -21.218866 28.706646 10.184008 211 " " I "A" 21 0.06000 0.06000 "ILE " "HG21" 1 0 0 FFFFFF  H285  2 1 -7.3746509 -14.137308 6.6266862 0 <> 285 1 285 285 <> <> <> <> <> <> <> <>
  286 41 -22.110145 29.199341 8.890686 211 " " I "A" 21 0.06000 0.06000 "ILE " "HG22" 1 0 0 FFFFFF  H286  2 1 10.661073 -20.601494 3.5662313 0 <> 286 1 286 286 <> <> <> <> <> <> <> <>
  287 41 -22.626886 29.455790 10.630234 211 " " I "A" 21 0.06000 0.06000 "ILE " "HG23" 1 0 0 FFFFFF  H287  2 1 -9.1518059 -5.9373022 8.8691633 0 <> 287 1 287 287 <> <> <> <> <> <> <> <>
  288 41 -20.938631 26.578633 11.493891 211 " " I "A" 21 0.06000 0.06000 "ILE " "HD11" 1 0 0 FFFFFF  H288  2 1 -4.7305624 -3.1564606 42.344599 0 <> 288 1 288 288 <> <> <> <> <> <> <> <>
  289 41 -21.714188 25.590839 12.519251 211 " " I "A" 21 0.06000 0.06000 "ILE " "HD12" 1 0 0 FFFFFF  H289  2 1 -9.5041686 13.88999 3.9419481 0 <> 289 1 289 289 <> <> <> <> <> <> <> <>
  290 41 -21.587101 25.169495 10.696200 211 " " I "A" 21 0.06000 0.06000 "ILE " "HD13" 1 0 0 FFFFFF  H290  2 1 -33.147893 -24.666026 13.791053 0 <> 290 1 290 290 <> <> <> <> <> <> <> <>
  291 25 -24.385278 29.664654 7.707949 212 " " N "A" 38 -0.50000 -0.50000 "ASN " " N  " 7 0 0 2F2FFF  N291  2 1 -4.7497301 -4.196136 -1.6684859 1 <> 291 1 291 291 14.74 1670 1728 2201 546 -285 -387 <>
  292 3 -24.315709 30.358716 6.390383 212 " " N "A" 2 0.14000 0.14000 "ASN " " CA " 6 0 0 A0A0A0  C292  2 1 4.1916867 -2.4561359 3.6950999 1 <> 292 1 292 292 14.99 1727 1723 2243 558 -340 -366 <>
  293 2 -23.048496 31.145203 6.265829 212 " " N "A" 2 0.50000 0.50000 "ASN " " C  " 6 0 0 A0A0A0  C293  2 1 -2.8566526 -0.034539468 0.37564952 0 <> 293 1 293 293 14.73 1759 1642 2198 548 -360 -335 <>
  294 15 -22.429163 31.283593 5.214165 212 " " N "A" 75 -0.50000 -0.50000 "ASN " " O  " 8 0 0 FF5757  O294  2 1 -2.8762789 0.87779108 2.2049493 0 <> 294 1 294 294 15.51 1889 1717 2288 531 -384 -298 <>
  295 3 -25.560062 31.233744 6.089121 212 " " N "A" 2 -0.12000 -0.12000 "ASN " " CB " 6 0 0 A0A0A0  C295  2 1 5.1395335 -5.4086167 1.2450404 2 <> 295 1 295 295 16.25 1862 1876 2437 613 -379 -400 <>
  296 2 -25.621861 31.557028 4.567344 212 " " N "A" 2 0.50000 0.50000 "ASN " " CG " 6 0 0 A0A0A0  C296  2 1 -2.523218 1.4731141 1.0247447 0 <> 296 1 296 296 17.83 1995 2123 2659 622 -370 -429 <>
  297 15 -25.851808 30.638275 3.769423 212 " " N "A" 75 -0.50000 -0.50000 "ASN " " OD1" 8 0 0 FF5757  O297  2 1 -5.3609538 -1.9781449 4.4987162 0 <> 297 1 297 297 20.71 2318 2503 3049 662 -371 -471 <>
  298 25 -25.336439 32.782659 4.128398 212 " " N "A" 38 -0.76000 -0.76000 "ASN " " ND2" 7 0 0 2F2FFF  N298  2 1 3.5931494 -4.6340474 0.72768774 2 <> 298 1 298 298 16.16 1769 1932 2439 586 -361 -411 <>
  299 41 -25.567974 32.197158 6.598890 212 " " N "A" 21 0.06000 0.06000 "ASN " " HB3" 1 0 0 FFFFFF  H299  2 1 6.3882111 -6.2155964 2.7895382 0 <> 299 1 299 299 <> <> <> <> <> <> <> <>
  300 41 -26.431568 30.646169 6.377787 212 " " N "A" 21 0.06000 0.06000 "ASN " " HB2" 1 0 0 FFFFFF  H300  2 1 3.7522331 -0.29383104 7.4677739 0 <> 300 1 300 300 <> <> <> <> <> <> <> <>
  301 43 -25.261553 32.943944 3.134175 212 " " N "A" 21 0.38000 0.38000 "ASN " "HD22" 1 0 0 FFFFFF  H301  2 1 8.3796566 21.982314 5.4059732 0 <> 301 1 301 301 <> <> <> <> <> <> <> <>
  302 43 -25.142884 33.567045 4.734513 212 " " N "A" 21 0.38000 0.38000 "ASN " "HD21" 1 0 0 FFFFFF  H302  2 1 -21.387274 4.2634815 -2.80957 0 <> 302 1 302 302 <> <> <> <> <> <> <> <>
  303 43 -24.458478 30.259965 8.520567 212 " " N "A" 21 0.30000 0.30000 "ASN " " H  " 1 0 0 FFFFFF  H303  2 1 -3.3523317 -0.85550074 -3.9899265 0 <> 303 1 303 303 <> <> <> <> <> <> <> <>
  304 41 -24.282767 29.606816 5.601929 212 " " N "A" 21 0.06000 0.06000 "ASN " " HA " 1 0 0 FFFFFF  H304  2 1 4.4238329 -10.53419 11.408354 0 <> 304 1 304 304 <> <> <> <> <> <> <> <>
  305 25 -22.600493 31.826341 7.385176 213 " " Q "A" 38 -0.50000 -0.50000 "GLN " " N  " 7 0 0 2F2FFF  N305  2 1 3.6239459 0.29276488 -1.6260199 1 <> 305 1 305 305 14.61 1760 1612 2181 558 -350 -353 <>
  306 3 -21.407283 32.663041 7.366631 213 " " Q "A" 2 0.14000 0.14000 "GLN " " CA " 6 0 0 A0A0A0  C306  2 1 -7.9750951 2.2281073 3.7073306 1 <> 306 1 306 306 14.59 1810 1559 2176 549 -370 -333 <>
  307 2 -20.703865 32.488751 8.687174 213 " " Q "A" 2 0.50000 0.50000 "GLN " " C  " 6 0 0 A0A0A0  C307  2 1 0.96860575 -4.6473256 -2.3940107 0 <> 307 1 307 307 13.54 1687 1437 2022 530 -339 -345 <>
  308 15 -21.328470 32.375326 9.765322 213 " " Q "A" 75 -0.50000 -0.50000 "GLN " " O  " 8 0 0 FF5757  O308  2 1 -0.80619522 -1.5042518 2.1660333 0 <> 308 1 308 308 13.09 1605 1410 1960 550 -315 -383 <>
  309 3 -21.809108 34.087378 6.995317 213 " " Q "A" 2 -0.12000 -0.12000 "GLN " " CB " 6 0 0 A0A0A0  C309  2 1 3.6167752 0.88348302 1.3341977 2 <> 309 1 309 309 15.55 1947 1632 2329 594 -414 -350 <>
  310 3 -20.676322 35.073535 7.007674 213 " " Q "A" 2 -0.12000 -0.12000 "GLN " " CG " 6 0 0 A0A0A0  C310  2 1 2.4965631 -1.1186171 -4.3147561 2 <> 310 1 310 310 19.85 2545 2115 2882 583 -433 -331 <>
  311 2 -20.522362 36.075599 8.194890 213 " " Q "A" 2 0.50000 0.50000 "GLN " " CD " 6 0 0 A0A0A0  C311  2 1 -1.8914213 3.2296699 5.2190555 0 <> 311 1 311 311 23.98 3105 2604 3402 562 -454 -276 <>
  312 15 -20.080501 37.231146 8.062966 213 " " Q "A" 75 -0.50000 -0.50000 "GLN " " OE1" 8 0 0 FF5757  O312  2 1 3.9458798 1.1984519 0.76958468 0 <> 312 1 312 312 22.53 2922 2412 3226 586 -482 -260 <>
  313 25 -20.933070 35.704537 9.384650 213 " " Q "A" 38 -0.76000 -0.76000 "GLN " " NE2" 7 0 0 2F2FFF  N313  2 1 -6.9671761 0.27913695 -3.0081119 2 <> 313 1 313 313 22.87 2995 2447 3247 518 -439 -247 <>
  314 43 -23.097588 31.764192 8.262178 213 " " Q "A" 21 0.30000 0.30000 "GLN " " H  " 1 0 0 FFFFFF  H314  2 1 7.1551815 -4.6667541 0.024086914 0 <> 314 1 314 314 <> <> <> <> <> <> <> <>
  315 41 -20.717000 32.225548 6.645380 213 " " Q "A" 21 0.06000 0.06000 "GLN " " HA " 1 0 0 FFFFFF  H315  2 1 -6.0929632 -6.6307903 10.882204 0 <> 315 1 315 315 <> <> <> <> <> <> <> <>
  316 41 -22.513680 34.376516 7.775111 213 " " Q "A" 21 0.06000 0.06000 "GLN " " HB3" 1 0 0 FFFFFF  H316  2 1 -13.601973 -22.511884 -5.5488823 0 <> 316 1 316 316 <> <> <> <> <> <> <> <>
  317 41 -22.195866 34.087110 5.976241 213 " " Q "A" 21 0.06000 0.06000 "GLN " " HB2" 1 0 0 FFFFFF  H317  2 1 24.928441 -31.723785 -6.7454108 0 <> 317 1 317 317 <> <> <> <> <> <> <> <>
  318 41 -20.639535 35.736484 6.143240 213 " " Q "A" 21 0.06000 0.06000 "GLN " " HG3" 1 0 0 FFFFFF  H318  2 1 -5.8132032 -0.82095825 -4.4401026 0 <> 318 1 318 318 <> <> <> <> <> <> <> <>
  319 41 -19.804017 34.419959 7.003158 213 " " Q "A" 21 0.06000 0.06000 "GLN " " HG2" 1 0 0 FFFFFF  H319  2 1 5.5622205 3.0431593 -14.467539 0 <> 319 1 319 319 <> <> <> <> <> <> <> <>
  320 43 -20.867186 36.360912 10.149458 213 " " Q "A" 21 0.38000 0.38000 "GLN " "HE22" 1 0 0 FFFFFF  H320  2 1 -16.152206 1.5984819 -3.3491559 0 <> 320 1 320 320 <> <> <> <> <> <> <> <>
  321 43 -21.216356 34.743161 9.509567 213 " " Q "A" 21 0.38000 0.38000 "GLN " "HE21" 1 0 0 FFFFFF  H321  2 1 25.831285 -9.9108124 -7.0508211 0 <> 321 1 321 321 <> <> <> <> <> <> <> <>
  322 25 -19.392901 32.445032 8.639703 214 " " V "A" 38 -0.50000 -0.50000 "VAL " " N  " 7 0 0 2F2FFF  N322  2 1 -10.881028 -0.24270439 -3.8197823 1 <> 322 1 322 322 13.15 1673 1366 1958 494 -338 -314 <>
  323 3 -18.396115 32.335714 9.727238 214 " " V "A" 2 0.14000 0.14000 "VAL " " CA " 6 0 0 A0A0A0  C323  2 1 2.7969425 -3.9991202 6.0521644 1 <> 323 1 323 323 13.87 1779 1461 2031 479 -319 -324 <>
  324 2 -17.390091 33.453955 9.585231 214 " " V "A" 2 0.50000 0.50000 "VAL " " C  " 6 0 0 A0A0A0  C324  2 1 -7.1910033 -4.4416059 5.6921732 0 <> 324 1 324 324 14.4 1884 1467 2121 479 -352 -324 <>
  325 15 -16.796168 33.691834 8.509143 214 " " V "A" 75 -0.50000 -0.50000 "VAL " " O  " 8 0 0 FF5757  O325  2 1 -2.1377612 4.5266066 0.58555931 0 <> 325 1 325 325 15.18 2009 1527 2231 461 -371 -287 <>
  326 3 -17.979217 30.864244 9.777670 214 " " V "A" 2 -0.06000 -0.06000 "VAL " " CB " 6 0 0 A0A0A0  C326  2 1 5.95641 1.1557642 0.4075157 1 <> 326 1 326 326 14.41 1853 1556 2067 434 -289 -289 <>
  327 3 -17.407920 30.378292 8.495048 214 " " V "A" 2 -0.18000 -0.18000 "VAL " " CG2" 6 0 0 A0A0A0  C327  2 1 6.5108333 -6.3499115 4.0821723 3 <> 327 1 327 327 14.11 1826 1528 2007 424 -273 -303 <>
  328 3 -17.025941 30.655665 10.933718 214 " " V "A" 2 -0.18000 -0.18000 "VAL " " CG1" 6 0 0 A0A0A0  C328  2 1 8.7917912 -0.70657895 6.5968416 3 <> 328 1 328 328 14.74 1859 1647 2096 428 -256 -284 <>
  329 43 -18.929435 32.775483 7.805373 214 " " V "A" 21 0.30000 0.30000 "VAL " " H  " 1 0 0 FFFFFF  H329  2 1 -3.6904768 -6.9410376 -2.4784604 0 <> 329 1 329 329 <> <> <> <> <> <> <> <>
  330 41 -18.889235 32.612448 10.659093 214 " " V "A" 21 0.06000 0.06000 "VAL " " HA " 1 0 0 FFFFFF  H330  2 1 5.1561142 2.4396184 5.3884332 0 <> 330 1 330 330 <> <> <> <> <> <> <> <>
  331 41 -18.886144 30.270684 9.892864 214 " " V "A" 21 0.06000 0.06000 "VAL " " HB " 1 0 0 FFFFFF  H331  2 1 8.2032798 -0.62396345 8.9269132 0 <> 331 1 331 331 <> <> <> <> <> <> <> <>
  332 41 -18.152111 30.557122 7.718969 214 " " V "A" 21 0.06000 0.06000 "VAL " "HG21" 1 0 0 FFFFFF  H332  2 1 10.173814 2.5117326 2.6116957 0 <> 332 1 332 332 <> <> <> <> <> <> <> <>
  333 41 -16.572609 30.986446 8.147915 214 " " V "A" 21 0.06000 0.06000 "VAL " "HG22" 1 0 0 FFFFFF  H333  2 1 -2.8603333 6.8197724 4.6045092 0 <> 333 1 333 333 <> <> <> <> <> <> <> <>
  334 41 -17.169112 29.315862 8.543149 214 " " V "A" 21 0.06000 0.06000 "VAL " "HG23" 1 0 0 FFFFFF  H334  2 1 -19.173916 -12.721506 -9.132165 0 <> 334 1 334 334 <> <> <> <> <> <> <> <>
  335 41 -17.659916 30.866752 11.794893 214 " " V "A" 21 0.06000 0.06000 "VAL " "HG11" 1 0 0 FFFFFF  H335  2 1 -5.7347864 -16.286467 -0.27839196 0 <> 335 1 335 335 <> <> <> <> <> <> <> <>
  336 41 -16.711678 29.613575 10.991952 214 " " V "A" 21 0.06000 0.06000 "VAL " "HG12" 1 0 0 FFFFFF  H336  2 1 23.382824 3.2578895 -1.2013165 0 <> 336 1 336 336 <> <> <> <> <> <> <> <>
  337 41 -16.146809 31.300046 10.933736 214 " " V "A" 21 0.06000 0.06000 "VAL " "HG13" 1 0 0 FFFFFF  H337  2 1 5.4732016 3.8207806 14.535109 0 <> 337 1 337 337 <> <> <> <> <> <> <> <>
  338 25 -17.128151 34.158468 10.702797 215 " " T "A" 38 -0.50000 -0.50000 "THR " " N  " 7 0 0 2F2FFF  N338  2 1 -4.2437248 -2.2845765 4.8832001 1 <> 338 1 338 338 14.21 1861 1434 2104 501 -357 -368 <>
  339 3 -16.224354 35.310369 10.717722 215 " " T "A" 2 0.14000 0.14000 "THR " " CA " 6 0 0 A0A0A0  C339  2 1 -1.5213931 5.5537284 0.22377262 1 <> 339 1 339 339 14.83 1972 1452 2211 498 -384 -376 <>
  340 2 -15.409999 35.119440 12.034688 215 " " T "A" 2 0.50000 0.50000 "THR " " C  " 6 0 0 A0A0A0  C340  2 1 0.85191205 4.2343116 9.8492754 0 <> 340 1 340 340 14.57 1942 1437 2158 482 -371 -401 <>
  341 15 -15.983972 35.152578 13.124450 215 " " T "A" 75 -0.50000 -0.50000 "THR " " O  " 8 0 0 FF5757  O341  2 1 -10.103037 -5.6229405 -7.18116 0 <> 341 1 341 341 15.37 2027 1570 2243 508 -361 -448 <>
  342 3 -16.999966 36.713125 10.552628 215 " " T "A" 2 0.20500 0.20500 "THR " " CB " 6 0 0 A0A0A0  C342  2 1 -2.2935863 -2.5062517 3.1747569 1 <> 342 1 342 342 14.83 1975 1410 2251 543 -414 -412 <>
  343 16 -16.220591 37.791452 10.293880 215 " " T "A" 75 -0.68300 -0.68300 "THR " " OG1" 8 0 0 FF5757  O343  2 1 3.6675579 4.6412153 5.2049512 1 <> 343 1 343 343 15.67 2075 1505 2372 564 -429 -388 <>
  344 3 -17.946841 37.141556 11.628494 215 " " T "A" 2 -0.18000 -0.18000 "THR " " CG2" 6 0 0 A0A0A0  C344  2 1 0.04493739 2.2856567 -3.0530528 3 <> 344 1 344 344 17.17 2306 1632 2585 534 -440 -417 <>
  345 41 -17.659649 36.472033 9.719082 215 " " T "A" 21 0.06000 0.06000 "THR " " HB " 1 0 0 FFFFFF  H345  2 1 1.6534469 -11.902991 2.7688714 0 <> 345 1 345 345 <> <> <> <> <> <> <> <>
  346 42 -15.958638 37.705247 9.390013 215 " " T "A" 21 0.41800 0.41800 "THR " " HG1" 1 0 0 FFFFFF  H346  2 1 -45.271477 12.664049 -9.7433766 0 <> 346 1 346 346 <> <> <> <> <> <> <> <>
  347 41 -17.500575 36.992320 12.611687 215 " " T "A" 21 0.06000 0.06000 "THR " "HG21" 1 0 0 FFFFFF  H347  2 1 -13.11315 8.6137345 3.8798498 0 <> 347 1 347 347 <> <> <> <> <> <> <> <>
  348 41 -18.155880 38.201739 11.485631 215 " " T "A" 21 0.06000 0.06000 "THR " "HG22" 1 0 0 FFFFFF  H348  2 1 -1.6481703 -0.74884408 -23.094807 0 <> 348 1 348 348 <> <> <> <> <> <> <> <>
  349 41 -18.822474 36.492632 11.612085 215 " " T "A" 21 0.06000 0.06000 "THR " "HG23" 1 0 0 FFFFFF  H349  2 1 3.9083827 -3.1215273 4.6168702 0 <> 349 1 349 349 <> <> <> <> <> <> <> <>
  350 43 -17.499063 33.880050 11.600021 215 " " T "A" 21 0.30000 0.30000 "THR " " H  " 1 0 0 FFFFFF  H350  2 1 -18.011784 -14.622418 -4.6370974 0 <> 350 1 350 350 <> <> <> <> <> <> <> <>
  351 41 -15.472004 35.167029 9.942142 215 " " T "A" 21 0.06000 0.06000 "THR " " HA " 1 0 0 FFFFFF  H351  2 1 -14.725508 -6.6671894 -10.326202 0 <> 351 1 351 351 <> <> <> <> <> <> <> <>
  352 25 -14.104617 34.780427 11.849862 216 " " L "A" 38 -0.50000 -0.50000 "LEU " " N  " 7 0 0 2F2FFF  N352  2 1 3.5323054 7.8042881 -4.9410837 1 <> 352 1 352 352 13.51 1828 1287 2020 440 -370 -371 <>
  353 3 -13.100530 34.623205 12.929027 216 " " L "A" 2 0.14000 0.14000 "LEU " " CA " 6 0 0 A0A0A0  C353  2 1 1.9888485 -4.7854835 4.1497055 1 <> 353 1 353 353 13.77 1860 1342 2030 423 -360 -391 <>
  354 2 -12.217039 35.864485 13.160407 216 " " L "A" 2 0.50000 0.50000 "LEU " " C  " 6 0 0 A0A0A0  C354  2 1 5.7452535 -0.90166298 -10.030325 0 <> 354 1 354 354 14.49 1970 1376 2159 410 -386 -413 <>
  355 15 -11.753068 36.414869 12.155882 216 " " L "A" 75 -0.50000 -0.50000 "LEU " " O  " 8 0 0 FF5757  O355  2 1 3.9235515 0.54444556 1.821776 0 <> 355 1 355 355 15.03 2060 1386 2266 391 -402 -385 <>
  356 3 -12.118635 33.486126 12.542064 216 " " L "A" 2 -0.12000 -0.12000 "LEU " " CB " 6 0 0 A0A0A0  C356  2 1 -2.367282 6.1099721 -0.53477134 2 <> 356 1 356 356 14.21 1915 1429 2054 384 -335 -345 <>
  357 3 -12.639164 32.059516 12.354789 216 " " L "A" 2 -0.06000 -0.06000 "LEU " " CG " 6 0 0 A0A0A0  C357  2 1 3.8066971 -5.7361799 0.9442469 1 <> 357 1 357 357 15.09 2006 1604 2124 387 -301 -328 <>
  358 3 -13.378542 31.787186 11.034373 216 " " L "A" 2 -0.18000 -0.18000 "LEU " " CD2" 6 0 0 A0A0A0  C358  2 1 -0.69716916 3.1672988 6.3580379 3 <> 358 1 358 358 16.3 2165 1771 2258 347 -283 -283 <>
  359 3 -11.591600 30.972252 12.592756 216 " " L "A" 2 -0.18000 -0.18000 "LEU " " CD1" 6 0 0 A0A0A0  C359  2 1 4.4867442 -1.7415576 1.8074056 3 <> 359 1 359 359 21.69 2827 2490 2927 415 -283 -369 <>
  360 41 -13.700875 34.376982 13.804842 216 " " L "A" 21 0.06000 0.06000 "LEU " " HA " 1 0 0 FFFFFF  H360  2 1 1.6382522 10.036426 8.0763472 0 <> 360 1 360 360 <> <> <> <> <> <> <> <>
  361 41 -11.371771 33.378320 13.328619 216 " " L "A" 21 0.06000 0.06000 "LEU " " HB3" 1 0 0 FFFFFF  H361  2 1 -1.5504546 -2.3157149 -2.4652199 0 <> 361 1 361 361 <> <> <> <> <> <> <> <>
  362 41 -11.632713 33.771585 11.609064 216 " " L "A" 21 0.06000 0.06000 "LEU " " HB2" 1 0 0 FFFFFF  H362  2 1 9.2753185 14.074819 7.9657819 0 <> 362 1 362 362 <> <> <> <> <> <> <> <>
  363 41 -13.400788 31.964903 13.128784 216 " " L "A" 21 0.06000 0.06000 "LEU " " HG " 1 0 0 FFFFFF  H363  2 1 1.8947069 24.295781 2.7338892 0 <> 363 1 363 363 <> <> <> <> <> <> <> <>
  364 41 -12.747244 31.922314 10.156132 216 " " L "A" 21 0.06000 0.06000 "LEU " "HD21" 1 0 0 FFFFFF  H364  2 1 -7.3045887 -25.893481 -2.862825 0 <> 364 1 364 364 <> <> <> <> <> <> <> <>
  365 41 -13.705588 30.747739 11.060598 216 " " L "A" 21 0.06000 0.06000 "LEU " "HD22" 1 0 0 FFFFFF  H365  2 1 -16.068805 8.2350863 15.527851 0 <> 365 1 365 365 <> <> <> <> <> <> <> <>
  366 41 -14.280328 32.383167 10.894067 216 " " L "A" 21 0.06000 0.06000 "LEU " "HD23" 1 0 0 FFFFFF  H366  2 1 -8.4717048 -9.6385277 1.9313503 0 <> 366 1 366 366 <> <> <> <> <> <> <> <>
  367 41 -11.177111 31.061310 13.596935 216 " " L "A" 21 0.06000 0.06000 "LEU " "HD11" 1 0 0 FFFFFF  H367  2 1 -13.314738 -14.909018 10.322977 0 <> 367 1 367 367 <> <> <> <> <> <> <> <>
  368 41 -11.839514 29.923787 12.427357 216 " " L "A" 21 0.06000 0.06000 "LEU " "HD12" 1 0 0 FFFFFF  H368  2 1 9.481694 0.49888738 -19.881671 0 <> 368 1 368 368 <> <> <> <> <> <> <> <>
  369 41 -10.803163 31.323063 11.926874 216 " " L "A" 21 0.06000 0.06000 "LEU " "HD13" 1 0 0 FFFFFF  H369  2 1 12.393914 5.9763884 15.235975 0 <> 369 1 369 369 <> <> <> <> <> <> <> <>
  370 43 -13.836915 35.116244 10.935718 216 " " L "A" 21 0.30000 0.30000 "LEU " " H  " 1 0 0 FFFFFF  H370  2 1 -2.0800736 4.0523668 -7.9629481 0 <> 370 1 370 370 <> <> <> <> <> <> <> <>
  371 25 -11.888305 36.341921 14.351813 217 " " N "A" 38 -0.50000 -0.50000 "ASN " " N  " 7 0 0 2F2FFF  N371  2 1 1.4713204 -1.6989167 -2.7118135 1 <> 371 1 371 371 14.07 1910 1343 2094 421 -391 -464 <>
  372 3 -10.866888 37.361053 14.644847 217 " " N "A" 2 0.14000 0.14000 "ASN " " CA " 6 0 0 A0A0A0  C372  2 1 1.7674294 -1.2885099 -4.3249819 1 <> 372 1 372 372 14.86 2020 1400 2226 402 -414 -493 <>
  373 2 -9.728629 36.665420 15.450324 217 " " N "A" 2 0.50000 0.50000 "ASN " " C  " 6 0 0 A0A0A0  C373  2 1 -6.5587432 -4.2964368 9.7604995 0 <> 373 1 373 373 15.08 2037 1481 2212 387 -403 -505 <>
  374 15 -9.925406 36.240563 16.597504 217 " " N "A" 75 -0.50000 -0.50000 "ASN " " O  " 8 0 0 FF5757  O374  2 1 1.5253919 2.5770569 -8.6089495 0 <> 374 1 374 374 16.42 2194 1706 2338 417 -396 -541 <>
  375 3 -11.586712 38.615881 15.324251 217 " " N "A" 2 -0.12000 -0.12000 "ASN " " CB " 6 0 0 A0A0A0  C375  2 1 -1.0416413 -6.0259318 -10.180922 2 <> 375 1 375 375 16.27 2200 1546 2437 437 -440 -559 <>
  376 2 -10.632067 39.726744 15.349833 217 " " N "A" 2 0.50000 0.50000 "ASN " " CG " 6 0 0 A0A0A0  C376  2 1 -3.635156 3.7962541 -3.7917645 0 <> 376 1 376 376 19.44 2618 1873 2894 447 -457 -546 <>
  377 15 -9.679087 39.651238 16.121255 217 " " N "A" 75 -0.50000 -0.50000 "ASN " " OD1" 8 0 0 FF5757  O377  2 1 -0.54611387 1.3286665 -2.0405066 0 <> 377 1 377 377 22.88 3072 2238 3384 428 -477 -549 <>
  378 25 -10.830861 40.754640 14.578045 217 " " N "A" 38 -0.76000 -0.76000 "ASN " " ND2" 7 0 0 2F2FFF  N378  2 1 -1.6172054 -4.5863286 5.898762 2 <> 378 1 378 378 21.64 2892 2167 3163 478 -450 -529 <>
  379 41 -11.916234 38.403510 16.341312 217 " " N "A" 21 0.06000 0.06000 "ASN " " HB3" 1 0 0 FFFFFF  H379  2 1 0.58223885 15.607587 -5.1375482 0 <> 379 1 379 379 <> <> <> <> <> <> <> <>
  380 41 -12.479563 38.927367 14.782133 217 " " N "A" 21 0.06000 0.06000 "ASN " " HB2" 1 0 0 FFFFFF  H380  2 1 2.3877314 6.8396576 -8.4367714 0 <> 380 1 380 380 <> <> <> <> <> <> <> <>
  381 43 -10.131467 41.483179 14.564621 217 " " N "A" 21 0.38000 0.38000 "ASN " "HD22" 1 0 0 FFFFFF  H381  2 1 -0.61516903 -6.0003288 -18.63521 0 <> 381 1 381 381 <> <> <> <> <> <> <> <>
  382 43 -11.689030 40.771947 14.045746 217 " " N "A" 21 0.38000 0.38000 "ASN " "HD21" 1 0 0 FFFFFF  H382  2 1 -3.0732557 0.90943979 8.4248501 0 <> 382 1 382 382 <> <> <> <> <> <> <> <>
  383 43 -12.230533 35.784453 15.121364 217 " " N "A" 21 0.30000 0.30000 "ASN " " H  " 1 0 0 FFFFFF  H383  2 1 -13.758025 0.13821882 -8.1536402 0 <> 383 1 383 383 <> <> <> <> <> <> <> <>
  384 41 -10.376031 37.758460 13.756461 217 " " N "A" 21 0.06000 0.06000 "ASN " " HA " 1 0 0 FFFFFF  H384  2 1 11.985756 -7.0974315 -1.2776325 0 <> 384 1 384 384 <> <> <> <> <> <> <> <>
  385 25 -8.620575 36.415554 14.813272 218 " " I "A" 38 -0.50000 -0.50000 "ILE " " N  " 7 0 0 2F2FFF  N385  2 1 -1.7876107 1.1039641 4.9710187 1 <> 385 1 385 385 14.96 2027 1450 2206 344 -401 -471 <>
  386 3 -7.472518 35.721625 15.388799 218 " " I "A" 2 0.14000 0.14000 "ILE " " CA " 6 0 0 A0A0A0  C386  2 1 -0.87252338 0.12315141 1.8128137 1 <> 386 1 386 386 15.03 2025 1508 2180 330 -395 -478 <>
  387 2 -6.529999 36.821984 15.862659 218 " " I "A" 2 0.50000 0.50000 "ILE " " C  " 6 0 0 A0A0A0  C387  2 1 -4.9616659 -0.1164026 -8.8038374 0 <> 387 1 387 387 15.55 2087 1536 2285 309 -423 -520 <>
  388 15 -6.039411 37.659011 15.061139 218 " " I "A" 75 -0.50000 -0.50000 "ILE " " O  " 8 0 0 FF5757  O388  2 1 -6.389127 2.4722148 5.5956811 0 <> 388 1 388 388 16.43 2205 1596 2442 269 -427 -495 <>
  389 3 -6.841445 34.821065 14.250097 218 " " I "A" 2 -0.06000 -0.06000 "ILE " " CB " 6 0 0 A0A0A0  C389  2 1 -0.39704398 0.17563303 2.9907514 1 <> 389 1 389 389 15.34 2064 1567 2196 298 -368 -412 <>
  390 3 -7.984678 33.852563 13.669046 218 " " I "A" 2 -0.12000 -0.12000 "ILE " " CG1" 6 0 0 A0A0A0  C390  2 1 -1.9601025 -6.2982991 1.8755907 2 <> 390 1 390 390 16.05 2153 1695 2251 317 -341 -379 <>
  391 3 -5.624277 34.048487 14.796381 218 " " I "A" 2 -0.18000 -0.18000 "ILE " " CG2" 6 0 0 A0A0A0  C391  2 1 -4.4819019 1.5116799 -0.85467963 3 <> 391 1 391 391 15.92 2126 1687 2236 287 -365 -419 <>
  392 3 -7.572589 32.635905 12.940627 218 " " I "A" 2 -0.18000 -0.18000 "ILE " " CD1" 6 0 0 A0A0A0  C392  2 1 4.3019514 -7.0470191 5.8887784 3 <> 392 1 392 392 17.11 2291 1829 2380 285 -319 -315 <>
  393 41 -6.473052 35.501192 13.482102 218 " " I "A" 21 0.06000 0.06000 "ILE " " HB " 1 0 0 FFFFFF  H393  2 1 -28.628299 19.753224 6.7864025 0 <> 393 1 393 393 <> <> <> <> <> <> <> <>
  394 41 -8.714081 34.405098 13.076784 218 " " I "A" 21 0.06000 0.06000 "ILE " "HG13" 1 0 0 FFFFFF  H394  2 1 -2.6330466 -15.922965 -6.2746655 0 <> 394 1 394 394 <> <> <> <> <> <> <> <>
  395 41 -8.610588 33.615726 14.529422 218 " " I "A" 21 0.06000 0.06000 "ILE " "HG12" 1 0 0 FFFFFF  H395  2 1 7.6322783 -8.8889996 8.1407418 0 <> 395 1 395 395 <> <> <> <> <> <> <> <>
  396 41 -5.956825 33.204843 15.401182 218 " " I "A" 21 0.06000 0.06000 "ILE " "HG21" 1 0 0 FFFFFF  H396  2 1 -20.877149 -3.6174343 -17.02422 0 <> 396 1 396 396 <> <> <> <> <> <> <> <>
  397 41 -5.170959 33.703433 13.867111 218 " " I "A" 21 0.06000 0.06000 "ILE " "HG22" 1 0 0 FFFFFF  H397  2 1 -7.2922766 -23.683886 7.1298731 0 <> 397 1 397 397 <> <> <> <> <> <> <> <>
  398 41 -4.941693 34.576414 15.462321 218 " " I "A" 21 0.06000 0.06000 "ILE " "HG23" 1 0 0 FFFFFF  H398  2 1 6.6291291 4.4466984 -14.570189 0 <> 398 1 398 398 <> <> <> <> <> <> <> <>
  399 41 -8.438999 32.172269 12.468963 218 " " I "A" 21 0.06000 0.06000 "ILE " "HD11" 1 0 0 FFFFFF  H399  2 1 3.8063676 -8.7436964 8.4669656 0 <> 399 1 399 399 <> <> <> <> <> <> <> <>
  400 41 -6.819190 32.872266 12.189217 218 " " I "A" 21 0.06000 0.06000 "ILE " "HD12" 1 0 0 FFFFFF  H400  2 1 -4.98091 -28.310625 -10.107221 0 <> 400 1 400 400 <> <> <> <> <> <> <> <>
  401 41 -7.118188 32.001009 13.701239 218 " " I "A" 21 0.06000 0.06000 "ILE " "HD13" 1 0 0 FFFFFF  H401  2 1 17.119786 -1.6164127 2.7642299 0 <> 401 1 401 401 <> <> <> <> <> <> <> <>
  402 43 -8.540253 36.618652 13.827168 218 " " I "A" 21 0.30000 0.30000 "ILE " " H  " 1 0 0 FFFFFF  H402  2 1 -0.14261603 4.7655446 5.8591296 0 <> 402 1 402 402 <> <> <> <> <> <> <> <>
  403 41 -7.732758 35.110051 16.252720 218 " " I "A" 21 0.06000 0.06000 "ILE " " HA " 1 0 0 FFFFFF  H403  2 1 15.437758 -8.6086533 0.54466718 0 <> 403 1 403 403 <> <> <> <> <> <> <> <>
  404 25 -6.133020 36.810996 17.160083 219 " " N "A" 38 -0.50000 -0.50000 "ASN " " N  " 7 0 0 2F2FFF  N404  2 1 0.066082792 -1.7257647 -1.0283952 1 <> 404 1 404 404 14.54 1948 1436 2139 338 -442 -586 <>
  405 3 -5.185089 37.717918 17.787985 219 " " N "A" 2 0.14000 0.14000 "ASN " " CA " 6 0 0 A0A0A0  C405  2 1 -1.8811874 4.0675923 4.0657513 1 <> 405 1 405 405 15.6 2074 1540 2312 323 -474 -642 <>
  406 2 -4.074827 36.842328 18.328578 219 " " N "A" 2 0.50000 0.50000 "ASN " " C  " 6 0 0 A0A0A0  C406  2 1 -2.4650331 -5.9100253 6.9145317 0 <> 406 1 406 406 15.07 1989 1530 2206 316 -478 -656 <>
  407 15 -4.303250 36.054190 19.250600 219 " " N "A" 75 -0.50000 -0.50000 "ASN " " O  " 8 0 0 FF5757  O407  2 1 -1.4160497 -1.4261643 6.8460138 0 <> 407 1 407 407 15.08 1984 1597 2148 354 -481 -688 <>
  408 2 -4.789613 39.460293 19.588200 219 " " N "A" 2 0.50000 0.50000 "ASN " " CG " 6 0 0 A0A0A0  C408  2 1 0.20304648 -3.2510848 -4.6314622 0 <> 408 1 408 408 19.98 2645 2030 2916 379 -496 -705 <>
  409 15 -3.866110 39.933156 18.962459 219 " " N "A" 75 -0.50000 -0.50000 "ASN " " OD1" 8 0 0 FF5757  O409  2 1 2.542878 -8.0288753 -0.51663214 0 <> 409 1 409 409 28.04 3665 3078 3911 425 -494 -735 <>
  410 25 -4.964073 39.683132 20.893166 219 " " N "A" 38 -0.76000 -0.76000 "ASN " " ND2" 7 0 0 2F2FFF  N410  2 1 -6.1548412 -5.6490222 -0.54404122 2 <> 410 1 410 410 19.12 2551 1851 2864 344 -494 -660 <>
  411 3 -5.807900 38.530158 18.957407 219 " " N "A" 2 -0.12000 -0.12000 "ASN " " CB " 6 0 0 A0A0A0  C411  2 1 -4.4315605 2.7525135 2.6257991 2 <> 411 1 411 411 16.68 2211 1664 2463 362 -499 -718 <>
  412 43 -4.238759 40.204451 21.364591 219 " " N "A" 21 0.38000 0.38000 "ASN " "HD22" 1 0 0 FFFFFF  H412  2 1 -20.135146 32.5316 -21.256091 0 <> 412 1 412 412 <> <> <> <> <> <> <> <>
  413 43 -5.806361 39.305820 21.303397 219 " " N "A" 21 0.38000 0.38000 "ASN " "HD21" 1 0 0 FFFFFF  H413  2 1 -0.016367376 -15.095802 3.3707511 0 <> 413 1 413 413 <> <> <> <> <> <> <> <>
  414 43 -6.538937 36.129414 17.785201 219 " " N "A" 21 0.30000 0.30000 "ASN " " H  " 1 0 0 FFFFFF  H414  2 1 -23.69439 -9.1597208 -24.562496 0 <> 414 1 414 414 <> <> <> <> <> <> <> <>
  415 41 -4.805434 38.449150 17.074362 219 " " N "A" 21 0.06000 0.06000 "ASN " " HA " 1 0 0 FFFFFF  H415  2 1 -56.88347 8.4845055 -20.670139 0 <> 415 1 415 415 <> <> <> <> <> <> <> <>
  416 41 -6.603917 39.126729 18.511807 219 " " N "A" 21 0.06000 0.06000 "ASN " " HB2" 1 0 0 FFFFFF  H416  2 1 -32.8567 -23.418783 18.366101 0 <> 416 1 416 416 <> <> <> <> <> <> <> <>
  417 41 -6.178209 37.801719 19.678757 219 " " N "A" 21 0.06000 0.06000 "ASN " " HB3" 1 0 0 FFFFFF  H417  2 1 -12.024891 11.760863 7.8246316 0 <> 417 1 417 417 <> <> <> <> <> <> <> <>
  418 25 -2.826471 36.963739 17.830570 220 " " I "A" 38 -0.50000 -0.50000 "ILE " " N  " 7 0 0 2F2FFF  N418  2 1 3.5053941 6.8451963 -3.4064581 1 <> 418 1 418 418 14.18 1869 1393 2125 269 -477 -628 <>
  419 3 -1.644015 36.147859 18.211651 220 " " I "A" 2 0.14000 0.14000 "ILE " " CA " 6 0 0 A0A0A0  C419  2 1 -2.4758329 -3.0659641 2.4633275 1 <> 419 1 419 419 14.78 1926 1519 2170 260 -481 -634 <>
  420 2 -0.960707 37.024469 19.170577 220 " " I "A" 2 0.50000 0.50000 "ILE " " C  " 6 0 0 A0A0A0  C420  2 1 6.8266332 7.5663822 -2.6008088 0 <> 420 1 420 420 16.26 2092 1698 2389 258 -522 -714 <>
  421 15 -0.320609 38.044355 18.765440 220 " " I "A" 75 -0.50000 -0.50000 "ILE " " O  " 8 0 0 FF5757  O421  2 1 2.6309723 3.852205 -1.0100772 0 <> 421 1 421 421 16.8 2154 1698 2533 222 -536 -733 <>
  422 3 -0.724995 35.903872 17.030704 220 " " I "A" 2 -0.06000 -0.06000 "ILE " " CB " 6 0 0 A0A0A0  C422  2 1 -4.1617968 -0.0084503613 -1.74264 1 <> 422 1 422 422 13.88 1808 1386 2078 211 -459 -570 <>
  423 3 -1.336508 35.079464 15.838186 220 " " I "A" 2 -0.12000 -0.12000 "ILE " " CG1" 6 0 0 A0A0A0  C423  2 1 -1.1774703 0.74550556 -5.8143775 2 <> 423 1 423 423 14.33 1885 1454 2104 213 -422 -496 <>
  424 3 0.619826 35.265417 17.283911 220 " " I "A" 2 -0.18000 -0.18000 "ILE " " CG2" 6 0 0 A0A0A0  C424  2 1 0.52408231 -2.4967927 -2.5868889 3 <> 424 1 424 424 13.24 1703 1354 1972 205 -467 -581 <>
  425 3 -1.092476 35.528893 14.389816 220 " " I "A" 2 -0.18000 -0.18000 "ILE " " CD1" 6 0 0 A0A0A0  C425  2 1 5.3969518 -5.7664757 8.9819879 3 <> 425 1 425 425 16.34 2146 1672 2392 166 -400 -435 <>
  426 41 -0.590513 36.916722 16.651032 220 " " I "A" 21 0.06000 0.06000 "ILE " " HB " 1 0 0 FFFFFF  H426  2 1 -10.486358 -9.4512067 -29.173259 0 <> 426 1 426 426 <> <> <> <> <> <> <> <>
  427 41 -2.406579 34.983270 16.022015 220 " " I "A" 21 0.06000 0.06000 "ILE " "HG13" 1 0 0 FFFFFF  H427  2 1 0.21614707 18.764243 11.72676 0 <> 427 1 427 427 <> <> <> <> <> <> <> <>
  428 41 -0.986650 34.047687 15.872002 220 " " I "A" 21 0.06000 0.06000 "ILE " "HG12" 1 0 0 FFFFFF  H428  2 1 5.4658729 2.7677965 -12.84326 0 <> 428 1 428 428 <> <> <> <> <> <> <> <>
  429 41 1.146390 35.070677 16.349614 220 " " I "A" 21 0.06000 0.06000 "ILE " "HG21" 1 0 0 FFFFFF  H429  2 1 -17.963952 -17.331341 -9.9145744 0 <> 429 1 429 429 <> <> <> <> <> <> <> <>
  430 41 1.260512 35.809578 17.977816 220 " " I "A" 21 0.06000 0.06000 "ILE " "HG22" 1 0 0 FFFFFF  H430  2 1 17.622045 -21.000027 -3.8632869 0 <> 430 1 430 430 <> <> <> <> <> <> <> <>
  431 41 0.530232 34.303852 17.789354 220 " " I "A" 21 0.06000 0.06000 "ILE " "HG23" 1 0 0 FFFFFF  H431  2 1 3.3160792 -23.541709 -42.128257 0 <> 431 1 431 431 <> <> <> <> <> <> <> <>
  432 41 -1.774858 36.310573 14.055997 220 " " I "A" 21 0.06000 0.06000 "ILE " "HD11" 1 0 0 FFFFFF  H432  2 1 20.234327 -5.2033109 -20.029417 0 <> 432 1 432 432 <> <> <> <> <> <> <> <>
  433 41 -0.131912 36.043672 14.410234 220 " " I "A" 21 0.06000 0.06000 "ILE " "HD12" 1 0 0 FFFFFF  H433  2 1 7.3221287 -8.5489002 -11.437571 0 <> 433 1 433 433 <> <> <> <> <> <> <> <>
  434 41 -1.112626 34.767915 13.609685 220 " " I "A" 21 0.06000 0.06000 "ILE " "HD13" 1 0 0 FFFFFF  H434  2 1 8.1719619 -6.4874414 9.6135613 0 <> 434 1 434 434 <> <> <> <> <> <> <> <>
  435 43 -2.658186 37.545431 17.022231 220 " " I "A" 21 0.30000 0.30000 "ILE " " H  " 1 0 0 FFFFFF  H435  2 1 2.4303354 17.263184 3.8666581 0 <> 435 1 435 435 <> <> <> <> <> <> <> <>
  436 41 -2.000629 35.217242 18.653108 220 " " I "A" 21 0.06000 0.06000 "ILE " " HA " 1 0 0 FFFFFF  H436  2 1 15.275012 -11.193526 -0.3307187 0 <> 436 1 436 436 <> <> <> <> <> <> <> <>
  437 25 -1.060620 36.711974 20.407847 221 " " H "A" 38 -0.50000 -0.50000 "HIS " " N  " 7 0 0 2F2FFF  N437  0 1 1.4625832 -0.80745824 -2.7135187 1 <> 437 1 437 437 17.35 2219 1904 2469 298 -541 -761 <>
  438 3 -0.582008 37.601189 21.541137 221 " " H "A" 2 0.14000 0.14000 "HIS " " CA " 6 0 0 A0A0A0  C438  0 1 -4.4451074 -4.8804629 -0.24740985 1 <> 438 1 438 438 19.19 2427 2142 2721 302 -586 -845 <>
  439 2 0.954416 37.770976 21.555633 221 " " H "A" 2 0.50000 0.50000 "HIS " " C  " 6 0 0 A0A0A0  C439  0 1 0.16624374 -5.4725868 -2.1763473 0 <> 439 1 439 439 20.45 2565 2367 2838 305 -596 -846 <>
  440 15 1.533242 38.879510 21.680896 221 " " H "A" 75 -0.50000 -0.50000 "HIS " " O  " 8 0 0 FF5757  O440  0 1 -1.5313141 1.6547231 0.041061425 0 <> 440 1 440 440 19.33 2430 2262 2653 305 -566 -780 <>
  441 3 -1.054834 37.004009 22.875852 221 " " H "A" 2 -0.00500 -0.00500 "HIS " " CB " 6 0 0 A0A0A0  C441  0 1 -4.139037 1.1503562 -1.5857035 2 <> 441 1 441 441 19.81 2512 2245 2769 355 -610 -918 <>
  442 2 -0.574530 37.739893 24.100759 221 " " H "A" 2 0.01500 0.01500 "HIS " " CG " 6 0 0 A0A0A0  C442  0 1 -3.4651156 4.5308984 -10.036024 0 <> 442 1 442 442 22.21 2833 2482 3125 356 -607 -929 <>
  443 25 0.146933 37.161873 25.151371 221 " " H "A" 38 -0.57000 -0.57000 "HIS " " ND1" 7 0 0 2F2FFF  N443  0 1 1.7215279 -6.234573 2.6670305 1 <> 443 1 443 443 26.6 3381 2963 3764 332 -635 -984 <>
  444 2 -0.700760 39.025453 24.566225 221 " " H "A" 2 -0.01500 -0.01500 "HIS " " CD2" 6 0 0 A0A0A0  C444  0 1 3.8207319 1.9438168 -1.7817962 1 <> 444 1 444 444 24.05 3089 2708 3341 378 -579 -893 <>
  445 2 0.435935 38.118366 26.077051 221 " " H "A" 2 0.29500 0.29500 "HIS " " CE1" 6 0 0 A0A0A0  C445  0 1 -2.5777046 3.983839 5.3131288 1 <> 445 1 445 445 25.64 3281 2790 3672 343 -626 -979 <>
  446 25 -0.098513 39.298952 25.794071 221 " " H "A" 38 -0.49000 -0.49000 "HIS " " NE2" 7 0 0 2F2FFF  N446  0 1 -2.313833 -3.6387938 1.5732451 0 <> 446 1 446 446 23.32 3004 2539 3318 372 -594 -926 <>
  447 41 -0.713332 35.975498 22.992628 221 " " H "A" 21 0.06000 0.06000 "HIS " " HB3" 1 0 0 FFFFFF  H447  0 1 36.130713 14.218999 -4.2483356 0 <> 447 1 447 447 <> <> <> <> <> <> <> <>
  448 41 -2.141007 37.069100 22.939835 221 " " H "A" 21 0.06000 0.06000 "HIS " " HB2" 1 0 0 FFFFFF  H448  0 1 -3.4265467 8.1805609 3.3571197 0 <> 448 1 448 448 <> <> <> <> <> <> <> <>
  449 43 0.431138 36.194793 25.087469 221 " " H "A" 21 0.42000 0.42000 "HIS " " HD1" 1 0 0 FFFFFF  H449  0 1 -19.719072 -12.409402 0.75798049 0 <> 449 1 449 449 <> <> <> <> <> <> <> <>
  450 41 -1.083569 39.852360 23.986502 221 " " H "A" 21 0.11500 0.11500 "HIS " " HD2" 1 0 0 FFFFFF  H450  0 1 -3.7098733 3.8080287 5.8500421 0 <> 450 1 450 450 <> <> <> <> <> <> <> <>
  451 41 1.005133 38.017199 26.989290 221 " " H "A" 21 0.11500 0.11500 "HIS " " HE1" 1 0 0 FFFFFF  H451  0 1 -3.3241407 15.144806 7.0166206 0 <> 451 1 451 451 <> <> <> <> <> <> <> <>
  452 43 -1.682922 35.940858 20.603359 221 " " H "A" 21 0.30000 0.30000 "HIS " " H  " 1 0 0 FFFFFF  H452  0 1 13.499372 -11.325442 -5.8849266 0 <> 452 1 452 452 <> <> <> <> <> <> <> <>
  453 41 -0.968063 38.580950 21.259846 221 " " H "A" 21 0.06000 0.06000 "HIS " " HA " 1 0 0 FFFFFF  H453  0 1 17.365639 -0.6760459 -15.536939 0 <> 453 1 453 453 <> <> <> <> <> <> <> <>
  454 25 1.577212 36.620359 21.316210 222 " " D "A" 38 -0.50000 -0.50000 "ASP " " N  " 7 0 0 2F2FFF  N454  0 1 5.8894447 -1.9721714 3.5613861 1 <> 454 1 454 454 22.77 2831 2673 3148 308 -641 -924 <>
  455 3 3.039550 36.422390 21.171649 222 " " D "A" 2 0.14000 0.14000 "ASP " " CA " 6 0 0 A0A0A0  C455  0 1 -2.609128 13.435205 2.6774812 1 <> 455 1 455 455 25.68 3172 3099 3485 313 -660 -936 <>
  456 2 3.205846 34.997486 20.565422 222 " " D "A" 2 0.50000 0.50000 "ASP " " C  " 6 0 0 A0A0A0  C456  0 1 -0.77649021 1.290355 4.5489595 0 <> 456 1 456 456 25.65 3185 3186 3375 369 -648 -907 <>
  457 15 3.933098 34.968617 19.588675 222 " " D "A" 75 -0.50000 -0.50000 "ASP " " O  " 8 0 0 FF5757  O457  0 1 -3.9374336 -2.527577 6.0709009 0 <> 457 1 457 457 25.8 3199 3238 3366 364 -631 -855 <>
  458 2 5.096256 36.058812 22.657421 222 " " D "A" 2 0.70000 0.70000 "ASP " " CG " 6 0 0 A0A0A0  C458  0 1 -6.8408033 -0.036318923 3.3096429 0 <> 458 1 458 458 33.11 4053 3954 4575 248 -726 -1062 <>
  459 15 6.015096 36.576521 22.008112 222 " " D "A" 75 -0.80000 -0.80000 "ASP " " OD1" 8 0 0 FF5757  O459  0 1 -0.59713593 -2.615502 -10.223716 0 <> 459 1 459 459 36.76 4521 4365 5083 199 -688 -991 <>
  460 18 5.194565 35.183016 23.554077 222 " " D "A" 75 -0.80000 -0.80000 "ASP " " OD2" 8 -1 0 FF5757  O460  0 1 0.75897766 2.6186324 3.6494557 0 <> 460 1 460 460 37.24 4550 4456 5142 245 -769 -1152 <>
  461 3 3.750491 36.699699 22.491777 222 " " D "A" 2 -0.22000 -0.22000 "ASP " " CB " 6 0 0 A0A0A0  C461  0 1 -9.0887716 -3.3566795 2.2414327 2 <> 461 1 461 461 27.5 3367 3332 3749 315 -717 -1039 <>
  462 43 0.979489 35.852505 21.045599 222 " " D "A" 21 0.30000 0.30000 "ASP " " H  " 1 0 0 FFFFFF  H462  0 1 9.3185088 -5.855563 7.0063116 0 <> 462 1 462 462 <> <> <> <> <> <> <> <>
  463 41 3.450656 37.116008 20.438176 222 " " D "A" 21 0.06000 0.06000 "ASP " " HA " 1 0 0 FFFFFF  H463  0 1 -3.4395918 2.593032 -8.0410229 0 <> 463 1 463 463 <> <> <> <> <> <> <> <>
  464 41 3.997690 37.761147 22.473586 222 " " D "A" 21 0.06000 0.06000 "ASP " " HB2" 1 0 0 FFFFFF  H464  0 1 -2.071328 -4.8229526 12.04375 0 <> 464 1 464 464 <> <> <> <> <> <> <> <>
  465 41 3.178486 36.431597 23.380053 222 " " D "A" 21 0.06000 0.06000 "ASP " " HB3" 1 0 0 FFFFFF  H465  0 1 13.544663 -13.529908 13.745713 0 <> 465 1 465 465 <> <> <> <> <> <> <> <>
  466 25 2.552737 33.915629 21.032285 223 " " Q "A" 38 -0.50000 -0.50000 "GLN " " N  " 7 0 0 2F2FFF  N466  0 1 0.90812418 -2.3349394 3.6106344 1 <> 466 1 466 466 26.35 3293 3314 3404 423 -653 -939 <>
  467 3 2.397039 32.623339 20.331610 223 " " Q "A" 2 0.14000 0.14000 "GLN " " CA " 6 0 0 A0A0A0  C467  0 1 -2.5403771 5.4234222 -1.7619311 1 <> 467 1 467 467 27.1 3405 3497 3394 482 -642 -920 <>
  468 2 0.954213 32.118079 20.466876 223 " " Q "A" 2 0.50000 0.50000 "GLN " " C  " 6 0 0 A0A0A0  C468  0 1 2.3346122 -5.9575211 -0.23761055 0 <> 468 1 468 468 25.39 3223 3290 3133 502 -589 -856 <>
  469 15 0.387287 31.702558 19.467798 223 " " Q "A" 75 -0.50000 -0.50000 "GLN " " O  " 8 0 0 FF5757  O469  0 1 -0.94513612 1.2042017 4.3848462 0 <> 469 1 469 469 25.53 3259 3375 3068 547 -569 -828 <>
  470 25 2.765217 30.254463 23.090713 223 " " Q "A" 38 -0.76000 -0.76000 "GLN " " NE2" 7 0 0 2F2FFF  N470  0 1 -2.8737981 -7.6694504 5.9793799 2 <> 470 1 470 470 37.63 4688 5060 4551 640 -812 -1154 <>
  471 3 3.508647 31.633927 20.651034 223 " " Q "A" 2 -0.12000 -0.12000 "GLN " " CB " 6 0 0 A0A0A0  C471  0 1 3.5122301 -8.1630121 6.4126639 2 <> 471 1 471 471 28.31 3552 3706 3497 537 -690 -1011 <>
  472 3 3.128648 30.131285 20.626437 223 " " Q "A" 2 -0.12000 -0.12000 "GLN " " CG " 6 0 0 A0A0A0  C472  0 1 -0.75425113 -1.4967431 0.31764502 2 <> 472 1 472 472 31.03 3860 4077 3851 535 -743 -1065 <>
  473 2 2.495376 29.626779 21.942264 223 " " Q "A" 2 0.50000 0.50000 "GLN " " CD " 6 0 0 A0A0A0  C473  0 1 -2.9132467 3.7681723 0.27985005 0 <> 473 1 473 473 31.6 3929 4219 3860 599 -792 -1155 <>
  474 15 1.699769 28.663365 21.903734 223 " " Q "A" 75 -0.50000 -0.50000 "GLN " " OE1" 8 0 0 FF5757  O474  0 1 0.24650091 -5.5585196 -4.7802394 0 <> 474 1 474 474 36.57 4561 4832 4503 614 -813 -1225 <>
  475 43 2.471703 29.808831 23.948245 223 " " Q "A" 21 0.38000 0.38000 "GLN " "HE22" 1 0 0 FFFFFF  H475  0 1 12.30382 -10.887481 9.5020189 0 <> 475 1 475 475 <> <> <> <> <> <> <> <>
  476 43 3.339531 31.072390 23.236498 223 " " Q "A" 21 0.38000 0.38000 "GLN " "HE21" 1 0 0 FFFFFF  H476  0 1 -23.803978 6.9301911 6.5216419 0 <> 476 1 476 476 <> <> <> <> <> <> <> <>
  477 43 2.170292 33.925535 21.967025 223 " " Q "A" 21 0.30000 0.30000 "GLN " " H  " 1 0 0 FFFFFF  H477  0 1 -12.791666 -3.1074562 -1.9863643 0 <> 477 1 477 477 <> <> <> <> <> <> <> <>
  478 41 2.492115 32.728215 19.250840 223 " " Q "A" 21 0.06000 0.06000 "GLN " " HA " 1 0 0 FFFFFF  H478  0 1 -4.047823 -16.410322 -4.0132316 0 <> 478 1 478 478 <> <> <> <> <> <> <> <>
  479 41 3.934556 31.921430 21.612305 223 " " Q "A" 21 0.06000 0.06000 "GLN " " HB3" 1 0 0 FFFFFF  H479  0 1 17.325869 0.57334673 -2.3206496 0 <> 479 1 479 479 <> <> <> <> <> <> <> <>
  480 41 4.414171 31.729588 20.051887 223 " " Q "A" 21 0.06000 0.06000 "GLN " " HB2" 1 0 0 FFFFFF  H480  0 1 -1.3088038 -29.629689 -4.301102 0 <> 480 1 480 480 <> <> <> <> <> <> <> <>
  481 41 4.013505 29.535770 20.401738 223 " " Q "A" 21 0.06000 0.06000 "GLN " " HG3" 1 0 0 FFFFFF  H481  0 1 -17.425099 -24.571486 -4.1771986 0 <> 481 1 481 481 <> <> <> <> <> <> <> <>
  482 41 2.434575 29.853843 19.833095 223 " " Q "A" 21 0.06000 0.06000 "GLN " " HG2" 1 0 0 FFFFFF  H482  0 1 -13.112271 23.678853 2.3251445 0 <> 482 1 482 482 <> <> <> <> <> <> <> <>
  483 25 0.409053 32.284409 21.612469 224 " " E "A" 38 -0.50000 -0.50000 "GLU " " N  " 7 0 0 2F2FFF  N483  0 1 -3.4446873 -1.6542075 0.59973078 1 <> 483 1 483 483 23.96 3051 3044 3009 470 -566 -832 <>
  484 3 -0.971236 32.104974 22.048770 224 " " E "A" 2 0.14000 0.14000 "GLU " " CA " 6 0 0 A0A0A0  C484  0 1 4.186578 10.01292 -1.9612834 1 <> 484 1 484 484 22.51 2893 2864 2796 486 -519 -780 <>
  485 2 -1.938219 32.812392 21.138246 224 " " E "A" 2 0.50000 0.50000 "GLU " " C  " 6 0 0 A0A0A0  C485  0 1 -4.2449187 2.5149358 1.274344 0 <> 485 1 485 485 20.48 2639 2528 2613 440 -501 -743 <>
  486 15 -1.945468 34.037533 21.087502 224 " " E "A" 75 -0.50000 -0.50000 "GLU " " O  " 8 0 0 FF5757  O486  0 1 8.6650626 -5.9351951 -5.9618357 0 <> 486 1 486 486 19.95 2562 2399 2620 404 -525 -770 <>
  487 15 0.645851 34.616211 25.307413 224 " " E "A" 75 -0.80000 -0.80000 "GLU " " OE1" 8 0 0 FF5757  O487  0 1 1.8366123 4.8548425 -1.5599217 0 <> 487 1 487 487 30.87 3977 4032 3719 649 -548 -963 <>
  488 18 1.775716 33.651212 23.699871 224 " " E "A" 75 -0.80000 -0.80000 "GLU " " OE2" 8 -1 0 FF5757  O488  0 1 -1.9371974 2.3051065 6.5551302 0 <> 488 1 488 488 30.88 3964 3910 3859 604 -587 -1029 <>
  489 3 -1.144677 32.491791 23.563602 224 " " E "A" 2 -0.12000 -0.12000 "GLU " " CB " 6 0 0 A0A0A0  C489  0 1 -2.8087714 -2.3594508 0.219857 2 <> 489 1 489 489 23.28 3002 2999 2845 542 -524 -833 <>
  490 3 0.004225 32.387905 24.556983 224 " " E "A" 2 -0.22000 -0.22000 "GLU " " CG " 6 0 0 A0A0A0  C490  0 1 4.8863384 2.7768519 4.1966028 2 <> 490 1 490 490 24.93 3201 3163 3108 543 -565 -918 <>
  491 2 0.834396 33.636232 24.517948 224 " " E "A" 2 0.70000 0.70000 "GLU " " CD " 6 0 0 A0A0A0  C491  0 1 -3.8076156 -3.5847122 2.8916513 0 <> 491 1 491 491 26.25 3380 3371 3224 602 -568 -974 <>
  492 43 1.086075 32.651934 22.265662 224 " " E "A" 21 0.30000 0.30000 "GLU " " H  " 1 0 0 FFFFFF  H492  0 1 7.9543003 31.970126 -30.134097 0 <> 492 1 492 492 <> <> <> <> <> <> <> <>
  493 41 -1.106965 31.027752 22.145070 224 " " E "A" 21 0.06000 0.06000 "GLU " " HA " 1 0 0 FFFFFF  H493  0 1 4.0085902 10.244609 0.37923454 0 <> 493 1 493 493 <> <> <> <> <> <> <> <>
  494 41 -2.020904 31.921017 23.871089 224 " " E "A" 21 0.06000 0.06000 "GLU " " HB3" 1 0 0 FFFFFF  H494  0 1 -8.6157865 7.2646719 1.5367256 0 <> 494 1 494 494 <> <> <> <> <> <> <> <>
  495 41 -1.498517 33.518870 23.653069 224 " " E "A" 21 0.06000 0.06000 "GLU " " HB2" 1 0 0 FFFFFF  H495  0 1 3.4781895 -0.6280675 5.2084409 0 <> 495 1 495 495 <> <> <> <> <> <> <> <>
  496 41 0.695396 31.581174 24.312908 224 " " E "A" 21 0.06000 0.06000 "GLU " " HG3" 1 0 0 FFFFFF  H496  0 1 -5.9905083 -1.5687275 -12.241282 0 <> 496 1 496 496 <> <> <> <> <> <> <> <>
  497 41 -0.438871 32.102989 25.511230 224 " " E "A" 21 0.06000 0.06000 "GLU " " HG2" 1 0 0 FFFFFF  H497  0 1 8.9671232 -0.41768565 5.1376948 0 <> 497 1 497 497 <> <> <> <> <> <> <> <>
  498 25 -2.667552 32.127929 20.275342 225 " " T "A" 38 -0.50000 -0.50000 "THR " " N  " 7 0 0 2F2FFF  N498  2 1 -4.8019248 3.5029892 -3.3623501 1 <> 498 1 498 498 17.85 2322 2198 2261 443 -457 -682 <>
  499 3 -3.668463 32.614499 19.398708 225 " " T "A" 2 0.14000 0.14000 "THR " " CA " 6 0 0 A0A0A0  C499  2 1 3.0793182 -1.0278485 5.9244454 1 <> 499 1 499 499 15.78 2068 1872 2058 413 -441 -650 <>
  500 2 -5.039595 32.601454 20.117141 225 " " T "A" 2 0.50000 0.50000 "THR " " C  " 6 0 0 A0A0A0  C500  2 1 -8.9946819 -5.5678123 -0.95196744 0 <> 500 1 500 500 15.78 2078 1883 2034 451 -423 -659 <>
  501 15 -5.495106 31.536450 20.455274 225 " " T "A" 75 -0.50000 -0.50000 "THR " " O  " 8 0 0 FF5757  O501  2 1 2.4774075 2.0451237 -2.7502875 0 <> 501 1 501 501 16.16 2132 1989 2020 482 -392 -638 <>
  502 3 -3.646481 31.667091 18.119573 225 " " T "A" 2 0.20500 0.20500 "THR " " CB " 6 0 0 A0A0A0  C502  2 1 -0.8439373 -9.0782999 -1.3576053 1 <> 502 1 502 502 15.39 2021 1808 2018 374 -409 -568 <>
  503 16 -3.788538 30.331553 18.481083 225 " " T "A" 75 -0.68300 -0.68300 "THR " " OG1" 8 0 0 FF5757  O503  2 1 0.32412362 2.3903413 -1.1743568 1 <> 503 1 503 503 15.25 1991 1764 2038 334 -427 -566 <>
  504 3 -2.405019 31.793280 17.209565 225 " " T "A" 2 -0.18000 -0.18000 "THR " " CG2" 6 0 0 A0A0A0  C504  2 1 -5.7317641 -0.58822879 -2.2539422 3 <> 504 1 504 504 14.67 1941 1665 1968 355 -391 -532 <>
  505 41 -4.547358 31.859022 17.536746 225 " " T "A" 21 0.06000 0.06000 "THR " " HB " 1 0 0 FFFFFF  H505  2 1 -2.1385076 -26.606708 -5.1288515 0 <> 505 1 505 505 <> <> <> <> <> <> <> <>
  506 42 -4.719667 30.263227 18.627220 225 " " T "A" 21 0.41800 0.41800 "THR " " HG1" 1 0 0 FFFFFF  H506  2 1 3.0340229 -21.923636 4.7239666 0 <> 506 1 506 506 <> <> <> <> <> <> <> <>
  507 41 -2.361998 31.021982 16.440569 225 " " T "A" 21 0.06000 0.06000 "THR " "HG21" 1 0 0 FFFFFF  H507  2 1 -16.690717 38.095238 -41.666306 0 <> 507 1 507 507 <> <> <> <> <> <> <> <>
  508 41 -2.476147 32.786427 16.766048 225 " " T "A" 21 0.06000 0.06000 "THR " "HG22" 1 0 0 FFFFFF  H508  2 1 17.923595 -2.8398618 -11.089654 0 <> 508 1 508 508 <> <> <> <> <> <> <> <>
  509 41 -1.473910 31.755097 17.774965 225 " " T "A" 21 0.06000 0.06000 "THR " "HG23" 1 0 0 FFFFFF  H509  2 1 -3.3367949 18.165539 -4.9314659 0 <> 509 1 509 509 <> <> <> <> <> <> <> <>
  510 43 -2.586518 31.128717 20.398279 225 " " T "A" 21 0.30000 0.30000 "THR " " H  " 1 0 0 FFFFFF  H510  2 1 -13.253568 4.0414715 6.5852548 0 <> 510 1 510 510 <> <> <> <> <> <> <> <>
  511 41 -3.431446 33.645234 19.135055 225 " " T "A" 21 0.06000 0.06000 "THR " " HA " 1 0 0 FFFFFF  H511  2 1 -2.7163003 -6.4676051 -20.552098 0 <> 511 1 511 511 <> <> <> <> <> <> <> <>
  512 25 -5.616279 33.798631 20.410207 226 " " I "A" 38 -0.50000 -0.50000 "ILE " " N  " 7 0 0 2F2FFF  N512  2 1 -8.7293804 2.7992171 -5.9050099 1 <> 512 1 512 512 14.6 1931 1678 1940 448 -439 -691 <>
  513 3 -7.007531 33.860129 20.818295 226 " " I "A" 2 0.14000 0.14000 "ILE " " CA " 6 0 0 A0A0A0  C513  2 1 -3.8821928 -1.7895085 0.45970212 1 <> 513 1 513 513 15.72 2078 1824 2072 485 -426 -706 <>
  514 2 -7.897426 34.140896 19.605906 226 " " I "A" 2 0.50000 0.50000 "ILE " " C  " 6 0 0 A0A0A0  C514  2 1 2.2069097 -1.9028975 2.1448296 0 <> 514 1 514 514 14.7 1954 1655 1976 463 -401 -645 <>
  515 15 -7.588578 35.047851 18.886980 226 " " I "A" 75 -0.50000 -0.50000 "ILE " " O  " 8 0 0 FF5757  O515  2 1 -0.046897442 -0.64330695 6.3953077 0 <> 515 1 515 515 15.51 2062 1694 2139 426 -414 -625 <>
  516 3 -8.592071 35.237539 22.409929 226 " " I "A" 2 -0.18000 -0.18000 "ILE " " CG2" 6 0 0 A0A0A0  C516  2 1 5.3285822 -2.943973 -2.3949661 3 <> 516 1 516 516 18.45 2424 2137 2448 546 -447 -804 <>
  517 3 -4.919529 35.979600 22.847840 226 " " I "A" 2 -0.18000 -0.18000 "ILE " " CD1" 6 0 0 A0A0A0  C517  2 1 3.9695296 1.1231682 -0.38036466 3 <> 517 1 517 517 26.37 3412 3127 3480 531 -538 -937 <>
  518 3 -7.204460 35.038416 21.831428 226 " " I "A" 2 -0.06000 -0.06000 "ILE " " CB " 6 0 0 A0A0A0  C518  2 1 -8.9161644 1.6551269 0.13298351 1 <> 518 1 518 518 16.23 2140 1850 2174 505 -463 -786 <>
  519 3 -6.115182 34.968544 22.951124 226 " " I "A" 2 -0.12000 -0.12000 "ILE " " CG1" 6 0 0 A0A0A0  C519  2 1 2.4016124 -9.4418745 -5.1385372 2 <> 519 1 519 519 19.26 2517 2278 2523 528 -493 -855 <>
  520 41 -9.394626 35.101396 21.685037 226 " " I "A" 21 0.06000 0.06000 "ILE " "HG21" 1 0 0 FFFFFF  H520  2 1 6.4786959 -1.724242 -3.8973897 0 <> 520 1 520 520 <> <> <> <> <> <> <> <>
  521 41 -8.877675 34.451661 23.109163 226 " " I "A" 21 0.06000 0.06000 "ILE " "HG22" 1 0 0 FFFFFF  H521  2 1 -10.772078 11.698423 7.4854605 0 <> 521 1 521 521 <> <> <> <> <> <> <> <>
  522 41 -8.742907 36.172454 22.949642 226 " " I "A" 21 0.06000 0.06000 "ILE " "HG23" 1 0 0 FFFFFF  H522  2 1 -11.538267 -3.4320188 -6.2633794 0 <> 522 1 522 522 <> <> <> <> <> <> <> <>
  523 41 -4.222627 35.632323 23.610617 226 " " I "A" 21 0.06000 0.06000 "ILE " "HD11" 1 0 0 FFFFFF  H523  2 1 5.5704287 0.25503791 -2.2382753 0 <> 523 1 523 523 <> <> <> <> <> <> <> <>
  524 41 -4.412672 36.036800 21.884552 226 " " I "A" 21 0.06000 0.06000 "ILE " "HD12" 1 0 0 FFFFFF  H524  2 1 11.25582 31.482671 5.2562728 0 <> 524 1 524 524 <> <> <> <> <> <> <> <>
  525 41 -5.322309 36.952837 23.128327 226 " " I "A" 21 0.06000 0.06000 "ILE " "HD13" 1 0 0 FFFFFF  H525  2 1 9.9219031 3.5267542 -0.17271246 0 <> 525 1 525 525 <> <> <> <> <> <> <> <>
  526 43 -5.107676 34.642649 20.188727 226 " " I "A" 21 0.30000 0.30000 "ILE " " H  " 1 0 0 FFFFFF  H526  2 1 -24.541096 9.7670238 -15.66182 0 <> 526 1 526 526 <> <> <> <> <> <> <> <>
  527 41 -7.382431 33.006467 21.382922 226 " " I "A" 21 0.06000 0.06000 "ILE " " HA " 1 0 0 FFFFFF  H527  2 1 11.118627 -33.54672 -37.593908 0 <> 527 1 527 527 <> <> <> <> <> <> <> <>
  528 41 -6.944330 35.955786 21.303357 226 " " I "A" 21 0.06000 0.06000 "ILE " " HB " 1 0 0 FFFFFF  H528  2 1 -12.884691 0.22328032 -4.3094079 0 <> 528 1 528 528 <> <> <> <> <> <> <> <>
  529 41 -6.607820 35.154146 23.905565 226 " " I "A" 21 0.06000 0.06000 "ILE " "HG12" 1 0 0 FFFFFF  H529  2 1 3.3977695 -5.0685609 -5.4748139 0 <> 529 1 529 529 <> <> <> <> <> <> <> <>
  530 41 -5.716456 33.954732 22.987294 226 " " I "A" 21 0.06000 0.06000 "ILE " "HG13" 1 0 0 FFFFFF  H530  2 1 22.427653 -0.89927736 13.542269 0 <> 530 1 530 530 <> <> <> <> <> <> <> <>
  531 25 -8.915819 33.283697 19.440827 227 " " V "A" 38 -0.50000 -0.50000 "VAL " " N  " 7 0 0 2F2FFF  N531  2 1 -4.5502266 6.8837138 -2.2160642 1 <> 531 1 531 531 13.44 1793 1536 1778 485 -365 -616 <>
  532 3 -9.722892 33.148920 18.291361 227 " " V "A" 2 0.14000 0.14000 "VAL " " CA " 6 0 0 A0A0A0  C532  2 1 -16.51456 -0.33373392 -0.10748072 1 <> 532 1 532 532 13.23 1768 1482 1778 468 -344 -563 <>
  533 2 -11.152890 33.249928 18.763391 227 " " V "A" 2 0.50000 0.50000 "VAL " " C  " 6 0 0 A0A0A0  C533  2 1 -2.1366868 0.49092048 7.2814521 0 <> 533 1 533 533 14.23 1887 1609 1910 506 -337 -590 <>
  534 15 -11.691884 32.343257 19.393158 227 " " V "A" 75 -0.50000 -0.50000 "VAL " " O  " 8 0 0 FF5757  O534  2 1 -4.2294437 1.4898402 -2.0495992 0 <> 534 1 534 534 13.89 1837 1623 1820 540 -309 -602 <>
  535 3 -7.815273 31.724007 17.181409 227 " " V "A" 2 -0.18000 -0.18000 "VAL " " CG2" 6 0 0 A0A0A0  C535  2 1 -1.4209276 -1.8823846 -8.1764278 3 <> 535 1 535 535 12.77 1711 1459 1681 415 -312 -472 <>
  536 3 -9.328003 31.820833 17.519046 227 " " V "A" 2 -0.06000 -0.06000 "VAL " " CB " 6 0 0 A0A0A0  C536  2 1 -3.2381325 3.5981565 3.7337149 1 <> 536 1 536 536 13.55 1805 1563 1780 451 -305 -500 <>
  537 3 -10.146784 31.526809 16.304842 227 " " V "A" 2 -0.18000 -0.18000 "VAL " " CG1" 6 0 0 A0A0A0  C537  2 1 -4.28289 -4.4680804 3.2672434 3 <> 537 1 537 537 12.73 1699 1436 1703 438 -287 -456 <>
  538 41 -7.603326 32.711464 16.771399 227 " " V "A" 21 0.06000 0.06000 "VAL " "HG21" 1 0 0 FFFFFF  H538  2 1 -7.7859362 9.9135973 16.942432 0 <> 538 1 538 538 <> <> <> <> <> <> <> <>
  539 41 -7.161781 31.678456 18.052601 227 " " V "A" 21 0.06000 0.06000 "VAL " "HG22" 1 0 0 FFFFFF  H539  2 1 -13.880121 9.2501078 1.7514069 0 <> 539 1 539 539 <> <> <> <> <> <> <> <>
  540 41 -7.487372 30.926834 16.514253 227 " " V "A" 21 0.06000 0.06000 "VAL " "HG23" 1 0 0 FFFFFF  H540  2 1 -16.423611 -7.2641345 -9.1195597 0 <> 540 1 540 540 <> <> <> <> <> <> <> <>
  541 43 -9.173398 32.824796 20.302895 227 " " V "A" 21 0.30000 0.30000 "VAL " " H  " 1 0 0 FFFFFF  H541  2 1 -11.323634 -2.5757852 -9.2754651 0 <> 541 1 541 541 <> <> <> <> <> <> <> <>
  542 41 -9.435803 33.896701 17.552104 227 " " V "A" 21 0.06000 0.06000 "VAL " " HA " 1 0 0 FFFFFF  H542  2 1 0.079345128 -13.875333 -7.3610195 0 <> 542 1 542 542 <> <> <> <> <> <> <> <>
  543 41 -9.461061 30.975084 18.193663 227 " " V "A" 21 0.06000 0.06000 "VAL " " HB " 1 0 0 FFFFFF  H543  2 1 12.196871 12.919283 18.463621 0 <> 543 1 543 543 <> <> <> <> <> <> <> <>
  544 41 -10.205252 32.363919 15.609193 227 " " V "A" 21 0.06000 0.06000 "VAL " "HG11" 1 0 0 FFFFFF  H544  2 1 0.28581835 -7.2531414 -0.4681558 0 <> 544 1 544 544 <> <> <> <> <> <> <> <>
  545 41 -9.792585 30.716388 15.667767 227 " " V "A" 21 0.06000 0.06000 "VAL " "HG12" 1 0 0 FFFFFF  H545  2 1 -16.931293 3.3986489 -13.772243 0 <> 545 1 545 545 <> <> <> <> <> <> <> <>
  546 41 -11.103753 31.165368 16.681234 227 " " V "A" 21 0.06000 0.06000 "VAL " "HG13" 1 0 0 FFFFFF  H546  2 1 -5.3405037 -17.74971 -12.175813 0 <> 546 1 546 546 <> <> <> <> <> <> <> <>
  547 25 -11.619578 34.502241 18.673673 228 " " R "A" 38 -0.50000 -0.50000 "ARG " " N  " 7 0 0 2F2FFF  N547  2 1 -5.72765 -0.42727913 3.2070459 1 <> 547 1 547 547 15.01 1990 1644 2067 503 -360 -600 <>
  548 3 -13.015320 34.806114 18.794066 228 " " R "A" 2 0.14000 0.14000 "ARG " " CA " 6 0 0 A0A0A0  C548  2 1 -3.8634634 4.7248344 1.0649136 1 <> 548 1 548 548 17.15 2254 1908 2355 540 -357 -622 <>
  549 2 -13.648127 34.444240 17.443503 228 " " R "A" 2 0.50000 0.50000 "ARG " " C  " 6 0 0 A0A0A0  C549  2 1 0.79937302 7.4014751 -1.5966509 0 <> 549 1 549 549 15.59 2051 1700 2172 525 -340 -564 <>
  550 15 -13.022621 34.613237 16.425898 228 " " R "A" 75 -0.50000 -0.50000 "ARG " " O  " 8 0 0 FF5757  O550  2 1 -1.2707711 2.7860977 -7.0683242 0 <> 550 1 550 550 15.83 2094 1689 2231 490 -350 -521 <>
  551 25 -14.958674 36.870003 24.030387 228 " " R "A" 38 -0.79997 -0.79997 "ARG " " NH1" 7 0 0 2F2FFF  N551  2 1 -5.3127365 4.775991 -6.6559418 2 <> 551 1 551 551 34.02 4449 3719 4760 483 -507 -738 <>
  552 3 -13.137908 36.295874 18.948520 228 " " R "A" 2 -0.12000 -0.12000 "ARG " " CB " 6 0 0 A0A0A0  C552  2 1 5.765996 -1.4584233 4.2429424 2 <> 552 1 552 552 18.19 2395 1973 2545 552 -397 -670 <>
  553 3 -14.542244 36.776687 19.273214 228 " " R "A" 2 -0.05000 -0.05000 "ARG " " CG " 6 0 0 A0A0A0  C553  2 1 -9.5871666 2.087801 1.2248473 2 <> 553 1 553 553 21.09 2762 2350 2900 576 -418 -745 <>
  554 3 -14.710833 37.848868 20.415328 228 " " R "A" 2 0.19000 0.19000 "ARG " " CD " 6 0 0 A0A0A0  C554  2 1 -2.9013891 5.2545216 5.1864103 2 <> 554 1 554 554 23.01 3012 2523 3207 594 -453 -797 <>
  555 25 -14.382540 37.384384 21.737072 228 " " R "A" 38 -0.69997 -0.69997 "ARG " " NE " 7 0 0 2F2FFF  N555  2 1 8.7243244 -1.0073415 -5.2568079 1 <> 555 1 555 555 31.7 4130 3541 4374 554 -474 -763 <>
  556 2 -15.275005 37.193472 22.757615 228 " " R "A" 2 0.63990 0.63990 "ARG " " CZ " 6 0 0 A0A0A0  C556  2 1 2.0308133 0.30935867 2.2519864 0 <> 556 1 556 556 34.39 4479 3841 4747 519 -496 -776 <>
  557 31 -16.615030 37.395190 22.494004 228 " " R "A" 38 -0.79997 -0.79997 "ARG " " NH2" 7 1 0 2F2FFF  N557  2 1 3.6987166 1.1163228 5.0487816 2 <> 557 1 557 557 38.17 4948 4356 5198 521 -507 -828 <>
  558 43 -15.584770 36.996952 24.812682 228 " " R "A" 21 0.46000 0.46000 "ARG " "HH12" 1 0 0 FFFFFF  H558  2 1 16.412569 37.866437 5.3616591 0 <> 558 1 558 558 <> <> <> <> <> <> <> <>
  559 43 -13.987836 36.737227 24.275231 228 " " R "A" 21 0.46000 0.46000 "ARG " "HH11" 1 0 0 FFFFFF  H559  2 1 -9.910959 10.545036 14.704988 0 <> 559 1 559 559 <> <> <> <> <> <> <> <>
  560 43 -11.093553 35.172564 18.131397 228 " " R "A" 21 0.30000 0.30000 "ARG " " H  " 1 0 0 FFFFFF  H560  2 1 -4.4049249 -0.82809149 3.9946657 0 <> 560 1 560 560 <> <> <> <> <> <> <> <>
  561 41 -13.304337 34.255535 19.689296 228 " " R "A" 21 0.06000 0.06000 "ARG " " HA " 1 0 0 FFFFFF  H561  2 1 7.6060416 9.5035823 7.7067376 0 <> 561 1 561 561 <> <> <> <> <> <> <> <>
  562 41 -12.778054 36.758345 18.029431 228 " " R "A" 21 0.06000 0.06000 "ARG " " HB3" 1 0 0 FFFFFF  H562  2 1 9.3385894 -0.99586931 5.874471 0 <> 562 1 562 562 <> <> <> <> <> <> <> <>
  563 41 -12.557074 36.666403 19.793176 228 " " R "A" 21 0.06000 0.06000 "ARG " " HB2" 1 0 0 FFFFFF  H563  2 1 0.3082441 7.2221167 4.1880939 0 <> 563 1 563 563 <> <> <> <> <> <> <> <>
  564 41 -15.102607 35.883873 19.550664 228 " " R "A" 21 0.06000 0.06000 "ARG " " HG3" 1 0 0 FFFFFF  H564  2 1 18.992507 -16.843153 -1.9715603 0 <> 564 1 564 564 <> <> <> <> <> <> <> <>
  565 41 -15.041018 37.275734 18.442386 228 " " R "A" 21 0.06000 0.06000 "ARG " " HG2" 1 0 0 FFFFFF  H565  2 1 -7.0698268 23.37271 12.498617 0 <> 565 1 565 565 <> <> <> <> <> <> <> <>
  566 41 -15.730294 38.231962 20.370256 228 " " R "A" 21 0.06000 0.06000 "ARG " " HD3" 1 0 0 FFFFFF  H566  2 1 -0.71122354 9.8139761 -5.5984242 0 <> 566 1 566 566 <> <> <> <> <> <> <> <>
  567 41 -13.997507 38.625211 20.138631 228 " " R "A" 21 0.06000 0.06000 "ARG " " HD2" 1 0 0 FFFFFF  H567  2 1 -4.7156119 1.0562087 -11.269989 0 <> 567 1 567 567 <> <> <> <> <> <> <> <>
  568 43 -13.393460 37.232982 21.874546 228 " " R "A" 21 0.44000 0.44000 "ARG " " HE " 1 0 0 FFFFFF  H568  2 1 9.62431 -11.336973 -23.108292 0 <> 568 1 568 568 <> <> <> <> <> <> <> <>
  569 44 -16.953873 37.615637 21.568431 228 " " R "A" 21 0.46000 0.46000 "ARG " "HH21" 1 0 0 FFFFFF  H569  2 1 14.501348 -0.68034539 0.66612776 0 <> 569 1 569 569 <> <> <> <> <> <> <> <>
  570 44 -17.195434 37.622095 23.288833 228 " " R "A" 21 0.46000 0.46000 "ARG " "HH22" 1 0 0 FFFFFF  H570  2 1 1.7664551 -7.0169138 5.9596302 0 <> 570 1 570 570 <> <> <> <> <> <> <> <>
  571 25 -14.844649 33.857466 17.426688 229 " " S "A" 38 -0.50000 -0.50000 "SER " " N  " 7 0 0 2F2FFF  N571  2 1 7.120427 6.5425902 -1.2705335 1 <> 571 1 571 571 14.91 1945 1653 2066 553 -313 -565 <>
  572 3 -15.622269 33.426974 16.346090 229 " " S "A" 2 0.14000 0.14000 "SER " " CA " 6 0 0 A0A0A0  C572  2 1 -3.4496253 5.7813018 4.8458825 1 <> 572 1 572 572 14.91 1935 1652 2080 541 -298 -518 <>
  573 2 -16.989906 33.920668 16.522956 229 " " S "A" 2 0.50000 0.50000 "SER " " C  " 6 0 0 A0A0A0  C573  2 1 3.0434175 0.28038307 2.3782991 0 <> 573 1 573 573 15.19 1947 1693 2131 582 -293 -545 <>
  574 15 -17.521008 33.889078 17.675203 229 " " S "A" 75 -0.50000 -0.50000 "SER " " O  " 8 0 0 FF5757  O574  2 1 0.11828707 -0.72053567 -2.1193267 0 <> 574 1 574 574 17.36 2204 2011 2380 615 -272 -583 <>
  575 16 -15.942333 31.198741 17.240787 229 " " S "A" 75 -0.68300 -0.68300 "SER " " OG " 8 0 0 FF5757  O575  2 1 3.6675548 -6.5808167 -2.1698531 1 <> 575 1 575 575 15.92 2039 1827 2180 504 -246 -436 <>
  576 3 -15.466316 31.910972 16.088425 229 " " S "A" 2 0.14500 0.14500 "SER " " CB " 6 0 0 A0A0A0  C576  2 1 0.45435555 -9.8579308 2.7096467 2 <> 576 1 576 576 14.13 1827 1606 1938 518 -257 -475 <>
  577 42 -15.745839 31.805733 17.937905 229 " " S "A" 21 0.41800 0.41800 "SER " " HG " 1 0 0 FFFFFF  H577  2 1 2.6808296 22.866836 -27.532271 0 <> 577 1 577 577 <> <> <> <> <> <> <> <>
  578 43 -15.272596 33.832897 18.341212 229 " " S "A" 21 0.30000 0.30000 "SER " " H  " 1 0 0 FFFFFF  H578  2 1 -19.841852 -13.249659 -14.419121 0 <> 578 1 578 578 <> <> <> <> <> <> <> <>
  579 41 -15.116440 33.898967 15.503794 229 " " S "A" 21 0.06000 0.06000 "SER " " HA " 1 0 0 FFFFFF  H579  2 1 4.6821443 -0.65772421 6.1211053 0 <> 579 1 579 579 <> <> <> <> <> <> <> <>
  580 41 -16.076423 31.580664 15.247731 229 " " S "A" 21 0.06000 0.06000 "SER " " HB2" 1 0 0 FFFFFF  H580  2 1 12.051519 -13.203489 -4.392173 0 <> 580 1 580 580 <> <> <> <> <> <> <> <>
  581 41 -14.425600 31.716388 15.829293 229 " " S "A" 21 0.06000 0.06000 "SER " " HB3" 1 0 0 FFFFFF  H581  2 1 -3.2148457 -3.2511471 -16.987479 0 <> 581 1 581 581 <> <> <> <> <> <> <> <>
  582 25 -17.640319 34.317863 15.388787 230 " " V "A" 38 -0.50000 -0.50000 "VAL " " N  " 7 0 0 2F2FFF  N582  2 1 2.8496714 1.9891958 -11.858976 1 <> 582 1 582 582 14.73 1888 1594 2116 582 -314 -525 <>
  583 3 -19.056878 34.421660 15.215400 230 " " V "A" 2 0.14000 0.14000 "VAL " " CA " 6 0 0 A0A0A0  C583  2 1 -5.2786959 -4.3439162 -1.513857 1 <> 583 1 583 583 14.79 1867 1610 2141 619 -312 -545 <>
  584 2 -19.503178 33.490702 14.004930 230 " " V "A" 2 0.50000 0.50000 "VAL " " C  " 6 0 0 A0A0A0  C584  2 1 8.8992637 -4.6087434 6.1773535 0 <> 584 1 584 584 14.39 1799 1576 2092 599 -297 -497 <>
  585 15 -18.826125 33.543819 13.005547 230 " " V "A" 75 -0.50000 -0.50000 "VAL " " O  " 8 0 0 FF5757  O585  2 1 -3.7050456 0.60319049 -0.4071822 0 <> 585 1 585 585 13.45 1698 1423 1989 573 -318 -456 <>
  586 3 -20.976845 36.080581 14.966536 230 " " V "A" 2 -0.18000 -0.18000 "VAL " " CG2" 6 0 0 A0A0A0  C586  2 1 0.14836309 3.4546028 1.0543435 3 <> 586 1 586 586 17.86 2234 1951 2602 693 -354 -592 <>
  587 3 -19.197852 36.787771 16.276340 230 " " V "A" 2 -0.18000 -0.18000 "VAL " " CG1" 6 0 0 A0A0A0  C587  2 1 2.4533355 1.0868698 4.8814101 3 <> 587 1 587 587 16.72 2139 1773 2443 670 -370 -627 <>
  588 3 -19.487709 35.946939 15.108465 230 " " V "A" 2 -0.06000 -0.06000 "VAL " " CB " 6 0 0 A0A0A0  C588  2 1 -5.2597985 -2.2152083 -4.7718957 1 <> 588 1 588 588 16.09 2044 1712 2358 651 -355 -572 <>
  589 41 -21.402997 35.467005 15.760272 230 " " V "A" 21 0.06000 0.06000 "VAL " "HG21" 1 0 0 FFFFFF  H589  2 1 -18.587476 -10.656774 -19.913233 0 <> 589 1 589 589 <> <> <> <> <> <> <> <>
  590 41 -21.342424 37.092164 15.143042 230 " " V "A" 21 0.06000 0.06000 "VAL " "HG22" 1 0 0 FFFFFF  H590  2 1 8.0987729 2.2344644 24.514078 0 <> 590 1 590 590 <> <> <> <> <> <> <> <>
  591 41 -21.452746 35.730336 14.050597 230 " " V "A" 21 0.06000 0.06000 "VAL " "HG23" 1 0 0 FFFFFF  H591  2 1 10.333579 -0.83507816 -2.5973315 0 <> 591 1 591 591 <> <> <> <> <> <> <> <>
  592 41 -19.804360 36.686174 17.176299 230 " " V "A" 21 0.06000 0.06000 "VAL " "HG11" 1 0 0 FFFFFF  H592  2 1 2.6308968 -2.7159583 4.5717744 0 <> 592 1 592 592 <> <> <> <> <> <> <> <>
  593 41 -18.183477 36.680834 16.660669 230 " " V "A" 21 0.06000 0.06000 "VAL " "HG12" 1 0 0 FFFFFF  H593  2 1 2.340779 -12.696589 1.3432974 0 <> 593 1 593 593 <> <> <> <> <> <> <> <>
  594 41 -19.376821 37.853781 16.136013 230 " " V "A" 21 0.06000 0.06000 "VAL " "HG13" 1 0 0 FFFFFF  H594  2 1 6.1854023 0.86019109 -1.6003873 0 <> 594 1 594 594 <> <> <> <> <> <> <> <>
  595 43 -17.121522 34.383440 14.524699 230 " " V "A" 21 0.30000 0.30000 "VAL " " H  " 1 0 0 FFFFFF  H595  2 1 18.340744 -10.871504 -3.5341806 0 <> 595 1 595 595 <> <> <> <> <> <> <> <>
  596 41 -19.495667 34.059809 16.145252 230 " " V "A" 21 0.06000 0.06000 "VAL " " HA " 1 0 0 FFFFFF  H596  2 1 18.887756 -36.472718 -2.6128194 0 <> 596 1 596 596 <> <> <> <> <> <> <> <>
  597 41 -19.022293 36.398569 14.232382 230 " " V "A" 21 0.06000 0.06000 "VAL " " HB " 1 0 0 FFFFFF  H597  2 1 -15.802628 -18.601938 -18.820235 0 <> 597 1 597 597 <> <> <> <> <> <> <> <>
  598 25 -20.634710 32.794976 14.078634 231 " " L "A" 38 -0.50000 -0.50000 "LEU " " N  " 7 0 0 2F2FFF  N598  2 1 -7.3975317 2.5413659 7.7892925 1 <> 598 1 598 598 13.85 1693 1563 2005 610 -260 -506 <>
  599 3 -21.250935 32.028608 13.047340 231 " " L "A" 2 0.14000 0.14000 "LEU " " CA " 6 0 0 A0A0A0  C599  2 1 -1.4356922 4.3506486 -1.8062658 1 <> 599 1 599 599 14.2 1712 1628 2057 594 -244 -474 <>
  600 2 -22.639011 32.659855 12.900402 231 " " L "A" 2 0.50000 0.50000 "LEU " " C  " 6 0 0 A0A0A0  C600  2 1 -3.353137 0.64809884 -7.7447746 0 <> 600 1 600 600 15.39 1828 1778 2242 634 -258 -503 <>
  601 15 -23.232883 32.834417 13.970815 231 " " L "A" 75 -0.50000 -0.50000 "LEU " " O  " 8 0 0 FF5757  O601  2 1 -0.52766701 -1.0069191 -7.6672515 0 <> 601 1 601 601 16.17 1897 1908 2339 667 -236 -545 <>
  602 3 -20.446813 29.535114 13.415392 231 " " L "A" 2 -0.06000 -0.06000 "LEU " " CG " 6 0 0 A0A0A0  C602  2 1 2.3131562 -1.4838564 2.0299236 1 <> 602 1 602 602 13.8 1668 1649 1928 544 -167 -437 <>
  603 3 -19.172691 29.790198 14.301645 231 " " L "A" 2 -0.18000 -0.18000 "LEU " " CD2" 6 0 0 A0A0A0  C603  2 1 1.9925427 3.9225995 -7.4730838 3 <> 603 1 603 603 12.53 1484 1541 1735 530 -108 -420 <>
  604 3 -20.983087 28.143193 13.818024 231 " " L "A" 2 -0.18000 -0.18000 "LEU " " CD1" 6 0 0 A0A0A0  C604  2 1 -5.7028336 -5.3617194 1.4718143 3 <> 604 1 604 604 12.97 1593 1504 1830 506 -195 -395 <>
  605 3 -21.506578 30.591890 13.704625 231 " " L "A" 2 -0.12000 -0.12000 "LEU " " CB " 6 0 0 A0A0A0  C605  2 1 2.4405226 3.1205204 -8.4775247 2 <> 605 1 605 605 13.99 1662 1660 1992 575 -187 -463 <>
  606 41 -20.284646 29.507499 12.337875 231 " " L "A" 21 0.06000 0.06000 "LEU " " HG " 1 0 0 FFFFFF  H606  2 1 16.277135 -2.7526506 4.1640558 0 <> 606 1 606 606 <> <> <> <> <> <> <> <>
  607 41 -19.400552 29.804758 15.367462 231 " " L "A" 21 0.06000 0.06000 "LEU " "HD21" 1 0 0 FFFFFF  H607  2 1 16.265556 8.9007743 -4.4896444 0 <> 607 1 607 607 <> <> <> <> <> <> <> <>
  608 41 -18.504923 28.939751 14.164076 231 " " L "A" 21 0.06000 0.06000 "LEU " "HD22" 1 0 0 FFFFFF  H608  2 1 10.250863 12.094367 -17.90415 0 <> 608 1 608 608 <> <> <> <> <> <> <> <>
  609 41 -18.770486 30.780602 14.088502 231 " " L "A" 21 0.06000 0.06000 "LEU " "HD23" 1 0 0 FFFFFF  H609  2 1 -8.767881 5.9600211 -18.31094 0 <> 609 1 609 609 <> <> <> <> <> <> <> <>
  610 41 -21.923039 27.964698 13.295783 231 " " L "A" 21 0.06000 0.06000 "LEU " "HD11" 1 0 0 FFFFFF  H610  2 1 1.0397925 -0.89561302 -12.190275 0 <> 610 1 610 610 <> <> <> <> <> <> <> <>
  611 41 -20.240320 27.381417 13.581192 231 " " L "A" 21 0.06000 0.06000 "LEU " "HD12" 1 0 0 FFFFFF  H611  2 1 18.922152 15.649801 11.118041 0 <> 611 1 611 611 <> <> <> <> <> <> <> <>
  612 41 -21.210655 28.032929 14.878287 231 " " L "A" 21 0.06000 0.06000 "LEU " "HD13" 1 0 0 FFFFFF  H612  2 1 -17.693328 -2.6161906 -0.81621904 0 <> 612 1 612 612 <> <> <> <> <> <> <> <>
  613 43 -21.137784 32.706653 14.949965 231 " " L "A" 21 0.30000 0.30000 "LEU " " H  " 1 0 0 FFFFFF  H613  2 1 3.2289656 -10.917919 12.560324 0 <> 613 1 613 613 <> <> <> <> <> <> <> <>
  614 41 -20.704568 31.963233 12.106435 231 " " L "A" 21 0.06000 0.06000 "LEU " " HA " 1 0 0 FFFFFF  H614  2 1 -13.027405 -31.615467 -6.038389 0 <> 614 1 614 614 <> <> <> <> <> <> <> <>
  615 41 -21.773514 30.673104 14.758309 231 " " L "A" 21 0.06000 0.06000 "LEU " " HB2" 1 0 0 FFFFFF  H615  2 1 25.390246 -15.931222 -1.1951116 0 <> 615 1 615 615 <> <> <> <> <> <> <> <>
  616 41 -22.432880 30.172260 13.312233 231 " " L "A" 21 0.06000 0.06000 "LEU " " HB3" 1 0 0 FFFFFF  H616  2 1 4.3713596 0.2518133 -9.9677806 0 <> 616 1 616 616 <> <> <> <> <> <> <> <>
  617 25 -23.209684 32.835578 11.695316 232 " " D "A" 38 -0.50000 -0.50000 "ASP " " N  " 7 0 0 2F2FFF  N617  2 1 3.3907065 -0.17903708 -2.1328656 1 <> 617 1 617 617 16.19 1932 1845 2373 634 -296 -482 <>
  618 3 -24.530620 33.130833 11.373887 232 " " D "A" 2 0.14000 0.14000 "ASP " " CA " 6 0 0 A0A0A0  C618  2 1 0.4331333 2.6558325 1.1192157 1 <> 618 1 618 618 17.56 2069 2024 2581 673 -313 -506 <>
  619 2 -25.200813 31.845901 11.014696 232 " " D "A" 2 0.50000 0.50000 "ASP " " C  " 6 0 0 A0A0A0  C619  2 1 -4.811548 -3.1839043 2.393613 0 <> 619 1 619 619 16.84 1931 1983 2485 654 -280 -497 <>
  620 15 -24.617817 31.030753 10.335119 232 " " D "A" 75 -0.50000 -0.50000 "ASP " " O  " 8 0 0 FF5757  O620  2 1 -11.926746 0.1614816 -2.4373711 0 <> 620 1 620 620 15.89 1816 1862 2358 618 -283 -458 <>
  621 3 -24.627536 34.016137 10.088653 232 " " D "A" 2 -0.22000 -0.22000 "ASP " " CB " 6 0 0 A0A0A0  C621  2 1 4.0048358 1.0901171 4.7853728 2 <> 621 1 621 621 18.73 2243 2115 2759 690 -371 -488 <>
  622 2 -26.025663 34.396317 9.690638 232 " " D "A" 2 0.70000 0.70000 "ASP " " CG " 6 0 0 A0A0A0  C622  2 1 5.0988603 -1.8375046 13.595373 0 <> 622 1 622 622 20.91 2560 2333 3051 712 -401 -502 <>
  623 15 -26.759185 34.918318 10.559116 232 " " D "A" 75 -0.80000 -0.80000 "ASP " " OD1" 8 0 0 FF5757  O623  2 1 6.4509376 -1.0300539 0.9458687 0 <> 623 1 623 623 26.17 3212 3001 3730 750 -398 -552 <>
  624 18 -26.331521 34.331286 8.447295 232 " " D "A" 75 -0.80000 -0.80000 "ASP " " OD2" 8 -1 0 FF5757  O624  2 1 9.3955528 1.3342655 3.2154451 0 <> 624 1 624 624 23.68 2956 2635 3405 689 -425 -466 <>
  625 43 -22.662240 32.369907 10.985701 232 " " D "A" 21 0.30000 0.30000 "ASP " " H  " 1 0 0 FFFFFF  H625  2 1 -1.7828225 -4.8363396 -3.0677836 0 <> 625 1 625 625 <> <> <> <> <> <> <> <>
  626 41 -25.012499 33.669591 12.189747 232 " " D "A" 21 0.06000 0.06000 "ASP " " HA " 1 0 0 FFFFFF  H626  2 1 -15.947296 -3.2519777 -4.6544419 0 <> 626 1 626 626 <> <> <> <> <> <> <> <>
  627 41 -24.142700 33.636652 9.189193 232 " " D "A" 21 0.06000 0.06000 "ASP " " HB3" 1 0 0 FFFFFF  H627  2 1 11.854768 3.032264 8.1973192 0 <> 627 1 627 627 <> <> <> <> <> <> <> <>
  628 41 -24.072615 34.953970 10.113673 232 " " D "A" 21 0.06000 0.06000 "ASP " " HB2" 1 0 0 FFFFFF  H628  2 1 9.4210614 -1.9249988 -2.3253888 0 <> 628 1 628 628 <> <> <> <> <> <> <> <>
  629 25 -26.459384 31.727871 11.534851 233 " " M "A" 38 -0.50000 -0.50000 "MET " " N  " 7 0 0 2F2FFF  N629  2 1 -5.1994307 -0.71943926 0.011268707 1 <> 629 1 629 629 17.15 1923 2066 2529 676 -244 -535 <>
  630 3 -27.171907 30.434010 11.602226 233 " " M "A" 2 0.14000 0.14000 "MET " " CA " 6 0 0 A0A0A0  C630  2 1 3.0652343 2.3411273 3.9825229 1 <> 630 1 630 630 16.56 1801 2041 2450 652 -196 -530 <>
  631 2 -28.665591 30.532679 11.345030 233 " " M "A" 2 0.50000 0.50000 "MET " " C  " 6 0 0 A0A0A0  C631  2 1 -3.5719403 3.0751566 -3.7847942 0 <> 631 1 631 631 16.75 1761 2089 2513 683 -199 -567 <>
  632 15 -29.289332 31.624935 11.502323 233 " " M "A" 75 -0.50000 -0.50000 "MET " " O  " 8 0 0 FF5757  O632  2 1 -4.0640315 -6.0235079 -8.0229715 0 <> 632 1 632 632 17.83 1888 2210 2675 732 -231 -602 <>
  633 3 -26.938163 29.846849 13.079035 233 " " M "A" 2 -0.12000 -0.12000 "MET " " CB " 6 0 0 A0A0A0  C633  2 1 2.2650987 1.4607727 -0.71803881 2 <> 633 1 633 633 16.42 1782 2062 2395 640 -133 -535 <>
  634 3 -25.461935 29.432836 13.293091 233 " " M "A" 2 0.04750 0.04750 "MET " " CG " 6 0 0 A0A0A0  C634  2 1 2.853922 2.7197289 7.8323164 2 <> 634 1 634 634 16.25 1813 2028 2333 603 -126 -496 <>
  635 49 -24.883563 28.219751 14.522667 233 " " M "A" 13 -0.33500 -0.33500 "MET " " SD " 16 0 0 E1E11E  S635  2 1 -1.2673698 1.5640635 2.2701387 0 <> 635 1 635 635 18.12 2049 2315 2519 591 -52 -493 <>
  636 3 -25.786359 26.705225 14.083101 233 " " M "A" 2 -0.01250 -0.01250 "MET " " CE " 6 0 0 A0A0A0  C636  2 1 3.1641253 0.13714104 -4.8606183 3 <> 636 1 636 636 16.3 1767 2122 2306 560 3 -474 <>
  637 41 -27.588325 28.976138 13.164168 233 " " M "A" 21 0.06000 0.06000 "MET " " HB3" 1 0 0 FFFFFF  H637  2 1 23.743785 -13.76638 7.5770689 0 <> 637 1 637 637 <> <> <> <> <> <> <> <>
  638 41 -27.171016 30.497682 13.921823 233 " " M "A" 21 0.06000 0.06000 "MET " " HB2" 1 0 0 FFFFFF  H638  2 1 -1.4813208 6.6054331 -5.7260409 0 <> 638 1 638 638 <> <> <> <> <> <> <> <>
  639 41 -24.857541 30.338852 13.337100 233 " " M "A" 21 0.06000 0.06000 "MET " " HG3" 1 0 0 FFFFFF  H639  2 1 -19.063009 17.752544 -0.65435302 0 <> 639 1 639 639 <> <> <> <> <> <> <> <>
  640 41 -25.077702 28.968674 12.384786 233 " " M "A" 21 0.06000 0.06000 "MET " " HG2" 1 0 0 FFFFFF  H640  2 1 5.9763396 3.0629467 8.9777743 0 <> 640 1 640 640 <> <> <> <> <> <> <> <>
  641 41 -25.724651 26.457324 13.023463 233 " " M "A" 21 0.06000 0.06000 "MET " " HE1" 1 0 0 FFFFFF  H641  2 1 -0.75182441 -20.034303 -0.36956068 0 <> 641 1 641 641 <> <> <> <> <> <> <> <>
  642 41 -25.348409 25.840615 14.581846 233 " " M "A" 21 0.06000 0.06000 "MET " " HE2" 1 0 0 FFFFFF  H642  2 1 -0.44934553 -0.30594778 -2.4557415 0 <> 642 1 642 642 <> <> <> <> <> <> <> <>
  643 41 -26.837147 26.683505 14.372026 233 " " M "A" 21 0.06000 0.06000 "MET " " HE3" 1 0 0 FFFFFF  H643  2 1 6.2011345 -8.9382971 5.5023697 0 <> 643 1 643 643 <> <> <> <> <> <> <> <>
  644 43 -26.835115 32.377258 12.211030 233 " " M "A" 21 0.30000 0.30000 "MET " " H  " 1 0 0 FFFFFF  H644  2 1 -2.1559009 12.119529 -10.627801 0 <> 644 1 644 644 <> <> <> <> <> <> <> <>
  645 41 -26.723341 29.778423 10.855839 233 " " M "A" 21 0.06000 0.06000 "MET " " HA " 1 0 0 FFFFFF  H645  2 1 5.3021503 17.263526 -7.7802198 0 <> 645 1 645 645 <> <> <> <> <> <> <> <>
  646 25 -29.250476 29.418984 10.890536 234 " " D "A" 38 -0.50000 -0.50000 "ASP " " N  " 7 0 0 2F2FFF  N646  2 1 5.3642175 -4.8056412 -1.2214821 1 <> 646 1 646 646 15.75 1590 1999 2396 655 -164 -561 <>
  647 3 -30.675029 29.175513 10.561320 234 " " D "A" 2 0.14000 0.14000 "ASP " " CA " 6 0 0 A0A0A0  C647  2 1 7.5525525 -1.9492577 -0.19913086 1 <> 647 1 647 647 16.6 1626 2137 2546 677 -159 -598 <>
  648 2 -31.147493 27.776221 11.014316 234 " " D "A" 2 0.50000 0.50000 "ASP " " C  " 6 0 0 A0A0A0  C648  2 1 -1.7323446 -8.8204675 2.5598814 0 <> 648 1 648 648 16.84 1609 2213 2576 640 -86 -598 <>
  649 15 -30.327568 26.916653 11.358578 234 " " D "A" 75 -0.50000 -0.50000 "ASP " " O  " 8 0 0 FF5757  O649  2 1 3.5362967 -6.6434492 -3.400991 0 <> 649 1 649 649 16.4 1581 2161 2488 597 -47 -561 <>
  650 2 -32.601667 29.691202 8.680891 234 " " D "A" 2 0.70000 0.70000 "ASP " " CG " 6 0 0 A0A0A0  C650  2 1 -0.65069012 3.0017397 -1.3946048 0 <> 650 1 650 650 19.56 1924 2513 2997 729 -243 -642 <>
  651 15 -32.794936 29.772090 7.456217 234 " " D "A" 75 -0.80000 -0.80000 "ASP " " OD1" 8 0 0 FF5757  O651  2 1 -3.7073203 -5.289401 -5.8331787 0 <> 651 1 651 651 21.42 2115 2778 3246 752 -204 -682 <>
  652 18 -33.555554 29.605651 9.466094 234 " " D "A" 75 -0.80000 -0.80000 "ASP " " OD2" 8 -1 0 FF5757  O652  2 1 -1.4033896 -5.4250299 8.8822665 0 <> 652 1 652 652 25.53 2669 3256 3773 744 -300 -641 <>
  653 3 -31.153450 29.695423 9.125549 234 " " D "A" 2 -0.22000 -0.22000 "ASP " " CB " 6 0 0 A0A0A0  C653  2 1 4.9831875 -3.7563107 -0.86793124 2 <> 653 1 653 653 17.12 1681 2183 2640 683 -221 -592 <>
  654 43 -28.707239 28.573927 10.994814 234 " " D "A" 21 0.30000 0.30000 "ASP " " H  " 1 0 0 FFFFFF  H654  2 1 18.779536 0.91007494 -24.789099 0 <> 654 1 654 654 <> <> <> <> <> <> <> <>
  655 41 -31.270577 29.829691 11.198087 234 " " D "A" 21 0.06000 0.06000 "ASP " " HA " 1 0 0 FFFFFF  H655  2 1 -11.593476 -10.269233 -9.5583519 0 <> 655 1 655 655 <> <> <> <> <> <> <> <>
  656 41 -30.828652 30.726635 8.986963 234 " " D "A" 21 0.06000 0.06000 "ASP " " HB2" 1 0 0 FFFFFF  H656  2 1 -13.55507 2.9369912 5.4892758 0 <> 656 1 656 656 <> <> <> <> <> <> <> <>
  657 41 -30.684009 29.155904 8.302963 234 " " D "A" 21 0.06000 0.06000 "ASP " " HB3" 1 0 0 FFFFFF  H657  2 1 23.568728 -4.7291944 10.376672 0 <> 657 1 657 657 <> <> <> <> <> <> <> <>
  658 25 -32.492927 27.592458 10.987091 235 " " I "A" 38 -0.50000 -0.50000 "ILE " " N  " 7 0 0 2F2FFF  N658  2 1 3.9936474 -1.774679 -3.249206 1 <> 658 1 658 658 17.28 1593 2302 2672 657 -67 -638 <>
  659 3 -33.201030 26.402659 11.534701 235 " " I "A" 2 0.14000 0.14000 "ILE " " CA " 6 0 0 A0A0A0  C659  2 1 -3.8311503 1.6543192 -3.3675489 1 <> 659 1 659 659 18.74 1722 2526 2871 621 4 -641 <>
  660 2 -34.397868 25.973560 10.682451 235 " " I "A" 2 0.50000 0.50000 "ILE " " C  " 6 0 0 A0A0A0  C660  2 1 -7.4955648 -0.82888163 -0.036913442 0 <> 660 1 660 660 18.3 1632 2468 2852 591 -24 -636 <>
  661 15 -35.292834 26.783977 10.372918 235 " " I "A" 75 -0.50000 -0.50000 "ILE " " O  " 8 0 0 FF5757  O661  2 1 8.2540051 -0.72943744 3.0972011 0 <> 661 1 661 661 19.74 1789 2644 3067 621 -85 -662 <>
  662 3 -33.418955 26.535361 13.087130 235 " " I "A" 2 -0.06000 -0.06000 "ILE " " CB " 6 0 0 A0A0A0  C662  2 1 -4.5223251 -3.0700683 1.6103207 1 <> 662 1 662 662 20.01 1816 2726 3060 656 45 -693 <>
  663 3 -33.935878 25.187264 13.751637 235 " " I "A" 2 -0.12000 -0.12000 "ILE " " CG1" 6 0 0 A0A0A0  C663  2 1 -7.1915322 -3.9770533 2.7203357 2 <> 663 1 663 663 21.63 2057 2935 3226 694 65 -706 <>
  664 3 -34.286122 27.694535 13.470277 235 " " I "A" 2 -0.18000 -0.18000 "ILE " " CG2" 6 0 0 A0A0A0  C664  2 1 -2.4392146 3.8375137 3.6469193 3 <> 664 1 664 664 21.82 1984 2994 3311 615 126 -694 <>
  665 3 -34.215243 25.302532 15.222008 235 " " I "A" 2 -0.18000 -0.18000 "ILE " " CD1" 6 0 0 A0A0A0  C665  2 1 -0.82893084 1.6550039 4.2363289 3 <> 665 1 665 665 23 2286 3113 3339 665 116 -666 <>
  666 41 -32.539080 25.537810 11.490455 235 " " I "A" 21 0.06000 0.06000 "ILE " " HA " 1 0 0 FFFFFF  H666  2 1 2.200557 6.2474517 -2.9086048 0 <> 666 1 666 666 <> <> <> <> <> <> <> <>
  667 41 -32.502536 26.746353 13.638270 235 " " I "A" 21 0.06000 0.06000 "ILE " " HB " 1 0 0 FFFFFF  H667  2 1 7.3548146 -6.4317435 -16.851703 0 <> 667 1 667 667 <> <> <> <> <> <> <> <>
  668 41 -33.341964 24.303088 13.520122 235 " " I "A" 21 0.06000 0.06000 "ILE " "HG13" 1 0 0 FFFFFF  H668  2 1 -3.827181 -0.2693044 -2.8091302 0 <> 668 1 668 668 <> <> <> <> <> <> <> <>
  669 41 -34.887982 25.065562 13.235131 235 " " I "A" 21 0.06000 0.06000 "ILE " "HG12" 1 0 0 FFFFFF  H669  2 1 -10.558667 -0.14891869 8.025193 0 <> 669 1 669 669 <> <> <> <> <> <> <> <>
  670 41 -34.177196 27.827271 14.546667 235 " " I "A" 21 0.06000 0.06000 "ILE " "HG21" 1 0 0 FFFFFF  H670  2 1 9.4171039 -35.895316 7.3468019 0 <> 670 1 670 670 <> <> <> <> <> <> <> <>
  671 41 -34.068015 28.615561 12.929682 235 " " I "A" 21 0.06000 0.06000 "ILE " "HG22" 1 0 0 FFFFFF  H671  2 1 -7.7542763 12.898078 16.939257 0 <> 671 1 671 671 <> <> <> <> <> <> <> <>
  672 41 -35.258134 27.434786 13.050962 235 " " I "A" 21 0.06000 0.06000 "ILE " "HG23" 1 0 0 FFFFFF  H672  2 1 -14.610106 20.686457 21.422989 0 <> 672 1 672 672 <> <> <> <> <> <> <> <>
  673 41 -34.070305 24.286086 15.587979 235 " " I "A" 21 0.06000 0.06000 "ILE " "HD11" 1 0 0 FFFFFF  H673  2 1 9.0857501 -2.6998353 -11.785341 0 <> 673 1 673 673 <> <> <> <> <> <> <> <>
  674 41 -33.498604 25.824232 15.856325 235 " " I "A" 21 0.06000 0.06000 "ILE " "HD12" 1 0 0 FFFFFF  H674  2 1 23.274848 0.58517032 -22.115745 0 <> 674 1 674 674 <> <> <> <> <> <> <> <>
  675 41 -35.180349 25.724216 15.502806 235 " " I "A" 21 0.06000 0.06000 "ILE " "HD13" 1 0 0 FFFFFF  H675  2 1 4.0095673 5.1536713 15.612327 0 <> 675 1 675 675 <> <> <> <> <> <> <> <>
  676 43 -33.063791 28.289997 10.531406 235 " " I "A" 21 0.30000 0.30000 "ILE " " H  " 1 0 0 FFFFFF  H676  2 1 5.6760104 11.094003 14.341974 0 <> 676 1 676 676 <> <> <> <> <> <> <> <>
  677 25 -34.486805 24.717881 10.271300 236 " " S "A" 38 -0.50000 -0.50000 "SER " " N  " 7 0 0 2F2FFF  N677  0 1 11.004182 1.1969019 0.40725564 1 <> 677 1 677 677 18.51 1659 2499 2873 535 19 -605 <>
  678 3 -35.618825 24.007661 9.721480 236 " " S "A" 2 0.14000 0.14000 "SER " " CA " 6 0 0 A0A0A0  C678  0 1 0.65933729 -7.3357665 -9.5116095 1 <> 678 1 678 678 18.1 1575 2446 2855 502 -5 -605 <>
  679 2 -36.601267 23.886406 10.862600 236 " " S "A" 2 0.50000 0.50000 "SER " " C  " 6 0 0 A0A0A0  C679  0 1 2.0587475 0.34182347 3.6324704 0 <> 679 1 679 679 19.37 1642 2644 3075 492 35 -648 <>
  680 15 -36.278188 23.332538 11.905263 236 " " S "A" 75 -0.50000 -0.50000 "SER " " O  " 8 0 0 FF5757  O680  0 1 -2.289944 -0.19508178 2.490123 0 <> 680 1 680 680 19.55 1629 2693 3107 500 97 -667 <>
  681 3 -35.108889 22.575731 9.234631 236 " " S "A" 2 0.14500 0.14500 "SER " " CB " 6 0 0 A0A0A0  C681  0 1 -3.8470711 -2.337511 3.0469559 2 <> 681 1 681 681 17.79 1579 2389 2789 446 20 -555 <>
  682 16 -35.938798 21.774333 8.475442 236 " " S "A" 75 -0.68300 -0.68300 "SER " " OG " 8 0 0 FF5757  O682  0 1 0.68797587 5.1343434 -2.896391 1 <> 682 1 682 682 17.42 1502 2364 2753 408 106 -548 <>
  683 41 -34.716451 22.062805 10.112702 236 " " S "A" 21 0.06000 0.06000 "SER " " HB3" 1 0 0 FFFFFF  H683  0 1 -10.048445 -19.457194 -4.1819378 0 <> 683 1 683 683 <> <> <> <> <> <> <> <>
  684 41 -34.181997 22.707458 8.676401 236 " " S "A" 21 0.06000 0.06000 "SER " " HB2" 1 0 0 FFFFFF  H684  0 1 0.59894823 1.5184039 11.339122 0 <> 684 1 684 684 <> <> <> <> <> <> <> <>
  685 42 -36.803091 21.707975 8.851772 236 " " S "A" 21 0.41800 0.41800 "SER " " HG " 1 0 0 FFFFFF  H685  0 1 -8.1945831 20.600468 -20.569296 0 <> 685 1 685 685 <> <> <> <> <> <> <> <>
  686 43 -33.729212 24.054983 10.353318 236 " " S "A" 21 0.30000 0.30000 "SER " " H  " 1 0 0 FFFFFF  H686  0 1 -5.9288498 -19.350928 -9.2584137 0 <> 686 1 686 686 <> <> <> <> <> <> <> <>
  687 41 -36.040937 24.461544 8.824866 236 " " S "A" 21 0.06000 0.06000 "SER " " HA " 1 0 0 FFFFFF  H687  0 1 -29.255536 -54.972396 -19.542695 0 <> 687 1 687 687 <> <> <> <> <> <> <> <>
  688 25 -37.852178 24.278113 10.620462 237 " " K "A" 38 -0.50000 -0.50000 "LYS " " N  " 7 0 0 2F2FFF  N688  0 1 -13.921224 2.0030839 1.7757689 1 <> 688 1 688 688 20.52 1746 2792 3260 473 1 -666 <>
  689 3 -38.995982 24.372199 11.569744 237 " " K "A" 2 0.14000 0.14000 "LYS " " CA " 6 0 0 A0A0A0  C689  0 1 -4.8238894 5.1487547 2.3015529 1 <> 689 1 689 689 22.89 1948 3124 3625 456 35 -712 <>
  690 2 -39.277021 23.035245 12.330423 237 " " K "A" 2 0.50000 0.50000 "LYS " " C  " 6 0 0 A0A0A0  C690  0 1 9.4795875 2.0370578 3.6638692 0 <> 690 1 690 690 23.13 1957 3164 3666 400 136 -694 <>
  691 15 -39.822804 23.093656 13.414842 237 " " K "A" 75 -0.50000 -0.50000 "LYS " " O  " 8 0 0 FF5757  O691  0 1 -4.648218 -4.6662677 1.4553628 0 <> 691 1 691 691 24.27 2020 3334 3865 385 185 -730 <>
  692 3 -40.351968 24.956082 11.020532 237 " " K "A" 2 -0.12000 -0.12000 "LYS " " CB " 6 0 0 A0A0A0  C692  0 1 -6.8856094 -5.2979255 1.4872718 2 <> 692 1 692 692 23.76 2022 3234 3771 449 -32 -738 <>
  693 3 -40.841246 24.159183 9.866858 237 " " K "A" 2 -0.12000 -0.12000 "LYS " " CG " 6 0 0 A0A0A0  C693  0 1 -4.2682566 1.6291239 5.3253595 2 <> 693 1 693 693 26.06 2361 3500 4039 402 -45 -699 <>
  694 3 -42.193323 24.676671 9.258542 237 " " K "A" 2 -0.12000 -0.12000 "LYS " " CD " 6 0 0 A0A0A0  C694  0 1 0.099415775 9.6660817 0.098148835 2 <> 694 1 694 694 31.09 2941 4149 4722 388 -92 -739 <>
  695 3 -42.927599 23.570701 8.403716 237 " " K "A" 2 0.19000 0.19000 "LYS " " CE " 6 0 0 A0A0A0  C695  0 1 -0.33701402 0.89727585 -9.4183357 2 <> 695 1 695 695 36 3616 4746 5315 353 -119 -705 <>
  696 32 -44.100138 24.228770 7.758819 237 " " K "A" 38 -0.30000 -0.30000 "LYS " " NZ " 7 1 0 2F2FFF  N696  0 1 1.5657666 1.4360306 -0.0065221378 3 <> 696 1 696 696 39.55 4139 5176 5710 393 -198 -678 <>
  697 41 -40.212853 25.978426 10.669030 237 " " K "A" 21 0.06000 0.06000 "LYS " " HB3" 1 0 0 FFFFFF  H697  0 1 6.1449968 -4.8113733 8.0595401 0 <> 697 1 697 697 <> <> <> <> <> <> <> <>
  698 41 -40.997789 24.946533 11.898557 237 " " K "A" 21 0.06000 0.06000 "LYS " " HB2" 1 0 0 FFFFFF  H698  0 1 -9.1690038 -2.3577815 -0.16030257 0 <> 698 1 698 698 <> <> <> <> <> <> <> <>
  699 41 -40.994722 23.101510 10.081045 237 " " K "A" 21 0.06000 0.06000 "LYS " " HG3" 1 0 0 FFFFFF  H699  0 1 -12.235615 2.13284 2.1037208 0 <> 699 1 699 699 <> <> <> <> <> <> <> <>
  700 41 -40.108481 24.177601 9.060128 237 " " K "A" 21 0.06000 0.06000 "LYS " " HG2" 1 0 0 FFFFFF  H700  0 1 2.482711 -17.13288 11.029022 0 <> 700 1 700 700 <> <> <> <> <> <> <> <>
  701 41 -41.975994 25.506185 8.585654 237 " " K "A" 21 0.06000 0.06000 "LYS " " HD3" 1 0 0 FFFFFF  H701  0 1 6.1605825 7.0641593 -1.1517747 0 <> 701 1 701 701 <> <> <> <> <> <> <> <>
  702 41 -42.781959 25.104182 10.070229 237 " " K "A" 21 0.06000 0.06000 "LYS " " HD2" 1 0 0 FFFFFF  H702  0 1 17.096628 0.14955384 17.436825 0 <> 702 1 702 702 <> <> <> <> <> <> <> <>
  703 41 -43.361941 22.860028 9.106849 237 " " K "A" 21 0.06000 0.06000 "LYS " " HE3" 1 0 0 FFFFFF  H703  0 1 2.7690668 -3.1392626 -11.579454 0 <> 703 1 703 703 <> <> <> <> <> <> <> <>
  704 41 -42.345756 23.094040 7.614821 237 " " K "A" 21 0.06000 0.06000 "LYS " " HE2" 1 0 0 FFFFFF  H704  0 1 22.942908 -4.1466624 10.799194 0 <> 704 1 704 704 <> <> <> <> <> <> <> <>
  705 44 -44.411509 24.906302 8.440068 237 " " K "A" 21 0.33000 0.33000 "LYS " " HZ1" 1 0 0 FFFFFF  H705  0 1 4.8567622 5.5750213 -2.6187801 0 <> 705 1 705 705 <> <> <> <> <> <> <> <>
  706 44 -43.949664 24.704436 6.880641 237 " " K "A" 21 0.33000 0.33000 "LYS " " HZ2" 1 0 0 FFFFFF  H706  0 1 16.593001 -5.149665 -0.99875192 0 <> 706 1 706 706 <> <> <> <> <> <> <> <>
  707 44 -44.825973 23.534298 7.654075 237 " " K "A" 21 0.33000 0.33000 "LYS " " HZ3" 1 0 0 FFFFFF  H707  0 1 9.5032403 -7.0784258 1.4422345 0 <> 707 1 707 707 <> <> <> <> <> <> <> <>
  708 43 -38.013662 24.680691 9.708347 237 " " K "A" 21 0.30000 0.30000 "LYS " " H  " 1 0 0 FFFFFF  H708  0 1 12.257405 14.554554 2.6808296 0 <> 708 1 708 708 <> <> <> <> <> <> <> <>
  709 41 -38.647950 25.104883 12.297855 237 " " K "A" 21 0.06000 0.06000 "LYS " " HA " 1 0 0 FFFFFF  H709  0 1 19.696646 11.222743 -15.531271 0 <> 709 1 709 709 <> <> <> <> <> <> <> <>
  710 25 -38.821339 21.840740 11.907900 238 " " H "A" 38 -0.50000 -0.50000 "HIS " " N  " 7 0 0 2F2FFF  N710  0 1 -2.661201 -2.8915784 0.51812847 1 <> 710 1 710 710 23 2013 3125 3601 370 168 -638 <>
  711 3 -39.227104 20.559471 12.510655 238 " " H "A" 2 0.14000 0.14000 "HIS " " CA " 6 0 0 A0A0A0  C711  0 1 4.5391684 4.845128 1.3516765 1 <> 711 1 711 711 22.92 1998 3117 3594 319 262 -609 <>
  712 2 -38.268055 20.286344 13.640656 238 " " H "A" 2 0.50000 0.50000 "HIS " " C  " 6 0 0 A0A0A0  C712  0 1 2.0819132 0.44929189 2.3720669 0 <> 712 1 712 712 23.15 2043 3164 3589 336 335 -594 <>
  713 15 -38.478289 19.534106 14.607728 238 " " H "A" 75 -0.50000 -0.50000 "HIS " " O  " 8 0 0 FF5757  O713  0 1 1.7879142 -9.0644358 -0.0051773101 0 <> 713 1 713 713 24.51 2211 3341 3760 302 421 -567 <>
  714 2 -39.501121 16.232591 13.024112 238 " " H "A" 2 0.29500 0.29500 "HIS " " CE1" 6 0 0 A0A0A0  C714  0 1 -9.7299986 -4.9000861 3.9075561 1 <> 714 1 714 714 24.26 2259 3214 3747 265 65 -576 <>
  715 25 -40.761201 16.338521 12.657221 238 " " H "A" 38 -0.49000 -0.49000 "HIS " " NE2" 7 0 0 2F2FFF  N715  0 1 -2.1803137 -2.9540151 -1.4526295 0 <> 715 1 715 715 28.68 2744 3788 4367 231 109 -607 <>
  716 3 -39.127684 19.457177 11.471694 238 " " H "A" 2 -0.00500 -0.00500 "HIS " " CB " 6 0 0 A0A0A0  C716  0 1 -12.650814 1.9451658 -3.0037734 2 <> 716 1 716 716 22.21 1974 2993 3471 278 258 -557 <>
  717 2 -39.613354 18.115787 11.995693 238 " " H "A" 2 0.01500 0.01500 "HIS " " CG " 6 0 0 A0A0A0  C717  0 1 0.11841986 -4.9700876 -1.1584621 0 <> 717 1 717 717 24.9 2304 3319 3838 261 190 -572 <>
  718 25 -38.778830 17.243144 12.667351 238 " " H "A" 38 -0.57000 -0.57000 "HIS " " ND1" 7 0 0 2F2FFF  N718  0 1 -0.95510467 3.1919624 1.2881697 1 <> 718 1 718 718 24.9 2362 3299 3800 283 110 -556 <>
  719 2 -40.843987 17.569260 12.082660 238 " " H "A" 2 -0.01500 -0.01500 "HIS " " CD2" 6 0 0 A0A0A0  C719  0 1 4.6671374 -2.8544673 -9.6962628 1 <> 719 1 719 719 26.18 2403 3484 4059 226 190 -603 <>
  720 41 -39.089123 15.391788 13.562359 238 " " H "A" 21 0.11500 0.11500 "HIS " " HE1" 1 0 0 FFFFFF  H720  0 1 -13.394669 -1.3398773 12.274066 0 <> 720 1 720 720 <> <> <> <> <> <> <> <>
  721 43 -38.360733 21.775474 11.011416 238 " " H "A" 21 0.30000 0.30000 "HIS " " H  " 1 0 0 FFFFFF  H721  0 1 -35.64062 5.0984131 -17.008146 0 <> 721 1 721 721 <> <> <> <> <> <> <> <>
  722 41 -40.294882 20.566141 12.729530 238 " " H "A" 21 0.06000 0.06000 "HIS " " HA " 1 0 0 FFFFFF  H722  0 1 9.1569848 0.056870523 24.025597 0 <> 722 1 722 722 <> <> <> <> <> <> <> <>
  723 41 -38.144463 19.179018 11.092227 238 " " H "A" 21 0.06000 0.06000 "HIS " " HB3" 1 0 0 FFFFFF  H723  0 1 -6.942601 13.445335 3.35668 0 <> 723 1 723 723 <> <> <> <> <> <> <> <>
  724 41 -39.698166 19.755764 10.592208 238 " " H "A" 21 0.06000 0.06000 "HIS " " HB2" 1 0 0 FFFFFF  H724  0 1 -3.9356454 -10.989349 -13.04817 0 <> 724 1 724 724 <> <> <> <> <> <> <> <>
  725 43 -37.791721 17.393494 12.819381 238 " " H "A" 21 0.42000 0.42000 "HIS " " HD1" 1 0 0 FFFFFF  H725  0 1 1.8653922 -10.658044 -3.3280005 0 <> 725 1 725 725 <> <> <> <> <> <> <> <>
  726 41 -41.752712 17.869262 11.582035 238 " " H "A" 21 0.11500 0.11500 "HIS " " HD2" 1 0 0 FFFFFF  H726  0 1 14.812964 11.363893 -19.592384 0 <> 726 1 726 726 <> <> <> <> <> <> <> <>
  727 25 -37.107668 20.947853 13.584618 239 " " N "A" 38 -0.50000 -0.50000 "ASN " " N  " 7 0 0 2F2FFF  N727  0 1 -1.884163 -5.0928579 -4.9440758 1 <> 727 1 727 727 22.34 1959 3071 3457 393 301 -611 <>
  728 3 -35.875158 20.899331 14.469298 239 " " N "A" 2 0.14000 0.14000 "ASN " " CA " 6 0 0 A0A0A0  C728  0 1 6.3807362 0.9927268 0.90953113 1 <> 728 1 728 728 22.65 2015 3132 3458 419 360 -606 <>
  729 2 -36.076851 21.918126 15.571616 239 " " N "A" 2 0.50000 0.50000 "ASN " " C  " 6 0 0 A0A0A0  C729  0 1 0.25375685 -8.9309618 -2.5729239 0 <> 729 1 729 729 23.83 2085 3319 3650 411 444 -635 <>
  730 15 -35.112816 22.127767 16.326992 239 " " N "A" 75 -0.50000 -0.50000 "ASN " " O  " 8 0 0 FF5757  O730  0 1 -5.1844882 -0.076111384 -1.1506556 0 <> 730 1 730 730 24.29 2064 3392 3772 417 429 -684 <>
  731 2 -33.393496 20.692072 13.973169 239 " " N "A" 2 0.50000 0.50000 "ASN " " CG " 6 0 0 A0A0A0  C731  0 1 -6.0692537 -2.1327794 5.847158 0 <> 731 1 731 731 24.28 2282 3358 3586 514 347 -627 <>
  732 15 -33.151709 19.523899 13.701841 239 " " N "A" 75 -0.50000 -0.50000 "ASN " " OD1" 8 0 0 FF5757  O732  0 1 -8.9581039 -1.1812578 -0.089630258 0 <> 732 1 732 732 23.02 2072 3234 3441 534 400 -659 <>
  733 25 -32.584093 21.357025 14.758594 239 " " N "A" 38 -0.76000 -0.76000 "ASN " " ND2" 7 0 0 2F2FFF  N733  0 1 7.2531692 -1.8681125 -6.2695675 2 <> 733 1 733 733 20.47 1880 2856 3041 519 328 -591 <>
  734 3 -34.681130 21.389925 13.564713 239 " " N "A" 2 -0.12000 -0.12000 "ASN " " CB " 6 0 0 A0A0A0  C734  0 1 -5.0753707 -3.3119143 1.5890082 2 <> 734 1 734 734 21.97 1958 3046 3346 483 298 -631 <>
  735 43 -31.705971 20.979323 15.084701 239 " " N "A" 21 0.38000 0.38000 "ASN " "HD22" 1 0 0 FFFFFF  H735  0 1 4.3537708 6.8244628 11.60574 0 <> 735 1 735 735 <> <> <> <> <> <> <> <>
  736 43 -32.859738 22.301204 14.988043 239 " " N "A" 21 0.38000 0.38000 "ASN " "HD21" 1 0 0 FFFFFF  H736  0 1 9.5669509 -8.4841635 23.73504 0 <> 736 1 736 736 <> <> <> <> <> <> <> <>
  737 43 -37.034833 21.465662 12.720521 239 " " N "A" 21 0.30000 0.30000 "ASN " " H  " 1 0 0 FFFFFF  H737  0 1 -10.21803 16.563393 7.330972 0 <> 737 1 737 737 <> <> <> <> <> <> <> <>
  738 41 -35.751545 19.897069 14.879538 239 " " N "A" 21 0.06000 0.06000 "ASN " " HA " 1 0 0 FFFFFF  H738  0 1 5.1953959 -4.5119725 -12.18192 0 <> 738 1 738 738 <> <> <> <> <> <> <> <>
  739 41 -34.618960 21.144138 12.504611 239 " " N "A" 21 0.06000 0.06000 "ASN " " HB2" 1 0 0 FFFFFF  H739  0 1 -7.8615681 -6.5608259 2.1788641 0 <> 739 1 739 739 <> <> <> <> <> <> <> <>
  740 41 -34.640121 22.477784 13.619368 239 " " N "A" 21 0.06000 0.06000 "ASN " " HB3" 1 0 0 FFFFFF  H740  0 1 5.3205208 -4.3873361 15.193566 0 <> 740 1 740 740 <> <> <> <> <> <> <> <>
  741 25 -37.252271 22.603823 15.633573 240 " " V "A" 38 -0.50000 -0.50000 "VAL " " N  " 7 0 0 2F2FFF  N741  0 1 -4.766656 -3.2144224 1.8961595 1 <> 741 1 741 741 24.74 2221 3450 3731 399 533 -603 <>
  742 3 -37.518592 23.530123 16.743457 240 " " V "A" 2 0.14000 0.14000 "VAL " " CA " 6 0 0 A0A0A0  C742  0 1 2.5697135 -2.7599594 -6.3355528 1 <> 742 1 742 742 25.67 2270 3603 3880 391 628 -621 <>
  743 2 -37.809152 22.634949 17.957860 240 " " V "A" 2 0.50000 0.50000 "VAL " " C  " 6 0 0 A0A0A0  C743  0 1 -1.2937868 1.7102326 5.836715 0 <> 743 1 743 743 26.18 2362 3700 3884 437 675 -621 <>
  744 15 -38.716648 21.764556 17.815988 240 " " V "A" 75 -0.50000 -0.50000 "VAL " " O  " 8 0 0 FF5757  O744  0 1 -3.3738209 -3.4607609 2.7212767 0 <> 744 1 744 744 27.94 2559 3952 4106 427 773 -612 <>
  745 3 -38.792245 24.324808 16.344398 240 " " V "A" 2 -0.06000 -0.06000 "VAL " " CB " 6 0 0 A0A0A0  C745  0 1 -4.8076406 3.3935847 -1.1239801 1 <> 745 1 745 745 26.18 2320 3657 3971 323 713 -581 <>
  746 3 -39.302373 25.070571 17.549184 240 " " V "A" 2 -0.18000 -0.18000 "VAL " " CG2" 6 0 0 A0A0A0  C746  0 1 3.3729119 -6.2703075 -6.3601987 3 <> 746 1 746 746 26.87 2353 3722 4136 279 674 -603 <>
  747 3 -38.565866 25.278383 15.102093 240 " " V "A" 2 -0.18000 -0.18000 "VAL " " CG1" 6 0 0 A0A0A0  C747  0 1 0.32641519 -2.9897141 -1.5694342 3 <> 747 1 747 747 25.37 2310 3531 3796 307 736 -510 <>
  748 43 -37.945058 22.377630 14.934302 240 " " V "A" 21 0.30000 0.30000 "VAL " " H  " 1 0 0 FFFFFF  H748  0 1 -21.550459 1.387416 17.035751 0 <> 748 1 748 748 <> <> <> <> <> <> <> <>
  749 41 -36.672919 24.197300 16.910228 240 " " V "A" 21 0.06000 0.06000 "VAL " " HA " 1 0 0 FFFFFF  H749  0 1 3.6361957 1.1608134 -27.428741 0 <> 749 1 749 749 <> <> <> <> <> <> <> <>
  750 41 -39.624573 23.679884 16.062606 240 " " V "A" 21 0.06000 0.06000 "VAL " " HB " 1 0 0 FFFFFF  H750  0 1 15.602946 -18.25793 -11.857797 0 <> 750 1 750 750 <> <> <> <> <> <> <> <>
  751 41 -38.587836 25.509391 18.245591 240 " " V "A" 21 0.06000 0.06000 "VAL " "HG21" 1 0 0 FFFFFF  H751  0 1 -5.4409554 0.33926883 -1.4817116 0 <> 751 1 751 751 <> <> <> <> <> <> <> <>
  752 41 -39.954916 25.854987 17.165803 240 " " V "A" 21 0.06000 0.06000 "VAL " "HG22" 1 0 0 FFFFFF  H752  0 1 21.743546 4.1628343 -16.281679 0 <> 752 1 752 752 <> <> <> <> <> <> <> <>
  753 41 -39.981117 24.480032 18.164544 240 " " V "A" 21 0.06000 0.06000 "VAL " "HG23" 1 0 0 FFFFFF  H753  0 1 0.99039723 19.352541 15.601236 0 <> 753 1 753 753 <> <> <> <> <> <> <> <>
  754 41 -38.293078 26.311044 15.319573 240 " " V "A" 21 0.06000 0.06000 "VAL " "HG11" 1 0 0 FFFFFF  H754  0 1 -7.8070916 2.6949983 -18.360287 0 <> 754 1 754 754 <> <> <> <> <> <> <> <>
  755 41 -37.767467 24.859087 14.489840 240 " " V "A" 21 0.06000 0.06000 "VAL " "HG12" 1 0 0 FFFFFF  H755  0 1 0.69001924 16.582594 -14.49915 0 <> 755 1 755 755 <> <> <> <> <> <> <> <>
  756 41 -39.429527 25.271257 14.437159 240 " " V "A" 21 0.06000 0.06000 "VAL " "HG13" 1 0 0 FFFFFF  H756  0 1 1.9585641 1.8700826 -3.7414844 0 <> 756 1 756 756 <> <> <> <> <> <> <> <>
  757 25 -37.108271 22.791189 19.096187 241 " " G "A" 38 -0.50000 -0.50000 "GLY " " N  " 7 0 0 2F2FFF  N757  0 1 -1.011508 -2.0386656 -1.1529487 1 <> 757 1 757 757 24.89 2253 3531 3674 487 607 -632 <>
  758 3 -37.199151 21.830335 20.209900 241 " " G "A" 2 0.08000 0.08000 "GLY " " CA " 6 0 0 A0A0A0  C758  0 1 -0.74301268 -2.1558508 -3.6448897 2 <> 758 1 758 758 25.1 2307 3588 3643 538 636 -644 <>
  759 2 -36.003076 20.884512 20.324281 241 " " G "A" 2 0.50000 0.50000 "GLY " " C  " 6 0 0 A0A0A0  C759  0 1 -2.677924 -6.9085702 5.4297938 0 <> 759 1 759 759 24.37 2296 3496 3468 533 676 -588 <>
  760 15 -35.734714 20.291197 21.374161 241 " " G "A" 75 -0.50000 -0.50000 "GLY " " O  " 8 0 0 FF5757  O760  0 1 2.9217543 2.3676098 3.1061491 0 <> 760 1 760 760 25.35 2438 3654 3540 566 726 -591 <>
  761 43 -36.407657 23.518318 19.119000 241 " " G "A" 21 0.30000 0.30000 "GLY " " H  " 1 0 0 FFFFFF  H761  0 1 -9.3279384 5.9498586 -0.36677579 0 <> 761 1 761 761 <> <> <> <> <> <> <> <>
  762 41 -38.186501 21.368916 20.227975 241 " " G "A" 21 0.06000 0.06000 "GLY " " HA3" 1 0 0 FFFFFF  H762  0 1 -2.0970273 1.1331598 6.3544992 0 <> 762 1 762 762 <> <> <> <> <> <> <> <>
  763 41 -37.318107 22.312373 21.180255 241 " " G "A" 21 0.06000 0.06000 "GLY " " HA2" 1 0 0 FFFFFF  H763  0 1 12.439645 10.608991 -8.3699828 0 <> 763 1 763 763 <> <> <> <> <> <> <> <>
  764 25 -35.126371 20.852602 19.324685 242 " " E "A" 38 -0.50000 -0.50000 "GLU " " N  " 7 0 0 2F2FFF  N764  0 1 3.5903683 4.1852998 -5.1578859 1 <> 764 1 764 764 22.66 2129 3245 3238 494 653 -538 <>
  765 3 -33.897144 19.980962 19.260770 242 " " E "A" 2 0.14000 0.14000 "GLU " " CA " 6 0 0 A0A0A0  C765  0 1 0.32389362 9.2637978 1.4676281 1 <> 765 1 765 765 21.9 2108 3146 3066 487 685 -482 <>
  766 2 -32.598275 20.664280 19.708506 242 " " E "A" 2 0.50000 0.50000 "GLU " " C  " 6 0 0 A0A0A0  C766  0 1 3.6911228 2.8208421 0.63537615 0 <> 766 1 766 766 20.94 2053 3025 2876 536 629 -491 <>
  767 15 -32.544434 21.847814 19.376535 242 " " E "A" 75 -0.50000 -0.50000 "GLU " " O  " 8 0 0 FF5757  O767  0 1 -5.064819 4.860737 4.9613744 0 <> 767 1 767 767 19.48 1866 2826 2708 567 552 -533 <>
  768 3 -34.805659 18.789355 17.126993 242 " " E "A" 2 -0.22000 -0.22000 "GLU " " CG " 6 0 0 A0A0A0  C768  0 1 -11.347236 0.98027062 4.8987167 2 <> 768 1 768 768 22.2 2201 3104 3128 431 567 -438 <>
  769 2 -35.178329 17.549409 17.955983 242 " " E "A" 2 0.70000 0.70000 "GLU " " CD " 6 0 0 A0A0A0  C769  0 1 -4.1616082 -1.3668101 9.9798972 0 <> 769 1 769 769 24.92 2484 3432 3554 404 530 -466 <>
  770 15 -36.390844 17.299292 18.040517 242 " " E "A" 75 -0.80000 -0.80000 "GLU " " OE1" 8 0 0 FF5757  O770  0 1 -2.0937264 -7.6156508 0.40101376 0 <> 770 1 770 770 25.99 2547 3589 3738 412 552 -509 <>
  771 18 -34.320866 16.951482 18.613491 242 " " E "A" 75 -0.80000 -0.80000 "GLU " " OE2" 8 -1 0 FF5757  O771  0 1 5.3072784 3.4796972 -0.38087088 0 <> 771 1 771 771 22.23 2165 3056 3223 377 479 -447 <>
  772 3 -33.673150 19.700535 17.788864 242 " " E "A" 2 -0.12000 -0.12000 "GLU " " CB " 6 0 0 A0A0A0  C772  0 1 -7.0676223 3.0255492 -5.2174401 2 <> 772 1 772 772 22.29 2187 3156 3127 433 672 -431 <>
  773 41 -34.333767 18.449178 16.205204 242 " " E "A" 21 0.06000 0.06000 "GLU " " HG3" 1 0 0 FFFFFF  H773  0 1 -10.039602 -0.58013797 6.1440197 0 <> 773 1 773 773 <> <> <> <> <> <> <> <>
  774 41 -35.730166 19.299499 16.856553 242 " " E "A" 21 0.06000 0.06000 "GLU " " HG2" 1 0 0 FFFFFF  H774  0 1 -1.1894929 4.9580445 -22.322315 0 <> 774 1 774 774 <> <> <> <> <> <> <> <>
  775 43 -35.342526 21.503971 18.583675 242 " " E "A" 21 0.30000 0.30000 "GLU " " H  " 1 0 0 FFFFFF  H775  0 1 -33.047002 -15.284246 -11.584975 0 <> 775 1 775 775 <> <> <> <> <> <> <> <>
  776 41 -33.947934 19.079687 19.871692 242 " " E "A" 21 0.06000 0.06000 "GLU " " HA " 1 0 0 FFFFFF  H776  0 1 -11.462 1.2216414 -11.376548 0 <> 776 1 776 776 <> <> <> <> <> <> <> <>
  777 41 -33.360307 20.581807 17.228870 242 " " E "A" 21 0.06000 0.06000 "GLU " " HB2" 1 0 0 FFFFFF  H777  0 1 -10.595066 -12.331621 -31.355934 0 <> 777 1 777 777 <> <> <> <> <> <> <> <>
  778 41 -32.834507 19.007864 17.718220 242 " " E "A" 21 0.06000 0.06000 "GLU " " HB3" 1 0 0 FFFFFF  H778  0 1 -1.246168 10.566729 -10.05079 0 <> 778 1 778 778 <> <> <> <> <> <> <> <>
  779 25 -31.651099 20.036044 20.444862 243 " " D "A" 38 -0.50000 -0.50000 "ASP " " N  " 7 0 0 2F2FFF  N779  0 1 -4.357231 -6.096592 4.2636182 1 <> 779 1 779 779 21.4 2171 3100 2860 545 667 -454 <>
  780 3 -30.343250 20.536441 20.883439 243 " " D "A" 2 0.14000 0.14000 "ASP " " CA " 6 0 0 A0A0A0  C780  0 1 9.9455833 -3.0616057 7.6339277 1 <> 780 1 780 780 20.95 2181 3040 2739 583 612 -458 <>
  781 2 -29.342154 20.647179 19.759467 243 " " D "A" 2 0.50000 0.50000 "ASP " " C  " 6 0 0 A0A0A0  C781  0 1 -1.9485156 -3.1342025 0.26441308 0 <> 781 1 781 781 19.72 2057 2833 2601 563 522 -448 <>
  782 15 -29.258209 19.803277 18.858242 243 " " D "A" 75 -0.50000 -0.50000 "ASP " " O  " 8 0 0 FF5757  O782  0 1 -5.1716772 -2.4230642 3.3969495 0 <> 782 1 782 782 19.85 2068 2823 2652 516 519 -414 <>
  783 2 -30.431542 18.982398 22.967052 243 " " D "A" 2 0.70000 0.70000 "ASP " " CG " 6 0 0 A0A0A0  C783  0 1 2.9740516 5.1100782 -9.3340904 0 <> 783 1 783 783 23.18 2501 3401 2906 615 759 -417 <>
  784 15 -30.248938 17.770964 23.216766 243 " " D "A" 75 -0.80000 -0.80000 "ASP " " OD1" 8 0 0 FF5757  O784  0 1 6.5299147 4.9614391 3.647615 0 <> 784 1 784 784 22.37 2350 3322 2827 644 768 -471 <>
  785 18 -31.257402 19.644172 23.619484 243 " " D "A" 75 -0.80000 -0.80000 "ASP " " OD2" 8 -1 0 FF5757  O785  0 1 -0.14091702 2.4641811 4.7529615 0 <> 785 1 785 785 23.84 2620 3505 2935 610 825 -366 <>
  786 3 -29.700222 19.540534 21.775269 243 " " D "A" 2 -0.22000 -0.22000 "ASP " " CB " 6 0 0 A0A0A0  C786  0 1 -3.2083369 3.1911656 2.3109381 2 <> 786 1 786 786 21.43 2299 3126 2719 589 667 -412 <>
  787 43 -31.878083 19.063092 20.592987 243 " " D "A" 21 0.30000 0.30000 "ASP " " H  " 1 0 0 FFFFFF  H787  0 1 -20.195094 -1.8714506 7.7466545 0 <> 787 1 787 787 <> <> <> <> <> <> <> <>
  788 41 -30.466121 21.486737 21.402992 243 " " D "A" 21 0.06000 0.06000 "ASP " " HA " 1 0 0 FFFFFF  H788  0 1 14.075357 0.16132858 2.7156652 0 <> 788 1 788 788 <> <> <> <> <> <> <> <>
  789 41 -29.310888 18.624905 21.330132 243 " " D "A" 21 0.06000 0.06000 "ASP " " HB2" 1 0 0 FFFFFF  H789  0 1 0.3864655 -1.3030385 14.699467 0 <> 789 1 789 789 <> <> <> <> <> <> <> <>
  790 41 -28.819025 19.996826 22.226250 243 " " D "A" 21 0.06000 0.06000 "ASP " " HB3" 1 0 0 FFFFFF  H790  0 1 1.4564033 16.029182 -19.792994 0 <> 790 1 790 790 <> <> <> <> <> <> <> <>
  791 25 -28.548554 21.674754 19.902563 244 " " L "A" 38 -0.50000 -0.50000 "LEU " " N  " 7 0 0 2F2FFF  N791  2 1 0.46585995 5.9562975 2.4225083 1 <> 791 1 791 791 17.94 1864 2595 2356 598 451 -478 <>
  792 3 -27.409569 22.046200 19.056849 244 " " L "A" 2 0.14000 0.14000 "LEU " " CA " 6 0 0 A0A0A0  C792  2 1 -4.9555404 2.9794883 1.2566725 1 <> 792 1 792 792 16.46 1716 2361 2175 581 373 -463 <>
  793 2 -26.254111 21.387050 19.661552 244 " " L "A" 2 0.50000 0.50000 "LEU " " C  " 6 0 0 A0A0A0  C793  2 1 1.0857833 7.106594 2.5005935 0 <> 793 1 793 793 15.71 1684 2267 2017 572 381 -419 <>
  794 15 -25.974858 21.661924 20.849450 244 " " L "A" 75 -0.50000 -0.50000 "LEU " " O  " 8 0 0 FF5757  O794  2 1 -3.9070285 -4.8113833 4.978193 0 <> 794 1 794 794 15.87 1740 2309 1981 608 378 -434 <>
  795 3 -27.311065 23.640047 19.028935 244 " " L "A" 2 -0.12000 -0.12000 "LEU " " CB " 6 0 0 A0A0A0  C795  2 1 13.636636 0.3782613 0.9635544 2 <> 795 1 795 795 16.63 1745 2361 2211 620 297 -512 <>
  796 3 -26.273078 24.349089 18.183291 244 " " L "A" 2 -0.06000 -0.06000 "LEU " " CG " 6 0 0 A0A0A0  C796  2 1 -0.14746926 2.286038 2.3527799 1 <> 796 1 796 796 15.88 1692 2216 2124 607 216 -500 <>
  797 3 -26.107384 23.712509 16.816201 244 " " L "A" 2 -0.18000 -0.18000 "LEU " " CD2" 6 0 0 A0A0A0  C797  2 1 1.1630625 5.4389207 -2.0541635 3 <> 797 1 797 797 19.38 2123 2630 2610 560 198 -466 <>
  798 3 -26.735242 25.846613 18.107754 244 " " L "A" 2 -0.18000 -0.18000 "LEU " " CD1" 6 0 0 A0A0A0  C798  2 1 2.3223118 -1.7134307 -4.0489613 3 <> 798 1 798 798 16.74 1802 2303 2258 648 153 -551 <>
  799 41 -27.508210 21.606186 18.064497 244 " " L "A" 21 0.06000 0.06000 "LEU " " HA " 1 0 0 FFFFFF  H799  2 1 -3.164229 15.330563 -4.3979383 0 <> 799 1 799 799 <> <> <> <> <> <> <> <>
  800 41 -27.242050 24.019737 20.048334 244 " " L "A" 21 0.06000 0.06000 "LEU " " HB3" 1 0 0 FFFFFF  H800  2 1 11.395798 7.3115266 -1.467152 0 <> 800 1 800 800 <> <> <> <> <> <> <> <>
  801 41 -28.229442 24.150717 18.739282 244 " " L "A" 21 0.06000 0.06000 "LEU " " HB2" 1 0 0 FFFFFF  H801  2 1 12.550064 -1.815655 0.54075855 0 <> 801 1 801 801 <> <> <> <> <> <> <> <>
  802 41 -25.275100 24.140877 18.569018 244 " " L "A" 21 0.06000 0.06000 "LEU " " HG " 1 0 0 FFFFFF  H802  2 1 -8.7615783 -11.227922 17.34507 0 <> 802 1 802 802 <> <> <> <> <> <> <> <>
  803 41 -25.269320 24.179027 16.298407 244 " " L "A" 21 0.06000 0.06000 "LEU " "HD21" 1 0 0 FFFFFF  H803  2 1 -7.1376415 18.450185 -3.7662553 0 <> 803 1 803 803 <> <> <> <> <> <> <> <>
  804 41 -26.178574 22.626476 16.756463 244 " " L "A" 21 0.06000 0.06000 "LEU " "HD22" 1 0 0 FFFFFF  H804  2 1 5.3704047 5.3855995 -6.0990216 0 <> 804 1 804 804 <> <> <> <> <> <> <> <>
  805 41 -26.983462 24.023813 16.247276 244 " " L "A" 21 0.06000 0.06000 "LEU " "HD23" 1 0 0 FFFFFF  H805  2 1 -5.9985699 7.0743706 9.8688435 0 <> 805 1 805 805 <> <> <> <> <> <> <> <>
  806 41 -26.986212 26.310223 19.061789 244 " " L "A" 21 0.06000 0.06000 "LEU " "HD11" 1 0 0 FFFFFF  H806  2 1 24.110415 -6.0726872 3.8010421 0 <> 806 1 806 806 <> <> <> <> <> <> <> <>
  807 41 -26.051481 26.650804 17.835997 244 " " L "A" 21 0.06000 0.06000 "LEU " "HD12" 1 0 0 FFFFFF  H807  2 1 25.073745 -24.229677 -13.435368 0 <> 807 1 807 807 <> <> <> <> <> <> <> <>
  808 41 -27.610644 25.984888 17.473204 244 " " L "A" 21 0.06000 0.06000 "LEU " "HD13" 1 0 0 FFFFFF  H808  2 1 15.001701 0.69251099 -21.016687 0 <> 808 1 808 808 <> <> <> <> <> <> <> <>
  809 43 -28.515822 22.078924 20.827589 244 " " L "A" 21 0.30000 0.30000 "LEU " " H  " 1 0 0 FFFFFF  H809  2 1 -1.9957938 6.3054948 2.3570487 0 <> 809 1 809 809 <> <> <> <> <> <> <> <>
  810 25 -25.536337 20.558945 18.888750 245 " " V "A" 38 -0.50000 -0.50000 "VAL " " N  " 7 0 0 2F2FFF  N810  2 1 -5.4145803 5.8179684 0.89611009 1 <> 810 1 810 810 15.58 1680 2229 2010 526 389 -370 <>
  811 3 -24.260770 19.916109 19.225110 245 " " V "A" 2 0.14000 0.14000 "VAL " " CA " 6 0 0 A0A0A0  C811  2 1 0.65110834 0.029926826 -0.83447011 1 <> 811 1 811 811 14.77 1633 2127 1851 517 397 -325 <>
  812 2 -23.338256 20.390842 18.102112 245 " " V "A" 2 0.50000 0.50000 "VAL " " C  " 6 0 0 A0A0A0  C812  2 1 4.5482789 2.9987466 -1.2433348 0 <> 812 1 812 812 13.67 1525 1943 1725 495 326 -311 <>
  813 15 -23.541966 20.255046 16.888109 245 " " V "A" 75 -0.50000 -0.50000 "VAL " " O  " 8 0 0 FF5757  O813  2 1 -3.4272008 4.4525052 6.7677508 0 <> 813 1 813 813 14.01 1550 1956 1816 459 307 -298 <>
  814 3 -22.930274 17.666463 19.616955 245 " " V "A" 2 -0.18000 -0.18000 "VAL " " CG2" 6 0 0 A0A0A0  C814  2 1 -0.71626755 4.3528791 2.0722984 3 <> 814 1 814 814 13.94 1584 2036 1675 487 483 -226 <>
  815 3 -25.424685 17.724533 20.185309 245 " " V "A" 2 -0.18000 -0.18000 "VAL " " CG1" 6 0 0 A0A0A0  C815  2 1 6.5403583 4.1974433 -2.1996155 3 <> 815 1 815 815 16.98 1878 2462 2111 507 557 -282 <>
  816 3 -24.306702 18.333309 19.224416 245 " " V "A" 2 -0.06000 -0.06000 "VAL " " CB " 6 0 0 A0A0A0  C816  2 1 6.2111345 2.2983466 4.2643123 1 <> 816 1 816 816 15.37 1706 2215 1919 487 478 -272 <>
  817 41 -22.447445 17.663694 18.639730 245 " " V "A" 21 0.06000 0.06000 "VAL " "HG21" 1 0 0 FFFFFF  H817  2 1 17.160583 3.9375509 10.906095 0 <> 817 1 817 817 <> <> <> <> <> <> <> <>
  818 41 -22.397538 18.209221 20.397795 245 " " V "A" 21 0.06000 0.06000 "VAL " "HG22" 1 0 0 FFFFFF  H818  2 1 30.976749 -4.2850278 -13.546422 0 <> 818 1 818 818 <> <> <> <> <> <> <> <>
  819 41 -23.159555 16.641303 19.907771 245 " " V "A" 21 0.06000 0.06000 "VAL " "HG23" 1 0 0 FFFFFF  H819  2 1 13.851686 5.020094 15.909773 0 <> 819 1 819 819 <> <> <> <> <> <> <> <>
  820 41 -26.400010 18.205430 20.110640 245 " " V "A" 21 0.06000 0.06000 "VAL " "HG11" 1 0 0 FFFFFF  H820  2 1 1.2178793 -7.6246076 -8.8158594 0 <> 820 1 820 820 <> <> <> <> <> <> <> <>
  821 41 -25.604354 16.695006 19.875652 245 " " V "A" 21 0.06000 0.06000 "VAL " "HG12" 1 0 0 FFFFFF  H821  2 1 7.7679565 2.0822722 4.1205723 0 <> 821 1 821 821 <> <> <> <> <> <> <> <>
  822 41 -25.202307 17.691849 21.251884 245 " " V "A" 21 0.06000 0.06000 "VAL " "HG13" 1 0 0 FFFFFF  H822  2 1 -7.7299451 -23.740463 -0.080420001 0 <> 822 1 822 822 <> <> <> <> <> <> <> <>
  823 43 -25.773007 20.513004 17.907943 245 " " V "A" 21 0.30000 0.30000 "VAL " " H  " 1 0 0 FFFFFF  H823  2 1 -9.4492035 -6.3138495 2.4379084 0 <> 823 1 823 823 <> <> <> <> <> <> <> <>
  824 41 -23.936049 20.269441 20.203788 245 " " V "A" 21 0.06000 0.06000 "VAL " " HA " 1 0 0 FFFFFF  H824  2 1 -7.3833476 3.9112653 0.43004669 0 <> 824 1 824 824 <> <> <> <> <> <> <> <>
  825 41 -24.680029 18.014839 18.251122 245 " " V "A" 21 0.06000 0.06000 "VAL " " HB " 1 0 0 FFFFFF  H825  2 1 -16.190315 4.2573743 12.215876 0 <> 825 1 825 825 <> <> <> <> <> <> <> <>
  826 25 -22.374306 21.097088 18.557320 246 " " F "A" 38 -0.50000 -0.50000 "PHE " " N  " 7 0 0 2F2FFF  N826  2 1 5.790048 -6.073362 -1.9058144 1 <> 826 1 826 826 13.52 1551 1924 1663 517 286 -317 <>
  827 3 -21.180290 21.532116 17.781114 246 " " F "A" 2 0.14000 0.14000 "PHE " " CA " 6 0 0 A0A0A0  C827  2 1 -3.6674076 -0.055597719 0.28208872 1 <> 827 1 827 827 13.02 1521 1823 1605 497 226 -302 <>
  828 2 -20.069778 20.560471 18.131677 246 " " F "A" 2 0.50000 0.50000 "PHE " " C  " 6 0 0 A0A0A0  C828  2 1 -2.4017887 -3.7156743 4.1021564 0 <> 828 1 828 828 13.4 1606 1878 1605 484 247 -256 <>
  829 15 -19.960803 20.202530 19.341866 246 " " F "A" 75 -0.50000 -0.50000 "PHE " " O  " 8 0 0 FF5757  O829  2 1 0.0034166553 4.2179225 0.38456456 0 <> 829 1 829 829 13.56 1645 1935 1570 510 285 -249 <>
  830 2 -21.701676 24.638319 16.576106 246 " " F "A" 2 -0.11500 -0.11500 "PHE " " CD1" 6 0 0 A0A0A0  C830  2 1 2.5532146 -3.4730042 -6.8477079 1 <> 830 1 830 830 12.42 1424 1670 1624 514 87 -377 <>
  831 2 -22.477002 24.665790 18.919747 246 " " F "A" 2 -0.11500 -0.11500 "PHE " " CD2" 6 0 0 A0A0A0  C831  2 1 5.0250211 -3.4048888 -5.8504914 1 <> 831 1 831 831 16.98 1997 2311 2145 584 132 -436 <>
  832 2 -22.525169 25.765586 16.239144 246 " " F "A" 2 -0.11500 -0.11500 "PHE " " CE1" 6 0 0 A0A0A0  C832  2 1 1.1552189 4.9200866 -0.35933101 1 <> 832 1 832 832 13.21 1501 1751 1769 532 51 -412 <>
  833 2 -23.223094 25.784216 18.554323 246 " " F "A" 2 -0.11500 -0.11500 "PHE " " CE2" 6 0 0 A0A0A0  C833  2 1 -0.88484426 -0.64850476 2.8059013 1 <> 833 1 833 833 15.14 1737 2056 1961 602 97 -474 <>
  834 2 -23.302609 26.251319 17.242925 246 " " F "A" 2 -0.11500 -0.11500 "PHE " " CZ " 6 0 0 A0A0A0  C834  2 1 5.2017202 -0.24396984 2.9595576 1 <> 834 1 834 834 15.36 1756 2042 2039 577 55 -460 <>
  835 3 -20.791901 22.901460 18.199245 246 " " F "A" 2 -0.00500 -0.00500 "PHE " " CB " 6 0 0 A0A0A0  C835  2 1 -1.7429393 1.330852 -7.1488007 2 <> 835 1 835 835 13.84 1644 1913 1702 527 163 -345 <>
  836 2 -21.651342 24.080719 17.900358 246 " " F "A" 2 -0.11500 -0.11500 "PHE " " CG " 6 0 0 A0A0A0  C836  2 1 -1.5367357 2.3074899 1.2355937 0 <> 836 1 836 836 14.73 1727 2004 1866 540 127 -386 <>
  837 41 -21.102414 24.150200 15.821771 246 " " F "A" 21 0.11500 0.11500 "PHE " " HD1" 1 0 0 FFFFFF  H837  2 1 10.557837 24.985165 -18.903488 0 <> 837 1 837 837 <> <> <> <> <> <> <> <>
  838 41 -22.529744 24.257696 19.918286 246 " " F "A" 21 0.11500 0.11500 "PHE " " HD2" 1 0 0 FFFFFF  H838  2 1 8.4733659 7.2445425 -1.3160347 0 <> 838 1 838 838 <> <> <> <> <> <> <> <>
  839 41 -22.619974 26.074719 15.208685 246 " " F "A" 21 0.11500 0.11500 "PHE " " HE1" 1 0 0 FFFFFF  H839  2 1 -11.700328 -8.7844927 -3.2878882 0 <> 839 1 839 839 <> <> <> <> <> <> <> <>
  840 41 -23.757013 26.338560 19.311973 246 " " F "A" 21 0.11500 0.11500 "PHE " " HE2" 1 0 0 FFFFFF  H840  2 1 0.60143998 2.7512826 1.365772 0 <> 840 1 840 840 <> <> <> <> <> <> <> <>
  841 41 -23.952354 27.059910 16.942242 246 " " F "A" 21 0.11500 0.11500 "PHE " " HZ " 1 0 0 FFFFFF  H841  2 1 -3.7991855 -11.905922 -8.9514399 0 <> 841 1 841 841 <> <> <> <> <> <> <> <>
  842 43 -22.382775 21.031703 19.565168 246 " " F "A" 21 0.30000 0.30000 "PHE " " H  " 1 0 0 FFFFFF  H842  2 1 -7.8467642 -4.8380008 -1.9402425 0 <> 842 1 842 842 <> <> <> <> <> <> <> <>
  843 41 -21.388508 21.668594 16.719926 246 " " F "A" 21 0.06000 0.06000 "PHE " " HA " 1 0 0 FFFFFF  H843  2 1 -6.1333198 -23.403735 -2.2368095 0 <> 843 1 843 843 <> <> <> <> <> <> <> <>
  844 41 -19.958677 23.167915 17.548988 246 " " F "A" 21 0.06000 0.06000 "PHE " " HB3" 1 0 0 FFFFFF  H844  2 1 7.7372738 -16.837193 -2.4457745 0 <> 844 1 844 844 <> <> <> <> <> <> <> <>
  845 41 -20.260793 22.954680 19.149611 246 " " F "A" 21 0.06000 0.06000 "PHE " " HB2" 1 0 0 FFFFFF  H845  2 1 -12.691654 17.513336 -1.9363827 0 <> 845 1 845 845 <> <> <> <> <> <> <> <>
  846 25 -19.266067 20.195046 17.165550 247 " " D "A" 38 -0.50000 -0.50000 "ASP " " N  " 7 0 0 2F2FFF  N846  2 1 -4.9913094 1.4798889 -4.1177367 1 <> 846 1 846 846 11.75 1412 1636 1417 449 220 -226 <>
  847 3 -17.926532 19.505484 17.372627 247 " " D "A" 2 0.14000 0.14000 "ASP " " CA " 6 0 0 A0A0A0  C847  2 1 -1.0485664 0.53081882 -4.2353777 1 <> 847 1 847 847 11.77 1453 1640 1381 441 220 -190 <>
  848 2 -16.845969 20.547988 17.654056 247 " " D "A" 2 0.50000 0.50000 "ASP " " C  " 6 0 0 A0A0A0  C848  2 1 -2.2221621 -2.2474681 1.5448417 0 <> 848 1 848 848 11.3 1420 1578 1294 466 163 -220 <>
  849 15 -16.838890 21.596923 17.002050 247 " " D "A" 75 -0.50000 -0.50000 "ASP " " O  " 8 0 0 FF5757  O849  2 1 -0.82072678 3.6961162 -6.4451878 0 <> 849 1 849 849 11.77 1476 1610 1387 465 111 -250 <>
  850 15 -18.226343 16.460435 16.675145 247 " " D "A" 75 -0.80000 -0.80000 "ASP " " OD1" 8 0 0 FF5757  O850  2 1 2.7866949 -4.5603637 -3.3243194 0 <> 850 1 850 850 16.97 2085 2280 2083 371 322 -105 <>
  851 18 -18.992308 17.213232 14.816915 247 " " D "A" 75 -0.80000 -0.80000 "ASP " " OD2" 8 -1 0 FF5757  O851  2 1 2.8894161 1.3957837 0.10265356 0 <> 851 1 851 851 17.08 2067 2249 2172 345 240 -145 <>
  852 3 -17.411626 18.696602 16.055906 247 " " D "A" 2 -0.22000 -0.22000 "ASP " " CB " 6 0 0 A0A0A0  C852  2 1 4.4040159 -2.0187466 -10.092831 2 <> 852 1 852 852 12.53 1550 1700 1512 396 209 -155 <>
  853 2 -18.262205 17.398619 15.823918 247 " " D "A" 2 0.70000 0.70000 "ASP " " CG " 6 0 0 A0A0A0  C853  2 1 -3.1177282 -1.7104171 1.3409465 0 <> 853 1 853 853 14.46 1763 1941 1789 369 261 -133 <>
  854 43 -19.330990 20.610144 16.247083 247 " " D "A" 21 0.30000 0.30000 "ASP " " H  " 1 0 0 FFFFFF  H854  2 1 0.52742036 5.3321001 -2.7668682 0 <> 854 1 854 854 <> <> <> <> <> <> <> <>
  855 41 -17.925574 18.770345 18.177406 247 " " D "A" 21 0.06000 0.06000 "ASP " " HA " 1 0 0 FFFFFF  H855  2 1 9.6898772 9.6639337 4.0946288 0 <> 855 1 855 855 <> <> <> <> <> <> <> <>
  856 41 -16.388812 18.379250 16.258991 247 " " D "A" 21 0.06000 0.06000 "ASP " " HB3" 1 0 0 FFFFFF  H856  2 1 2.591322 -6.597909 -8.1190489 0 <> 856 1 856 856 <> <> <> <> <> <> <> <>
  857 41 -17.444108 19.310089 15.155532 247 " " D "A" 21 0.06000 0.06000 "ASP " " HB2" 1 0 0 FFFFFF  H857  2 1 6.9731372 -5.3903387 -12.482787 0 <> 857 1 857 857 <> <> <> <> <> <> <> <>
  858 25 -16.028803 20.241286 18.621096 248 " " G "A" 38 -0.50000 -0.50000 "GLY " " N  " 7 0 0 2F2FFF  N858  0 1 -4.6032651 -3.8721211 8.6592788 1 <> 858 1 858 858 11.51 1477 1634 1263 489 174 -211 <>
  859 3 -14.911440 21.086455 19.036492 248 " " G "A" 2 0.08000 0.08000 "GLY " " CA " 6 0 0 A0A0A0  C859  0 1 0.73013828 -4.6264765 2.5402992 2 <> 859 1 859 859 10.88 1420 1555 1158 511 120 -242 <>
  860 2 -14.197055 20.370481 20.167185 248 " " G "A" 2 0.50000 0.50000 "GLY " " C  " 6 0 0 A0A0A0  C860  0 1 3.4027854 1.1650223 1.8011734 0 <> 860 1 860 860 10.96 1461 1601 1104 531 136 -218 <>
  861 15 -14.874625 19.964353 21.085801 248 " " G "A" 75 -0.50000 -0.50000 "GLY " " O  " 8 0 0 FF5757  O861  0 1 1.8955419 -4.6421572 11.050307 0 <> 861 1 861 861 12.9 1714 1890 1297 566 176 -218 <>
  862 43 -16.072985 19.280548 18.929534 248 " " G "A" 21 0.30000 0.30000 "GLY " " H  " 1 0 0 FFFFFF  H862  0 1 23.89544 -9.6996 -5.4100772 0 <> 862 1 862 862 <> <> <> <> <> <> <> <>
  863 41 -14.367011 21.215135 18.101002 248 " " G "A" 21 0.06000 0.06000 "GLY " " HA2" 1 0 0 FFFFFF  H863  0 1 -17.208561 -27.821607 -11.090094 0 <> 863 1 863 863 <> <> <> <> <> <> <> <>
  864 41 -15.376716 22.009572 19.382149 248 " " G "A" 21 0.06000 0.06000 "GLY " " HA3" 1 0 0 FFFFFF  H864  0 1 -2.8365395 -12.292046 18.211075 0 <> 864 1 864 864 <> <> <> <> <> <> <> <>
  865 25 -12.905074 20.052888 19.993342 249 " " V "A" 38 -0.50000 -0.50000 "VAL " " N  " 7 0 0 2F2FFF  N865  0 1 11.516056 -1.4294065 6.6280249 1 <> 865 1 865 865 10.81 1458 1563 1086 512 107 -197 <>
  866 3 -12.143017 19.063512 20.838139 249 " " V "A" 2 0.14000 0.14000 "VAL " " CA " 6 0 0 A0A0A0  C866  0 1 -9.0399391 0.55987231 -1.7735426 1 <> 866 1 866 866 11.23 1539 1646 1083 530 120 -167 <>
  867 2 -11.436475 19.767420 22.011893 249 " " V "A" 2 0.50000 0.50000 "VAL " " C  " 6 0 0 A0A0A0  C867  0 1 -2.906092 -5.0598476 0.30180213 0 <> 867 1 867 867 12.42 1705 1807 1208 552 61 -204 <>
  868 15 -10.502979 20.573714 21.783194 249 " " V "A" 75 -0.50000 -0.50000 "VAL " " O  " 8 0 0 FF5757  O868  0 1 5.3567738 -7.7966812 3.8446206 0 <> 868 1 868 868 11.85 1627 1699 1176 525 13 -218 <>
  869 3 -10.970131 18.402019 19.933728 249 " " V "A" 2 -0.06000 -0.06000 "VAL " " CB " 6 0 0 A0A0A0  C869  0 1 3.522218 0.9377523 -7.2879549 1 <> 869 1 869 869 10.99 1513 1591 1073 493 140 -109 <>
  870 3 -10.314634 17.087249 20.681051 249 " " V "A" 2 -0.18000 -0.18000 "VAL " " CG2" 6 0 0 A0A0A0  C870  0 1 9.1619752 -6.8183059 -7.2726983 3 <> 870 1 870 870 12.36 1715 1791 1189 517 145 -80 <>
  871 3 -11.410830 17.847982 18.600981 249 " " V "A" 2 -0.18000 -0.18000 "VAL " " CG1" 6 0 0 A0A0A0  C871  0 1 -5.7784604 3.6014776 -2.5928177 3 <> 871 1 871 871 13.55 1820 1907 1421 472 204 -75 <>
  872 41 -10.177323 19.138353 19.801971 249 " " V "A" 21 0.06000 0.06000 "VAL " " HB " 1 0 0 FFFFFF  H872  0 1 -1.5634508 5.3556985 -13.199727 0 <> 872 1 872 872 <> <> <> <> <> <> <> <>
  873 41 -9.574331 16.492514 20.145948 249 " " V "A" 21 0.06000 0.06000 "VAL " "HG21" 1 0 0 FFFFFF  H873  0 1 7.5330969 -6.0111263 -10.423331 0 <> 873 1 873 873 <> <> <> <> <> <> <> <>
  874 41 -9.793768 17.350146 21.601748 249 " " V "A" 21 0.06000 0.06000 "VAL " "HG22" 1 0 0 FFFFFF  H874  0 1 -6.9320966 -3.7297096 0.95028494 0 <> 874 1 874 874 <> <> <> <> <> <> <> <>
  875 41 -11.141121 16.452905 21.001412 249 " " V "A" 21 0.06000 0.06000 "VAL " "HG23" 1 0 0 FFFFFF  H875  0 1 -20.355446 14.590172 -41.032864 0 <> 875 1 875 875 <> <> <> <> <> <> <> <>
  876 41 -10.781799 17.111109 18.101538 249 " " V "A" 21 0.06000 0.06000 "VAL " "HG11" 1 0 0 FFFFFF  H876  0 1 15.33027 12.878095 10.306317 0 <> 876 1 876 876 <> <> <> <> <> <> <> <>
  877 41 -12.451090 17.526369 18.651174 249 " " V "A" 21 0.06000 0.06000 "VAL " "HG12" 1 0 0 FFFFFF  H877  0 1 -4.8656543 2.693728 10.508539 0 <> 877 1 877 877 <> <> <> <> <> <> <> <>
  878 41 -11.310477 18.675554 17.898729 249 " " V "A" 21 0.06000 0.06000 "VAL " "HG13" 1 0 0 FFFFFF  H878  0 1 20.148435 -9.8461735 -14.735231 0 <> 878 1 878 878 <> <> <> <> <> <> <> <>
  879 43 -12.364319 20.584348 19.326085 249 " " V "A" 21 0.30000 0.30000 "VAL " " H  " 1 0 0 FFFFFF  H879  0 1 -11.833075 -10.639038 -19.629809 0 <> 879 1 879 879 <> <> <> <> <> <> <> <>
  880 41 -12.814236 18.262862 21.148813 249 " " V "A" 21 0.06000 0.06000 "VAL " " HA " 1 0 0 FFFFFF  H880  0 1 -17.653851 15.537867 18.216401 0 <> 880 1 880 880 <> <> <> <> <> <> <> <>
  881 25 -11.720607 19.403709 23.274619 250 " " G "A" 38 -0.50000 -0.50000 "GLY " " N  " 7 0 0 2F2FFF  N881  0 1 -4.1097203 -0.14539972 -3.3907241 1 <> 881 1 881 881 13.05 1801 1937 1219 600 65 -222 <>
  882 3 -11.144835 19.902058 24.545663 250 " " G "A" 2 0.08000 0.08000 "GLY " " CA " 6 0 0 A0A0A0  C882  0 1 5.3194512 -5.3888377 -0.32893267 2 <> 882 1 882 882 13.72 1899 2041 1274 626 9 -262 <>
  883 2 -10.646973 21.358693 24.443944 250 " " G "A" 2 0.50000 0.50000 "GLY " " C  " 6 0 0 A0A0A0  C883  0 1 -6.7960832 1.1275349 -2.6497807 0 <> 883 1 883 883 13.7 1882 2017 1305 627 -44 -332 <>
  884 15 -9.461499 21.693854 24.736918 250 " " G "A" 75 -0.50000 -0.50000 "GLY " " O  " 8 0 0 FF5757  O884  0 1 -0.45827197 8.8177256 -3.1721613 0 <> 884 1 884 884 14.73 2014 2142 1441 629 -99 -368 <>
  885 43 -12.505567 18.777614 23.383914 250 " " G "A" 21 0.30000 0.30000 "GLY " " H  " 1 0 0 FFFFFF  H885  0 1 -4.328609 -1.8970521 -14.996962 0 <> 885 1 885 885 <> <> <> <> <> <> <> <>
  886 41 -12.036032 19.938100 25.172213 250 " " G "A" 21 0.06000 0.06000 "GLY " " HA2" 1 0 0 FFFFFF  H886  0 1 5.0810686 13.146862 -1.7342578 0 <> 886 1 886 886 <> <> <> <> <> <> <> <>
  887 41 -10.291658 19.273015 24.799622 250 " " G "A" 21 0.06000 0.06000 "GLY " " HA3" 1 0 0 FFFFFF  H887  0 1 11.5625 11.603248 20.785981 0 <> 887 1 887 887 <> <> <> <> <> <> <> <>
  888 25 -11.417188 22.403032 24.048390 251 " " L "A" 38 -0.50000 -0.50000 "LEU " " N  " 7 0 0 2F2FFF  N888  0 1 -1.1028214 3.3815087 4.7483167 1 <> 888 1 888 888 13.62 1857 1995 1323 627 -28 -353 <>
  889 3 -11.030412 23.841404 23.760405 251 " " L "A" 2 0.14000 0.14000 "LEU " " CA " 6 0 0 A0A0A0  C889  0 1 2.8244871 -1.7536037 -3.0904296 1 <> 889 1 889 889 13.79 1866 1990 1383 630 -75 -418 <>
  890 2 -11.099591 24.685889 25.055287 251 " " L "A" 2 0.50000 0.50000 "LEU " " C  " 6 0 0 A0A0A0  C890  0 1 -4.7491195 -6.7568532 4.5592918 0 <> 890 1 890 890 15.39 2077 2240 1531 685 -85 -476 <>
  891 15 -11.907445 24.331131 25.903280 251 " " L "A" 75 -0.50000 -0.50000 "LEU " " O  " 8 0 0 FF5757  O891  0 1 -8.162131 -0.84118054 -0.94324003 0 <> 891 1 891 891 17.2 2313 2519 1702 720 -37 -466 <>
  892 3 -11.977147 24.440883 22.735217 251 " " L "A" 2 -0.12000 -0.12000 "LEU " " CB " 6 0 0 A0A0A0  C892  0 1 3.5568436 3.5281468 2.9870654 2 <> 892 1 892 892 13.71 1834 1942 1432 608 -58 -414 <>
  893 3 -11.704088 23.917863 21.270008 251 " " L "A" 2 -0.06000 -0.06000 "LEU " " CG " 6 0 0 A0A0A0  C893  0 1 4.3419769 1.9721446 -4.3669754 1 <> 893 1 893 893 11.93 1600 1676 1258 557 -44 -359 <>
  894 3 -12.863964 23.948489 20.348411 251 " " L "A" 2 -0.18000 -0.18000 "LEU " " CD2" 6 0 0 A0A0A0  C894  0 1 -3.3394959 -2.6524171 0.15323814 3 <> 894 1 894 894 13.61 1789 1862 1521 546 -34 -366 <>
  895 3 -10.566594 24.756822 20.661547 251 " " L "A" 2 -0.18000 -0.18000 "LEU " " CD1" 6 0 0 A0A0A0  C895  0 1 0.27579913 -1.3557356 8.4351499 3 <> 895 1 895 895 14.96 1988 2018 1677 522 -92 -354 <>
  896 41 -10.034223 23.954028 23.332600 251 " " L "A" 21 0.06000 0.06000 "LEU " " HA " 1 0 0 FFFFFF  H896  0 1 4.1488121 4.2231738 1.566822 0 <> 896 1 896 896 <> <> <> <> <> <> <> <>
  897 41 -11.771254 25.509632 22.676115 251 " " L "A" 21 0.06000 0.06000 "LEU " " HB3" 1 0 0 FFFFFF  H897  0 1 14.724824 0.034689065 -21.27964 0 <> 897 1 897 897 <> <> <> <> <> <> <> <>
  898 41 -13.043002 24.442253 22.963346 251 " " L "A" 21 0.06000 0.06000 "LEU " " HB2" 1 0 0 FFFFFF  H898  0 1 1.058163 1.9558281 -8.6777871 0 <> 898 1 898 898 <> <> <> <> <> <> <> <>
  899 41 -11.334673 22.893232 21.312097 251 " " L "A" 21 0.06000 0.06000 "LEU " " HG " 1 0 0 FFFFFF  H899  0 1 -11.162501 -4.6425206 -29.31397 0 <> 899 1 899 899 <> <> <> <> <> <> <> <>
  900 41 -13.291978 24.948548 20.279203 251 " " L "A" 21 0.06000 0.06000 "LEU " "HD21" 1 0 0 FFFFFF  H900  0 1 31.465229 13.920722 24.387732 0 <> 900 1 900 900 <> <> <> <> <> <> <> <>
  901 41 -12.658255 23.634790 19.324999 251 " " L "A" 21 0.06000 0.06000 "LEU " "HD22" 1 0 0 FFFFFF  H901  0 1 10.845512 -5.2191897 3.7912216 0 <> 901 1 901 901 <> <> <> <> <> <> <> <>
  902 41 -13.619407 23.206511 20.607016 251 " " L "A" 21 0.06000 0.06000 "LEU " "HD23" 1 0 0 FFFFFF  H902  0 1 -0.36482147 -9.0242869 -9.4389922 0 <> 902 1 902 902 <> <> <> <> <> <> <> <>
  903 41 -9.755664 24.924506 21.370328 251 " " L "A" 21 0.06000 0.06000 "LEU " "HD11" 1 0 0 FFFFFF  H903  0 1 6.7317795 -2.7826493 1.3862923 0 <> 903 1 903 903 <> <> <> <> <> <> <> <>
  904 41 -10.063919 24.376483 19.772300 251 " " L "A" 21 0.06000 0.06000 "LEU " "HD12" 1 0 0 FFFFFF  H904  0 1 11.16812 12.153583 8.8143448 0 <> 904 1 904 904 <> <> <> <> <> <> <> <>
  905 41 -11.042824 25.717312 20.464669 251 " " L "A" 21 0.06000 0.06000 "LEU " "HD13" 1 0 0 FFFFFF  H905  0 1 14.906331 2.2980773 -9.1293313 0 <> 905 1 905 905 <> <> <> <> <> <> <> <>
  906 43 -12.406278 22.280251 23.884890 251 " " L "A" 21 0.30000 0.30000 "LEU " " H  " 1 0 0 FFFFFF  H906  0 1 -0.53728964 -15.462138 15.477821 0 <> 906 1 906 906 <> <> <> <> <> <> <> <>
  907 25 -10.135033 25.614670 25.256335 252 " " K "A" 38 -0.50000 -0.50000 "LYS " " N  " 7 0 0 2F2FFF  N907  2 1 -3.5969607 4.4543283 3.7553801 1 <> 907 1 907 907 15.26 2059 2208 1531 693 -144 -539 <>
  908 3 -10.061461 26.373577 26.447925 252 " " K "A" 2 0.14000 0.14000 "LYS " " CA " 6 0 0 A0A0A0  C908  2 1 -2.1862737 -1.5581589 2.4229043 1 <> 908 1 908 908 15.68 2117 2300 1542 744 -161 -609 <>
  909 2 -10.961793 27.603079 26.206574 252 " " K "A" 2 0.50000 0.50000 "LYS " " C  " 6 0 0 A0A0A0  C909  2 1 -0.79885231 -7.9104771 2.9142471 0 <> 909 1 909 909 15.33 2056 2218 1552 744 -168 -652 <>
  910 15 -10.458516 28.564445 25.607906 252 " " K "A" 75 -0.50000 -0.50000 "LYS " " O  " 8 0 0 FF5757  O910  2 1 3.8494809 2.0462995 -3.1360987 0 <> 910 1 910 910 15.39 2053 2164 1629 714 -210 -672 <>
  911 3 -8.652720 26.781188 26.702080 252 " " K "A" 2 -0.12000 -0.12000 "LYS " " CB " 6 0 0 A0A0A0  C911  2 1 2.0661113 -1.590595 1.533103 2 <> 911 1 911 911 15.85 2144 2326 1552 754 -225 -661 <>
  912 3 -8.388632 27.487229 28.057127 252 " " K "A" 2 -0.12000 -0.12000 "LYS " " CG " 6 0 0 A0A0A0  C912  2 1 5.3668897 -4.5496975 4.2190305 2 <> 912 1 912 912 19.42 2603 2826 1950 813 -248 -739 <>
  913 3 -6.924411 27.907792 28.257739 252 " " K "A" 2 -0.12000 -0.12000 "LYS " " CD " 6 0 0 A0A0A0  C913  2 0 -0.74612877 2.098039 5.0697945 2 <> 913 1 913 913 10.84 1509 1712 899 802 -327 -806 <>
  914 3 -6.630827 28.264978 29.717087 252 " " K "A" 2 0.19000 0.19000 "LYS " " CE " 6 0 0 A0A0A0  C914  2 0 6.2703772 1.6618675 -3.0158319 2 <> 914 1 914 914 10.73 1502 1727 848 798 -340 -772 <>
  915 32 -5.239104 28.485167 29.916135 252 " " K "A" 38 -0.30000 -0.30000 "LYS " " NZ " 7 1 0 2F2FFF  N915  2 0 3.9869459 -5.0509474 4.4260809 3 <> 915 1 915 915 10.99 1522 1746 909 790 -411 -837 <>
  916 41 -8.282712 27.418588 25.899012 252 " " K "A" 21 0.06000 0.06000 "LYS " " HB3" 1 0 0 FFFFFF  H916  2 1 -14.767135 8.61735 1.8794144 0 <> 916 1 916 916 <> <> <> <> <> <> <> <>
  917 41 -8.064677 25.877710 26.863427 252 " " K "A" 21 0.06000 0.06000 "LYS " " HB2" 1 0 0 FFFFFF  H917  2 1 13.582381 4.8679995 -4.2732531 0 <> 917 1 917 917 <> <> <> <> <> <> <> <>
  918 41 -8.760013 26.842593 28.853759 252 " " K "A" 21 0.06000 0.06000 "LYS " " HG3" 1 0 0 FFFFFF  H918  2 1 -18.177217 25.171949 17.293818 0 <> 918 1 918 918 <> <> <> <> <> <> <> <>
  919 41 -9.026032 28.365824 27.957667 252 " " K "A" 21 0.06000 0.06000 "LYS " " HG2" 1 0 0 FFFFFF  H919  2 1 18.056782 4.4770391 2.6333886 0 <> 919 1 919 919 <> <> <> <> <> <> <> <>
  920 41 -6.638475 28.775406 27.663106 252 " " K "A" 21 0.06000 0.06000 "LYS " " HD3" 1 0 0 FFFFFF  H920  2 1 -12.248074 -3.0451136 -7.9652933 0 <> 920 1 920 920 <> <> <> <> <> <> <> <>
  921 41 -6.241815 27.101177 27.990279 252 " " K "A" 21 0.06000 0.06000 "LYS " " HD2" 1 0 0 FFFFFF  H921  2 1 11.88506 8.8322756 16.997055 0 <> 921 1 921 921 <> <> <> <> <> <> <> <>
  922 41 -6.865806 27.499467 30.456601 252 " " K "A" 21 0.06000 0.06000 "LYS " " HE3" 1 0 0 FFFFFF  H922  2 1 -22.817978 3.2541763 -10.61031 0 <> 922 1 922 922 <> <> <> <> <> <> <> <>
  923 41 -7.031423 29.245822 29.973152 252 " " K "A" 21 0.06000 0.06000 "LYS " " HE2" 1 0 0 FFFFFF  H923  2 1 19.867209 8.5179243 -8.0062362 0 <> 923 1 923 923 <> <> <> <> <> <> <> <>
  924 44 -4.948194 29.200244 29.264878 252 " " K "A" 21 0.33000 0.33000 "LYS " " HZ1" 1 0 0 FFFFFF  H924  2 1 7.8391912 8.2751008 20.778799 0 <> 924 1 924 924 <> <> <> <> <> <> <> <>
  925 44 -5.127126 28.851720 30.850587 252 " " K "A" 21 0.33000 0.33000 "LYS " " HZ2" 1 0 0 FFFFFF  H925  2 1 -13.823153 0.007524107 4.5760739 0 <> 925 1 925 925 <> <> <> <> <> <> <> <>
  926 44 -4.714672 27.641801 29.732274 252 " " K "A" 21 0.33000 0.33000 "LYS " " HZ3" 1 0 0 FFFFFF  H926  2 1 17.885584 2.2936801 10.379848 0 <> 926 1 926 926 <> <> <> <> <> <> <> <>
  927 43 -9.473454 25.873948 24.538567 252 " " K "A" 21 0.30000 0.30000 "LYS " " H  " 1 0 0 FFFFFF  H927  2 1 6.6261 -7.4386058 8.8820618 0 <> 927 1 927 927 <> <> <> <> <> <> <> <>
  928 41 -10.497980 25.789688 27.258246 252 " " K "A" 21 0.06000 0.06000 "LYS " " HA " 1 0 0 FFFFFF  H928  2 1 -15.883732 13.214873 5.6890066 0 <> 928 1 928 928 <> <> <> <> <> <> <> <>
  929 25 -12.257711 27.442757 26.507487 253 " " I "A" 38 -0.50000 -0.50000 "ILE " " N  " 7 0 0 2F2FFF  N929  2 1 0.45755873 2.3946969 0.64808602 1 <> 929 1 929 929 15.79 2109 2311 1578 779 -126 -663 <>
  930 3 -13.226087 28.475619 26.402509 253 " " I "A" 2 0.14000 0.14000 "ILE " " CA " 6 0 0 A0A0A0  C930  2 1 0.90130217 -0.85545866 1.8422116 1 <> 930 1 930 930 16.61 2194 2384 1732 786 -129 -704 <>
  931 2 -12.879734 29.724402 27.237537 253 " " I "A" 2 0.50000 0.50000 "ILE " " C  " 6 0 0 A0A0A0  C931  2 1 -7.2548013 0.35443546 -0.98879068 0 <> 931 1 931 931 18.54 2442 2626 1976 821 -180 -794 <>
  932 15 -12.572899 29.553516 28.382201 253 " " I "A" 75 -0.50000 -0.50000 "ILE " " O  " 8 0 0 FF5757  O932  2 1 1.6504292 1.826824 -0.68371274 0 <> 932 1 932 932 18.18 2409 2639 1859 868 -178 -833 <>
  933 3 -14.661035 27.994835 26.824395 253 " " I "A" 2 -0.06000 -0.06000 "ILE " " CB " 6 0 0 A0A0A0  C933  2 1 1.508572 1.4225677 1.5794754 1 <> 933 1 933 933 16.44 2160 2401 1685 809 -61 -686 <>
  934 3 -15.160604 27.004060 25.740172 253 " " I "A" 2 -0.12000 -0.12000 "ILE " " CG1" 6 0 0 A0A0A0  C934  2 1 2.547745 -3.8202808 -4.03482 2 <> 934 1 934 934 16.67 2181 2421 1731 769 -13 -603 <>
  935 3 -15.708547 29.114353 27.080596 253 " " I "A" 2 -0.18000 -0.18000 "ILE " " CG2" 6 0 0 A0A0A0  C935  2 1 -5.2170177 -1.5950682 -2.6135315 3 <> 935 1 935 935 15.72 2046 2282 1644 825 -70 -737 <>
  936 3 -16.521636 26.317201 26.156781 253 " " I "A" 2 -0.18000 -0.18000 "ILE " " CD1" 6 0 0 A0A0A0  C936  2 1 5.5194349 -1.367913 -9.927104 3 <> 936 1 936 936 16.99 2205 2501 1751 785 61 -581 <>
  937 41 -13.276241 28.784405 25.358364 253 " " I "A" 21 0.06000 0.06000 "ILE " " HA " 1 0 0 FFFFFF  H937  2 1 2.7104863 -7.0471079 -0.075778506 0 <> 937 1 937 937 <> <> <> <> <> <> <> <>
  938 41 -14.622967 27.435230 27.759006 253 " " I "A" 21 0.06000 0.06000 "ILE " " HB " 1 0 0 FFFFFF  H938  2 1 10.812239 -3.5360371 -1.7684583 0 <> 938 1 938 938 <> <> <> <> <> <> <> <>
  939 41 -14.451363 26.194023 25.570104 253 " " I "A" 21 0.06000 0.06000 "ILE " "HG13" 1 0 0 FFFFFF  H939  2 1 1.8265014 -8.6045981 15.745171 0 <> 939 1 939 939 <> <> <> <> <> <> <> <>
  940 41 -15.255813 27.446737 24.748673 253 " " I "A" 21 0.06000 0.06000 "ILE " "HG12" 1 0 0 FFFFFF  H940  2 1 -5.9627082 24.815873 9.5676349 0 <> 940 1 940 940 <> <> <> <> <> <> <> <>
  941 41 -16.736602 28.761636 27.163032 253 " " I "A" 21 0.06000 0.06000 "ILE " "HG21" 1 0 0 FFFFFF  H941  2 1 -9.0779817 4.5239915 -24.582235 0 <> 941 1 941 941 <> <> <> <> <> <> <> <>
  942 41 -15.513738 29.923668 27.784277 253 " " I "A" 21 0.06000 0.06000 "ILE " "HG22" 1 0 0 FFFFFF  H942  2 1 -22.846023 15.2242 -17.077231 0 <> 942 1 942 942 <> <> <> <> <> <> <> <>
  943 41 -15.705502 29.572212 26.091426 253 " " I "A" 21 0.06000 0.06000 "ILE " "HG23" 1 0 0 FFFFFF  H943  2 1 15.230747 -6.3409168 -4.7473207 0 <> 943 1 943 943 <> <> <> <> <> <> <> <>
  944 41 -17.409578 26.948649 26.126354 253 " " I "A" 21 0.06000 0.06000 "ILE " "HD11" 1 0 0 FFFFFF  H944  2 1 16.218652 14.460063 6.3178559 0 <> 944 1 944 944 <> <> <> <> <> <> <> <>
  945 41 -16.676299 25.531028 25.417783 253 " " I "A" 21 0.06000 0.06000 "ILE " "HD12" 1 0 0 FFFFFF  H945  2 1 4.3740956 -20.087167 10.226825 0 <> 945 1 945 945 <> <> <> <> <> <> <> <>
  946 41 -16.508023 25.963502 27.187709 253 " " I "A" 21 0.06000 0.06000 "ILE " "HD13" 1 0 0 FFFFFF  H946  2 1 11.168462 -13.058625 -14.012623 0 <> 946 1 946 946 <> <> <> <> <> <> <> <>
  947 43 -12.563025 26.542379 26.848378 253 " " I "A" 21 0.30000 0.30000 "ILE " " H  " 1 0 0 FFFFFF  H947  2 1 -7.3648793 9.3743533 12.07712 0 <> 947 1 947 947 <> <> <> <> <> <> <> <>
  948 25 -12.931180 30.954320 26.647653 254 " " N "A" 38 -0.50000 -0.50000 "ASN " " N  " 7 0 0 2F2FFF  N948  2 1 0.055707143 -5.4609104 -8.0792375 1 <> 948 1 948 948 19.46 2549 2674 2172 799 -225 -826 <>
  949 3 -12.943899 32.226710 27.398602 254 " " N "A" 2 0.14000 0.14000 "ASN " " CA " 6 0 0 A0A0A0  C949  2 1 8.2848761 -5.3765906 -4.7418212 1 <> 949 1 949 949 20.96 2737 2847 2378 831 -267 -915 <>
  950 2 -14.335212 32.826046 27.459320 254 " " N "A" 2 0.50000 0.50000 "ASN " " C  " 6 0 0 A0A0A0  C950  2 1 -8.5557838 -0.60936495 -4.2351973 0 <> 950 1 950 950 22.26 2887 3015 2557 863 -238 -941 <>
  951 15 -14.726630 33.564729 28.338123 254 " " N "A" 75 -0.50000 -0.50000 "ASN " " O  " 8 0 0 FF5757  O951  2 1 -2.8665892 0.94788484 0.1679086 0 <> 951 1 951 951 21.76 2824 2994 2451 914 -232 -1001 <>
  952 3 -12.075983 33.254874 26.710426 254 " " N "A" 2 -0.12000 -0.12000 "ASN " " CB " 6 0 0 A0A0A0  C952  2 1 -5.7911503 -10.356892 3.2333395 2 <> 952 1 952 952 21.71 2832 2861 2556 793 -327 -938 <>
  953 2 -11.997471 34.628645 27.504176 254 " " N "A" 2 0.50000 0.50000 "ASN " " CG " 6 0 0 A0A0A0  C953  2 1 4.0668379 -2.9348544 -5.1474673 0 <> 953 1 953 953 24.88 3243 3269 2943 778 -367 -954 <>
  954 15 -11.796515 34.695178 28.735386 254 " " N "A" 75 -0.50000 -0.50000 "ASN " " OD1" 8 0 0 FF5757  O954  2 1 -5.7287767 4.1477641 -1.6685467 0 <> 954 1 954 954 26.25 3425 3511 3039 806 -361 -961 <>
  955 25 -12.147522 35.752655 26.858859 254 " " N "A" 38 -0.76000 -0.76000 "ASN " " ND2" 7 0 0 2F2FFF  N955  2 1 -2.2570816 -1.9690949 0.096629602 2 <> 955 1 955 955 26.4 3432 3390 3209 735 -409 -959 <>
  956 41 -12.489036 33.365317 25.707783 254 " " N "A" 21 0.06000 0.06000 "ASN " " HB3" 1 0 0 FFFFFF  H956  2 1 -8.2802309 22.517649 7.8799386 0 <> 956 1 956 956 <> <> <> <> <> <> <> <>
  957 41 -11.098362 32.805362 26.536395 254 " " N "A" 21 0.06000 0.06000 "ASN " " HB2" 1 0 0 FFFFFF  H957  2 1 -0.66686063 -0.47988168 6.5073754 0 <> 957 1 957 957 <> <> <> <> <> <> <> <>
  958 43 -12.177389 36.611121 27.390129 254 " " N "A" 21 0.38000 0.38000 "ASN " "HD22" 1 0 0 FFFFFF  H958  2 1 -2.2674434 -2.6793638 1.243774 0 <> 958 1 958 958 <> <> <> <> <> <> <> <>
  959 43 -12.467943 35.851456 25.906145 254 " " N "A" 21 0.38000 0.38000 "ASN " "HD21" 1 0 0 FFFFFF  H959  2 1 -11.076512 -30.096428 0.1458895 0 <> 959 1 959 959 <> <> <> <> <> <> <> <>
  960 43 -13.021751 30.953268 25.641724 254 " " N "A" 21 0.30000 0.30000 "ASN " " H  " 1 0 0 FFFFFF  H960  2 1 1.0962722 -5.7291678 -8.1726459 0 <> 960 1 960 960 <> <> <> <> <> <> <> <>
  961 41 -12.517631 32.057121 28.387354 254 " " N "A" 21 0.06000 0.06000 "ASN " " HA " 1 0 0 FFFFFF  H961  2 1 -24.897026 -47.791369 2.28855 0 <> 961 1 961 961 <> <> <> <> <> <> <> <>
  962 25 -15.166916 32.445777 26.417077 255 " " E "A" 38 -0.50000 -0.50000 "GLU " " N  " 7 0 0 2F2FFF  N962  2 1 2.8556662 -1.1505332 -3.9956585 1 <> 962 1 962 962 21.49 2773 2874 2516 834 -221 -896 <>
  963 3 -16.573196 32.876193 26.281396 255 " " E "A" 2 0.14000 0.14000 "GLU " " CA " 6 0 0 A0A0A0  C963  2 1 2.8585715 -0.0053178645 -2.5905954 1 <> 963 1 963 963 23.34 2986 3111 2769 861 -191 -912 <>
  964 2 -17.364152 31.891704 25.425319 255 " " E "A" 2 0.50000 0.50000 "GLU " " C  " 6 0 0 A0A0A0  C964  2 1 -4.1545806 5.0927101 -1.9358298 0 <> 964 1 964 964 21.59 2746 2864 2593 825 -164 -845 <>
  965 15 -16.791583 31.375734 24.443313 255 " " E "A" 75 -0.50000 -0.50000 "GLU " " O  " 8 0 0 FF5757  O965  2 1 1.0422923 -2.0716043 4.5100558 0 <> 965 1 965 965 19.32 2466 2531 2345 779 -186 -799 <>
  966 3 -18.039617 34.897690 25.704627 255 " " E "A" 2 -0.22000 -0.22000 "GLU " " CG " 6 0 0 A0A0A0  C966  2 1 -3.0593875 -2.4571568 2.6637294 2 <> 966 1 966 966 26.92 3443 3424 3359 846 -292 -982 <>
  967 2 -18.581141 35.094577 27.089198 255 " " E "A" 2 0.70000 0.70000 "GLU " " CD " 6 0 0 A0A0A0  C967  2 1 0.067164177 3.1582047 -11.468903 0 <> 967 1 967 967 27.67 3538 3466 3511 873 -333 -1055 <>
  968 15 -19.172673 34.114700 27.616817 255 " " E "A" 75 -0.80000 -0.80000 "GLU " " OE1" 8 0 0 FF5757  O968  2 1 -0.87297698 5.1304527 5.2513407 0 <> 968 1 968 968 31.23 3972 3905 3990 900 -320 -1069 <>
  969 18 -18.354129 36.191730 27.716596 255 " " E "A" 75 -0.80000 -0.80000 "GLU " " OE2" 8 -1 0 FF5757  O969  2 1 0.21803801 -5.6284718 2.7628583 0 <> 969 1 969 969 36.21 4634 4513 4612 868 -379 -1102 <>
  970 3 -16.633173 34.374686 25.754970 255 " " E "A" 2 -0.12000 -0.12000 "GLU " " CB " 6 0 0 A0A0A0  C970  2 1 -6.5066183 -2.8577474 -1.9116103 2 <> 970 1 970 970 24.33 3108 3187 2949 886 -237 -988 <>
  971 41 -18.703771 34.237136 25.147253 255 " " E "A" 21 0.06000 0.06000 "GLU " " HG3" 1 0 0 FFFFFF  H971  2 1 34.527492 -37.846014 -0.18404747 0 <> 971 1 971 971 <> <> <> <> <> <> <> <>
  972 41 -18.180444 35.807523 25.121123 255 " " E "A" 21 0.06000 0.06000 "GLU " " HG2" 1 0 0 FFFFFF  H972  2 1 -6.9083517 12.366798 26.707062 0 <> 972 1 972 972 <> <> <> <> <> <> <> <>
  973 43 -14.867744 31.705655 25.798357 255 " " E "A" 21 0.30000 0.30000 "GLU " " H  " 1 0 0 FFFFFF  H973  2 1 -10.775694 -0.58492603 -11.263442 0 <> 973 1 973 973 <> <> <> <> <> <> <> <>
  974 41 -17.022568 32.843995 27.273932 255 " " E "A" 21 0.06000 0.06000 "GLU " " HA " 1 0 0 FFFFFF  H974  2 1 9.0744639 -11.400097 -0.14598722 0 <> 974 1 974 974 <> <> <> <> <> <> <> <>
  975 41 -16.082735 34.776487 26.605658 255 " " E "A" 21 0.06000 0.06000 "GLU " " HB2" 1 0 0 FFFFFF  H975  2 1 -56.180211 19.849181 19.504635 0 <> 975 1 975 975 <> <> <> <> <> <> <> <>
  976 41 -16.026829 34.449312 24.852265 255 " " E "A" 21 0.06000 0.06000 "GLU " " HB3" 1 0 0 FFFFFF  H976  2 1 -16.342458 -9.5051458 -9.0678193 0 <> 976 1 976 976 <> <> <> <> <> <> <> <>
  977 25 -18.705064 31.779748 25.650742 256 " " I "A" 38 -0.50000 -0.50000 "ILE " " N  " 7 0 0 2F2FFF  N977  2 1 6.7113501 0.9757751 1.1641155 1 <> 977 1 977 977 21.33 2689 2863 2552 848 -116 -841 <>
  978 3 -19.644809 31.196266 24.701799 256 " " I "A" 2 0.14000 0.14000 "ILE " " CA " 6 0 0 A0A0A0  C978  2 1 -6.8603896 -5.0277559 -4.353449 1 <> 978 1 978 978 20.22 2522 2697 2463 822 -97 -796 <>
  979 2 -21.023859 31.874609 24.799812 256 " " I "A" 2 0.50000 0.50000 "ILE " " C  " 6 0 0 A0A0A0  C979  2 1 -2.413962 1.2204478 -2.7596805 0 <> 979 1 979 979 19.7 2427 2624 2433 861 -95 -845 <>
  980 15 -21.412333 32.179164 25.948788 256 " " I "A" 75 -0.50000 -0.50000 "ILE " " O  " 8 0 0 FF5757  O980  2 1 -5.9847089 -5.4376346 -0.6854734 0 <> 980 1 980 980 18.16 2227 2468 2204 908 -78 -900 <>
  981 3 -19.620199 29.648284 24.878749 256 " " I "A" 2 -0.06000 -0.06000 "ILE " " CB " 6 0 0 A0A0A0  C981  2 1 5.4312863 -11.754793 -3.7983206 1 <> 981 1 981 981 21.06 2618 2848 2535 797 -35 -729 <>
  982 3 -20.277311 28.941915 23.677176 256 " " I "A" 2 -0.12000 -0.12000 "ILE " " CG1" 6 0 0 A0A0A0  C982  2 1 -1.1330864 1.9529355 9.9903813 2 <> 982 1 982 982 22.21 2750 3066 2624 836 30 -744 <>
  983 3 -20.303549 29.153863 26.193049 256 " " I "A" 2 -0.18000 -0.18000 "ILE " " CG2" 6 0 0 A0A0A0  C983  2 1 2.3627432 4.3369993 8.3647753 3 <> 983 1 983 983 20.41 2565 2768 2420 762 -41 -681 <>
  984 3 -20.154322 27.421936 23.654496 256 " " I "A" 2 -0.18000 -0.18000 "ILE " " CD1" 6 0 0 A0A0A0  C984  2 1 -4.2898069 9.162373 -0.10466394 3 <> 984 1 984 984 22.16 2728 3092 2601 810 97 -678 <>
  985 43 -19.136744 32.299314 26.401610 256 " " I "A" 21 0.30000 0.30000 "ILE " " H  " 1 0 0 FFFFFF  H985  2 1 -2.0538858 -1.9930089 -1.8208339 0 <> 985 1 985 985 <> <> <> <> <> <> <> <>
  986 41 -19.289499 31.379188 23.687701 256 " " I "A" 21 0.06000 0.06000 "ILE " " HA " 1 0 0 FFFFFF  H986  2 1 -6.3548412 -6.9007299 -4.5141711 0 <> 986 1 986 986 <> <> <> <> <> <> <> <>
  987 41 -18.561027 29.391629 24.898323 256 " " I "A" 21 0.06000 0.06000 "ILE " " HB " 1 0 0 FFFFFF  H987  2 1 6.0935984 -8.6993334 0.42550291 0 <> 987 1 987 987 <> <> <> <> <> <> <> <>
  988 41 -19.865134 29.342978 22.751240 256 " " I "A" 21 0.06000 0.06000 "ILE " "HG13" 1 0 0 FFFFFF  H988  2 1 -2.5701177 7.7735263 11.871868 0 <> 988 1 988 988 <> <> <> <> <> <> <> <>
  989 41 -21.328364 29.222808 23.744157 256 " " I "A" 21 0.06000 0.06000 "ILE " "HG12" 1 0 0 FFFFFF  H989  2 1 -6.7940732 -17.000915 0.6445326 0 <> 989 1 989 989 <> <> <> <> <> <> <> <>
  990 41 -20.300300 28.071803 26.324353 256 " " I "A" 21 0.06000 0.06000 "ILE " "HG21" 1 0 0 FFFFFF  H990  2 1 -1.7927406 1.3826279 -15.878846 0 <> 990 1 990 990 <> <> <> <> <> <> <> <>
  991 41 -19.870160 29.712197 27.022829 256 " " I "A" 21 0.06000 0.06000 "ILE " "HG22" 1 0 0 FFFFFF  H991  2 1 10.793674 -4.7153676 10.052402 0 <> 991 1 991 991 <> <> <> <> <> <> <> <>
  992 41 -21.358221 29.427450 26.162781 256 " " I "A" 21 0.06000 0.06000 "ILE " "HG23" 1 0 0 FFFFFF  H992  2 1 6.3766807 18.925474 0.36472376 0 <> 992 1 992 992 <> <> <> <> <> <> <> <>
  993 41 -19.108316 27.120260 23.708955 256 " " I "A" 21 0.06000 0.06000 "ILE " "HD11" 1 0 0 FFFFFF  H993  2 1 -11.643653 -18.601938 -12.658528 0 <> 993 1 993 993 <> <> <> <> <> <> <> <>
  994 41 -20.818160 27.023202 24.421586 256 " " I "A" 21 0.06000 0.06000 "ILE " "HD12" 1 0 0 FFFFFF  H994  2 1 6.3881134 1.3580036 5.0792608 0 <> 994 1 994 994 <> <> <> <> <> <> <> <>
  995 41 -20.591681 26.951253 22.773998 256 " " I "A" 21 0.06000 0.06000 "ILE " "HD13" 1 0 0 FFFFFF  H995  2 1 26.331883 8.606015 -15.017629 0 <> 995 1 995 995 <> <> <> <> <> <> <> <>
  996 25 -21.722310 32.157003 23.680882 257 " " S "A" 38 -0.50000 -0.50000 "SER " " N  " 7 0 0 2F2FFF  N996  2 1 0.71392973 -7.9839053 0.5629607 1 <> 996 1 996 996 18.32 2235 2400 2326 844 -114 -826 <>
  997 3 -23.008475 32.847091 23.604867 257 " " S "A" 2 0.14000 0.14000 "SER " " CA " 6 0 0 A0A0A0  C997  2 1 1.8073359 -5.1823266 -3.7499596 1 <> 997 1 997 997 19.13 2308 2488 2472 882 -119 -870 <>
  998 2 -23.822569 32.472695 22.376505 257 " " S "A" 2 0.50000 0.50000 "SER " " C  " 6 0 0 A0A0A0  C998  2 1 5.1990059 -6.8313607 -3.7044318 0 <> 998 1 998 998 19.02 2261 2465 2503 863 -104 -828 <>
  999 15 -23.330423 31.774137 21.507318 257 " " S "A" 75 -0.50000 -0.50000 "SER " " O  " 8 0 0 FF5757  O999  2 1 3.9662689 6.6048379 -0.69871217 0 <> 999 1 999 999 18.24 2168 2347 2415 817 -109 -769 <>
  1000 3 -22.750480 34.347550 23.800872 257 " " S "A" 2 0.14500 0.14500 "SER " " CB " 6 0 0 A0A0A0  C1000  2 1 8.1408674 -9.6801534 -0.56150006 2 <> 1000 1 1000 1000 19.44 2367 2457 2563 898 -185 -915 <>
  1001 16 -22.090582 34.808113 22.670375 257 " " S "A" 75 -0.68300 -0.68300 "SER " " OG " 8 0 0 FF5757  O1001  2 1 0.95888585 7.4423371 4.9911209 1 <> 1001 1 1001 1001 23 2845 2915 2980 915 -204 -964 <>
  1002 41 -23.522512 32.585576 24.529786 257 " " S "A" 21 0.06000 0.06000 "SER " " HA " 1 0 0 FFFFFF  H1002  2 1 12.4202 -25.493385 -3.59452 0 <> 1002 1 1002 1002 <> <> <> <> <> <> <> <>
  1003 41 -22.193186 34.421984 24.734676 257 " " S "A" 21 0.06000 0.06000 "SER " " HB3" 1 0 0 FFFFFF  H1003  2 1 15.248238 -14.123384 -4.4489947 0 <> 1003 1 1003 1003 <> <> <> <> <> <> <> <>
  1004 41 -23.722084 34.841065 23.777915 257 " " S "A" 21 0.06000 0.06000 "SER " " HB2" 1 0 0 FFFFFF  H1004  2 1 8.6838455 -8.6002497 -0.32744523 0 <> 1004 1 1004 1004 <> <> <> <> <> <> <> <>
  1005 42 -21.312399 34.293963 22.518342 257 " " S "A" 21 0.41800 0.41800 "SER " " HG " 1 0 0 FFFFFF  H1005  2 1 -6.6002053 -5.2322347 9.1629455 0 <> 1005 1 1005 1005 <> <> <> <> <> <> <> <>
  1006 43 -21.372683 31.901920 22.768309 257 " " S "A" 21 0.30000 0.30000 "SER " " H  " 1 0 0 FFFFFF  H1006  2 1 23.551774 21.032713 1.2019028 0 <> 1006 1 1006 1006 <> <> <> <> <> <> <> <>
  1007 25 -25.083436 32.903223 22.348697 258 " " I "A" 38 -0.50000 -0.50000 "ILE " " N  " 7 0 0 2F2FFF  N1007  2 1 -2.9268893 7.0663442 3.2811943 1 <> 1007 1 1007 1007 18.98 2216 2476 2521 900 -87 -863 <>
  1008 3 -26.014453 32.650849 21.264008 258 " " I "A" 2 0.14000 0.14000 "ILE " " CA " 6 0 0 A0A0A0  C1008  2 1 -8.4732892 3.6193869 -6.4997998 1 <> 1008 1 1008 1008 18.94 2173 2455 2569 892 -88 -841 <>
  1009 2 -27.070224 33.781487 21.305685 258 " " I "A" 2 0.50000 0.50000 "ILE " " C  " 6 0 0 A0A0A0  C1009  2 1 1.2045189 -3.5274129 5.1577258 0 <> 1009 1 1009 1009 19.37 2217 2466 2678 938 -134 -893 <>
  1010 15 -27.550552 34.115355 22.382882 258 " " I "A" 75 -0.50000 -0.50000 "ILE " " O  " 8 0 0 FF5757  O1010  2 1 1.8533631 4.3529912 -2.4817476 0 <> 1010 1 1010 1010 20.64 2365 2648 2829 986 -122 -954 <>
  1011 3 -26.515233 31.093247 21.321896 258 " " I "A" 2 -0.06000 -0.06000 "ILE " " CB " 6 0 0 A0A0A0  C1011  2 1 -1.2843442 4.717159 -8.1308426 1 <> 1011 1 1011 1011 18.55 2074 2471 2503 891 -17 -830 <>
  1012 3 -27.283413 30.814571 20.145931 258 " " I "A" 2 -0.12000 -0.12000 "ILE " " CG1" 6 0 0 A0A0A0  C1012  2 1 3.9466181 -6.0966753 -6.3010708 2 <> 1012 1 1012 1012 19.5 2207 2618 2583 840 24 -766 <>
  1013 3 -27.226092 30.752973 22.716626 258 " " I "A" 2 -0.18000 -0.18000 "ILE " " CG2" 6 0 0 A0A0A0  C1013  2 1 6.7884036 -0.56305811 6.0061896 3 <> 1013 1 1013 1013 18.1 1967 2400 2509 898 -27 -832 <>
  1014 3 -27.704786 29.242645 20.095147 258 " " I "A" 2 -0.18000 -0.18000 "ILE " " CD1" 6 0 0 A0A0A0  C1014  2 1 4.6198712 -5.2507331 2.8262584 3 <> 1014 1 1014 1014 21.04 2359 2873 2763 832 102 -751 <>
  1015 43 -25.574652 33.410875 23.070569 258 " " I "A" 21 0.30000 0.30000 "ILE " " H  " 1 0 0 FFFFFF  H1015  2 1 1.945226 20.975549 -3.1850424 0 <> 1015 1 1015 1015 <> <> <> <> <> <> <> <>
  1016 41 -25.420895 32.687424 20.350527 258 " " I "A" 21 0.06000 0.06000 "ILE " " HA " 1 0 0 FFFFFF  H1016  2 1 -15.976415 30.213003 -10.310372 0 <> 1016 1 1016 1016 <> <> <> <> <> <> <> <>
  1017 41 -25.679848 30.395268 21.266621 258 " " I "A" 21 0.06000 0.06000 "ILE " " HB " 1 0 0 FFFFFF  H1017  2 1 3.1756617 10.386834 -12.318673 0 <> 1017 1 1017 1017 <> <> <> <> <> <> <> <>
  1018 41 -26.613375 31.139453 19.349941 258 " " I "A" 21 0.06000 0.06000 "ILE " "HG13" 1 0 0 FFFFFF  H1018  2 1 -13.881342 -0.6535713 -19.086461 0 <> 1018 1 1018 1018 <> <> <> <> <> <> <> <>
  1019 41 -28.139401 31.457933 19.942290 258 " " I "A" 21 0.06000 0.06000 "ILE " "HG12" 1 0 0 FFFFFF  H1019  2 1 5.190901 -0.92991123 4.7920744 0 <> 1019 1 1019 1019 <> <> <> <> <> <> <> <>
  1020 41 -27.367266 29.699622 22.958735 258 " " I "A" 21 0.06000 0.06000 "ILE " "HG21" 1 0 0 FFFFFF  H1020  2 1 -17.536299 0.74444687 -2.4891603 0 <> 1020 1 1020 1020 <> <> <> <> <> <> <> <>
  1021 41 -26.617065 31.190016 23.507944 258 " " I "A" 21 0.06000 0.06000 "ILE " "HG22" 1 0 0 FFFFFF  H1021  2 1 3.1018375 43.090414 -15.266169 0 <> 1021 1 1021 1021 <> <> <> <> <> <> <> <>
  1022 41 -28.169700 31.274544 22.876820 258 " " I "A" 21 0.06000 0.06000 "ILE " "HG23" 1 0 0 FFFFFF  H1022  2 1 -10.707586 -29.148195 -3.9828421 0 <> 1022 1 1022 1022 <> <> <> <> <> <> <> <>
  1023 41 -28.194784 28.808233 20.966515 258 " " I "A" 21 0.06000 0.06000 "ILE " "HD11" 1 0 0 FFFFFF  H1023  2 1 -1.5174756 3.7002972 3.83749 0 <> 1023 1 1023 1023 <> <> <> <> <> <> <> <>
  1024 41 -28.241093 28.921628 19.202159 258 " " I "A" 21 0.06000 0.06000 "ILE " "HD12" 1 0 0 FFFFFF  H1024  2 1 7.093816 -6.1702075 1.6709869 0 <> 1024 1 1024 1024 <> <> <> <> <> <> <> <>
  1025 41 -26.765196 28.696364 20.012417 258 " " I "A" 21 0.06000 0.06000 "ILE " "HD13" 1 0 0 FFFFFF  H1025  2 1 21.206012 22.652057 6.9527635 0 <> 1025 1 1025 1025 <> <> <> <> <> <> <> <>
  1026 25 -27.383377 34.534634 20.200272 259 " " N "A" 38 -0.50000 -0.50000 "ASN " " N  " 7 0 0 2F2FFF  N1026  0 1 -10.297492 -2.4447504 -6.2048068 1 <> 1026 1 1026 1026 18.9 2164 2345 2671 926 -184 -869 <>
  1027 3 -28.105206 35.838610 19.993117 259 " " N "A" 2 0.14000 0.14000 "ASN " " CA " 6 0 0 A0A0A0  C1027  0 1 -1.2095497 -2.366339 -1.6417195 1 <> 1027 1 1027 1027 20.52 2369 2496 2934 970 -235 -908 <>
  1028 2 -27.503340 36.967203 20.823018 259 " " N "A" 2 0.50000 0.50000 "ASN " " C  " 6 0 0 A0A0A0  C1028  0 1 0.82737279 1.5946172 -2.8197884 0 <> 1028 1 1028 1028 21 2461 2528 2992 1001 -260 -965 <>
  1029 15 -28.206776 37.873704 21.251855 259 " " N "A" 75 -0.50000 -0.50000 "ASN " " O  " 8 0 0 FF5757  O1029  0 1 -2.8795355 -1.2148549 -1.6234992 0 <> 1029 1 1029 1029 21.78 2543 2618 3115 1055 -269 -1025 <>
  1030 3 -29.601679 35.744705 20.140461 259 " " N "A" 2 -0.12000 -0.12000 "ASN " " CB " 6 0 0 A0A0A0  C1030  0 1 1.6628556 -2.1631449 8.7639759 2 <> 1030 1 1030 1030 20.63 2323 2540 2978 1010 -217 -937 <>
  1031 2 -30.165182 34.991637 18.956580 259 " " N "A" 2 0.50000 0.50000 "ASN " " CG " 6 0 0 A0A0A0  C1031  0 1 3.5211356 3.3587132 -13.820597 0 <> 1031 1 1031 1031 21.81 2438 2702 3145 980 -209 -887 <>
  1032 15 -29.506840 34.827352 17.922724 259 " " N "A" 75 -0.50000 -0.50000 "ASN " " OD1" 8 0 0 FF5757  O1032  0 1 10.193222 -2.123953 0.9917473 0 <> 1032 1 1032 1032 22.1 2501 2703 3191 942 -239 -835 <>
  1033 25 -31.373997 34.471797 19.120844 259 " " N "A" 38 -0.76000 -0.76000 "ASN " " ND2" 7 0 0 2F2FFF  N1033  0 1 -4.088737 3.8195151 4.4716198 2 <> 1033 1 1033 1033 19.57 2094 2473 2868 996 -167 -906 <>
  1034 41 -30.052633 36.724933 19.985872 259 " " N "A" 21 0.06000 0.06000 "ASN " " HB3" 1 0 0 FFFFFF  H1034  0 1 -0.89106924 -7.0063116 -14.495925 0 <> 1034 1 1034 1034 <> <> <> <> <> <> <> <>
  1035 41 -29.855150 35.402887 21.143960 259 " " N "A" 21 0.06000 0.06000 "ASN " " HB2" 1 0 0 FFFFFF  H1035  0 1 4.117592 11.360766 13.990588 0 <> 1035 1 1035 1035 <> <> <> <> <> <> <> <>
  1036 43 -31.854504 34.018863 18.356607 259 " " N "A" 21 0.38000 0.38000 "ASN " "HD22" 1 0 0 FFFFFF  H1036  0 1 -1.3694852 -28.853192 22.12576 0 <> 1036 1 1036 1036 <> <> <> <> <> <> <> <>
  1037 43 -31.836237 34.445597 20.018480 259 " " N "A" 21 0.38000 0.38000 "ASN " "HD21" 1 0 0 FFFFFF  H1037  0 1 -9.6783956 -13.487108 1.088064 0 <> 1037 1 1037 1037 <> <> <> <> <> <> <> <>
  1038 43 -27.102631 34.222940 19.281508 259 " " N "A" 21 0.30000 0.30000 "ASN " " H  " 1 0 0 FFFFFF  H1038  0 1 -8.0479607 -17.500438 -0.40972183 0 <> 1038 1 1038 1038 <> <> <> <> <> <> <> <>
  1039 41 -27.642081 36.103350 19.042578 259 " " N "A" 21 0.06000 0.06000 "ASN " " HA " 1 0 0 FFFFFF  H1039  0 1 -21.344035 -14.600969 -14.859281 0 <> 1039 1 1039 1039 <> <> <> <> <> <> <> <>
  1040 25 -26.226693 36.890919 21.154416 260 " " N "A" 38 -0.50000 -0.50000 "ASN " " N  " 7 0 0 2F2FFF  N1040  0 1 -0.5912608 3.8519183 -1.7936477 1 <> 1040 1 1040 1040 21.52 2570 2578 3029 968 -271 -951 <>
  1041 3 -25.558745 37.943546 22.023256 260 " " N "A" 2 0.14000 0.14000 "ASN " " CA " 6 0 0 A0A0A0  C1041  0 1 4.2213839 -0.68330253 -0.14802688 1 <> 1041 1 1041 1041 23.21 2816 2763 3241 989 -298 -1006 <>
  1042 2 -25.768122 37.712426 23.571386 260 " " N "A" 2 0.50000 0.50000 "ASN " " C  " 6 0 0 A0A0A0  C1042  0 1 0.145575 2.5292411 -6.8654614 0 <> 1042 1 1042 1042 24 2900 2926 3293 1033 -263 -1073 <>
  1043 15 -25.192265 38.425508 24.366644 260 " " N "A" 75 -0.50000 -0.50000 "ASN " " O  " 8 0 0 FF5757  O1043  0 1 0.033738702 0.98535416 -1.4331176 0 <> 1043 1 1043 1043 25.2 3070 3056 3449 1063 -288 -1136 <>
  1044 3 -25.659092 39.479462 21.563990 260 " " N "A" 2 -0.12000 -0.12000 "ASN " " CB " 6 0 0 A0A0A0  C1044  0 1 -4.7295906 0.76571098 1.1101544 2 <> 1044 1 1044 1044 23.69 2894 2734 3374 1012 -356 -1030 <>
  1045 2 -25.090634 39.753063 20.135211 260 " " N "A" 2 0.50000 0.50000 "ASN " " CG " 6 0 0 A0A0A0  C1045  0 1 0.12906379 6.6003759 5.967751 0 <> 1045 1 1045 1045 26.64 3296 3041 3784 967 -392 -963 <>
  1046 15 -24.204541 39.071590 19.664281 260 " " N "A" 75 -0.50000 -0.50000 "ASN " " OD1" 8 0 0 FF5757  O1046  0 1 -1.0386109 -1.804705 -6.2840386 0 <> 1046 1 1046 1046 33.51 4170 3854 4709 983 -425 -951 <>
  1047 25 -25.787411 40.683687 19.482208 260 " " N "A" 38 -0.76000 -0.76000 "ASN " " ND2" 7 0 0 2F2FFF  N1047  0 1 -0.55922673 -0.34555376 1.4559838 2 <> 1047 1 1047 1047 22.95 2851 2584 3284 913 -384 -919 <>
  1048 41 -24.533321 37.642502 21.808816 260 " " N "A" 21 0.06000 0.06000 "ASN " " HA " 1 0 0 FFFFFF  H1048  0 1 -5.5086235 -30.470777 -4.8581791 0 <> 1048 1 1048 1048 <> <> <> <> <> <> <> <>
  1049 41 -25.110334 40.104790 22.268213 260 " " N "A" 21 0.06000 0.06000 "ASN " " HB3" 1 0 0 FFFFFF  H1049  0 1 -20.920242 20.310643 -3.6287693 0 <> 1049 1 1049 1049 <> <> <> <> <> <> <> <>
  1050 41 -26.702710 39.786746 21.496635 260 " " N "A" 21 0.06000 0.06000 "ASN " " HB2" 1 0 0 FFFFFF  H1050  0 1 -10.116992 -18.257685 -2.2036839 0 <> 1050 1 1050 1050 <> <> <> <> <> <> <> <>
  1051 43 -25.572741 40.961684 18.535248 260 " " N "A" 21 0.38000 0.38000 "ASN " "HD22" 1 0 0 FFFFFF  H1051  0 1 -22.423451 -18.816375 -8.9229558 0 <> 1051 1 1051 1051 <> <> <> <> <> <> <> <>
  1052 43 -26.315998 41.256009 20.124971 260 " " N "A" 21 0.38000 0.38000 "ASN " "HD21" 1 0 0 FFFFFF  H1052  0 1 19.908689 9.209849 9.7798734 0 <> 1052 1 1052 1052 <> <> <> <> <> <> <> <>
  1053 43 -25.681618 36.153222 20.731568 260 " " N "A" 21 0.30000 0.30000 "ASN " " H  " 1 0 0 FFFFFF  H1053  0 1 -6.2867823 -4.1548705 4.8331639 0 <> 1053 1 1053 1053 <> <> <> <> <> <> <> <>
  1054 25 -26.561469 36.725674 23.995228 261 " " K "A" 38 -0.50000 -0.50000 "LYS " " N  " 7 0 0 2F2FFF  N1054  2 1 7.9594271 4.0144303 3.4412803 1 <> 1054 1 1054 1054 23.48 2801 2938 3183 1036 -203 -1060 <>
  1055 3 -26.973959 36.378112 25.381125 261 " " K "A" 2 0.14000 0.14000 "LYS " " CA " 6 0 0 A0A0A0  C1055  2 1 -1.3808858 5.9099966 5.9206733 1 <> 1055 1 1055 1055 24.94 2976 3193 3309 1074 -159 -1111 <>
  1056 2 -25.961723 35.278326 25.726117 261 " " K "A" 2 0.50000 0.50000 "LYS " " C  " 6 0 0 A0A0A0  C1056  2 1 -6.7163357 -4.2362059 5.5181598 0 <> 1056 1 1056 1056 24.33 2919 3170 3155 1041 -122 -1074 <>
  1057 15 -25.762896 34.370035 24.891035 261 " " K "A" 75 -0.50000 -0.50000 "LYS " " O  " 8 0 0 FF5757  O1057  2 1 -0.93627744 -1.4192909 4.9900682 0 <> 1057 1 1057 1057 22.27 2646 2938 2877 1005 -84 -1011 <>
  1058 3 -29.040609 35.793985 26.644004 261 " " K "A" 2 -0.12000 -0.12000 "LYS " " CG " 6 0 0 A0A0A0  C1058  2 1 0.31658719 -4.1908421 5.9123992 2 <> 1058 1 1058 1058 26.32 3086 3494 3421 1150 -55 -1180 <>
  1059 3 -30.547614 35.544334 26.540012 261 " " K "A" 2 -0.12000 -0.12000 "LYS " " CD " 6 0 0 A0A0A0  C1059  2 1 -0.62494543 -1.3754736 1.8109235 2 <> 1059 1 1059 1059 28.04 3245 3758 3652 1185 -4 -1203 <>
  1060 3 -31.440362 35.465348 27.850955 261 " " K "A" 2 0.19000 0.19000 "LYS " " CE " 6 0 0 A0A0A0  C1060  2 1 5.998834 2.6299689 -0.41359619 2 <> 1060 1 1060 1060 34.73 4085 4679 4430 1232 51 -1257 <>
  1061 32 -32.889808 35.280950 27.572085 261 " " K "A" 38 -0.30000 -0.30000 "LYS " " NZ " 7 1 0 2F2FFF  N1061  2 1 5.5622584 -3.9237568 -3.4225894 3 <> 1061 1 1061 1061 36.5 4321 4974 4575 1205 116 -1209 <>
  1062 3 -28.399574 35.893130 25.288107 261 " " K "A" 2 -0.12000 -0.12000 "LYS " " CB " 6 0 0 A0A0A0  C1062  2 1 -3.1982711 2.9399836 1.2532694 2 <> 1062 1 1062 1062 25.63 3009 3331 3400 1109 -109 -1129 <>
  1063 41 -28.956820 36.690647 27.258065 261 " " K "A" 21 0.06000 0.06000 "LYS " " HG3" 1 0 0 FFFFFF  H1063  2 1 20.151122 -1.1599828 -1.2197359 0 <> 1063 1 1063 1063 <> <> <> <> <> <> <> <>
  1064 41 -28.513811 35.011961 27.190839 261 " " K "A" 21 0.06000 0.06000 "LYS " " HG2" 1 0 0 FFFFFF  H1064  2 1 13.148328 -3.3981603 -5.3155862 0 <> 1064 1 1064 1064 <> <> <> <> <> <> <> <>
  1065 41 -30.774254 34.676733 25.920335 261 " " K "A" 21 0.06000 0.06000 "LYS " " HD3" 1 0 0 FFFFFF  H1065  2 1 -5.7125072 -5.6274457 9.6247986 0 <> 1065 1 1065 1065 <> <> <> <> <> <> <> <>
  1066 41 -30.964698 36.379879 25.977877 261 " " K "A" 21 0.06000 0.06000 "LYS " " HD2" 1 0 0 FFFFFF  H1066  2 1 -10.226434 -14.39645 -10.419227 0 <> 1066 1 1066 1066 <> <> <> <> <> <> <> <>
  1067 41 -31.285976 36.378278 28.426127 261 " " K "A" 21 0.06000 0.06000 "LYS " " HE3" 1 0 0 FFFFFF  H1067  2 1 37.733006 -14.815406 18.758185 0 <> 1067 1 1067 1067 <> <> <> <> <> <> <> <>
  1068 41 -31.068312 34.710073 28.543232 261 " " K "A" 21 0.06000 0.06000 "LYS " " HE2" 1 0 0 FFFFFF  H1068  2 1 25.841936 15.629573 3.104769 0 <> 1068 1 1068 1068 <> <> <> <> <> <> <> <>
  1069 44 -33.015602 34.430821 27.041463 261 " " K "A" 21 0.33000 0.33000 "LYS " " HZ1" 1 0 0 FFFFFF  H1069  2 1 8.7339736 -2.5351843 -6.3992042 0 <> 1069 1 1069 1069 <> <> <> <> <> <> <> <>
  1070 44 -33.264526 35.174950 28.503992 261 " " K "A" 21 0.33000 0.33000 "LYS " " HZ2" 1 0 0 FFFFFF  H1070  2 1 0.13460334 0.0062049454 -5.1580196 0 <> 1070 1 1070 1070 <> <> <> <> <> <> <> <>
  1071 44 -33.193434 36.123145 27.104521 261 " " K "A" 21 0.33000 0.33000 "LYS " " HZ3" 1 0 0 FFFFFF  H1071  2 1 7.2966249 9.3103496 19.288928 0 <> 1071 1 1071 1071 <> <> <> <> <> <> <> <>
  1072 43 -26.894522 36.180534 23.212927 261 " " K "A" 21 0.30000 0.30000 "LYS " " H  " 1 0 0 FFFFFF  H1072  2 1 13.986582 -22.732184 19.513478 0 <> 1072 1 1072 1072 <> <> <> <> <> <> <> <>
  1073 41 -26.880964 37.201108 26.089743 261 " " K "A" 21 0.06000 0.06000 "LYS " " HA " 1 0 0 FFFFFF  H1073  2 1 -6.6000587 11.601196 -0.004201774 0 <> 1073 1 1073 1073 <> <> <> <> <> <> <> <>
  1074 41 -28.899635 36.614777 24.642153 261 " " K "A" 21 0.06000 0.06000 "LYS " " HB2" 1 0 0 FFFFFF  H1074  2 1 -4.3283647 -8.9806569 -11.189373 0 <> 1074 1 1074 1074 <> <> <> <> <> <> <> <>
  1075 41 -28.454486 34.881971 24.884830 261 " " K "A" 21 0.06000 0.06000 "LYS " " HB3" 1 0 0 FFFFFF  H1075  2 1 -4.8332127 0.28415718 8.1350254 0 <> 1075 1 1075 1075 <> <> <> <> <> <> <> <>
  1076 25 -25.298867 35.442569 26.905574 262 " " K "A" 38 -0.50000 -0.50000 "LYS " " N  " 7 0 0 2F2FFF  N1076  2 1 2.9150088 -8.5801131 -0.69630062 1 <> 1076 1 1076 1076 24.79 3008 3241 3169 1058 -137 -1117 <>
  1077 3 -24.349589 34.405571 27.487732 262 " " K "A" 2 0.14000 0.14000 "LYS " " CA " 6 0 0 A0A0A0  C1077  2 1 -4.4980482 4.8847312 -2.0622736 1 <> 1077 1 1077 1077 25.58 3134 3391 3193 1037 -113 -1089 <>
  1078 2 -25.183382 33.121327 27.929114 262 " " K "A" 2 0.50000 0.50000 "LYS " " C  " 6 0 0 A0A0A0  C1078  2 1 -6.4975693 1.5878192 3.7325422 0 <> 1078 1 1078 1078 26.02 3167 3533 3186 1050 -33 -1067 <>
  1079 15 -26.231654 33.298949 28.598786 262 " " K "A" 75 -0.50000 -0.50000 "LYS " " O  " 8 0 0 FF5757  O1079  2 1 -8.0620353 -4.5486917 1.5872765 0 <> 1079 1 1079 1079 26.92 3257 3688 3282 1096 2 -1113 <>
  1080 3 -23.582431 35.016838 28.740527 262 " " K "A" 2 -0.12000 -0.12000 "LYS " " CB " 6 0 0 A0A0A0  C1080  2 1 3.7423415 -9.4483158 -4.468023 2 <> 1080 1 1080 1080 26.32 3258 3487 3254 1065 -149 -1157 <>
  1081 3 -22.391734 34.185723 29.280653 262 " " K "A" 2 -0.12000 -0.12000 "LYS " " CG " 6 0 0 A0A0A0  C1081  2 1 6.4819397 5.2302899 -1.404851 2 <> 1081 1 1081 1081 28.18 3526 3751 3429 1040 -153 -1131 <>
  1082 3 -21.841284 34.657766 30.636507 262 " " K "A" 2 -0.12000 -0.12000 "LYS " " CD " 6 0 0 A0A0A0  C1082  2 1 7.2674174 -4.2935421 -1.191095 2 <> 1082 1 1082 1082 30.4 3831 4034 3685 1071 -196 -1212 <>
  1083 3 -20.427350 34.314661 31.018073 262 " " K "A" 2 0.19000 0.19000 "LYS " " CE " 6 0 0 A0A0A0  C1083  2 1 0.74584587 -0.39875783 -3.8918404 2 <> 1083 1 1083 1083 35.46 4501 4702 4271 1047 -209 -1190 <>
  1084 32 -19.310416 34.802991 30.184765 262 " " K "A" 38 -0.30000 -0.30000 "LYS " " NZ " 7 1 0 2F2FFF  N1084  2 1 1.3220567 -4.6402391 -7.4957541 3 <> 1084 1 1084 1084 39.05 4959 5244 4634 1057 -147 -1145 <>
  1085 43 -25.682193 36.170304 27.491715 262 " " K "A" 21 0.30000 0.30000 "LYS " " H  " 1 0 0 FFFFFF  H1085  2 1 -1.1800145 3.6489965 -18.557721 0 <> 1085 1 1085 1085 <> <> <> <> <> <> <> <>
  1086 41 -23.543879 34.239962 26.772536 262 " " K "A" 21 0.06000 0.06000 "LYS " " HA " 1 0 0 FFFFFF  H1086  2 1 1.9123935 -12.400217 9.1619194 0 <> 1086 1 1086 1086 <> <> <> <> <> <> <> <>
  1087 41 -24.342513 35.027488 29.521722 262 " " K "A" 21 0.06000 0.06000 "LYS " " HB3" 1 0 0 FFFFFF  H1087  2 1 2.1919092 -17.141284 -5.8716861 0 <> 1087 1 1087 1087 <> <> <> <> <> <> <> <>
  1088 41 -23.194127 36.023520 28.585883 262 " " K "A" 21 0.06000 0.06000 "LYS " " HB2" 1 0 0 FFFFFF  H1088  2 1 0.76638404 -7.4047962 1.3624008 0 <> 1088 1 1088 1088 <> <> <> <> <> <> <> <>
  1089 41 -21.631244 34.200383 28.499920 262 " " K "A" 21 0.06000 0.06000 "LYS " " HG3" 1 0 0 FFFFFF  H1089  2 1 21.629951 -12.454987 13.018317 0 <> 1089 1 1089 1089 <> <> <> <> <> <> <> <>
  1090 41 -22.512691 33.102982 29.314409 262 " " K "A" 21 0.06000 0.06000 "LYS " " HG2" 1 0 0 FFFFFF  H1090  2 1 9.4906838 5.2703438 10.661562 0 <> 1090 1 1090 1090 <> <> <> <> <> <> <> <>
  1091 41 -22.363951 34.210662 31.482094 262 " " K "A" 21 0.06000 0.06000 "LYS " " HD3" 1 0 0 FFFFFF  H1091  2 1 7.0272228 17.098387 9.9713961 0 <> 1091 1 1091 1091 <> <> <> <> <> <> <> <>
  1092 41 -21.948595 35.742373 30.621902 262 " " K "A" 21 0.06000 0.06000 "LYS " " HD2" 1 0 0 FFFFFF  H1092  2 1 -15.41328 -6.5507612 -2.172366 0 <> 1092 1 1092 1092 <> <> <> <> <> <> <> <>
  1093 41 -20.399613 33.245977 31.230778 262 " " K "A" 21 0.06000 0.06000 "LYS " " HE3" 1 0 0 FFFFFF  H1093  2 1 -0.73413787 4.4137682 20.480375 0 <> 1093 1 1093 1093 <> <> <> <> <> <> <> <>
  1094 41 -20.317235 34.754740 32.009185 262 " " K "A" 21 0.06000 0.06000 "LYS " " HE2" 1 0 0 FFFFFF  H1094  2 1 -12.081029 -20.553808 6.4826533 0 <> 1094 1 1094 1094 <> <> <> <> <> <> <> <>
  1095 44 -19.523693 34.542469 29.232535 262 " " K "A" 21 0.33000 0.33000 "LYS " " HZ1" 1 0 0 FFFFFF  H1095  2 1 -8.3259618 27.807731 -14.212305 0 <> 1095 1 1095 1095 <> <> <> <> <> <> <> <>
  1096 44 -19.345926 35.797869 30.355216 262 " " K "A" 21 0.33000 0.33000 "LYS " " HZ2" 1 0 0 FFFFFF  H1096  2 1 2.9904417 -7.3249625 8.5217841 0 <> 1096 1 1096 1096 <> <> <> <> <> <> <> <>
  1097 44 -18.370465 34.494122 30.387718 262 " " K "A" 21 0.33000 0.33000 "LYS " " HZ3" 1 0 0 FFFFFF  H1097  2 1 -1.9090712 -18.305175 -13.327392 0 <> 1097 1 1097 1097 <> <> <> <> <> <> <> <>
  1098 25 -24.699885 31.929589 27.544560 263 " " L "A" 38 -0.50000 -0.50000 "LEU " " N  " 7 0 0 2F2FFF  N1098  0 1 -6.360765 -0.47746268 -4.984738 1 <> 1098 1 1098 1098 26.43 3228 3610 3206 1008 -1 -994 <>
  1099 3 -25.173146 30.679462 28.140856 263 " " L "A" 2 0.14000 0.14000 "LEU " " CA " 6 0 0 A0A0A0  C1099  0 1 -1.5486097 -3.2809215 -9.349392 1 <> 1099 1 1099 1099 27.48 3345 3816 3281 1012 80 -961 <>
  1100 2 -24.651051 30.511200 29.553414 263 " " L "A" 2 0.50000 0.50000 "LEU " " C  " 6 0 0 A0A0A0  C1100  0 1 -3.9325177 1.521922 -5.3745159 0 <> 1100 1 1100 1100 28.57 3516 4016 3323 1039 102 -976 <>
  1101 15 -23.750959 31.259074 29.947394 263 " " L "A" 75 -0.50000 -0.50000 "LEU " " O  " 8 0 0 FF5757  O1101  0 1 2.8469019 -2.5041898 0.34963773 0 <> 1101 1 1101 1101 28.6 3556 4005 3304 1033 54 -985 <>
  1102 3 -24.620561 29.577790 27.194519 263 " " L "A" 2 -0.12000 -0.12000 "LEU " " CB " 6 0 0 A0A0A0  C1102  0 1 7.3661484 0.94767871 -2.99905 2 <> 1102 1 1102 1102 27.09 3287 3758 3250 954 106 -875 <>
  1103 3 -25.316197 29.444456 25.833178 263 " " L "A" 2 -0.06000 -0.06000 "LEU " " CG " 6 0 0 A0A0A0  C1103  0 1 -2.6203172 3.7062317 3.9221608 1 <> 1103 1 1103 1103 28.8 3453 3964 3526 938 135 -853 <>
  1104 3 -24.396223 28.947288 24.693598 263 " " L "A" 2 -0.18000 -0.18000 "LEU " " CD2" 6 0 0 A0A0A0  C1104  0 1 1.4032397 -5.1828145 3.2201453 3 <> 1104 1 1104 1104 31.2 3731 4220 3902 963 87 -904 <>
  1105 3 -26.586857 28.588901 26.102351 263 " " L "A" 2 -0.18000 -0.18000 "LEU " " CD1" 6 0 0 A0A0A0  C1105  0 1 1.6148267 9.0905141 5.9729335 3 <> 1105 1 1105 1105 26.99 3224 3709 3323 877 137 -778 <>
  1106 41 -26.261816 30.626431 28.131585 263 " " L "A" 21 0.06000 0.06000 "LEU " " HA " 1 0 0 FFFFFF  H1106  0 1 -1.2941464 -2.9525768 -41.111525 0 <> 1106 1 1106 1106 <> <> <> <> <> <> <> <>
  1107 41 -24.567730 28.580838 27.632007 263 " " L "A" 21 0.06000 0.06000 "LEU " " HB3" 1 0 0 FFFFFF  H1107  0 1 -14.85034 6.9767038 13.422763 0 <> 1107 1 1107 1107 <> <> <> <> <> <> <> <>
  1108 41 -23.568498 29.771442 26.985339 263 " " L "A" 21 0.06000 0.06000 "LEU " " HB2" 1 0 0 FFFFFF  H1108  0 1 11.467765 -10.058021 7.4411953 0 <> 1108 1 1108 1108 <> <> <> <> <> <> <> <>
  1109 41 -25.731572 30.401597 25.517833 263 " " L "A" 21 0.06000 0.06000 "LEU " " HG " 1 0 0 FFFFFF  H1109  0 1 5.2936001 3.7491062 -6.3718926 0 <> 1109 1 1109 1109 <> <> <> <> <> <> <> <>
  1110 41 -24.992212 29.199778 23.816587 263 " " L "A" 21 0.06000 0.06000 "LEU " "HD21" 1 0 0 FFFFFF  H1110  0 1 26.366034 2.3935943 -11.562549 0 <> 1110 1 1110 1110 <> <> <> <> <> <> <> <>
  1111 41 -23.532909 29.580384 24.488688 263 " " L "A" 21 0.06000 0.06000 "LEU " "HD22" 1 0 0 FFFFFF  H1111  0 1 -9.4297581 5.055467 -10.788397 0 <> 1111 1 1111 1111 <> <> <> <> <> <> <> <>
  1112 41 -24.059312 27.911901 24.744281 263 " " L "A" 21 0.06000 0.06000 "LEU " "HD23" 1 0 0 FFFFFF  H1112  0 1 -12.176643 -9.0972805 13.523556 0 <> 1112 1 1112 1112 <> <> <> <> <> <> <> <>
  1113 41 -27.213236 28.935900 26.924145 263 " " L "A" 21 0.06000 0.06000 "LEU " "HD11" 1 0 0 FFFFFF  H1113  0 1 8.3537131 12.196529 9.7979019 0 <> 1113 1 1113 1113 <> <> <> <> <> <> <> <>
  1114 41 -27.161281 28.473617 25.183196 263 " " L "A" 21 0.06000 0.06000 "LEU " "HD12" 1 0 0 FFFFFF  H1114  0 1 9.3816331 -23.92881 5.2604745 0 <> 1114 1 1114 1114 <> <> <> <> <> <> <> <>
  1115 41 -26.261555 27.591320 26.397503 263 " " L "A" 21 0.06000 0.06000 "LEU " "HD13" 1 0 0 FFFFFF  H1115  0 1 24.530739 7.5459465 -24.504355 0 <> 1115 1 1115 1115 <> <> <> <> <> <> <> <>
  1116 43 -23.786946 31.890675 27.114291 263 " " L "A" 21 0.30000 0.30000 "LEU " " H  " 1 0 0 FFFFFF  H1116  0 1 -11.567973 -0.86224312 -15.998548 0 <> 1116 1 1116 1116 <> <> <> <> <> <> <> <>
  1117 25 -25.111858 29.441825 30.235267 264 " " V "A" 38 -0.50000 -0.50000 "VAL " " N  " 7 0 0 2F2FFF  N1117  0 1 6.2733648 -6.8118121 3.3440178 1 <> 1117 1 1117 1117 30.6 3759 4344 3523 1072 173 -981 <>
  1118 3 -24.651373 29.078687 31.561173 264 " " V "A" 2 0.14000 0.14000 "VAL " " CA " 6 0 0 A0A0A0  C1118  0 1 6.5054826 7.9388992 -4.3304719 1 <> 1118 1 1118 1118 32.88 4082 4701 3709 1106 200 -992 <>
  1119 2 -24.299386 27.535668 31.373393 264 " " V "A" 2 0.50000 0.50000 "VAL " " C  " 6 0 0 A0A0A0  C1119  0 1 4.3858154 0.93176612 3.5549575 0 <> 1119 1 1119 1119 32.74 4076 4726 3637 1080 266 -908 <>
  1120 15 -25.161455 26.833495 30.799145 264 " " V "A" 75 -0.50000 -0.50000 "VAL " " O  " 8 0 0 FF5757  O1120  0 1 -0.1955004 -0.78858559 -0.033110776 0 <> 1120 1 1120 1120 32.84 4057 4752 3668 1062 332 -865 <>
  1121 3 -25.723057 29.476485 32.644125 264 " " V "A" 2 -0.06000 -0.06000 "VAL " " CB " 6 0 0 A0A0A0  C1121  0 1 9.2693043 -0.59689236 -1.18966 1 <> 1121 1 1121 1121 34.2 4238 4925 3831 1174 233 -1066 <>
  1122 3 -25.466449 28.822519 34.007385 264 " " V "A" 2 -0.18000 -0.18000 "VAL " " CG2" 6 0 0 A0A0A0  C1122  0 1 -6.3631098 -2.926363 0.3428608 3 <> 1122 1 1122 1122 36.4 4520 5163 4146 1207 158 -1157 <>
  1123 3 -25.902245 31.008811 32.781054 264 " " V "A" 2 -0.18000 -0.18000 "VAL " " CG1" 6 0 0 A0A0A0  C1123  0 1 -1.5519718 -0.60079978 -6.2448211 3 <> 1123 1 1123 1123 35.4 4339 5100 4011 1180 306 -1056 <>
  1124 41 -26.623371 29.045278 32.206409 264 " " V "A" 21 0.06000 0.06000 "VAL " " HB " 1 0 0 FFFFFF  H1124  0 1 5.3723101 11.173152 -4.7691601 0 <> 1124 1 1124 1124 <> <> <> <> <> <> <> <>
  1125 41 -25.218293 27.761167 34.014558 264 " " V "A" 21 0.06000 0.06000 "VAL " "HG21" 1 0 0 FFFFFF  H1125  0 1 -34.143909 -9.36038 9.4336667 0 <> 1125 1 1125 1125 <> <> <> <> <> <> <> <>
  1126 41 -24.609448 29.296425 34.485991 264 " " V "A" 21 0.06000 0.06000 "VAL " "HG22" 1 0 0 FFFFFF  H1126  0 1 -9.3696141 -0.098790548 2.9265356 0 <> 1126 1 1126 1126 <> <> <> <> <> <> <> <>
  1127 41 -26.307751 28.966292 34.685351 264 " " V "A" 21 0.06000 0.06000 "VAL " "HG23" 1 0 0 FFFFFF  H1127  0 1 -19.361482 -24.813919 -11.145499 0 <> 1127 1 1127 1127 <> <> <> <> <> <> <> <>
  1128 41 -26.327923 31.137650 33.776195 264 " " V "A" 21 0.06000 0.06000 "VAL " "HG11" 1 0 0 FFFFFF  H1128  0 1 18.971108 -6.2785253 3.2691268 0 <> 1128 1 1128 1128 <> <> <> <> <> <> <> <>
  1129 41 -25.032570 31.665377 32.807172 264 " " V "A" 21 0.06000 0.06000 "VAL " "HG12" 1 0 0 FFFFFF  H1129  0 1 1.7277597 -4.2652892 -23.332598 0 <> 1129 1 1129 1129 <> <> <> <> <> <> <> <>
  1130 41 -26.563379 31.423624 32.020177 264 " " V "A" 21 0.06000 0.06000 "VAL " "HG13" 1 0 0 FFFFFF  H1130  0 1 0.41275101 13.452175 -0.29060642 0 <> 1130 1 1130 1130 <> <> <> <> <> <> <> <>
  1131 43 -25.774118 28.756551 29.900731 264 " " V "A" 21 0.30000 0.30000 "VAL " " H  " 1 0 0 FFFFFF  H1131  0 1 -10.484648 3.2059047 15.998206 0 <> 1131 1 1131 1131 <> <> <> <> <> <> <> <>
  1132 41 -23.699710 29.473256 31.917196 264 " " V "A" 21 0.06000 0.06000 "VAL " " HA " 1 0 0 FFFFFF  H1132  0 1 7.627197 15.737403 -15.971676 0 <> 1132 1 1132 1132 <> <> <> <> <> <> <> <>
  1133 25 -23.113745 27.109077 31.793157 265 " " E "A" 38 -0.50000 -0.50000 "GLU " " N  " 7 0 0 2F2FFF  N1133  0 1 1.2683114 1.813738 -3.7405743 1 <> 1133 1 1133 1133 32.65 4109 4733 3564 1080 247 -887 <>
  1134 3 -22.451284 25.784864 31.816924 265 " " E "A" 2 0.14000 0.14000 "GLU " " CA " 6 0 0 A0A0A0  C1134  0 1 1.9158129 8.0559455 -8.2933634 1 <> 1134 1 1134 1134 32.86 4156 4794 3535 1059 300 -806 <>
  1135 2 -23.084502 25.002314 32.961341 265 " " E "A" 2 0.50000 0.50000 "GLU " " C  " 6 0 0 A0A0A0  C1135  0 1 -4.8403104 -0.95471043 -5.9605306 0 <> 1135 1 1135 1135 33.41 4224 4941 3531 1097 394 -792 <>
  1136 15 -23.373063 25.488623 34.123187 265 " " E "A" 75 -0.50000 -0.50000 "GLU " " O  " 8 0 0 FF5757  O1136  0 1 -6.0975878 -1.1726792 -4.3742607 0 <> 1136 1 1136 1136 33.71 4269 5027 3512 1154 402 -853 <>
  1137 2 -18.813069 24.451096 32.972407 265 " " E "A" 2 0.70000 0.70000 "GLU " " CD " 6 0 0 A0A0A0  C1137  0 1 0.61030797 -8.1974983 4.3408083 0 <> 1137 1 1137 1137 42.7 5494 6131 4598 1067 361 -673 <>
  1138 15 -17.858534 23.992892 32.274948 265 " " E "A" 75 -0.80000 -0.80000 "GLU " " OE1" 8 0 0 FF5757  O1138  0 1 -7.1031741 -6.2420076 -0.56134415 0 <> 1138 1 1138 1138 48.34 6239 6900 5229 1122 347 -715 <>
  1139 18 -18.683682 24.971784 34.075700 265 " " E "A" 75 -0.80000 -0.80000 "GLU " " OE2" 8 -1 0 FF5757  O1139  0 1 4.0292831 -6.8334153 2.9793727 0 <> 1139 1 1139 1139 44.81 5751 6405 4869 1043 436 -605 <>
  1140 3 -20.969434 25.793221 32.275940 265 " " E "A" 2 -0.12000 -0.12000 "GLU " " CB " 6 0 0 A0A0A0  C1140  0 1 -5.8383674 9.8649707 3.9502057 2 <> 1140 1 1140 1140 33.09 4232 4828 3513 1061 249 -798 <>
  1141 3 -20.197510 24.406915 32.363791 265 " " E "A" 2 -0.22000 -0.22000 "GLU " " CG " 6 0 0 A0A0A0  C1141  0 1 3.9355887 -1.7315204 2.4400019 2 <> 1141 1 1141 1141 36.93 4740 5323 3969 1028 283 -707 <>
  1142 43 -22.617005 27.866569 32.239879 265 " " E "A" 21 0.30000 0.30000 "GLU " " H  " 1 0 0 FFFFFF  H1142  0 1 -6.8742978 1.233123 6.2982639 0 <> 1142 1 1142 1142 <> <> <> <> <> <> <> <>
  1143 41 -22.628121 25.237828 30.890867 265 " " E "A" 21 0.06000 0.06000 "GLU " " HA " 1 0 0 FFFFFF  H1143  0 1 12.965453 -5.421168 -2.4422079 0 <> 1143 1 1143 1143 <> <> <> <> <> <> <> <>
  1144 41 -20.863325 26.202651 33.280537 265 " " E "A" 21 0.06000 0.06000 "GLU " " HB3" 1 0 0 FFFFFF  H1144  0 1 -3.715492 12.401487 2.6922134 0 <> 1144 1 1144 1144 <> <> <> <> <> <> <> <>
  1145 41 -20.361338 26.370497 31.579472 265 " " E "A" 21 0.06000 0.06000 "GLU " " HB2" 1 0 0 FFFFFF  H1145  0 1 -13.194255 35.472891 18.753104 0 <> 1145 1 1145 1145 <> <> <> <> <> <> <> <>
  1146 41 -20.784737 23.602205 32.806172 265 " " E "A" 21 0.06000 0.06000 "GLU " " HG2" 1 0 0 FFFFFF  H1146  0 1 0.24878411 -3.8574729 -6.3210805 0 <> 1146 1 1146 1146 <> <> <> <> <> <> <> <>
  1147 41 -20.079533 24.030748 31.347580 265 " " E "A" 21 0.06000 0.06000 "GLU " " HG3" 1 0 0 FFFFFF  H1147  0 1 -10.688776 -0.59215699 0.32045856 0 <> 1147 1 1147 1147 <> <> <> <> <> <> <> <>
  1148 25 -23.577563 23.809742 32.680134 266 " " G "A" 38 -0.50000 -0.50000 "GLY " " N  " 7 0 0 2F2FFF  N1148  0 1 -6.7296754 0.76304441 2.2598698 1 <> 1148 1 1148 1148 33.29 4198 4934 3518 1064 466 -714 <>
  1149 3 -24.289502 22.980787 33.620995 266 " " G "A" 2 0.08000 0.08000 "GLY " " CA " 6 0 0 A0A0A0  C1149  0 1 -0.33530427 -1.0938646 -1.9069854 2 <> 1149 1 1149 1149 34.8 4386 5190 3646 1090 567 -687 <>
  1150 2 -25.757061 23.081934 33.551493 266 " " G "A" 2 0.50000 0.50000 "GLY " " C  " 6 0 0 A0A0A0  C1150  0 1 -9.2181634 0.20864725 2.708921 0 <> 1150 1 1150 1150 35.78 4450 5314 3828 1087 620 -708 <>
  1151 15 -26.442419 22.062339 33.499337 266 " " G "A" 75 -0.50000 -0.50000 "GLY " " O  " 8 0 0 FF5757  O1151  0 1 -2.5015396 -1.4084038 3.7734372 0 <> 1151 1 1151 1151 36.35 4497 5396 3917 1059 700 -653 <>
  1152 43 -23.664088 23.544419 31.709453 266 " " G "A" 21 0.30000 0.30000 "GLY " " H  " 1 0 0 FFFFFF  H1152  0 1 -18.601938 17.520665 -1.26234 0 <> 1152 1 1152 1152 <> <> <> <> <> <> <> <>
  1153 41 -23.857001 23.096260 34.614828 266 " " G "A" 21 0.06000 0.06000 "GLY " " HA3" 1 0 0 FFFFFF  H1153  0 1 -5.4925493 9.7358036 -0.92092138 0 <> 1153 1 1153 1153 <> <> <> <> <> <> <> <>
  1154 41 -24.050733 21.948395 33.365529 266 " " G "A" 21 0.06000 0.06000 "GLY " " HA2" 1 0 0 FFFFFF  H1154  0 1 -8.8830878 -6.0509943 10.136829 0 <> 1154 1 1154 1154 <> <> <> <> <> <> <> <>
  1155 25 -26.295437 24.304011 33.567332 267 " " E "A" 38 -0.50000 -0.50000 "GLU " " N  " 7 0 0 2F2FFF  N1155  0 1 -7.7561262 1.0847458 -2.519043 1 <> 1155 1 1155 1155 36 4453 5330 3894 1115 574 -790 <>
  1156 3 -27.746161 24.517868 33.413241 267 " " E "A" 2 0.14000 0.14000 "GLU " " CA " 6 0 0 A0A0A0  C1156  0 1 -5.097905 -2.6486368 2.6750498 1 <> 1156 1 1156 1156 36.78 4492 5432 4051 1122 614 -823 <>
  1157 2 -28.206533 24.579991 32.039197 267 " " E "A" 2 0.50000 0.50000 "GLU " " C  " 6 0 0 A0A0A0  C1157  0 1 0.29282696 6.7773333 -0.61585955 0 <> 1157 1 1157 1157 34.54 4163 5081 3880 1064 591 -799 <>
  1158 15 -29.219304 24.039555 31.713338 267 " " E "A" 75 -0.50000 -0.50000 "GLU " " O  " 8 0 0 FF5757  O1158  0 1 1.5447253 3.3991811 -9.7325766 0 <> 1158 1 1158 1158 35.16 4192 5167 4000 1044 654 -777 <>
  1159 2 -28.059536 24.890236 36.428646 267 " " E "A" 2 0.70000 0.70000 "GLU " " CD " 6 0 0 A0A0A0  C1159  0 1 -1.3122907 -2.0222317 -3.5055715 0 <> 1159 1 1159 1159 40.65 4909 5942 4595 1258 562 -1067 <>
  1160 15 -27.435158 24.400933 37.365101 267 " " E "A" 75 -0.80000 -0.80000 "GLU " " OE1" 8 0 0 FF5757  O1160  0 1 -2.2052971 -6.2856577 -4.7578064 0 <> 1160 1 1160 1160 43.61 5327 6354 4890 1304 545 -1109 <>
  1161 18 -29.235245 24.548124 36.189442 267 " " E "A" 75 -0.80000 -0.80000 "GLU " " OE2" 8 -1 0 FF5757  O1161  0 1 -5.5458564 9.0346863 -3.1636135 0 <> 1161 1 1161 1161 45.07 5422 6461 5241 1258 535 -1106 <>
  1162 3 -27.903896 25.891241 34.062552 267 " " E "A" 2 -0.12000 -0.12000 "GLU " " CB " 6 0 0 A0A0A0  C1162  0 1 8.4364783 0.77038512 2.8013255 2 <> 1162 1 1162 1162 37.06 4522 5477 4084 1180 571 -923 <>
  1163 3 -27.414908 25.922933 35.536704 267 " " E "A" 2 -0.22000 -0.22000 "GLU " " CG " 6 0 0 A0A0A0  C1163  0 1 3.2171481 9.0799973 1.8304688 2 <> 1163 1 1163 1163 39.99 4830 5860 4503 1201 615 -966 <>
  1164 43 -25.611582 25.041113 33.662820 267 " " E "A" 21 0.30000 0.30000 "GLU " " H  " 1 0 0 FFFFFF  H1164  0 1 3.3770049 -7.6754686 -14.628427 0 <> 1164 1 1164 1164 <> <> <> <> <> <> <> <>
  1165 41 -28.368411 23.744704 33.863931 267 " " E "A" 21 0.06000 0.06000 "GLU " " HA " 1 0 0 FFFFFF  H1165  0 1 12.599997 -7.0947932 19.482503 0 <> 1165 1 1165 1165 <> <> <> <> <> <> <> <>
  1166 41 -28.956050 26.151006 34.179139 267 " " E "A" 21 0.06000 0.06000 "GLU " " HB3" 1 0 0 FFFFFF  H1166  0 1 5.415305 -14.889377 10.427484 0 <> 1166 1 1166 1166 <> <> <> <> <> <> <> <>
  1167 41 -27.498208 26.734694 33.503890 267 " " E "A" 21 0.06000 0.06000 "GLU " " HB2" 1 0 0 FFFFFF  H1167  0 1 15.21521 -5.4443266 -1.658919 0 <> 1167 1 1167 1167 <> <> <> <> <> <> <> <>
  1168 41 -26.337724 25.769867 35.602601 267 " " E "A" 21 0.06000 0.06000 "GLU " " HG2" 1 0 0 FFFFFF  H1168  0 1 4.8282292 13.647948 -13.89429 0 <> 1168 1 1168 1168 <> <> <> <> <> <> <> <>
  1169 41 -27.531478 26.870765 36.062184 267 " " E "A" 21 0.06000 0.06000 "GLU " " HG3" 1 0 0 FFFFFF  H1169  0 1 -5.4380239 -2.3028653 20.442168 0 <> 1169 1 1169 1169 <> <> <> <> <> <> <> <>
  1170 25 -27.433513 25.161587 31.054188 268 " " E "A" 38 -0.50000 -0.50000 "GLU " " N  " 7 0 0 2F2FFF  N1170  0 1 -4.1130886 -4.5405435 6.0532435 1 <> 1170 1 1170 1170 32.35 3903 4741 3650 1039 501 -804 <>
  1171 3 -27.851734 25.537347 29.637711 268 " " E "A" 2 0.14000 0.14000 "GLU " " CA " 6 0 0 A0A0A0  C1171  0 1 1.0798053 -5.3434288 -0.9215486 1 <> 1171 1 1171 1171 29.9 3554 4366 3439 993 465 -789 <>
  1172 2 -26.998758 24.990496 28.543725 268 " " E "A" 2 0.50000 0.50000 "GLU " " C  " 6 0 0 A0A0A0  C1172  0 1 3.5377821 1.4999084 -4.1742489 0 <> 1172 1 1172 1172 27.88 3320 4073 3199 933 450 -714 <>
  1173 15 -27.475535 24.703020 27.437248 268 " " E "A" 75 -0.50000 -0.50000 "GLU " " O  " 8 0 0 FF5757  O1173  0 1 -0.92408214 -6.5727922 -0.7161248 0 <> 1173 1 1173 1173 26.76 3145 3894 3128 890 448 -685 <>
  1174 3 -28.057634 27.012635 29.405868 268 " " E "A" 2 -0.12000 -0.12000 "GLU " " CB " 6 0 0 A0A0A0  C1174  0 1 -1.513857 2.7639652 8.9763174 2 <> 1174 1 1174 1174 30.32 3604 4368 3546 1013 376 -855 <>
  1175 3 -28.686456 27.938640 30.601175 268 " " E "A" 2 -0.22000 -0.22000 "GLU " " CG " 6 0 0 A0A0A0  C1175  0 1 -0.13948221 0.7598765 0.28642256 2 <> 1175 1 1175 1175 30.46 3591 4413 3569 1071 388 -933 <>
  1176 2 -30.054157 27.493558 30.967574 268 " " E "A" 2 0.70000 0.70000 "GLU " " CD " 6 0 0 A0A0A0  C1176  0 1 5.4885568 8.975235 -2.3283595 0 <> 1176 1 1176 1176 32 3789 4552 3816 1095 301 -998 <>
  1177 15 -30.657951 26.748067 30.289536 268 " " E "A" 75 -0.80000 -0.80000 "GLU " " OE1" 8 0 0 FF5757  O1177  0 1 1.0436866 -3.2320974 -0.11644331 0 <> 1177 1 1177 1177 33.95 4081 4763 4055 1087 236 -1003 <>
  1178 18 -30.495410 27.894228 32.065266 268 " " E "A" 75 -0.80000 -0.80000 "GLU " " OE2" 8 -1 0 FF5757  O1178  0 1 4.00215 0.35361151 -7.7765014 0 <> 1178 1 1178 1178 36.75 4349 5146 4469 1123 299 -1046 <>
  1179 41 -28.690769 27.206896 28.540125 268 " " E "A" 21 0.06000 0.06000 "GLU " " HB3" 1 0 0 FFFFFF  H1179  0 1 -1.4182942 -9.4837949 6.1581884 0 <> 1179 1 1179 1179 <> <> <> <> <> <> <> <>
  1180 41 -27.066315 27.461913 29.346377 268 " " E "A" 21 0.06000 0.06000 "GLU " " HB2" 1 0 0 FFFFFF  H1180  0 1 -1.4240594 4.0831472 20.435817 0 <> 1180 1 1180 1180 <> <> <> <> <> <> <> <>
  1181 41 -28.709332 29.000187 30.354804 268 " " E "A" 21 0.06000 0.06000 "GLU " " HG3" 1 0 0 FFFFFF  H1181  0 1 10.841945 4.1494473 13.871473 0 <> 1181 1 1181 1181 <> <> <> <> <> <> <> <>
  1182 41 -27.964822 27.848627 31.413114 268 " " E "A" 21 0.06000 0.06000 "GLU " " HG2" 1 0 0 FFFFFF  H1182  0 1 10.226141 0.7243663 -8.9302844 0 <> 1182 1 1182 1182 <> <> <> <> <> <> <> <>
  1183 43 -26.672673 25.689362 31.457523 268 " " E "A" 21 0.30000 0.30000 "GLU " " H  " 1 0 0 FFFFFF  H1183  0 1 1.5104401 -13.276971 6.8769849 0 <> 1183 1 1183 1183 <> <> <> <> <> <> <> <>
  1184 41 -28.828942 25.087782 29.461491 268 " " E "A" 21 0.06000 0.06000 "GLU " " HA " 1 0 0 FFFFFF  H1184  0 1 6.8264659 -26.509676 21.209578 0 <> 1184 1 1184 1184 <> <> <> <> <> <> <> <>
  1185 25 -25.678586 24.822545 28.742366 269 " " Y "A" 38 -0.50000 -0.50000 "TYR " " N  " 7 0 0 2F2FFF  N1185  2 1 -1.3016218 4.9642645 4.3804013 1 <> 1185 1 1185 1185 25.99 3135 3846 2894 934 437 -687 <>
  1186 3 -24.848193 24.000277 27.873131 269 " " Y "A" 2 0.14000 0.14000 "TYR " " CA " 6 0 0 A0A0A0  C1186  2 1 4.1134481 2.5176214 -0.97994671 1 <> 1186 1 1186 1186 24.33 2947 3606 2691 882 428 -617 <>
  1187 2 -24.020283 23.029015 28.781369 269 " " Y "A" 2 0.50000 0.50000 "TYR " " C  " 6 0 0 A0A0A0  C1187  2 1 12.670847 5.5395009 5.8585892 0 <> 1187 1 1187 1187 23.8 2930 3580 2532 894 459 -575 <>
  1188 15 -23.790332 23.373596 29.946175 269 " " Y "A" 75 -0.50000 -0.50000 "TYR " " O  " 8 0 0 FF5757  O1188  2 1 2.418718 -1.1887252 -6.4442613 0 <> 1188 1 1188 1188 23.48 2917 3586 2418 945 460 -610 <>
  1189 2 -22.528780 26.561313 28.139669 269 " " Y "A" 2 -0.11500 -0.11500 "TYR " " CD1" 6 0 0 A0A0A0  C1189  2 1 -0.74908087 -3.1575076 4.7628672 1 <> 1189 1 1189 1189 24.8 3061 3586 2777 921 222 -741 <>
  1190 2 -21.443830 24.593562 27.196240 269 " " Y "A" 2 -0.11500 -0.11500 "TYR " " CD2" 6 0 0 A0A0A0  C1190  2 1 7.1318795 3.5867745 -2.2088736 1 <> 1190 1 1190 1190 23.96 2998 3494 2610 868 256 -625 <>
  1191 2 -21.297807 26.962591 28.713248 269 " " Y "A" 2 -0.11500 -0.11500 "TYR " " CE1" 6 0 0 A0A0A0  C1191  2 1 -0.19944657 -2.5516278 -0.72576754 1 <> 1191 1 1191 1191 26.12 3264 3746 2914 940 162 -781 <>
  1192 2 -20.213048 24.986606 27.769816 269 " " Y "A" 2 -0.11500 -0.11500 "TYR " " CE2" 6 0 0 A0A0A0  C1192  2 1 -3.7220951 -4.6273416 1.9201427 1 <> 1192 1 1192 1192 24.37 3084 3545 2631 890 195 -664 <>
  1193 2 -20.147483 26.249880 28.453234 269 " " Y "A" 2 0.15000 0.15000 "TYR " " CZ " 6 0 0 A0A0A0  C1193  2 1 0.55379593 -0.55043382 -6.9982358 0 <> 1193 1 1193 1193 26.25 3317 3771 2885 924 148 -743 <>
  1194 16 -18.904369 26.718876 28.886840 269 " " Y "A" 75 -0.58500 -0.58500 "TYR " " OH " 8 0 0 FF5757  O1194  2 1 -2.3960757 -8.8308597 0.31247929 1 <> 1194 1 1194 1194 26.89 3428 3849 2941 942 87 -788 <>
  1195 3 -23.999718 24.881565 26.920799 269 " " Y "A" 2 -0.00500 -0.00500 "TYR " " CB " 6 0 0 A0A0A0  C1195  2 1 5.0909675 -3.5826662 2.391604 2 <> 1195 1 1195 1195 23.77 2889 3469 2675 856 334 -628 <>
  1196 2 -22.611143 25.393458 27.414737 269 " " Y "A" 2 -0.11500 -0.11500 "TYR " " CG " 6 0 0 A0A0A0  C1196  2 1 5.5149658 0.13728455 4.2154675 0 <> 1196 1 1196 1196 24.32 3002 3535 2703 882 271 -664 <>
  1197 41 -23.331871 27.222019 28.431069 269 " " Y "A" 21 0.11500 0.11500 "TYR " " HD1" 1 0 0 FFFFFF  H1197  2 1 -3.2991744 -16.484048 27.95069 0 <> 1197 1 1197 1197 <> <> <> <> <> <> <> <>
  1198 41 -21.466834 23.666439 26.642782 269 " " Y "A" 21 0.11500 0.11500 "TYR " " HD2" 1 0 0 FFFFFF  H1198  2 1 10.1723 3.9534785 -2.9494988 0 <> 1198 1 1198 1198 <> <> <> <> <> <> <> <>
  1199 41 -21.171571 27.813100 29.366775 269 " " Y "A" 21 0.11500 0.11500 "TYR " " HE1" 1 0 0 FFFFFF  H1199  2 1 -11.185904 -8.5469947 9.1988071 0 <> 1199 1 1199 1199 <> <> <> <> <> <> <> <>
  1200 41 -19.366271 24.395682 27.453303 269 " " Y "A" 21 0.11500 0.11500 "TYR " " HE2" 1 0 0 FFFFFF  H1200  2 1 6.6132503 4.1951782 13.099128 0 <> 1200 1 1200 1200 <> <> <> <> <> <> <> <>
  1201 42 -19.020298 27.498137 29.408695 269 " " Y "A" 21 0.43500 0.43500 "TYR " " HH " 1 0 0 FFFFFF  H1201  2 1 -11.69857 -8.7820498 -1.8268923 0 <> 1201 1 1201 1201 <> <> <> <> <> <> <> <>
  1202 43 -25.260635 24.960465 29.651429 269 " " Y "A" 21 0.30000 0.30000 "TYR " " H  " 1 0 0 FFFFFF  H1202  2 1 20.079448 -11.628361 -2.9323497 0 <> 1202 1 1202 1202 <> <> <> <> <> <> <> <>
  1203 41 -25.406707 23.267576 27.290621 269 " " Y "A" 21 0.06000 0.06000 "TYR " " HA " 1 0 0 FFFFFF  H1203  2 1 -0.64042854 -20.832591 32.948895 0 <> 1203 1 1203 1203 <> <> <> <> <> <> <> <>
  1204 41 -24.644946 25.651417 26.497588 269 " " Y "A" 21 0.06000 0.06000 "TYR " " HB3" 1 0 0 FFFFFF  H1204  2 1 -4.5041552 -14.027916 -1.9804036 0 <> 1204 1 1204 1204 <> <> <> <> <> <> <> <>
  1205 41 -23.827396 24.281825 26.027088 269 " " Y "A" 21 0.06000 0.06000 "TYR " " HB2" 1 0 0 FFFFFF  H1205  2 1 16.351253 1.6627299 1.0427728 0 <> 1205 1 1205 1205 <> <> <> <> <> <> <> <>
  1206 25 -23.500682 21.864274 28.276048 270 " " T "A" 38 -0.50000 -0.50000 "THR " " N  " 7 0 0 2F2FFF  N1206  2 1 -8.6027841 -7.059038 2.1513069 1 <> 1206 1 1206 1206 22.54 2782 3406 2378 851 483 -502 <>
  1207 3 -22.539801 21.000716 28.880388 270 " " T "A" 2 0.14000 0.14000 "THR " " CA " 6 0 0 A0A0A0  C1207  2 1 -8.523524 -0.46769326 0.87048562 1 <> 1207 1 1207 1207 22.2 2789 3389 2257 858 497 -456 <>
  1208 2 -21.343537 20.655682 27.933728 270 " " T "A" 2 0.50000 0.50000 "THR " " C  " 6 0 0 A0A0A0  C1208  2 1 3.9362406 3.1422634 -3.4042615 0 <> 1208 1 1208 1208 20.21 2556 3084 2041 814 440 -421 <>
  1209 15 -21.494556 20.719377 26.715887 270 " " T "A" 75 -0.50000 -0.50000 "THR " " O  " 8 0 0 FF5757  O1209  2 1 -3.5999666 -2.5987881 -0.063398963 0 <> 1209 1 1209 1209 18.43 2301 2808 1893 768 424 -406 <>
  1210 3 -23.267976 19.788193 29.455612 270 " " T "A" 2 0.20500 0.20500 "THR " " CB " 6 0 0 A0A0A0  C1210  2 1 8.3563987 -1.6264506 -12.029186 1 <> 1210 1 1210 1210 22.58 2840 3473 2268 854 600 -390 <>
  1211 16 -24.093383 19.067780 28.480295 270 " " T "A" 75 -0.68300 -0.68300 "THR " " OG1" 8 0 0 FF5757  O1211  2 1 3.3807773 -2.5523308 2.9297819 1 <> 1211 1 1211 1211 25.89 3219 3852 2767 797 633 -351 <>
  1212 3 -24.103750 20.117410 30.771312 270 " " T "A" 2 -0.18000 -0.18000 "THR " " CG2" 6 0 0 A0A0A0  C1212  2 1 7.7096529 -1.7736083 -0.6045883 3 <> 1212 1 1212 1212 25.41 3187 3893 2576 903 665 -421 <>
  1213 41 -22.164336 21.511260 29.767223 270 " " T "A" 21 0.06000 0.06000 "THR " " HA " 1 0 0 FFFFFF  H1213  2 1 -0.2016363 -10.887139 3.3455893 0 <> 1213 1 1213 1213 <> <> <> <> <> <> <> <>
  1214 41 -22.568080 18.968205 29.616435 270 " " T "A" 21 0.06000 0.06000 "THR " " HB " 1 0 0 FFFFFF  H1214  2 1 4.9166619 -8.8097033 -33.684939 0 <> 1214 1 1214 1214 <> <> <> <> <> <> <> <>
  1215 42 -24.893255 19.568931 28.525854 270 " " T "A" 21 0.41800 0.41800 "THR " " HG1" 1 0 0 FFFFFF  H1215  2 1 -2.3003736 -9.7544184 -17.590092 0 <> 1215 1 1215 1215 <> <> <> <> <> <> <> <>
  1216 41 -25.024640 20.679810 30.617132 270 " " T "A" 21 0.06000 0.06000 "THR " "HG21" 1 0 0 FFFFFF  H1216  2 1 15.329684 14.870567 14.595058 0 <> 1216 1 1216 1216 <> <> <> <> <> <> <> <>
  1217 41 -24.513037 19.167183 31.114318 270 " " T "A" 21 0.06000 0.06000 "THR " "HG22" 1 0 0 FFFFFF  H1217  2 1 7.9544957 -1.5570504 0.28752838 0 <> 1217 1 1217 1217 <> <> <> <> <> <> <> <>
  1218 41 -23.627687 20.494119 31.676606 270 " " T "A" 21 0.06000 0.06000 "THR " "HG23" 1 0 0 FFFFFF  H1218  2 1 9.1651929 -3.4506336 -0.67213727 0 <> 1218 1 1218 1218 <> <> <> <> <> <> <> <>
  1219 43 -23.681561 21.833591 27.282852 270 " " T "A" 21 0.30000 0.30000 "THR " " H  " 1 0 0 FFFFFF  H1219  2 1 37.380154 0.16885269 -6.4463031 0 <> 1219 1 1219 1219 <> <> <> <> <> <> <> <>
  1220 25 -20.187103 20.434160 28.534932 271 " " Y "A" 38 -0.50000 -0.50000 "TYR " " N  " 7 0 0 2F2FFF  N1220  2 1 -4.5290393 -2.1977881 2.2864119 1 <> 1220 1 1220 1220 18.99 2446 2944 1826 831 408 -411 <>
  1221 3 -19.000780 20.232667 27.802565 271 " " Y "A" 2 0.14000 0.14000 "TYR " " CA " 6 0 0 A0A0A0  C1221  2 1 -4.7611738 8.7519544 3.2518762 1 <> 1221 1 1221 1221 17.93 2329 2766 1716 792 360 -375 <>
  1222 2 -17.936595 19.523334 28.622250 271 " " Y "A" 2 0.50000 0.50000 "TYR " " C  " 6 0 0 A0A0A0  C1222  2 1 -4.3214106 1.4146462 -0.22004561 0 <> 1222 1 1222 1222 18.69 2470 2897 1736 809 385 -323 <>
  1223 15 -17.968333 19.662471 29.811520 271 " " Y "A" 75 -0.50000 -0.50000 "TYR " " O  " 8 0 0 FF5757  O1223  2 1 1.7940518 -5.7569626 3.6969965 0 <> 1223 1 1223 1223 19.83 2644 3091 1801 860 378 -346 <>
  1224 2 -15.095170 21.199770 24.544858 271 " " Y "A" 2 0.15000 0.15000 "TYR " " CZ " 6 0 0 A0A0A0  C1224  2 1 4.8500318 -0.23207948 -6.056736 0 <> 1224 1 1224 1224 15.77 2098 2341 1553 680 140 -341 <>
  1225 16 -14.019112 21.256418 23.723425 271 " " Y "A" 75 -0.58500 -0.58500 "TYR " " OH " 8 0 0 FF5757  O1225  2 1 -2.8841834 -6.0977293 9.1696749 1 <> 1225 1 1225 1225 14.89 1995 2195 1467 646 104 -314 <>
  1226 3 -18.521386 21.488147 27.190107 271 " " Y "A" 2 -0.00500 -0.00500 "TYR " " CB " 6 0 0 A0A0A0  C1226  2 1 2.2765421 3.4349263 3.7821661 2 <> 1226 1 1226 1226 17.23 2244 2643 1658 793 267 -432 <>
  1227 2 -17.311527 21.382944 26.278969 271 " " Y "A" 2 -0.11500 -0.11500 "TYR " " CG " 6 0 0 A0A0A0  C1227  2 1 2.9609435 -0.61369878 1.0061096 0 <> 1227 1 1227 1227 15.63 2057 2397 1483 753 219 -399 <>
  1228 2 -16.229878 22.319986 26.440322 271 " " Y "A" 2 -0.11500 -0.11500 "TYR " " CD1" 6 0 0 A0A0A0  C1228  2 1 2.6256884 -3.9382538 -1.1460592 1 <> 1228 1 1228 1228 17.47 2318 2636 1685 768 161 -421 <>
  1229 2 -17.308923 20.463625 25.230755 271 " " Y "A" 2 -0.11500 -0.11500 "TYR " " CD2" 6 0 0 A0A0A0  C1229  2 1 -1.0713795 7.8940643 -8.0411605 1 <> 1229 1 1229 1229 15.43 2015 2330 1518 700 233 -349 <>
  1230 2 -15.123993 22.212749 25.563868 271 " " Y "A" 2 -0.11500 -0.11500 "TYR " " CE1" 6 0 0 A0A0A0  C1230  2 1 -0.043703252 -3.2427862 2.9813129 1 <> 1230 1 1230 1230 17.85 2375 2646 1760 731 122 -393 <>
  1231 2 -16.200376 20.355643 24.296110 271 " " Y "A" 2 -0.11500 -0.11500 "TYR " " CE2" 6 0 0 A0A0A0  C1231  2 1 0.23653632 0.50801391 -0.31582867 1 <> 1231 1 1231 1231 14.97 1970 2234 1483 665 194 -321 <>
  1232 42 -14.038605 20.587081 23.056614 271 " " Y "A" 21 0.43500 0.43500 "TYR " " HH " 1 0 0 FFFFFF  H1232  2 1 3.7407515 17.035213 -14.2446 0 <> 1232 1 1232 1232 <> <> <> <> <> <> <> <>
  1233 43 -20.035123 20.469345 29.532811 271 " " Y "A" 21 0.30000 0.30000 "TYR " " H  " 1 0 0 FFFFFF  H1233  2 1 7.8802318 8.8078467 0.0083546903 0 <> 1233 1 1233 1233 <> <> <> <> <> <> <> <>
  1234 41 -19.184847 19.502709 27.014290 271 " " Y "A" 21 0.06000 0.06000 "TYR " " HA " 1 0 0 FFFFFF  H1234  2 1 -22.284988 6.6136901 9.3238832 0 <> 1234 1 1234 1234 <> <> <> <> <> <> <> <>
  1235 41 -18.314659 22.252186 27.939514 271 " " Y "A" 21 0.06000 0.06000 "TYR " " HB3" 1 0 0 FFFFFF  H1235  2 1 6.7395967 2.6418899 3.3595626 0 <> 1235 1 1235 1235 <> <> <> <> <> <> <> <>
  1236 41 -19.282442 21.908339 26.532591 271 " " Y "A" 21 0.06000 0.06000 "TYR " " HB2" 1 0 0 FFFFFF  H1236  2 1 7.4791578 6.4826533 -0.2920233 0 <> 1236 1 1236 1236 <> <> <> <> <> <> <> <>
  1237 41 -16.195214 23.015354 27.265952 271 " " Y "A" 21 0.11500 0.11500 "TYR " " HD1" 1 0 0 FFFFFF  H1237  2 1 17.542309 2.7919323 -7.4407067 0 <> 1237 1 1237 1237 <> <> <> <> <> <> <> <>
  1238 41 -18.156756 19.807379 25.100644 271 " " Y "A" 21 0.11500 0.11500 "TYR " " HD2" 1 0 0 FFFFFF  H1238  2 1 -9.8170542 20.382268 -14.039788 0 <> 1238 1 1238 1238 <> <> <> <> <> <> <> <>
  1239 41 -14.285764 22.867704 25.750443 271 " " Y "A" 21 0.11500 0.11500 "TYR " " HE1" 1 0 0 FFFFFF  H1239  2 1 2.4157758 0.2181991 -20.217813 0 <> 1239 1 1239 1239 <> <> <> <> <> <> <> <>
  1240 41 -16.155689 19.642978 23.485858 271 " " Y "A" 21 0.11500 0.11500 "TYR " " HE2" 1 0 0 FFFFFF  H1240  2 1 25.293898 -4.1022018 5.121132 0 <> 1240 1 1240 1240 <> <> <> <> <> <> <> <>
  1241 25 -17.170694 18.661913 28.035510 272 " " D "A" 38 -0.50000 -0.50000 "ASP " " N  " 7 0 0 2F2FFF  N1241  0 1 2.0760404 -2.6407802 2.1285339 1 <> 1241 1 1241 1241 18.54 2454 2850 1739 768 413 -255 <>
  1242 3 -16.220816 17.812208 28.729654 272 " " D "A" 2 0.14000 0.14000 "ASP " " CA " 6 0 0 A0A0A0  C1242  0 1 -6.5142692 -2.5362277 -1.2456472 1 <> 1242 1 1242 1242 19.21 2579 2960 1757 782 445 -195 <>
  1243 2 -14.896720 17.566226 27.964849 272 " " D "A" 2 0.50000 0.50000 "ASP " " C  " 6 0 0 A0A0A0  C1243  0 1 -5.400154 -6.840586 4.5657044 0 <> 1243 1 1243 1243 18.87 2555 2883 1730 758 387 -172 <>
  1244 15 -13.877986 18.109104 28.403421 272 " " D "A" 75 -0.50000 -0.50000 "ASP " " O  " 8 0 0 FF5757  O1244  0 1 -0.93017979 -4.695257 3.2794504 0 <> 1244 1 1244 1244 19.08 2608 2913 1727 756 414 -112 <>
  1245 3 -16.820035 16.542131 29.488926 272 " " D "A" 2 -0.22000 -0.22000 "ASP " " CB " 6 0 0 A0A0A0  C1245  0 1 -12.332644 10.89336 8.0013359 2 <> 1245 1 1245 1245 20.12 2688 3077 1881 761 541 -128 <>
  1246 2 -15.727337 15.470107 29.842186 272 " " D "A" 2 0.70000 0.70000 "ASP " " CG " 6 0 0 A0A0A0  C1246  0 1 -4.8992743 4.9315874 0.34532908 0 <> 1246 1 1246 1246 20.5 2705 3063 2022 695 545 -97 <>
  1247 15 -15.060466 15.628768 30.866550 272 " " D "A" 75 -0.80000 -0.80000 "ASP " " OD1" 8 0 0 FF5757  O1247  0 1 1.931503 1.3779032 4.3917749 0 <> 1247 1 1247 1247 20.07 2638 2968 2022 667 476 -124 <>
  1248 18 -15.696552 14.440976 29.167713 272 " " D "A" 75 -0.80000 -0.80000 "ASP " " OD2" 8 -1 0 FF5757  O1248  0 1 1.8461389 2.3311439 2.7605836 0 <> 1248 1 1248 1248 22.78 2983 3342 2328 670 620 -47 <>
  1249 41 -17.561589 16.083941 28.834505 272 " " D "A" 21 0.06000 0.06000 "ASP " " HB3" 1 0 0 FFFFFF  H1249  0 1 2.2007524 -13.655521 8.7206843 0 <> 1249 1 1249 1249 <> <> <> <> <> <> <> <>
  1250 41 -17.288375 17.054210 30.329481 272 " " D "A" 21 0.06000 0.06000 "ASP " " HB2" 1 0 0 FFFFFF  H1250  0 1 -14.367673 -17.343751 24.06996 0 <> 1250 1 1250 1250 <> <> <> <> <> <> <> <>
  1251 43 -17.234862 18.649966 27.027624 272 " " D "A" 21 0.30000 0.30000 "ASP " " H  " 1 0 0 FFFFFF  H1251  0 1 6.0763516 -27.186211 2.1647931 0 <> 1251 1 1251 1251 <> <> <> <> <> <> <> <>
  1252 41 -15.825063 18.439567 29.528342 272 " " D "A" 21 0.06000 0.06000 "ASP " " HA " 1 0 0 FFFFFF  H1252  0 1 21.967119 -8.5954617 -10.598877 0 <> 1252 1 1252 1252 <> <> <> <> <> <> <> <>
  1253 25 -14.842699 16.933428 26.768337 273 " " N "A" 38 -0.50000 -0.50000 "ASN " " N  " 7 0 0 2F2FFF  N1253  0 1 -2.8191281 0.27744928 3.1113269 1 <> 1253 1 1253 1253 18.54 2499 2807 1737 740 310 -220 <>
  1254 3 -13.722507 16.924495 25.839277 273 " " N "A" 2 0.14000 0.14000 "ASN " " CA " 6 0 0 A0A0A0  C1254  0 1 -4.662902 -2.8809213 1.7054108 1 <> 1254 1 1254 1254 18.48 2502 2765 1754 713 252 -209 <>
  1255 2 -14.117500 16.709262 24.401039 273 " " N "A" 2 0.50000 0.50000 "ASN " " C  " 6 0 0 A0A0A0  C1255  0 1 -5.2524592 -7.3758657 1.8737374 0 <> 1255 1 1255 1255 17.57 2371 2597 1707 654 269 -158 <>
  1256 15 -13.596522 17.430585 23.505278 273 " " N "A" 75 -0.50000 -0.50000 "ASN " " O  " 8 0 0 FF5757  O1256  0 1 4.966838 -3.0241709 1.6914968 0 <> 1256 1 1256 1256 16.31 2220 2409 1568 630 231 -141 <>
  1257 25 -10.250030 16.419645 25.385503 273 " " N "A" 38 -0.76000 -0.76000 "ASN " " ND2" 7 0 0 2F2FFF  N1257  0 1 -4.5367111 -0.53504384 -3.633119 2 <> 1257 1 1257 1257 26.22 3549 3769 2645 744 156 -172 <>
  1258 3 -12.509616 15.991168 26.223168 273 " " N "A" 2 -0.12000 -0.12000 "ASN " " CB " 6 0 0 A0A0A0  C1258  0 1 6.5248598 0.28546723 -1.4316905 2 <> 1258 1 1258 1258 19.95 2728 2990 1861 751 240 -189 <>
  1259 2 -11.165101 16.599331 26.354457 273 " " N "A" 2 0.50000 0.50000 "ASN " " CG " 6 0 0 A0A0A0  C1259  0 1 2.1704964 -4.263439 -2.060244 0 <> 1259 1 1259 1259 23.15 3137 3374 2284 741 160 -215 <>
  1260 15 -10.862583 17.286343 27.334437 273 " " N "A" 75 -0.50000 -0.50000 "ASN " " OD1" 8 0 0 FF5757  O1260  0 1 -4.392332 -0.050541874 2.0163407 0 <> 1260 1 1260 1260 28.04 3739 3971 2944 731 105 -273 <>
  1261 43 -9.270052 16.562392 25.583897 273 " " N "A" 21 0.38000 0.38000 "ASN " "HD22" 1 0 0 FFFFFF  H1261  0 1 -6.2106618 15.38973 -6.8226062 0 <> 1261 1 1261 1261 <> <> <> <> <> <> <> <>
  1262 43 -10.422562 15.628705 24.781561 273 " " N "A" 21 0.38000 0.38000 "ASN " "HD21" 1 0 0 FFFFFF  H1262  0 1 11.090436 -16.607805 12.95192 0 <> 1262 1 1262 1262 <> <> <> <> <> <> <> <>
  1263 43 -15.714634 16.597783 26.384708 273 " " N "A" 21 0.30000 0.30000 "ASN " " H  " 1 0 0 FFFFFF  H1263  0 1 -18.359603 7.9518574 31.718166 0 <> 1263 1 1263 1263 <> <> <> <> <> <> <> <>
  1264 41 -13.348328 17.946965 25.787818 273 " " N "A" 21 0.06000 0.06000 "ASN " " HA " 1 0 0 FFFFFF  H1264  0 1 12.667127 -8.947971 7.1695945 0 <> 1264 1 1264 1264 <> <> <> <> <> <> <> <>
  1265 41 -12.533036 15.251092 25.423267 273 " " N "A" 21 0.06000 0.06000 "ASN " " HB3" 1 0 0 FFFFFF  H1265  0 1 -26.08261 -1.3805271 1.0644169 0 <> 1265 1 1265 1265 <> <> <> <> <> <> <> <>
  1266 41 -12.738319 15.481114 27.158925 273 " " N "A" 21 0.06000 0.06000 "ASN " " HB2" 1 0 0 FFFFFF  H1266  0 1 16.544192 4.1927353 3.1468356 0 <> 1266 1 1266 1266 <> <> <> <> <> <> <> <>
  1267 25 -14.926869 15.718798 24.048183 274 " " E "A" 38 -0.50000 -0.50000 "GLU " " N  " 7 0 0 2F2FFF  N1267  0 1 -0.37006364 6.6772697 -1.6346341 1 <> 1267 1 1267 1267 17.62 2352 2592 1750 632 325 -140 <>
  1268 3 -15.161316 15.269080 22.697392 274 " " E "A" 2 0.14000 0.14000 "GLU " " CA " 6 0 0 A0A0A0  C1268  0 1 -8.1578665 6.3893998 3.1230625 1 <> 1268 1 1268 1268 17.52 2320 2533 1805 577 341 -102 <>
  1269 2 -16.109675 16.147109 21.903910 274 " " E "A" 2 0.50000 0.50000 "GLU " " C  " 6 0 0 A0A0A0  C1269  0 1 2.203851 5.3536791 3.4010921 0 <> 1269 1 1269 1269 16.06 2091 2325 1688 552 346 -131 <>
  1270 15 -15.855888 16.633435 20.811594 274 " " E "A" 75 -0.50000 -0.50000 "GLU " " O  " 8 0 0 FF5757  O1270  0 1 3.2973956 1.7854271 1.2426283 0 <> 1270 1 1270 1270 14.46 1870 2078 1546 514 312 -134 <>
  1271 18 -13.458051 12.350653 21.316717 274 " " E "A" 75 -0.80000 -0.80000 "GLU " " OE2" 8 -1 0 FF5757  O1271  0 1 7.7315308 -2.0277911 -1.8499249 0 <> 1271 1 1271 1271 25.23 3306 3422 2859 466 503 99 <>
  1272 3 -15.764672 13.789750 22.688470 274 " " E "A" 2 -0.12000 -0.12000 "GLU " " CB " 6 0 0 A0A0A0  C1272  0 1 6.9095296 -7.0645636 -0.52257756 2 <> 1272 1 1272 1272 17.31 2307 2513 1758 570 416 -34 <>
  1273 3 -14.825189 12.706774 23.223662 274 " " E "A" 2 -0.22000 -0.22000 "GLU " " CG " 6 0 0 A0A0A0  C1273  0 1 -3.3127959 7.2809068 3.7040874 2 <> 1273 1 1273 1273 20.41 2683 2854 2216 514 428 3 <>
  1274 2 -13.528194 12.631321 22.529509 274 " " E "A" 2 0.70000 0.70000 "GLU " " CD " 6 0 0 A0A0A0  C1274  0 1 -4.5553598 8.1484936 4.0291208 0 <> 1274 1 1274 1274 21.03 2778 2931 2281 506 500 69 <>
  1275 15 -12.520299 12.642622 23.265729 274 " " E "A" 75 -0.80000 -0.80000 "GLU " " OE1" 8 0 0 FF5757  O1275  0 1 1.7264883 4.3446774 4.593573 0 <> 1275 1 1275 1275 23.53 3114 3285 2541 541 555 92 <>
  1276 43 -15.111533 15.175007 24.879023 274 " " E "A" 21 0.30000 0.30000 "GLU " " H  " 1 0 0 FFFFFF  H1276  0 1 8.2618115 -3.9891936 -6.6973835 0 <> 1276 1 1276 1276 <> <> <> <> <> <> <> <>
  1277 41 -14.219791 15.360851 22.155906 274 " " E "A" 21 0.06000 0.06000 "GLU " " HA " 1 0 0 FFFFFF  H1277  0 1 -0.38934811 20.718362 19.059247 0 <> 1277 1 1277 1277 <> <> <> <> <> <> <> <>
  1278 41 -16.034017 13.463422 21.683951 274 " " E "A" 21 0.06000 0.06000 "GLU " " HB3" 1 0 0 FFFFFF  H1278  0 1 -17.964538 9.5137936 0.76135169 0 <> 1278 1 1278 1278 <> <> <> <> <> <> <> <>
  1279 41 -16.685599 13.819655 23.270792 274 " " E "A" 21 0.06000 0.06000 "GLU " " HB2" 1 0 0 FFFFFF  H1279  0 1 6.7686183 -15.147395 -0.33032784 0 <> 1279 1 1279 1279 <> <> <> <> <> <> <> <>
  1280 41 -15.239335 11.699757 23.173613 274 " " E "A" 21 0.06000 0.06000 "GLU " " HG3" 1 0 0 FFFFFF  H1280  0 1 -2.1648908 6.0354087 19.266013 0 <> 1280 1 1280 1280 <> <> <> <> <> <> <> <>
  1281 41 -14.695660 12.931095 24.282435 274 " " E "A" 21 0.06000 0.06000 "GLU " " HG2" 1 0 0 FFFFFF  H1281  0 1 8.4397029 6.84982 2.357635 0 <> 1281 1 1281 1281 <> <> <> <> <> <> <> <>
  1282 25 -17.299250 16.525218 22.455531 275 " " F "A" 38 -0.50000 -0.50000 "PHE " " N  " 7 0 0 2F2FFF  N1282  2 1 4.1964524 -2.3992501 -4.1472569 1 <> 1282 1 1282 1282 15.71 2030 2312 1628 578 387 -152 <>
  1283 3 -18.267343 17.372919 21.692127 275 " " F "A" 2 0.14000 0.14000 "PHE " " CA " 6 0 0 A0A0A0  C1283  2 1 -7.3875101 -0.77566609 2.3828543 1 <> 1283 1 1283 1283 15.73 1986 2301 1690 564 394 -185 <>
  1284 2 -19.129869 18.232705 22.709632 275 " " F "A" 2 0.50000 0.50000 "PHE " " C  " 6 0 0 A0A0A0  C1284  2 1 0.84009548 4.1386106 0.4945983 0 <> 1284 1 1284 1284 15.89 1999 2351 1688 610 377 -247 <>
  1285 15 -19.569068 17.722303 23.705174 275 " " F "A" 75 -0.50000 -0.50000 "PHE " " O  " 8 0 0 FF5757  O1285  2 1 -2.6047133 -6.6932678 -2.4016163 0 <> 1285 1 1285 1285 16.58 2107 2486 1708 652 407 -253 <>
  1286 2 -21.874926 14.529719 22.431038 275 " " F "A" 2 -0.11500 -0.11500 "PHE " " CE1" 6 0 0 A0A0A0  C1286  2 1 -5.6732594 3.7925804 -1.8668902 1 <> 1286 1 1286 1286 18.31 2280 2528 2150 418 489 -42 <>
  1287 2 -19.905088 13.068744 22.013158 275 " " F "A" 2 -0.11500 -0.11500 "PHE " " CE2" 6 0 0 A0A0A0  C1287  2 1 3.2179722 0.97285759 0.85918977 1 <> 1287 1 1287 1287 20.99 2668 2926 2381 469 591 16 <>
  1288 2 -21.264305 13.234343 22.442416 275 " " F "A" 2 -0.11500 -0.11500 "PHE " " CZ " 6 0 0 A0A0A0  C1288  2 1 1.8911261 -3.076809 0.94612066 1 <> 1288 1 1288 1288 19.29 2431 2665 2235 423 551 10 <>
  1289 3 -19.179259 16.559279 20.750602 275 " " F "A" 2 -0.00500 -0.00500 "PHE " " CB " 6 0 0 A0A0A0  C1289  2 1 -1.8753734 3.2203749 0.065220717 2 <> 1289 1 1289 1289 16.52 2059 2407 1811 543 477 -150 <>
  1290 2 -19.918421 15.415642 21.379288 275 " " F "A" 2 -0.11500 -0.11500 "PHE " " CG " 6 0 0 A0A0A0  C1290  2 1 -2.5397374 4.5686155 -0.66205157 0 <> 1290 1 1290 1290 19.09 2392 2702 2160 500 503 -92 <>
  1291 2 -21.188640 15.634336 21.899120 275 " " F "A" 2 -0.11500 -0.11500 "PHE " " CD1" 6 0 0 A0A0A0  C1291  2 1 -0.43992721 -3.5140301 2.3281094 1 <> 1291 1 1291 1291 18.78 2333 2616 2187 456 465 -91 <>
  1292 2 -19.237091 14.168021 21.502661 275 " " F "A" 2 -0.11500 -0.11500 "PHE " " CD2" 6 0 0 A0A0A0  C1292  2 1 0.68244151 -1.6359055 -0.19463302 1 <> 1292 1 1292 1292 21.56 2733 3033 2428 507 566 -37 <>
  1293 41 -22.819422 14.753008 22.904824 275 " " F "A" 21 0.11500 0.11500 "PHE " " HE1" 1 0 0 FFFFFF  H1293  2 1 -22.683521 -9.0949842 -29.70322 0 <> 1293 1 1293 1293 <> <> <> <> <> <> <> <>
  1294 41 -19.465040 12.083858 21.960688 275 " " F "A" 21 0.11500 0.11500 "PHE " " HE2" 1 0 0 FFFFFF  H1294  2 1 6.0458643 2.327392 -0.84875836 0 <> 1294 1 1294 1294 <> <> <> <> <> <> <> <>
  1295 41 -21.791221 12.366550 22.810785 275 " " F "A" 21 0.11500 0.11500 "PHE " " HZ " 1 0 0 FFFFFF  H1295  2 1 7.181809 -10.437744 -8.8268035 0 <> 1295 1 1295 1295 <> <> <> <> <> <> <> <>
  1296 43 -17.626387 16.109294 23.315816 275 " " F "A" 21 0.30000 0.30000 "PHE " " H  " 1 0 0 FFFFFF  H1296  2 1 22.276438 -10.94782 -1.4050537 0 <> 1296 1 1296 1296 <> <> <> <> <> <> <> <>
  1297 41 -17.767361 18.123873 21.080427 275 " " F "A" 21 0.06000 0.06000 "PHE " " HA " 1 0 0 FFFFFF  H1297  2 1 -14.081953 10.118409 10.285161 0 <> 1297 1 1297 1297 <> <> <> <> <> <> <> <>
  1298 41 -18.495213 16.162190 20.000598 275 " " F "A" 21 0.06000 0.06000 "PHE " " HB3" 1 0 0 FFFFFF  H1298  2 1 -1.9876346 9.5856146 -3.4072479 0 <> 1298 1 1298 1298 <> <> <> <> <> <> <> <>
  1299 41 -19.887648 17.235293 20.271759 275 " " F "A" 21 0.06000 0.06000 "PHE " " HB2" 1 0 0 FFFFFF  H1299  2 1 8.5437212 -1.1749333 -21.553635 0 <> 1299 1 1299 1299 <> <> <> <> <> <> <> <>
  1300 41 -21.729021 16.564053 21.799015 275 " " F "A" 21 0.11500 0.11500 "PHE " " HD1" 1 0 0 FFFFFF  H1300  2 1 20.624261 11.130939 24.634855 0 <> 1300 1 1300 1300 <> <> <> <> <> <> <> <>
  1301 41 -18.239874 14.008258 21.120000 275 " " F "A" 21 0.11500 0.11500 "PHE " " HD2" 1 0 0 FFFFFF  H1301  2 1 3.5878753 14.885224 0.47929539 0 <> 1301 1 1301 1301 <> <> <> <> <> <> <> <>
  1302 25 -19.454083 19.498904 22.316101 276 " " L "A" 38 -0.50000 -0.50000 "LEU " " N  " 7 0 0 2F2FFF  N1302  2 1 -4.7735403 -1.0508764 -3.2646446 1 <> 1302 1 1302 1302 14.48 1794 2143 1564 604 328 -292 <>
  1303 3 -20.216081 20.458573 23.123641 276 " " L "A" 2 0.14000 0.14000 "LEU " " CA " 6 0 0 A0A0A0  C1303  2 1 4.4944729 1.9187896 4.1765081 1 <> 1303 1 1303 1303 15.36 1890 2274 1672 644 314 -354 <>
  1304 2 -21.710221 20.343736 22.802696 276 " " L "A" 2 0.50000 0.50000 "LEU " " C  " 6 0 0 A0A0A0  C1304  2 1 0.78162357 -3.7721003 6.0813614 0 <> 1304 1 1304 1304 16.17 1942 2383 1818 636 365 -361 <>
  1305 15 -22.011014 20.294797 21.593264 276 " " L "A" 75 -0.50000 -0.50000 "LEU " " O  " 8 0 0 FF5757  O1305  2 1 -1.733337 -7.9708998 1.9775201 0 <> 1305 1 1305 1305 15.53 1830 2266 1803 601 351 -355 <>
  1306 3 -19.641335 21.811040 22.623732 276 " " L "A" 2 -0.12000 -0.12000 "LEU " " CB " 6 0 0 A0A0A0  C1306  2 1 2.5566751 1.641166 0.89098625 2 <> 1306 1 1306 1306 14.39 1769 2110 1588 644 230 -399 <>
  1307 3 -20.088824 22.980096 23.521011 276 " " L "A" 2 -0.06000 -0.06000 "LEU " " CG " 6 0 0 A0A0A0  C1307  2 1 4.6612046 -4.9788906 -1.0380127 1 <> 1307 1 1307 1307 15.79 1927 2290 1782 682 205 -467 <>
  1308 3 -19.007710 23.990510 24.020727 276 " " L "A" 2 -0.18000 -0.18000 "LEU " " CD2" 6 0 0 A0A0A0  C1308  2 1 -0.28825121 -3.0728195 -4.7518379 3 <> 1308 1 1308 1308 17.2 2125 2522 1890 734 224 -502 <>
  1309 3 -21.222766 23.789974 22.783955 276 " " L "A" 2 -0.18000 -0.18000 "LEU " " CD1" 6 0 0 A0A0A0  C1309  2 1 6.6446655 -4.6668996 6.9586778 3 <> 1309 1 1309 1309 15.22 1863 2163 1755 674 124 -496 <>
  1310 41 -19.820243 21.950509 21.557601 276 " " L "A" 21 0.06000 0.06000 "LEU " " HB3" 1 0 0 FFFFFF  H1310  2 1 -8.3453095 -18.238289 0.11984828 0 <> 1310 1 1310 1310 <> <> <> <> <> <> <> <>
  1311 41 -18.555113 21.720325 22.625161 276 " " L "A" 21 0.06000 0.06000 "LEU " " HB2" 1 0 0 FFFFFF  H1311  2 1 1.2275043 -14.53208 -15.463848 0 <> 1311 1 1311 1311 <> <> <> <> <> <> <> <>
  1312 41 -20.558778 22.650043 24.447463 276 " " L "A" 21 0.06000 0.06000 "LEU " " HG " 1 0 0 FFFFFF  H1312  2 1 -2.6117934 -4.4722022 -4.546857 0 <> 1312 1 1312 1312 <> <> <> <> <> <> <> <>
  1313 41 -19.211365 24.492608 24.966519 276 " " L "A" 21 0.06000 0.06000 "LEU " "HD21" 1 0 0 FFFFFF  H1313  2 1 1.0881129 -20.401714 4.7439983 0 <> 1313 1 1313 1313 <> <> <> <> <> <> <> <>
  1314 41 -18.138522 23.349785 24.169342 276 " " L "A" 21 0.06000 0.06000 "LEU " "HD22" 1 0 0 FFFFFF  H1314  2 1 -6.3807847 -13.005859 -11.943347 0 <> 1314 1 1314 1314 <> <> <> <> <> <> <> <>
  1315 41 -18.745657 24.736359 23.270302 276 " " L "A" 21 0.06000 0.06000 "LEU " "HD23" 1 0 0 FFFFFF  H1315  2 1 17.689322 -17.639927 -12.952262 0 <> 1315 1 1315 1315 <> <> <> <> <> <> <> <>
  1316 41 -21.246710 24.652420 23.450079 276 " " L "A" 21 0.06000 0.06000 "LEU " "HD11" 1 0 0 FFFFFF  H1316  2 1 -16.526652 -9.4170062 12.275874 0 <> 1316 1 1316 1316 <> <> <> <> <> <> <> <>
  1317 41 -20.928069 23.984687 21.752773 276 " " L "A" 21 0.06000 0.06000 "LEU " "HD12" 1 0 0 FFFFFF  H1317  2 1 -10.02084 -0.45369388 2.9914677 0 <> 1317 1 1317 1317 <> <> <> <> <> <> <> <>
  1318 41 -22.215089 23.339079 22.793681 276 " " L "A" 21 0.06000 0.06000 "LEU " "HD13" 1 0 0 FFFFFF  H1318  2 1 0.83918222 7.3807093 -26.835509 0 <> 1318 1 1318 1318 <> <> <> <> <> <> <> <>
  1319 43 -19.312905 19.722345 21.341296 276 " " L "A" 21 0.30000 0.30000 "LEU " " H  " 1 0 0 FFFFFF  H1319  2 1 -18.340011 34.435395 2.9045985 0 <> 1319 1 1319 1319 <> <> <> <> <> <> <> <>
  1320 41 -19.998707 20.248965 24.170976 276 " " L "A" 21 0.06000 0.06000 "LEU " " HA " 1 0 0 FFFFFF  H1320  2 1 11.671893 1.8460934 2.6722794 0 <> 1320 1 1320 1320 <> <> <> <> <> <> <> <>
  1321 25 -22.582521 20.298347 23.853766 277 " " T "A" 38 -0.50000 -0.50000 "THR " " N  " 7 0 0 2F2FFF  N1321  2 1 -8.4478631 4.113827 -8.1680792 1 <> 1321 1 1321 1321 18.36 2210 2710 2057 670 424 -374 <>
  1322 3 -24.025019 20.221428 23.686297 277 " " T "A" 2 0.14000 0.14000 "THR " " CA " 6 0 0 A0A0A0  C1322  2 1 0.85091572 6.1042852 -6.9647788 1 <> 1322 1 1322 1322 18.59 2187 2752 2126 666 479 -384 <>
  1323 2 -24.677386 21.537926 24.313297 277 " " T "A" 2 0.50000 0.50000 "THR " " C  " 6 0 0 A0A0A0  C1323  2 1 -4.7492876 -3.0136506 -1.623314 0 <> 1323 1 1323 1323 19.6 2293 2898 2259 711 459 -455 <>
  1324 15 -24.278956 21.913378 25.422866 277 " " T "A" 75 -0.50000 -0.50000 "THR " " O  " 8 0 0 FF5757  O1324  2 1 1.6191807 0.89185169 5.7879372 0 <> 1324 1 1324 1324 20.49 2428 3050 2308 757 470 -482 <>
  1325 3 -24.657990 19.001551 24.433662 277 " " T "A" 2 0.20500 0.20500 "THR " " CB " 6 0 0 A0A0A0  C1325  2 1 -10.892778 4.3817768 -8.6645561 1 <> 1325 1 1325 1325 19.38 2287 2894 2184 666 579 -340 <>
  1326 16 -23.947128 17.811913 23.994297 277 " " T "A" 75 -0.68300 -0.68300 "THR " " OG1" 8 0 0 FF5757  O1326  2 1 0.60776757 0.22294445 9.443389 1 <> 1326 1 1326 1326 18.59 2211 2772 2082 626 597 -274 <>
  1327 3 -26.117788 18.747368 24.202968 277 " " T "A" 2 -0.18000 -0.18000 "THR " " CG2" 6 0 0 A0A0A0  C1327  2 1 -4.6506098 1.6886413 -11.141193 3 <> 1327 1 1327 1327 19.66 2259 2941 2271 655 641 -352 <>
  1328 41 -24.403466 19.006931 25.493515 277 " " T "A" 21 0.06000 0.06000 "THR " " HB " 1 0 0 FFFFFF  H1328  2 1 -3.2998584 14.779936 -10.540785 0 <> 1328 1 1328 1328 <> <> <> <> <> <> <> <>
  1329 42 -23.041031 17.859158 24.258458 277 " " T "A" 21 0.41800 0.41800 "THR " " HG1" 1 0 0 FFFFFF  H1329  2 1 4.3038869 6.6033322 -4.3758545 0 <> 1329 1 1329 1329 <> <> <> <> <> <> <> <>
  1330 41 -26.746601 19.550493 24.587268 277 " " T "A" 21 0.06000 0.06000 "THR " "HG21" 1 0 0 FFFFFF  H1330  2 1 -12.719649 -17.203382 15.137038 0 <> 1330 1 1330 1330 <> <> <> <> <> <> <> <>
  1331 41 -26.261144 18.644742 23.127321 277 " " T "A" 21 0.06000 0.06000 "THR " "HG22" 1 0 0 FFFFFF  H1331  2 1 -18.006507 -6.6164261 -8.5688342 0 <> 1331 1 1331 1331 <> <> <> <> <> <> <> <>
  1332 41 -26.448773 17.834216 24.697644 277 " " T "A" 21 0.06000 0.06000 "THR " "HG23" 1 0 0 FFFFFF  H1332  2 1 -3.1832836 -6.5358107 -25.341437 0 <> 1332 1 1332 1332 <> <> <> <> <> <> <> <>
  1333 43 -22.266396 20.455367 24.800083 277 " " T "A" 21 0.30000 0.30000 "THR " " H  " 1 0 0 FFFFFF  H1333  2 1 -12.514984 10.097694 -7.8023035 0 <> 1333 1 1333 1333 <> <> <> <> <> <> <> <>
  1334 41 -24.308114 20.209971 22.633763 277 " " T "A" 21 0.06000 0.06000 "THR " " HA " 1 0 0 FFFFFF  H1334  2 1 0.14212745 0.61331244 -6.7143861 0 <> 1334 1 1334 1334 <> <> <> <> <> <> <> <>
  1335 25 -25.659655 22.160322 23.679147 278 " " I "A" 38 -0.50000 -0.50000 "ILE " " N  " 7 0 0 2F2FFF  N1335  2 1 -4.8419437 -2.1011515 4.3374818 1 <> 1335 1 1335 1335 20.33 2342 2960 2424 702 426 -487 <>
  1336 3 -26.446325 23.278239 24.206017 278 " " I "A" 2 0.14000 0.14000 "ILE " " CA " 6 0 0 A0A0A0  C1336  2 1 -2.0146547 -2.2553567 7.8828464 1 <> 1336 1 1336 1336 21.25 2427 3089 2557 745 415 -553 <>
  1337 2 -27.867209 22.788552 24.255620 278 " " I "A" 2 0.50000 0.50000 "ILE " " C  " 6 0 0 A0A0A0  C1337  2 1 3.4521469 -8.3890562 -8.0730472 0 <> 1337 1 1337 1337 21.91 2450 3200 2673 740 488 -556 <>
  1338 15 -28.386588 22.284549 23.276129 278 " " I "A" 75 -0.50000 -0.50000 "ILE " " O  " 8 0 0 FF5757  O1338  2 1 -3.028317 -3.7217011 -0.57685146 0 <> 1338 1 1338 1338 22.46 2482 3247 2806 700 494 -535 <>
  1339 3 -27.142305 25.669871 23.785676 278 " " I "A" 2 -0.18000 -0.18000 "ILE " " CG2" 6 0 0 A0A0A0  C1339  2 1 6.1331419 -3.9789804 1.4619166 3 <> 1339 1 1339 1339 21.23 2387 3045 2636 797 315 -660 <>
  1340 3 -24.747398 26.216421 22.138102 278 " " I "A" 2 -0.18000 -0.18000 "ILE " " CD1" 6 0 0 A0A0A0  C1340  2 1 -0.10822695 -3.3318409 4.9192624 3 <> 1340 1 1340 1340 25.13 2968 3432 3147 719 186 -584 <>
  1341 3 -26.408737 24.471814 23.207518 278 " " I "A" 2 -0.06000 -0.06000 "ILE " " CB " 6 0 0 A0A0A0  C1341  2 1 -0.93499702 2.2604819 7.5017191 1 <> 1341 1 1341 1341 21.15 2407 3023 2605 746 326 -590 <>
  1342 3 -24.934562 24.852080 22.823416 278 " " I "A" 2 -0.12000 -0.12000 "ILE " " CG1" 6 0 0 A0A0A0  C1342  2 1 -6.6550962 2.2864849 4.6204739 2 <> 1342 1 1342 1342 22.09 2583 3110 2701 742 259 -584 <>
  1343 41 -27.146518 26.566683 23.166149 278 " " I "A" 21 0.06000 0.06000 "ILE " "HG21" 1 0 0 FFFFFF  H1343  2 1 -0.98091881 -2.3880734 3.8132565 0 <> 1343 1 1343 1343 <> <> <> <> <> <> <> <>
  1344 41 -28.224684 25.635923 23.661554 278 " " I "A" 21 0.06000 0.06000 "ILE " "HG22" 1 0 0 FFFFFF  H1344  2 1 7.5941691 -26.980568 -4.9874569 0 <> 1344 1 1344 1344 <> <> <> <> <> <> <> <>
  1345 41 -27.005149 25.835924 24.854187 278 " " I "A" 21 0.06000 0.06000 "ILE " "HG23" 1 0 0 FFFFFF  H1345  2 1 24.837957 -3.9047184 -0.95062695 0 <> 1345 1 1345 1345 <> <> <> <> <> <> <> <>
  1346 41 -23.667747 26.356883 22.085891 278 " " I "A" 21 0.06000 0.06000 "ILE " "HD11" 1 0 0 FFFFFF  H1346  2 1 0.085745505 -4.5291704 5.7089406 0 <> 1346 1 1346 1346 <> <> <> <> <> <> <> <>
  1347 41 -25.219476 26.126163 21.159790 278 " " I "A" 21 0.06000 0.06000 "ILE " "HD12" 1 0 0 FFFFFF  H1347  2 1 13.335454 -9.2843572 -1.0187348 0 <> 1347 1 1347 1347 <> <> <> <> <> <> <> <>
  1348 41 -25.050506 27.002845 22.829307 278 " " I "A" 21 0.06000 0.06000 "ILE " "HD13" 1 0 0 FFFFFF  H1348  2 1 -6.3421871 -7.7078613 7.1643668 0 <> 1348 1 1348 1348 <> <> <> <> <> <> <> <>
  1349 43 -25.957342 21.831900 22.771609 278 " " I "A" 21 0.30000 0.30000 "ILE " " H  " 1 0 0 FFFFFF  H1349  2 1 1.2654669 24.301107 -7.2203578 0 <> 1349 1 1349 1349 <> <> <> <> <> <> <> <>
  1350 41 -26.180877 23.578486 25.219669 278 " " I "A" 21 0.06000 0.06000 "ILE " " HA " 1 0 0 FFFFFF  H1350  2 1 6.4938418 10.987835 1.7320103 0 <> 1350 1 1350 1350 <> <> <> <> <> <> <> <>
  1351 41 -26.920544 24.136804 22.305343 278 " " I "A" 21 0.06000 0.06000 "ILE " " HB " 1 0 0 FFFFFF  H1351  2 1 -8.966879 9.2678921 9.4561413 0 <> 1351 1 1351 1351 <> <> <> <> <> <> <> <>
  1352 41 -24.299632 24.906865 23.707704 278 " " I "A" 21 0.06000 0.06000 "ILE " "HG12" 1 0 0 FFFFFF  H1352  2 1 -24.885349 7.3789504 17.394563 0 <> 1352 1 1352 1352 <> <> <> <> <> <> <> <>
  1353 41 -24.488217 24.018685 22.280896 278 " " I "A" 21 0.06000 0.06000 "ILE " "HG13" 1 0 0 FFFFFF  H1353  2 1 -28.089837 -0.71703763 -8.4005678 0 <> 1353 1 1353 1353 <> <> <> <> <> <> <> <>
  1354 25 -28.561918 22.902734 25.372203 279 " " F "A" 38 -0.50000 -0.50000 "PHE " " N  " 7 0 0 2F2FFF  N1354  0 1 4.1736759 0.52489321 -1.5400297 1 <> 1354 1 1354 1354 22.67 2535 3349 2729 781 544 -584 <>
  1355 3 -29.808798 22.293723 25.717855 279 " " F "A" 2 0.14000 0.14000 "PHE " " CA " 6 0 0 A0A0A0  C1355  0 1 9.0408411 -9.5717132 -2.4728398 1 <> 1355 1 1355 1355 23.33 2560 3465 2839 777 626 -585 <>
  1356 2 -30.927801 23.161073 25.107218 279 " " F "A" 2 0.50000 0.50000 "PHE " " C  " 6 0 0 A0A0A0  C1356  0 1 2.7702507 0.11518896 6.2739361 0 <> 1356 1 1356 1356 23.15 2473 3419 2905 776 592 -630 <>
  1357 15 -31.053479 24.307121 25.521115 279 " " F "A" 75 -0.50000 -0.50000 "PHE " " O  " 8 0 0 FF5757  O1357  0 1 -0.28632495 -1.700574 -8.4963568 0 <> 1357 1 1357 1357 23.51 2520 3445 2969 809 523 -681 <>
  1358 3 -30.037739 22.304056 27.248070 279 " " F "A" 2 -0.00500 -0.00500 "PHE " " CB " 6 0 0 A0A0A0  C1358  0 1 -7.5841685 0.089952682 0.96409562 2 <> 1358 1 1358 1358 24.54 2719 3682 2922 827 692 -609 <>
  1359 2 -29.010551 21.397557 27.998463 279 " " F "A" 2 -0.11500 -0.11500 "PHE " " CG " 6 0 0 A0A0A0  C1359  0 1 9.576494 5.2934933 -2.0358319 0 <> 1359 1 1359 1359 27.18 3121 4045 3162 839 718 -567 <>
  1360 2 -28.660011 21.755481 29.298674 279 " " F "A" 2 -0.11500 -0.11500 "PHE " " CD1" 6 0 0 A0A0A0  C1360  0 1 -1.760779 -1.201493 -2.6876905 1 <> 1360 1 1360 1360 27.86 3227 4128 3232 797 768 -491 <>
  1361 2 -28.504758 20.234252 27.408132 279 " " F "A" 2 -0.11500 -0.11500 "PHE " " CD2" 6 0 0 A0A0A0  C1361  0 1 -0.42382191 8.146095 -0.46144877 1 <> 1361 1 1361 1361 29.21 3422 4331 3346 893 689 -606 <>
  1362 2 -27.815875 20.942761 30.095661 279 " " F "A" 2 -0.11500 -0.11500 "PHE " " CE1" 6 0 0 A0A0A0  C1362  0 1 5.3478241 4.2433565 -6.2060134 1 <> 1362 1 1362 1362 26.33 3096 3959 2948 813 789 -450 <>
  1363 2 -27.578523 19.492035 28.118453 279 " " F "A" 2 -0.11500 -0.11500 "PHE " " CE2" 6 0 0 A0A0A0  C1363  0 1 0.33556258 3.5230053 3.0386081 1 <> 1363 1 1363 1363 28.49 3392 4269 3163 909 706 -570 <>
  1364 2 -27.418062 19.709865 29.519808 279 " " F "A" 2 -0.11500 -0.11500 "PHE " " CZ " 6 0 0 A0A0A0  C1364  0 1 -6.030979 -0.23416644 3.4339054 1 <> 1364 1 1364 1364 27.72 3315 4170 3048 870 756 -489 <>
  1365 41 -31.044089 21.921696 27.418833 279 " " F "A" 21 0.06000 0.06000 "PHE " " HB3" 1 0 0 FFFFFF  H1365  0 1 -3.7359146 -9.9082718 1.2556464 0 <> 1365 1 1365 1365 <> <> <> <> <> <> <> <>
  1366 41 -30.020728 23.302778 27.684374 279 " " F "A" 21 0.06000 0.06000 "PHE " " HB2" 1 0 0 FFFFFF  H1366  0 1 19.638261 5.9021245 -13.401656 0 <> 1366 1 1366 1366 <> <> <> <> <> <> <> <>
  1367 41 -29.076329 22.663723 29.708767 279 " " F "A" 21 0.11500 0.11500 "PHE " " HD1" 1 0 0 FFFFFF  H1367  0 1 6.2658711 3.2478736 -4.3933456 0 <> 1367 1 1367 1367 <> <> <> <> <> <> <> <>
  1368 41 -28.782669 19.963837 26.400146 279 " " F "A" 21 0.11500 0.11500 "PHE " " HD2" 1 0 0 FFFFFF  H1368  0 1 -6.3498089 -15.781668 7.5915797 0 <> 1368 1 1368 1368 <> <> <> <> <> <> <> <>
  1369 41 -27.478325 21.127705 31.104748 279 " " F "A" 21 0.11500 0.11500 "PHE " " HE1" 1 0 0 FFFFFF  H1369  0 1 5.9156581 8.9626772 -7.2609098 0 <> 1369 1 1369 1369 <> <> <> <> <> <> <> <>
  1370 41 -27.069232 18.659485 27.655976 279 " " F "A" 21 0.11500 0.11500 "PHE " " HE2" 1 0 0 FFFFFF  H1370  0 1 -24.214775 -4.9775877 -8.6940568 0 <> 1370 1 1370 1370 <> <> <> <> <> <> <> <>
  1371 41 -26.825322 19.052846 30.138987 279 " " F "A" 21 0.11500 0.11500 "PHE " " HZ " 1 0 0 FFFFFF  H1371  0 1 -21.675145 1.9159601 20.691587 0 <> 1371 1 1371 1371 <> <> <> <> <> <> <> <>
  1372 43 -28.206837 23.526394 26.082887 279 " " F "A" 21 0.30000 0.30000 "PHE " " H  " 1 0 0 FFFFFF  H1372  0 1 -26.893406 6.2445202 8.9628726 0 <> 1372 1 1372 1372 <> <> <> <> <> <> <> <>
  1373 41 -29.863923 21.339953 25.193089 279 " " F "A" 21 0.06000 0.06000 "PHE " " HA " 1 0 0 FFFFFF  H1373  0 1 14.720476 -8.8633981 -4.3568488 0 <> 1373 1 1373 1373 <> <> <> <> <> <> <> <>
  1374 25 -31.759197 22.520933 24.269150 280 " " S "A" 38 -0.50000 -0.50000 "SER " " N  " 7 0 0 2F2FFF  N1374  0 1 5.9149601 -2.9727763 -8.1770801 1 <> 1374 1 1374 1374 23.34 2440 3443 2984 738 639 -611 <>
  1375 3 -32.931682 22.944123 23.663758 280 " " S "A" 2 0.14000 0.14000 "SER " " CA " 6 0 0 A0A0A0  C1375  0 1 0.1551406 2.2906342 0.9152016 1 <> 1375 1 1375 1375 23.75 2429 3471 3125 728 601 -645 <>
  1376 2 -33.783177 24.009269 24.395912 280 " " S "A" 2 0.50000 0.50000 "SER " " C  " 6 0 0 A0A0A0  C1376  0 1 1.4306121 4.5330961 -0.45747165 0 <> 1376 1 1376 1376 24.21 2449 3544 3204 785 578 -718 <>
  1377 15 -34.283741 24.930613 23.831477 280 " " S "A" 75 -0.50000 -0.50000 "SER " " O  " 8 0 0 FF5757  O1377  0 1 -3.2520095 -4.4196129 -1.3275922 0 <> 1377 1 1377 1377 23.9 2388 3472 3221 795 506 -751 <>
  1378 3 -33.603293 21.737708 22.997677 280 " " S "A" 2 0.14500 0.14500 "SER " " CB " 6 0 0 A0A0A0  C1378  0 1 1.4057572 5.6087931 -2.0569762 2 <> 1378 1 1378 1378 24.54 2466 3579 3277 681 669 -620 <>
  1379 16 -33.892146 20.780755 23.991179 280 " " S "A" 75 -0.68300 -0.68300 "SER " " OG " 8 0 0 FF5757  O1379  0 1 3.9254168 -5.132435 4.4484483 1 <> 1379 1 1379 1379 28.09 2887 4081 3703 694 769 -623 <>
  1380 41 -32.824873 21.336175 22.348882 280 " " S "A" 21 0.06000 0.06000 "SER " " HB3" 1 0 0 FFFFFF  H1380  0 1 6.8875382 5.0477964 4.8672178 0 <> 1380 1 1380 1380 <> <> <> <> <> <> <> <>
  1381 41 -34.503667 22.014958 22.449442 280 " " S "A" 21 0.06000 0.06000 "SER " " HB2" 1 0 0 FFFFFF  H1381  0 1 -3.0497062 1.7275154 3.2974643 0 <> 1381 1 1381 1381 <> <> <> <> <> <> <> <>
  1382 42 -33.182811 20.156407 23.983836 280 " " S "A" 21 0.41800 0.41800 "SER " " HG " 1 0 0 FFFFFF  H1382  0 1 -1.0455577 -10.826897 8.4343774 0 <> 1382 1 1382 1382 <> <> <> <> <> <> <> <>
  1383 43 -31.546900 21.559289 24.044938 280 " " S "A" 21 0.30000 0.30000 "SER " " H  " 1 0 0 FFFFFF  H1383  0 1 0.36443061 -4.7894361 -5.6409305 0 <> 1383 1 1383 1383 <> <> <> <> <> <> <> <>
  1384 41 -32.537565 23.496952 22.811027 280 " " S "A" 21 0.06000 0.06000 "SER " " HA " 1 0 0 FFFFFF  H1384  0 1 -13.060286 5.0646523 -3.3943006 0 <> 1384 1 1384 1384 <> <> <> <> <> <> <> <>
  1385 25 -33.825011 24.045050 25.753524 281 " " K "A" 38 -0.50000 -0.50000 "LYS " " N  " 7 0 0 2F2FFF  N1385  0 1 2.1537294 -3.6427985 1.1798987 1 <> 1385 1 1385 1385 25.1 2559 3708 3271 825 638 -744 <>
  1386 3 -34.358432 25.058161 26.683192 281 " " K "A" 2 0.14000 0.14000 "LYS " " CA " 6 0 0 A0A0A0  C1386  0 1 2.1340955 -6.9224901 -0.38599414 1 <> 1386 1 1386 1386 26.29 2673 3877 3439 883 624 -818 <>
  1387 2 -33.861610 26.488520 26.457314 281 " " K "A" 2 0.50000 0.50000 "LYS " " C  " 6 0 0 A0A0A0  C1387  0 1 -0.078857739 0.78740885 -2.1678477 0 <> 1387 1 1387 1387 25.62 2633 3753 3349 921 524 -856 <>
  1388 15 -34.540640 27.436894 26.855614 281 " " K "A" 75 -0.50000 -0.50000 "LYS " " O  " 8 0 0 FF5757  O1388  0 1 -3.5904861 1.0825688 2.0754611 0 <> 1388 1 1388 1388 26.58 2725 3870 3506 967 490 -917 <>
  1389 3 -34.302093 24.506976 28.169946 281 " " K "A" 2 -0.12000 -0.12000 "LYS " " CB " 6 0 0 A0A0A0  C1389  0 1 -0.51320467 -9.7078948 -6.9991707 2 <> 1389 1 1389 1389 27.55 2824 4102 3540 920 715 -837 <>
  1390 3 -32.889918 24.206014 28.698444 281 " " K "A" 2 -0.12000 -0.12000 "LYS " " CG " 6 0 0 A0A0A0  C1390  0 1 1.328847 -5.1209067 -3.8827258 2 <> 1390 1 1390 1390 27.92 2952 4172 3486 943 724 -820 <>
  1391 3 -32.912259 23.614535 30.125811 281 " " K "A" 2 -0.12000 -0.12000 "LYS " " CD " 6 0 0 A0A0A0  C1391  0 1 1.6532818 -4.4902703 -5.8007118 2 <> 1391 1 1391 1391 30.9 3320 4619 3801 990 807 -849 <>
  1392 3 -33.291159 24.625684 31.212288 281 " " K "A" 2 0.19000 0.19000 "LYS " " CE " 6 0 0 A0A0A0  C1392  0 1 6.4144393 1.6381196 -0.42070581 2 <> 1392 1 1392 1392 37.57 4142 5504 4630 956 923 -793 <>
  1393 32 -32.039515 25.165515 31.721108 281 " " K "A" 38 -0.30000 -0.30000 "LYS " " NZ " 7 1 0 2F2FFF  N1393  0 1 2.0671766 3.2175341 -4.7370726 3 <> 1393 1 1393 1393 42.08 4699 6145 5144 1003 1012 -821 <>
  1394 41 -34.877548 23.583786 28.238292 281 " " K "A" 21 0.06000 0.06000 "LYS " " HB3" 1 0 0 FFFFFF  H1394  0 1 -11.003713 -2.661091 -0.14129687 0 <> 1394 1 1394 1394 <> <> <> <> <> <> <> <>
  1395 41 -34.816416 25.095861 28.929411 281 " " K "A" 21 0.06000 0.06000 "LYS " " HB2" 1 0 0 FFFFFF  H1395  0 1 1.2904332 -10.459779 -5.1947119 0 <> 1395 1 1395 1395 <> <> <> <> <> <> <> <>
  1396 41 -32.281365 25.109664 28.664126 281 " " K "A" 21 0.06000 0.06000 "LYS " " HG3" 1 0 0 FFFFFF  H1396  0 1 3.0495597 -6.3316338 -5.2506052 0 <> 1396 1 1396 1396 <> <> <> <> <> <> <> <>
  1397 41 -32.300354 23.549580 28.058435 281 " " K "A" 21 0.06000 0.06000 "LYS " " HG2" 1 0 0 FFFFFF  H1397  0 1 -5.5698912 -2.583749 -12.839937 0 <> 1397 1 1397 1397 <> <> <> <> <> <> <> <>
  1398 41 -31.988390 23.059615 30.289023 281 " " K "A" 21 0.06000 0.06000 "LYS " " HD3" 1 0 0 FFFFFF  H1398  0 1 5.2083921 8.8952045 19.585935 0 <> 1398 1 1398 1398 <> <> <> <> <> <> <> <>
  1399 41 -33.642276 22.808085 30.195175 281 " " K "A" 21 0.06000 0.06000 "LYS " " HD2" 1 0 0 FFFFFF  H1399  0 1 -9.5285487 8.9420103 32.685356 0 <> 1399 1 1399 1399 <> <> <> <> <> <> <> <>
  1400 41 -33.908454 24.275582 32.039615 281 " " K "A" 21 0.06000 0.06000 "LYS " " HE3" 1 0 0 FFFFFF  H1400  0 1 -3.7393835 2.4795353 -7.6407307 0 <> 1400 1 1400 1400 <> <> <> <> <> <> <> <>
  1401 41 -33.788163 25.490036 30.771854 281 " " K "A" 21 0.06000 0.06000 "LYS " " HE2" 1 0 0 FFFFFF  H1401  0 1 -2.4028285 0.54925981 7.392142 0 <> 1401 1 1401 1401 <> <> <> <> <> <> <> <>
  1402 44 -31.383546 24.574509 32.211536 281 " " K "A" 21 0.33000 0.33000 "LYS " " HZ1" 1 0 0 FFFFFF  H1402  0 1 6.0652608 -3.013356 -17.593414 0 <> 1402 1 1402 1402 <> <> <> <> <> <> <> <>
  1403 44 -31.446480 25.683138 31.088281 281 " " K "A" 21 0.33000 0.33000 "LYS " " HZ2" 1 0 0 FFFFFF  H1403  0 1 33.263589 10.034472 30.073611 0 <> 1403 1 1403 1403 <> <> <> <> <> <> <> <>
  1404 44 -32.285399 25.846921 32.424904 281 " " K "A" 21 0.33000 0.33000 "LYS " " HZ3" 1 0 0 FFFFFF  H1404  0 1 -6.3719903 3.525093 -7.9832241 0 <> 1404 1 1404 1404 <> <> <> <> <> <> <> <>
  1405 43 -33.358932 23.284899 26.227911 281 " " K "A" 21 0.30000 0.30000 "LYS " " H  " 1 0 0 FFFFFF  H1405  0 1 8.3198546 8.9466518 15.294897 0 <> 1405 1 1405 1405 <> <> <> <> <> <> <> <>
  1406 41 -35.409356 25.171400 26.417043 281 " " K "A" 21 0.06000 0.06000 "LYS " " HA " 1 0 0 FFFFFF  H1406  0 1 5.3120195 5.9640274 -7.4515531 0 <> 1406 1 1406 1406 <> <> <> <> <> <> <> <>
  1407 25 -32.642458 26.676025 25.813775 282 " " F "A" 38 -0.50000 -0.50000 "PHE " " N  " 7 0 0 2F2FFF  N1407  0 1 0.87271829 2.9771361 -4.1033142 1 <> 1407 1 1407 1407 24.4 2548 3568 3155 903 480 -820 <>
  1408 3 -32.002575 27.992784 25.654376 282 " " F "A" 2 0.14000 0.14000 "PHE " " CA " 6 0 0 A0A0A0  C1408  0 1 -4.6832427 -0.051390989 2.4771244 1 <> 1408 1 1408 1408 24.07 2552 3482 3110 930 389 -850 <>
  1409 2 -31.815475 28.349923 24.186596 282 " " F "A" 2 0.50000 0.50000 "PHE " " C  " 6 0 0 A0A0A0  C1409  0 1 -1.1426479 0.73464432 -2.3401638 0 <> 1409 1 1409 1409 23.51 2490 3347 3098 896 312 -825 <>
  1410 15 -31.538127 29.506817 23.774653 282 " " F "A" 75 -0.50000 -0.50000 "PHE " " O  " 8 0 0 FF5757  O1410  0 1 -2.6333917 1.1507387 5.0458397 0 <> 1410 1 1410 1410 24.1 2600 3376 3181 911 237 -843 <>
  1411 2 -30.844826 30.045946 28.165741 282 " " F "A" 2 -0.11500 -0.11500 "PHE " " CD2" 6 0 0 A0A0A0  C1411  0 1 0.10244167 2.5311149 3.0014855 1 <> 1411 1 1411 1411 25.19 2786 3751 3034 966 534 -816 <>
  1412 2 -29.241843 31.661219 26.540738 282 " " F "A" 2 -0.11500 -0.11500 "PHE " " CE1" 6 0 0 A0A0A0  C1412  0 1 -1.4146708 10.834142 2.0306616 1 <> 1412 1 1412 1412 27.13 2995 4034 3280 1084 517 -969 <>
  1413 2 -30.497670 31.311573 28.599693 282 " " F "A" 2 -0.11500 -0.11500 "PHE " " CE2" 6 0 0 A0A0A0  C1413  0 1 -1.3993118 5.1288855 -2.8568946 1 <> 1413 1 1413 1413 26.15 2912 3938 3086 1009 602 -838 <>
  1414 2 -29.679564 32.115697 27.768418 282 " " F "A" 2 -0.11500 -0.11500 "PHE " " CZ " 6 0 0 A0A0A0  C1414  0 1 -2.1831986 -3.7377371 -7.541642 1 <> 1414 1 1414 1414 26.34 2917 3983 3108 1068 593 -917 <>
  1415 3 -30.710086 28.167981 26.432714 282 " " F "A" 2 -0.00500 -0.00500 "PHE " " CB " 6 0 0 A0A0A0  C1415  0 1 3.3672988 -11.152066 -4.3202257 2 <> 1415 1 1415 1415 23.83 2592 3465 2995 939 390 -837 <>
  1416 2 -30.359412 29.599246 26.898805 282 " " F "A" 2 -0.11500 -0.11500 "PHE " " CG " 6 0 0 A0A0A0  C1416  0 1 0.51878494 3.2999461 1.730274 0 <> 1416 1 1416 1416 26.04 2873 3813 3208 982 459 -865 <>
  1417 2 -29.470290 30.336136 26.091702 282 " " F "A" 2 -0.11500 -0.11500 "PHE " " CD1" 6 0 0 A0A0A0  C1417  0 1 -1.3784749 2.1913948 7.7733607 1 <> 1417 1 1417 1417 27.11 2991 3965 3345 1042 450 -941 <>
  1418 41 -31.350811 29.307812 28.770343 282 " " F "A" 21 0.11500 0.11500 "PHE " " HD2" 1 0 0 FFFFFF  H1418  0 1 -0.27878282 -12.421861 -15.572996 0 <> 1418 1 1418 1418 <> <> <> <> <> <> <> <>
  1419 41 -28.565967 32.254746 25.942972 282 " " F "A" 21 0.11500 0.11500 "PHE " " HE1" 1 0 0 FFFFFF  H1419  0 1 21.075659 -14.524263 2.2812213 0 <> 1419 1 1419 1419 <> <> <> <> <> <> <> <>
  1420 41 -30.861436 31.532946 29.592198 282 " " F "A" 21 0.11500 0.11500 "PHE " " HE2" 1 0 0 FFFFFF  H1420  0 1 -11.900841 -14.880192 -2.2429168 0 <> 1420 1 1420 1420 <> <> <> <> <> <> <> <>
  1421 41 -29.169494 33.018305 28.070959 282 " " F "A" 21 0.11500 0.11500 "PHE " " HZ " 1 0 0 FFFFFF  H1421  0 1 -3.669419 -9.3454783 11.694319 0 <> 1421 1 1421 1421 <> <> <> <> <> <> <> <>
  1422 43 -32.149621 25.876532 25.442264 282 " " F "A" 21 0.30000 0.30000 "PHE " " H  " 1 0 0 FFFFFF  H1422  0 1 15.261869 -0.14154116 21.696349 0 <> 1422 1 1422 1422 <> <> <> <> <> <> <> <>
  1423 41 -32.646650 28.740280 26.117541 282 " " F "A" 21 0.06000 0.06000 "PHE " " HA " 1 0 0 FFFFFF  H1423  0 1 30.862128 33.617906 -2.432192 0 <> 1423 1 1423 1423 <> <> <> <> <> <> <> <>
  1424 41 -29.807001 27.824594 25.928113 282 " " F "A" 21 0.06000 0.06000 "PHE " " HB3" 1 0 0 FFFFFF  H1424  0 1 12.035249 11.425014 -4.1711402 0 <> 1424 1 1424 1424 <> <> <> <> <> <> <> <>
  1425 41 -30.805262 27.511318 27.297489 282 " " F "A" 21 0.06000 0.06000 "PHE " " HB2" 1 0 0 FFFFFF  H1425  0 1 8.8985268 -0.014217631 4.7460015 0 <> 1425 1 1425 1425 <> <> <> <> <> <> <> <>
  1426 41 -29.061691 29.900032 25.192112 282 " " F "A" 21 0.11500 0.11500 "PHE " " HD1" 1 0 0 FFFFFF  H1426  0 1 -3.9054513 2.2080323 6.617501 0 <> 1426 1 1426 1426 <> <> <> <> <> <> <> <>
  1427 25 -31.944841 27.337848 23.314507 283 " " V "A" 38 -0.50000 -0.50000 "VAL " " N  " 7 0 0 2F2FFF  N1427  0 1 0.27167605 -1.9337347 4.742118 1 <> 1427 1 1427 1427 22.53 2330 3218 3013 850 333 -786 <>
  1428 3 -31.824254 27.447511 21.860174 283 " " V "A" 2 0.14000 0.14000 "VAL " " CA " 6 0 0 A0A0A0  C1428  0 1 1.3895535 -5.371859 9.2792307 1 <> 1428 1 1428 1428 21.62 2218 3049 2947 817 267 -760 <>
  1429 2 -33.058234 28.234405 21.229483 283 " " V "A" 2 0.50000 0.50000 "VAL " " C  " 6 0 0 A0A0A0  C1429  0 1 1.3514141 -2.6328718 -1.3608362 0 <> 1429 1 1429 1429 22.2 2234 3109 3093 842 230 -802 <>
  1430 15 -34.182660 28.017071 21.686060 283 " " V "A" 75 -0.50000 -0.50000 "VAL " " O  " 8 0 0 FF5757  O1430  0 1 3.8687404 -5.6386355 3.496445 0 <> 1430 1 1430 1430 22.23 2171 3149 3126 848 278 -824 <>
  1431 3 -31.769270 26.041896 21.210638 283 " " V "A" 2 -0.06000 -0.06000 "VAL " " CB " 6 0 0 A0A0A0  C1431  0 1 1.5541449 -4.7625351 -3.1498568 1 <> 1431 1 1431 1431 21.64 2216 3054 2952 753 304 -697 <>
  1432 3 -31.585221 26.008087 19.619474 283 " " V "A" 2 -0.18000 -0.18000 "VAL " " CG2" 6 0 0 A0A0A0  C1432  0 1 7.3789121 0.5206095 -3.5703289 3 <> 1432 1 1432 1432 20.68 2106 2880 2871 722 234 -672 <>
  1433 3 -30.663938 25.097790 21.759960 283 " " V "A" 2 -0.18000 -0.18000 "VAL " " CG1" 6 0 0 A0A0A0  C1433  0 1 7.3883137 -6.7522077 0.56647352 3 <> 1433 1 1433 1433 19.41 1988 2788 2597 736 346 -655 <>
  1434 41 -32.738443 25.565301 21.357824 283 " " V "A" 21 0.06000 0.06000 "VAL " " HB " 1 0 0 FFFFFF  H1434  0 1 10.915867 -19.798808 9.8059635 0 <> 1434 1 1434 1434 <> <> <> <> <> <> <> <>
  1435 41 -32.168293 26.712881 19.026693 283 " " V "A" 21 0.06000 0.06000 "VAL " "HG21" 1 0 0 FFFFFF  H1435  0 1 -7.6442484 2.8446499 13.970019 0 <> 1435 1 1435 1435 <> <> <> <> <> <> <> <>
  1436 41 -30.554367 26.101922 19.277949 283 " " V "A" 21 0.06000 0.06000 "VAL " "HG22" 1 0 0 FFFFFF  H1436  0 1 13.521065 -14.074917 10.95896 0 <> 1436 1 1436 1436 <> <> <> <> <> <> <> <>
  1437 41 -31.679381 24.952522 19.364489 283 " " V "A" 21 0.06000 0.06000 "VAL " "HG23" 1 0 0 FFFFFF  H1437  0 1 -3.4641184 4.9358142 -17.844006 0 <> 1437 1 1437 1437 <> <> <> <> <> <> <> <>
  1438 41 -30.649863 24.064458 21.413375 283 " " V "A" 21 0.06000 0.06000 "VAL " "HG11" 1 0 0 FFFFFF  H1438  0 1 3.9166886 -6.2043591 -1.2079123 0 <> 1438 1 1438 1438 <> <> <> <> <> <> <> <>
  1439 41 -29.713051 25.561059 21.496716 283 " " V "A" 21 0.06000 0.06000 "VAL " "HG12" 1 0 0 FFFFFF  H1439  0 1 9.5450626 3.3453939 26.127315 0 <> 1439 1 1439 1439 <> <> <> <> <> <> <> <>
  1440 41 -30.790468 24.996025 22.837797 283 " " V "A" 21 0.06000 0.06000 "VAL " "HG13" 1 0 0 FFFFFF  H1440  0 1 -16.411983 -9.2351573 -2.4619464 0 <> 1440 1 1440 1440 <> <> <> <> <> <> <> <>
  1441 43 -32.147206 26.404640 23.643565 283 " " V "A" 21 0.30000 0.30000 "VAL " " H  " 1 0 0 FFFFFF  H1441  0 1 21.337439 -7.7641456 1.1621814 0 <> 1441 1 1441 1441 <> <> <> <> <> <> <> <>
  1442 41 -30.845404 27.878456 21.649844 283 " " V "A" 21 0.06000 0.06000 "VAL " " HA " 1 0 0 FFFFFF  H1442  0 1 2.8191461 -20.604425 -15.27765 0 <> 1442 1 1442 1442 <> <> <> <> <> <> <> <>
  1443 25 -32.855862 29.212085 20.308157 284 " " P "A" 38 -0.14000 -0.14000 "PRO " " N  " 7 0 0 2F2FFF  N1443  0 1 -1.034622 -1.8712207 2.8554868 0 <> 1443 1 1443 1443 21.89 2218 3018 3083 859 144 -814 <>
  1444 3 -34.010819 29.849638 19.635831 284 " " P "A" 2 0.01000 0.01000 "PRO " " CA " 6 0 0 A0A0A0  C1444  0 1 -5.5807974 4.4032328 4.447998 1 <> 1444 1 1444 1444 23.28 2346 3175 3325 889 99 -849 <>
  1445 2 -34.743456 28.966719 18.628811 284 " " P "A" 2 0.50000 0.50000 "PRO " " C  " 6 0 0 A0A0A0  C1445  0 1 8.554603 8.7355375 -5.2521886 0 <> 1445 1 1445 1445 24.05 2388 3282 3468 852 107 -828 <>
  1446 15 -34.201575 27.992483 18.124668 284 " " P "A" 75 -0.50000 -0.50000 "PRO " " O  " 8 0 0 FF5757  O1446  0 1 -3.9751399 -2.4835729 -1.3035925 0 <> 1446 1 1446 1446 23.58 2343 3222 3394 797 128 -778 <>
  1447 3 -33.320569 31.126569 19.064930 284 " " P "A" 2 -0.12000 -0.12000 "PRO " " CB " 6 0 0 A0A0A0  C1447  0 1 -6.6094495 1.1071777 -0.10214236 2 <> 1447 1 1447 1447 22.54 2308 3016 3240 902 11 -843 <>
  1448 3 -31.872328 30.739316 18.797311 284 " " P "A" 2 -0.12000 -0.12000 "PRO " " CG " 6 0 0 A0A0A0  C1448  0 1 1.3021019 -3.9712803 4.0089072 2 <> 1448 1 1448 1448 22.36 2349 2987 3160 900 17 -836 <>
  1449 3 -31.556394 29.737093 19.872234 284 " " P "A" 2 -0.05000 -0.05000 "PRO " " CD " 6 0 0 A0A0A0  C1449  0 1 0.16619044 0.65341671 1.8486365 2 <> 1449 1 1449 1449 21.87 2289 2967 3053 855 87 -795 <>
  1450 41 -33.304048 31.942545 19.787432 284 " " P "A" 21 0.06000 0.06000 "PRO " " HB3" 1 0 0 FFFFFF  H1450  0 1 8.6264864 -4.7776125 6.1956135 0 <> 1450 1 1450 1450 <> <> <> <> <> <> <> <>
  1451 41 -33.898939 31.392018 18.179985 284 " " P "A" 21 0.06000 0.06000 "PRO " " HB2" 1 0 0 FFFFFF  H1451  0 1 -9.9822914 -21.903946 -4.8001848 0 <> 1451 1 1451 1451 <> <> <> <> <> <> <> <>
  1452 41 -31.187508 31.580274 18.688146 284 " " P "A" 21 0.06000 0.06000 "PRO " " HG3" 1 0 0 FFFFFF  H1452  0 1 -1.8441391 3.3717771 40.839192 0 <> 1452 1 1452 1452 <> <> <> <> <> <> <> <>
  1453 41 -31.872601 30.192243 17.854544 284 " " P "A" 21 0.06000 0.06000 "PRO " " HG2" 1 0 0 FFFFFF  H1453  0 1 14.179913 -7.171158 5.8620122 0 <> 1453 1 1453 1453 <> <> <> <> <> <> <> <>
  1454 41 -31.062207 30.312814 20.654809 284 " " P "A" 21 0.06000 0.06000 "PRO " " HD3" 1 0 0 FFFFFF  H1454  0 1 -12.410086 2.188196 8.661322 0 <> 1454 1 1454 1454 <> <> <> <> <> <> <> <>
  1455 41 -30.848316 28.997749 19.497943 284 " " P "A" 21 0.06000 0.06000 "PRO " " HD2" 1 0 0 FFFFFF  H1455  0 1 -6.0247088 0.60911066 -9.7756716 0 <> 1455 1 1455 1455 <> <> <> <> <> <> <> <>
  1456 41 -34.798486 30.133415 20.333795 284 " " P "A" 21 0.06000 0.06000 "PRO " " HA " 1 0 0 FFFFFF  H1456  0 1 -14.598624 11.513105 -8.6195974 0 <> 1456 1 1456 1456 <> <> <> <> <> <> <> <>
  1457 25 -35.987869 29.353013 18.215268 285 " " K "A" 38 -0.50000 -0.50000 "LYS " " N  " 7 0 0 2F2FFF  N1457  0 1 -0.044318893 -4.4916082 2.4205816 1 <> 1457 1 1457 1457 25.69 2532 3497 3732 884 88 -870 <>
  1458 3 -36.805604 28.581335 17.264188 285 " " K "A" 2 0.14000 0.14000 "LYS " " CA " 6 0 0 A0A0A0  C1458  0 1 -0.40826193 -5.458179 -0.35155307 1 <> 1458 1 1458 1458 27.64 2715 3759 4030 855 92 -865 <>
  1459 2 -36.792596 29.209802 15.829397 285 " " K "A" 2 0.50000 0.50000 "LYS " " C  " 6 0 0 A0A0A0  C1459  0 1 0.7598724 -6.7699203 4.0138847 0 <> 1459 1 1459 1459 27.7 2734 3721 4070 857 3 -852 <>
  1460 15 -37.509064 28.806827 14.914662 285 " " K "A" 75 -0.50000 -0.50000 "LYS " " O  " 8 0 0 FF5757  O1460  0 1 0.91304419 5.1635358 2.6593337 0 <> 1460 1 1460 1460 28.89 2839 3880 4257 832 -6 -847 <>
  1461 3 -38.518323 28.363544 19.116461 285 " " K "A" 2 -0.12000 -0.12000 "LYS " " CG " 6 0 0 A0A0A0  C1461  0 1 1.9679953 1.0874684 2.2834877 2 <> 1461 1 1461 1461 32.75 3245 4504 4695 871 236 -925 <>
  1462 3 -39.994216 28.272144 19.534185 285 " " K "A" 2 -0.12000 -0.12000 "LYS " " CD " 6 0 0 A0A0A0  C1462  0 1 3.2689655 3.7313081 -1.6870956 2 <> 1462 1 1462 1462 38.98 3942 5338 5531 906 276 -984 <>
  1463 3 -40.353362 27.735798 20.956437 285 " " K "A" 2 0.19000 0.19000 "LYS " " CE " 6 0 0 A0A0A0  C1463  0 1 -2.1121721 4.5836712 -10.828443 2 <> 1463 1 1463 1463 42.16 4320 5794 5904 889 389 -982 <>
  1464 32 -41.840082 27.669678 21.018305 285 " " K "A" 38 -0.30000 -0.30000 "LYS " " NZ " 7 1 0 2F2FFF  N1464  0 1 -5.8070196 -1.9434177 -2.4797695 3 <> 1464 1 1464 1464 42.6 4447 5856 5882 913 414 -975 <>
  1465 3 -38.248850 28.700340 17.698529 285 " " K "A" 2 -0.12000 -0.12000 "LYS " " CB " 6 0 0 A0A0A0  C1465  0 1 -2.8997983 -3.7703085 -2.7420418 2 <> 1465 1 1465 1465 29.05 2803 3982 4252 888 131 -922 <>
  1466 41 -38.149002 29.119974 19.808931 285 " " K "A" 21 0.06000 0.06000 "LYS " " HG3" 1 0 0 FFFFFF  H1466  0 1 8.2128559 4.8727876 -5.1820577 0 <> 1466 1 1466 1466 <> <> <> <> <> <> <> <>
  1467 41 -38.042095 27.408699 19.339126 285 " " K "A" 21 0.06000 0.06000 "LYS " " HG2" 1 0 0 FFFFFF  H1467  0 1 16.687639 14.599064 28.742968 0 <> 1467 1 1467 1467 <> <> <> <> <> <> <> <>
  1468 41 -40.521260 27.725330 18.752316 285 " " K "A" 21 0.06000 0.06000 "LYS " " HD3" 1 0 0 FFFFFF  H1468  0 1 -2.6732077 11.210577 -2.912318 0 <> 1468 1 1468 1468 <> <> <> <> <> <> <> <>
  1469 41 -40.324928 29.310757 19.531384 285 " " K "A" 21 0.06000 0.06000 "LYS " " HD2" 1 0 0 FFFFFF  H1469  0 1 16.746464 8.0295902 0.84157625 0 <> 1469 1 1469 1469 <> <> <> <> <> <> <> <>
  1470 41 -39.930811 28.405737 21.705256 285 " " K "A" 21 0.06000 0.06000 "LYS " " HE3" 1 0 0 FFFFFF  H1470  0 1 -4.4860289 4.3315893 -9.2633483 0 <> 1470 1 1470 1470 <> <> <> <> <> <> <> <>
  1471 41 -39.884487 26.761727 21.095865 285 " " K "A" 21 0.06000 0.06000 "LYS " " HE2" 1 0 0 FFFFFF  H1471  0 1 4.3629072 9.730869 3.356338 0 <> 1471 1 1471 1471 <> <> <> <> <> <> <> <>
  1472 44 -42.159398 27.323106 21.911630 285 " " K "A" 21 0.33000 0.33000 "LYS " " HZ1" 1 0 0 FFFFFF  H1472  0 1 -4.1731922 2.3578792 -0.22704237 0 <> 1472 1 1472 1472 <> <> <> <> <> <> <> <>
  1473 44 -42.263804 28.579495 20.905174 285 " " K "A" 21 0.33000 0.33000 "LYS " " HZ2" 1 0 0 FFFFFF  H1473  0 1 -2.8915046 -0.56465003 -2.3115132 0 <> 1473 1 1473 1473 <> <> <> <> <> <> <> <>
  1474 44 -42.301239 27.030623 20.386608 285 " " K "A" 21 0.33000 0.33000 "LYS " " HZ3" 1 0 0 FFFFFF  H1474  0 1 -5.3881401 0.11188445 -4.8647749 0 <> 1474 1 1474 1474 <> <> <> <> <> <> <> <>
  1475 43 -36.384449 30.213480 18.565147 285 " " K "A" 21 0.30000 0.30000 "LYS " " H  " 1 0 0 FFFFFF  H1475  0 1 -5.8062654 -1.0734067 -12.516987 0 <> 1475 1 1475 1475 <> <> <> <> <> <> <> <>
  1476 41 -36.499466 27.537161 17.328041 285 " " K "A" 21 0.06000 0.06000 "LYS " " HA " 1 0 0 FFFFFF  H1476  0 1 0.0095761362 -6.2472563 -15.258449 0 <> 1476 1 1476 1476 <> <> <> <> <> <> <> <>
  1477 41 -38.659926 29.709220 17.662808 285 " " K "A" 21 0.06000 0.06000 "LYS " " HB2" 1 0 0 FFFFFF  H1477  0 1 -2.1452988 -3.0653896 8.4842124 0 <> 1477 1 1477 1477 <> <> <> <> <> <> <> <>
  1478 41 -38.813874 28.170511 16.931634 285 " " K "A" 21 0.06000 0.06000 "LYS " " HB3" 1 0 0 FFFFFF  H1478  0 1 -16.896164 -0.46830237 5.2887632 0 <> 1478 1 1478 1478 <> <> <> <> <> <> <> <>
  1479 25 -35.971062 30.275541 15.668793 286 " " S "A" 38 -0.50000 -0.50000 "SER " " N  " 7 0 0 2F2FFF  N1479  0 1 -4.1402706 -0.36120689 0.51836756 1 <> 1479 1 1479 1479 28.26 2867 3745 4127 887 -61 -847 <>
  1480 3 -35.774397 31.060251 14.474445 286 " " S "A" 2 0.14000 0.14000 "SER " " CA " 6 0 0 A0A0A0  C1480  0 1 -3.6040935 1.5678639 -0.84308037 1 <> 1480 1 1480 1480 28.41 2913 3716 4166 891 -143 -825 <>
  1481 2 -34.340115 31.509307 14.407006 286 " " S "A" 2 0.50000 0.50000 "SER " " C  " 6 0 0 A0A0A0  C1481  0 1 4.572937 1.0105214 9.8676399 0 <> 1481 1 1481 1481 27.2 2850 3515 3969 869 -170 -779 <>
  1482 15 -33.757624 31.820376 15.477468 286 " " S "A" 75 -0.50000 -0.50000 "SER " " O  " 8 0 0 FF5757  O1482  0 1 -0.28347774 -0.58276443 2.5844227 0 <> 1482 1 1482 1482 28.25 3016 3658 4058 842 -125 -761 <>
  1483 3 -36.957188 32.142072 14.467785 286 " " S "A" 2 0.14500 0.14500 "SER " " CB " 6 0 0 A0A0A0  C1483  0 1 -7.2607628 -0.95475963 -2.0073606 2 <> 1483 1 1483 1483 29.23 2992 3801 4312 960 -203 -869 <>
  1484 16 -36.875257 33.069007 15.550800 286 " " S "A" 75 -0.68300 -0.68300 "SER " " OG " 8 0 0 FF5757  O1484  0 1 2.7712091 5.4818972 1.7102761 1 <> 1484 1 1484 1484 31.61 3327 4083 4601 1004 -206 -897 <>
  1485 43 -35.321025 30.625478 16.358064 286 " " S "A" 21 0.30000 0.30000 "SER " " H  " 1 0 0 FFFFFF  H1485  0 1 -9.6999908 11.646731 -0.33472505 0 <> 1485 1 1485 1485 <> <> <> <> <> <> <> <>
  1486 41 -35.957315 30.410361 13.618708 286 " " S "A" 21 0.06000 0.06000 "SER " " HA " 1 0 0 FFFFFF  H1486  0 1 9.4468095 -11.658653 6.4121026 0 <> 1486 1 1486 1486 <> <> <> <> <> <> <> <>
  1487 41 -37.963063 31.722627 14.487387 286 " " S "A" 21 0.06000 0.06000 "SER " " HB3" 1 0 0 FFFFFF  H1487  0 1 -10.664591 6.7289457 -12.25721 0 <> 1487 1 1487 1487 <> <> <> <> <> <> <> <>
  1488 41 -36.969250 32.630625 13.493479 286 " " S "A" 21 0.06000 0.06000 "SER " " HB2" 1 0 0 FFFFFF  H1488  0 1 19.318731 2.1132481 -0.79799506 0 <> 1488 1 1488 1488 <> <> <> <> <> <> <> <>
  1489 42 -36.491349 32.648871 16.305205 286 " " S "A" 21 0.41800 0.41800 "SER " " HG " 1 0 0 FFFFFF  H1489  0 1 2.3451762 -7.4408533 -5.2697575 0 <> 1489 1 1489 1489 <> <> <> <> <> <> <> <>
  1490 25 -33.895118 31.781826 13.203719 287 " " K "A" 38 -0.50000 -0.50000 "LYS " " N  " 7 0 0 2F2FFF  N1490  0 1 -2.4364492 1.0303114 0.38798106 1 <> 1490 1 1490 1490 25.41 2661 3238 3755 881 -243 -758 <>
  1491 3 -32.555967 32.250904 12.723720 287 " " K "A" 2 0.14000 0.14000 "LYS " " CA " 6 0 0 A0A0A0  C1491  0 1 15.911288 4.0701057 -2.9767044 1 <> 1491 1 1491 1491 23.45 2495 2941 3475 860 -271 -716 <>
  1492 2 -31.760810 33.278262 13.623881 287 " " K "A" 2 0.50000 0.50000 "LYS " " C  " 6 0 0 A0A0A0  C1492  0 1 4.9885259 -4.5997396 1.569877 0 <> 1492 1 1492 1492 22.26 2382 2775 3299 879 -256 -736 <>
  1493 15 -32.214860 34.263436 14.201877 287 " " K "A" 75 -0.50000 -0.50000 "LYS " " O  " 8 0 0 FF5757  O1493  0 1 1.9737033 -0.10030192 1.0908211 0 <> 1493 1 1493 1493 21.97 2334 2730 3283 932 -270 -782 <>
  1494 3 -33.663008 34.069840 11.149677 287 " " K "A" 2 -0.12000 -0.12000 "LYS " " CG " 6 0 0 A0A0A0  C1494  0 1 -1.7785243 -8.8542935 6.2015525 2 <> 1494 1 1494 1494 26.75 2925 3316 3924 857 -371 -667 <>
  1495 3 -34.111580 34.239459 9.690206 287 " " K "A" 2 -0.12000 -0.12000 "LYS " " CD " 6 0 0 A0A0A0  C1495  0 1 -5.4751207 7.908792 -2.8592931 2 <> 1495 1 1495 1495 32.11 3651 3941 4609 878 -443 -637 <>
  1496 3 -35.255594 33.345973 9.217432 287 " " K "A" 2 0.19000 0.19000 "LYS " " CE " 6 0 0 A0A0A0  C1496  0 1 -5.8676341 -3.6573746 0.90493079 2 <> 1496 1 1496 1496 35.07 4011 4332 4983 853 -466 -609 <>
  1497 32 -35.787837 33.980227 8.006729 287 " " K "A" 38 -0.30000 -0.30000 "LYS " " NZ " 7 1 0 2F2FFF  N1497  0 1 11.839603 -0.60960013 2.9131665 3 <> 1497 1 1497 1497 37.66 4401 4610 5300 862 -525 -565 <>
  1498 3 -32.781667 32.787565 11.298209 287 " " K "A" 2 -0.12000 -0.12000 "LYS " " CB " 6 0 0 A0A0A0  C1498  0 1 -2.264418 6.4422914 3.7369581 2 <> 1498 1 1498 1498 23.99 2594 2956 3565 883 -349 -696 <>
  1499 41 -33.034043 34.876479 11.526291 287 " " K "A" 21 0.06000 0.06000 "LYS " " HG3" 1 0 0 FFFFFF  H1499  0 1 -8.6749534 -8.0391175 15.972946 0 <> 1499 1 1499 1499 <> <> <> <> <> <> <> <>
  1500 41 -34.575070 34.074618 11.746524 287 " " K "A" 21 0.06000 0.06000 "LYS " " HG2" 1 0 0 FFFFFF  H1500  0 1 -6.1860374 -4.4630658 -0.5688518 0 <> 1500 1 1500 1500 <> <> <> <> <> <> <> <>
  1501 41 -33.244068 34.153412 9.035891 287 " " K "A" 21 0.06000 0.06000 "LYS " " HD3" 1 0 0 FFFFFF  H1501  0 1 6.8357978 -15.272814 16.511506 0 <> 1501 1 1501 1501 <> <> <> <> <> <> <> <>
  1502 41 -34.445923 35.276583 9.716488 287 " " K "A" 21 0.06000 0.06000 "LYS " " HD2" 1 0 0 FFFFFF  H1502  0 1 -4.0686853 7.9122337 14.896608 0 <> 1502 1 1502 1502 <> <> <> <> <> <> <> <>
  1503 41 -36.077159 33.126806 9.899418 287 " " K "A" 21 0.06000 0.06000 "LYS " " HE3" 1 0 0 FFFFFF  H1503  0 1 -11.114279 2.3933989 -3.4710562 0 <> 1503 1 1503 1503 <> <> <> <> <> <> <> <>
  1504 41 -34.847122 32.417443 8.818578 287 " " K "A" 21 0.06000 0.06000 "LYS " " HE2" 1 0 0 FFFFFF  H1504  0 1 -24.245116 -11.767264 0.96406285 0 <> 1504 1 1504 1504 <> <> <> <> <> <> <> <>
  1505 44 -36.334980 34.736623 8.392211 287 " " K "A" 21 0.33000 0.33000 "LYS " " HZ1" 1 0 0 FFFFFF  H1505  0 1 -33.767313 -10.636302 -42.145601 0 <> 1505 1 1505 1505 <> <> <> <> <> <> <> <>
  1506 44 -34.981260 34.324708 7.505866 287 " " K "A" 21 0.33000 0.33000 "LYS " " HZ2" 1 0 0 FFFFFF  H1506  0 1 2.5069445 -1.0768267 -12.437202 0 <> 1506 1 1506 1506 <> <> <> <> <> <> <> <>
  1507 44 -36.435343 33.456320 7.435450 287 " " K "A" 21 0.33000 0.33000 "LYS " " HZ3" 1 0 0 FFFFFF  H1507  0 1 -4.0384423 21.52989 0.60622805 0 <> 1507 1 1507 1507 <> <> <> <> <> <> <> <>
  1508 43 -34.495746 31.364644 12.507084 287 " " K "A" 21 0.30000 0.30000 "LYS " " H  " 1 0 0 FFFFFF  H1508  0 1 -17.041858 -0.76081425 14.053175 0 <> 1508 1 1508 1508 <> <> <> <> <> <> <> <>
  1509 41 -31.952561 31.344025 12.763363 287 " " K "A" 21 0.06000 0.06000 "LYS " " HA " 1 0 0 FFFFFF  H1509  0 1 5.1913407 -3.2690291 -7.6991646 0 <> 1509 1 1509 1509 <> <> <> <> <> <> <> <>
  1510 41 -31.835355 32.979553 10.792510 287 " " K "A" 21 0.06000 0.06000 "LYS " " HB2" 1 0 0 FFFFFF  H1510  0 1 -3.6600383 9.439774 2.2633393 0 <> 1510 1 1510 1510 <> <> <> <> <> <> <> <>
  1511 41 -33.239624 32.072038 10.615277 287 " " K "A" 21 0.06000 0.06000 "LYS " " HB3" 1 0 0 FFFFFF  H1511  0 1 -2.9872171 -0.24458234 11.227678 0 <> 1511 1 1511 1511 <> <> <> <> <> <> <> <>
  1512 25 -30.514757 32.873040 13.815808 288 " " F "A" 38 -0.50000 -0.50000 "PHE " " N  " 7 0 0 2F2FFF  N1512  2 1 -0.87949006 3.321716 3.6388395 1 <> 1512 1 1512 1512 19.96 2135 2484 2965 837 -228 -705 <>
  1513 3 -29.751572 33.285600 14.922916 288 " " F "A" 2 0.14000 0.14000 "PHE " " CA " 6 0 0 A0A0A0  C1513  2 1 2.8639181 -1.140602 -3.2082467 1 <> 1513 1 1513 1513 19.79 2151 2454 2914 850 -216 -726 <>
  1514 2 -28.228609 33.489772 14.652890 288 " " F "A" 2 0.50000 0.50000 "PHE " " C  " 6 0 0 A0A0A0  C1514  2 1 1.2650859 -3.9379914 10.15054 0 <> 1514 1 1514 1514 19.09 2127 2329 2796 811 -232 -684 <>
  1515 15 -27.684474 33.249762 13.620841 288 " " F "A" 75 -0.50000 -0.50000 "PHE " " O  " 8 0 0 FF5757  O1515  2 1 2.8277686 -1.5461012 0.067665165 0 <> 1515 1 1515 1515 17.86 1987 2164 2634 769 -239 -635 <>
  1516 2 -30.190069 28.453644 15.192754 288 " " F "A" 2 -0.11500 -0.11500 "PHE " " CE1" 6 0 0 A0A0A0  C1516  2 1 6.8908986 0.78608041 -3.741337 1 <> 1516 1 1516 1516 18.76 1937 2478 2711 721 -11 -651 <>
  1517 2 -28.104612 28.939533 16.309052 288 " " F "A" 2 -0.11500 -0.11500 "PHE " " CE2" 6 0 0 A0A0A0  C1517  2 1 -9.0604233 -3.1320746 4.3529078 1 <> 1517 1 1517 1517 17.66 1894 2320 2494 728 -18 -644 <>
  1518 2 -28.977953 28.013207 15.687877 288 " " F "A" 2 -0.11500 -0.11500 "PHE " " CZ " 6 0 0 A0A0A0  C1518  2 1 -1.6247203 -4.6777568 0.056991763 1 <> 1518 1 1518 1518 18.57 1964 2457 2634 701 12 -625 <>
  1519 3 -30.056189 32.305514 16.062883 288 " " F "A" 2 -0.00500 -0.00500 "PHE " " CB " 6 0 0 A0A0A0  C1519  2 1 2.8876742 0.74184004 5.1228337 2 <> 1519 1 1519 1519 20.34 2188 2587 2953 852 -143 -752 <>
  1520 2 -29.716792 30.810415 15.983286 288 " " F "A" 2 -0.11500 -0.11500 "PHE " " CG " 6 0 0 A0A0A0  C1520  2 1 2.9576265 -8.6228414 -7.955558 0 <> 1520 1 1520 1520 20.54 2213 2649 2943 797 -90 -708 <>
  1521 2 -30.491899 29.829684 15.359090 288 " " F "A" 2 -0.11500 -0.11500 "PHE " " CD1" 6 0 0 A0A0A0  C1521  2 1 5.1863939 -2.6141219 -9.6993051 1 <> 1521 1 1521 1521 20.86 2203 2717 3004 771 -62 -691 <>
  1522 2 -28.495504 30.296315 16.484097 288 " " F "A" 2 -0.11500 -0.11500 "PHE " " CD2" 6 0 0 A0A0A0  C1522  2 1 2.1106469 1.6414776 5.4186538 1 <> 1522 1 1522 1522 18 1937 2333 2569 774 -67 -686 <>
  1523 41 -30.925264 27.742379 14.846359 288 " " F "A" 21 0.11500 0.11500 "PHE " " HE1" 1 0 0 FFFFFF  H1523  2 1 14.607516 -8.6954737 -0.65049325 0 <> 1523 1 1523 1523 <> <> <> <> <> <> <> <>
  1524 41 -27.167986 28.559247 16.689203 288 " " F "A" 21 0.11500 0.11500 "PHE " " HE2" 1 0 0 FFFFFF  H1524  2 1 -13.121798 3.7724114 21.2664 0 <> 1524 1 1524 1524 <> <> <> <> <> <> <> <>
  1525 41 -28.703817 26.984874 15.504065 288 " " F "A" 21 0.11500 0.11500 "PHE " " HZ " 1 0 0 FFFFFF  H1525  2 1 12.712858 1.8775578 -15.233776 0 <> 1525 1 1525 1525 <> <> <> <> <> <> <> <>
  1526 43 -30.073604 32.114337 13.315953 288 " " F "A" 21 0.30000 0.30000 "PHE " " H  " 1 0 0 FFFFFF  H1526  2 1 -9.7177262 -13.417339 21.24588 0 <> 1526 1 1526 1526 <> <> <> <> <> <> <> <>
  1527 41 -30.074535 34.255535 15.301095 288 " " F "A" 21 0.06000 0.06000 "PHE " " HA " 1 0 0 FFFFFF  H1527  2 1 -45.496467 -19.59898 2.8333149 0 <> 1527 1 1527 1527 <> <> <> <> <> <> <> <>
  1528 41 -31.138145 32.335357 16.191630 288 " " F "A" 21 0.06000 0.06000 "PHE " " HB3" 1 0 0 FFFFFF  H1528  2 1 1.6462648 2.7859716 -5.7834488 0 <> 1528 1 1528 1528 <> <> <> <> <> <> <> <>
  1529 41 -29.649804 32.592825 17.032626 288 " " F "A" 21 0.06000 0.06000 "PHE " " HB2" 1 0 0 FFFFFF  H1529  2 1 -7.1511751 20.36424 3.516152 0 <> 1529 1 1529 1529 <> <> <> <> <> <> <> <>
  1530 41 -31.429031 30.185626 14.957227 288 " " F "A" 21 0.11500 0.11500 "PHE " " HD1" 1 0 0 FFFFFF  H1530  2 1 10.892611 15.795495 -6.7000707 0 <> 1530 1 1530 1530 <> <> <> <> <> <> <> <>
  1531 41 -27.908681 31.075295 16.948026 288 " " F "A" 21 0.11500 0.11500 "PHE " " HD2" 1 0 0 FFFFFF  H1531  2 1 9.8586322 5.1475641 -10.268843 0 <> 1531 1 1531 1531 <> <> <> <> <> <> <> <>
  1532 25 -27.535527 33.940942 15.731638 289 " " A "A" 38 -0.50000 -0.50000 "ALA " " N  " 7 0 0 2F2FFF  N1532  2 1 2.3122648 2.8668821 0.39890871 1 <> 1532 1 1532 1532 19.07 2161 2308 2778 828 -239 -708 <>
  1533 3 -26.092335 34.094505 15.747497 289 " " A "A" 2 0.14000 0.14000 "ALA " " CA " 6 0 0 A0A0A0  C1533  2 1 2.3834775 -3.3753433 0.8470493 1 <> 1533 1 1533 1533 19.23 2236 2297 2771 793 -253 -679 <>
  1534 2 -25.659357 33.170071 16.866925 289 " " A "A" 2 0.50000 0.50000 "ALA " " C  " 6 0 0 A0A0A0  C1534  2 1 -0.76152065 -7.9684447 2.1960443 0 <> 1534 1 1534 1534 18.91 2203 2305 2678 782 -204 -689 <>
  1535 15 -26.281407 33.068643 17.928833 289 " " A "A" 75 -0.50000 -0.50000 "ALA " " O  " 8 0 0 FF5757  O1535  2 1 -0.57120013 2.8901303 -0.96076963 0 <> 1535 1 1535 1535 18.75 2174 2306 2643 819 -188 -740 <>
  1536 3 -25.617733 35.549661 16.036885 289 " " A "A" 2 -0.18000 -0.18000 "ALA " " CB " 6 0 0 A0A0A0  C1536  2 1 -2.1644733 -5.0423154 0.93352917 3 <> 1536 1 1536 1536 19.92 2363 2316 2889 817 -307 -699 <>
  1537 43 -28.046595 34.049453 16.596012 289 " " A "A" 21 0.30000 0.30000 "ALA " " H  " 1 0 0 FFFFFF  H1537  2 1 25.539604 14.497391 12.67216 0 <> 1537 1 1537 1537 <> <> <> <> <> <> <> <>
  1538 41 -25.589980 33.814972 14.821428 289 " " A "A" 21 0.06000 0.06000 "ALA " " HA " 1 0 0 FFFFFF  H1538  2 1 -12.783116 23.265663 -15.421781 0 <> 1538 1 1538 1538 <> <> <> <> <> <> <> <>
  1539 41 -24.618170 35.519431 16.470541 289 " " A "A" 21 0.06000 0.06000 "ALA " " HB1" 1 0 0 FFFFFF  H1539  2 1 10.596092 17.845228 -26.883781 0 <> 1539 1 1539 1539 <> <> <> <> <> <> <> <>
  1540 41 -25.629320 36.310762 15.256697 289 " " A "A" 21 0.06000 0.06000 "ALA " " HB2" 1 0 0 FFFFFF  H1540  2 1 -27.817552 0.020618008 6.2536078 0 <> 1540 1 1540 1540 <> <> <> <> <> <> <> <>
  1541 41 -26.274161 35.933394 16.817878 289 " " A "A" 21 0.06000 0.06000 "ALA " " HB3" 1 0 0 FFFFFF  H1541  2 1 7.3043445 0.9278592 5.9587507 0 <> 1541 1 1541 1541 <> <> <> <> <> <> <> <>
  1542 25 -24.411698 32.702101 16.734817 290 " " F "A" 38 -0.50000 -0.50000 "PHE " " N  " 7 0 0 2F2FFF  N1542  2 1 -6.9977932 6.3573756 -4.9909016 1 <> 1542 1 1542 1542 16.37 1896 2001 2323 735 -180 -642 <>
  1543 3 -23.668891 31.942151 17.725146 290 " " F "A" 2 0.14000 0.14000 "PHE " " CA " 6 0 0 A0A0A0  C1543  2 1 5.0389287 0.23653632 7.1209403 1 <> 1543 1 1543 1543 16.86 1976 2100 2330 725 -144 -644 <>
  1544 2 -22.297695 32.620004 17.791322 290 " " F "A" 2 0.50000 0.50000 "PHE " " C  " 6 0 0 A0A0A0  C1544  2 1 0.64766423 1.2523591 -1.034749 0 <> 1544 1 1544 1544 15.94 1909 1942 2206 708 -183 -636 <>
  1545 15 -21.789944 33.168827 16.781198 290 " " F "A" 75 -0.50000 -0.50000 "PHE " " O  " 8 0 0 FF5757  O1545  2 1 -5.265072 0.93170036 2.6837489 0 <> 1545 1 1545 1545 16.72 2028 2000 2325 675 -212 -597 <>
  1546 3 -23.603396 30.435390 17.369405 290 " " F "A" 2 -0.00500 -0.00500 "PHE " " CB " 6 0 0 A0A0A0  C1546  2 1 1.3452106 0.77649021 -5.8520167 2 <> 1546 1 1546 1546 16.33 1896 2078 2233 688 -91 -598 <>
  1547 2 -22.633323 29.650302 18.245686 290 " " F "A" 2 -0.11500 -0.11500 "PHE " " CG " 6 0 0 A0A0A0  C1547  2 1 -1.6210138 3.304981 -6.9892155 0 <> 1547 1 1547 1547 16 1879 2070 2130 680 -58 -589 <>
  1548 2 -23.023442 29.363798 19.580053 290 " " F "A" 2 -0.11500 -0.11500 "PHE " " CD1" 6 0 0 A0A0A0  C1548  2 1 -2.4462833 6.9648608 -5.558874 1 <> 1548 1 1548 1548 17.31 2034 2287 2256 714 -15 -622 <>
  1549 2 -21.343744 29.250169 17.785117 290 " " F "A" 2 -0.11500 -0.11500 "PHE " " CD2" 6 0 0 A0A0A0  C1549  2 1 4.6494126 0.4786775 -2.6639713 1 <> 1549 1 1549 1549 15.15 1808 1947 2003 643 -71 -550 <>
  1550 2 -22.144389 28.592372 20.451291 290 " " F "A" 2 -0.11500 -0.11500 "PHE " " CE1" 6 0 0 A0A0A0  C1550  2 1 5.3139734 -0.11536937 -0.96327559 1 <> 1550 1 1550 1550 17.92 2139 2400 2270 713 11 -614 <>
  1551 2 -20.450461 28.567982 18.619655 290 " " F "A" 2 -0.11500 -0.11500 "PHE " " CE2" 6 0 0 A0A0A0  C1551  2 1 3.4399572 1.4123256 12.72779 1 <> 1551 1 1551 1551 17.13 2081 2231 2196 642 -47 -543 <>
  1552 2 -20.893679 28.143243 19.951532 290 " " F "A" 2 -0.11500 -0.11500 "PHE " " CZ " 6 0 0 A0A0A0  C1552  2 1 -3.6174148 -0.89859609 -2.0222686 1 <> 1552 1 1552 1552 15.24 1834 2044 1913 678 -7 -574 <>
  1553 43 -23.803410 32.877380 15.947824 290 " " F "A" 21 0.30000 0.30000 "PHE " " H  " 1 0 0 FFFFFF  H1553  2 1 22.522828 18.368935 20.501628 0 <> 1553 1 1553 1553 <> <> <> <> <> <> <> <>
  1554 41 -24.072076 32.054583 18.731575 290 " " F "A" 21 0.06000 0.06000 "PHE " " HA " 1 0 0 FFFFFF  H1554  2 1 -10.12222 -5.2323324 1.6581862 0 <> 1554 1 1554 1554 <> <> <> <> <> <> <> <>
  1555 41 -23.364067 30.300172 16.314634 290 " " F "A" 21 0.06000 0.06000 "PHE " " HB3" 1 0 0 FFFFFF  H1555  2 1 16.470759 2.745615 -2.672426 0 <> 1555 1 1555 1555 <> <> <> <> <> <> <> <>
  1556 41 -24.578559 29.948756 17.387998 290 " " F "A" 21 0.06000 0.06000 "PHE " " HB2" 1 0 0 FFFFFF  H1556  2 1 -2.2564992 8.8383828 16.247772 0 <> 1556 1 1556 1556 <> <> <> <> <> <> <> <>
  1557 41 -23.972985 29.671106 19.992768 290 " " F "A" 21 0.11500 0.11500 "PHE " " HD1" 1 0 0 FFFFFF  H1557  2 1 -26.04538 -1.1637448 -53.801225 0 <> 1557 1 1557 1557 <> <> <> <> <> <> <> <>
  1558 41 -21.003225 29.547283 16.804212 290 " " F "A" 21 0.11500 0.11500 "PHE " " HD2" 1 0 0 FFFFFF  H1558  2 1 -5.0746682 -6.8654056 -8.2641567 0 <> 1558 1 1558 1558 <> <> <> <> <> <> <> <>
  1559 41 -22.432183 28.285511 21.445983 290 " " F "A" 21 0.11500 0.11500 "PHE " " HE1" 1 0 0 FFFFFF  H1559  2 1 21.326886 -3.5151749 2.6209298 0 <> 1559 1 1559 1559 <> <> <> <> <> <> <> <>
  1560 41 -19.480865 28.252909 18.263272 290 " " F "A" 21 0.11500 0.11500 "PHE " " HE2" 1 0 0 FFFFFF  H1560  2 1 -11.593476 -25.612011 -4.2812169 0 <> 1560 1 1560 1560 <> <> <> <> <> <> <> <>
  1561 41 -20.226448 27.551552 20.560716 290 " " F "A" 21 0.11500 0.11500 "PHE " " HZ " 1 0 0 FFFFFF  H1561  2 1 -18.30112 -4.2842949 10.772078 0 <> 1561 1 1561 1561 <> <> <> <> <> <> <> <>
  1562 25 -21.649091 32.588269 18.972952 291 " " S "A" 38 -0.50000 -0.50000 "SER " " N  " 7 0 0 2F2FFF  N1562  2 1 4.6639965 -10.077037 3.1951971 1 <> 1562 1 1562 1562 16.47 1993 2020 2243 731 -183 -677 <>
  1563 3 -20.304121 33.069097 19.186317 291 " " S "A" 2 0.14000 0.14000 "SER " " CA " 6 0 0 A0A0A0  C1563  2 1 0.91226181 -0.64125983 0.38339056 1 <> 1563 1 1563 1563 16.17 1996 1946 2203 713 -220 -679 <>
  1564 2 -19.618717 32.329673 20.291330 291 " " S "A" 2 0.50000 0.50000 "SER " " C  " 6 0 0 A0A0A0  C1564  2 1 2.7158215 4.3377086 4.5812398 0 <> 1564 1 1564 1564 16.5 2052 2037 2182 714 -196 -689 <>
  1565 15 -20.260163 31.871671 21.229454 291 " " S "A" 75 -0.50000 -0.50000 "SER " " O  " 8 0 0 FF5757  O1565  2 1 -0.27086997 1.5692729 -0.51613042 0 <> 1565 1 1565 1565 16.03 1977 2033 2081 745 -157 -715 <>
  1566 16 -19.200906 35.131996 19.427308 291 " " S "A" 75 -0.68300 -0.68300 "SER " " OG " 8 0 0 FF5757  O1566  2 1 -4.2686214 3.9704151 -1.0189082 1 <> 1566 1 1566 1566 22.87 2842 2765 3083 792 -258 -792 <>
  1567 3 -20.471642 34.540980 19.311586 291 " " S "A" 2 0.14500 0.14500 "SER " " CB " 6 0 0 A0A0A0  C1567  2 1 -7.8967581 1.9204543 4.8942435 2 <> 1567 1 1567 1567 17.88 2225 2105 2465 742 -269 -728 <>
  1568 42 -18.648385 34.956832 18.680941 291 " " S "A" 21 0.41800 0.41800 "SER " " HG " 1 0 0 FFFFFF  H1568  2 1 -11.088042 19.15066 -9.629831 0 <> 1568 1 1568 1568 <> <> <> <> <> <> <> <>
  1569 43 -21.914430 31.986114 19.739181 291 " " S "A" 21 0.30000 0.30000 "SER " " H  " 1 0 0 FFFFFF  H1569  2 1 -4.1203769 -2.0754809 6.4414173 0 <> 1569 1 1569 1569 <> <> <> <> <> <> <> <>
  1570 41 -19.708129 32.803826 18.313090 291 " " S "A" 21 0.06000 0.06000 "SER " " HA " 1 0 0 FFFFFF  H1570  2 1 -15.0253 -24.961127 -3.1063325 0 <> 1570 1 1570 1570 <> <> <> <> <> <> <> <>
  1571 41 -20.974578 34.898633 18.413120 291 " " S "A" 21 0.06000 0.06000 "SER " " HB2" 1 0 0 FFFFFF  H1571  2 1 20.68333 12.981137 -6.7011456 0 <> 1571 1 1571 1571 <> <> <> <> <> <> <> <>
  1572 41 -21.172879 34.840020 20.090657 291 " " S "A" 21 0.06000 0.06000 "SER " " HB3" 1 0 0 FFFFFF  H1572  2 1 7.3096211 -10.281546 23.265027 0 <> 1572 1 1572 1572 <> <> <> <> <> <> <> <>
  1573 25 -18.330541 32.231434 20.200545 292 " " S "A" 38 -0.50000 -0.50000 "SER " " N  " 7 0 0 2F2FFF  N1573  2 1 1.3754362 -6.1445781 -4.1843891 1 <> 1573 1 1573 1573 15.28 1925 1863 2019 681 -217 -668 <>
  1574 3 -17.435655 31.749969 21.263195 292 " " S "A" 2 0.14000 0.14000 "SER " " CA " 6 0 0 A0A0A0  C1574  2 1 -5.3797559 4.8231104 1.3956012 1 <> 1574 1 1574 1574 15.01 1906 1872 1924 684 -204 -678 <>
  1575 2 -16.086501 32.525184 21.188292 292 " " S "A" 2 0.50000 0.50000 "SER " " C  " 6 0 0 A0A0A0  C1575  2 1 -4.4799338 0.66759495 0.62219014 0 <> 1575 1 1575 1575 15.8 2032 1932 2039 663 -250 -688 <>
  1576 15 -15.829851 33.033372 20.090709 292 " " S "A" 75 -0.50000 -0.50000 "SER " " O  " 8 0 0 FF5757  O1576  2 1 -2.8984841 -2.9998172 -5.0409794 0 <> 1576 1 1576 1576 15.22 1967 1800 2014 629 -278 -662 <>
  1577 3 -17.325524 30.157571 21.206912 292 " " S "A" 2 0.14500 0.14500 "SER " " CB " 6 0 0 A0A0A0  C1577  2 1 -0.62615496 2.4913067 -1.5282198 2 <> 1577 1 1577 1577 14.97 1898 1915 1876 660 -156 -619 <>
  1578 16 -16.582103 29.657951 22.289138 292 " " S "A" 75 -0.68300 -0.68300 "SER " " OG " 8 0 0 FF5757  O1578  2 1 6.0175672 -3.7865129 4.6022347 1 <> 1578 1 1578 1578 15.78 2007 1983 2008 613 -166 -564 <>
  1579 41 -16.777809 29.706169 20.379659 292 " " S "A" 21 0.06000 0.06000 "SER " " HB3" 1 0 0 FFFFFF  H1579  2 1 11.984192 18.057271 -1.6728435 0 <> 1579 1 1579 1579 <> <> <> <> <> <> <> <>
  1580 41 -18.349073 29.784964 21.246967 292 " " S "A" 21 0.06000 0.06000 "SER " " HB2" 1 0 0 FFFFFF  H1580  2 1 0.86370886 -2.0653674 -5.8443257 0 <> 1580 1 1580 1580 <> <> <> <> <> <> <> <>
  1581 42 -16.689815 30.151394 23.087845 292 " " S "A" 21 0.41800 0.41800 "SER " " HG " 1 0 0 FFFFFF  H1581  2 1 -2.323581 -2.3927637 2.6162884 0 <> 1581 1 1581 1581 <> <> <> <> <> <> <> <>
  1582 43 -17.783258 32.532065 19.406691 292 " " S "A" 21 0.30000 0.30000 "SER " " H  " 1 0 0 FFFFFF  H1582  2 1 -9.572765 -13.421297 -14.487766 0 <> 1582 1 1582 1582 <> <> <> <> <> <> <> <>
  1583 41 -17.914410 32.051258 22.194927 292 " " S "A" 21 0.06000 0.06000 "SER " " HA " 1 0 0 FFFFFF  H1583  2 1 7.2153743 -3.7408492 10.636693 0 <> 1583 1 1583 1583 <> <> <> <> <> <> <> <>
  1584 25 -15.291177 32.509094 22.222391 293 " " E "A" 38 -0.50000 -0.50000 "GLU " " N  " 7 0 0 2F2FFF  N1584  2 1 0.081640991 4.7989222 2.2473353 1 <> 1584 1 1584 1584 15.34 1985 1907 1936 683 -257 -729 <>
  1585 3 -13.822374 32.822106 22.146030 293 " " E "A" 2 0.14000 0.14000 "GLU " " CA " 6 0 0 A0A0A0  C1585  2 1 -5.0667481 1.6308213 -4.3358226 1 <> 1585 1 1585 1585 16.46 2144 2026 2082 659 -294 -737 <>
  1586 2 -13.071309 31.653795 22.794981 293 " " E "A" 2 0.50000 0.50000 "GLU " " C  " 6 0 0 A0A0A0  C1586  2 1 -2.5706155 5.8025897 7.8151041 0 <> 1586 1 1586 1586 15.67 2051 1994 1908 664 -270 -721 <>
  1587 15 -13.314881 31.273214 23.915740 293 " " E "A" 75 -0.50000 -0.50000 "GLU " " O  " 8 0 0 FF5757  O1587  2 1 -1.5346261 6.9098498 -0.90079655 0 <> 1587 1 1587 1587 15.66 2050 2052 1849 706 -249 -752 <>
  1588 2 -11.966829 36.064899 23.148428 293 " " E "A" 2 0.70000 0.70000 "GLU " " CD " 6 0 0 A0A0A0  C1588  2 1 1.4106117 -7.6272445 -8.914303 0 <> 1588 1 1588 1588 27.43 3555 3318 3551 670 -424 -910 <>
  1589 15 -11.735011 36.830182 22.204762 293 " " E "A" 75 -0.80000 -0.80000 "GLU " " OE1" 8 0 0 FF5757  O1589  2 1 -0.28744229 -0.053795392 0.83690818 0 <> 1589 1 1589 1589 29.03 3760 3445 3826 657 -447 -918 <>
  1590 18 -12.470887 36.494829 24.229694 293 " " E "A" 75 -0.80000 -0.80000 "GLU " " OE2" 8 -1 0 FF5757  O1590  2 1 6.1127165 -2.5711039 1.2908678 0 <> 1590 1 1590 1590 28.46 3686 3492 3636 698 -438 -967 <>
  1591 3 -13.563966 34.138339 22.820520 293 " " E "A" 2 -0.12000 -0.12000 "GLU " " CB " 6 0 0 A0A0A0  C1591  2 1 -2.5270681 -3.2838367 -1.4606169 2 <> 1591 1 1591 1591 17.74 2312 2156 2271 682 -339 -815 <>
  1592 3 -12.108219 34.585793 22.882169 293 " " E "A" 2 -0.22000 -0.22000 "GLU " " CG " 6 0 0 A0A0A0  C1592  2 1 -0.022247288 -3.2181403 -1.2997443 2 <> 1592 1 1592 1592 22.71 2954 2759 2916 652 -379 -828 <>
  1593 43 -15.676767 31.938995 22.961588 293 " " E "A" 21 0.30000 0.30000 "GLU " " H  " 1 0 0 FFFFFF  H1593  2 1 -9.3053172 -6.0022342 -10.97948 0 <> 1593 1 1593 1593 <> <> <> <> <> <> <> <>
  1594 41 -13.608063 32.849526 21.077657 293 " " E "A" 21 0.06000 0.06000 "GLU " " HA " 1 0 0 FFFFFF  H1594  2 1 -1.8402305 11.48594 -3.4356831 0 <> 1594 1 1594 1594 <> <> <> <> <> <> <> <>
  1595 41 -14.049255 34.218715 23.793218 293 " " E "A" 21 0.06000 0.06000 "GLU " " HB3" 1 0 0 FFFFFF  H1595  2 1 0.80869493 1.423522 -0.18536664 0 <> 1595 1 1595 1595 <> <> <> <> <> <> <> <>
  1596 41 -14.211544 34.789747 22.233662 293 " " E "A" 21 0.06000 0.06000 "GLU " " HB2" 1 0 0 FFFFFF  H1596  2 1 -2.1577575 -1.6835434 -0.091852735 0 <> 1596 1 1596 1596 <> <> <> <> <> <> <> <>
  1597 41 -11.542313 33.945415 23.558754 293 " " E "A" 21 0.06000 0.06000 "GLU " " HG2" 1 0 0 FFFFFF  H1597  2 1 9.9046563 -12.984019 -18.846031 0 <> 1597 1 1597 1597 <> <> <> <> <> <> <> <>
  1598 41 -11.735832 34.410444 21.872872 293 " " E "A" 21 0.06000 0.06000 "GLU " " HG3" 1 0 0 FFFFFF  H1598  2 1 7.6456653 -0.064980924 0.98160282 0 <> 1598 1 1598 1598 <> <> <> <> <> <> <> <>
  1599 25 -12.119235 31.059821 22.017582 294 " " V "A" 38 -0.50000 -0.50000 "VAL " " N  " 7 0 0 2F2FFF  N1599  2 1 -0.63629343 2.5580422 8.2939371 1 <> 1599 1 1599 1599 14.14 1865 1793 1715 623 -272 -671 <>
  1600 3 -11.219855 30.024110 22.451678 294 " " V "A" 2 0.14000 0.14000 "VAL " " CA " 6 0 0 A0A0A0  C1600  2 1 1.2995762 0.68992424 1.9434806 1 <> 1600 1 1600 1600 14.16 1876 1852 1651 628 -252 -648 <>
  1601 2 -9.845173 30.648783 22.256132 294 " " V "A" 2 0.50000 0.50000 "VAL " " C  " 6 0 0 A0A0A0  C1601  2 1 3.715293 -0.35284051 7.8308158 0 <> 1601 1 1601 1601 14.13 1880 1831 1658 604 -294 -657 <>
  1602 15 -9.495558 31.416723 21.430830 294 " " V "A" 75 -0.50000 -0.50000 "VAL " " O  " 8 0 0 FF5757  O1602  2 1 4.3845168 0.42929812 0.9194558 0 <> 1602 1 1602 1602 13.81 1837 1728 1680 570 -326 -660 <>
  1603 3 -11.483164 28.734662 21.647916 294 " " V "A" 2 -0.06000 -0.06000 "VAL " " CB " 6 0 0 A0A0A0  C1603  2 1 4.3101517 3.2801629 0.46955882 1 <> 1603 1 1603 1603 14.42 1907 1907 1666 606 -202 -571 <>
  1604 3 -12.888586 28.108160 21.866532 294 " " V "A" 2 -0.18000 -0.18000 "VAL " " CG2" 6 0 0 A0A0A0  C1604  2 1 -3.0946199 -1.7633087 4.9193157 3 <> 1604 1 1604 1604 15.68 2052 2088 1819 627 -157 -565 <>
  1605 3 -11.226581 28.843299 20.070072 294 " " V "A" 2 -0.18000 -0.18000 "VAL " " CG1" 6 0 0 A0A0A0  C1605  2 1 -3.1844701 -0.03394495 7.3728685 3 <> 1605 1 1605 1605 12.06 1607 1554 1422 553 -214 -523 <>
  1606 41 -10.740856 28.036515 22.034784 294 " " V "A" 21 0.06000 0.06000 "VAL " " HB " 1 0 0 FFFFFF  H1606  2 1 6.6438353 4.2548825 -2.2491706 0 <> 1606 1 1606 1606 <> <> <> <> <> <> <> <>
  1607 41 -12.931740 27.884153 22.932391 294 " " V "A" 21 0.06000 0.06000 "VAL " "HG21" 1 0 0 FFFFFF  H1607  2 1 -23.885766 3.8166277 5.2502632 0 <> 1607 1 1607 1607 <> <> <> <> <> <> <> <>
  1608 41 -13.717302 28.752568 21.573154 294 " " V "A" 21 0.06000 0.06000 "VAL " "HG22" 1 0 0 FFFFFF  H1608  2 1 5.5602662 4.7012477 -5.3290221 0 <> 1608 1 1608 1608 <> <> <> <> <> <> <> <>
  1609 41 -12.882538 27.137209 21.371245 294 " " V "A" 21 0.06000 0.06000 "VAL " "HG23" 1 0 0 FFFFFF  H1609  2 1 12.802366 -4.196644 9.8836963 0 <> 1609 1 1609 1609 <> <> <> <> <> <> <> <>
  1610 41 -10.759321 29.788080 19.792294 294 " " V "A" 21 0.06000 0.06000 "VAL " "HG11" 1 0 0 FFFFFF  H1610  2 1 19.132192 -10.96663 7.7279908 0 <> 1610 1 1610 1610 <> <> <> <> <> <> <> <>
  1611 41 -10.468698 28.090092 19.854689 294 " " V "A" 21 0.06000 0.06000 "VAL " "HG12" 1 0 0 FFFFFF  H1611  2 1 12.576252 20.433765 -8.7455041 0 <> 1611 1 1611 1611 <> <> <> <> <> <> <> <>
  1612 41 -12.137782 28.808455 19.472916 294 " " V "A" 21 0.06000 0.06000 "VAL " "HG13" 1 0 0 FFFFFF  H1612  2 1 24.947007 -26.547395 -34.005983 0 <> 1612 1 1612 1612 <> <> <> <> <> <> <> <>
  1613 43 -12.048599 31.306130 21.040625 294 " " V "A" 21 0.30000 0.30000 "VAL " " H  " 1 0 0 FFFFFF  H1613  2 1 10.211874 -18.69511 3.7199869 0 <> 1613 1 1613 1613 <> <> <> <> <> <> <> <>
  1614 41 -11.502347 29.901931 23.497325 294 " " V "A" 21 0.06000 0.06000 "VAL " " HA " 1 0 0 FFFFFF  H1614  2 1 9.8870675 -12.933598 2.6716443 0 <> 1614 1 1614 1614 <> <> <> <> <> <> <> <>
  1615 25 -9.041194 30.308381 23.243778 295 " " I "A" 38 -0.50000 -0.50000 "ILE " " N  " 7 0 0 2F2FFF  N1615  2 1 7.023808 -1.0161526 3.9688457 1 <> 1615 1 1615 1615 14.02 1874 1873 1581 624 -292 -662 <>
  1616 3 -7.575232 30.580642 23.298023 295 " " I "A" 2 0.14000 0.14000 "ILE " " CA " 6 0 0 A0A0A0  C1616  2 1 -8.8730557 6.7640284 11.486928 1 <> 1616 1 1616 1616 14.67 1958 1950 1667 605 -330 -671 <>
  1617 2 -6.921536 29.247499 22.904008 295 " " I "A" 2 0.50000 0.50000 "ILE " " C  " 6 0 0 A0A0A0  C1617  2 1 1.1852073 -0.52769042 9.4889973 0 <> 1617 1 1617 1617 14.06 1885 1899 1557 587 -301 -601 <>
  1618 15 -7.333470 28.201820 23.428344 295 " " I "A" 75 -0.50000 -0.50000 "ILE " " O  " 8 0 0 FF5757  O1618  2 1 5.83469 -3.6292144 8.8785389 0 <> 1618 1 1618 1618 14.56 1958 2015 1559 614 -260 -570 <>
  1619 3 -7.035266 30.956405 24.666488 295 " " I "A" 2 -0.06000 -0.06000 "ILE " " CB " 6 0 0 A0A0A0  C1619  2 1 -4.4596833 -6.2116757 1.1876919 1 <> 1619 1 1619 1619 14.84 1981 2014 1643 648 -365 -745 <>
  1620 3 -7.956156 32.124342 25.252052 295 " " I "A" 2 -0.12000 -0.12000 "ILE " " CG1" 6 0 0 A0A0A0  C1620  2 1 -3.550267 -2.9950729 3.2184273 2 <> 1620 1 1620 1620 15.45 2054 2063 1753 669 -391 -820 <>
  1621 3 -5.522104 31.345544 24.717949 295 " " I "A" 2 -0.18000 -0.18000 "ILE " " CG2" 6 0 0 A0A0A0  C1621  2 1 -0.73864194 -3.8879739 -3.5255104 3 <> 1621 1 1621 1621 15.07 2004 2035 1686 625 -408 -760 <>
  1622 3 -7.500894 32.526325 26.626338 295 " " I "A" 2 -0.18000 -0.18000 "ILE " " CD1" 6 0 0 A0A0A0  C1622  2 1 -6.6928748 1.8488866 0.54928579 3 <> 1622 1 1622 1622 18.94 2497 2544 2155 712 -431 -905 <>
  1623 41 -7.196870 30.151060 25.383013 295 " " I "A" 21 0.06000 0.06000 "ILE " " HB " 1 0 0 FFFFFF  H1623  2 1 -6.0737621 0.37000041 8.2211618 0 <> 1623 1 1623 1623 <> <> <> <> <> <> <> <>
  1624 41 -9.018123 31.886006 25.311335 295 " " I "A" 21 0.06000 0.06000 "ILE " "HG13" 1 0 0 FFFFFF  H1624  2 1 -3.5045238 0.51403331 18.145654 0 <> 1624 1 1624 1624 <> <> <> <> <> <> <> <>
  1625 41 -7.937487 33.004535 24.609389 295 " " I "A" 21 0.06000 0.06000 "ILE " "HG12" 1 0 0 FFFFFF  H1625  2 1 3.9779563 -5.1378902 0.50230743 0 <> 1625 1 1625 1625 <> <> <> <> <> <> <> <>
  1626 41 -5.262031 32.316641 24.296715 295 " " I "A" 21 0.06000 0.06000 "ILE " "HG21" 1 0 0 FFFFFF  H1626  2 1 -2.2083743 -10.759082 -20.273267 0 <> 1626 1 1626 1626 <> <> <> <> <> <> <> <>
  1627 41 -5.213833 31.306769 25.762728 295 " " I "A" 21 0.06000 0.06000 "ILE " "HG22" 1 0 0 FFFFFF  H1627  2 1 -39.250775 13.989807 8.5013126 0 <> 1627 1 1627 1627 <> <> <> <> <> <> <> <>
  1628 41 -4.853940 30.602038 24.283381 295 " " I "A" 21 0.06000 0.06000 "ILE " "HG23" 1 0 0 FFFFFF  H1628  2 1 32.095984 25.565792 -3.4337777 0 <> 1628 1 1628 1628 <> <> <> <> <> <> <> <>
  1629 41 -6.569010 33.087191 26.554782 295 " " I "A" 21 0.06000 0.06000 "ILE " "HD11" 1 0 0 FFFFFF  H1629  2 1 -9.9924538 7.1970526 -0.50216086 0 <> 1629 1 1629 1629 <> <> <> <> <> <> <> <>
  1630 41 -8.202861 33.210845 27.102542 295 " " I "A" 21 0.06000 0.06000 "ILE " "HD12" 1 0 0 FFFFFF  H1630  2 1 -3.4987586 3.0421333 3.5425352 0 <> 1630 1 1630 1630 <> <> <> <> <> <> <> <>
  1631 41 -7.355829 31.752897 27.380570 295 " " I "A" 21 0.06000 0.06000 "ILE " "HD13" 1 0 0 FFFFFF  H1631  2 1 -11.32769 -4.4968265 -5.0665089 0 <> 1631 1 1631 1631 <> <> <> <> <> <> <> <>
  1632 43 -9.343462 29.698685 23.990107 295 " " I "A" 21 0.30000 0.30000 "ILE " " H  " 1 0 0 FFFFFF  H1632  2 1 -2.080269 -31.235939 -24.405663 0 <> 1632 1 1632 1632 <> <> <> <> <> <> <> <>
  1633 41 -7.290036 31.414556 22.656654 295 " " I "A" 21 0.06000 0.06000 "ILE " " HA " 1 0 0 FFFFFF  H1633  2 1 -20.398538 9.3058546 9.6667675 0 <> 1633 1 1633 1633 <> <> <> <> <> <> <> <>
  1634 25 -5.934856 29.296752 21.951945 296 " " I "A" 38 -0.50000 -0.50000 "ILE " " N  " 7 0 0 2F2FFF  N1634  2 1 -1.4696398 0.059184445 2.9863796 1 <> 1634 1 1634 1634 12.95 1739 1718 1461 542 -318 -574 <>
  1635 3 -5.149029 28.205866 21.520872 296 " " I "A" 2 0.14000 0.14000 "ILE " " CA " 6 0 0 A0A0A0  C1635  2 1 1.37811 4.3147356 -3.6936156 1 <> 1635 1 1635 1635 12.32 1664 1659 1359 524 -299 -515 <>
  1636 2 -3.638529 28.502411 21.605241 296 " " I "A" 2 0.50000 0.50000 "ILE " " C  " 6 0 0 A0A0A0  C1636  2 1 8.0269002 4.2334711 -5.7065237 0 <> 1636 1 1636 1636 13.38 1790 1787 1509 508 -342 -539 <>
  1637 15 -3.147712 29.597625 21.358184 296 " " I "A" 75 -0.50000 -0.50000 "ILE " " O  " 8 0 0 FF5757  O1637  2 1 -2.5731385 2.8825459 5.9372389 0 <> 1637 1 1637 1637 14.5 1920 1898 1689 501 -384 -596 <>
  1638 3 -7.983187 27.212292 18.876646 296 " " I "A" 2 -0.18000 -0.18000 "ILE " " CD1" 6 0 0 A0A0A0  C1638  2 1 -2.1623208 -3.3843144 1.2492225 3 <> 1638 1 1638 1638 11.6 1565 1424 1420 400 -270 -396 <>
  1639 3 -5.703811 27.742107 20.174139 296 " " I "A" 2 -0.06000 -0.06000 "ILE " " CB " 6 0 0 A0A0A0  C1639  2 1 6.8537105 -13.572908 -1.5855313 1 <> 1639 1 1639 1639 11.01 1496 1453 1232 482 -267 -450 <>
  1640 3 -7.202906 27.158549 20.225286 296 " " I "A" 2 -0.12000 -0.12000 "ILE " " CG1" 6 0 0 A0A0A0  C1640  2 1 5.4553376 -0.49170361 4.3750116 2 <> 1640 1 1640 1640 11.85 1595 1490 1417 440 -295 -458 <>
  1641 3 -4.956109 26.566507 19.484427 296 " " I "A" 2 -0.18000 -0.18000 "ILE " " CG2" 6 0 0 A0A0A0  C1641  2 1 -0.78177118 -2.1762817 -1.3210322 3 <> 1641 1 1641 1641 11.53 1565 1536 1279 499 -221 -426 <>
  1642 41 -8.780914 26.472014 18.815651 296 " " I "A" 21 0.06000 0.06000 "ILE " "HD11" 1 0 0 FFFFFF  H1642  2 1 -0.038548834 -7.5969052 24.600263 0 <> 1642 1 1642 1642 <> <> <> <> <> <> <> <>
  1643 41 -8.404463 28.211758 18.768478 296 " " I "A" 21 0.06000 0.06000 "ILE " "HD12" 1 0 0 FFFFFF  H1643  2 1 -25.588657 -12.964281 3.9679404 0 <> 1643 1 1643 1643 <> <> <> <> <> <> <> <>
  1644 41 -7.344914 27.098407 18.000439 296 " " I "A" 21 0.06000 0.06000 "ILE " "HD13" 1 0 0 FFFFFF  H1644  2 1 2.2751141 22.590056 1.1056529 0 <> 1644 1 1644 1644 <> <> <> <> <> <> <> <>
  1645 43 -5.849375 30.154365 21.425361 296 " " I "A" 21 0.30000 0.30000 "ILE " " H  " 1 0 0 FFFFFF  H1645  2 1 -22.289532 -0.82217969 -1.8287489 0 <> 1645 1 1645 1645 <> <> <> <> <> <> <> <>
  1646 41 -5.273454 27.406148 22.250993 296 " " I "A" 21 0.06000 0.06000 "ILE " " HA " 1 0 0 FFFFFF  H1646  2 1 5.3125081 1.9852405 -5.5746793 0 <> 1646 1 1646 1646 <> <> <> <> <> <> <> <>
  1647 41 -5.919439 28.624034 19.570972 296 " " I "A" 21 0.06000 0.06000 "ILE " " HB " 1 0 0 FFFFFF  H1647  2 1 5.7457306 0.47357902 19.348827 0 <> 1647 1 1647 1647 <> <> <> <> <> <> <> <>
  1648 41 -7.196411 26.109571 20.521430 296 " " I "A" 21 0.06000 0.06000 "ILE " "HG12" 1 0 0 FFFFFF  H1648  2 1 8.857926 -7.5535194 -20.713476 0 <> 1648 1 1648 1648 <> <> <> <> <> <> <> <>
  1649 41 -7.775310 27.512582 21.082674 296 " " I "A" 21 0.06000 0.06000 "ILE " "HG13" 1 0 0 FFFFFF  H1649  2 1 -6.8353581 -0.24003856 -3.9343262 0 <> 1649 1 1649 1649 <> <> <> <> <> <> <> <>
  1650 41 -5.380625 26.166030 18.563828 296 " " I "A" 21 0.06000 0.06000 "ILE " "HG21" 1 0 0 FFFFFF  H1650  2 1 -11.770391 3.1549949 1.426942 0 <> 1650 1 1650 1650 <> <> <> <> <> <> <> <>
  1651 41 -3.954447 26.947028 19.284497 296 " " I "A" 21 0.06000 0.06000 "ILE " "HG22" 1 0 0 FFFFFF  H1651  2 1 7.9786315 -20.381975 7.9186829 0 <> 1651 1 1651 1651 <> <> <> <> <> <> <> <>
  1652 41 -4.779799 25.729169 20.159620 296 " " I "A" 21 0.06000 0.06000 "ILE " "HG23" 1 0 0 FFFFFF  H1652  2 1 1.1438108 17.383179 22.432685 0 <> 1652 1 1652 1652 <> <> <> <> <> <> <> <>
  1653 25 -2.901798 27.488003 22.005887 297 " " H "A" 38 -0.50000 -0.50000 "HIS " " N  " 7 0 0 2F2FFF  N1653  0 1 -7.7864867 5.2872316 9.2913918 1 <> 1653 1 1653 1653 13.18 1765 1786 1455 503 -332 -498 <>
  1654 3 -1.486334 27.423220 22.129425 297 " " H "A" 2 0.14000 0.14000 "HIS " " CA " 6 0 0 A0A0A0  C1654  0 1 0.069283943 9.269251 -2.3043779 1 <> 1654 1 1654 1654 13.97 1852 1894 1561 497 -373 -524 <>
  1655 2 -0.838859 26.535649 21.009452 297 " " H "A" 2 0.50000 0.50000 "HIS " " C  " 6 0 0 A0A0A0  C1655  0 1 3.1005159 -4.1185282 0.51691939 0 <> 1655 1 1655 1655 13.77 1820 1849 1562 457 -360 -468 <>
  1656 15 -0.744279 25.295776 21.273348 297 " " H "A" 75 -0.50000 -0.50000 "HIS " " O  " 8 0 0 FF5757  O1656  0 1 5.2548774 1.64005 -5.6515911 0 <> 1656 1 1656 1656 13.06 1735 1798 1428 474 -348 -436 <>
  1657 25 -0.459286 28.695063 25.185910 297 " " H "A" 38 -0.57000 -0.57000 "HIS " " ND1" 7 0 0 2F2FFF  N1657  0 1 -4.9052102 2.5396888 2.7684629 1 <> 1657 1 1657 1657 17.11 2283 2421 1797 632 -355 -592 <>
  1658 2 -2.522052 27.973115 25.460469 297 " " H "A" 2 -0.01500 -0.01500 "HIS " " CD2" 6 0 0 A0A0A0  C1658  0 1 0.46408515 -1.7638458 -4.451397 1 <> 1658 1 1658 1658 16.86 2221 2357 1827 613 -447 -695 <>
  1659 2 -0.982990 29.167275 26.303808 297 " " H "A" 2 0.29500 0.29500 "HIS " " CE1" 6 0 0 A0A0A0  C1659  0 1 -3.2464804 -3.5272038 5.0217041 1 <> 1659 1 1659 1659 19.04 2529 2685 2021 668 -376 -659 <>
  1660 25 -2.264948 28.948006 26.463029 297 " " H "A" 38 -0.49000 -0.49000 "HIS " " NE2" 7 0 0 2F2FFF  N1660  0 1 -0.64413406 3.9995261 -1.5779425 0 <> 1660 1 1660 1660 17.69 2341 2494 1887 658 -433 -724 <>
  1661 3 -1.054949 26.932123 23.518328 297 " " H "A" 2 -0.00500 -0.00500 "HIS " " CB " 6 0 0 A0A0A0  C1661  0 1 2.3663718 2.7370519 -4.4134585 2 <> 1661 1 1661 1661 14.87 1973 2081 1595 555 -387 -553 <>
  1662 2 -1.408354 27.807129 24.691286 297 " " H "A" 2 0.01500 0.01500 "HIS " " CG " 6 0 0 A0A0A0  C1662  0 1 1.7340092 -4.6486213 -10.558183 0 <> 1662 1 1662 1662 15.9 2111 2237 1693 598 -399 -613 <>
  1663 43 0.489122 28.728055 24.840184 297 " " H "A" 21 0.42000 0.42000 "HIS " " HD1" 1 0 0 FFFFFF  H1663  0 1 -3.5229432 -52.190919 1.3375322 0 <> 1663 1 1663 1663 <> <> <> <> <> <> <> <>
  1664 41 -3.514758 27.562940 25.347814 297 " " H "A" 21 0.11500 0.11500 "HIS " " HD2" 1 0 0 FFFFFF  H1664  0 1 -6.6662611 18.129531 -14.050781 0 <> 1664 1 1664 1664 <> <> <> <> <> <> <> <>
  1665 41 -0.532094 29.817549 27.038815 297 " " H "A" 21 0.11500 0.11500 "HIS " " HE1" 1 0 0 FFFFFF  H1665  0 1 -7.4442733 -6.5009262 10.227802 0 <> 1665 1 1665 1665 <> <> <> <> <> <> <> <>
  1666 43 -3.376653 26.623883 22.224771 297 " " H "A" 21 0.30000 0.30000 "HIS " " H  " 1 0 0 FFFFFF  H1666  0 1 -8.2989923 4.5936628 5.4413462 0 <> 1666 1 1666 1666 <> <> <> <> <> <> <> <>
  1667 41 -0.944095 28.359750 21.999066 297 " " H "A" 21 0.06000 0.06000 "HIS " " HA " 1 0 0 FFFFFF  H1667  0 1 -2.7011544 12.755902 11.220447 0 <> 1667 1 1667 1667 <> <> <> <> <> <> <> <>
  1668 41 0.005658 26.680905 23.528527 297 " " H "A" 21 0.06000 0.06000 "HIS " " HB3" 1 0 0 FFFFFF  H1668  0 1 3.73953 8.8200612 2.6231773 0 <> 1668 1 1668 1668 <> <> <> <> <> <> <> <>
  1669 41 -1.579037 25.984444 23.642176 297 " " H "A" 21 0.06000 0.06000 "HIS " " HB2" 1 0 0 FFFFFF  H1669  0 1 6.9790001 6.4736146 43.697668 0 <> 1669 1 1669 1669 <> <> <> <> <> <> <> <>
  1670 25 -0.429994 27.079165 19.825542 298 " " P "A" 38 -0.14000 -0.14000 "PRO " " N  " 7 0 0 2F2FFF  N1670  0 1 -3.6091295 -6.9460486 -6.0190964 0 <> 1670 1 1670 1670 13.34 1756 1732 1579 406 -362 -456 <>
  1671 3 0.095103 26.348644 18.704431 298 " " P "A" 2 0.01000 0.01000 "PRO " " CA " 6 0 0 A0A0A0  C1671  0 1 2.3027214 4.4748661 6.9407356 1 <> 1671 1 1671 1671 13.17 1729 1692 1582 367 -346 -404 <>
  1672 2 1.533014 25.802915 18.952137 298 " " P "A" 2 0.50000 0.50000 "PRO " " C  " 6 0 0 A0A0A0  C1672  0 1 -2.296604 1.5688848 -0.30657878 0 <> 1672 1 1672 1672 12.78 1663 1671 1523 371 -371 -416 <>
  1673 15 2.058537 24.935159 18.215798 298 " " P "A" 75 -0.50000 -0.50000 "PRO " " O  " 8 0 0 FF5757  O1673  0 1 -3.3482791 -4.8831115 12.097013 0 <> 1673 1 1673 1673 13.15 1709 1725 1562 359 -350 -368 <>
  1674 3 -0.090537 27.278296 17.461714 298 " " P "A" 2 -0.12000 -0.12000 "PRO " " CB " 6 0 0 A0A0A0  C1674  0 1 -7.1008333 12.19429 1.7189495 2 <> 1674 1 1674 1674 13.03 1705 1605 1639 318 -352 -402 <>
  1675 3 -0.081797 28.650677 17.968635 298 " " P "A" 2 -0.12000 -0.12000 "PRO " " CG " 6 0 0 A0A0A0  C1675  0 1 -1.6992525 7.5717329 6.6348334 2 <> 1675 1 1675 1675 15.01 1956 1836 1912 330 -379 -461 <>
  1676 3 -0.665028 28.471262 19.404469 298 " " P "A" 2 -0.05000 -0.05000 "PRO " " CD " 6 0 0 A0A0A0  C1676  0 1 1.1158085 -4.005582 4.5650525 2 <> 1676 1 1676 1676 13.52 1777 1700 1660 384 -375 -484 <>
  1677 41 -0.526783 25.470215 18.532032 298 " " P "A" 21 0.06000 0.06000 "PRO " " HA " 1 0 0 FFFFFF  H1677  0 1 4.0237849 0.37229672 21.636449 0 <> 1677 1 1677 1677 <> <> <> <> <> <> <> <>
  1678 41 -1.058019 27.104333 16.990744 298 " " P "A" 21 0.06000 0.06000 "PRO " " HB3" 1 0 0 FFFFFF  H1678  0 1 -9.5073444 -13.842158 16.279529 0 <> 1678 1 1678 1678 <> <> <> <> <> <> <> <>
  1679 41 0.668216 27.250012 16.679664 298 " " P "A" 21 0.06000 0.06000 "PRO " " HB2" 1 0 0 FFFFFF  H1679  0 1 1.898811 17.112897 10.272605 0 <> 1679 1 1679 1679 <> <> <> <> <> <> <> <>
  1680 41 -0.658956 29.352205 17.366266 298 " " P "A" 21 0.06000 0.06000 "PRO " " HG3" 1 0 0 FFFFFF  H1680  0 1 -13.987852 -3.0034867 6.0930609 0 <> 1680 1 1680 1680 <> <> <> <> <> <> <> <>
  1681 41 0.923150 29.070277 18.014632 298 " " P "A" 21 0.06000 0.06000 "PRO " " HG2" 1 0 0 FFFFFF  H1681  0 1 7.2187455 -13.904745 7.7093759 0 <> 1681 1 1681 1681 <> <> <> <> <> <> <> <>
  1682 41 -0.150681 29.206758 20.023005 298 " " P "A" 21 0.06000 0.06000 "PRO " " HD2" 1 0 0 FFFFFF  H1682  0 1 -32.404814 0.66212142 26.889009 0 <> 1682 1 1682 1682 <> <> <> <> <> <> <> <>
  1683 41 -1.739829 28.621777 19.303232 298 " " P "A" 21 0.06000 0.06000 "PRO " " HD3" 1 0 0 FFFFFF  H1683  0 1 0.30228344 -27.425907 -21.618567 0 <> 1683 1 1683 1683 <> <> <> <> <> <> <> <>
  1684 25 2.278148 26.254499 20.006400 299 " " E "A" 38 -0.50000 -0.50000 "GLU " " N  " 7 0 0 2F2FFF  N1684  0 1 -4.5546321 -6.7712905 4.7481972 1 <> 1684 1 1684 1684 13.11 1688 1728 1563 388 -416 -482 <>
  1685 3 3.607598 25.661928 20.293630 299 " " E "A" 2 0.14000 0.14000 "GLU " " CA " 6 0 0 A0A0A0  C1685  0 1 -3.9035954 -2.621125 1.7873642 1 <> 1685 1 1685 1685 14.68 1863 1956 1757 394 -447 -504 <>
  1686 2 3.422880 24.268680 20.837171 299 " " E "A" 2 0.50000 0.50000 "GLU " " C  " 6 0 0 A0A0A0  C1686  0 1 1.5268216 5.5124934 4.5409355 0 <> 1686 1 1686 1686 14.72 1881 2022 1688 437 -432 -466 <>
  1687 15 4.332149 23.437946 20.606673 299 " " E "A" 75 -0.50000 -0.50000 "GLU " " O  " 8 0 0 FF5757  O1687  0 1 -1.9287358 -6.6370469 0.11145068 0 <> 1687 1 1687 1687 17.06 2164 2331 1988 432 -436 -447 <>
  1688 3 4.312875 26.515130 21.353495 299 " " E "A" 2 -0.12000 -0.12000 "GLU " " CB " 6 0 0 A0A0A0  C1688  0 1 -2.8459882 2.4160899 -4.9136002 2 <> 1688 1 1688 1688 15.31 1923 2049 1847 411 -502 -591 <>
  1689 3 5.764849 26.092794 21.534941 299 " " E "A" 2 -0.22000 -0.22000 "GLU " " CG " 6 0 0 A0A0A0  C1689  0 1 0.77822047 -1.7920834 -1.1490441 2 <> 1689 1 1689 1689 19.6 2431 2618 2397 412 -542 -626 <>
  1690 2 6.639181 26.230433 20.291924 299 " " E "A" 2 0.70000 0.70000 "GLU " " CD " 6 0 0 A0A0A0  C1690  0 1 -0.5044058 -3.5224271 -1.3527876 0 <> 1690 1 1690 1690 <> <> <> <> <> <> <> <>
  1691 15 7.107048 27.344988 20.025694 299 " " E "A" 75 -0.80000 -0.80000 "GLU " " OE1" 8 0 0 FF5757  O1691  0 1 -1.8111813 -0.6597192 0.6075398 0 <> 1691 1 1691 1691 <> <> <> <> <> <> <> <>
  1692 18 6.917758 25.226649 19.626759 299 " " E "A" 75 -0.80000 -0.80000 "GLU " " OE2" 8 -1 0 FF5757  O1692  0 1 1.1955031 3.0404569 -0.32116252 0 <> 1692 1 1692 1692 <> <> <> <> <> <> <> <>
  1693 43 1.947010 27.040430 20.547474 299 " " E "A" 21 0.30000 0.30000 "GLU " " H  " 1 0 0 FFFFFF  H1693  0 1 16.670294 -4.0404943 13.771266 0 <> 1693 1 1693 1693 <> <> <> <> <> <> <> <>
  1694 41 4.148155 25.518912 19.357979 299 " " E "A" 21 0.06000 0.06000 "GLU " " HA " 1 0 0 FFFFFF  H1694  0 1 -14.047459 8.7758448 -5.8151087 0 <> 1694 1 1694 1694 <> <> <> <> <> <> <> <>
  1695 41 3.875771 26.474436 22.351184 299 " " E "A" 21 0.06000 0.06000 "GLU " " HB3" 1 0 0 FFFFFF  H1695  0 1 -9.3211471 -4.5776862 -8.0357463 0 <> 1695 1 1695 1695 <> <> <> <> <> <> <> <>
  1696 41 4.245579 27.527033 20.953962 299 " " E "A" 21 0.06000 0.06000 "GLU " " HB2" 1 0 0 FFFFFF  H1696  0 1 -1.735919 -8.2201846 -32.039162 0 <> 1696 1 1696 1696 <> <> <> <> <> <> <> <>
  1697 41 5.752602 25.059372 21.881339 299 " " E "A" 21 0.06000 0.06000 "GLU " " HG3" 1 0 0 FFFFFF  H1697  0 1 -26.403118 4.5352288 16.766495 0 <> 1697 1 1697 1697 <> <> <> <> <> <> <> <>
  1698 41 6.165211 26.576499 22.425917 299 " " E "A" 21 0.06000 0.06000 "GLU " " HG2" 1 0 0 FFFFFF  H1698  0 1 7.7471919 -0.94706033 -4.7393568 0 <> 1698 1 1698 1698 <> <> <> <> <> <> <> <>
  1699 25 2.377692 24.016379 21.558258 300 " " T "A" 38 -0.50000 -0.50000 "THR " " N  " 7 0 0 2F2FFF  N1699  0 1 -0.79020534 0.23065162 -0.47031469 1 <> 1699 1 1699 1699 14.04 1823 1972 1538 482 -411 -455 <>
  1700 3 2.184240 22.785455 22.417906 300 " " T "A" 2 0.14000 0.14000 "THR " " CA " 6 0 0 A0A0A0  C1700  0 1 2.3022827 -2.5269819 -5.0201502 1 <> 1700 1 1700 1700 15.44 2020 2207 1641 530 -393 -418 <>
  1701 2 1.388648 21.658619 21.710473 300 " " T "A" 2 0.50000 0.50000 "THR " " C  " 6 0 0 A0A0A0  C1701  0 1 10.553103 -0.47229361 1.3944367 0 <> 1701 1 1701 1701 14.54 1930 2081 1513 521 -331 -340 <>
  1702 15 0.786569 20.811640 22.323916 300 " " T "A" 75 -0.50000 -0.50000 "THR " " O  " 8 0 0 FF5757  O1702  0 1 0.09416733 -3.6569016 -7.2097706 0 <> 1702 1 1702 1702 15.97 2134 2301 1633 561 -304 -303 <>
  1703 3 1.515328 23.284459 23.797777 300 " " T "A" 2 0.20500 0.20500 "THR " " CB " 6 0 0 A0A0A0  C1703  0 1 4.5652411 0.30017848 0.98824536 1 <> 1703 1 1703 1703 14.91 1967 2200 1500 594 -413 -461 <>
  1704 16 0.398999 24.156993 23.535521 300 " " T "A" 75 -0.68300 -0.68300 "THR " " OG1" 8 0 0 FF5757  O1704  0 1 -10.064986 1.1917355 -3.069874 1 <> 1704 1 1704 1704 18.83 2476 2681 1997 595 -394 -476 <>
  1705 3 2.446822 24.198372 24.565366 300 " " T "A" 2 -0.18000 -0.18000 "THR " " CG2" 6 0 0 A0A0A0  C1705  0 1 -3.7292334 -2.838649 3.9768155 3 <> 1705 1 1705 1705 18.81 2434 2716 1999 609 -480 -541 <>
  1706 41 1.144139 22.414790 24.339998 300 " " T "A" 21 0.06000 0.06000 "THR " " HB " 1 0 0 FFFFFF  H1706  0 1 19.010878 12.335969 30.18149 0 <> 1706 1 1706 1706 <> <> <> <> <> <> <> <>
  1707 42 -0.093235 23.867964 22.782402 300 " " T "A" 21 0.41800 0.41800 "THR " " HG1" 1 0 0 FFFFFF  H1707  0 1 3.7109971 -5.240052 -9.605402 0 <> 1707 1 1707 1707 <> <> <> <> <> <> <> <>
  1708 41 2.621867 25.128175 24.024139 300 " " T "A" 21 0.06000 0.06000 "THR " "HG21" 1 0 0 FFFFFF  H1708  0 1 -13.799066 0.21658679 5.9687666 0 <> 1708 1 1708 1708 <> <> <> <> <> <> <> <>
  1709 41 2.115359 24.519849 25.552726 300 " " T "A" 21 0.06000 0.06000 "THR " "HG22" 1 0 0 FFFFFF  H1709  0 1 -6.8492826 3.1526008 0.97867135 0 <> 1709 1 1709 1709 <> <> <> <> <> <> <> <>
  1710 41 3.411712 23.710719 24.704237 300 " " T "A" 21 0.06000 0.06000 "THR " "HG23" 1 0 0 FFFFFF  H1710  0 1 2.9137349 7.8284425 -4.7212794 0 <> 1710 1 1710 1710 <> <> <> <> <> <> <> <>
  1711 43 1.771181 24.820788 21.630181 300 " " T "A" 21 0.30000 0.30000 "THR " " H  " 1 0 0 FFFFFF  H1711  0 1 -14.990708 -8.5896476 -21.571273 0 <> 1711 1 1711 1711 <> <> <> <> <> <> <> <>
  1712 41 3.116474 22.273773 22.657130 300 " " T "A" 21 0.06000 0.06000 "THR " " HA " 1 0 0 FFFFFF  H1712  0 1 0.29544334 -5.4688044 -3.4920162 0 <> 1712 1 1712 1712 <> <> <> <> <> <> <> <>
  1713 25 1.236294 21.885130 20.415155 301 " " N "A" 38 -0.50000 -0.50000 "ASN " " N  " 7 0 0 2F2FFF  N1713  0 1 -5.2630101 1.1949787 -2.0760158 1 <> 1713 1 1713 1713 12.48 1665 1764 1311 470 -308 -318 <>
  1714 3 0.625667 20.895308 19.498626 301 " " N "A" 2 0.14000 0.14000 "ASN " " CA " 6 0 0 A0A0A0  C1714  0 1 -0.34952351 -2.3565069 11.965064 1 <> 1714 1 1714 1714 11.78 1593 1660 1221 455 -253 -252 <>
  1715 2 1.868784 20.041384 19.035492 301 " " N "A" 2 0.50000 0.50000 "ASN " " C  " 6 0 0 A0A0A0  C1715  0 1 -3.3972995 0.035068385 -8.3645293 0 <> 1715 1 1715 1715 12.26 1649 1711 1298 434 -241 -208 <>
  1716 15 2.895759 20.541764 18.472948 301 " " N "A" 75 -0.50000 -0.50000 "ASN " " O  " 8 0 0 FF5757  O1716  0 1 5.3841286 1.3847889 1.2306269 0 <> 1716 1 1716 1716 13.73 1823 1854 1540 386 -238 -195 <>
  1717 3 0.044405 21.636039 18.248323 301 " " N "A" 2 -0.12000 -0.12000 "ASN " " CB " 6 0 0 A0A0A0  C1717  0 1 -0.76421853 -12.149893 10.444015 2 <> 1717 1 1717 1717 12.07 1628 1648 1308 417 -239 -251 <>
  1718 2 -0.714324 20.856480 17.259686 301 " " N "A" 2 0.50000 0.50000 "ASN " " CG " 6 0 0 A0A0A0  C1718  0 1 -6.2155585 -1.82593 0.82210822 0 <> 1718 1 1718 1718 13.49 1822 1817 1486 406 -185 -194 <>
  1719 15 -0.108941 20.153862 16.410330 301 " " N "A" 75 -0.50000 -0.50000 "ASN " " OD1" 8 0 0 FF5757  O1719  0 1 -4.2847043 -3.4502709 0.41589314 0 <> 1719 1 1719 1719 14.41 1952 1958 1566 423 -154 -153 <>
  1720 25 -2.088884 21.003280 17.251528 301 " " N "A" 38 -0.76000 -0.76000 "ASN " " ND2" 7 0 0 2F2FFF  N1720  0 1 4.631537 -2.5576836 -1.7464879 2 <> 1720 1 1720 1720 14.21 1911 1871 1618 377 -175 -192 <>
  1721 43 1.801540 22.644157 20.062343 301 " " N "A" 21 0.30000 0.30000 "ASN " " H  " 1 0 0 FFFFFF  H1721  0 1 -10.728155 10.645585 9.4998691 0 <> 1721 1 1721 1721 <> <> <> <> <> <> <> <>
  1722 41 -0.078451 20.248389 20.021893 301 " " N "A" 21 0.06000 0.06000 "ASN " " HA " 1 0 0 FFFFFF  H1722  0 1 -4.5834515 -0.35133671 8.7467744 0 <> 1722 1 1722 1722 <> <> <> <> <> <> <> <>
  1723 41 0.825763 22.232255 17.777039 301 " " N "A" 21 0.06000 0.06000 "ASN " " HB3" 1 0 0 FFFFFF  H1723  0 1 -0.19504049 -21.788837 -0.80639861 0 <> 1723 1 1723 1723 <> <> <> <> <> <> <> <>
  1724 41 -0.670543 22.403270 18.545493 301 " " N "A" 21 0.06000 0.06000 "ASN " " HB2" 1 0 0 FFFFFF  H1724  0 1 18.375433 11.250592 -3.9240172 0 <> 1724 1 1724 1724 <> <> <> <> <> <> <> <>
  1725 43 -2.692840 20.472743 16.640078 301 " " N "A" 21 0.38000 0.38000 "ASN " "HD22" 1 0 0 FFFFFF  H1725  0 1 -3.9810832 2.9174969 2.0099626 0 <> 1725 1 1725 1725 <> <> <> <> <> <> <> <>
  1726 43 -2.502190 21.693818 17.861801 301 " " N "A" 21 0.38000 0.38000 "ASN " "HD21" 1 0 0 FFFFFF  H1726  0 1 -1.7271246 -3.3864344 -5.1150736 0 <> 1726 1 1726 1726 <> <> <> <> <> <> <> <>
  1727 25 1.599558 18.750282 18.972356 302 " " Y "A" 38 -0.50000 -0.50000 "TYR " " N  " 7 0 0 2F2FFF  N1727  0 1 -0.0019337875 0.34746645 -7.103473 1 <> 1727 1 1727 1727 12.7 1716 1806 1303 472 -233 -183 <>
  1728 3 2.580151 17.793796 18.289197 302 " " Y "A" 2 0.14000 0.14000 "TYR " " CA " 6 0 0 A0A0A0  C1728  0 1 1.5565188 -2.3720628 0.76877788 1 <> 1728 1 1728 1728 12.71 1711 1801 1315 461 -224 -146 <>
  1729 2 1.963273 16.767812 17.381215 302 " " Y "A" 2 0.50000 0.50000 "TYR " " C  " 6 0 0 A0A0A0  C1729  0 1 -2.7323409 -2.1106715 -3.8837303 0 <> 1729 1 1729 1729 12.33 1681 1730 1272 444 -167 -82 <>
  1730 15 2.647694 15.945557 16.815048 302 " " Y "A" 75 -0.50000 -0.50000 "TYR " " O  " 8 0 0 FF5757  O1730  0 1 0.93393195 -0.35160153 4.1152351 0 <> 1730 1 1730 1730 12.09 1648 1688 1258 432 -156 -50 <>
  1731 2 2.441386 15.657700 23.191624 302 " " Y "A" 2 0.15000 0.15000 "TYR " " CZ " 6 0 0 A0A0A0  C1731  0 1 6.1634049 -14.467876 -0.093015477 0 <> 1731 1 1731 1731 16.46 2124 2406 1726 570 -423 -368 <>
  1732 16 1.999345 15.226272 24.403053 302 " " Y "A" 75 -0.58500 -0.58500 "TYR " " OH " 8 0 0 FF5757  O1732  0 1 -4.3065493 -8.766051 -0.5222804 1 <> 1732 1 1732 1732 23.02 2930 3260 2555 588 -481 -445 <>
  1733 3 3.606530 17.293171 19.342500 302 " " Y "A" 2 -0.00500 -0.00500 "TYR " " CB " 6 0 0 A0A0A0  C1733  0 1 -1.819501 6.4574332 13.490532 2 <> 1733 1 1733 1733 14.49 1938 2078 1489 514 -249 -152 <>
  1734 2 3.121058 16.775200 20.706890 302 " " Y "A" 2 -0.11500 -0.11500 "TYR " " CG " 6 0 0 A0A0A0  C1734  0 1 -1.1394621 -1.0742291 2.7691354 0 <> 1734 1 1734 1734 14.75 1950 2139 1514 534 -309 -223 <>
  1735 2 3.033995 17.655945 21.798257 302 " " Y "A" 2 -0.11500 -0.11500 "TYR " " CD1" 6 0 0 A0A0A0  C1735  0 1 -3.6596543 -3.5804972 -7.7317157 1 <> 1735 1 1735 1735 16.36 2118 2316 1781 494 -345 -267 <>
  1736 2 2.927156 15.364351 20.876719 302 " " Y "A" 2 -0.11500 -0.11500 "TYR " " CD2" 6 0 0 A0A0A0  C1736  0 1 6.7147695 -0.65035801 -4.7975092 1 <> 1736 1 1736 1736 19.22 2532 2758 2011 594 -326 -248 <>
  1737 2 2.650431 17.069714 23.008156 302 " " Y "A" 2 -0.11500 -0.11500 "TYR " " CE1" 6 0 0 A0A0A0  C1737  0 1 1.9938507 7.0260306 -3.5296762 1 <> 1737 1 1737 1737 15.59 1998 2240 1684 509 -401 -338 <>
  1738 2 2.656223 14.833000 22.119716 302 " " Y "A" 2 -0.11500 -0.11500 "TYR " " CE2" 6 0 0 A0A0A0  C1738  0 1 9.3211053 -1.6431053 1.4414816 1 <> 1738 1 1738 1738 19.33 2526 2800 2019 614 -385 -321 <>
  1739 42 1.889345 15.923930 25.030906 302 " " Y "A" 21 0.43500 0.43500 "TYR " " HH " 1 0 0 FFFFFF  H1739  0 1 -0.1617683 -13.926047 5.9375464 0 <> 1739 1 1739 1739 <> <> <> <> <> <> <> <>
  1740 43 0.676061 18.446436 19.246087 302 " " Y "A" 21 0.30000 0.30000 "TYR " " H  " 1 0 0 FFFFFF  H1740  0 1 -4.8474304 13.530054 -8.8180091 0 <> 1740 1 1740 1740 <> <> <> <> <> <> <> <>
  1741 41 3.168791 18.334430 17.548040 302 " " Y "A" 21 0.06000 0.06000 "TYR " " HA " 1 0 0 FFFFFF  H1741  0 1 -14.733472 6.2879549 -5.8519475 0 <> 1741 1 1741 1741 <> <> <> <> <> <> <> <>
  1742 41 4.302739 18.115658 19.506545 302 " " Y "A" 21 0.06000 0.06000 "TYR " " HB3" 1 0 0 FFFFFF  H1742  0 1 -9.2295387 16.134861 -3.5818169 0 <> 1742 1 1742 1742 <> <> <> <> <> <> <> <>
  1743 41 4.280450 16.604843 18.832467 302 " " Y "A" 21 0.06000 0.06000 "TYR " " HB2" 1 0 0 FFFFFF  H1743  0 1 -26.463652 -10.004277 3.1439041 0 <> 1743 1 1743 1743 <> <> <> <> <> <> <> <>
  1744 41 3.379564 18.677003 21.731709 302 " " Y "A" 21 0.11500 0.11500 "TYR " " HD1" 1 0 0 FFFFFF  H1744  0 1 -24.141195 2.2104263 -25.236979 0 <> 1744 1 1744 1744 <> <> <> <> <> <> <> <>
  1745 41 2.954528 14.816610 19.946327 302 " " Y "A" 21 0.11500 0.11500 "TYR " " HD2" 1 0 0 FFFFFF  H1745  0 1 -19.223361 -2.6341215 -4.3927593 0 <> 1745 1 1745 1745 <> <> <> <> <> <> <> <>
  1746 41 2.530417 17.556211 23.964879 302 " " Y "A" 21 0.11500 0.11500 "TYR " " HE1" 1 0 0 FFFFFF  H1746  0 1 -39.088713 17.594098 -14.057133 0 <> 1746 1 1746 1746 <> <> <> <> <> <> <> <>
  1747 41 2.548064 13.765469 22.242501 302 " " Y "A" 21 0.11500 0.11500 "TYR " " HE2" 1 0 0 FFFFFF  H1747  0 1 6.9078631 -0.15067757 12.291117 0 <> 1747 1 1747 1747 <> <> <> <> <> <> <> <>
  1748 25 0.667471 16.898325 17.146927 303 " " A "A" 38 -0.50000 -0.50000 "ALA " " N  " 7 0 0 2F2FFF  N1748  0 1 2.5295663 7.6080298 -5.5468479 1 <> 1748 1 1748 1748 11.88 1641 1667 1205 444 -133 -67 <>
  1749 3 -0.086981 16.030737 16.257118 303 " " A "A" 2 0.14000 0.14000 "ALA " " CA " 6 0 0 A0A0A0  C1749  0 1 2.8471568 -1.8626753 -10.054987 1 <> 1749 1 1749 1749 11.7 1630 1619 1195 423 -80 -15 <>
  1750 2 -0.011259 16.602683 14.844154 303 " " A "A" 2 0.50000 0.50000 "ALA " " C  " 6 0 0 A0A0A0  C1750  0 1 3.123944 -2.3117622 -8.7894213 0 <> 1750 1 1750 1750 11.43 1580 1537 1224 367 -79 -13 <>
  1751 15 -0.223529 15.789636 13.923028 303 " " A "A" 75 -0.50000 -0.50000 "ALA " " O  " 8 0 0 FF5757  O1751  0 1 -0.96373996 1.1203151 -0.39429433 0 <> 1751 1 1751 1751 12.01 1659 1587 1317 344 -43 24 <>
  1752 3 -1.519988 16.011082 16.774333 303 " " A "A" 2 -0.18000 -0.18000 "ALA " " CB " 6 0 0 A0A0A0  C1752  0 1 2.9019672 -5.506786 1.6075654 3 <> 1752 1 1752 1752 12.9 1799 1786 1318 443 -44 -4 <>
  1753 41 0.346268 15.031893 16.309020 303 " " A "A" 21 0.06000 0.06000 "ALA " " HA " 1 0 0 FFFFFF  H1753  0 1 16.638634 4.8842203 4.6640669 0 <> 1753 1 1753 1753 <> <> <> <> <> <> <> <>
  1754 41 -2.031220 15.311892 16.112609 303 " " A "A" 21 0.06000 0.06000 "ALA " " HB1" 1 0 0 FFFFFF  H1754  0 1 1.958613 -8.3074447 5.2956033 0 <> 1754 1 1754 1754 <> <> <> <> <> <> <> <>
  1755 41 -1.524663 15.528031 17.751440 303 " " A "A" 21 0.06000 0.06000 "ALA " " HB2" 1 0 0 FFFFFF  H1755  0 1 -14.881902 5.9969576 7.2095603 0 <> 1755 1 1755 1755 <> <> <> <> <> <> <> <>
  1756 41 -2.023739 16.977649 16.765102 303 " " A "A" 21 0.06000 0.06000 "ALA " " HB3" 1 0 0 FFFFFF  H1756  0 1 -23.602098 -19.287169 5.0503858 0 <> 1756 1 1756 1756 <> <> <> <> <> <> <> <>
  1757 43 0.252364 17.637355 17.696134 303 " " A "A" 21 0.30000 0.30000 "ALA " " H  " 1 0 0 FFFFFF  H1757  0 1 14.67621 12.378035 -2.7847502 0 <> 1757 1 1757 1757 <> <> <> <> <> <> <> <>
  1758 25 0.318248 17.940345 14.657487 304 " " L "A" 38 -0.50000 -0.50000 "LEU " " N  " 7 0 0 2F2FFF  N1758  0 1 -5.2436159 0.37882545 3.3372777 1 <> 1758 1 1758 1758 10.38 1432 1390 1124 347 -117 -54 <>
  1759 3 0.375886 18.473853 13.276054 304 " " L "A" 2 0.14000 0.14000 "LEU " " CA " 6 0 0 A0A0A0  C1759  0 1 -2.1586553 -3.2226095 1.8769683 1 <> 1759 1 1759 1759 10.55 1442 1367 1201 297 -120 -52 <>
  1760 2 -0.968245 18.862863 12.674965 304 " " L "A" 2 0.50000 0.50000 "LEU " " C  " 6 0 0 A0A0A0  C1760  0 1 -1.8785674 6.0265304 14.38773 0 <> 1760 1 1760 1760 10.86 1487 1382 1256 278 -90 -33 <>
  1761 15 -1.251693 18.609259 11.525081 304 " " L "A" 75 -0.50000 -0.50000 "LEU " " O  " 8 0 0 FF5757  O1761  0 1 1.5678723 6.9524134 1.2108657 0 <> 1761 1 1761 1761 10.99 1502 1370 1303 244 -76 -12 <>
  1762 3 1.434680 17.839331 12.362988 304 " " L "A" 2 -0.12000 -0.12000 "LEU " " CB " 6 0 0 A0A0A0  C1762  0 1 -6.0131271 -2.5123609 -3.2448321 2 <> 1762 1 1762 1762 11.15 1510 1433 1296 277 -116 -29 <>
  1763 3 2.775413 17.571788 13.109438 304 " " L "A" 2 -0.06000 -0.06000 "LEU " " CG " 6 0 0 A0A0A0  C1763  0 1 9.1776705 6.9334128 -1.8370208 1 <> 1763 1 1763 1763 9.74 1319 1282 1099 301 -142 -43 <>
  1764 3 3.694825 17.084370 11.975353 304 " " L "A" 2 -0.18000 -0.18000 "LEU " " CD2" 6 0 0 A0A0A0  C1764  0 1 -1.1671708 -0.51369259 -2.0234249 3 <> 1764 1 1764 1764 9.26 1246 1206 1069 275 -136 -24 <>
  1765 3 3.435303 18.817974 13.883362 304 " " L "A" 2 -0.18000 -0.18000 "LEU " " CD1" 6 0 0 A0A0A0  C1765  0 1 4.0471819 5.2465715 -2.2151796 3 <> 1765 1 1765 1765 9.54 1276 1267 1081 307 -190 -98 <>
  1766 41 1.617333 18.553157 11.559750 304 " " L "A" 21 0.06000 0.06000 "LEU " " HB3" 1 0 0 FFFFFF  H1766  0 1 -13.902302 -5.8268346 -7.9843478 0 <> 1766 1 1766 1766 <> <> <> <> <> <> <> <>
  1767 41 1.016994 16.933782 11.922964 304 " " L "A" 21 0.06000 0.06000 "LEU " " HB2" 1 0 0 FFFFFF  H1767  0 1 9.9115941 -13.364231 3.9714582 0 <> 1767 1 1767 1767 <> <> <> <> <> <> <> <>
  1768 41 2.663196 16.766628 13.835543 304 " " L "A" 21 0.06000 0.06000 "LEU " " HG " 1 0 0 FFFFFF  H1768  0 1 6.4940861 -2.5656716 -12.78507 0 <> 1768 1 1768 1768 <> <> <> <> <> <> <> <>
  1769 41 3.328671 16.191800 11.468057 304 " " L "A" 21 0.06000 0.06000 "LEU " "HD21" 1 0 0 FFFFFF  H1769  0 1 -8.709105 5.5875289 -7.3146535 0 <> 1769 1 1769 1769 <> <> <> <> <> <> <> <>
  1770 41 3.806233 17.913450 11.276557 304 " " L "A" 21 0.06000 0.06000 "LEU " "HD22" 1 0 0 FFFFFF  H1770  0 1 -19.739055 3.6652173 -0.026285517 0 <> 1770 1 1770 1770 <> <> <> <> <> <> <> <>
  1771 41 4.701169 16.747085 12.223557 304 " " L "A" 21 0.06000 0.06000 "LEU " "HD23" 1 0 0 FFFFFF  H1771  0 1 -1.7467654 -9.1877652 -11.46073 0 <> 1771 1 1771 1771 <> <> <> <> <> <> <> <>
  1772 41 2.651648 19.356530 14.416231 304 " " L "A" 21 0.06000 0.06000 "LEU " "HD11" 1 0 0 FFFFFF  H1772  0 1 10.483671 -15.209152 27.924551 0 <> 1772 1 1772 1772 <> <> <> <> <> <> <> <>
  1773 41 4.233989 18.450971 14.527955 304 " " L "A" 21 0.06000 0.06000 "LEU " "HD12" 1 0 0 FFFFFF  H1773  0 1 5.4571273 -15.78455 -15.936352 0 <> 1773 1 1773 1773 <> <> <> <> <> <> <> <>
  1774 41 4.066464 19.332041 13.158470 304 " " L "A" 21 0.06000 0.06000 "LEU " "HD13" 1 0 0 FFFFFF  H1774  0 1 17.775117 4.8943339 9.4878989 0 <> 1774 1 1774 1774 <> <> <> <> <> <> <> <>
  1775 43 0.240147 18.548436 15.460131 304 " " L "A" 21 0.30000 0.30000 "LEU " " H  " 1 0 0 FFFFFF  H1775  0 1 6.7880637 -6.9351258 10.049129 0 <> 1775 1 1775 1775 <> <> <> <> <> <> <> <>
  1776 41 0.782940 19.473412 13.428651 304 " " L "A" 21 0.06000 0.06000 "LEU " " HA " 1 0 0 FFFFFF  H1776  0 1 -8.0175712 -0.90968408 2.3551921 0 <> 1776 1 1776 1776 <> <> <> <> <> <> <> <>
  1777 25 -2.014613 19.281077 13.461052 305 " " T "A" 38 -0.50000 -0.50000 "THR " " N  " 7 0 0 2F2FFF  N1777  0 1 0.85626703 -3.871105 0.89427826 1 <> 1777 1 1777 1777 11.13 1528 1432 1269 301 -81 -46 <>
  1778 3 -3.381608 19.484122 13.170860 305 " " T "A" 2 0.14000 0.14000 "THR " " CA " 6 0 0 A0A0A0  C1778  0 1 -1.938745 6.2743297 1.6739629 1 <> 1778 1 1778 1778 12.16 1658 1546 1416 289 -58 -39 <>
  1779 2 -4.095683 20.514913 14.069153 305 " " T "A" 2 0.50000 0.50000 "THR " " C  " 6 0 0 A0A0A0  C1779  0 1 1.871876 -5.1614774 -3.0935621 0 <> 1779 1 1779 1779 11.71 1598 1494 1358 306 -81 -81 <>
  1780 15 -3.855052 20.662262 15.231014 305 " " T "A" 75 -0.50000 -0.50000 "THR " " O  " 8 0 0 FF5757  O1780  0 1 0.8973091 3.1609787 -0.13202449 0 <> 1780 1 1780 1780 12.1 1651 1573 1372 340 -94 -106 <>
  1781 16 -5.400882 18.147207 12.505101 305 " " T "A" 75 -0.68300 -0.68300 "THR " " OG1" 8 0 0 FF5757  O1781  0 1 0.36826004 1.5402775 -1.3455743 1 <> 1781 1 1781 1781 18.88 2529 2453 2190 347 -2 -8 <>
  1782 3 -4.311895 17.341343 14.385934 305 " " T "A" 2 -0.18000 -0.18000 "THR " " CG2" 6 0 0 A0A0A0  C1782  0 1 0.049222022 3.8620488 -1.3747028 3 <> 1782 1 1782 1782 17.51 2348 2226 2079 283 17 35 <>
  1783 3 -4.129014 18.131873 13.041478 305 " " T "A" 2 0.20500 0.20500 "THR " " CB " 6 0 0 A0A0A0  C1783  0 1 -6.4453665 -5.3819248 6.6101752 1 <> 1783 1 1783 1783 14.26 1933 1828 1656 303 -8 -5 <>
  1784 42 -5.340841 18.539281 11.647376 305 " " T "A" 21 0.41800 0.41800 "THR " " HG1" 1 0 0 FFFFFF  H1784  0 1 -8.9485573 -18.593583 -11.201099 0 <> 1784 1 1784 1784 <> <> <> <> <> <> <> <>
  1785 41 -4.821874 16.378279 14.362867 305 " " T "A" 21 0.06000 0.06000 "THR " "HG21" 1 0 0 FFFFFF  H1785  0 1 12.056453 -2.4667345 -2.6076405 0 <> 1785 1 1785 1785 <> <> <> <> <> <> <> <>
  1786 41 -3.326973 17.169080 14.819929 305 " " T "A" 21 0.06000 0.06000 "THR " "HG22" 1 0 0 FFFFFF  H1786  0 1 -5.796103 -13.642427 4.9429474 0 <> 1786 1 1786 1786 <> <> <> <> <> <> <> <>
  1787 41 -4.821928 17.971421 15.114609 305 " " T "A" 21 0.06000 0.06000 "THR " "HG23" 1 0 0 FFFFFF  H1787  0 1 4.3547479 3.5103868 1.9430273 0 <> 1787 1 1787 1787 <> <> <> <> <> <> <> <>
  1788 43 -1.728270 19.465773 14.411842 305 " " T "A" 21 0.30000 0.30000 "THR " " H  " 1 0 0 FFFFFF  H1788  0 1 -14.459721 15.876306 1.6708403 0 <> 1788 1 1788 1788 <> <> <> <> <> <> <> <>
  1789 41 -3.329246 19.974030 12.198568 305 " " T "A" 21 0.06000 0.06000 "THR " " HA " 1 0 0 FFFFFF  H1789  0 1 -2.689624 2.7169355 -0.15893455 0 <> 1789 1 1789 1789 <> <> <> <> <> <> <> <>
  1790 41 -3.583660 17.467343 12.371336 305 " " T "A" 21 0.06000 0.06000 "THR " " HB " 1 0 0 FFFFFF  H1790  0 1 0.21057728 6.1342481 0.60696092 0 <> 1790 1 1790 1790 <> <> <> <> <> <> <> <>
  1791 25 -4.976059 21.288358 13.415896 306 " " G "A" 38 -0.50000 -0.50000 "GLY " " N  " 7 0 0 2F2FFF  N1791  2 1 -2.9825965 -1.6891423 -5.8703776 1 <> 1791 1 1791 1791 10.98 1499 1371 1300 286 -87 -91 <>
  1792 3 -5.573682 22.490154 13.858119 306 " " G "A" 2 0.08000 0.08000 "GLY " " CA " 6 0 0 A0A0A0  C1792  2 1 8.8323045 -5.3332563 6.2759698 2 <> 1792 1 1792 1792 11.16 1519 1389 1334 300 -114 -134 <>
  1793 2 -4.579022 23.666667 13.605555 306 " " G "A" 2 0.50000 0.50000 "GLY " " C  " 6 0 0 A0A0A0  C1793  2 1 -5.8411882 8.0368184 -0.35868729 0 <> 1793 1 1793 1793 11.34 1538 1382 1388 281 -155 -156 <>
  1794 15 -4.268397 24.036134 12.507897 306 " " G "A" 75 -0.50000 -0.50000 "GLY " " O  " 8 0 0 FF5757  O1794  2 1 -5.0031777 -5.6113269 6.5547055 0 <> 1794 1 1794 1794 11.16 1515 1333 1392 248 -157 -133 <>
  1795 43 -5.252361 21.069939 12.469297 306 " " G "A" 21 0.30000 0.30000 "GLY " " H  " 1 0 0 FFFFFF  H1795  2 1 6.9280414 19.165611 -13.575199 0 <> 1795 1 1795 1795 <> <> <> <> <> <> <> <>
  1796 41 -6.502238 22.641778 13.307763 306 " " G "A" 21 0.06000 0.06000 "GLY " " HA2" 1 0 0 FFFFFF  H1796  2 1 -2.10675 -26.811862 18.814811 0 <> 1796 1 1796 1796 <> <> <> <> <> <> <> <>
  1797 41 -5.851030 22.363959 14.904662 306 " " G "A" 21 0.06000 0.06000 "GLY " " HA3" 1 0 0 FFFFFF  H1797  2 1 -23.620175 -4.5425086 -2.2290411 0 <> 1797 1 1797 1797 <> <> <> <> <> <> <> <>
  1798 25 -4.119879 24.167530 14.754205 307 " " L "A" 38 -0.50000 -0.50000 "LEU " " N  " 7 0 0 2F2FFF  N1798  2 1 -4.818798 -2.1194451 -5.7979308 1 <> 1798 1 1798 1798 11.17 1515 1366 1365 300 -186 -202 <>
  1799 3 -3.235615 25.382534 14.837921 307 " " L "A" 2 0.14000 0.14000 "LEU " " CA " 6 0 0 A0A0A0  C1799  2 1 0.60659326 -8.0503612 0.05043566 1 <> 1799 1 1799 1799 10.4 1412 1237 1303 280 -223 -229 <>
  1800 2 -1.892108 24.914646 15.435606 307 " " L "A" 2 0.50000 0.50000 "LEU " " C  " 6 0 0 A0A0A0  C1800  2 1 3.7792222 4.9691241 1.8528473 0 <> 1800 1 1800 1800 11.61 1558 1421 1433 292 -240 -244 <>
  1801 15 -1.875133 24.437667 16.546069 307 " " L "A" 75 -0.50000 -0.50000 "LEU " " O  " 8 0 0 FF5757  O1801  2 1 -6.6734943 -1.5379843 -1.5336842 0 <> 1801 1 1801 1801 12.25 1642 1544 1470 330 -244 -268 <>
  1802 3 -3.936797 26.410126 15.755652 307 " " L "A" 2 -0.12000 -0.12000 "LEU " " CB " 6 0 0 A0A0A0  C1802  2 1 -7.8605253 -6.7867841 8.126152 2 <> 1802 1 1802 1802 11.44 1543 1347 1458 293 -251 -276 <>
  1803 3 -5.318771 26.889037 15.265190 307 " " L "A" 2 -0.06000 -0.06000 "LEU " " CG " 6 0 0 A0A0A0  C1803  2 1 -2.0236668 -7.9737667 -0.057643683 1 <> 1803 1 1803 1803 10.21 1382 1142 1355 265 -285 -301 <>
  1804 3 -5.733130 28.229277 16.024274 307 " " L "A" 2 -0.18000 -0.18000 "LEU " " CD2" 6 0 0 A0A0A0  C1804  2 1 2.8460128 1.2017103 -2.2058231 3 <> 1804 1 1804 1804 11.29 1526 1231 1534 227 -275 -261 <>
  1805 3 -5.481076 27.178022 13.773407 307 " " L "A" 2 -0.18000 -0.18000 "LEU " " CD1" 6 0 0 A0A0A0  C1805  2 1 6.6598114 4.1070068 7.0230211 3 <> 1805 1 1805 1805 9.84 1334 1079 1324 287 -312 -357 <>
  1806 41 -3.073484 25.932769 13.911068 307 " " L "A" 21 0.06000 0.06000 "LEU " " HA " 1 0 0 FFFFFF  H1806  2 1 6.9995204 -16.76503 -4.0048281 0 <> 1806 1 1806 1806 <> <> <> <> <> <> <> <>
  1807 41 -3.212490 27.217916 15.860293 307 " " L "A" 21 0.06000 0.06000 "LEU " " HB3" 1 0 0 FFFFFF  H1807  2 1 -14.301227 1.2144593 -9.0589271 0 <> 1807 1 1807 1807 <> <> <> <> <> <> <> <>
  1808 41 -4.051975 26.044004 16.775843 307 " " L "A" 21 0.06000 0.06000 "LEU " " HB2" 1 0 0 FFFFFF  H1808  2 1 -17.498679 7.4592238 12.150602 0 <> 1808 1 1808 1808 <> <> <> <> <> <> <> <>
  1809 41 -6.002392 26.128485 15.642444 307 " " L "A" 21 0.06000 0.06000 "LEU " " HG " 1 0 0 FFFFFF  H1809  2 1 -8.1024372 -5.7577985 -6.6056285 0 <> 1809 1 1809 1809 <> <> <> <> <> <> <> <>
  1810 41 -6.780787 28.488102 15.870895 307 " " L "A" 21 0.06000 0.06000 "LEU " "HD21" 1 0 0 FFFFFF  H1810  2 1 7.2659422 7.2209441 -22.238769 0 <> 1810 1 1810 1810 <> <> <> <> <> <> <> <>
  1811 41 -5.611068 28.231268 17.107417 307 " " L "A" 21 0.06000 0.06000 "LEU " "HD22" 1 0 0 FFFFFF  H1811  2 1 28.581884 -2.9386524 -5.0984131 0 <> 1811 1 1811 1811 <> <> <> <> <> <> <> <>
  1812 41 -5.132523 29.081417 15.706104 307 " " L "A" 21 0.06000 0.06000 "LEU " "HD23" 1 0 0 FFFFFF  H1812  2 1 4.7515713 0.26720351 -1.1115647 0 <> 1812 1 1812 1812 <> <> <> <> <> <> <> <>
  1813 41 -6.361045 27.786871 13.565895 307 " " L "A" 21 0.06000 0.06000 "LEU " "HD11" 1 0 0 FFFFFF  H1813  2 1 -3.0202938 -11.166996 3.2577918 0 <> 1813 1 1813 1813 <> <> <> <> <> <> <> <>
  1814 41 -4.675178 27.834126 13.444522 307 " " L "A" 21 0.06000 0.06000 "LEU " "HD12" 1 0 0 FFFFFF  H1814  2 1 -19.159503 32.190817 -0.21917626 0 <> 1814 1 1814 1814 <> <> <> <> <> <> <> <>
  1815 41 -5.441831 26.282578 13.153139 307 " " L "A" 21 0.06000 0.06000 "LEU " "HD13" 1 0 0 FFFFFF  H1815  2 1 -6.0869537 -3.3437816 16.972773 0 <> 1815 1 1815 1815 <> <> <> <> <> <> <> <>
  1816 43 -4.452653 23.735976 15.604570 307 " " L "A" 21 0.30000 0.30000 "LEU " " H  " 1 0 0 FFFFFF  H1816  2 1 8.5402035 11.68914 6.4376064 0 <> 1816 1 1816 1816 <> <> <> <> <> <> <> <>
  1817 25 -0.754576 25.007872 14.708087 308 " " Y "A" 38 -0.50000 -0.50000 "TYR " " N  " 7 0 0 2F2FFF  N1817  2 1 5.0893735 1.6231298 -1.5238632 1 <> 1817 1 1817 1817 10.95 1465 1319 1376 261 -249 -232 <>
  1818 3 0.481070 24.378730 15.118949 308 " " Y "A" 2 0.14000 0.14000 "TYR " " CA " 6 0 0 A0A0A0  C1818  2 1 1.0009353 -2.6065408 -2.0571115 1 <> 1818 1 1818 1818 11.25 1492 1387 1395 272 -266 -247 <>
  1819 2 1.662258 25.234877 14.655867 308 " " Y "A" 2 0.50000 0.50000 "TYR " " C  " 6 0 0 A0A0A0  C1819  2 1 0.28106779 -2.7760893 -0.58708076 0 <> 1819 1 1819 1819 12.32 1607 1491 1581 236 -291 -266 <>
  1820 15 1.588936 25.884370 13.591152 308 " " Y "A" 75 -0.50000 -0.50000 "TYR " " O  " 8 0 0 FF5757  O1820  2 1 6.9318365 -1.4787654 -0.80694627 0 <> 1820 1 1820 1820 13.81 1798 1633 1817 199 -286 -253 <>
  1821 2 0.237364 22.112032 11.003290 308 " " Y "A" 2 -0.11500 -0.11500 "TYR " " CE1" 6 0 0 A0A0A0  C1821  2 1 -3.4979002 5.3353146 -0.053957669 1 <> 1821 1 1821 1821 9.65 1307 1149 1209 199 -160 -85 <>
  1822 2 2.579397 21.881173 11.728936 308 " " Y "A" 2 -0.11500 -0.11500 "TYR " " CE2" 6 0 0 A0A0A0  C1822  2 1 -1.2698913 -5.464608 -6.5524044 1 <> 1822 1 1822 1822 11.24 1481 1371 1419 198 -195 -112 <>
  1823 2 1.596124 21.878801 10.727353 308 " " Y "A" 2 0.15000 0.15000 "TYR " " CZ " 6 0 0 A0A0A0  C1823  2 1 2.3151735 -3.3883981 -5.2893194 0 <> 1823 1 1823 1823 10.43 1394 1248 1320 184 -166 -80 <>
  1824 16 1.986049 21.593181 9.496754 308 " " Y "A" 75 -0.58500 -0.58500 "TYR " " OH " 8 0 0 FF5757  O1824  2 1 9.5428383 7.1459038 -4.2458345 1 <> 1824 1 1824 1824 11.13 1483 1319 1426 155 -144 -47 <>
  1825 3 0.460153 22.877262 14.720977 308 " " Y "A" 2 -0.00500 -0.00500 "TYR " " CB " 6 0 0 A0A0A0  C1825  2 1 -5.2851372 -4.6052214 -1.2103697 2 <> 1825 1 1825 1825 10.72 1431 1353 1290 285 -235 -202 <>
  1826 2 0.857762 22.446297 13.380539 308 " " Y "A" 2 -0.11500 -0.11500 "TYR " " CG " 6 0 0 A0A0A0  C1826  2 1 2.0309199 -4.0138437 1.4348435 0 <> 1826 1 1826 1826 10.72 1431 1327 1317 247 -211 -156 <>
  1827 2 -0.136250 22.394910 12.372227 308 " " Y "A" 2 -0.11500 -0.11500 "TYR " " CD1" 6 0 0 A0A0A0  C1827  2 1 -1.0709941 11.475664 8.3526307 1 <> 1827 1 1827 1827 10.17 1373 1236 1255 231 -180 -122 <>
  1828 2 2.230713 22.183495 13.040247 308 " " Y "A" 2 -0.11500 -0.11500 "TYR " " CD2" 6 0 0 A0A0A0  C1828  2 1 -5.2114744 -3.8187146 -0.7599052 1 <> 1828 1 1828 1828 12.84 1684 1594 1601 230 -219 -151 <>
  1829 41 -0.545084 22.130999 10.259101 308 " " Y "A" 21 0.11500 0.11500 "TYR " " HE1" 1 0 0 FFFFFF  H1829  2 1 -1.0774619 -1.3423691 -2.769018 0 <> 1829 1 1829 1829 <> <> <> <> <> <> <> <>
  1830 41 3.580229 21.535018 11.517009 308 " " Y "A" 21 0.11500 0.11500 "TYR " " HE2" 1 0 0 FFFFFF  H1830  2 1 4.8094678 16.400941 -13.556926 0 <> 1830 1 1830 1830 <> <> <> <> <> <> <> <>
  1831 42 2.927424 21.552840 9.424555 308 " " Y "A" 21 0.43500 0.43500 "TYR " " HH " 1 0 0 FFFFFF  H1831  2 1 9.7006748 0.43029098 1.5643791 0 <> 1831 1 1831 1831 <> <> <> <> <> <> <> <>
  1832 43 -0.764581 25.464452 13.807234 308 " " Y "A" 21 0.30000 0.30000 "TYR " " H  " 1 0 0 FFFFFF  H1832  2 1 14.135843 10.386346 2.8171429 0 <> 1832 1 1832 1832 <> <> <> <> <> <> <> <>
  1833 41 0.532608 24.408701 16.207319 308 " " Y "A" 21 0.06000 0.06000 "TYR " " HA " 1 0 0 FFFFFF  H1833  2 1 -12.286916 -35.50416 -0.52194828 0 <> 1833 1 1833 1833 <> <> <> <> <> <> <> <>
  1834 41 -0.517854 22.479216 14.991464 308 " " Y "A" 21 0.06000 0.06000 "TYR " " HB3" 1 0 0 FFFFFF  H1834  2 1 -3.9112165 -0.92116567 9.1788731 0 <> 1834 1 1834 1834 <> <> <> <> <> <> <> <>
  1835 41 1.118890 22.273790 15.345467 308 " " Y "A" 21 0.06000 0.06000 "TYR " " HB2" 1 0 0 FFFFFF  H1835  2 1 11.77127 -2.1850691 -16.863429 0 <> 1835 1 1835 1835 <> <> <> <> <> <> <> <>
  1836 41 -1.160316 22.680266 12.562644 308 " " Y "A" 21 0.11500 0.11500 "TYR " " HD1" 1 0 0 FFFFFF  H1836  2 1 2.5176444 27.5524 3.5601729 0 <> 1836 1 1836 1836 <> <> <> <> <> <> <> <>
  1837 41 2.956086 22.210297 13.839946 308 " " Y "A" 21 0.11500 0.11500 "TYR " " HD2" 1 0 0 FFFFFF  H1837  2 1 -15.733201 6.7704749 8.429003 0 <> 1837 1 1837 1837 <> <> <> <> <> <> <> <>
  1838 25 2.802110 25.280924 15.373926 309 " " K "A" 38 -0.50000 -0.50000 "LYS " " N  " 7 0 0 2F2FFF  N1838  2 1 5.0209878 1.5514742 2.918117 1 <> 1838 1 1838 1838 12.98 1673 1604 1655 250 -317 -296 <>
  1839 3 4.037665 25.916267 15.073646 309 " " K "A" 2 0.14000 0.14000 "LYS " " CA " 6 0 0 A0A0A0  C1839  2 1 -5.3425841 1.0946232 -4.5669344 1 <> 1839 1 1839 1839 13.76 1746 1680 1803 216 -339 -318 <>
  1840 2 4.953329 24.922127 14.440393 309 " " K "A" 2 0.50000 0.50000 "LYS " " C  " 6 0 0 A0A0A0  C1840  2 1 -2.2896584 2.0320556 -0.22989821 0 <> 1840 1 1840 1840 13.74 1732 1694 1794 206 -322 -282 <>
  1841 15 5.075917 23.747334 14.907650 309 " " K "A" 75 -0.50000 -0.50000 "LYS " " O  " 8 0 0 FF5757  O1841  2 1 1.8879914 0.3393262 -6.8877185 0 <> 1841 1 1841 1841 14.17 1789 1795 1801 242 -319 -271 <>
  1842 32 7.167831 29.583904 18.669771 309 " " K "A" 38 -0.30000 -0.30000 "LYS " " NZ " 7 1 0 2F2FFF  N1842  2 1 5.5188888 -0.14250607 4.8719209 3 <> 1842 1 1842 1842 35.69 4377 4441 4741 184 -528 -616 <>
  1843 3 4.550339 26.517433 16.327629 309 " " K "A" 2 -0.12000 -0.12000 "LYS " " CB " 6 0 0 A0A0A0  C1843  2 1 0.19379249 5.828404 0.77004071 2 <> 1843 1 1843 1843 14.69 1842 1817 1921 237 -385 -388 <>
  1844 3 4.246586 28.073626 16.616242 309 " " K "A" 2 -0.12000 -0.12000 "LYS " " CG " 6 0 0 A0A0A0  C1844  2 1 0.50419669 -9.2415382 8.6176096 2 <> 1844 1 1844 1844 19.17 2379 2345 2559 194 -409 -423 <>
  1845 3 5.011158 28.750854 17.819132 309 " " K "A" 2 -0.12000 -0.12000 "LYS " " CD " 6 0 0 A0A0A0  C1845  2 1 7.3003537 -2.545166 0.25641783 2 <> 1845 1 1845 1845 25.06 3100 3115 3307 216 -458 -500 <>
  1846 3 6.442145 29.265980 17.399468 309 " " K "A" 2 0.19000 0.19000 "LYS " " CE " 6 0 0 A0A0A0  C1846  2 1 2.3916778 0.73057289 2.3858925 2 <> 1846 1 1846 1846 28.79 3541 3537 3862 167 -478 -539 <>
  1847 44 7.112734 28.734272 19.213087 309 " " K "A" 21 0.33000 0.33000 "LYS " " HZ1" 1 0 0 FFFFFF  H1847  2 1 -33.75202 1.5231919 3.4942637 0 <> 1847 1 1847 1847 <> <> <> <> <> <> <> <>
  1848 44 8.119586 29.854402 18.467051 309 " " K "A" 21 0.33000 0.33000 "LYS " " HZ2" 1 0 0 FFFFFF  H1848  2 1 5.5453157 -0.34606006 4.7244552 0 <> 1848 1 1848 1848 <> <> <> <> <> <> <> <>
  1849 44 6.807594 30.405157 19.134392 309 " " K "A" 21 0.33000 0.33000 "LYS " " HZ3" 1 0 0 FFFFFF  H1849  2 1 20.400981 20.386226 -19.875466 0 <> 1849 1 1849 1849 <> <> <> <> <> <> <> <>
  1850 43 2.795582 24.809668 16.267219 309 " " K "A" 21 0.30000 0.30000 "LYS " " H  " 1 0 0 FFFFFF  H1850  2 1 -7.5335854 -18.558747 -7.7827604 0 <> 1850 1 1850 1850 <> <> <> <> <> <> <> <>
  1851 41 3.921128 26.724735 14.351911 309 " " K "A" 21 0.06000 0.06000 "LYS " " HA " 1 0 0 FFFFFF  H1851  2 1 9.9609894 24.309217 18.966368 0 <> 1851 1 1851 1851 <> <> <> <> <> <> <> <>
  1852 41 5.639310 26.471415 16.338810 309 " " K "A" 21 0.06000 0.06000 "LYS " " HB3" 1 0 0 FFFFFF  H1852  2 1 0.030340717 0.3422003 -5.8920598 0 <> 1852 1 1852 1852 <> <> <> <> <> <> <> <>
  1853 41 4.242911 25.929209 17.192256 309 " " K "A" 21 0.06000 0.06000 "LYS " " HB2" 1 0 0 FFFFFF  H1853  2 1 0.62156941 2.0714257 -1.6338061 0 <> 1853 1 1853 1853 <> <> <> <> <> <> <> <>
  1854 41 3.211017 28.085669 16.956162 309 " " K "A" 21 0.06000 0.06000 "LYS " " HG3" 1 0 0 FFFFFF  H1854  2 1 2.2854231 -0.89233955 13.748302 0 <> 1854 1 1854 1854 <> <> <> <> <> <> <> <>
  1855 41 4.331544 28.690137 15.721372 309 " " K "A" 21 0.06000 0.06000 "LYS " " HG2" 1 0 0 FFFFFF  H1855  2 1 -1.5583696 11.607401 22.785439 0 <> 1855 1 1855 1855 <> <> <> <> <> <> <> <>
  1856 41 5.055693 28.086079 18.681797 309 " " K "A" 21 0.06000 0.06000 "LYS " " HD3" 1 0 0 FFFFFF  H1856  2 1 -2.1907366 -12.834514 -7.1826396 0 <> 1856 1 1856 1856 <> <> <> <> <> <> <> <>
  1857 41 4.454925 29.641449 18.111616 309 " " K "A" 21 0.06000 0.06000 "LYS " " HD2" 1 0 0 FFFFFF  H1857  2 1 26.836682 12.911563 -9.6550416 0 <> 1857 1 1857 1857 <> <> <> <> <> <> <> <>
  1858 41 7.122286 28.644732 16.816751 309 " " K "A" 21 0.06000 0.06000 "LYS " " HE2" 1 0 0 FFFFFF  H1858  2 1 -4.7773194 14.01702 -20.146627 0 <> 1858 1 1858 1858 <> <> <> <> <> <> <> <>
  1859 41 6.295851 30.126143 16.746154 309 " " K "A" 21 0.06000 0.06000 "LYS " " HE3" 1 0 0 FFFFFF  H1859  2 1 18.219479 11.914863 13.566991 0 <> 1859 1 1859 1859 <> <> <> <> <> <> <> <>
  1860 25 5.514432 25.295167 13.293160 310 " " S "A" 38 -0.50000 -0.50000 "SER " " N  " 7 0 0 2F2FFF  N1860  2 1 6.7836351 1.5804142 -0.49298923 1 <> 1860 1 1860 1860 12.51 1566 1499 1687 160 -308 -261 <>
  1861 3 6.489589 24.551932 12.534012 310 " " S "A" 2 0.14000 0.14000 "SER " " CA " 6 0 0 A0A0A0  C1861  2 1 -4.8764899 6.5108825 -6.1654263 1 <> 1861 1 1861 1861 12.83 1591 1552 1733 146 -293 -234 <>
  1862 2 7.802557 25.435400 12.553932 310 " " S "A" 2 0.50000 0.50000 "SER " " C  " 6 0 0 A0A0A0  C1862  2 1 4.126015 1.5534273 4.4261484 0 <> 1862 1 1862 1862 13.76 1673 1649 1906 112 -314 -269 <>
  1863 15 7.906869 26.458188 11.902099 310 " " S "A" 75 -0.50000 -0.50000 "SER " " O  " 8 0 0 FF5757  O1863  2 1 -1.6295322 2.4096993 1.2303376 0 <> 1863 1 1863 1863 14.29 1740 1667 2023 69 -303 -264 <>
  1864 3 5.989275 24.178643 11.152507 310 " " S "A" 2 0.14500 0.14500 "SER " " CB " 6 0 0 A0A0A0  C1864  2 1 3.1365314 -10.885878 2.6656318 2 <> 1864 1 1864 1864 12.2 1531 1447 1658 120 -251 -177 <>
  1865 16 6.959257 23.485842 10.388667 310 " " S "A" 75 -0.68300 -0.68300 "SER " " OG " 8 0 0 FF5757  O1865  2 1 1.2618601 1.5581426 5.9004714 1 <> 1865 1 1865 1865 12.43 1543 1485 1695 106 -236 -157 <>
  1866 43 5.372850 26.263554 13.043588 310 " " S "A" 21 0.30000 0.30000 "SER " " H  " 1 0 0 FFFFFF  H1866  2 1 9.782756 8.1295045 23.217196 0 <> 1866 1 1866 1866 <> <> <> <> <> <> <> <>
  1867 41 6.678925 23.645797 13.109487 310 " " S "A" 21 0.06000 0.06000 "SER " " HA " 1 0 0 FFFFFF  H1867  2 1 6.2811636 18.072905 8.3689567 0 <> 1867 1 1867 1867 <> <> <> <> <> <> <> <>
  1868 41 5.532182 25.037275 10.660661 310 " " S "A" 21 0.06000 0.06000 "SER " " HB3" 1 0 0 FFFFFF  H1868  2 1 34.415412 14.391027 17.723571 0 <> 1868 1 1868 1868 <> <> <> <> <> <> <> <>
  1869 41 5.148579 23.493528 11.261785 310 " " S "A" 21 0.06000 0.06000 "SER " " HB2" 1 0 0 FFFFFF  H1869  2 1 5.493331 -14.994226 -4.9602431 0 <> 1869 1 1869 1869 <> <> <> <> <> <> <> <>
  1870 42 7.330766 22.730276 10.817772 310 " " S "A" 21 0.41800 0.41800 "SER " " HG " 1 0 0 FFFFFF  H1870  2 1 -24.381136 -9.9732527 7.7970757 0 <> 1870 1 1870 1870 <> <> <> <> <> <> <> <>
  1871 25 8.707568 25.045725 13.407179 311 " " K "A" 38 -0.50000 -0.50000 "LYS " " N  " 7 0 0 2F2FFF  N1871  0 1 -2.5305824 -0.24876945 3.19474 1 <> 1871 1 1871 1871 15.72 1891 1935 2146 133 -342 -305 <>
  1872 3 10.057366 25.485560 13.598930 311 " " K "A" 2 0.14000 0.14000 "LYS " " CA " 6 0 0 A0A0A0  C1872  0 1 4.8828041 -5.9247488 -8.6841014 1 <> 1872 1 1872 1872 17.03 2014 2090 2368 106 -369 -354 <>
  1873 2 10.111341 26.957258 14.256515 311 " " K "A" 2 0.50000 0.50000 "LYS " " C  " 6 0 0 A0A0A0  C1873  0 1 -0.60686797 7.031492 0.28096529 0 <> 1873 1 1873 1873 18.57 2210 2243 2604 87 -390 -396 <>
  1874 15 10.909348 27.226366 15.098442 311 " " K "A" 75 -0.50000 -0.50000 "LYS " " O  " 8 0 0 FF5757  O1874  0 1 5.0652746 -4.1644657 5.7123337 0 <> 1874 1 1874 1874 19.77 2369 2415 2728 122 -420 -436 <>
  1875 32 13.608617 26.242945 9.057652 311 " " K "A" 38 -0.30000 -0.30000 "LYS " " NZ " 7 1 0 2F2FFF  N1875  0 1 10.558237 5.7544347 -1.0749854 3 <> 1875 1 1875 1875 15.24 1681 1841 2267 -21 -256 -259 <>
  1876 3 10.843933 25.460948 12.294944 311 " " K "A" 2 -0.12000 -0.12000 "LYS " " CB " 6 0 0 A0A0A0  C1876  0 1 2.4759764 -0.10243757 -2.1396102 2 <> 1876 1 1876 1876 17.65 2069 2146 2491 61 -341 -326 <>
  1877 3 12.428910 25.472518 12.496770 311 " " K "A" 2 -0.12000 -0.12000 "LYS " " CG " 6 0 0 A0A0A0  C1877  0 1 -2.2187877 2.3744449 -2.5180027 2 <> 1877 1 1877 1877 22.23 2640 2771 3036 87 -330 -300 <>
  1878 3 12.973808 26.307520 11.339659 311 " " K "A" 2 -0.12000 -0.12000 "LYS " " CD " 6 0 0 A0A0A0  C1878  0 1 2.0846562 -3.8483995 -0.93468541 2 <> 1878 1 1878 1878 24.29 2855 3028 3346 54 -322 -308 <>
  1879 3 12.887588 25.495657 10.069307 311 " " K "A" 2 0.19000 0.19000 "LYS " " CE " 6 0 0 A0A0A0  C1879  0 1 7.2313526 -0.81502321 0.79359184 2 <> 1879 1 1879 1879 19.36 2241 2356 2759 1 -276 -265 <>
  1880 44 13.009391 26.987382 8.730779 311 " " K "A" 21 0.33000 0.33000 "LYS " " HZ1" 1 0 0 FFFFFF  H1880  0 1 19.172939 4.0216841 -20.813781 0 <> 1880 1 1880 1880 <> <> <> <> <> <> <> <>
  1881 44 14.576962 26.401074 9.297242 311 " " K "A" 21 0.33000 0.33000 "LYS " " HZ2" 1 0 0 FFFFFF  H1881  0 1 8.6181806 17.248282 -0.81978566 0 <> 1881 1 1881 1881 <> <> <> <> <> <> <> <>
  1882 44 13.607117 25.612165 8.268847 311 " " K "A" 21 0.33000 0.33000 "LYS " " HZ3" 1 0 0 FFFFFF  H1882  0 1 16.845205 -9.0099227 10.719605 0 <> 1882 1 1882 1882 <> <> <> <> <> <> <> <>
  1883 43 8.531413 24.126988 13.787960 311 " " K "A" 21 0.30000 0.30000 "LYS " " H  " 1 0 0 FFFFFF  H1883  0 1 18.44911 -14.881071 -22.404103 0 <> 1883 1 1883 1883 <> <> <> <> <> <> <> <>
  1884 41 10.552335 24.855570 14.337994 311 " " K "A" 21 0.06000 0.06000 "LYS " " HA " 1 0 0 FFFFFF  H1884  0 1 -0.97891564 -0.28386404 0.050030426 0 <> 1884 1 1884 1884 <> <> <> <> <> <> <> <>
  1885 41 10.613596 26.339950 11.692950 311 " " K "A" 21 0.06000 0.06000 "LYS " " HB3" 1 0 0 FFFFFF  H1885  0 1 -6.0927678 0.37410446 1.8348072 0 <> 1885 1 1885 1885 <> <> <> <> <> <> <> <>
  1886 41 10.681561 24.530943 11.750129 311 " " K "A" 21 0.06000 0.06000 "LYS " " HB2" 1 0 0 FFFFFF  H1886  0 1 -24.730079 4.5511076 -1.9750781 0 <> 1886 1 1886 1886 <> <> <> <> <> <> <> <>
  1887 41 12.836792 24.462990 12.547678 311 " " K "A" 21 0.06000 0.06000 "LYS " " HG3" 1 0 0 FFFFFF  H1887  0 1 -15.124335 -1.3929858 26.173144 0 <> 1887 1 1887 1887 <> <> <> <> <> <> <> <>
  1888 41 12.659320 26.093201 13.362660 311 " " K "A" 21 0.06000 0.06000 "LYS " " HG2" 1 0 0 FFFFFF  H1888  0 1 24.852028 -1.6249628 -6.8546081 0 <> 1888 1 1888 1888 <> <> <> <> <> <> <> <>
  1889 41 13.987088 26.382533 11.734296 311 " " K "A" 21 0.06000 0.06000 "LYS " " HD3" 1 0 0 FFFFFF  H1889  0 1 7.7985415 -7.4525303 -14.920793 0 <> 1889 1 1889 1889 <> <> <> <> <> <> <> <>
  1890 41 12.494113 27.278329 11.215090 311 " " K "A" 21 0.06000 0.06000 "LYS " " HD2" 1 0 0 FFFFFF  H1890  0 1 -25.334303 -18.033281 -5.8965059 0 <> 1890 1 1890 1890 <> <> <> <> <> <> <> <>
  1891 41 13.451450 24.576398 10.227810 311 " " K "A" 21 0.06000 0.06000 "LYS " " HE2" 1 0 0 FFFFFF  H1891  0 1 -11.495516 -8.8914913 20.572472 0 <> 1891 1 1891 1891 <> <> <> <> <> <> <> <>
  1892 41 11.912684 25.306690 9.619914 311 " " K "A" 21 0.06000 0.06000 "LYS " " HE3" 1 0 0 FFFFFF  H1892  0 1 1.9347215 16.280164 5.0956282 0 <> 1892 1 1892 1892 <> <> <> <> <> <> <> <>
  1893 25 9.169899 27.889672 13.842724 312 " " N "A" 38 -0.50000 -0.50000 "ASN " " N  " 7 0 0 2F2FFF  N1893  0 1 -3.8244761 -4.2129248 3.8412368 1 <> 1893 1 1893 1893 17.92 2125 2102 2584 34 -372 -385 <>
  1894 3 9.065040 29.275125 14.111764 312 " " N "A" 2 0.14000 0.14000 "ASN " " CA " 6 0 0 A0A0A0  C1894  0 1 2.091856 -0.61158721 0.88630391 1 <> 1894 1 1894 1894 19.62 2343 2267 2845 14 -389 -422 <>
  1895 2 7.710299 29.814164 13.565768 312 " " N "A" 2 0.50000 0.50000 "ASN " " C  " 6 0 0 A0A0A0  C1895  0 1 1.1710167 6.1411371 0.4687634 0 <> 1895 1 1895 1895 19.07 2317 2152 2776 3 -361 -377 <>
  1896 15 7.183854 30.825713 14.070254 312 " " N "A" 75 -0.50000 -0.50000 "ASN " " O  " 8 0 0 FF5757  O1896  0 1 -5.8934134 -3.890333 -0.64294066 0 <> 1896 1 1896 1896 19.94 2434 2206 2935 -21 -365 -391 <>
  1897 3 10.253258 30.017232 13.586342 312 " " N "A" 2 -0.12000 -0.12000 "ASN " " CB " 6 0 0 A0A0A0  C1897  0 1 4.1665407 0.37915103 4.569046 2 <> 1897 1 1897 1897 20.47 2409 2335 3033 -36 -395 -455 <>
  1898 2 10.427983 31.485254 13.999403 312 " " N "A" 2 0.50000 0.50000 "ASN " " CG " 6 0 0 A0A0A0  C1898  0 1 1.7466991 -0.29444651 0.84229725 0 <> 1898 1 1898 1898 23.2 2704 2725 3385 -22 -435 -518 <>
  1899 15 9.998683 32.400332 13.343838 312 " " N "A" 75 -0.50000 -0.50000 "ASN " " OD1" 8 0 0 FF5757  O1899  0 1 0.59825019 -2.7836014 -3.0293759 0 <> 1899 1 1899 1899 26.43 3110 3176 3755 24 -475 -565 <>
  1900 25 11.145514 31.752450 15.125554 312 " " N "A" 38 -0.76000 -0.76000 "ASN " " ND2" 7 0 0 2F2FFF  N1900  0 1 3.8662072 1.6688902 0.85429105 2 <> 1900 1 1900 1900 25.77 2988 3045 3760 -60 -424 -521 <>
  1901 41 10.166466 30.056325 12.500508 312 " " N "A" 21 0.06000 0.06000 "ASN " " HB3" 1 0 0 FFFFFF  H1901  0 1 -24.674283 -33.041334 5.6711247 0 <> 1901 1 1901 1901 <> <> <> <> <> <> <> <>
  1902 41 11.184628 29.487294 13.785868 312 " " N "A" 21 0.06000 0.06000 "ASN " " HB2" 1 0 0 FFFFFF  H1902  0 1 5.9354456 6.1917538 11.750066 0 <> 1902 1 1902 1902 <> <> <> <> <> <> <> <>
  1903 43 11.298619 32.676788 15.502728 312 " " N "A" 21 0.38000 0.38000 "ASN " "HD22" 1 0 0 FFFFFF  H1903  0 1 -6.8329152 3.9529411 -0.40009683 0 <> 1903 1 1903 1903 <> <> <> <> <> <> <> <>
  1904 43 11.608191 31.035461 15.665888 312 " " N "A" 21 0.38000 0.38000 "ASN " "HD21" 1 0 0 FFFFFF  H1904  0 1 -7.2967226 -14.035342 -10.425627 0 <> 1904 1 1904 1904 <> <> <> <> <> <> <> <>
  1905 43 8.616648 27.611919 13.044688 312 " " N "A" 21 0.30000 0.30000 "ASN " " H  " 1 0 0 FFFFFF  H1905  0 1 -18.700679 8.1574512 9.8489584 0 <> 1905 1 1905 1905 <> <> <> <> <> <> <> <>
  1906 41 9.022467 29.372953 15.196529 312 " " N "A" 21 0.06000 0.06000 "ASN " " HA " 1 0 0 FFFFFF  H1906  0 1 -9.6399934 -4.3762454 0.76535803 0 <> 1906 1 1906 1906 <> <> <> <> <> <> <> <>
  1907 25 7.193685 29.247691 12.484121 313 " " I "A" 38 -0.50000 -0.50000 "ILE " " N  " 7 0 0 2F2FFF  N1907  2 1 -2.5117157 -3.3872257 -2.9675762 1 <> 1907 1 1907 1907 17.53 2152 1980 2529 24 -335 -324 <>
  1908 3 6.123149 29.759876 11.727904 313 " " I "A" 2 0.14000 0.14000 "ILE " " CA " 6 0 0 A0A0A0  C1908  2 1 -0.96621948 -1.7730793 -1.504726 1 <> 1908 1 1908 1908 17.21 2149 1906 2483 18 -311 -282 <>
  1909 2 4.918285 29.102929 12.411242 313 " " I "A" 2 0.50000 0.50000 "ILE " " C  " 6 0 0 A0A0A0  C1909  2 1 -0.46909961 0.61316576 0.5851906 0 <> 1909 1 1909 1909 16.05 2026 1792 2281 67 -317 -284 <>
  1910 15 4.850119 27.921201 12.616134 313 " " I "A" 75 -0.50000 -0.50000 "ILE " " O  " 8 0 0 FF5757  O1910  2 1 -7.6990634 0.044662764 -0.41046958 0 <> 1910 1 1910 1910 15.99 2018 1836 2222 98 -313 -277 <>
  1911 3 6.380553 29.372953 10.213470 313 " " I "A" 2 -0.06000 -0.06000 "ILE " " CB " 6 0 0 A0A0A0  C1911  2 1 2.5126807 0.78384174 -1.4609162 1 <> 1911 1 1911 1911 16.95 2129 1868 2445 -5 -270 -218 <>
  1912 3 7.594494 30.081145 9.555219 313 " " I "A" 2 -0.12000 -0.12000 "ILE " " CG1" 6 0 0 A0A0A0  C1912  2 1 2.4622778 -2.2085169 -6.0922636 2 <> 1912 1 1912 1912 19.2 2391 2120 2783 -54 -256 -211 <>
  1913 3 5.074031 29.348642 9.354422 313 " " I "A" 2 -0.18000 -0.18000 "ILE " " CG2" 6 0 0 A0A0A0  C1913  2 1 3.8646442 -3.6695889 6.3326458 3 <> 1913 1 1913 1913 16.62 2125 1799 2391 -4 -251 -178 <>
  1914 3 8.322200 29.215188 8.508763 313 " " I "A" 2 -0.18000 -0.18000 "ILE " " CD1" 6 0 0 A0A0A0  C1914  2 1 3.8916108 -4.2392441 1.0544419 3 <> 1914 1 1914 1914 19.08 2380 2115 2754 -71 -217 -159 <>
  1915 41 6.622021 28.312991 10.292681 313 " " I "A" 21 0.06000 0.06000 "ILE " " HB " 1 0 0 FFFFFF  H1915  2 1 14.43969 1.2847657 -31.115847 0 <> 1915 1 1915 1915 <> <> <> <> <> <> <> <>
  1916 41 8.286989 30.341998 10.355534 313 " " I "A" 21 0.06000 0.06000 "ILE " "HG13" 1 0 0 FFFFFF  H1916  2 1 1.639669 4.7363276 -7.644053 0 <> 1916 1 1916 1916 <> <> <> <> <> <> <> <>
  1917 41 7.250249 31.052033 9.198899 313 " " I "A" 21 0.06000 0.06000 "ILE " "HG12" 1 0 0 FFFFFF  H1917  2 1 -10.067451 -5.7102598 -3.5284642 0 <> 1917 1 1917 1917 <> <> <> <> <> <> <> <>
  1918 41 4.497426 30.273241 9.381716 313 " " I "A" 21 0.06000 0.06000 "ILE " "HG21" 1 0 0 FFFFFF  H1918  2 1 21.391965 7.2810881 5.6486989 0 <> 1918 1 1918 1918 <> <> <> <> <> <> <> <>
  1919 41 5.274927 29.345684 8.283098 313 " " I "A" 21 0.06000 0.06000 "ILE " "HG22" 1 0 0 FFFFFF  H1919  2 1 1.5901272 -1.3808691 5.8998282 0 <> 1919 1 1919 1919 <> <> <> <> <> <> <> <>
  1920 41 4.448120 28.499655 9.629297 313 " " I "A" 21 0.06000 0.06000 "ILE " "HG23" 1 0 0 FFFFFF  H1920  2 1 -1.3496489 4.9665458 21.133116 0 <> 1920 1 1920 1920 <> <> <> <> <> <> <> <>
  1921 41 7.718129 28.861102 7.673404 313 " " I "A" 21 0.06000 0.06000 "ILE " "HD11" 1 0 0 FFFFFF  H1921  2 1 -18.406653 -34.869497 30.16224 0 <> 1921 1 1921 1921 <> <> <> <> <> <> <> <>
  1922 41 9.139129 29.757579 8.032802 313 " " I "A" 21 0.06000 0.06000 "ILE " "HD12" 1 0 0 FFFFFF  H1922  2 1 3.0876688 -7.1104277 -3.5973049 0 <> 1922 1 1922 1922 <> <> <> <> <> <> <> <>
  1923 41 8.845147 28.374012 8.963784 313 " " I "A" 21 0.06000 0.06000 "ILE " "HD13" 1 0 0 FFFFFF  H1923  2 1 1.0344181 -3.0658782 6.5072777 0 <> 1923 1 1923 1923 <> <> <> <> <> <> <> <>
  1924 43 7.695380 28.430878 12.165972 313 " " I "A" 21 0.30000 0.30000 "ILE " " H  " 1 0 0 FFFFFF  H1924  2 1 -4.212083 -17.614472 30.87786 0 <> 1924 1 1924 1924 <> <> <> <> <> <> <> <>
  1925 41 5.922329 30.826785 11.825213 313 " " I "A" 21 0.06000 0.06000 "ILE " " HA " 1 0 0 FFFFFF  H1925  2 1 16.04379 1.8888929 -6.5510055 0 <> 1925 1 1925 1925 <> <> <> <> <> <> <> <>
  1926 25 3.923622 30.005437 12.702097 314 " " I "A" 38 -0.50000 -0.50000 "ILE " " N  " 7 0 0 2F2FFF  N1926  2 1 4.8213541 6.6067076 0.33287514 1 <> 1926 1 1926 1926 14.16 1806 1521 2053 73 -324 -294 <>
  1927 3 2.544055 29.534962 13.018167 314 " " I "A" 2 0.14000 0.14000 "ILE " " CA " 6 0 0 A0A0A0  C1927  2 1 -0.43754913 6.8180025 -2.4436715 1 <> 1927 1 1927 1927 13.68 1766 1485 1944 113 -321 -290 <>
  1928 2 1.925296 29.130594 11.711697 314 " " I "A" 2 0.50000 0.50000 "ILE " " C  " 6 0 0 A0A0A0  C1928  2 1 2.192182 -4.05587 4.4806227 0 <> 1928 1 1928 1928 12.13 1593 1276 1738 103 -288 -231 <>
  1929 15 1.922461 29.928485 10.780282 314 " " I "A" 75 -0.50000 -0.50000 "ILE " " O  " 8 0 0 FF5757  O1929  2 1 1.5463413 4.1062041 -0.67991748 0 <> 1929 1 1929 1929 11.99 1587 1211 1758 74 -280 -208 <>
  1930 3 2.460940 31.021989 15.106759 314 " " I "A" 2 -0.12000 -0.12000 "ILE " " CG1" 6 0 0 A0A0A0  C1930  2 1 0.35858889 3.4734224 11.504566 2 <> 1930 1 1930 1930 18.16 2317 2048 2536 145 -384 -406 <>
  1931 3 0.218743 30.459158 13.899552 314 " " I "A" 2 -0.18000 -0.18000 "ILE " " CG2" 6 0 0 A0A0A0  C1931  2 1 3.9374092 -4.2234586 3.10781 3 <> 1931 1 1931 1931 16.88 2198 1892 2322 171 -336 -329 <>
  1932 3 1.787142 32.055549 16.027012 314 " " I "A" 2 -0.18000 -0.18000 "ILE " " CD1" 6 0 0 A0A0A0  C1932  2 1 -6.5291485 4.4341313 0.34954811 3 <> 1932 1 1932 1932 24.15 3071 2879 3227 193 -393 -425 <>
  1933 3 1.759435 30.720481 13.722109 314 " " I "A" 2 -0.06000 -0.06000 "ILE " " CB " 6 0 0 A0A0A0  C1933  2 1 1.1717301 -2.3227956 0.15035575 1 <> 1933 1 1933 1933 15.14 1959 1648 2147 132 -347 -338 <>
  1934 41 3.431501 31.503441 14.987083 314 " " I "A" 21 0.06000 0.06000 "ILE " "HG13" 1 0 0 FFFFFF  H1934  2 1 2.137335 0.58644063 14.315591 0 <> 1934 1 1934 1934 <> <> <> <> <> <> <> <>
  1935 41 2.674567 30.148926 15.723384 314 " " I "A" 21 0.06000 0.06000 "ILE " "HG12" 1 0 0 FFFFFF  H1935  2 1 -19.603963 -1.2842283 11.684254 0 <> 1935 1 1935 1935 <> <> <> <> <> <> <> <>
  1936 41 0.156920 29.448942 14.304210 314 " " I "A" 21 0.06000 0.06000 "ILE " "HG21" 1 0 0 FFFFFF  H1936  2 1 6.7055917 -13.244334 -18.989674 0 <> 1936 1 1936 1936 <> <> <> <> <> <> <> <>
  1937 41 -0.247378 31.155747 14.596397 314 " " I "A" 21 0.06000 0.06000 "ILE " "HG22" 1 0 0 FFFFFF  H1937  2 1 -1.0684721 10.686626 -15.145246 0 <> 1937 1 1937 1937 <> <> <> <> <> <> <> <>
  1938 41 -0.306016 30.507117 12.945388 314 " " I "A" 21 0.06000 0.06000 "ILE " "HG23" 1 0 0 FFFFFF  H1938  2 1 1.1524098 9.1454055 5.3114333 0 <> 1938 1 1938 1938 <> <> <> <> <> <> <> <>
  1939 41 2.307029 32.264360 16.962006 314 " " I "A" 21 0.06000 0.06000 "ILE " "HD11" 1 0 0 FFFFFF  H1939  2 1 -34.044141 -12.161546 19.355081 0 <> 1939 1 1939 1939 <> <> <> <> <> <> <> <>
  1940 41 1.697640 33.023645 15.534181 314 " " I "A" 21 0.06000 0.06000 "ILE " "HD12" 1 0 0 FFFFFF  H1940  2 1 11.724708 1.1820665 -9.3537842 0 <> 1940 1 1940 1940 <> <> <> <> <> <> <> <>
  1941 41 0.836960 31.681410 16.408163 314 " " I "A" 21 0.06000 0.06000 "ILE " "HD13" 1 0 0 FFFFFF  H1941  2 1 -10.40071 2.1574155 -11.536899 0 <> 1941 1 1941 1941 <> <> <> <> <> <> <> <>
  1942 43 4.005639 30.993082 12.507352 314 " " I "A" 21 0.30000 0.30000 "ILE " " H  " 1 0 0 FFFFFF  H1942  2 1 -4.3432175 6.7426748 -2.8372235 0 <> 1942 1 1942 1942 <> <> <> <> <> <> <> <>
  1943 41 2.556290 28.693859 13.711343 314 " " I "A" 21 0.06000 0.06000 "ILE " " HA " 1 0 0 FFFFFF  H1943  2 1 -3.5477142 7.9764817 -0.98311741 0 <> 1943 1 1943 1943 <> <> <> <> <> <> <> <>
  1944 41 1.789904 31.629365 13.121193 314 " " I "A" 21 0.06000 0.06000 "ILE " " HB " 1 0 0 FFFFFF  H1944  2 1 29.698823 9.4408977 19.389331 0 <> 1944 1 1944 1944 <> <> <> <> <> <> <> <>
  1945 25 1.407980 27.921079 11.574940 315 " " V "A" 38 -0.50000 -0.50000 "VAL " " N  " 7 0 0 2F2FFF  N1945  2 1 -3.3151833 -3.0997594 -1.5526942 1 <> 1945 1 1945 1945 11 1458 1174 1547 128 -268 -207 <>
  1946 3 0.900150 27.269085 10.443256 315 " " V "A" 2 0.14000 0.14000 "VAL " " CA " 6 0 0 A0A0A0  C1946  2 1 1.8394645 -2.4061184 5.613787 1 <> 1946 1 1946 1946 10.99 1473 1166 1536 117 -239 -157 <>
  1947 2 -0.428482 26.541525 10.922629 315 " " V "A" 2 0.50000 0.50000 "VAL " " C  " 6 0 0 A0A0A0  C1947  2 1 4.9485045 1.0013248 2.8871207 0 <> 1947 1 1947 1947 11.14 1500 1220 1512 152 -224 -150 <>
  1948 15 -0.863408 26.660448 12.098899 315 " " V "A" 75 -0.50000 -0.50000 "VAL " " O  " 8 0 0 FF5757  O1948  2 1 0.97158596 -0.76941846 7.2698114 0 <> 1948 1 1948 1948 10.79 1451 1214 1434 182 -227 -170 <>
  1949 3 1.896948 26.425626 9.676298 315 " " V "A" 2 -0.06000 -0.06000 "VAL " " CB " 6 0 0 A0A0A0  C1949  2 1 -3.0095259 0.43848396 8.0309307 1 <> 1949 1 1949 1949 11.93 1585 1293 1654 93 -218 -123 <>
  1950 3 2.455255 25.185709 10.474720 315 " " V "A" 2 -0.18000 -0.18000 "VAL " " CG2" 6 0 0 A0A0A0  C1950  2 1 3.9373313 -4.0792326 1.9030083 3 <> 1950 1 1950 1950 12.78 1680 1449 1726 116 -216 -130 <>
  1951 3 1.395906 25.971644 8.336923 315 " " V "A" 2 -0.18000 -0.18000 "VAL " " CG1" 6 0 0 A0A0A0  C1951  2 1 3.7339117 0.67515148 -8.4591028 3 <> 1951 1 1951 1951 13.36 1783 1465 1829 79 -190 -77 <>
  1952 41 2.764219 27.021449 9.391820 315 " " V "A" 21 0.06000 0.06000 "VAL " " HB " 1 0 0 FFFFFF  H1952  2 1 -16.685245 15.526239 -2.0609702 0 <> 1952 1 1952 1952 <> <> <> <> <> <> <> <>
  1953 41 1.642621 24.508085 10.736544 315 " " V "A" 21 0.06000 0.06000 "VAL " "HG21" 1 0 0 FFFFFF  H1953  2 1 17.119591 -22.371613 -4.5252129 0 <> 1953 1 1953 1953 <> <> <> <> <> <> <> <>
  1954 41 3.176943 24.716330 9.806178 315 " " V "A" 21 0.06000 0.06000 "VAL " "HG22" 1 0 0 FFFFFF  H1954  2 1 14.475747 0.89312127 9.7881304 0 <> 1954 1 1954 1954 <> <> <> <> <> <> <> <>
  1955 41 2.986321 25.355818 11.411273 315 " " V "A" 21 0.06000 0.06000 "VAL " "HG23" 1 0 0 FFFFFF  H1955  2 1 -30.026219 26.655566 15.579348 0 <> 1955 1 1955 1955 <> <> <> <> <> <> <> <>
  1956 41 0.791920 25.064533 8.358110 315 " " V "A" 21 0.06000 0.06000 "VAL " "HG11" 1 0 0 FFFFFF  H1956  2 1 7.7065422 -2.0144575 -10.364115 0 <> 1956 1 1956 1956 <> <> <> <> <> <> <> <>
  1957 41 0.739810 26.759610 7.967132 315 " " V "A" 21 0.06000 0.06000 "VAL " "HG12" 1 0 0 FFFFFF  H1957  2 1 13.870203 16.995199 8.3322156 0 <> 1957 1 1957 1957 <> <> <> <> <> <> <> <>
  1958 41 2.205087 25.854415 7.616100 315 " " V "A" 21 0.06000 0.06000 "VAL " "HG13" 1 0 0 FFFFFF  H1958  2 1 2.3866077 26.139383 -14.11288 0 <> 1958 1 1958 1958 <> <> <> <> <> <> <> <>
  1959 43 1.476234 27.318073 12.382296 315 " " V "A" 21 0.30000 0.30000 "VAL " " H  " 1 0 0 FFFFFF  H1959  2 1 -5.9072057 7.0502348 6.247354 0 <> 1959 1 1959 1959 <> <> <> <> <> <> <> <>
  1960 41 0.504174 27.994041 9.732097 315 " " V "A" 21 0.06000 0.06000 "VAL " " HA " 1 0 0 FFFFFF  H1960  2 1 -8.2524797 0.51012468 14.205856 0 <> 1960 1 1960 1960 <> <> <> <> <> <> <> <>
  1961 25 -1.185252 25.921501 10.002465 316 " " S "A" 38 -0.50000 -0.50000 "SER " " N  " 7 0 0 2F2FFF  N1961  2 1 -8.2804182 0.10205827 -5.6695485 1 <> 1961 1 1961 1961 10.52 1434 1128 1435 148 -208 -123 <>
  1962 3 -2.390858 25.212320 10.133380 316 " " S "A" 2 0.14000 0.14000 "SER " " CA " 6 0 0 A0A0A0  C1962  2 1 -3.8157789 1.3708323 -1.0520474 1 <> 1962 1 1962 1962 9.99 1370 1090 1335 174 -188 -115 <>
  1963 2 -2.572020 24.083541 9.198469 316 " " S "A" 2 0.50000 0.50000 "SER " " C  " 6 0 0 A0A0A0  C1963  2 1 -0.26651234 3.4258486 -2.3607997 0 <> 1963 1 1963 1963 10.34 1416 1147 1365 161 -156 -74 <>
  1964 15 -2.018747 24.187632 8.127742 316 " " S "A" 75 -0.50000 -0.50000 "SER " " O  " 8 0 0 FF5757  O1964  2 1 -0.25034234 1.0836523 -2.1621149 0 <> 1964 1 1964 1964 10.26 1409 1117 1371 133 -151 -50 <>
  1965 3 -3.610813 26.182725 10.307021 316 " " S "A" 2 0.14500 0.14500 "SER " " CB " 6 0 0 A0A0A0  C1965  2 1 -2.0520725 1.4946274 3.4184971 2 <> 1965 1 1965 1965 10.08 1388 1082 1362 184 -194 -124 <>
  1966 16 -3.646618 27.212268 9.357306 316 " " S "A" 75 -0.68300 -0.68300 "SER " " OG " 8 0 0 FF5757  O1966  2 1 1.0128782 -1.2826401 -0.57934777 1 <> 1966 1 1966 1966 10.38 1433 1085 1425 159 -194 -97 <>
  1967 41 -2.393432 24.694328 11.092426 316 " " S "A" 21 0.06000 0.06000 "SER " " HA " 1 0 0 FFFFFF  H1967  2 1 -10.820887 -2.3334503 -3.0715457 0 <> 1967 1 1967 1967 <> <> <> <> <> <> <> <>
  1968 41 -3.578528 26.657252 11.287773 316 " " S "A" 21 0.06000 0.06000 "SER " " HB3" 1 0 0 FFFFFF  H1968  2 1 14.07267 -8.4234332 7.6864616 0 <> 1968 1 1968 1968 <> <> <> <> <> <> <> <>
  1969 41 -4.567761 25.673782 10.422472 316 " " S "A" 21 0.06000 0.06000 "SER " " HB2" 1 0 0 FFFFFF  H1969  2 1 -7.8278562 10.830512 -3.3003958 0 <> 1969 1 1969 1969 <> <> <> <> <> <> <> <>
  1970 42 -2.801115 27.632686 9.319906 316 " " S "A" 21 0.41800 0.41800 "SER " " HG " 1 0 0 FFFFFF  H1970  2 1 -1.0826897 3.636782 7.3456293 0 <> 1970 1 1970 1970 <> <> <> <> <> <> <> <>
  1971 43 -0.972720 26.075116 9.027099 316 " " S "A" 21 0.30000 0.30000 "SER " " H  " 1 0 0 FFFFFF  H1971  2 1 0.095761362 -10.8631 -5.571357 0 <> 1971 1 1971 1971 <> <> <> <> <> <> <> <>
  1972 25 -3.347157 23.050705 9.621398 317 " " Q "A" 38 -0.50000 -0.50000 "GLN " " N  " 7 0 0 2F2FFF  N1972  2 1 -0.93992971 2.8219339 -5.6584591 1 <> 1972 1 1972 1972 10.2 1397 1162 1316 183 -133 -67 <>
  1973 3 -3.825474 21.945179 8.848506 317 " " Q "A" 2 0.14000 0.14000 "GLN " " CA " 6 0 0 A0A0A0  C1973  2 1 4.6431066 -7.2586431 -3.2692607 1 <> 1973 1 1973 1973 10.2 1398 1169 1309 172 -101 -33 <>
  1974 2 -5.293878 21.619089 9.380776 317 " " Q "A" 2 0.50000 0.50000 "GLN " " C  " 6 0 0 A0A0A0  C1974  2 1 -3.1522103 -9.8908261 9.1661451 0 <> 1974 1 1974 1974 10.23 1398 1189 1299 193 -81 -36 <>
  1975 15 -5.551624 21.935432 10.523302 317 " " Q "A" 75 -0.50000 -0.50000 "GLN " " O  " 8 0 0 FF5757  O1975  2 1 0.57133864 -7.8433878 -1.449613 0 <> 1975 1 1975 1975 9.83 1347 1167 1219 220 -68 -43 <>
  1976 3 -2.824345 20.763872 8.934308 317 " " Q "A" 2 -0.12000 -0.12000 "GLN " " CB " 6 0 0 A0A0A0  C1976  2 1 0.08891125 -0.34833447 -4.3229933 2 <> 1976 1 1976 1976 9.67 1331 1122 1222 174 -85 -14 <>
  1977 3 -3.232789 19.471741 8.167665 317 " " Q "A" 2 -0.12000 -0.12000 "GLN " " CG " 6 0 0 A0A0A0  C1977  2 1 4.5119148 -1.2623921 1.1672159 2 <> 1977 1 1977 1977 12.34 1671 1465 1553 167 -48 17 <>
  1978 2 -4.262027 18.540840 8.840699 317 " " Q "A" 2 0.50000 0.50000 "GLN " " CD " 6 0 0 A0A0A0  C1978  2 1 1.413326 2.7171458 -1.9853921 0 <> 1978 1 1978 1978 13.95 1875 1642 1782 137 -46 31 <>
  1979 15 -4.959535 18.904150 9.771345 317 " " Q "A" 75 -0.50000 -0.50000 "GLN " " OE1" 8 0 0 FF5757  O1979  2 1 -3.9159056 4.8211192 0.51167953 0 <> 1979 1 1979 1979 14.26 1917 1662 1838 117 -63 31 <>
  1980 25 -4.381588 17.336095 8.398370 317 " " Q "A" 38 -0.76000 -0.76000 "GLN " " NE2" 7 0 0 2F2FFF  N1980  2 1 2.4961716 -0.4029099 1.9758808 2 <> 1980 1 1980 1980 15.2 2031 1801 1944 133 -22 41 <>
  1981 43 -3.864872 23.126555 10.485296 317 " " Q "A" 21 0.30000 0.30000 "GLN " " H  " 1 0 0 FFFFFF  H1981  2 1 -11.615365 7.2848013 -12.447853 0 <> 1981 1 1981 1981 <> <> <> <> <> <> <> <>
  1982 41 -3.991375 22.329799 7.842206 317 " " Q "A" 21 0.06000 0.06000 "GLN " " HA " 1 0 0 FFFFFF  H1982  2 1 -25.5911 12.542735 9.2835266 0 <> 1982 1 1982 1982 <> <> <> <> <> <> <> <>
  1983 41 -2.424153 20.576189 9.930663 317 " " Q "A" 21 0.06000 0.06000 "GLN " " HB3" 1 0 0 FFFFFF  H1983  2 1 -5.8426157 -3.5438055 -2.5424642 0 <> 1983 1 1983 1983 <> <> <> <> <> <> <> <>
  1984 41 -1.957341 21.164088 8.408736 317 " " Q "A" 21 0.06000 0.06000 "GLN " " HB2" 1 0 0 FFFFFF  H1984  2 1 9.5269364 -0.37449533 11.226359 0 <> 1984 1 1984 1984 <> <> <> <> <> <> <> <>
  1985 41 -2.445846 18.858152 7.729104 317 " " Q "A" 21 0.06000 0.06000 "GLN " " HG3" 1 0 0 FFFFFF  H1985  2 1 6.8817242 -10.651937 18.556402 0 <> 1985 1 1985 1985 <> <> <> <> <> <> <> <>
  1986 41 -3.690104 19.777319 7.226607 317 " " Q "A" 21 0.06000 0.06000 "GLN " " HG2" 1 0 0 FFFFFF  H1986  2 1 23.440867 12.565992 -3.5411672 0 <> 1986 1 1986 1986 <> <> <> <> <> <> <> <>
  1987 43 -5.032288 16.633988 8.720451 317 " " Q "A" 21 0.38000 0.38000 "GLN " "HE22" 1 0 0 FFFFFF  H1987  2 1 6.7000707 -4.8736182 0.72334029 0 <> 1987 1 1987 1987 <> <> <> <> <> <> <> <>
  1988 43 -3.873773 17.129584 7.550091 317 " " Q "A" 21 0.38000 0.38000 "GLN " "HE21" 1 0 0 FFFFFF  H1988  2 1 -4.457154 40.153277 -12.059971 0 <> 1988 1 1988 1988 <> <> <> <> <> <> <> <>
  1989 25 -6.222912 21.042628 8.568279 318 " " C "A" 38 -0.50000 -0.50000 "CYS " " N  " 7 0 0 2F2FFF  N1989  0 1 0.84294148 4.5263812 8.8657089 1 <> 1989 1 1989 1989 10.46 1424 1203 1348 182 -77 -31 <>
  1990 3 -7.564445 20.616516 8.893928 318 " " C "A" 2 0.14000 0.14000 "CYS " " CA " 6 0 0 A0A0A0  C1990  0 1 -10.871384 1.9391714 2.9842814 1 <> 1990 1 1990 1990 9.69 1315 1119 1247 200 -60 -40 <>
  1991 2 -8.165149 19.649446 7.814949 318 " " C "A" 2 0.50000 0.50000 "CYS " " C  " 6 0 0 A0A0A0  C1991  0 1 1.6557009 -2.889507 2.9526038 0 <> 1991 1 1991 1991 10.56 1417 1238 1358 189 -22 -18 <>
  1992 15 -9.150816 19.939321 7.055758 318 " " C "A" 75 -0.50000 -0.50000 "CYS " " O  " 8 0 0 FF5757  O1992  0 1 2.1741717 2.1790166 -4.5098742 0 <> 1992 1 1992 1992 10.74 1428 1278 1373 204 5 -22 <>
  1993 3 -8.525320 21.779286 9.333433 318 " " C "A" 2 0.06000 0.06000 "CYS " " CB " 6 0 0 A0A0A0  C1993  0 1 -8.4362528 0.09928457 0.68142877 2 <> 1993 1 1993 1993 11.09 1489 1276 1450 204 -86 -62 <>
  1994 49 -8.541671 23.230210 8.273495 318 " " C "A" 13 -0.33500 -0.33500 "CYS " " SG " 16 0 0 E1E11E  S1994  0 1 -5.3074446 0.3295728 0.60193931 1 <> 1994 1 1994 1994 12.63 1691 1460 1647 224 -123 -98 <>
  1995 41 -8.232558 22.329663 10.227565 318 " " C "A" 21 0.06000 0.06000 "CYS " " HB3" 1 0 0 FFFFFF  H1995  0 1 -12.172051 -11.106413 8.802228 0 <> 1995 1 1995 1995 <> <> <> <> <> <> <> <>
  1996 41 -9.544282 21.409696 9.448391 318 " " C "A" 21 0.06000 0.06000 "CYS " " HB2" 1 0 0 FFFFFF  H1996  0 1 -5.7700129 -6.4532409 3.2479225 0 <> 1996 1 1996 1996 <> <> <> <> <> <> <> <>
  1997 41 -7.470778 23.926134 8.665643 318 " " C "A" 21 0.15500 0.15500 "CYS " " HG " 1 0 0 FFFFFF  H1997  0 1 -10.174938 3.4847364 8.2949371 0 <> 1997 1 1997 1997 <> <> <> <> <> <> <> <>
  1998 43 -6.010813 20.776041 7.617466 318 " " C "A" 21 0.30000 0.30000 "CYS " " H  " 1 0 0 FFFFFF  H1998  0 1 18.042125 -2.8191461 14.761907 0 <> 1998 1 1998 1998 <> <> <> <> <> <> <> <>
  1999 41 -7.381275 20.025014 9.790962 318 " " C "A" 21 0.06000 0.06000 "CYS " " HA " 1 0 0 FFFFFF  H1999  0 1 -11.19719 -13.356218 -7.0349423 0 <> 1999 1 1999 1999 <> <> <> <> <> <> <> <>
  2000 25 -7.465245 18.467236 7.630144 319 " " E "A" 38 -0.50000 -0.50000 "GLU " " N  " 7 0 0 2F2FFF  N2000  0 1 -6.5084149 -3.7482708 -5.1276907 1 <> 2000 1 2000 2000 9.35 1266 1070 1215 163 -18 3 <>
  2001 3 -7.867730 17.394665 6.686481 319 " " E "A" 2 0.14000 0.14000 "GLU " " CA " 6 0 0 A0A0A0  C2001  0 1 3.3314719 0.47256421 -3.3096552 1 <> 2001 1 2001 2001 10.36 1385 1202 1349 151 18 19 <>
  2002 2 -7.705416 16.041437 7.396050 319 " " E "A" 2 0.50000 0.50000 "GLU " " C  " 6 0 0 A0A0A0  C2002  0 1 -6.0905129 -2.5762778 -1.3192896 0 <> 2002 1 2002 2002 10.95 1467 1293 1401 161 52 39 <>
  2003 15 -6.683582 15.753242 8.033139 319 " " E "A" 75 -0.50000 -0.50000 "GLU " " O  " 8 0 0 FF5757  O2003  0 1 4.8059936 0.08164575 -7.3845679 0 <> 2003 1 2003 2003 12.95 1734 1550 1638 166 43 48 <>
  2004 3 -7.012773 17.540963 5.380671 319 " " E "A" 2 -0.12000 -0.12000 "GLU " " CB " 6 0 0 A0A0A0  C2004  0 1 -1.8027274 2.1943879 -0.5206833 2 <> 2004 1 2004 2004 10.48 1402 1198 1381 123 12 31 <>
  2005 3 -7.692281 17.546263 3.969376 319 " " E "A" 2 -0.22000 -0.22000 "GLU " " CG " 6 0 0 A0A0A0  C2005  0 1 1.4198206 -3.7771393 1.0765826 2 <> 2005 1 2005 2005 11.29 1488 1300 1501 110 40 34 <>
  2006 2 -8.338329 16.276352 3.477199 319 " " E "A" 2 0.70000 0.70000 "GLU " " CD " 6 0 0 A0A0A0  C2006  0 1 3.7480366 4.5736053 2.8572267 0 <> 2006 1 2006 2006 12.09 1593 1387 1613 85 37 42 <>
  2007 15 -7.648162 15.401393 2.950825 319 " " E "A" 75 -0.80000 -0.80000 "GLU " " OE1" 8 0 0 FF5757  O2007  0 1 -1.8509776 -4.6365182 -10.770012 0 <> 2007 1 2007 2007 13.49 1786 1556 1784 78 13 47 <>
  2008 18 -9.577048 16.299200 3.284531 319 " " E "A" 75 -0.80000 -0.80000 "GLU " " OE2" 8 -1 0 FF5757  O2008  0 1 -3.463365 5.357294 -5.5812419 0 <> 2008 1 2008 2008 13.08 1705 1510 1756 72 59 40 <>
  2009 41 -6.223749 16.794809 5.286898 319 " " E "A" 21 0.06000 0.06000 "GLU " " HB3" 1 0 0 FFFFFF  H2009  0 1 -6.8833365 -4.5194966 10.152414 0 <> 2009 1 2009 2009 <> <> <> <> <> <> <> <>
  2010 41 -6.496695 18.494594 5.491802 319 " " E "A" 21 0.06000 0.06000 "GLU " " HB2" 1 0 0 FFFFFF  H2010  0 1 -8.7869355 6.3839605 -4.0382957 0 <> 2010 1 2010 2010 <> <> <> <> <> <> <> <>
  2011 41 -7.003266 17.827020 3.172801 319 " " E "A" 21 0.06000 0.06000 "GLU " " HG3" 1 0 0 FFFFFF  H2011  0 1 -7.7274045 -20.752709 -12.818635 0 <> 2011 1 2011 2011 <> <> <> <> <> <> <> <>
  2012 41 -8.438007 18.336108 3.879170 319 " " E "A" 21 0.06000 0.06000 "GLU " " HG2" 1 0 0 FFFFFF  H2012  0 1 14.590954 5.8488695 -23.523192 0 <> 2012 1 2012 2012 <> <> <> <> <> <> <> <>
  2013 43 -6.649548 18.311483 8.205014 319 " " E "A" 21 0.30000 0.30000 "GLU " " H  " 1 0 0 FFFFFF  H2013  0 1 7.5903094 6.9771924 -22.226798 0 <> 2013 1 2013 2013 <> <> <> <> <> <> <> <>
  2014 41 -8.904862 17.628650 6.446254 319 " " E "A" 21 0.06000 0.06000 "GLU " " HA " 1 0 0 FFFFFF  H2014  0 1 -4.6041672 -9.3577417 21.375988 0 <> 2014 1 2014 2014 <> <> <> <> <> <> <> <>
  2015 25 -8.587812 15.032164 7.307760 320 " " A "A" 38 -0.50000 -0.50000 "ALA " " N  " 7 0 0 2F2FFF  N2015  0 1 4.3201762 3.457721 -2.1575583 1 <> 2015 1 2015 2015 12.05 1596 1442 1539 166 92 47 <>
  2016 3 -9.984479 15.222074 6.975121 320 " " A "A" 2 0.14000 0.14000 "ALA " " CA " 6 0 0 A0A0A0  C2016  0 1 1.9271621 3.6065904 -1.4560985 1 <> 2016 1 2016 2016 13.75 1789 1658 1778 161 105 32 <>
  2017 2 -10.764432 16.156770 7.950383 320 " " A "A" 2 0.50000 0.50000 "ALA " " C  " 6 0 0 A0A0A0  C2017  0 1 0.58091007 -10.54346 6.996399 0 <> 2017 1 2017 2017 15.08 1950 1847 1935 190 104 11 <>
  2018 15 -11.477913 16.985288 7.424292 320 " " A "A" 75 -0.50000 -0.50000 "ALA " " O  " 8 0 0 FF5757  O2018  0 1 -2.1446622 -3.4805929 -3.323079 0 <> 2018 1 2018 2018 16.55 2117 2030 2141 191 90 -13 <>
  2019 3 -10.694204 13.903932 6.890757 320 " " A "A" 2 -0.18000 -0.18000 "ALA " " CB " 6 0 0 A0A0A0  C2019  0 1 9.7507986 1.6682391 1.2989366 3 <> 2019 1 2019 2019 14.93 1927 1803 1941 147 155 51 <>
  2020 41 -10.650344 13.342030 7.823731 320 " " A "A" 21 0.06000 0.06000 "ALA " " HB1" 1 0 0 FFFFFF  H2020  0 1 20.07549 -8.2227741 -5.14346 0 <> 2020 1 2020 2020 <> <> <> <> <> <> <> <>
  2021 41 -11.694101 13.986382 6.464718 320 " " A "A" 21 0.06000 0.06000 "ALA " " HB2" 1 0 0 FFFFFF  H2021  0 1 19.121932 9.6222091 -19.155497 0 <> 2021 1 2021 2021 <> <> <> <> <> <> <> <>
  2022 41 -10.191085 13.216090 6.211169 320 " " A "A" 21 0.06000 0.06000 "ALA " " HB3" 1 0 0 FFFFFF  H2022  0 1 -26.448653 -9.9909392 -13.699787 0 <> 2022 1 2022 2022 <> <> <> <> <> <> <> <>
  2023 43 -8.507366 14.228215 7.913803 320 " " A "A" 21 0.30000 0.30000 "ALA " " H  " 1 0 0 FFFFFF  H2023  0 1 3.2256433 13.293387 11.035276 0 <> 2023 1 2023 2023 <> <> <> <> <> <> <> <>
  2024 41 -10.063037 15.724174 6.010847 320 " " A "A" 21 0.06000 0.06000 "ALA " " HA " 1 0 0 FFFFFF  H2024  0 1 -1.2761179 10.226092 2.2516623 0 <> 2024 1 2024 2024 <> <> <> <> <> <> <> <>
  2025 25 -10.537104 16.097750 9.254873 321 " " T "A" 38 -0.50000 -0.50000 "THR " " N  " 7 0 0 2F2FFF  N2025  0 1 -4.1423451 -6.6292837 -3.2968475 1 <> 2025 1 2025 2025 15.55 2023 1927 1957 215 119 18 <>
  2026 3 -11.104172 16.960809 10.265623 321 " " T "A" 2 0.14000 0.14000 "THR " " CA " 6 0 0 A0A0A0  C2026  0 1 -1.0058472 7.4809151 -10.842273 1 <> 2026 1 2026 2026 17.23 2231 2165 2152 246 127 -3 <>
  2027 2 -9.970526 17.883062 10.780460 321 " " T "A" 2 0.50000 0.50000 "THR " " C  " 6 0 0 A0A0A0  C2027  0 1 1.6831513 1.877649 1.1112615 0 <> 2027 1 2027 2027 15.88 2077 2006 1949 272 90 -22 <>
  2028 15 -8.824811 17.641477 10.538239 321 " " T "A" 75 -0.50000 -0.50000 "THR " " O  " 8 0 0 FF5757  O2028  0 1 3.5651905 -7.9467185 -1.0426524 0 <> 2028 1 2028 2028 16.34 2143 2093 1971 304 104 -29 <>
  2029 3 -13.044876 15.292571 10.804276 321 " " T "A" 2 -0.18000 -0.18000 "THR " " CG2" 6 0 0 A0A0A0  C2029  0 1 -0.78528089 3.8687812 -1.6044452 3 <> 2029 1 2029 2029 21.8 2783 2749 2751 228 224 29 <>
  2030 3 -11.796505 16.050810 11.355249 321 " " T "A" 2 0.20500 0.20500 "THR " " CB " 6 0 0 A0A0A0  C2030  0 1 2.7583685 3.9343751 0.88127715 1 <> 2030 1 2030 2030 18.94 2445 2402 2347 258 187 19 <>
  2031 16 -10.822328 15.152659 11.894329 321 " " T "A" 75 -0.68300 -0.68300 "THR " " OG1" 8 0 0 FF5757  O2031  0 1 -5.6037579 0.67372749 -4.0981364 1 <> 2031 1 2031 2031 24.11 3127 3064 2970 267 202 51 <>
  2032 41 -12.733375 14.591439 10.030016 321 " " T "A" 21 0.06000 0.06000 "THR " "HG21" 1 0 0 FFFFFF  H2032  0 1 35.572121 22.738877 -4.0649232 0 <> 2032 1 2032 2032 <> <> <> <> <> <> <> <>
  2033 41 -13.509787 14.685790 11.581306 321 " " T "A" 21 0.06000 0.06000 "THR " "HG22" 1 0 0 FFFFFF  H2033  0 1 24.479682 2.8582324 12.722874 0 <> 2033 1 2033 2033 <> <> <> <> <> <> <> <>
  2034 41 -13.747306 15.904777 10.238683 321 " " T "A" 21 0.06000 0.06000 "THR " "HG23" 1 0 0 FFFFFF  H2034  0 1 4.8386848 6.2361167 -6.0265166 0 <> 2034 1 2034 2034 <> <> <> <> <> <> <> <>
  2035 43 -10.037590 15.305361 9.632640 321 " " T "A" 21 0.30000 0.30000 "THR " " H  " 1 0 0 FFFFFF  H2035  0 1 -17.257321 -17.12389 -7.9682248 0 <> 2035 1 2035 2035 <> <> <> <> <> <> <> <>
  2036 41 -11.945276 17.495355 9.824138 321 " " T "A" 21 0.06000 0.06000 "THR " " HA " 1 0 0 FFFFFF  H2036  0 1 24.915983 30.451136 -32.415563 0 <> 2036 1 2036 2036 <> <> <> <> <> <> <> <>
  2037 41 -12.052453 16.667304 12.216949 321 " " T "A" 21 0.06000 0.06000 "THR " " HB " 1 0 0 FFFFFF  H2037  0 1 16.835385 15.085883 -2.9156892 0 <> 2037 1 2037 2037 <> <> <> <> <> <> <> <>
  2038 42 -10.348133 14.824177 11.145821 321 " " T "A" 21 0.41800 0.41800 "THR " " HG1" 1 0 0 FFFFFF  H2038  0 1 -3.2404961 23.57591 -12.651542 0 <> 2038 1 2038 2038 <> <> <> <> <> <> <> <>
  2039 25 -10.239100 18.935957 11.587292 322 " " G "A" 38 -0.50000 -0.50000 "GLY " " N  " 7 0 0 2F2FFF  N2039  0 1 -0.97468163 -0.41863335 -1.3592944 1 <> 2039 1 2039 2039 13.11 1733 1634 1614 259 45 -32 <>
  2040 3 -9.208439 19.655997 12.307457 322 " " G "A" 2 0.08000 0.08000 "GLY " " CA " 6 0 0 A0A0A0  C2040  0 1 -1.8697439 7.583369 1.5193635 2 <> 2040 1 2040 2040 12.22 1632 1526 1483 276 8 -55 <>
  2041 2 -9.702705 21.012689 12.697126 322 " " G "A" 2 0.50000 0.50000 "GLY " " C  " 6 0 0 A0A0A0  C2041  0 1 3.5722847 4.2949976 -3.4471611 0 <> 2041 1 2041 2041 11.55 1542 1435 1413 291 -23 -95 <>
  2042 15 -9.238640 21.579010 13.689516 322 " " G "A" 75 -0.50000 -0.50000 "GLY " " O  " 8 0 0 FF5757  O2042  0 1 -0.16012725 2.8430912 -2.6049226 0 <> 2042 1 2042 2042 11.35 1524 1421 1368 314 -45 -122 <>
  2043 41 -8.279207 19.781702 11.751740 322 " " G "A" 21 0.06000 0.06000 "GLY " " HA3" 1 0 0 FFFFFF  H2043  0 1 21.94826 10.222623 41.943183 0 <> 2043 1 2043 2043 <> <> <> <> <> <> <> <>
  2044 41 -8.976450 19.132451 13.234918 322 " " G "A" 21 0.06000 0.06000 "GLY " " HA2" 1 0 0 FFFFFF  H2044  0 1 -20.791551 13.814847 9.7699552 0 <> 2044 1 2044 2044 <> <> <> <> <> <> <> <>
  2045 43 -11.195610 19.186382 11.793389 322 " " G "A" 21 0.30000 0.30000 "GLY " " H  " 1 0 0 FFFFFF  H2045  0 1 3.3643996 5.5302675 11.550384 0 <> 2045 1 2045 2045 <> <> <> <> <> <> <> <>
  2046 25 -10.785094 21.495190 11.996673 323 " " F "A" 38 -0.50000 -0.50000 "PHE " " N  " 7 0 0 2F2FFF  N2046  0 1 5.4395965 2.0158645 -3.787692 1 <> 2046 1 2046 2046 11.09 1469 1357 1386 281 -27 -102 <>
  2047 3 -11.428791 22.779980 12.285220 323 " " F "A" 2 0.14000 0.14000 "PHE " " CA " 6 0 0 A0A0A0  C2047  0 1 6.489488 0.6726668 0.44431844 1 <> 2047 1 2047 2047 10.57 1398 1279 1338 298 -59 -140 <>
  2048 2 -12.229706 22.838186 13.593644 323 " " F "A" 2 0.50000 0.50000 "PHE " " C  " 6 0 0 A0A0A0  C2048  0 1 -0.97924558 -1.9512175 3.9425712 0 <> 2048 1 2048 2048 11.14 1467 1385 1383 337 -46 -169 <>
  2049 15 -12.425555 23.924285 14.132773 323 " " F "A" 75 -0.50000 -0.50000 "PHE " " O  " 8 0 0 FF5757  O2049  0 1 1.0846188 -2.1452963 -2.0793857 0 <> 2049 1 2049 2049 11.72 1544 1453 1456 357 -76 -206 <>
  2050 3 -12.368432 23.093709 11.126994 323 " " F "A" 2 -0.00500 -0.00500 "PHE " " CB " 6 0 0 A0A0A0  C2050  0 1 3.6705606 -9.0633918 -0.81275994 2 <> 2050 1 2050 2050 11.18 1459 1335 1453 288 -66 -141 <>
  2051 2 -12.693646 24.556401 11.028379 323 " " F "A" 2 -0.11500 -0.11500 "PHE " " CG " 6 0 0 A0A0A0  C2051  0 1 -1.1308273 -9.797458 0.79686784 0 <> 2051 1 2051 2051 11.2 1462 1315 1478 306 -104 -174 <>
[truncated: 55,571,545 more chars]
