# Supplementary material for: Steered molecular dynamics simulations reveal critical residues for (un)binding of substrates, inhibitors and a product to the malarial M1 aminopeptidase
Source: PLoS Comput Biol. 2018 Oct 31;14(10):e1006525. doi: 10.1371/journal.pcbi.1006525 (PMC6239339; doi:10.1371/journal.pcbi.1006525)
Supplement: S3 File — Unzipping this file will create a directory containing the parameters and starting structures used for the 30ns sMD simulations. (ZIP) [file pcbi.1006525.s011.zip]

Archive with 20 entries (10 files):
- S3_File/arg/
- S3_File/arg/sMD/
- S3_File/arg/sMD/config.cfg
- S3_File/arg/sMD/input.cms
- S3_File/arg-ala/
- S3_File/arg-ala/sMD/
- S3_File/arg-ala/sMD/config.cfg
- S3_File/arg-ala/sMD/input.cms
- S3_File/bestatin/
- S3_File/bestatin/sMD/
- S3_File/bestatin/sMD/config.cfg
- S3_File/bestatin/sMD/input.cms
- S3_File/met-phe/
- S3_File/met-phe/sMD/
- S3_File/met-phe/sMD/config.cfg
- S3_File/met-phe/sMD/input.cms
- S3_File/r5x/
- S3_File/r5x/sMD/
- S3_File/r5x/sMD/config.cfg
- S3_File/r5x/sMD/input.cms
