# Supplementary material for: Steered molecular dynamics simulations reveal critical residues for (un)binding of substrates, inhibitors and a product to the malarial M1 aminopeptidase
Source: PLoS Comput Biol. 2018 Oct 31;14(10):e1006525. doi: 10.1371/journal.pcbi.1006525 (PMC6239339; doi:10.1371/journal.pcbi.1006525)
Supplement: S3 File — Unzipping this file will create a directory containing the parameters and starting structures used for the 30ns sMD simulations. (ZIP) [file pcbi.1006525.s011.zip › S3_File/arg/sMD/input.cms]

{ 
 s_m_m2io_version
 :::
 2.0.0 
} 

f_m_ct { 
 s_m_title
 s_m_entry_name
 s_m_original_cms_file
 s_pdb_PDB_TITLE
 s_pdb_PDB_ID
 r_pdb_PDB_CRYST1_a
 r_pdb_PDB_CRYST1_b
 r_pdb_PDB_CRYST1_c
 r_pdb_PDB_CRYST1_alpha
 r_pdb_PDB_CRYST1_beta
 r_pdb_PDB_CRYST1_gamma
 s_pdb_PDB_CRYST1_Space_Group
 i_pdb_PDB_CRYST1_z
 s_pdb_PDB_CLASSIFICATION
 s_pdb_PDB_DEPOSITION_DATE
 s_pdb_PDB_format_version
 r_pdb_PDB_R
 r_pdb_PDB_Rfree
 r_pdb_PDB_RESOLUTION
 s_pdb_PDB_EXPDTA
 r_pdb_PDB_EXPDTA_TEMPERATURE
 s_pdb_PDB_REMARK_350_Biomolecule_1_Chains
 s_pdb_PDB_REMARK_350_Biomolecule_1_Transformation_1
 s_m_Source_Path
 s_m_Source_File
 i_m_Source_File_Index
 s_ppw_entry_id_backup
 b_ppw_prepared
 b_ppw_assigned_bond_orders
 b_ppw_added_hydrogens
 b_ppw_treated_metals
 b_ppw_created_disulfur
 i_psp_model_num
 r_psp_Prime_Coulomb
 r_psp_Prime_Covalent
 r_psp_Prime_vdW
 r_psp_Prime_Solv_GB
 r_psp_Prime_Lipo
 r_psp_Prime_Energy
 r_psp_Prime_Hbond
 r_psp_Prime_Packing
 r_psp_Prime_SelfCont
 b_ppw_deleted_far_waters
 r_chorus_box_ax
 r_chorus_box_ay
 r_chorus_box_az
 r_chorus_box_bx
 r_chorus_box_by
 r_chorus_box_bz
 r_chorus_box_cx
 r_chorus_box_cy
 r_chorus_box_cz
 s_m_job_name
 r_mmod_Potential_Energy-OPLS-2005
 r_mmod_Stretch_Energy-OPLS-2005
 r_mmod_Bend_Energy-OPLS-2005
 r_mmod_Torsional_Energy-OPLS-2005
 r_mmod_Improper_Torsional_Energy-OPLS-2005
 r_mmod_Van_der_Waal_Energy-OPLS-2005
 r_mmod_Electrostatic_Energy-OPLS-2005
 r_mmod_Solvation_Energy-OPLS-2005
 b_mmod_Minimization_Converged-OPLS-2005
 r_mmod_RMS_Derivative-OPLS-2005
 s_ppw_group_name_backup
 b_ppw_capped_termini
 b_ppw_ran_protassign
 r_i_Potential_Energy-OPLS2005
 r_i_RMS_Derivative-OPLS2005
 r_i_Max_Derivative-OPLS2005
 r_i_Stretch_Energy-OPLS2005
 r_i_Bend_Energy-OPLS2005
 r_i_LJ-14_Energy-OPLS2005
 r_i_El-14_Energy-OPLS2005
 r_i_Van_der_Waals_Energy-OPLS2005
 r_i_Electrostatic_Energy-OPLS2005
 r_i_Dihedral_Energy-OPLS2005
 r_i_target_temperature
 b_ppw_ran_impref
 i_chorus_frame
 s_ffio_ct_type
 s_m_entry_id
 s_chorus_trajectory_file
 i_m_ct_format
 :::
 "UPDATE_COVLAENT_BOND_3-out (full system)" 
  4j3b.1 
  desmond_md_job_1-out.cms 
  "A NATURALLY VARIABLE RESIDUE IN THE S1 SUBSITE OF M1-FAMILY AMINOPEPTIDASES MODULATES CATALYTIC PROPERTIES AND PROMOTES FUNCTIONAL SPECIALIZATION" 
  4J3B 
  75.95
  109.46
  112.91
  90
  90
  90
  "P 21 21 21" 
  4
  HYDROLASE 
  05-FEB-13 
  3.30 
  0.160999998450279
  0.20100000500679
  2.2
  "X-RAY DIFFRACTION" 
  100
  A 
  "1.000000 0.000000 0.000000   0.000000;0.000000 1.000000 0.000000   0.000000;0.000000 0.000000 1.000000   0.000000" 
  /home/daniel/ARG 
  4j3b.pdb 
  1
  10 
  1
  1
  1
  1
  1
  0
  -28160.9847245703
  4611.00253248965
  433.542866351951
  -5841.30932744092
  -5269.58404700593
  -35254.3148043776
  -396.791246666969
  -46.1759349786013
  -584.014922556389
  1
  102.12182
  0
  0
  0
  111.82897
  0
  0
  0
  91.244835
  Equilabration-RUN-ARG 
  -3723.75512695312
  216.753814697266
  48.7581901550293
  61.4338684082031
  5.09918451309204
  108.84481048584
  -645.458251953125
  -3519.18701171875
  1
  0.00452204747125506
  4J3B-MIN-out1 
  1
  1
  -27493.802734375
  0.0430806298849583
  2.10050773620605
  25.7833998339449
  688.222357563967
  1355.50807231676
  -854.113288705203
  -2076.5245921234
  -27012.9612327307
  380.282761945297
  298
  1
  6
  full_system 
  1 
  desmond_md_job_1-out.idx 
  2
 m_atom[104936] { 
  # First column is atom index #
  i_m_mmod_type
  r_m_x_coord
  r_m_y_coord
  r_m_z_coord
  i_m_residue_number
  s_m_insertion_code
  s_m_mmod_res
  s_m_chain_name
  i_m_color
  r_m_charge1
  r_m_charge2
  s_m_pdb_residue_name
  s_m_pdb_atom_name
  s_m_grow_name
  i_m_atomic_number
  i_m_formal_charge
  s_m_color_rgb
  s_m_atom_name
  i_m_secondary_structure
  r_ffio_x_vel
  r_ffio_y_vel
  r_ffio_z_vel
  i_des_fullsystem_id
  i_des_scratch_atom_num
  i_des_scratch_entry_num
  i_ffio_grp_cm_moi
  i_i_constraint
  i_i_internal_atom_index
  i_m_Hcount
  i_pa_atomindex
  r_m_pdb_occupancy
  r_m_pdb_tfactor
  r_psp_Prime_Coulomb
  r_psp_Prime_Covalent
  r_psp_Prime_Energy
  r_psp_Prime_Hbond
  r_psp_Prime_Lipo
  r_psp_Prime_Packing
  r_psp_Prime_SelfCont
  r_psp_Prime_Solv_GB
  r_psp_Prime_Solv_SA
  r_psp_Prime_vdW
  r_psp_atom_born_radius
  r_psp_atom_partial_charge
  r_psp_atom_sgb_radius
  r_psp_atom_vdw_radius
  r_psp_ffld_partial_charge
  r_psp_solvent_exposed_surface_area
  i_pdb_PDB_serial
  i_pdb_seqres_chain
  i_pdb_seqres_index
  i_ppw_original_index
  s_pa_state
  s_psp_residue_name
  i_m_pdb_convert_problem
  i_ppw_het
  i_desmond_crystal_water
  :::
  1 3 29.096691 -2.679981 9.244654 196 " " X "A" 2 -0.18000 -0.18000 "ACE " " CT " "  n1" 6 0 A0A0A0  ""  -1 -2.2599401 -2.6833968 -1.0529611 1 1 1 0 0 1 3 1 <> <> <> <> <> <> <> <> <> <> <> <> <> <> <> <> <> <> <> <> <> <> <> <> <> <> <>
  2 2 30.017731 -3.391306 8.228198 196 " " X "A" 2 0.50000 0.50000 "ACE " " C  " "  c1" 6 0 A0A0A0  ""  -1 1.2452294 0.30324036 1.4796879 2 2 1 0 0 2 0 2 <> <> <> <> <> <> <> <> <> <> <> <> <> <> <> <> <> <> <> <> <> <> <> <> <> <> <>
  3 15 31.160406 -3.563004 8.461116 196 " " X "A" 75 -0.50000 -0.50000 "ACE " " O  " "    " 8 0 FF5757  ""  -1 -0.02621074 0.26791131 1.9702251 3 3 1 0 0 3 0 3 <> <> <> <> <> <> <> <> <> <> <> <> <> <> <> <> <> <> <> <> <> <> <> <> <> <> <>
  4 25 29.407776 -3.911751 7.215154 197 " " K "A" 38 -0.50000 -0.50000 "LYS " " N  " "    " 7 0 2F2FFF  ""  0 -0.58051425 4.2282839 12.109924 4 4 1 0 0 7 1 7 1 43.26 1.564 0.561 -1.025 0 0 0 0 -2.974 0 -0.175 3.009 -0.3 2.1 1.625 -0.3 40.936 1 1 1 1 <> <> <> <> <>
  5 3 30.086481 -4.685452 6.110448 197 " " K "A" 2 0.14000 0.14000 "LYS " " CA " "    " 6 0 A0A0A0  ""  0 -4.8139429 -0.11690886 -2.056716 5 5 1 0 0 8 1 8 1 44.03 19.299 0.707 -0.566 0 0 0 0 -20.328 0 -0.245 3.735 0.25 1.975 1.75 0.25 0.125 2 1 1 2 <> <> <> <> <>
  6 2 29.234926 -4.658943 4.814520 197 " " K "A" 2 0.50000 0.50000 "LYS " " C  " "    " 6 0 A0A0A0  ""  0 -7.7719789 -9.4495831 -2.5746944 6 6 1 0 0 9 0 9 1 42.87 31.336 0.232 -5.578 0 0 0 0 -37.311 0 0.166 4.239 0.5 2.112 1.875 0.5 0 3 1 1 3 <> <> <> <> <>
  7 15 28.008963 -4.686172 4.857387 197 " " K "A" 75 -0.50000 -0.50000 "LYS " " O  " "    " 8 0 FF5757  ""  0 2.5719082 -5.6085706 2.3205149 7 7 1 0 0 10 0 10 1 43.49 -46.865 0.023 -7.069 -0.028 0 0 0 40.297 0 -0.495 3.534 -0.5 1.678 1.48 -0.5 2.397 4 1 1 4 <> <> <> <> <>
  8 3 30.542265 -6.017444 6.621471 197 " " K "A" 2 -0.12000 -0.12000 "LYS " " CB " "    " 6 0 A0A0A0  ""  0 -3.3701527 -1.8299266 0.774055 8 8 1 0 0 11 2 11 1 44.4 -7.083 0.645 2.269 0 0 0 0 8.803 0 -0.095 3.493 -0.12 1.975 1.75 -0.12 0.374 5 1 1 5 <> <> <> <> <>
  9 3 29.412853 -6.796697 7.330358 197 " " K "A" 2 -0.12000 -0.12000 "LYS " " CG " "    " 6 0 A0A0A0  ""  0 -0.15874766 1.1495831 -1.0201433 9 9 1 0 0 12 2 12 1 49.15 -5.882 0.696 3.433 0 0 0 0 8.525 0 0.093 3.383 -0.12 1.975 1.75 -0.12 0.125 6 1 1 6 <> <> <> <> <>
  10 3 29.828085 -8.174968 7.901899 197 " " K "A" 2 -0.12000 -0.12000 "LYS " " CD " "    " 6 0 A0A0A0  ""  0 -5.2269893 -1.5838177 -0.30420363 10 10 1 0 0 13 2 13 1 54.75 -7.014 1.125 3.182 0 0 0 0 9.185 0 -0.112 3.235 -0.12 1.975 1.75 -0.12 1.621 7 1 1 7 <> <> <> <> <>
  11 3 28.576113 -9.041600 8.068444 197 " " K "A" 2 0.19000 0.19000 "LYS " " CE " "    " 6 0 A0A0A0  ""  0 -1.3780924 -5.4544029 2.0276687 11 11 1 0 0 14 2 14 1 57.29 10.186 0.966 -1.951 0 0 0 0 -13.053 0 -0.05 2.918 0.19 1.975 1.75 0.19 3.491 8 1 1 8 <> <> <> <> <>
  12 32 28.928461 -10.475275 8.226403 197 " " K "A" 38 -0.30000 -0.30000 "LYS " " NZ " "    " 7 1 2F2FFF  ""  0 -5.6318574 -2.4870319 -2.1061652 12 12 1 0 0 15 3 15 1 55.92 1.57 0.569 -0.408 -0.001 0 0 0 -2.421 0 -0.123 2.68 -0.3 2.1 1.625 -0.3 50.826 9 1 1 9 <> <> <> <> <>
  13 3 30.095430 -2.191912 -0.822203 198 " " I "A" 2 -0.18000 -0.18000 "ILE " " CD1" "    " 6 0 A0A0A0  ""  0 -3.2484729 5.6738005 -5.0875115 13 13 1 0 0 29 3 29 1 44.4 -13.244 0.461 0.497 0 -0.515 0 0 12.823 0 0.974 3.104 -0.18 1.975 1.75 -0.18 7.107 17 1 2 25 <> <> <> <> <>
  14 25 29.949751 -4.580337 3.656030 198 " " I "A" 38 -0.50000 -0.50000 "ILE " " N  " "    " 7 0 2F2FFF  ""  0 6.3941298 1.6526277 1.7994509 14 14 1 0 0 30 1 30 1 40.48 -36.951 1.533 -3.821 0 0 0 0 31.196 0 0.401 4.226 -0.5 1.92 1.625 -0.5 0.805 10 1 2 26 <> <> <> <> <>
  15 3 29.310720 -4.503023 2.407396 198 " " I "A" 2 0.14000 0.14000 "ILE " " CA " "    " 6 0 A0A0A0  ""  0 6.430202 -6.3040533 3.8023531 15 15 1 0 0 31 1 31 1 37.36 11.692 2.052 6.6 0 -1.078 0 0 -5.863 0 -0.203 5.209 0.14 1.975 1.75 0.14 0 11 1 2 27 <> <> <> <> <>
  16 2 29.512131 -5.838268 1.763642 198 " " I "A" 2 0.50000 0.50000 "ILE " " C  " "    " 6 0 A0A0A0  ""  0 -0.13307385 -0.8089689 -0.33848915 16 16 1 0 0 32 0 32 1 34.28 34.938 0.975 -4.495 0 0 0 0 -41.249 0 0.84 5.148 0.5 2.112 1.875 0.5 0 12 1 2 28 <> <> <> <> <>
  17 15 30.627239 -6.436412 1.743026 198 " " I "A" 75 -0.50000 -0.50000 "ILE " " O  " "    " 8 0 FF5757  ""  0 0.58019 2.4486542 0.83698696 17 17 1 0 0 33 0 33 1 33.16 -49.933 0.102 -11.161 -0.003 0 0 0 38.488 0 0.185 3.352 -0.5 1.678 1.48 -0.5 6.671 13 1 2 29 <> <> <> <> <>
  18 3 29.960201 -3.448890 1.457437 198 " " I "A" 2 -0.06000 -0.06000 "ILE " " CB " "    " 6 0 A0A0A0  ""  0 -3.0950625 2.1598496 4.8744187 18 18 1 0 0 34 1 34 1 38.53 -4.452 2.713 1.558 0 -1.198 0 0 5.06 0 -0.566 4.724 -0.06 1.975 1.75 -0.06 0 14 1 2 30 <> <> <> <> <>
  19 3 29.360334 -3.174277 0.060825 198 " " I "A" 2 -0.12000 -0.12000 "ILE " " CG1" "    " 6 0 A0A0A0  ""  0 -1.4020835 -4.2194142 0.7018128 19 19 1 0 0 35 2 35 1 39.9 -9.16 1.454 0.813 0 -0.666 0 0 9.074 0 0.111 3.74 -0.12 1.975 1.75 -0.12 0.748 15 1 2 31 <> <> <> <> <>
  20 3 31.497805 -3.624280 1.459025 198 " " I "A" 2 -0.18000 -0.18000 "ILE " " CG2" "    " 6 0 A0A0A0  ""  0 -1.2958866 7.4114957 -0.57806587 20 20 1 0 0 36 3 36 1 38.62 -12.366 0.911 0.774 0 -1.746 0 0 13.233 0 0.741 4.768 -0.18 1.975 1.75 -0.18 0 16 1 2 32 <> <> <> <> <>
  21 25 27.433558 -10.066011 2.734224 199 " " H "A" 38 -0.57000 -0.57000 "HIS " " ND1" "    " 7 0 2F2FFF  ""  2 1.7825295 -1.0319067 1.7106032 21 21 1 0 0 48 1 48 1 42.23 -39.402 1.416 3.359 -0.056 0 -0.181 0 42.477 0 -0.894 4.151 -0.57 1.838 1.625 -0.57 0 24 1 3 44 <> <> <> <> <>
  22 2 26.083714 -8.515070 3.403105 199 " " H "A" 2 -0.01500 -0.01500 "HIS " " CD2" "    " 6 0 A0A0A0  ""  2 2.5401776 2.1954911 -1.7189629 22 22 1 0 0 49 1 49 1 43.59 -1.285 1.087 1.968 0 -0.227 -0.181 0 3.114 0 -0.54 3.545 -0.015 2.002 1.775 -0.015 11.274 25 1 3 45 <> <> <> <> <>
  23 2 27.095892 -10.288386 4.023231 199 " " H "A" 2 0.29500 0.29500 "HIS " " CE1" "    " 6 0 A0A0A0  ""  2 5.4356499 4.5920358 -2.7375433 23 23 1 0 0 50 1 50 1 44.05 22.327 2.018 0.063 0 0 -0.181 0 -23.444 0 -0.657 3.393 0.295 2.002 1.775 0.295 8.107 26 1 3 46 <> <> <> <> <>
  24 25 26.249187 -9.388560 4.493450 199 " " H "A" 38 -0.49000 -0.49000 "HIS " " NE2" "    " 7 0 2F2FFF  ""  2 -6.7983174 -4.6843491 -4.5355015 24 24 1 0 0 51 0 51 1 46.3 -42.067 2.278 -4.388 0 0 -0.181 0 36.149 0 -0.566 3.079 -0.49 1.838 1.625 -0.49 26.333 27 1 3 47 <> <> <> <> <>
  25 25 28.390125 -6.368524 1.282012 199 " " H "A" 38 -0.50000 -0.50000 "HIS " " N  " "    " 7 0 2F2FFF  ""  2 -1.637213 10.916177 -9.319355 25 25 1 0 0 52 1 52 1 29.91 -32.233 1.11 2.741 -0.122 0 0 0 33.592 0 0.394 5.952 -0.5 1.92 1.625 -0.5 0 18 1 3 48 <> <> <> <> <>
  26 3 28.362236 -7.621963 0.581791 199 " " H "A" 2 0.14000 0.14000 "HIS " " CA " "    " 6 0 A0A0A0  ""  2 -3.6997447 3.5459871 -6.4340181 26 26 1 0 0 53 1 53 1 28.45 10.672 0.836 2.666 0 -1.762 0 0 -6.664 0 -0.415 5.607 0.14 1.975 1.75 0.14 0 19 1 3 49 <> <> <> <> <>
  27 2 28.245081 -7.205941 -0.966391 199 " " H "A" 2 0.50000 0.50000 "HIS " " C  " "    " 6 0 A0A0A0  ""  2 3.6834433 4.1189804 5.1020517 27 27 1 0 0 54 0 54 1 26.21 31.727 -0.153 -9.104 0 0 0 0 -40.524 0 -0.154 6.259 0.5 2.112 1.875 0.5 0 20 1 3 50 <> <> <> <> <>
  28 15 27.383121 -6.410423 -1.302955 199 " " H "A" 75 -0.50000 -0.50000 "HIS " " O  " "    " 8 0 FF5757  ""  2 5.3670626 -4.4728866 0.96063524 28 28 1 0 0 55 0 55 1 24.8 -54.618 0.004 -11.814 -0.112 0 0 0 41.048 0 1.865 6.456 -0.5 1.678 1.48 -0.5 0 21 1 3 51 <> <> <> <> <>
  29 3 26.999165 -8.245376 0.935960 199 " " H "A" 2 -0.00500 -0.00500 "HIS " " CB " "    " 6 0 A0A0A0  ""  2 3.9612126 -0.69443315 -3.5982113 29 29 1 0 0 56 2 56 1 29.39 -0.401 1.46 -1.836 0 -1.738 -0.181 0 -0.074 0 -0.9 5.417 -0.005 1.975 1.75 -0.005 0 22 1 3 52 <> <> <> <> <>
  30 2 26.794807 -8.926580 2.296579 199 " " H "A" 2 0.01500 0.01500 "HIS " " CG " "    " 6 0 A0A0A0  ""  2 3.6607296 2.7455308 -0.1941742 30 30 1 0 0 57 0 57 1 36.24 0.986 0.346 -1.185 0 -0.476 -0.181 0 -1.336 0 -0.523 4.719 0.015 2.002 1.775 0.015 0 23 1 3 53 "HIS"  <> <> <> <>
  31 2 32.814182 -4.661489 -2.005316 200 " " Y "A" 2 -0.11500 -0.11500 "TYR " " CE2" "    " 6 0 A0A0A0  ""  2 0.56070197 -2.1242576 7.4754033 31 31 1 0 0 65 1 65 1 29.36 -10.492 0.206 -1.018 0 -0.579 0 0 9.389 0 0.459 3.603 -0.115 2.002 1.775 -0.115 7.601 37 1 4 61 <> <> <> <> <>
  32 2 32.853359 -3.672105 -2.984760 200 " " Y "A" 2 0.15000 0.15000 "TYR " " CZ " "    " 6 0 A0A0A0  ""  2 -6.7570782 -5.959044 9.354085 32 32 1 0 0 66 0 66 1 30.71 11.171 0.263 -2.016 0 -0.648 0 0 -13.268 0 0.466 3.636 0.15 2.002 1.775 0.15 4.18 38 1 4 62 <> <> <> <> <>
  33 16 33.586731 -2.587671 -2.814114 200 " " Y "A" 75 -0.58500 -0.58500 "TYR " " OH " "    " 8 0 FF5757  ""  2 -2.5098467 -1.1278874 -1.5047696 33 33 1 0 0 67 1 67 1 36.69 -44 0.131 -6.031 0 0 0 0 38.32 0 -0.482 2.665 -0.585 1.739 1.535 -0.585 30.418 39 1 4 63 <> <> <> <> <>
  34 25 29.119663 -7.677793 -1.792582 200 " " Y "A" 38 -0.50000 -0.50000 "TYR " " N  " "    " 7 0 2F2FFF  ""  2 9.273345 0.47873351 -2.2121327 34 34 1 0 0 68 1 68 1 23.11 -35.4 0.916 -3.863 -0.003 0 0 0 31.381 0 -0.757 5.208 -0.5 1.92 1.625 -0.5 0.805 28 1 4 64 <> <> <> <> <>
  35 3 29.236813 -7.495784 -3.193254 200 " " Y "A" 2 0.14000 0.14000 "TYR " " CA " "    " 6 0 A0A0A0  ""  2 0.911044 -3.5124252 -0.71488535 35 35 1 0 0 69 1 69 1 22.14 10.687 0.858 2.98 0 -1.742 0 0 -6.241 0 -0.582 6.104 0.14 1.975 1.75 0.14 0 29 1 4 65 <> <> <> <> <>
  36 2 28.837267 -8.790823 -3.959762 200 " " Y "A" 2 0.50000 0.50000 "TYR " " C  " "    " 6 0 A0A0A0  ""  2 5.3286057 -0.9408893 -0.29932106 36 36 1 0 0 70 0 70 1 20.91 34.756 -0.695 -6.222 0 0 0 0 -41.06 0 0.777 6.094 0.5 2.112 1.875 0.5 0 30 1 4 66 <> <> <> <> <>
  37 15 29.323893 -9.857247 -3.530151 200 " " Y "A" 75 -0.50000 -0.50000 "TYR " " O  " "    " 8 0 FF5757  ""  2 1.9724939 -0.41067216 -2.4670062 37 37 1 0 0 71 0 71 1 20.42 -53.391 0.042 -13.678 -0.117 0 0 0 39.233 0 0.555 4.579 -0.5 1.678 1.48 -0.5 2.085 31 1 4 67 <> <> <> <> <>
  38 3 30.719414 -7.359147 -3.601952 200 " " Y "A" 2 -0.00500 -0.00500 "TYR " " CB " "    " 6 0 A0A0A0  ""  2 -4.5956655 7.0144072 0.82574582 38 38 1 0 0 72 2 72 1 22.32 -0.383 1.868 -0.056 0 -1.306 0 0 0.556 0 -0.791 4.983 -0.005 1.975 1.75 -0.005 0 32 1 4 68 <> <> <> <> <>
  39 2 31.389986 -6.077027 -3.342385 200 " " Y "A" 2 -0.11500 -0.11500 "TYR " " CG " "    " 6 0 A0A0A0  ""  2 1.3928517 -7.1646261 -1.4103603 39 39 1 0 0 73 0 73 1 24.62 -7.69 0.054 -0.252 0 -0.504 0 0 7.494 0 0.393 4.684 -0.115 2.002 1.775 -0.115 0 33 1 4 69 <> <> <> <> <>
  40 2 31.356453 -5.057115 -4.329033 200 " " Y "A" 2 -0.11500 -0.11500 "TYR " " CD1" "    " 6 0 A0A0A0  ""  2 5.8285666 -1.6202819 -5.3163433 40 40 1 0 0 74 1 74 1 25.21 -9.286 0.109 -0.94 0 -0.438 0 0 8.278 0 0.396 4.127 -0.115 2.002 1.775 -0.115 0.887 34 1 4 70 <> <> <> <> <>
  41 2 32.089230 -5.868229 -2.124530 200 " " Y "A" 2 -0.11500 -0.11500 "TYR " " CD2" "    " 6 0 A0A0A0  ""  2 -0.42953813 0.64774901 0.024776673 41 41 1 0 0 75 1 75 1 27.82 -8.911 0.115 -0.675 0 -0.504 0 0 8.172 0 0.452 3.971 -0.115 2.002 1.775 -0.115 2.534 35 1 4 71 <> <> <> <> <>
  42 2 32.108921 -3.852121 -4.134487 200 " " Y "A" 2 -0.11500 -0.11500 "TYR " " CE1" "    " 6 0 A0A0A0  ""  2 1.4499335 0.59884882 -0.15027654 42 42 1 0 0 76 1 76 1 29.74 -10.425 0.114 -1.085 0 -0.521 0 0 9.243 0 0.505 3.566 -0.115 2.002 1.775 -0.115 7.727 36 1 4 72 <> <> <> <> <>
  43 25 24.323622 -11.199058 -10.499215 201 " " R "A" 38 -0.79997 -0.79997 "ARG " " NH2" "    " 7 0 2F2FFF  ""  0 3.658884 -2.6417079 1.3210188 43 43 1 0 0 86 2 86 1 20.21 -0.111 0.033 -4.886 -0.016 0 -0.304 0 -4.41 0 -0.078 3.262 -0.8 1.838 1.625 -0.8 19.318 49 1 5 82 <> <> <> <> <>
  44 31 24.756330 -9.102976 -11.344202 201 " " R "A" 38 -0.79997 -0.79997 "ARG " " NH1" "    " 7 1 2F2FFF  ""  0 -5.7088885 -0.95763367 -1.0142585 44 44 1 0 0 87 2 87 1 26.71 5.176 0.057 -4.305 -1.058 0 -0.304 0 -7.555 0 -0.62 2.837 -0.8 1.838 1.625 -0.8 32.197 50 1 5 83 <> <> <> <> <>
  45 25 27.979532 -8.702978 -4.988900 201 " " R "A" 38 -0.50000 -0.50000 "ARG " " N  " "    " 7 0 2F2FFF  ""  0 0.028170597 3.6962156 2.7015128 45 45 1 0 0 88 1 88 1 20.98 -40.161 0.893 -4.453 -0.124 0 0 0 34.872 0 0.067 6.305 -0.5 1.92 1.625 -0.5 0 40 1 5 84 <> <> <> <> <>
  46 3 27.385355 -9.838384 -5.757656 201 " " R "A" 2 0.14000 0.14000 "ARG " " CA " "    " 6 0 A0A0A0  ""  0 -1.7921146 -7.9579549 -6.5037918 46 46 1 0 0 89 1 89 1 20.43 10.258 1.006 2.059 0 -1.522 0 0 -7.201 0 -0.483 6.398 0.14 1.975 1.75 0.14 0 41 1 5 85 <> <> <> <> <>
  47 2 28.523357 -10.477781 -6.721488 201 " " R "A" 2 0.50000 0.50000 "ARG " " C  " "    " 6 0 A0A0A0  ""  0 -4.9062362 8.0264101 4.5773096 47 47 1 0 0 90 0 90 1 21.86 38.031 0.979 0.486 0 0 0 0 -42.294 0 3.77 5.365 0.5 2.112 1.875 0.5 0 42 1 5 86 <> <> <> <> <>
  48 15 28.287653 -11.548084 -7.249929 201 " " R "A" 75 -0.50000 -0.50000 "ARG " " O  " "    " 8 0 FF5757  ""  0 3.2193894 -4.6435499 5.3759918 48 48 1 0 0 91 0 91 1 21.73 -54.329 0.043 -13.611 -0.109 0 0 0 41.275 0 -0.492 3.934 -0.5 1.678 1.48 -0.5 0.834 43 1 5 87 <> <> <> <> <>
  49 3 26.248943 -9.254310 -6.565642 201 " " R "A" 2 -0.12000 -0.12000 "ARG " " CB " "    " 6 0 A0A0A0  ""  0 -1.9884262 -2.7868693 2.1445279 49 49 1 0 0 92 2 92 1 19.81 -8.221 1.068 -0.363 0 -1.814 0 0 9.47 0 -0.867 6.349 -0.12 1.975 1.75 -0.12 0 44 1 5 88 <> <> <> <> <>
  50 3 25.101154 -10.234329 -6.876310 201 " " R "A" 2 -0.05000 -0.05000 "ARG " " CG " "    " 6 0 A0A0A0  ""  0 -8.5950251 0.87978482 -0.57553571 50 50 1 0 0 93 2 93 1 19.85 -3.188 0.877 0.243 0 -1.356 0 0 4.453 0 -0.542 5.436 -0.05 1.975 1.75 -0.05 0 45 1 5 89 <> <> <> <> <>
  51 3 23.999262 -9.714278 -7.847379 201 " " R "A" 2 0.19000 0.19000 "ARG " " CD " "    " 6 0 A0A0A0  ""  0 -2.9389195 2.9030588 7.6310706 51 51 1 0 0 94 2 94 1 23.97 15.242 0.724 -1.61 0 -1.724 -0.304 0 -15.088 0 -0.459 5.692 0.19 1.975 1.75 0.19 0 46 1 5 90 <> <> <> <> <>
  52 25 24.457218 -9.303915 -9.113206 201 " " R "A" 38 -0.69997 -0.69997 "ARG " " NE " "    " 7 0 2F2FFF  ""  0 6.7667184 -7.4898829 -4.6098099 52 52 1 0 0 95 1 95 1 24.5 3.506 0.651 -0.017 -0.575 0 -0.304 0 -2.825 0 -0.471 4.575 -0.7 1.838 1.625 -0.7 0.115 47 1 5 91 <> <> <> <> <>
  53 2 24.535971 -9.872685 -10.306928 201 " " R "A" 2 0.63990 0.63990 "ARG " " CZ " "    " 6 0 A0A0A0  ""  0 8.4413338 -3.1572418 -0.70875013 53 53 1 0 0 96 0 96 1 25.08 -16.757 0.392 -27.361 0 -0.751 -0.304 0 -9.694 0 -0.246 3.7 0.64 1.288 1.125 0.64 0 48 1 5 92 <> <> <> <> <>
  54 3 30.854750 -10.524126 -7.552936 202 " " K "A" 2 0.14000 0.14000 "LYS " " CA " "    " 6 0 A0A0A0  ""  0 5.2117877 3.564641 -11.590799 54 54 1 0 0 110 1 110 1 24.36 10.543 0.108 5.857 0 0 0 0 -4.631 0 -0.162 4.213 0.14 1.975 1.75 0.14 0 52 1 6 106 <> <> <> <> <>
  55 2 31.458069 -11.653093 -6.645379 202 " " K "A" 2 0.50000 0.50000 "LYS " " C  " "    " 6 0 A0A0A0  ""  0 -5.1022458 0.38568595 -1.4938891 55 55 1 0 0 111 0 111 1 24.2 31.739 -0.031 -2.287 0 0 0 0 -35.992 0 1.997 4.272 0.5 2.112 1.875 0.5 0.135 53 1 6 107 <> <> <> <> <>
  56 15 32.230618 -12.496348 -7.136476 202 " " K "A" 75 -0.50000 -0.50000 "LYS " " O  " "    " 8 0 FF5757  ""  0 3.134165 -2.6115735 -1.842092 56 56 1 0 0 112 0 112 1 23.15 -42.326 0.037 -11.582 -0.019 0 0 0 30.897 0 -0.172 2.834 -0.5 1.678 1.48 -0.5 23.765 54 1 6 108 <> <> <> <> <>
  57 3 31.973511 -9.532303 -7.923647 202 " " K "A" 2 -0.12000 -0.12000 "LYS " " CB " "    " 6 0 A0A0A0  ""  0 -1.0992401 -7.1129475 1.2188982 57 57 1 0 0 113 2 113 1 25.12 -7.976 0.114 0.296 0 0 0 0 8.472 0 -0.314 3.603 -0.12 1.975 1.75 -0.12 0.499 55 1 6 109 <> <> <> <> <>
  58 3 32.771877 -8.984336 -6.711977 202 " " K "A" 2 -0.12000 -0.12000 "LYS " " CG " "    " 6 0 A0A0A0  ""  0 1.5478661 -2.8165121 0.83769381 58 58 1 0 0 114 2 114 1 32.84 -6.765 0.17 1.343 0 0 0 0 7.698 0 0.241 3.941 -0.12 1.975 1.75 -0.12 0 56 1 6 110 <> <> <> <> <>
  59 3 33.275463 -7.599007 -6.976653 202 " " K "A" 2 -0.12000 -0.12000 "LYS " " CD " "    " 6 0 A0A0A0  ""  0 2.8181574 5.5132709 10.260197 59 59 1 0 0 115 2 115 1 36.73 -6.647 0.641 2.204 0 0 0 0 8.475 0 -0.265 3.224 -0.12 1.975 1.75 -0.12 1.247 57 1 6 111 <> <> <> <> <>
  60 3 34.268925 -7.148757 -5.810458 202 " " K "A" 2 0.19000 0.19000 "LYS " " CE " "    " 6 0 A0A0A0  ""  0 9.568306 -1.4847152 -0.22404429 60 60 1 0 0 116 2 116 1 41.88 9.608 0.676 -2.261 0 0 0 0 -12.329 0 -0.217 3.11 0.19 1.975 1.75 0.19 2.868 58 1 6 112 <> <> <> <> <>
  61 32 35.439915 -7.998545 -5.587413 202 " " K "A" 38 -0.30000 -0.30000 "LYS " " NZ " "    " 7 1 2F2FFF  ""  0 1.8886921 0.74053997 -2.2358861 61 61 1 0 0 117 3 117 1 44.54 2.807 0.567 -1.027 -0.76 0 0 0 -3.233 0 -0.407 2.915 -0.3 2.1 1.625 -0.3 33.462 59 1 6 113 <> <> <> <> <>
  62 25 29.686924 -9.861333 -6.935823 202 " " K "A" 38 -0.50000 -0.50000 "LYS " " N  " "    " 7 0 2F2FFF  ""  0 -3.0245564 0.58309871 1.3213236 62 62 1 0 0 118 1 118 1 22.39 -44.79 1.024 -11.114 -0.003 0 0 0 31.364 0 1.291 4.834 -0.5 1.92 1.625 -0.5 0 51 1 6 114 <> <> <> <> <>
  63 3 33.340137 -11.927139 -4.276003 203 " " D "A" 2 -0.22000 -0.22000 "ASP " " CB " "    " 6 0 A0A0A0  ""  0 -4.9573522 -0.20046656 1.1044493 63 63 1 0 0 132 2 132 1 22.03 -16.006 -0.191 -4.982 0 -0.699 0 0 12.275 0 -0.36 3.834 -0.22 1.975 1.75 -0.22 0.623 64 1 7 128 <> <> <> <> <>
  64 2 33.718288 -10.499663 -3.716794 203 " " D "A" 2 0.70000 0.70000 "ASP " " CG " "    " 6 0 A0A0A0  ""  0 -8.7924032 -4.2329912 5.8225884 64 64 1 0 0 133 0 133 1 26.35 -11.462 -1.27 0.958 0 0 0 0 14.111 0 -0.421 3.521 0.7 2.112 1.875 0.7 9.839 65 1 7 129 <> <> <> <> <>
  65 15 34.785679 -9.938787 -4.150846 203 " " D "A" 75 -0.80000 -0.80000 "ASP " " OD1" "    " 8 0 FF5757  ""  0 6.8072128 -2.3276906 -2.5851889 65 65 1 0 0 134 0 134 1 29.34 9.496 0.091 -15.08 -0.629 0 0 0 -24.237 0 0.199 2.92 -0.8 1.678 1.48 -0.8 16.364 66 1 7 130 <> <> <> <> <>
  66 18 33.085297 -9.978086 -2.760707 203 " " D "A" 75 -0.80000 -0.80000 "ASP " " OD2" "    " 8 -1 FF5757  ""  0 -4.1051917 -2.950485 4.1805773 66 66 1 0 0 135 0 135 1 30.37 9.782 0.08 -15.397 -0.135 0 0 0 -24.472 0 -0.651 2.79 -0.8 1.678 1.48 -0.8 19.178 67 1 7 131 <> <> <> <> <>
  67 25 31.160898 -11.653339 -5.351921 203 " " D "A" 38 -0.50000 -0.50000 "ASP " " N  " "    " 7 0 2F2FFF  ""  0 -8.2687616 0.8591181 2.0119004 67 67 1 0 0 136 1 136 1 22.54 -33.103 -0.807 -4.011 -0.127 0 0 0 27.705 0 2.322 5.017 -0.5 1.92 1.625 -0.5 0 60 1 7 132 <> <> <> <> <>
  68 3 31.870867 -12.407997 -4.369968 203 " " D "A" 2 0.14000 0.14000 "ASP " " CA " "    " 6 0 A0A0A0  ""  0 0.60288805 -1.6311427 -0.16332015 68 68 1 0 0 137 1 137 1 22.76 7.712 -0.719 4.633 0 -0.486 0 0 -2.159 0 0.285 4.284 0.14 1.975 1.75 0.14 0 61 1 7 133 <> <> <> <> <>
  69 2 31.134853 -12.541421 -3.036629 203 " " D "A" 2 0.50000 0.50000 "ASP " " C  " "    " 6 0 A0A0A0  ""  0 2.3613787 -7.1591396 -0.11304332 69 69 1 0 0 138 0 138 1 21.25 22.374 -0.317 -10.558 0 0 0 0 -34.535 0 1.92 4.077 0.5 2.112 1.875 0.5 2.291 62 1 7 134 <> <> <> <> <>
  70 15 31.705601 -12.584880 -1.906235 203 " " D "A" 75 -0.50000 -0.50000 "ASP " " O  " "    " 8 0 FF5757  ""  0 -3.9826667 -0.85066807 -1.3319929 70 70 1 0 0 139 0 139 1 21.94 -41.734 0.018 -8.577 0 0 0 0 30.548 0 2.591 3.082 -0.5 1.678 1.48 -0.5 12.299 63 1 7 135 <> <> <> <> <>
  71 25 29.801004 -12.783660 -3.085011 204 " " Y "A" 38 -0.50000 -0.50000 "TYR " " N  " "    " 7 0 2F2FFF  ""  0 1.3956109 3.2509599 -0.15850127 71 71 1 0 0 144 1 144 1 19.16 -31.18 0.452 -3.854 -0.117 0 0 0 26.34 0 0.651 4.314 -0.5 1.92 1.625 -0.5 0 68 1 8 140 <> <> <> <> <>
  72 3 28.957525 -13.019039 -1.893527 204 " " Y "A" 2 0.14000 0.14000 "TYR " " CA " "    " 6 0 A0A0A0  ""  0 -2.0609164 2.7275922 -6.5673938 72 72 1 0 0 145 1 145 1 18.43 9.339 0.306 4.418 0 -0.554 0 0 -4.656 0 -0.017 4.53 0.14 1.975 1.75 0.14 0 69 1 8 141 <> <> <> <> <>
  73 2 29.107769 -14.533300 -1.533106 204 " " Y "A" 2 0.50000 0.50000 "TYR " " C  " "    " 6 0 A0A0A0  ""  0 3.3569684 5.0322776 -1.5759915 73 73 1 0 0 146 0 146 1 21.04 25.372 0.349 -4.484 0 0 0 0 -36.313 0 6.108 4.537 0.5 2.112 1.875 0.5 0 70 1 8 142 <> <> <> <> <>
  74 15 29.118958 -15.351133 -2.444168 204 " " Y "A" 75 -0.50000 -0.50000 "TYR " " O  " "    " 8 0 FF5757  ""  0 -2.7579408 7.0779519 3.5787637 74 74 1 0 0 147 0 147 1 21.57 -41.675 0.036 -8.648 0 0 0 0 32.858 0 0.133 3.15 -0.5 1.678 1.48 -0.5 13.758 71 1 8 143 <> <> <> <> <>
  75 3 27.514246 -12.677498 -2.195457 204 " " Y "A" 2 -0.00500 -0.00500 "TYR " " CB " "    " 6 0 A0A0A0  ""  0 -5.7523847 1.1632137 1.1781551 75 75 1 0 0 148 2 148 1 17.05 -0.387 0.14 -1.379 0 -0.868 -0.134 0 0.515 0 -0.645 4.575 -0.005 1.975 1.75 -0.005 0 72 1 8 144 <> <> <> <> <>
  76 2 26.546503 -13.155390 -1.082767 204 " " Y "A" 2 -0.11500 -0.11500 "TYR " " CG " "    " 6 0 A0A0A0  ""  0 4.5691404 1.4095459 10.901633 76 76 1 0 0 149 0 149 1 14.83 -7.825 -0.204 1.806 0 -0.494 -0.134 0 8.526 0 1.938 5.401 -0.115 2.002 1.775 -0.115 0 73 1 8 145 <> <> <> <> <>
  77 2 25.664421 -14.296087 -1.265522 204 " " Y "A" 2 -0.11500 -0.11500 "TYR " " CD1" "    " 6 0 A0A0A0  ""  0 1.1306068 -2.245491 -0.47198054 77 77 1 0 0 150 1 150 1 12.96 -9.99 0.099 -0.862 0 -0.593 -0.134 0 9.51 0 0.246 4.962 -0.115 2.002 1.775 -0.115 0.127 74 1 8 146 <> <> <> <> <>
  78 2 26.595856 -12.396480 0.142075 204 " " Y "A" 2 -0.11500 -0.11500 "TYR " " CD2" "    " 6 0 A0A0A0  ""  0 1.6948931 -6.4372301 5.8592596 78 78 1 0 0 151 1 151 1 15.24 -10.095 0.148 -0.488 0 -0.568 -0.134 0 9.302 0 0.858 4.8 -0.115 2.002 1.775 -0.115 0 75 1 8 147 <> <> <> <> <>
  79 2 24.727392 -14.548198 -0.262178 204 " " Y "A" 2 -0.11500 -0.11500 "TYR " " CE1" "    " 6 0 A0A0A0  ""  0 -0.24646857 9.1897812 -1.2622584 79 79 1 0 0 152 1 152 1 16.87 -10.97 0.139 -1.765 0 -0.945 -0.134 0 10.316 0 -0.172 5.249 -0.115 2.002 1.775 -0.115 0 76 1 8 148 <> <> <> <> <>
  80 2 25.600910 -12.682744 1.118905 204 " " Y "A" 2 -0.11500 -0.11500 "TYR " " CE2" "    " 6 0 A0A0A0  ""  0 3.7529488 3.4855278 -1.6212205 80 80 1 0 0 153 1 153 1 14.28 -11.767 0.163 -2.1 0 -0.812 -0.134 0 10.28 0 0.17 4.659 -0.115 2.002 1.775 -0.115 0 77 1 8 149 <> <> <> <> <>
  81 2 24.659742 -13.743956 0.956297 204 " " Y "A" 2 0.15000 0.15000 "TYR " " CZ " "    " 6 0 A0A0A0  ""  0 -2.1197844 -4.6203513 1.460786 81 81 1 0 0 154 0 154 1 15.01 12.271 0.235 -3.062 0 -1.044 -0.134 0 -14.248 0 -0.141 5.28 0.15 2.002 1.775 0.15 0 78 1 8 150 <> <> <> <> <>
  82 16 23.761766 -14.209502 1.869430 204 " " Y "A" 75 -0.58500 -0.58500 "TYR " " OH " "    " 8 0 FF5757  ""  0 0.40563795 -4.6475692 12.264509 82 82 1 0 0 155 1 155 1 17.01 -46.128 0.13 -2.276 -0.031 0 -0.134 0 44.542 0 -0.655 3.888 -0.585 1.739 1.535 -0.585 5.737 79 1 8 151 <> <> <> <> <>
  83 25 28.950489 -14.880075 -0.263642 205 " " K "A" 38 -0.50000 -0.50000 "LYS " " N  " "    " 7 0 2F2FFF  ""  0 2.7072949 -5.6783252 0.61474723 83 83 1 0 0 165 1 165 1 21.02 -27.484 0.996 0.96 0 0 0 0 27.529 0 -0.081 4.428 -0.5 1.92 1.625 -0.5 2.3 80 1 9 161 <> <> <> <> <>
  84 3 28.722332 -16.161322 0.350214 205 " " K "A" 2 0.14000 0.14000 "LYS " " CA " "    " 6 0 A0A0A0  ""  0 5.2338605 -2.9792533 1.6509087 84 84 1 0 0 166 1 166 1 24.03 8.149 1.132 6.013 0 0 0 0 -3.62 0 0.351 4.739 0.14 1.975 1.75 0.14 0 81 1 9 162 <> <> <> <> <>
  85 2 27.936321 -16.043608 1.665438 205 " " K "A" 2 0.50000 0.50000 "LYS " " C  " "    " 6 0 A0A0A0  ""  0 -5.4625144 0.71026325 -2.1750264 85 85 1 0 0 167 0 167 1 21.83 34.125 0.201 -1.456 0 0 0 0 -37.437 0 1.655 5.087 0.5 2.112 1.875 0.5 0 82 1 9 163 <> <> <> <> <>
  86 15 28.338192 -15.198740 2.468929 205 " " K "A" 75 -0.50000 -0.50000 "LYS " " O  " "    " 8 0 FF5757  ""  0 -0.70750374 -8.8545742 -3.0065534 86 86 1 0 0 168 0 168 1 19.59 -45.789 0.021 -9.924 -0.406 0 0 0 34.537 0 1.713 3.955 -0.5 1.678 1.48 -0.5 2.606 83 1 9 164 <> <> <> <> <>
  87 3 29.927656 -17.077684 0.193705 205 " " K "A" 2 -0.12000 -0.12000 "LYS " " CB " "    " 6 0 A0A0A0  ""  0 -2.966491 0.30530336 -0.67953736 87 87 1 0 0 169 2 169 1 25.37 -5.275 1.266 3.304 0 0 0 0 7.6 0 -0.289 3.781 -0.12 1.975 1.75 -0.12 0.748 84 1 9 165 <> <> <> <> <>
  88 3 29.809032 -18.303396 -0.668261 205 " " K "A" 2 -0.12000 -0.12000 "LYS " " CG " "    " 6 0 A0A0A0  ""  0 7.8302021 -2.5457175 6.5300074 88 88 1 0 0 170 2 170 1 35.37 -5.299 0.562 2.319 0 0 0 0 6.896 0 0.16 3.816 -0.12 1.975 1.75 -0.12 0 85 1 9 166 <> <> <> <> <>
  89 3 31.178995 -18.735941 -1.169295 205 " " K "A" 2 -0.12000 -0.12000 "LYS " " CD " "    " 6 0 A0A0A0  ""  0 -5.7142253 8.0164013 3.5339649 89 89 1 0 0 171 2 171 1 44.92 -5.893 0.933 2.481 0 0 0 0 7.689 0 -0.247 3.487 -0.12 1.975 1.75 -0.12 1.122 86 1 9 167 <> <> <> <> <>
  90 3 31.193306 -20.059336 -1.993510 205 " " K "A" 2 0.19000 0.19000 "LYS " " CE " "    " 6 0 A0A0A0  ""  0 4.3260698 -3.2711947 1.5271947 90 90 1 0 0 172 2 172 1 49.3 8.718 0.697 -1.996 0 0 0 0 -11.136 0 -0.274 3.359 0.19 1.975 1.75 0.19 0.623 87 1 9 168 <> <> <> <> <>
  91 32 32.610203 -20.367128 -2.283700 205 " " K "A" 38 -0.30000 -0.30000 "LYS " " NZ " "    " 7 1 2F2FFF  ""  0 -0.45747617 -12.673414 -6.179337 91 91 1 0 0 173 3 173 1 51.05 1.761 0.601 -0.667 -0.002 0 0 0 -2.64 0 -0.385 2.996 -0.3 2.1 1.625 -0.3 28.748 88 1 9 169 <> <> <> <> <>
  92 15 27.921463 -18.158773 4.028680 206 " " P "A" 75 -0.50000 -0.50000 "PRO " " O  " "    " 8 0 FF5757  ""  0 -6.3159318 -1.2751672 2.823432 92 92 1 0 0 187 0 187 1 18.02 -42.96 0.024 -8.733 -0.005 0 0 0 33.956 0 0.252 3.694 -0.5 1.678 1.48 -0.5 6.775 92 1 10 183 <> <> <> <> <>
  93 3 24.792997 -17.457121 3.129162 206 " " P "A" 2 -0.12000 -0.12000 "PRO " " CB " "    " 6 0 A0A0A0  ""  0 -5.0938411 1.0994385 0.11306398 93 93 1 0 0 188 2 188 1 22.78 -6.715 4.322 4.054 0 -0.85 0 0 7.967 0 -0.671 4.196 -0.12 1.975 1.75 -0.12 0 93 1 10 184 <> <> <> <> <>
  94 3 25.104862 -18.435205 1.995040 206 " " P "A" 2 -0.12000 -0.12000 "PRO " " CG " "    " 6 0 A0A0A0  ""  0 -0.83556879 1.1808009 -14.045257 94 94 1 0 0 189 2 189 1 23.99 -6.098 1.7 2.758 0 -0.664 0 0 8.585 0 -0.764 3.797 -0.12 1.975 1.75 -0.12 3.99 94 1 10 185 <> <> <> <> <>
  95 3 26.195890 -17.830263 1.162479 206 " " P "A" 2 -0.05000 -0.05000 "PRO " " CD " "    " 6 0 A0A0A0  ""  0 4.1682029 6.5811939 3.5190358 95 95 1 0 0 190 2 190 1 22.28 -2.338 2.133 3.07 0 -0.758 0 0 3.507 0 0.527 4.33 -0.05 1.975 1.75 -0.05 1.247 95 1 10 186 <> <> <> <> <>
  96 25 26.843235 -16.809111 1.954671 206 " " P "A" 38 -0.14000 -0.14000 "PRO " " N  " "    " 7 0 2F2FFF  ""  0 -0.91487789 5.6815619 -2.9375949 96 96 1 0 0 191 0 191 1 22.18 -10.234 1.997 1.751 0 0 0 0 10.206 0 -0.218 5.322 -0.14 1.92 1.625 -0.14 0 89 1 10 187 <> <> <> <> <>
  97 3 26.137407 -16.754766 3.230103 206 " " P "A" 2 0.01000 0.01000 "PRO " " CA " "    " 6 0 A0A0A0  ""  0 1.3012446 -2.5117419 0.7318607 97 97 1 0 0 192 1 192 1 21.44 0.699 1.009 1.723 0 -0.856 0 0 1.237 0 -0.365 4.944 0.01 1.975 1.75 0.01 0 90 1 10 188 <> <> <> <> <>
  98 2 27.019939 -17.357798 4.333260 206 " " P "A" 2 0.50000 0.50000 "PRO " " C  " "    " 6 0 A0A0A0  ""  0 -0.63597459 -5.534091 5.3410993 98 98 1 0 0 193 0 193 1 20.45 23.375 -0.429 -12.121 0 0 0 0 -37.497 0 2.43 4.887 0.5 2.112 1.875 0.5 0 91 1 10 189 <> <> <> <> <>
  99 16 25.764315 -16.954725 8.449347 207 " " S "A" 75 -0.68300 -0.68300 "SER " " OG " "    " 8 0 FF5757  ""  0 -7.9923668 3.0071244 0.28139067 99 99 1 0 0 201 1 201 1 16.76 -36.259 -1.071 0.889 -0.114 0 0 -0.199 39.355 0 -0.824 4.246 -0.683 1.766 1.56 -0.683 4.514 101 1 11 197 <> <> <> <> <>
  100 25 26.838888 -16.997326 5.578515 207 " " S "A" 38 -0.50000 -0.50000 "SER " " N  " "    " 7 0 2F2FFF  ""  0 -4.0308132 6.1265941 3.8969727 100 100 1 0 0 202 1 202 1 18.4 -31.067 0.493 -5.094 -0.016 0 0 -0.199 26.231 0 -0.535 4.565 -0.5 1.92 1.625 -0.5 1.955 96 1 11 198 <> <> <> <> <>
  101 3 27.465971 -17.606308 6.764043 207 " " S "A" 2 0.14000 0.14000 "SER " " CA " "    " 6 0 A0A0A0  ""  0 3.8095303 4.598969 0.20675892 101 101 1 0 0 203 1 203 1 17.38 10.147 -0.552 2.664 0 -1.245 0 -0.199 -5.086 0 -0.401 4.881 0.14 1.975 1.75 0.14 0 97 1 11 199 <> <> <> <> <>
  102 2 27.229969 -19.096992 6.975377 207 " " S "A" 2 0.50000 0.50000 "SER " " C  " "    " 6 0 A0A0A0  ""  0 3.6061697 -7.5461526 3.8161163 102 102 1 0 0 204 0 204 1 16.32 26.669 -1.197 -5.312 0 0 0 -0.199 -32.161 0 1.576 5.306 0.5 2.112 1.875 0.5 0 98 1 11 200 <> <> <> <> <>
  103 15 26.127916 -19.617331 6.787436 207 " " S "A" 75 -0.50000 -0.50000 "SER " " O  " "    " 8 0 FF5757  ""  0 -6.2321129 3.0305791 -3.6285067 103 103 1 0 0 205 0 205 1 14.77 -45.236 0.103 -12.635 -0.144 0 0 -0.199 32.482 0 0.359 4.436 -0.5 1.678 1.48 -0.5 2.189 99 1 11 201 <> <> <> <> <>
  104 3 27.124622 -16.781523 8.035421 207 " " S "A" 2 0.14500 0.14500 "SER " " CB " "    " 6 0 A0A0A0  ""  0 -0.74614871 -5.0908642 -3.819895 104 104 1 0 0 206 2 206 1 16.38 7.861 -0.661 -1.041 0 -2.182 0 -0.199 -5.014 0 -0.845 4.815 0.145 1.975 1.75 0.145 0 100 1 11 202 <> <> <> <> <>
  105 2 27.843897 -21.951624 8.709200 208 " " G "A" 2 0.50000 0.50000 "GLY " " C  " "    " 6 0 A0A0A0  ""  0 4.8614745 -1.7903162 -3.7194777 105 105 1 0 0 212 0 212 1 15.65 18.014 -0.167 -11.665 0 0 0 0 -29.202 0 -0.31 6.804 0.5 2.112 1.875 0.5 0 104 1 12 208 <> <> <> <> <>
  106 15 28.540802 -22.828608 9.232355 208 " " G "A" 75 -0.50000 -0.50000 "GLY " " O  " "    " 8 0 FF5757  ""  0 -1.0005612 0.53530431 2.3285131 106 106 1 0 0 213 0 213 1 14.99 -38.314 0 -12.26 -0.238 0 0 0 26.11 0 0.181 6.327 -0.5 1.678 1.48 -0.5 0 105 1 12 209 <> <> <> <> <>
  107 25 28.239079 -19.828835 7.456324 208 " " G "A" 38 -0.50000 -0.50000 "GLY " " N  " "    " 7 0 2F2FFF  ""  0 -3.4914486 -2.6997118 4.1543794 107 107 1 0 0 214 1 214 1 16.68 -22.125 0.171 0.039 -0.028 0 0 0 22.052 0 -0.031 4.709 -0.5 1.92 1.625 -0.5 4.14 102 1 12 210 <> <> <> <> <>
  108 3 28.301836 -21.307968 7.425517 208 " " G "A" 2 0.08000 0.08000 "GLY " " CA " "    " 6 0 A0A0A0  ""  0 -0.84137744 -5.0707965 7.0703397 108 108 1 0 0 215 2 215 1 15.39 3.384 -0.28 0.82 0 -1.928 0 0 0.426 0 -0.783 5.69 0.08 1.975 1.75 0.08 0 103 1 12 211 <> <> <> <> <>
  109 2 30.313330 -19.744423 13.051558 209 " " F "A" 2 -0.11500 -0.11500 "PHE " " CZ " "    " 6 0 A0A0A0  ""  2 1.3788117 8.4007101 -1.1504347 109 109 1 0 0 219 1 219 1 15.3 -4.94 0.193 -0.674 0 -1.201 -0.034 0 5.545 0 -0.239 5.954 -0.115 2.002 1.775 -0.115 0 116 1 13 215 <> <> <> <> <>
  110 25 26.799002 -21.305828 9.271459 209 " " F "A" 38 -0.50000 -0.50000 "PHE " " N  " "    " 7 0 2F2FFF  ""  2 -3.5036125 -0.025001138 2.2809319 110 110 1 0 0 220 1 220 1 14.05 -23.611 0.323 1.561 -0.128 0 0 0 23.788 0 1.19 6.98 -0.5 1.92 1.625 -0.5 0 106 1 13 216 <> <> <> <> <>
  111 3 26.131033 -21.558018 10.515023 209 " " F "A" 2 0.14000 0.14000 "PHE " " CA " "    " 6 0 A0A0A0  ""  2 -3.6312027 -3.4228356 -6.1357718 111 111 1 0 0 221 1 221 1 15.3 7.131 0.727 0.598 0 -2.27 0 0 -4.286 0 -0.703 7.263 0.14 1.975 1.75 0.14 0 107 1 13 217 <> <> <> <> <>
  112 2 24.673084 -21.582300 10.139175 209 " " F "A" 2 0.50000 0.50000 "PHE " " C  " "    " 6 0 A0A0A0  ""  2 -1.3756945 -4.010005 -5.5876837 112 112 1 0 0 222 0 222 1 15.86 22.092 -0.338 -9.928 0 0 0 0 -31.03 0 -0.652 6.552 0.5 2.112 1.875 0.5 0 108 1 13 218 <> <> <> <> <>
  113 15 24.170584 -20.544573 9.827862 209 " " F "A" 75 -0.50000 -0.50000 "PHE " " O  " "    " 8 0 FF5757  ""  2 -4.2518258 -4.6365819 -2.3398602 113 113 1 0 0 223 0 223 1 15.26 -41.793 0.018 -10.735 -0.003 0 0 0 31.027 0 0.015 4.733 -0.5 1.678 1.48 -0.5 1.98 109 1 13 219 <> <> <> <> <>
  114 3 26.431187 -20.285995 11.320298 209 " " F "A" 2 -0.00500 -0.00500 "PHE " " CB " "    " 6 0 A0A0A0  ""  2 -3.5393889 -9.0645247 -2.1120079 114 114 1 0 0 224 2 224 1 14.67 -0.264 1.838 -1.272 0 -2.359 -0.034 0 0.406 0 -0.859 6.701 -0.005 1.975 1.75 -0.005 0 110 1 13 220 <> <> <> <> <>
  115 2 27.820602 -20.038639 11.885058 209 " " F "A" 2 -0.11500 -0.11500 "PHE " " CG " "    " 6 0 A0A0A0  ""  2 4.0478959 -5.5243011 2.0390255 115 115 1 0 0 225 0 225 1 14.38 -5.383 0.203 0.04 0 -0.95 -0.034 0 5.619 0 0.584 6.903 -0.115 2.002 1.775 -0.115 0 111 1 13 221 <> <> <> <> <>
  116 2 28.288317 -21.071236 12.784816 209 " " F "A" 2 -0.11500 -0.11500 "PHE " " CD1" "    " 6 0 A0A0A0  ""  2 -5.9147 -3.879693 -0.83495694 116 116 1 0 0 226 1 226 1 15.71 -5.721 0.141 -0.637 0 -1.155 -0.034 0 6.063 0 0.069 6.283 -0.115 2.002 1.775 -0.115 0 112 1 13 222 <> <> <> <> <>
  117 2 28.667721 -18.923809 11.542850 209 " " F "A" 2 -0.11500 -0.11500 "PHE " " CD2" "    " 6 0 A0A0A0  ""  2 -1.2862248 5.1683693 -2.7635024 117 117 1 0 0 227 1 227 1 14.07 -6.02 0.173 0.042 0 -0.826 -0.034 0 6.471 0 0.277 5.558 -0.115 2.002 1.775 -0.115 0.38 113 1 13 223 <> <> <> <> <>
  118 2 29.525455 -20.906143 13.359503 209 " " F "A" 2 -0.11500 -0.11500 "PHE " " CE1" "    " 6 0 A0A0A0  ""  2 -2.8635848 -2.5170958 1.4882541 118 118 1 0 0 228 1 228 1 15.66 -5.523 0.206 -1.142 0 -1.259 -0.034 0 5.579 0 -0.112 5.887 -0.115 2.002 1.775 -0.115 0 114 1 13 224 <> <> <> <> <>
  119 2 29.886904 -18.749886 12.161659 209 " " F "A" 2 -0.11500 -0.11500 "PHE " " CE2" "    " 6 0 A0A0A0  ""  2 0.34129217 -1.9211617 -1.9603462 119 119 1 0 0 229 1 229 1 16.79 -5.561 0.137 -0.589 0 -0.951 -0.034 0 5.864 0 -0.044 5.413 -0.115 2.002 1.775 -0.115 0.127 115 1 13 225 <> <> <> <> <>
  120 3 21.285419 -24.253464 7.637166 210 " " I "A" 2 -0.18000 -0.18000 "ILE " " CG2" "    " 6 0 A0A0A0  ""  2 -3.8195188 1.6496105 -1.9793102 120 120 1 0 0 239 3 239 1 18.65 -9.09 0.783 0.625 0 -0.976 0 0 9.635 0 0.272 4.156 -0.18 1.975 1.75 -0.18 1.122 123 1 14 235 <> <> <> <> <>
  121 3 24.922905 -24.515280 7.700442 210 " " I "A" 2 -0.18000 -0.18000 "ILE " " CD1" "    " 6 0 A0A0A0  ""  2 3.2542152 -3.9287171 -4.5605078 121 121 1 0 0 240 3 240 1 21.18 -9.685 0.287 -1.353 0 -0.814 0 0 9.253 0 -0.395 3.562 -0.18 1.975 1.75 -0.18 6.484 124 1 14 236 <> <> <> <> <>
  122 25 23.988468 -22.718821 10.042002 210 " " I "A" 38 -0.50000 -0.50000 "ILE " " N  " "    " 7 0 2F2FFF  ""  2 -0.81544411 6.3498497 2.1741703 122 122 1 0 0 241 1 241 1 15.57 -27.148 1.702 -1.813 -0.117 0 0 0 23.375 0 0.375 6.647 -0.5 1.92 1.625 -0.5 0 117 1 14 237 <> <> <> <> <>
  123 3 22.598202 -22.938736 9.552693 210 " " I "A" 2 0.14000 0.14000 "ILE " " CA " "    " 6 0 A0A0A0  ""  2 3.1593215 -3.3164277 8.3911104 123 123 1 0 0 242 1 242 1 16.27 8.784 2.295 4.282 0 -1.844 0 0 -4.508 0 -0.445 6.251 0.14 1.975 1.75 0.14 0 118 1 14 238 <> <> <> <> <>
  124 2 21.672554 -23.365755 10.718504 210 " " I "A" 2 0.50000 0.50000 "ILE " " C  " "    " 6 0 A0A0A0  ""  2 -5.0515556 7.2529879 -3.6606181 124 124 1 0 0 243 0 243 1 16.02 27.084 0.323 -2.313 0 0 0 0 -29.965 0 0.245 6.712 0.5 2.112 1.875 0.5 0 119 1 14 239 <> <> <> <> <>
  125 15 22.029863 -24.157827 11.562621 210 " " I "A" 75 -0.50000 -0.50000 "ILE " " O  " "    " 8 0 FF5757  ""  2 3.0914488 4.3054142 -1.5235748 125 125 1 0 0 244 0 244 1 15.5 -42.351 0.083 -13.894 -0.119 0 0 0 28.299 0 0.193 6.157 -0.5 1.678 1.48 -0.5 0 120 1 14 240 <> <> <> <> <>
  126 3 22.678652 -23.954668 8.366266 210 " " I "A" 2 -0.06000 -0.06000 "ILE " " CB " "    " 6 0 A0A0A0  ""  2 1.4390191 0.66689062 -1.4983624 126 126 1 0 0 245 1 245 1 18.41 -2.997 3.478 2.008 0 -1.485 0 0 3.698 0 -0.687 5.439 -0.06 1.975 1.75 -0.06 0 121 1 14 241 <> <> <> <> <>
  127 3 23.728369 -23.731186 7.348785 210 " " I "A" 2 -0.12000 -0.12000 "ILE " " CG1" "    " 6 0 A0A0A0  ""  2 3.7502904 -5.6455135 -3.0533147 127 127 1 0 0 246 2 246 1 20.23 -6.24 1.123 0.036 0 -1.097 0 0 6.588 0 -0.339 4.574 -0.12 1.975 1.75 -0.12 0 122 1 14 242 <> <> <> <> <>
  128 3 19.483242 -22.896376 11.884797 211 " " I "A" 2 0.14000 0.14000 "ILE " " CA " "    " 6 0 A0A0A0  ""  2 3.5811534 -0.84078628 -3.0362401 128 128 1 0 0 258 1 258 1 12.76 8.33 2.238 3.609 0 -2.035 0 0 -4.519 0 -0.405 7.467 0.14 1.975 1.75 0.14 0 126 1 15 254 <> <> <> <> <>
  129 2 18.432302 -23.869944 11.329931 211 " " I "A" 2 0.50000 0.50000 "ILE " " C  " "    " 6 0 A0A0A0  ""  2 -2.8483253 -0.81896561 9.9797201 129 129 1 0 0 259 0 259 1 13.83 24.769 0.154 -5.095 0 0 0 0 -30.491 0 0.473 6.677 0.5 2.112 1.875 0.5 0 127 1 15 255 <> <> <> <> <>
  130 15 17.762983 -23.547245 10.345469 211 " " I "A" 75 -0.50000 -0.50000 "ILE " " O  " "    " 8 0 FF5757  ""  2 -0.69733292 -5.4352942 0.08884649 130 130 1 0 0 260 0 260 1 15.66 -36.666 0.047 -7.406 -0.006 0 0 0 29.035 0 0.185 5.026 -0.5 1.678 1.48 -0.5 0.104 128 1 15 256 <> <> <> <> <>
  131 3 19.035744 -21.463840 12.326572 211 " " I "A" 2 -0.06000 -0.06000 "ILE " " CB " "    " 6 0 A0A0A0  ""  2 0.85316426 -6.4300904 5.7397089 131 131 1 0 0 261 1 261 1 14.13 -2.985 3.258 0.692 0 -2.746 0 0 4.002 0 -0.836 7.552 -0.06 1.975 1.75 -0.06 0 129 1 15 257 <> <> <> <> <>
  132 3 20.271788 -20.496468 12.465794 211 " " I "A" 2 -0.12000 -0.12000 "ILE " " CG1" "    " 6 0 A0A0A0  ""  2 7.5429363 -1.4495946 -3.4572618 132 132 1 0 0 262 2 262 1 12.52 -6.372 1.102 -1.729 0 -3.207 0 0 7.433 0 -0.686 7.607 -0.12 1.975 1.75 -0.12 0 130 1 15 258 <> <> <> <> <>
  133 3 18.229633 -21.492189 13.599680 211 " " I "A" 2 -0.18000 -0.18000 "ILE " " CG2" "    " 6 0 A0A0A0  ""  2 -0.89667743 0.40885025 -4.5377774 133 133 1 0 0 263 3 263 1 11.98 -8.194 0.695 -0.602 0 -2.951 0 0 10.424 0 -0.576 7.007 -0.18 1.975 1.75 -0.18 0 131 1 15 259 <> <> <> <> <>
  134 3 20.170025 -19.037663 12.809068 211 " " I "A" 2 -0.18000 -0.18000 "ILE " " CD1" "    " 6 0 A0A0A0  ""  2 4.209219 -8.8924818 2.2246666 134 134 1 0 0 264 3 264 1 14.97 -10.548 0.3 -3.516 0 -3.537 0 0 11.463 0 -1.193 6.695 -0.18 1.975 1.75 -0.18 0 132 1 15 260 <> <> <> <> <>
  135 25 20.499565 -22.716681 10.839307 211 " " I "A" 38 -0.50000 -0.50000 "ILE " " N  " "    " 7 0 2F2FFF  ""  2 1.649352 1.2882464 -0.7989977 135 135 1 0 0 265 1 265 1 15.79 -29.549 1.961 -3.921 0 0 0 0 23.48 0 0.187 6.474 -0.5 1.92 1.625 -0.5 0.115 125 1 15 261 <> <> <> <> <>
  136 3 17.959110 -27.344442 12.098393 212 " " N "A" 2 -0.12000 -0.12000 "ASN " " CB " "    " 6 0 A0A0A0  ""  2 -6.2675805 5.6395316 -2.6938276 136 136 1 0 0 277 2 277 1 14.02 -8.067 0.753 -4.688 0 -1.147 0 -0.096 4.465 0 -0.597 4.467 -0.12 1.975 1.75 -0.12 0.623 137 1 16 273 <> <> <> <> <>
  137 2 17.232592 -28.637295 11.758577 212 " " N "A" 2 0.50000 0.50000 "ASN " " CG " "    " 6 0 A0A0A0  ""  2 0.1383037 0.5365206 -0.7327702 137 137 1 0 0 278 0 278 1 18.88 22.427 -0.71 -12.191 0 0 0 -0.096 -33.368 0 -0.445 3.9 0.5 2.112 1.875 0.5 7.413 138 1 16 274 "No Flip"  <> <> <> <>
  138 15 17.036928 -29.022514 10.588735 212 " " N "A" 75 -0.50000 -0.50000 "ASN " " OD1" "    " 8 0 FF5757  ""  2 -5.5761371 -0.44726166 -2.9011891 138 138 1 0 0 279 0 279 1 19.52 -37.959 0.155 -8.783 -0.013 0 0 -0.096 30.041 0 -0.911 2.945 -0.5 1.678 1.48 -0.5 4.586 139 1 16 275 <> <> <> <> <>
  139 25 17.004278 -29.411802 12.799047 212 " " N "A" 38 -0.76000 -0.76000 "ASN " " ND2" "    " 7 0 2F2FFF  ""  2 -3.7492633 0.56895316 -0.087925874 139 139 1 0 0 280 2 280 1 14.71 -37.667 -0.156 -6.989 -0.006 0 0 -0.096 30.674 0 0.262 3.386 -0.76 1.92 1.625 -0.76 23.573 140 1 16 276 <> <> <> <> <>
  140 25 18.106462 -24.935980 12.104847 212 " " N "A" 38 -0.50000 -0.50000 "ASN " " N  " "    " 7 0 2F2FFF  ""  2 -0.57283169 -4.8368092 2.0699928 140 140 1 0 0 281 1 281 1 13.54 -18.853 0.655 4.139 -0.124 0 0 -0.096 22.457 0 0.1 6.495 -0.5 1.92 1.625 -0.5 0 133 1 16 277 <> <> <> <> <>
  141 3 17.263453 -26.005304 11.711000 212 " " N "A" 2 0.14000 0.14000 "ASN " " CA " "    " 6 0 A0A0A0  ""  2 2.2837412 -3.6689239 3.2227039 141 141 1 0 0 282 1 282 1 13.88 7.151 0.43 3.701 0 -1.323 0 -0.096 -2.529 0 0.068 5.747 0.14 1.975 1.75 0.14 0 134 1 16 278 <> <> <> <> <>
  142 2 15.857889 -25.895029 12.375252 212 " " N "A" 2 0.50000 0.50000 "ASN " " C  " "    " 6 0 A0A0A0  ""  2 -1.3102615 12.143075 5.4410162 142 142 1 0 0 283 0 283 1 12.61 17.757 0.227 -10.629 0 0 0 -0.096 -28.63 0 0.111 6.068 0.5 2.112 1.875 0.5 0 135 1 16 279 <> <> <> <> <>
  143 15 14.820523 -25.691690 11.682056 212 " " N "A" 75 -0.50000 -0.50000 "ASN " " O  " "    " 8 0 FF5757  ""  2 3.4913979 6.1821065 6.0784025 143 143 1 0 0 284 0 284 1 11.45 -39.586 0.008 -13.693 -0.123 0 0 -0.096 26.805 0 -0.701 4.639 -0.5 1.678 1.48 -0.5 1.251 136 1 16 280 <> <> <> <> <>
  144 2 14.594442 -24.859966 15.405996 213 " " N "A" 2 0.50000 0.50000 "ASN " " C  " "    " 6 0 A0A0A0  ""  2 8.0944929 -2.3425593 -2.9802952 144 144 1 0 0 291 0 291 1 11.6 12.418 -0.153 -16.602 0 0 0 -0.054 -28.002 0 -0.812 6.852 0.5 2.112 1.875 0.5 0 143 1 17 287 <> <> <> <> <>
  145 15 15.500610 -24.616529 16.257360 213 " " N "A" 75 -0.50000 -0.50000 "ASN " " O  " "    " 8 0 FF5757  ""  2 -2.6778343 -3.7658019 4.0552282 145 145 1 0 0 292 0 292 1 10.62 -37.986 0.016 -12.185 -0.118 0 0 -0.054 26.386 0 -0.429 5.801 -0.5 1.678 1.48 -0.5 0 144 1 17 288 <> <> <> <> <>
  146 3 14.306438 -27.371656 15.255191 213 " " N "A" 2 -0.12000 -0.12000 "ASN " " CB " "    " 6 0 A0A0A0  ""  2 -2.1408527 -2.1073732 -4.138494 146 146 1 0 0 293 2 293 1 12.39 -6.319 0.704 -3.653 0 -1.108 0 -0.054 3.793 0 -0.668 4.838 -0.12 1.975 1.75 -0.12 0 145 1 17 289 <> <> <> <> <>
  147 2 12.920182 -27.314466 15.947676 213 " " N "A" 2 0.50000 0.50000 "ASN " " CG " "    " 6 0 A0A0A0  ""  2 -0.056126833 4.8354535 1.6981426 147 147 1 0 0 294 0 294 1 17.92 17.689 -0.947 -13.345 0 0 0 -0.054 -30.028 0 -0.004 3.961 0.5 2.112 1.875 0.5 7.548 146 1 17 290 "No Flip"  <> <> <> <>
  148 15 12.744312 -26.773699 17.021708 213 " " N "A" 75 -0.50000 -0.50000 "ASN " " OD1" "    " 8 0 FF5757  ""  2 1.9808708 -1.1006804 0.095746018 148 148 1 0 0 295 0 295 1 20.31 -34.056 0.297 -7.774 -0.001 0 0 -0.054 26.922 0 -0.882 2.906 -0.5 1.678 1.48 -0.5 18.97 147 1 17 291 <> <> <> <> <>
  149 25 11.903627 -27.842876 15.270023 213 " " N "A" 38 -0.76000 -0.76000 "ASN " " ND2" "    " 7 0 2F2FFF  ""  2 -5.7304225 -5.9995537 6.3651509 149 149 1 0 0 296 2 296 1 16.39 -33.713 -0.529 -8.387 -0.002 0 0 -0.054 26.343 0 -0.431 3.351 -0.76 1.92 1.625 -0.76 23.113 148 1 17 292 <> <> <> <> <>
  150 25 15.776184 -26.044138 13.705076 213 " " N "A" 38 -0.50000 -0.50000 "ASN " " N  " "    " 7 0 2F2FFF  ""  2 -7.7893295 3.7061317 2.5947332 150 150 1 0 0 297 1 297 1 11.93 -19.665 0.397 1.953 -0.078 0 0 -0.054 21.273 0 0.08 6.64 -0.5 1.92 1.625 -0.5 0 141 1 17 293 <> <> <> <> <>
  151 3 14.561433 -26.016008 14.477563 213 " " N "A" 2 0.14000 0.14000 "ASN " " CA " "    " 6 0 A0A0A0  ""  2 -4.7437758 2.6368325 0.72163665 151 151 1 0 0 298 1 298 1 12.24 5.609 -0.161 0.982 0 -1.469 0 -0.054 -2.355 0 -0.587 6.637 0.14 1.975 1.75 0.14 0 142 1 17 294 <> <> <> <> <>
  152 3 12.730014 -20.316332 15.416377 214 " " V "A" 2 -0.18000 -0.18000 "VAL " " CG2" "    " 6 0 A0A0A0  ""  2 -3.2156551 -3.8454943 7.4822369 152 152 1 0 0 305 3 305 1 11.69 -7.717 0.015 0.051 0 -2.714 0 0 10.997 0 -0.531 6.6 -0.18 1.975 1.75 -0.18 0 154 1 18 301 <> <> <> <> <>
  153 3 14.291848 -21.487778 13.721701 214 " " V "A" 2 -0.18000 -0.18000 "VAL " " CG1" "    " 6 0 A0A0A0  ""  2 0.25509265 0.69733953 2.1841302 153 153 1 0 0 306 3 306 1 8.98 -8.123 0.299 -0.121 0 -2.65 0 0 11.024 0 -0.67 7.617 -0.18 1.975 1.75 -0.18 0 155 1 18 302 <> <> <> <> <>
  154 25 13.610818 -23.949297 15.220032 214 " " V "A" 38 -0.50000 -0.50000 "VAL " " N  " "    " 7 0 2F2FFF  ""  2 1.5064888 -3.4231989 -0.26969466 154 154 1 0 0 307 1 307 1 9.87 -21.942 1.375 1.057 -0.12 0 0 0 21.568 0 0.176 6.901 -0.5 1.92 1.625 -0.5 0 149 1 18 303 <> <> <> <> <>
  155 3 13.410430 -22.692318 15.863739 214 " " V "A" 2 0.14000 0.14000 "VAL " " CA " "    " 6 0 A0A0A0  ""  2 -1.6733205 -3.796838 2.4023948 155 155 1 0 0 308 1 308 1 9.71 6.37 1.235 0.47 0 -1.979 0 0 -4.566 0 -0.59 7.826 0.14 1.975 1.75 0.14 0 150 1 18 304 <> <> <> <> <>
  156 2 12.142728 -22.958933 16.723450 214 " " V "A" 2 0.50000 0.50000 "VAL " " C  " "    " 6 0 A0A0A0  ""  2 -1.144593 -0.35395956 -5.0082531 156 156 1 0 0 309 0 309 1 11.53 15.714 -0.207 -13.266 0 0 0 0 -28.993 0 0.22 6.88 0.5 2.112 1.875 0.5 0 151 1 18 305 <> <> <> <> <>
  157 15 10.983051 -22.755201 16.265940 214 " " V "A" 75 -0.50000 -0.50000 "VAL " " O  " "    " 8 0 FF5757  ""  2 5.4163213 -2.1916523 -2.2141542 157 157 1 0 0 310 0 310 1 12.43 -35.209 0.041 -8.166 -0.121 0 0 0 26.872 0 0.25 5.77 -0.5 1.678 1.48 -0.5 0 152 1 18 306 <> <> <> <> <>
  158 3 13.154280 -21.614443 14.736931 214 " " V "A" 2 -0.06000 -0.06000 "VAL " " CB " "    " 6 0 A0A0A0  ""  2 7.6449823 -0.5156219 9.7687483 158 158 1 0 0 311 1 311 1 10.33 -2.259 2.052 0.093 0 -2.555 0 0 3.9 0 -1.044 8.099 -0.06 1.975 1.75 -0.06 0 153 1 18 307 <> <> <> <> <>
  159 25 12.359374 -23.389366 17.978865 215 " " T "A" 38 -0.50000 -0.50000 "THR " " N  " "    " 7 0 2F2FFF  ""  2 -1.1335812 5.1827126 -2.6982617 159 159 1 0 0 321 1 321 1 12.58 -19.172 2.247 2.678 -0.122 0 0 -0.213 20.337 0 -0.399 6.404 -0.5 1.92 1.625 -0.5 0 156 1 19 317 <> <> <> <> <>
  160 3 11.280587 -23.448248 18.924662 215 " " T "A" 2 0.14000 0.14000 "THR " " CA " "    " 6 0 A0A0A0  ""  2 3.6348906 7.7678614 -0.082594424 160 160 1 0 0 322 1 322 1 12.93 7.12 1.67 1.207 0 -1.797 0 -0.213 -5.109 0 -0.464 6.466 0.14 1.975 1.75 0.14 0 157 1 19 318 <> <> <> <> <>
  161 2 11.227265 -21.997896 19.588829 215 " " T "A" 2 0.50000 0.50000 "THR " " C  " "    " 6 0 A0A0A0  ""  2 2.536221 6.2431388 4.3844171 161 161 1 0 0 323 0 323 1 13.52 21.392 -0.552 -8.873 0 0 0 -0.213 -29.353 0 -0.147 6.455 0.5 2.112 1.875 0.5 0 158 1 19 319 <> <> <> <> <>
  162 15 12.256006 -21.444918 19.896582 215 " " T "A" 75 -0.50000 -0.50000 "THR " " O  " "    " 8 0 FF5757  ""  2 0.57226938 7.4627733 0.40614387 162 162 1 0 0 324 0 324 1 13.61 -36.801 0.079 -8.113 -0.125 0 0 -0.213 28.973 0 -0.026 5.145 -0.5 1.678 1.48 -0.5 0.313 159 1 19 320 <> <> <> <> <>
  163 3 11.721360 -24.413851 20.038055 215 " " T "A" 2 0.20500 0.20500 "THR " " CB " "    " 6 0 A0A0A0  ""  2 -1.6053241 -1.9428459 -1.2601458 163 163 1 0 0 325 1 325 1 13.49 6.516 2.4 -0.951 0 -1.414 0 -0.213 -7.597 0 -0.643 4.698 0.205 1.975 1.75 0.205 0 160 1 19 321 <> <> <> <> <>
  164 16 11.837347 -25.693098 19.508755 215 " " T "A" 75 -0.68300 -0.68300 "THR " " OG1" "    " 8 0 FF5757  ""  2 -1.4193341 7.484251 -0.50022632 164 164 1 0 0 326 1 326 1 15.54 -23.566 1.007 3.564 0 0 0 -0.213 26.893 0 -0.557 3.321 -0.683 1.766 1.56 -0.683 13.322 161 1 19 322 <> <> <> <> <>
  165 3 10.963062 -24.618921 21.337029 215 " " T "A" 2 -0.18000 -0.18000 "THR " " CG2" "    " 6 0 A0A0A0  ""  2 -5.7257309 -0.45060638 -0.85503298 165 165 1 0 0 327 3 327 1 11.34 -7.938 -0.401 -0.937 0 -0.895 0 -0.213 8.867 0 -0.358 3.728 -0.18 1.975 1.75 -0.18 2.618 162 1 19 323 <> <> <> <> <>
  166 25 10.090993 -21.390974 19.649792 216 " " L "A" 38 -0.50000 -0.50000 "LEU " " N  " "    " 7 0 2F2FFF  ""  2 -5.0722389 -3.5571423 3.486294 166 166 1 0 0 335 1 335 1 11.55 -19.668 1.364 6.406 -0.121 0 0 0 25.083 0 -0.252 6.856 -0.5 1.92 1.625 -0.5 0 163 1 20 331 <> <> <> <> <>
  167 3 9.892285 -20.111925 20.358727 216 " " L "A" 2 0.14000 0.14000 "LEU " " CA " "    " 6 0 A0A0A0  ""  2 -4.1176615 -2.5278368 4.6436315 167 167 1 0 0 336 1 336 1 13.27 7.679 1.686 2.053 0 -1.87 0 0 -4.959 0 -0.484 7.61 0.14 1.975 1.75 0.14 0 164 1 20 332 <> <> <> <> <>
  168 2 8.899561 -20.460526 21.543108 216 " " L "A" 2 0.50000 0.50000 "LEU " " C  " "    " 6 0 A0A0A0  ""  2 5.4718618 0.00093021052 -0.12390404 168 168 1 0 0 337 0 337 1 12.6 24.508 0.083 -9.281 0 0 0 0 -33.205 0 -0.667 6.802 0.5 2.112 1.875 0.5 0 165 1 20 333 <> <> <> <> <>
  169 15 8.093523 -21.357273 21.384947 216 " " L "A" 75 -0.50000 -0.50000 "LEU " " O  " "    " 8 0 FF5757  ""  2 7.5969896 -6.0163813 7.0384665 169 169 1 0 0 338 0 338 1 13.63 -42.335 0.241 -11.701 -0.125 0 0 0 30.911 0 -0.394 5.555 -0.5 1.678 1.48 -0.5 0.208 166 1 20 334 <> <> <> <> <>
  170 3 9.377087 -19.077356 19.464912 216 " " L "A" 2 -0.12000 -0.12000 "LEU " " CB " "    " 6 0 A0A0A0  ""  2 -8.146924 1.7370461 2.1344073 170 170 1 0 0 339 2 339 1 12.02 -6.743 2.656 0.559 0 -2.336 0 0 7.813 0 -0.831 7.548 -0.12 1.975 1.75 -0.12 0 167 1 20 335 <> <> <> <> <>
  171 3 10.588466 -18.578802 18.585045 216 " " L "A" 2 -0.06000 -0.06000 "LEU " " CG " "    " 6 0 A0A0A0  ""  2 3.1430118 7.4013419 6.5155497 171 171 1 0 0 340 1 340 1 14.12 -2.827 0.806 -2.392 0 -2.382 0 0 2.951 0 -0.939 7.429 -0.06 1.975 1.75 -0.06 0 168 1 20 336 <> <> <> <> <>
  172 3 10.167323 -18.218336 17.164345 216 " " L "A" 2 -0.18000 -0.18000 "LEU " " CD2" "    " 6 0 A0A0A0  ""  2 -3.9712174 -7.2688465 -5.1201515 172 172 1 0 0 341 3 341 1 15.92 -11.338 0.17 -2.464 0 -2.598 0 0 12.257 0 -0.955 6.249 -0.18 1.975 1.75 -0.18 0 169 1 20 337 <> <> <> <> <>
  173 3 11.334487 -17.473083 19.382090 216 " " L "A" 2 -0.18000 -0.18000 "LEU " " CD1" "    " 6 0 A0A0A0  ""  2 -10.760348 -7.7666621 -10.723706 173 173 1 0 0 342 3 342 1 17.06 -10.446 0.367 -0.83 0 -2.068 0 0 12.028 0 -0.712 6.714 -0.18 1.975 1.75 -0.18 0 170 1 20 338 <> <> <> <> <>
  174 15 8.824637 -17.365423 24.203922 217 " " N "A" 75 -0.50000 -0.50000 "ASN " " O  " "    " 8 0 FF5757  ""  2 -1.3749915 2.7336047 3.997673 174 174 1 0 0 354 0 354 1 13.23 -42.687 0.03 -10.854 -0.123 0 0 -0.014 31.492 0 0.447 6.039 -0.5 1.678 1.48 -0.5 0 174 1 21 350 <> <> <> <> <>
  175 3 8.290368 -20.322929 24.838844 217 " " N "A" 2 -0.12000 -0.12000 "ASN " " CB " "    " 6 0 A0A0A0  ""  2 -3.4664605 9.1836462 1.8820267 175 175 1 0 0 355 2 355 1 12.06 -8.514 1.134 -4.051 0 -1.743 -0.078 -0.014 5.906 0 -0.742 5.31 -0.12 1.975 1.75 -0.12 0 175 1 21 351 <> <> <> <> <>
  176 2 7.057216 -20.308971 25.732956 217 " " N "A" 2 0.50000 0.50000 "ASN " " CG " "    " 6 0 A0A0A0  ""  2 0.00026872748 0.44839868 1.3847816 176 176 1 0 0 356 0 356 1 20.69 25.818 -0.696 -13.335 0 0 -0.078 -0.014 -37.721 0 -0.643 4.335 0.5 2.112 1.875 0.5 1.752 176 1 21 352 "No Flip"  <> <> <> <>
  177 15 6.132032 -21.091125 25.413645 217 " " N "A" 75 -0.50000 -0.50000 "ASN " " OD1" "    " 8 0 FF5757  ""  2 6.9493127 -11.204763 -0.47473252 177 177 1 0 0 357 0 357 1 23.5 -43.178 0.304 -8.745 -0.06 0 -0.078 -0.014 35.197 0 -0.915 3.095 -0.5 1.678 1.48 -0.5 15.218 177 1 21 353 <> <> <> <> <>
  178 25 6.992805 -19.538197 26.820419 217 " " N "A" 38 -0.76000 -0.76000 "ASN " " ND2" "    " 7 0 2F2FFF  ""  2 -1.6094146 -1.8442098 1.3055012 178 178 1 0 0 358 2 358 1 20.62 -41.196 -0.459 -6.566 -0.007 0 -0.078 -0.014 35.893 0 -0.705 3.475 -0.76 1.92 1.625 -0.76 21.273 178 1 21 354 <> <> <> <> <>
  179 25 8.954800 -19.553041 22.545698 217 " " N "A" 38 -0.50000 -0.50000 "ASN " " N  " "    " 7 0 2F2FFF  ""  2 2.5837357 2.0112729 -2.3232977 179 179 1 0 0 359 1 359 1 12.7 -20.638 1.002 7.352 -0.121 0 0 -0.014 26.886 0 0.236 6.827 -0.5 1.92 1.625 -0.5 0 171 1 21 355 <> <> <> <> <>
  180 3 7.946877 -19.414392 23.564863 217 " " N "A" 2 0.14000 0.14000 "ASN " " CA " "    " 6 0 A0A0A0  ""  2 -4.7121859 6.0862846 -2.6272411 180 180 1 0 0 360 1 360 1 13.34 7.291 0.494 0.957 0 -1.895 0 -0.014 -4.262 0 -0.657 6.865 0.14 1.975 1.75 0.14 0 172 1 21 356 <> <> <> <> <>
  181 2 7.801685 -17.934378 23.885582 217 " " N "A" 2 0.50000 0.50000 "ASN " " C  " "    " 6 0 A0A0A0  ""  2 -8.4539146 7.335793 -2.3101799 181 181 1 0 0 361 0 361 1 13.84 18.073 -0.292 -16.382 0 0 0 -0.014 -33.512 0 -0.637 7.084 0.5 2.112 1.875 0.5 0 173 1 21 357 <> <> <> <> <>
  182 3 6.216787 -16.006775 24.157984 218 " " I "A" 2 0.14000 0.14000 "ILE " " CA " "    " 6 0 A0A0A0  ""  2 -8.5582008 3.2615702 -2.2283669 182 182 1 0 0 368 1 368 1 14.25 8.126 2.261 2.087 0 -1.819 0 0 -5.943 0 -0.537 8.363 0.14 1.975 1.75 0.14 0 180 1 22 364 <> <> <> <> <>
  183 2 5.291811 -16.051100 25.331409 218 " " I "A" 2 0.50000 0.50000 "ILE " " C  " "    " 6 0 A0A0A0  ""  2 3.296571 1.5852151 -3.4073982 183 183 1 0 0 369 0 369 1 14.9 25.246 0.184 -7.58 0 0 0 0 -33.266 0 0.256 7.733 0.5 2.112 1.875 0.5 0 181 1 22 365 <> <> <> <> <>
  184 15 4.200168 -16.404066 25.008457 218 " " I "A" 75 -0.50000 -0.50000 "ILE " " O  " "    " 8 0 FF5757  ""  2 -0.9642728 -2.704098 -5.0807433 184 184 1 0 0 370 0 370 1 13.31 -41.371 0.018 -9.601 -0.134 0 0 0 32.068 0 -0.181 6.586 -0.5 1.678 1.48 -0.5 0 182 1 22 366 <> <> <> <> <>
  185 3 5.679883 -15.307494 22.833109 218 " " I "A" 2 -0.06000 -0.06000 "ILE " " CB " "    " 6 0 A0A0A0  ""  2 1.6618479 -2.347934 -2.3498316 185 185 1 0 0 371 1 371 1 14.26 -3.041 3.237 1.398 0 -2.302 0 0 4.269 0 -0.764 7.773 -0.06 1.975 1.75 -0.06 0 183 1 22 367 <> <> <> <> <>
  186 3 6.691927 -15.519618 21.644958 218 " " I "A" 2 -0.12000 -0.12000 "ILE " " CG1" "    " 6 0 A0A0A0  ""  2 5.7234735 -0.56480312 2.0133228 186 186 1 0 0 372 2 372 1 16.82 -6.441 1.136 -0.54 0 -2.485 0 0 7.901 0 -0.651 6.638 -0.12 1.975 1.75 -0.12 0 184 1 22 368 <> <> <> <> <>
  187 3 5.540133 -13.778363 23.079786 218 " " I "A" 2 -0.18000 -0.18000 "ILE " " CG2" "    " 6 0 A0A0A0  ""  2 9.6028357 6.0205293 -1.2953202 187 187 1 0 0 373 3 373 1 11.62 -9.145 0.694 0.034 0 -2.615 0 0 11.295 0 -0.194 6.156 -0.18 1.975 1.75 -0.18 0 185 1 22 369 <> <> <> <> <>
  188 3 6.407235 -14.859658 20.219896 218 " " I "A" 2 -0.18000 -0.18000 "ILE " " CD1" "    " 6 0 A0A0A0  ""  2 -13.389264 -4.955318 7.5861435 188 188 1 0 0 374 3 374 1 19.39 -10.942 0.319 -2.29 0 -2.751 0 0 11.864 0 -0.78 5.707 -0.18 1.975 1.75 -0.18 0 186 1 22 370 <> <> <> <> <>
  189 25 6.560602 -17.392864 23.837523 218 " " I "A" 38 -0.50000 -0.50000 "ILE " " N  " "    " 7 0 2F2FFF  ""  2 -2.18822 -0.19923979 6.2473454 189 189 1 0 0 375 1 375 1 13.75 -27.849 2.121 1.515 -0.12 0 0 0 27.433 0 -0.07 7.5 -0.5 1.92 1.625 -0.5 0 179 1 22 371 <> <> <> <> <>
  190 3 5.563757 -15.716071 28.999987 219 " " N "A" 2 -0.12000 -0.12000 "ASN " " CB " "    " 6 0 A0A0A0  ""  2 0.15689138 2.0447266 -0.96220559 190 190 1 0 0 387 2 387 1 15.27 -7.307 0.784 -4.261 0 -1.869 -0.012 -0.295 5.176 0 -0.74 5.305 -0.12 1.975 1.75 -0.12 0.249 191 1 23 383 <> <> <> <> <>
  191 2 4.656882 -15.469407 30.209488 219 " " N "A" 2 0.50000 0.50000 "ASN " " CG " "    " 6 0 A0A0A0  ""  2 4.6631784 5.0051856 -4.6919775 191 191 1 0 0 388 0 388 1 19.04 23.068 -0.823 -13.604 0 0 -0.012 -0.295 -35.336 0 -0.208 4.709 0.5 2.112 1.875 0.5 7.143 192 1 23 384 "Flip"  <> <> <> <>
  192 15 3.463874 -15.845523 30.237667 219 " " N "A" 75 -0.50000 -0.50000 "ASN " " OD1" "    " 8 0 FF5757  ""  2 3.8946645 1.4494306 1.9446383 192 192 1 0 0 389 0 389 1 29.41 -38.772 0.246 -7.662 -0.134 0 -0.012 -0.295 32.661 0 -1.356 3.67 -0.5 1.678 1.48 -0.5 0.313 193 1 23 385 <> <> <> <> <>
  193 25 5.267463 -14.913956 31.270346 219 " " N "A" 38 -0.76000 -0.76000 "ASN " " ND2" "    " 7 0 2F2FFF  ""  2 -5.1207204 -3.0112405 -3.8804128 193 193 1 0 0 390 2 390 1 17.42 -41.571 -0.312 -3.957 -0.123 0 -0.012 -0.295 38.121 0 0.235 4.239 -0.76 1.92 1.625 -0.76 5.979 194 1 23 386 <> <> <> <> <>
  194 25 5.629112 -15.631086 26.558208 219 " " N "A" 38 -0.50000 -0.50000 "ASN " " N  " "    " 7 0 2F2FFF  ""  2 0.0067997994 -4.0013733 -1.7580281 194 194 1 0 0 391 1 391 1 14.82 -15.795 0.754 11.344 -0.125 0 0 -0.295 26.347 0 0.458 7.506 -0.5 1.92 1.625 -0.5 0 187 1 23 387 <> <> <> <> <>
  195 3 4.822873 -15.370111 27.666279 219 " " N "A" 2 0.14000 0.14000 "ASN " " CA " "    " 6 0 A0A0A0  ""  2 1.1227558 -7.1457901 2.9503424 195 195 1 0 0 392 1 392 1 14.94 6.406 0.315 -0.346 0 -2.191 0 -0.295 -4.087 0 -0.494 7.309 0.14 1.975 1.75 0.14 0 188 1 23 388 <> <> <> <> <>
  196 2 4.464621 -13.869527 27.548040 219 " " N "A" 2 0.50000 0.50000 "ASN " " C  " "    " 6 0 A0A0A0  ""  2 0.22564013 -4.4842181 -0.7426222 196 196 1 0 0 393 0 393 1 14.43 14.581 -0.087 -17.581 0 0 0 -0.295 -30.926 0 -0.854 7.374 0.5 2.112 1.875 0.5 0 189 1 23 389 <> <> <> <> <>
  197 15 5.357677 -12.998016 27.783964 219 " " N "A" 75 -0.50000 -0.50000 "ASN " " O  " "    " 8 0 FF5757  ""  2 2.6510184 0.56473356 2.635258 197 197 1 0 0 394 0 394 1 14.62 -39.031 0.067 -11.886 -0.128 0 0 -0.295 27.904 0 -0.404 6.13 -0.5 1.678 1.48 -0.5 0 190 1 23 390 <> <> <> <> <>
  198 2 2.443009 -11.536019 28.142099 220 " " I "A" 2 0.50000 0.50000 "ILE " " C  " "    " 6 0 A0A0A0  ""  2 6.8355298 -1.5157843 4.2314653 198 198 1 0 0 401 0 401 1 17.27 20.252 0.764 -7.102 0 0 0 0 -29.336 0 1.218 6.842 0.5 2.112 1.875 0.5 0 197 1 24 397 <> <> <> <> <>
  199 15 1.971741 -12.117987 29.146471 220 " " I "A" 75 -0.50000 -0.50000 "ILE " " O  " "    " 8 0 FF5757  ""  2 6.8137245 0.4291485 0.25303218 199 199 1 0 0 402 0 402 1 15.64 -39.255 0.124 -11.246 -0.648 0 0 0 28.631 0 -0.098 5.523 -0.5 1.678 1.48 -0.5 0.313 198 1 24 398 <> <> <> <> <>
  200 3 1.357350 -12.622687 26.100973 220 " " I "A" 2 -0.06000 -0.06000 "ILE " " CB " "    " 6 0 A0A0A0  ""  2 4.2664995 8.6141872 -0.74034423 200 200 1 0 0 403 1 403 1 15.1 -2.588 2.574 0.98 0 -2.013 0 0 3.849 0 -0.842 7.22 -0.06 1.975 1.75 -0.06 0 199 1 24 399 <> <> <> <> <>
  201 3 1.564129 -13.169840 24.648623 220 " " I "A" 2 -0.12000 -0.12000 "ILE " " CG1" "    " 6 0 A0A0A0  ""  2 1.8342263 -6.1850152 -2.4899998 201 201 1 0 0 404 2 404 1 16.15 -5.632 1.095 -0.289 0 -2.355 0 0 7.287 0 -0.684 6.826 -0.12 1.975 1.75 -0.12 0 200 1 24 400 <> <> <> <> <>
  202 3 0.350997 -11.451381 26.032518 220 " " I "A" 2 -0.18000 -0.18000 "ILE " " CG2" "    " 6 0 A0A0A0  ""  2 -11.778734 -5.1972928 1.3739539 202 202 1 0 0 405 3 405 1 15.03 -7.304 0.7 1.153 0 -2.04 0 0 9.699 0 0.097 5.334 -0.18 1.975 1.75 -0.18 0.499 201 1 24 401 <> <> <> <> <>
  203 3 2.157818 -12.154747 23.732140 220 " " I "A" 2 -0.18000 -0.18000 "ILE " " CD1" "    " 6 0 A0A0A0  ""  2 -0.88268709 5.500802 -10.857996 203 203 1 0 0 406 3 406 1 16.76 -9.268 0.311 -1.89 0 -2.662 0 0 10.642 0 -0.912 5.702 -0.18 1.975 1.75 -0.18 0 202 1 24 402 <> <> <> <> <>
  204 25 3.240915 -13.562906 27.105530 220 " " I "A" 38 -0.50000 -0.50000 "ILE " " N  " "    " 7 0 2F2FFF  ""  2 3.2927125 1.3050154 -3.3701196 204 204 1 0 0 407 1 407 1 14.24 -25.25 1.887 1.564 -0.138 0 0 0 25.308 0 -0.242 7.891 -0.5 1.92 1.625 -0.5 0 195 1 24 403 <> <> <> <> <>
  205 3 2.673059 -12.312774 26.822758 220 " " I "A" 2 0.14000 0.14000 "ILE " " CA " "    " 6 0 A0A0A0  ""  2 -5.0244474 -6.2435975 5.4704561 205 205 1 0 0 408 1 408 1 15.56 7.148 2.008 2.03 0 -1.551 0 0 -5.019 0 -0.556 7.904 0.14 1.975 1.75 0.14 0 196 1 24 404 <> <> <> <> <>
  206 15 3.663927 -7.758519 27.840166 221 " " H "A" 75 -0.50000 -0.50000 "HIS " " O  " "    " 8 0 FF5757  ""  0 4.0112767 1.0576414 2.6736443 206 206 1 0 0 420 0 420 1 18.93 -31.239 0.005 -6.441 -0.057 0 0 0 24.213 0 0.637 4.08 -0.5 1.678 1.48 -0.5 3.335 206 1 25 416 <> <> <> <> <>
  207 3 2.940026 -9.421748 30.361841 221 " " H "A" 2 -0.00500 -0.00500 "HIS " " CB " "    " 6 0 A0A0A0  ""  0 -8.4672804 1.0818348 -2.6172073 207 207 1 0 0 421 2 421 1 18.43 -0.237 2.13 -0.466 0 -1.267 -0.2 0 -0.338 0 -0.554 4.469 -0.005 1.975 1.75 -0.005 0.499 207 1 25 417 <> <> <> <> <>
  208 2 3.148357 -8.174428 31.243519 221 " " H "A" 2 0.01500 0.01500 "HIS " " CG " "    " 6 0 A0A0A0  ""  0 -1.3960723 -5.2243724 4.1426573 208 208 1 0 0 422 0 422 1 23.73 0.539 0.626 -0.793 0 -0.506 -0.2 0 -0.857 0 -0.396 4.346 0.015 2.002 1.775 0.015 2.28 208 1 25 418 "Flip HIS"  <> <> <> <>
  209 25 4.310371 -7.987580 31.975647 221 " " H "A" 38 -0.57000 -0.57000 "HIS " " ND1" "    " 7 0 2F2FFF  ""  0 3.4877226 2.433502 -6.7389522 209 209 1 0 0 423 1 423 1 26.29 -26.349 1.7 0.378 0 0 -0.2 0 25.966 0 -0.739 3.345 -0.57 1.838 1.625 -0.57 17.823 209 1 25 419 <> <> <> <> <>
  210 2 2.354907 -7.092500 31.530891 221 " " H "A" 2 -0.01500 -0.01500 "HIS " " CD2" "    " 6 0 A0A0A0  ""  0 3.9733012 -7.8629413 -4.4255447 210 210 1 0 0 424 1 424 1 27.02 -0.809 1.072 0.907 0 -0.711 -0.2 0 2.373 0 -0.818 4.316 -0.015 2.002 1.775 -0.015 0.633 210 1 25 420 <> <> <> <> <>
  211 2 4.080492 -6.977413 32.768276 221 " " H "A" 2 0.29500 0.29500 "HIS " " CE1" "    " 6 0 A0A0A0  ""  0 -8.5486097 5.1389375 -0.013126303 211 211 1 0 0 425 1 425 1 25.73 15.589 2 0.979 0 0 -0.2 0 -15.846 0 -0.563 3.381 0.295 2.002 1.775 0.295 13.174 211 1 25 421 <> <> <> <> <>
  212 25 2.945955 -6.332497 32.514439 221 " " H "A" 38 -0.49000 -0.49000 "HIS " " NE2" "    " 7 0 2F2FFF  ""  0 -3.0315511 -2.9548991 -2.9937658 212 212 1 0 0 426 0 426 1 24.96 -29.726 2.275 -4.265 0 0 -0.2 0 24.444 0 -1.058 3.481 -0.49 1.838 1.625 -0.49 10.579 212 1 25 422 <> <> <> <> <>
  213 25 2.572272 -10.238829 28.100880 221 " " H "A" 38 -0.50000 -0.50000 "HIS " " N  " "    " 7 0 2F2FFF  ""  0 -5.395052 4.2257915 1.7746483 213 213 1 0 0 427 1 427 1 17.67 -14.432 1.076 6.374 -0.122 0 0 0 19.833 0 0.02 6.169 -0.5 1.92 1.625 -0.5 0 203 1 25 423 <> <> <> <> <>
  214 3 2.181594 -9.209285 29.061705 221 " " H "A" 2 0.14000 0.14000 "HIS " " CA " "    " 6 0 A0A0A0  ""  0 -5.5615344 3.943398 -2.6209364 214 214 1 0 0 428 1 428 1 19.76 5.974 0.949 2.937 0 -1.053 0 0 -2.457 0 -0.476 5.254 0.14 1.975 1.75 0.14 0 204 1 25 424 <> <> <> <> <>
  215 2 2.549671 -7.823302 28.376638 221 " " H "A" 2 0.50000 0.50000 "HIS " " C  " "    " 6 0 A0A0A0  ""  0 0.25460067 -0.40525758 4.2049026 215 215 1 0 0 429 0 429 1 20.05 15.189 -0.918 -10.287 0 0 0 0 -25.091 0 0.533 4.906 0.5 2.112 1.875 0.5 0.135 205 1 25 425 <> <> <> <> <>
  216 3 0.241335 -4.845398 27.848923 222 " " D "A" 2 -0.22000 -0.22000 "ASP " " CB " "    " 6 0 A0A0A0  ""  0 -0.061728768 3.0296583 -0.94272077 216 216 1 0 0 437 2 437 1 25.29 -10.908 -0.937 -5.829 0 -0.605 0 0 6.941 0 -0.321 3.65 -0.22 1.975 1.75 -0.22 0 217 1 26 433 <> <> <> <> <>
  217 2 -0.106674 -4.291066 29.243641 222 " " D "A" 2 0.70000 0.70000 "ASP " " CG " "    " 6 0 A0A0A0  ""  0 -3.4661255 0.4505733 -6.7190924 217 217 1 0 0 438 0 438 1 33.15 -20.813 -1.348 0.931 0 0 0 0 23.225 0 -0.134 3.248 0.7 2.112 1.875 0.7 13.883 218 1 26 434 <> <> <> <> <>
  218 15 -0.090567 -5.007763 30.256134 222 " " D "A" 75 -0.80000 -0.80000 "ASP " " OD1" "    " 8 0 FF5757  ""  0 -3.8545585 -1.6458203 -2.5050607 218 218 1 0 0 439 0 439 1 40.89 19.432 0.123 -13.274 -0.04 0 0 0 -33.638 0 0.849 3.06 -0.8 1.678 1.48 -0.8 3.127 219 1 26 435 <> <> <> <> <>
  219 18 -0.531450 -3.135637 29.208492 222 " " D "A" 75 -0.80000 -0.80000 "ASP " " OD2" "    " 8 -1 FF5757  ""  0 -6.7143936 -1.3504381 5.6567092 219 219 1 0 0 440 0 440 1 39.83 22.531 0.101 -15.359 -0.006 0 0 0 -37.641 0 -0.344 2.376 -0.8 1.678 1.48 -0.8 41.067 220 1 26 436 <> <> <> <> <>
  220 25 1.713716 -6.799777 28.452000 222 " " D "A" 38 -0.50000 -0.50000 "ASP " " N  " "    " 7 0 2F2FFF  ""  0 7.1023974 -2.508158 -0.021150991 220 220 1 0 0 441 1 441 1 21.49 -20.209 -0.689 -5.43 0 0 0 0 15.359 0 0.109 4.254 -0.5 1.92 1.625 -0.5 1.38 213 1 26 437 <> <> <> <> <>
  221 3 1.642730 -5.539525 27.742115 222 " " D "A" 2 0.14000 0.14000 "ASP " " CA " "    " 6 0 A0A0A0  ""  0 -3.3603089 2.9436243 7.6218305 221 221 1 0 0 442 1 442 1 23.14 5.015 -0.347 5.105 0 -0.519 0 0 0.665 0 0.291 4.385 0.14 1.975 1.75 0.14 0 214 1 26 438 <> <> <> <> <>
  222 2 2.793051 -4.612864 28.211971 222 " " D "A" 2 0.50000 0.50000 "ASP " " C  " "    " 6 0 A0A0A0  ""  0 -5.1268821 5.6268682 3.0597062 222 222 1 0 0 443 0 443 1 22.03 12.145 1.429 -7.068 0 0 0 0 -23.193 0 2.552 4.64 0.5 2.112 1.875 0.5 0 215 1 26 439 <> <> <> <> <>
  223 15 2.932557 -3.516738 27.651476 222 " " D "A" 75 -0.50000 -0.50000 "ASP " " O  " "    " 8 0 FF5757  ""  0 2.0421069 2.276973 4.4438176 223 223 1 0 0 444 0 444 1 20.72 -28.974 0.15 -8.313 -0.004 0 0 0 20.575 0 -0.059 3.469 -0.5 1.678 1.48 -0.5 6.462 216 1 26 440 <> <> <> <> <>
  224 25 3.575417 -4.929517 29.304409 223 " " N "A" 38 -0.50000 -0.50000 "ASN " " N  " "    " 7 0 2F2FFF  ""  0 1.6062558 -0.77827567 -1.5840164 224 224 1 0 0 449 1 449 1 21.03 -14.218 0.837 -0.249 0 0 0 -0.212 12.264 0 1.08 4.675 -0.5 1.92 1.625 -0.5 0.115 221 1 27 445 <> <> <> <> <>
  225 3 4.743444 -4.130053 29.704958 223 " " N "A" 2 0.14000 0.14000 "ASN " " CA " "    " 6 0 A0A0A0  ""  0 -9.8952074 -3.3277721 1.7272314 225 225 1 0 0 450 1 450 1 22.19 3.836 0.09 3.888 0 -0.981 0 -0.212 1.198 0 -0.043 4.674 0.14 1.975 1.75 0.14 0 222 1 27 446 <> <> <> <> <>
  226 2 5.954294 -4.877799 29.450283 223 " " N "A" 2 0.50000 0.50000 "ASN " " C  " "    " 6 0 A0A0A0  ""  0 5.7744365 -8.6128483 -3.3642282 226 226 1 0 0 451 0 451 1 20.91 4.848 -0.583 -17.003 0 0 0 -0.212 -21.169 0 0.112 4.911 0.5 2.112 1.875 0.5 0 223 1 27 447 <> <> <> <> <>
  227 15 6.948114 -4.319934 29.019600 223 " " N "A" 75 -0.50000 -0.50000 "ASN " " O  " "    " 8 0 FF5757  ""  0 -3.7387843 -0.92886889 -2.117089 227 227 1 0 0 452 0 452 1 20.3 -23.221 0.061 -4.388 0 0 0 -0.212 17.799 0 1.183 3.754 -0.5 1.678 1.48 -0.5 6.15 224 1 27 448 <> <> <> <> <>
  228 3 4.591089 -3.626073 31.258884 223 " " N "A" 2 -0.12000 -0.12000 "ASN " " CB " "    " 6 0 A0A0A0  ""  0 -3.7519608 0.44739819 3.8870769 228 228 1 0 0 453 2 453 1 24.18 -5.02 0.931 -3.564 0 -0.857 0 -0.212 1.729 0 -0.137 3.501 -0.12 1.975 1.75 -0.12 0.873 225 1 27 449 <> <> <> <> <>
  229 2 5.405210 -2.302746 31.313560 223 " " N "A" 2 0.50000 0.50000 "ASN " " CG " "    " 6 0 A0A0A0  ""  0 4.5105247 -0.44183758 4.5187311 229 229 1 0 0 454 0 454 1 30.15 11.569 -0.803 -13.53 0 0 0 -0.212 -24.213 0 0.127 3.196 0.5 2.112 1.875 0.5 8.626 226 1 27 450 "Flip"  <> <> <> <>
  230 15 6.561655 -2.238637 31.714647 223 " " N "A" 75 -0.50000 -0.50000 "ASN " " OD1" "    " 8 0 FF5757  ""  0 3.2980125 0.52500004 -4.6759434 230 230 1 0 0 455 0 455 1 39.84 -27.075 0.227 -8.01 0 0 0 -0.212 19.548 0 -0.498 2.434 -0.5 1.678 1.48 -0.5 30.435 227 1 27 451 <> <> <> <> <>
  231 25 4.745508 -1.162008 30.984814 223 " " N "A" 38 -0.76000 -0.76000 "ASN " " ND2" "    " 7 0 2F2FFF  ""  0 2.4116633 1.0280602 -1.0651152 231 231 1 0 0 456 2 456 1 31.07 -22.663 -0.297 -7.919 -0.006 0 0 -0.212 15.504 0 -0.245 2.735 -0.76 1.92 1.625 -0.76 36.107 228 1 27 452 <> <> <> <> <>
  232 3 7.972551 -5.370741 31.964994 224 " " E "A" 2 -0.22000 -0.22000 "GLU " " CG " "    " 6 0 A0A0A0  ""  0 10.750715 0.032776482 7.0158086 232 232 1 0 0 463 2 463 1 21.63 -7.445 1.675 0.641 0 -1.543 0 0 7.983 0 -0.029 4.228 -0.22 1.975 1.75 -0.22 0.125 234 1 28 459 <> <> <> <> <>
  233 2 9.037485 -5.209729 33.043129 224 " " E "A" 2 0.70000 0.70000 "GLU " " CD " "    " 6 0 A0A0A0  ""  0 -7.8530273 3.4667623 -3.6448624 233 233 1 0 0 464 0 464 1 30 -23.065 0.178 0.449 0 0 0 0 24.052 0 -0.717 3.554 0.7 2.112 1.875 0.7 9.839 235 1 28 460 <> <> <> <> <>
  234 15 9.737032 -4.146251 33.106319 224 " " E "A" 75 -0.80000 -0.80000 "GLU " " OE1" "    " 8 0 FF5757  ""  0 -1.5743421 6.142652 5.4496455 234 234 1 0 0 465 0 465 1 34.14 24.401 0.128 -11.767 0 0 0 0 -36.135 0 -0.161 2.92 -0.8 1.678 1.48 -0.8 17.094 236 1 28 461 <> <> <> <> <>
  235 18 9.261849 -5.998387 33.967495 224 " " E "A" 75 -0.80000 -0.80000 "GLU " " OE2" "    " 8 -1 FF5757  ""  0 6.4171028 6.3437843 1.2505673 235 235 1 0 0 466 0 466 1 37.23 24.363 0.127 -12.729 0 0 0 0 -36.673 0 -0.546 2.728 -0.8 1.678 1.48 -0.8 22.826 237 1 28 462 <> <> <> <> <>
  236 25 5.992319 -6.081453 29.931807 224 " " E "A" 38 -0.50000 -0.50000 "GLU " " N  " "    " 7 0 2F2FFF  ""  0 -6.3307052 -5.7743411 -11.124932 236 236 1 0 0 467 1 467 1 18.77 -17.372 1.703 -1.026 -0.059 0 0 0 14.118 0 0.583 5.367 -0.5 1.92 1.625 -0.5 0 229 1 28 463 <> <> <> <> <>
  237 3 7.204088 -6.902213 29.959877 224 " " E "A" 2 0.14000 0.14000 "GLU " " CA " "    " 6 0 A0A0A0  ""  0 -3.8579633 4.1687984 -4.9680557 237 237 1 0 0 468 1 468 1 17.24 3.398 2.398 2.121 0 -1.543 0 0 -1.552 0 -0.581 6.021 0.14 1.975 1.75 0.14 0 230 1 28 464 <> <> <> <> <>
  238 2 6.770248 -8.338261 29.563000 224 " " E "A" 2 0.50000 0.50000 "GLU " " C  " "    " 6 0 A0A0A0  ""  0 -0.042181946 -2.5272787 -4.2733331 238 238 1 0 0 469 0 469 1 16.18 12.216 1.345 -12.149 0 0 0 0 -25.383 0 -0.326 6.193 0.5 2.112 1.875 0.5 0 231 1 28 465 <> <> <> <> <>
  239 15 6.346749 -9.112448 30.483866 224 " " E "A" 75 -0.50000 -0.50000 "GLU " " O  " "    " 8 0 FF5757  ""  0 10.414825 0.89335322 3.6564617 239 239 1 0 0 470 0 470 1 14.71 -32.975 0.136 -8.576 -0.106 0 0 0 23.684 0 0.685 5.433 -0.5 1.678 1.48 -0.5 0 232 1 28 466 <> <> <> <> <>
  240 3 7.963202 -6.797017 31.247133 224 " " E "A" 2 -0.12000 -0.12000 "GLU " " CB " "    " 6 0 A0A0A0  ""  0 0.94482511 -6.1891661 6.764925 240 240 1 0 0 471 2 471 1 15.9 -1.88 2.336 3.579 0 -1.734 0 0 4.575 0 0.281 5.073 -0.12 1.975 1.75 -0.12 0 233 1 28 467 <> <> <> <> <>
  241 16 4.935603 -9.584233 26.076025 225 " " T "A" 75 -0.68300 -0.68300 "THR " " OG1" "    " 8 0 FF5757  ""  2 2.4005499 -4.3218451 -2.7023816 241 241 1 0 0 478 1 478 1 14.51 -32.86 0.748 2.903 -0.012 0 0 -0.301 36.732 0 -1.403 5.826 -0.683 1.766 1.56 -0.683 0 243 1 29 474 <> <> <> <> <>
  242 3 6.514097 -11.137315 25.352413 225 " " T "A" 2 -0.18000 -0.18000 "THR " " CG2" "    " 6 0 A0A0A0  ""  2 1.0285482 1.7114054 -0.76757663 242 242 1 0 0 479 3 479 1 15.45 -9.47 -0.403 -2.765 0 -3.258 0 -0.301 10.878 0 -0.212 7.022 -0.18 1.975 1.75 -0.18 0 244 1 29 475 <> <> <> <> <>
  243 25 6.718454 -8.675922 28.284700 225 " " T "A" 38 -0.50000 -0.50000 "THR " " N  " "    " 7 0 2F2FFF  ""  2 -0.90788311 -3.1804659 2.6473093 243 243 1 0 0 480 1 480 1 14.03 -19.193 1.951 1.816 -0.123 0 0 -0.301 19.905 0 -0.424 6.861 -0.5 1.92 1.625 -0.5 0 238 1 29 476 <> <> <> <> <>
  244 3 6.654620 -9.992391 27.684099 225 " " T "A" 2 0.14000 0.14000 "THR " " CA " "    " 6 0 A0A0A0  ""  2 2.7183976 -4.3054605 3.507956 244 244 1 0 0 481 1 481 1 13.28 7.503 1.378 0.12 0 -2.655 0 -0.301 -5.144 0 -0.662 7.666 0.14 1.975 1.75 0.14 0 239 1 29 477 <> <> <> <> <>
  245 2 8.003838 -10.715473 27.930880 225 " " T "A" 2 0.50000 0.50000 "THR " " C  " "    " 6 0 A0A0A0  ""  2 -4.1612659 0.77334392 -8.0373163 245 245 1 0 0 482 0 482 1 11.69 19.449 -0.902 -8.6 0 0 0 -0.301 -28.189 0 1.342 7.57 0.5 2.112 1.875 0.5 0 240 1 29 478 <> <> <> <> <>
  246 15 9.086582 -10.055866 27.929443 225 " " T "A" 75 -0.50000 -0.50000 "THR " " O  " "    " 8 0 FF5757  ""  2 -0.6374222 -0.67353374 -0.90534282 246 246 1 0 0 483 0 483 1 10.82 -35.761 0.003 -7.884 -0.125 0 0 -0.301 28.697 0 -0.396 6.724 -0.5 1.678 1.48 -0.5 0 241 1 29 479 <> <> <> <> <>
  247 3 6.323272 -9.891874 26.150671 225 " " T "A" 2 0.20500 0.20500 "THR " " CB " "    " 6 0 A0A0A0  ""  2 -2.0737202 -5.1941466 2.1463759 247 247 1 0 0 484 1 484 1 12.86 8.574 2.201 -4.139 0 -2.999 0 -0.301 -10.397 0 -1.218 7.576 0.205 1.975 1.75 0.205 0 242 1 29 480 <> <> <> <> <>
  248 15 8.232360 -14.566415 26.640125 226 " " I "A" 75 -0.50000 -0.50000 "ILE " " O  " "    " 8 0 FF5757  ""  2 -5.7186341 -5.8359075 1.9388933 248 248 1 0 0 492 0 492 1 16.55 -38.69 0.002 -9.26 -0.124 0 0 0 29.425 0 0.126 6.428 -0.5 1.678 1.48 -0.5 0 248 1 30 488 <> <> <> <> <>
  249 3 9.572934 -13.521526 29.454039 226 " " I "A" 2 -0.06000 -0.06000 "ILE " " CB " "    " 6 0 A0A0A0  ""  2 3.2633438 5.1053882 -6.1281276 249 249 1 0 0 493 1 493 1 15.39 -2.108 3.235 2.059 0 -1.546 0 0 3.222 0 -0.743 6.013 -0.06 1.975 1.75 -0.06 0 249 1 30 489 <> <> <> <> <>
  250 3 9.620917 -12.387300 30.579643 226 " " I "A" 2 -0.12000 -0.12000 "ILE " " CG1" "    " 6 0 A0A0A0  ""  2 3.4500391 0.9092043 3.6966317 250 250 1 0 0 494 2 494 1 15.77 -3.694 1.36 0.686 0 -1.509 0 0 4.939 0 -0.41 4.805 -0.12 1.975 1.75 -0.12 0 250 1 30 490 <> <> <> <> <>
  251 3 11.014661 -14.210909 29.483898 226 " " I "A" 2 -0.18000 -0.18000 "ILE " " CG2" "    " 6 0 A0A0A0  ""  2 -4.2058868 -5.9531446 2.4725945 251 251 1 0 0 495 3 495 1 11.89 -5.994 0.724 0.865 0 -1.674 0 0 7.94 0 -0.132 5.175 -0.18 1.975 1.75 -0.18 0 251 1 30 491 <> <> <> <> <>
  252 3 8.296918 -12.108915 31.226280 226 " " I "A" 2 -0.18000 -0.18000 "ILE " " CD1" "    " 6 0 A0A0A0  ""  2 -0.97989202 -0.35065627 -6.8580284 252 252 1 0 0 496 3 496 1 27.92 -5.722 0.361 -0.256 0 -0.839 0 0 6.515 0 -0.572 3.536 -0.18 1.975 1.75 -0.18 5.985 252 1 30 492 <> <> <> <> <>
  253 25 7.944704 -12.053298 28.035122 226 " " I "A" 38 -0.50000 -0.50000 "ILE " " N  " "    " 7 0 2F2FFF  ""  2 4.3705692 3.0115063 -0.31878224 253 253 1 0 0 497 1 497 1 11.97 -18.591 1.652 5.35 -0.121 0 0 0 21.912 0 0.498 7.233 -0.5 1.92 1.625 -0.5 0 245 1 30 493 <> <> <> <> <>
  254 3 9.191380 -12.897107 28.085484 226 " " I "A" 2 0.14000 0.14000 "ILE " " CA " "    " 6 0 A0A0A0  ""  2 1.0788664 0.091445893 -9.0117474 254 254 1 0 0 498 1 498 1 13.93 6.65 2.06 2.157 0 -1.915 0 0 -4.243 0 -0.395 7.508 0.14 1.975 1.75 0.14 0 246 1 30 494 <> <> <> <> <>
  255 2 9.199573 -13.836546 26.836035 226 " " I "A" 2 0.50000 0.50000 "ILE " " C  " "    " 6 0 A0A0A0  ""  2 8.4890766 4.3698063 3.1200747 255 255 1 0 0 499 0 499 1 13.39 20.931 0.232 -8.467 0 0 0 0 -30.112 0 0.482 7.684 0.5 2.112 1.875 0.5 0 247 1 30 495 <> <> <> <> <>
  256 2 11.592116 -15.266028 24.957106 227 " " V "A" 2 0.50000 0.50000 "VAL " " C  " "    " 6 0 A0A0A0  ""  2 -7.6588778 -0.98851609 -5.2160044 256 256 1 0 0 511 0 511 1 11.96 23.355 -0.308 -7.955 0 0 0 0 -31.221 0 0.219 7.238 0.5 2.112 1.875 0.5 0 255 1 31 507 <> <> <> <> <>
  257 15 12.632995 -14.811766 25.365194 227 " " V "A" 75 -0.50000 -0.50000 "VAL " " O  " "    " 8 0 FF5757  ""  2 0.25776532 -0.78938246 -2.5828829 257 257 1 0 0 512 0 512 1 13.55 -37.787 0.081 -8.468 -0.121 0 0 0 29.198 0 0.161 6.066 -0.5 1.678 1.48 -0.5 0 256 1 31 508 <> <> <> <> <>
  258 3 10.733019 -13.426276 23.545904 227 " " V "A" 2 -0.06000 -0.06000 "VAL " " CB " "    " 6 0 A0A0A0  ""  2 -2.3454616 -7.7507949 -9.2867298 258 258 1 0 0 513 1 513 1 13.77 -2.419 2.077 0.159 0 -2.577 0 0 4.047 0 -0.967 7.678 -0.06 1.975 1.75 -0.06 0 257 1 31 509 <> <> <> <> <>
  259 3 10.919182 -14.210789 22.121447 227 " " V "A" 2 -0.18000 -0.18000 "VAL " " CG2" "    " 6 0 A0A0A0  ""  2 4.411571 3.6773496 -2.0030699 259 259 1 0 0 514 3 514 1 10.78 -8.083 0.031 0.012 0 -2.783 0 0 11.364 0 -0.517 6.251 -0.18 1.975 1.75 -0.18 0 258 1 31 510 <> <> <> <> <>
  260 3 9.811025 -12.203819 23.450706 227 " " V "A" 2 -0.18000 -0.18000 "VAL " " CG1" "    " 6 0 A0A0A0  ""  2 -1.1257573 4.4337387 1.61831 260 260 1 0 0 515 3 515 1 13.74 -8.858 0.322 -0.771 0 -2.884 0 0 11.457 0 -0.809 6.894 -0.18 1.975 1.75 -0.18 0 259 1 31 511 <> <> <> <> <>
  261 25 10.151132 -13.633741 25.884871 227 " " V "A" 38 -0.50000 -0.50000 "VAL " " N  " "    " 7 0 2F2FFF  ""  2 7.700964 -10.391455 3.1736486 261 261 1 0 0 516 1 516 1 13.6 -23.796 1.359 1.663 -0.126 0 0 0 24.495 0 -0.269 7.653 -0.5 1.92 1.625 -0.5 0 253 1 31 512 <> <> <> <> <>
  262 3 10.367310 -14.399016 24.696966 227 " " V "A" 2 0.14000 0.14000 "VAL " " CA " "    " 6 0 A0A0A0  ""  2 3.5282884 4.8455367 6.701654 262 262 1 0 0 517 1 517 1 12.74 7.169 1.19 0.187 0 -2.174 0 0 -5.488 0 -0.51 8.057 0.14 1.975 1.75 0.14 0 254 1 31 513 <> <> <> <> <>
  263 31 10.161869 -20.025667 29.825022 228 " " R "A" 38 -0.79997 -0.79997 "ARG " " NH1" "    " 7 1 2F2FFF  ""  2 4.2893119 -1.6828687 3.9266076 263 263 1 0 0 527 2 527 1 34.53 7.531 0.02 -4.34 -0.093 0 -0.072 0 -10.837 0 -0.888 2.849 -0.8 1.838 1.625 -0.8 30.012 270 1 32 523 <> <> <> <> <>
  264 25 11.487372 -16.592936 24.619005 228 " " R "A" 38 -0.50000 -0.50000 "ARG " " N  " "    " 7 0 2F2FFF  ""  2 0.01050459 4.9276953 -1.3983585 264 264 1 0 0 528 1 528 1 13.77 -23.444 1.739 2.58 -0.121 0 0 0 24.664 0 -0.259 6.784 -0.5 1.92 1.625 -0.5 0 260 1 32 524 <> <> <> <> <>
  265 3 12.433909 -17.637396 24.703035 228 " " R "A" 2 0.14000 0.14000 "ARG " " CA " "    " 6 0 A0A0A0  ""  2 -11.313294 3.9124942 -0.41336489 265 265 1 0 0 529 1 529 1 16.61 5.787 1.561 0.894 0 -1.734 0 0 -4.114 0 -0.604 6.622 0.14 1.975 1.75 0.14 0 261 1 32 525 <> <> <> <> <>
  266 2 12.641357 -18.250624 23.329947 228 " " R "A" 2 0.50000 0.50000 "ARG " " C  " "    " 6 0 A0A0A0  ""  2 6.6923227 -9.7601032 5.2975569 266 266 1 0 0 530 0 530 1 15.18 21.289 -0.035 -11.231 0 0 0 0 -31.907 0 -0.578 6.38 0.5 2.112 1.875 0.5 0.135 262 1 32 526 <> <> <> <> <>
  267 15 11.704371 -18.412397 22.582037 228 " " R "A" 75 -0.50000 -0.50000 "ARG " " O  " "    " 8 0 FF5757  ""  2 10.849263 -1.0048909 2.3024483 267 267 1 0 0 531 0 531 1 17.23 -44.638 0.051 -12.596 -0.125 0 0 0 31.633 0 0.483 5.89 -0.5 1.678 1.48 -0.5 0 263 1 32 527 <> <> <> <> <>
  268 3 11.840250 -18.675804 25.658266 228 " " R "A" 2 -0.12000 -0.12000 "ARG " " CB " "    " 6 0 A0A0A0  ""  2 5.002759 1.5880678 1.2572229 268 268 1 0 0 532 2 532 1 15.81 -4.816 2.82 1.969 0 -1.613 0 0 6.091 0 -0.513 5.225 -0.12 1.975 1.75 -0.12 0 264 1 32 528 <> <> <> <> <>
  269 3 12.967046 -19.582930 26.168821 228 " " R "A" 2 -0.05000 -0.05000 "ARG " " CG " "    " 6 0 A0A0A0  ""  2 2.0445282 5.2773323 1.765829 269 269 1 0 0 533 2 533 1 24.48 -1.415 1.576 1.147 0 -1.137 0 0 2.782 0 -0.658 5.067 -0.05 1.975 1.75 -0.05 0 265 1 32 529 <> <> <> <> <>
  270 3 12.537892 -20.702511 27.163269 228 " " R "A" 2 0.19000 0.19000 "ARG " " CD " "    " 6 0 A0A0A0  ""  2 2.9708154 1.6567255 -3.1239777 270 270 1 0 0 534 2 534 1 33.94 7.7 0.896 0.382 0 -0.61 -0.072 0 -7.698 0 0.165 3.745 0.19 1.975 1.75 0.19 2.369 266 1 32 530 <> <> <> <> <>
  271 25 11.808099 -20.185513 28.325066 228 " " R "A" 38 -0.69997 -0.69997 "ARG " " NE " "    " 7 0 2F2FFF  ""  2 -0.44124246 7.5671415 8.7298145 271 271 1 0 0 535 1 535 1 40.45 5.938 0.842 -2.065 0 0 -0.072 0 -8.502 0 -0.271 3.415 -0.7 1.838 1.625 -0.7 13.224 267 1 32 531 <> <> <> <> <>
  272 2 10.720059 -20.671883 28.851063 228 " " R "A" 2 0.63990 0.63990 "ARG " " CZ " "    " 6 0 A0A0A0  ""  2 5.0948744 3.4872766 8.2921648 272 272 1 0 0 536 0 536 1 44.52 -21.871 0.416 -27.584 0 -0.612 -0.072 0 -5.238 0 -0.206 3.405 0.64 1.288 1.125 0.64 0 268 1 32 532 <> <> <> <> <>
  273 25 10.156890 -21.804890 28.374264 228 " " R "A" 38 -0.79997 -0.79997 "ARG " " NH2" "    " 7 0 2F2FFF  ""  2 2.6699457 5.0553708 6.9239826 273 273 1 0 0 537 2 537 1 47.17 13.012 0.029 -2.605 -0.375 0 -0.072 0 -15.336 0 0.136 3.164 -0.8 1.838 1.625 -0.8 19.663 269 1 32 533 <> <> <> <> <>
  274 25 13.908901 -18.583801 23.031225 229 " " S "A" 38 -0.50000 -0.50000 "SER " " N  " "    " 7 0 2F2FFF  ""  2 -1.7233237 6.6840467 -3.0952063 274 274 1 0 0 551 1 551 1 15.65 -23.521 1.09 -0.775 -0.11 0 0 -0.203 22.565 0 -0.596 5.943 -0.5 1.92 1.625 -0.5 0 271 1 33 547 <> <> <> <> <>
  275 3 14.327323 -19.298225 21.809759 229 " " S "A" 2 0.14000 0.14000 "SER " " CA " "    " 6 0 A0A0A0  ""  2 -0.58073664 2.5740786 -2.5308175 275 275 1 0 0 552 1 552 1 16.54 7.462 -0.099 -0.628 0 -2.072 0 -0.203 -5.097 0 -0.618 6.775 0.14 1.975 1.75 0.14 0 272 1 33 548 <> <> <> <> <>
  276 2 15.231470 -20.494595 22.249907 229 " " S "A" 2 0.50000 0.50000 "SER " " C  " "    " 6 0 A0A0A0  ""  2 2.5867748 -0.97741556 -3.4996049 276 276 1 0 0 553 0 553 1 15.81 19.806 -0.91 -11.181 0 0 0 -0.203 -29.527 0 -0.347 6.293 0.5 2.112 1.875 0.5 0 273 1 33 549 <> <> <> <> <>
  277 15 15.750771 -20.558523 23.375269 229 " " S "A" 75 -0.50000 -0.50000 "SER " " O  " "    " 8 0 FF5757  ""  2 3.978188 1.8163593 -4.1706734 277 277 1 0 0 554 0 554 1 17.41 -35.878 0.135 -4.195 -0.111 0 0 -0.203 28.353 0 3.508 5.471 -0.5 1.678 1.48 -0.5 0 274 1 33 550 <> <> <> <> <>
  278 3 15.079753 -18.294376 20.837763 229 " " S "A" 2 0.14500 0.14500 "SER " " CB " "    " 6 0 A0A0A0  ""  2 -7.3964758 4.8301492 -3.1230514 278 278 1 0 0 555 2 555 1 15.84 5.897 0.297 -2.406 0 -2.441 0 -0.203 -5.037 0 -0.92 6.155 0.145 1.975 1.75 0.145 0 275 1 33 551 <> <> <> <> <>
  279 16 16.239107 -17.697899 21.533264 229 " " S "A" 75 -0.68300 -0.68300 "SER " " OG " "    " 8 0 FF5757  ""  2 -7.1832633 -8.3263493 3.7637286 279 279 1 0 0 556 1 556 1 21.34 -26.643 -1.065 9.022 -0.047 0 0 -0.203 37.978 0 -0.999 5.003 -0.683 1.766 1.56 -0.683 0 276 1 33 552 <> <> <> <> <>
  280 3 15.985404 -22.763773 21.467207 230 " " V "A" 2 0.14000 0.14000 "VAL " " CA " "    " 6 0 A0A0A0  ""  2 -3.2692227 2.0013707 -11.367466 280 280 1 0 0 562 1 562 1 12.16 6.407 1.35 1.81 0 -1.592 0 0 -3.911 0 -0.445 6.627 0.14 1.975 1.75 0.14 0 278 1 34 558 <> <> <> <> <>
  281 2 16.199299 -23.010443 19.965395 230 " " V "A" 2 0.50000 0.50000 "VAL " " C  " "    " 6 0 A0A0A0  ""  2 -2.672689 2.1314306 -4.3159657 281 281 1 0 0 563 0 563 1 13.16 19.118 -0.321 -9.348 0 0 0 0 -28.305 0 0.16 6.692 0.5 2.112 1.875 0.5 0 279 1 34 559 <> <> <> <> <>
  282 15 15.249134 -23.220055 19.211367 230 " " V "A" 75 -0.50000 -0.50000 "VAL " " O  " "    " 8 0 FF5757  ""  2 -8.2613306 -2.7127478 4.9951491 282 282 1 0 0 564 0 564 1 12.59 -34.818 0.099 -8.764 -0.123 0 0 0 26.388 0 -0.31 5.482 -0.5 1.678 1.48 -0.5 0 280 1 34 560 <> <> <> <> <>
  283 3 15.392950 -24.037027 22.097542 230 " " V "A" 2 -0.06000 -0.06000 "VAL " " CB " "    " 6 0 A0A0A0  ""  2 -7.5045786 1.4411607 4.1725855 283 283 1 0 0 565 1 565 1 13.77 -2.079 2.131 1.186 0 -1.381 0 0 3.19 0 -0.676 4.948 -0.06 1.975 1.75 -0.06 0 281 1 34 561 <> <> <> <> <>
  284 3 16.399820 -25.252113 22.187979 230 " " V "A" 2 -0.18000 -0.18000 "VAL " " CG2" "    " 6 0 A0A0A0  ""  2 -6.8346205 -1.4426283 3.8334222 284 284 1 0 0 566 3 566 1 12.99 -5.949 0.052 0.407 0 -1.321 0 0 7.891 0 -0.266 4.12 -0.18 1.975 1.75 -0.18 0.499 282 1 34 562 <> <> <> <> <>
  285 3 14.812975 -23.807493 23.541534 230 " " V "A" 2 -0.18000 -0.18000 "VAL " " CG1" "    " 6 0 A0A0A0  ""  2 0.094182782 3.7665298 0.030945003 285 285 1 0 0 567 3 567 1 14.46 -8.089 0.291 -0.242 0 -0.912 0 0 8.649 0 -0.182 3.744 -0.18 1.975 1.75 -0.18 6.11 283 1 34 563 <> <> <> <> <>
  286 25 15.228634 -21.528578 21.451279 230 " " V "A" 38 -0.50000 -0.50000 "VAL " " N  " "    " 7 0 2F2FFF  ""  2 -1.7521785 -2.224052 3.0134492 286 286 1 0 0 568 1 568 1 13.6 -20.26 1.561 3.637 -0.123 0 0 0 22.498 0 -0.039 6.313 -0.5 1.92 1.625 -0.5 0 277 1 34 564 <> <> <> <> <>
  287 2 18.879808 -23.877754 18.004436 231 " " L "A" 2 0.50000 0.50000 "LEU " " C  " "    " 6 0 A0A0A0  ""  2 0.64507824 -3.8636148 -2.581392 287 287 1 0 0 578 0 578 1 15.14 17.243 -0.12 -10.359 0 0 0 0 -27.104 0 -0.378 7.203 0.5 2.112 1.875 0.5 0 286 1 35 574 <> <> <> <> <>
  288 15 20.038061 -23.756163 18.329760 231 " " L "A" 75 -0.50000 -0.50000 "LEU " " O  " "    " 8 0 FF5757  ""  2 -5.2245159 2.8893981 -1.4412524 288 288 1 0 0 579 0 579 1 16.65 -35.578 0.093 -10.287 -0.123 0 0 0 25.092 0 0.23 6.092 -0.5 1.678 1.48 -0.5 0 287 1 35 575 <> <> <> <> <>
  289 3 18.456066 -21.370264 17.778385 231 " " L "A" 2 -0.12000 -0.12000 "LEU " " CB " "    " 6 0 A0A0A0  ""  2 3.980288 -8.3272943 -4.9138803 289 289 1 0 0 580 2 580 1 10.87 -5.286 2.294 0.159 0 -2.851 0 0 6.922 0 -0.92 8.047 -0.12 1.975 1.75 -0.12 0 288 1 35 576 <> <> <> <> <>
  290 3 17.601442 -20.130922 17.966389 231 " " L "A" 2 -0.06000 -0.06000 "LEU " " CG " "    " 6 0 A0A0A0  ""  2 5.3376307 -1.8472699 -7.7291894 290 290 1 0 0 581 1 581 1 15 -2.171 0.7 -2.131 0 -2.546 0 0 2.635 0 -0.749 7.388 -0.06 1.975 1.75 -0.06 0 289 1 35 577 <> <> <> <> <>
  291 3 18.339186 -18.843870 17.596106 231 " " L "A" 2 -0.18000 -0.18000 "LEU " " CD2" "    " 6 0 A0A0A0  ""  2 -3.9984002 -3.5421257 -2.3579679 291 291 1 0 0 582 3 582 1 12.33 -8.856 0.123 -1.811 0 -2.893 0 0 10.931 0 -1.115 6.375 -0.18 1.975 1.75 -0.18 0 290 1 35 578 <> <> <> <> <>
  292 3 16.225418 -20.165224 17.326851 231 " " L "A" 2 -0.18000 -0.18000 "LEU " " CD1" "    " 6 0 A0A0A0  ""  2 0.39676991 0.73659855 5.1304126 292 292 1 0 0 583 3 583 1 10.34 -8.863 0.362 -0.552 0 -2.3 0 0 11.165 0 -0.916 7.04 -0.18 1.975 1.75 -0.18 0 291 1 35 579 <> <> <> <> <>
  293 25 17.441252 -22.786461 19.491451 231 " " L "A" 38 -0.50000 -0.50000 "LEU " " N  " "    " 7 0 2F2FFF  ""  2 -2.1216366 4.5900559 -4.189435 293 293 1 0 0 584 1 584 1 11.69 -17.319 1.44 7.409 -0.116 0 0 0 22.281 0 1.123 7.226 -0.5 1.92 1.625 -0.5 0 284 1 35 580 <> <> <> <> <>
  294 3 17.857264 -22.764925 18.126522 231 " " L "A" 2 0.14000 0.14000 "LEU " " CA " "    " 6 0 A0A0A0  ""  2 1.2747977 -10.449348 6.184494 294 294 1 0 0 585 1 585 1 13.54 5.885 1.522 0.636 0 -2.313 0 0 -3.954 0 -0.503 7.853 0.14 1.975 1.75 0.14 0 285 1 35 581 <> <> <> <> <>
  295 2 18.046240 -28.424597 16.164902 232 " " D "A" 2 0.70000 0.70000 "ASP " " CG " "    " 6 0 A0A0A0  ""  2 3.1423833 3.0738661 -1.8136458 295 295 1 0 0 597 0 597 1 24.22 -19.286 -1.26 -0.305 0 0 0 0 20.675 0 -0.435 3.721 0.7 2.112 1.875 0.7 9.57 297 1 36 593 <> <> <> <> <>
  296 15 19.065660 -29.112499 16.320507 232 " " D "A" 75 -0.80000 -0.80000 "ASP " " OD1" "    " 8 0 FF5757  ""  2 -1.846043 -7.0586624 4.8863368 296 296 1 0 0 598 0 598 1 32.25 19.627 0.222 -13.862 0 0 0 0 -33.021 0 -0.689 2.766 -0.8 1.678 1.48 -0.8 20.429 298 1 36 594 <> <> <> <> <>
  297 18 17.114475 -28.808266 15.396667 232 " " D "A" 75 -0.80000 -0.80000 "ASP " " OD2" "    " 8 -1 FF5757  ""  2 -3.2215714 0.93319541 -0.5570178 297 297 1 0 0 599 0 599 1 28.1 20.476 0.249 -13.469 -0.002 0 0 0 -33.373 0 -0.819 2.918 -0.8 1.678 1.48 -0.8 14.28 299 1 36 595 <> <> <> <> <>
  298 25 18.295170 -24.967030 17.508965 232 " " D "A" 38 -0.50000 -0.50000 "ASP " " N  " "    " 7 0 2F2FFF  ""  2 -8.1895742 7.3314848 -9.0188704 298 298 1 0 0 600 1 600 1 15.24 -17.096 -0.335 1.129 -0.12 0 0 0 19.328 0 -0.648 6.406 -0.5 1.92 1.625 -0.5 0 292 1 36 596 <> <> <> <> <>
  299 3 18.957350 -26.195312 17.106783 232 " " D "A" 2 0.14000 0.14000 "ASP " " CA " "    " 6 0 A0A0A0  ""  2 -1.2362043 -1.9678334 -6.3971362 299 299 1 0 0 601 1 601 1 17.75 5.179 -0.158 1.467 0 -1.652 0 0 -1.498 0 -0.404 5.954 0.14 1.975 1.75 0.14 0 293 1 36 597 <> <> <> <> <>
  300 2 19.555069 -25.908854 15.725928 232 " " D "A" 2 0.50000 0.50000 "ASP " " C  " "    " 6 0 A0A0A0  ""  2 -1.3736811 6.9958735 -4.0898256 300 300 1 0 0 602 0 602 1 17.03 17.83 0.809 -8.093 0 0 0 0 -26.494 0 -0.238 6.074 0.5 2.112 1.875 0.5 0 294 1 36 598 <> <> <> <> <>
  301 15 18.839603 -25.592789 14.821712 232 " " D "A" 75 -0.50000 -0.50000 "ASP " " O  " "    " 8 0 FF5757  ""  2 3.9751372 -3.6674395 5.3423228 301 301 1 0 0 603 0 603 1 18.28 -42.115 0.202 -16.625 -0.201 0 0 0 25.751 0 -0.262 5.349 -0.5 1.678 1.48 -0.5 0 295 1 36 599 <> <> <> <> <>
  302 3 17.870649 -27.276899 17.143713 232 " " D "A" 2 -0.22000 -0.22000 "ASP " " CB " "    " 6 0 A0A0A0  ""  2 -5.758379 0.16174087 0.72981423 302 302 1 0 0 604 2 604 1 18.39 -12.228 -0.294 -5.807 0 -1.281 0 0 8.647 0 -0.651 4.525 -0.22 1.975 1.75 -0.22 0 296 1 36 600 <> <> <> <> <>
  303 3 21.840164 -25.544750 14.597680 233 " " M "A" 2 0.14000 0.14000 "MET " " CA " "    " 6 0 A0A0A0  ""  2 -0.1685376 5.8592801 5.8060226 303 303 1 0 0 609 1 609 1 15.19 4.711 1.317 0.816 0 -1.999 0 0 -2.543 0 -0.67 6.919 0.14 1.975 1.75 0.14 0 301 1 37 605 <> <> <> <> <>
  304 2 22.864973 -26.586199 14.194110 233 " " M "A" 2 0.50000 0.50000 "MET " " C  " "    " 6 0 A0A0A0  ""  2 -4.7305503 5.4124732 -4.7598128 304 304 1 0 0 610 0 610 1 14.17 16.831 -0.501 -10.074 0 0 0 0 -25.559 0 -0.846 6.07 0.5 2.112 1.875 0.5 0 302 1 37 606 <> <> <> <> <>
  305 15 23.086781 -27.508041 14.974254 233 " " M "A" 75 -0.50000 -0.50000 "MET " " O  " "    " 8 0 FF5757  ""  2 -1.1382103 7.2836866 -4.6941833 305 305 1 0 0 611 0 611 1 13.54 -34.47 0.016 -10.962 -0.121 0 0 0 23.019 0 0.594 5.012 -0.5 1.678 1.48 -0.5 0.313 303 1 37 607 <> <> <> <> <>
  306 3 22.533455 -24.293070 15.209677 233 " " M "A" 2 -0.12000 -0.12000 "MET " " CB " "    " 6 0 A0A0A0  ""  2 0.076157369 1.9221456 2.4183943 306 306 1 0 0 612 2 612 1 15.29 -4.48 2.462 0.548 0 -2.326 0 0 5.693 0 -0.801 7.557 -0.12 1.975 1.75 -0.12 0 304 1 37 608 <> <> <> <> <>
  307 3 21.708834 -23.011576 15.060256 233 " " M "A" 2 0.04750 0.04750 "MET " " CG " "    " 6 0 A0A0A0  ""  2 -1.3734868 4.0349016 4.3636217 307 307 1 0 0 613 2 613 1 16.09 1.852 0.653 -3.532 0 -2.72 0 0 -2.264 0 -1.053 7.725 0.048 1.975 1.75 0.0475 0 305 1 37 609 <> <> <> <> <>
  308 49 22.598366 -21.689655 15.948607 233 " " M "A" 13 -0.33500 -0.33500 "MET " " SD " "    " 16 0 E1E11E  ""  2 2.5921667 -4.9903793 2.4208176 308 308 1 0 0 614 0 614 1 20.55 -15.109 0.271 -5.574 0 -5.399 0 0 17.452 0 -2.788 6.749 -0.335 2.03 1.8 -0.335 0 306 1 37 610 <> <> <> <> <>
  309 3 23.693703 -21.288498 14.518501 233 " " M "A" 2 -0.01250 -0.01250 "MET " " CE " "    " 6 0 A0A0A0  ""  2 -6.4149961 1.7404362 -3.2264206 309 309 1 0 0 615 3 615 1 16.1 -0.639 0.13 -3.252 0 -3.314 0 0 1.513 0 -0.941 6.195 -0.013 1.975 1.75 -0.0125 0 307 1 37 611 <> <> <> <> <>
  310 25 20.925390 -26.033194 15.597951 233 " " M "A" 38 -0.50000 -0.50000 "MET " " N  " "    " 7 0 2F2FFF  ""  2 1.9065744 3.8767755 -8.1381254 310 310 1 0 0 616 1 616 1 15.98 -18.396 1.705 1.757 -0.12 0 0 0 18.265 0 0.305 6.119 -0.5 1.92 1.625 -0.5 0.115 300 1 37 612 <> <> <> <> <>
  311 2 25.575163 -26.312725 11.550819 234 " " D "A" 2 0.50000 0.50000 "ASP " " C  " "    " 6 0 A0A0A0  ""  2 -4.5072627 -3.9047012 -0.95223373 311 311 1 0 0 626 0 626 1 17.05 14.907 -0.188 -10.6 0 0 0 0 -25.173 0 -0.147 6.262 0.5 2.112 1.875 0.5 0 310 1 38 622 <> <> <> <> <>
  312 15 25.187740 -25.258371 11.120502 234 " " D "A" 75 -0.50000 -0.50000 "ASP " " O  " "    " 8 0 FF5757  ""  2 -4.1161819 -2.4913299 -2.960423 312 312 1 0 0 627 0 627 1 17.81 -40.26 0.028 -15.903 -0.117 0 0 0 25.092 0 -0.645 5.738 -0.5 1.678 1.48 -0.5 0 311 1 38 623 <> <> <> <> <>
  313 3 24.137312 -28.575371 11.779306 234 " " D "A" 2 -0.22000 -0.22000 "ASP " " CB " "    " 6 0 A0A0A0  ""  2 -4.7607555 4.7686644 4.690361 313 313 1 0 0 628 2 628 1 16.71 -11.585 1.349 -3.588 0 -1.558 0 0 8.82 0 -0.614 4.938 -0.22 1.975 1.75 -0.22 0 312 1 38 624 <> <> <> <> <>
  314 2 23.789474 -28.364681 10.324911 234 " " D "A" 2 0.70000 0.70000 "ASP " " CG " "    " 6 0 A0A0A0  ""  2 7.3828287 2.7104516 -0.38562393 314 314 1 0 0 629 0 629 1 22.14 -16.624 0.082 1.101 0 0 0 0 17.462 0 0.182 4.226 0.7 2.112 1.875 0.7 1.078 313 1 38 625 <> <> <> <> <>
  315 15 22.651266 -27.931208 10.074692 234 " " D "A" 75 -0.80000 -0.80000 "ASP " " OD1" "    " 8 0 FF5757  ""  2 1.18142 5.9234376 -3.8308182 315 315 1 0 0 630 0 630 1 22.15 13.4 0.142 -12.109 -0.296 0 0 0 -27.33 0 1.975 3.866 -0.8 1.678 1.48 -0.8 3.44 314 1 38 626 <> <> <> <> <>
  316 18 24.573959 -28.729786 9.460407 234 " " D "A" 75 -0.80000 -0.80000 "ASP " " OD2" "    " 8 -1 FF5757  ""  2 0.080534786 -2.8375912 8.8260946 316 316 1 0 0 631 0 631 1 23.71 14.644 0.092 -14.778 -0.037 0 0 0 -28.614 0 -0.863 2.779 -0.8 1.678 1.48 -0.8 26.37 315 1 38 627 <> <> <> <> <>
  317 25 23.535631 -26.435377 13.019383 234 " " D "A" 38 -0.50000 -0.50000 "ASP " " N  " "    " 7 0 2F2FFF  ""  2 -3.134321 1.0846354 3.430676 317 317 1 0 0 632 1 632 1 14.52 -18.467 0.664 0.794 -0.118 0 0 0 18.968 0 -0.253 6.121 -0.5 1.92 1.625 -0.5 0 308 1 38 628 <> <> <> <> <>
  318 3 24.660759 -27.211990 12.428017 234 " " D "A" 2 0.14000 0.14000 "ASP " " CA " "    " 6 0 A0A0A0  ""  2 6.2159557 1.8923913 -4.3359137 318 318 1 0 0 633 1 633 1 17.47 5.142 0.702 2.325 0 -1.904 0 0 -1.43 0 -0.185 6.138 0.14 1.975 1.75 0.14 0 309 1 38 629 <> <> <> <> <>
  319 3 30.078934 -24.487064 11.525170 235 " " I "A" 2 -0.18000 -0.18000 "ILE " " CG2" "    " 6 0 A0A0A0  ""  2 -0.80902267 3.5324144 -0.56665117 319 319 1 0 0 638 3 638 1 20.65 -4.586 0.696 1.58 0 -0.796 0 0 6.151 0 0.114 4.295 -0.18 1.975 1.75 -0.18 1.247 322 1 39 634 <> <> <> <> <>
  320 3 29.459612 -24.997124 14.351731 235 " " I "A" 2 -0.18000 -0.18000 "ILE " " CD1" "    " 6 0 A0A0A0  ""  2 0.89009154 9.9764376 5.6893492 320 320 1 0 0 639 3 639 1 21.14 -5.962 0.539 -0.463 0 -1.539 0 0 7.169 0 -0.671 5.065 -0.18 1.975 1.75 -0.18 0 323 1 39 635 <> <> <> <> <>
  321 25 26.831774 -26.681803 11.409361 235 " " I "A" 38 -0.50000 -0.50000 "ILE " " N  " "    " 7 0 2F2FFF  ""  2 -2.197335 -3.8388305 1.5709132 321 321 1 0 0 640 1 640 1 18.76 -19.879 1.433 -0.216 -0.306 0 0 0 15.213 0 3.322 5.872 -0.5 1.92 1.625 -0.5 0 316 1 39 636 <> <> <> <> <>
  322 3 27.834980 -25.779123 10.921176 235 " " I "A" 2 0.14000 0.14000 "ILE " " CA " "    " 6 0 A0A0A0  ""  2 11.232746 4.6842756 2.4752448 322 322 1 0 0 641 1 641 1 18.55 5.981 2.071 4.719 0 -1.361 0 0 -1.878 0 -0.093 6.106 0.14 1.975 1.75 0.14 0 317 1 39 637 <> <> <> <> <>
  323 2 28.472586 -26.475958 9.693351 235 " " I "A" 2 0.50000 0.50000 "ILE " " C  " "    " 6 0 A0A0A0  ""  2 -2.0565548 -3.4986994 4.9717021 323 323 1 0 0 642 0 642 1 20.11 14.041 0.358 -8.826 0 0 0 0 -24.114 0 0.889 5.34 0.5 2.112 1.875 0.5 0 318 1 39 638 <> <> <> <> <>
  324 15 28.721821 -27.694181 9.625625 235 " " I "A" 75 -0.50000 -0.50000 "ILE " " O  " "    " 8 0 FF5757  ""  2 2.8630786 -1.3673098 -1.483891 324 324 1 0 0 643 0 643 1 19.6 -30.208 0.003 -9.944 0 0 0 0 20.492 0 -0.232 3.464 -0.5 1.678 1.48 -0.5 12.612 319 1 39 639 <> <> <> <> <>
  325 3 28.967211 -25.515188 11.945942 235 " " I "A" 2 -0.06000 -0.06000 "ILE " " CB " "    " 6 0 A0A0A0  ""  2 1.0491245 -4.5799804 -4.1998219 325 325 1 0 0 644 1 644 1 20.83 -1.72 2.795 2.093 0 -0.99 0 0 2.69 0 -0.682 4.936 -0.06 1.975 1.75 -0.06 0 320 1 39 640 <> <> <> <> <>
  326 3 28.297775 -25.104219 13.315795 235 " " I "A" 2 -0.12000 -0.12000 "ILE " " CG1" "    " 6 0 A0A0A0  ""  2 -7.6882892 -1.2865679 -2.5406239 326 326 1 0 0 645 2 645 1 20.79 -3.498 1.346 0.813 0 -1.072 0 0 4.571 0 -0.533 4.964 -0.12 1.975 1.75 -0.12 0 321 1 39 641 <> <> <> <> <>
  327 16 28.123968 -24.919256 5.907533 236 " " S "A" 75 -0.68300 -0.68300 "SER " " OG " "    " 8 0 FF5757  ""  0 0.043274876 -1.1200877 -2.1882508 327 327 1 0 0 657 1 657 1 19.78 -34.245 -0.595 1.904 -0.25 0 0 -0.435 34.913 0 2.516 5.579 -0.683 1.766 1.56 -0.683 0 329 1 40 653 <> <> <> <> <>
  328 25 28.843725 -25.709888 8.666746 236 " " S "A" 38 -0.50000 -0.50000 "SER " " N  " "    " 7 0 2F2FFF  ""  0 1.9074571 3.2099059 -8.3478842 328 328 1 0 0 658 1 658 1 20.46 -20.279 1.38 -2.557 -0.124 0 0 -0.435 17.428 0 -0.527 6.04 -0.5 1.92 1.625 -0.5 0 324 1 40 654 <> <> <> <> <>
  329 3 29.511278 -26.302473 7.437100 236 " " S "A" 2 0.14000 0.14000 "SER " " CA " "    " 6 0 A0A0A0  ""  0 8.8119879 -4.5927801 -9.2163391 329 329 1 0 0 659 1 659 1 21.15 8.089 0.056 1.508 0 -1.738 0 -0.435 -3.876 0 -0.587 5.21 0.14 1.975 1.75 0.14 0 325 1 40 655 <> <> <> <> <>
  330 2 30.998463 -26.550339 7.751862 236 " " S "A" 2 0.50000 0.50000 "SER " " C  " "    " 6 0 A0A0A0  ""  0 -0.60611278 0.68126136 0.68912059 330 330 1 0 0 660 0 660 1 22.46 22.183 -1.332 -2.026 0 0 0 -0.435 -25.296 0 2.853 4.757 0.5 2.112 1.875 0.5 1.752 326 1 40 656 <> <> <> <> <>
  331 15 31.592304 -25.745455 8.494723 236 " " S "A" 75 -0.50000 -0.50000 "SER " " O  " "    " 8 0 FF5757  ""  0 3.4988716 -4.2544141 -4.7106581 331 331 1 0 0 661 0 661 1 23.01 -31.849 0.007 -9.007 -0.122 0 0 -0.435 23.129 0 0.262 4.245 -0.5 1.678 1.48 -0.5 1.772 327 1 40 657 <> <> <> <> <>
  332 3 29.462267 -25.187811 6.302206 236 " " S "A" 2 0.14500 0.14500 "SER " " CB " "    " 6 0 A0A0A0  ""  0 -2.964833 -7.0655069 4.2480564 332 332 1 0 0 662 2 662 1 20.14 7.447 0.447 0.241 0 -2.031 0 -0.435 -4.138 0 -1.049 5.032 0.145 1.975 1.75 0.145 0 328 1 40 658 <> <> <> <> <>
  333 3 32.894054 -28.157623 7.397388 237 " " K "A" 2 0.14000 0.14000 "LYS " " CA " "    " 6 0 A0A0A0  ""  0 -4.9183826 5.8168378 5.2403884 333 333 1 0 0 668 1 668 1 27.27 7.192 0.27 6.503 0 0 0 0 -0.993 0 0.033 3.896 0.14 1.975 1.75 0.14 0 331 1 41 664 <> <> <> <> <>
  334 2 34.035965 -27.175264 7.192297 237 " " K "A" 2 0.50000 0.50000 "LYS " " C  " "    " 6 0 A0A0A0  ""  0 0.43391633 -7.3312492 1.8051913 334 334 1 0 0 669 0 669 1 26.71 20.017 0.021 -5.375 0 0 0 0 -26.941 0 1.528 4.099 0.5 2.112 1.875 0.5 0.404 332 1 41 665 <> <> <> <> <>
  335 15 35.084450 -27.273062 7.797746 237 " " K "A" 75 -0.50000 -0.50000 "LYS " " O  " "    " 8 0 FF5757  ""  0 10.363311 2.8599844 3.245383 335 335 1 0 0 670 0 670 1 27.04 -33.103 0.003 -11.309 -0.009 0 0 0 21.683 0 0.116 2.752 -0.5 1.678 1.48 -0.5 23.243 333 1 41 666 <> <> <> <> <>
  336 3 33.099247 -29.523890 6.550857 237 " " K "A" 2 -0.12000 -0.12000 "LYS " " CB " "    " 6 0 A0A0A0  ""  0 -4.6982164 -0.765679 0.89141041 336 336 1 0 0 671 2 671 1 29.1 -5.792 0.61 1.211 0 0 0 0 6.514 0 -0.12 3.366 -0.12 1.975 1.75 -0.12 0.623 334 1 41 667 <> <> <> <> <>
  337 3 34.087875 -30.524239 7.071949 237 " " K "A" 2 -0.12000 -0.12000 "LYS " " CG " "    " 6 0 A0A0A0  ""  0 -6.9289312 -7.1543894 -4.4227786 337 337 1 0 0 672 2 672 1 35.51 -5.409 0.724 2.074 0 0 0 0 6.591 0 0.168 3.642 -0.12 1.975 1.75 -0.12 0 335 1 41 668 <> <> <> <> <>
  338 3 34.093700 -31.723579 6.096957 237 " " K "A" 2 -0.12000 -0.12000 "LYS " " CD " "    " 6 0 A0A0A0  ""  0 1.1953081 -3.2058692 3.1112936 338 338 1 0 0 673 2 673 1 45.66 -5.794 1.094 2.868 0 0 0 0 7.702 0 -0.134 3.089 -0.12 1.975 1.75 -0.12 0.873 336 1 41 669 <> <> <> <> <>
  339 3 35.224331 -32.775238 6.323899 237 " " K "A" 2 0.19000 0.19000 "LYS " " CE " "    " 6 0 A0A0A0  ""  0 1.0496247 -0.30619222 -0.045758087 339 339 1 0 0 674 2 674 1 51.04 8.495 0.797 -2.273 0 0 0 0 -11.442 0 -0.123 2.922 0.19 1.975 1.75 0.19 2.868 337 1 41 670 <> <> <> <> <>
  340 32 35.078693 -33.948452 5.440654 237 " " K "A" 38 -0.30000 -0.30000 "LYS " " NZ " "    " 7 1 2F2FFF  ""  0 3.781883 1.5694596 -5.502296 340 340 1 0 0 675 3 675 1 55.54 0.968 0.519 -0.598 -0.127 0 0 0 -1.836 0 -0.122 2.884 -0.3 2.1 1.625 -0.3 32.312 338 1 41 671 <> <> <> <> <>
  341 25 31.533230 -27.621582 7.200862 237 " " K "A" 38 -0.50000 -0.50000 "LYS " " N  " "    " 7 0 2F2FFF  ""  0 -5.7378249 4.7549281 2.7073517 341 341 1 0 0 676 1 676 1 24.85 -27.19 0.69 -7.267 0 0 0 0 18.711 0 0.523 4.04 -0.5 1.92 1.625 -0.5 2.875 330 1 41 672 <> <> <> <> <>
  342 2 32.811707 -22.507782 4.992917 238 " " H "A" 2 -0.01500 -0.01500 "HIS " " CD2" "    " 6 0 A0A0A0  ""  0 1.5433515 -3.9465482 4.9181099 342 342 1 0 0 690 1 690 1 26.27 -1.213 1.092 1.763 0 -0.306 0 0 2.892 0 -0.701 3.546 -0.015 2.002 1.775 -0.015 5.827 346 1 42 686 <> <> <> <> <>
  343 2 31.020046 -23.318264 4.162630 238 " " H "A" 2 0.29500 0.29500 "HIS " " CE1" "    " 6 0 A0A0A0  ""  0 0.50493479 2.8033817 -4.0224657 343 343 1 0 0 691 1 691 1 31.87 23.544 2.004 3.211 0 0 0 0 -21.753 0 -0.583 3.656 0.295 2.002 1.775 0.295 1.647 347 1 42 687 <> <> <> <> <>
  344 25 31.534210 -22.213020 4.677369 238 " " H "A" 38 -0.49000 -0.49000 "HIS " " NE2" "    " 7 0 2F2FFF  ""  0 5.467783 2.5428095 -2.5692711 344 344 1 0 0 692 0 692 1 30.1 -42.326 2.252 -8.143 -0.127 0 0 0 32.913 0 -0.855 3.22 -0.49 1.838 1.625 -0.49 15.064 348 1 42 688 <> <> <> <> <>
  345 25 33.797058 -26.204031 6.369551 238 " " H "A" 38 -0.50000 -0.50000 "HIS " " N  " "    " 7 0 2F2FFF  ""  0 8.5884228 0.47495428 4.8586197 345 345 1 0 0 693 1 693 1 24.71 -23.964 0.578 -1.959 -0.11 0 0 0 19.024 0 2.513 5.001 -0.5 1.92 1.625 -0.5 0 339 1 42 689 <> <> <> <> <>
  346 3 34.713242 -25.144638 6.096899 238 " " H "A" 2 0.14000 0.14000 "HIS " " CA " "    " 6 0 A0A0A0  ""  0 5.4764094 4.2526617 2.6932695 346 346 1 0 0 694 1 694 1 23.55 6.795 0.668 4.557 0 -0.739 0 0 -1.875 0 -0.293 4.624 0.14 1.975 1.75 0.14 0 340 1 42 690 <> <> <> <> <>
  347 2 34.642155 -23.978838 7.111726 238 " " H "A" 2 0.50000 0.50000 "HIS " " C  " "    " 6 0 A0A0A0  ""  0 -3.958426 -3.3256347 -4.4513717 347 347 1 0 0 695 0 695 1 22.04 13.556 -0.407 -11.204 0 0 0 0 -24.446 0 0.093 4.61 0.5 2.112 1.875 0.5 0.404 341 1 42 691 <> <> <> <> <>
  348 15 35.419983 -23.066820 6.929214 238 " " H "A" 75 -0.50000 -0.50000 "HIS " " O  " "    " 8 0 FF5757  ""  0 2.5559924 6.4093404 -2.658998 348 348 1 0 0 696 0 696 1 21.48 -32.4 0.011 -9.774 -0.002 0 0 0 22.636 0 -0.019 3.43 -0.5 1.678 1.48 -0.5 5.212 342 1 42 692 <> <> <> <> <>
  349 3 34.435097 -24.600279 4.700425 238 " " H "A" 2 -0.00500 -0.00500 "HIS " " CB " "    " 6 0 A0A0A0  ""  0 2.4149919 0.13274723 5.4034686 349 349 1 0 0 697 2 697 1 24.14 -0.315 1.488 -1.083 0 -1.211 0 0 -0.282 0 -0.762 4.523 -0.005 1.975 1.75 -0.005 0 343 1 42 693 <> <> <> <> <>
  350 2 33.100803 -23.778252 4.633853 238 " " H "A" 2 0.01500 0.01500 "HIS " " CG " "    " 6 0 A0A0A0  ""  0 -13.813742 -2.6868284 -1.7393531 350 350 1 0 0 698 0 698 1 26.91 0.897 0.64 -0.44 0 -0.46 0 0 -1.093 0 -0.424 4.481 0.015 2.002 1.775 0.015 0 344 1 42 694 "Flip HIS"  <> <> <> <>
  351 25 31.881495 -24.325811 4.244546 238 " " H "A" 38 -0.57000 -0.57000 "HIS " " ND1" "    " 7 0 2F2FFF  ""  0 -7.8431892 0.78670627 5.5260777 351 351 1 0 0 699 1 699 1 27.36 -40.055 1.735 -2.762 -0.026 0 0 0 36.663 0 -1.078 4.005 -0.57 1.838 1.625 -0.57 1.725 345 1 42 695 <> <> <> <> <>
  352 2 33.712711 -23.359016 10.487494 239 " " N "A" 2 0.50000 0.50000 "ASN " " C  " "    " 6 0 A0A0A0  ""  0 -3.4030986 3.4617143 -0.95376754 352 352 1 0 0 707 0 707 1 22.46 3.309 0.59 -13.582 0 0 0 -0.002 -19.733 0 2.254 4.506 0.5 2.112 1.875 0.5 0 351 1 43 703 <> <> <> <> <>
  353 15 33.249023 -22.708574 11.425361 239 " " N "A" 75 -0.50000 -0.50000 "ASN " " O  " "    " 8 0 FF5757  ""  0 -4.0442815 5.0076632 -6.3511214 353 353 1 0 0 708 0 708 1 20.76 -26.325 0.018 -10.965 -0.005 0 0 -0.002 15.29 0 0.058 2.97 -0.5 1.678 1.48 -0.5 19.074 352 1 43 704 <> <> <> <> <>
  354 3 32.142155 -22.394402 8.768521 239 " " N "A" 2 -0.12000 -0.12000 "ASN " " CB " "    " 6 0 A0A0A0  ""  0 1.1985908 7.3731089 0.26168269 354 354 1 0 0 709 2 709 1 22.97 -5.341 0.024 -5.109 0 -1.894 -0.034 -0.002 2.889 0 -0.752 5.268 -0.12 1.975 1.75 -0.12 0 353 1 43 705 <> <> <> <> <>
  355 2 31.776264 -20.975466 9.317506 239 " " N "A" 2 0.50000 0.50000 "ASN " " CG " "    " 6 0 A0A0A0  ""  0 0.92871392 5.8043442 -8.4234905 355 355 1 0 0 710 0 710 1 24.96 11.123 -0.414 -13.424 0 0 -0.034 -0.002 -24.515 0 0.416 4.848 0.5 2.112 1.875 0.5 0 354 1 43 706 "No Flip"  <> <> <> <>
  356 15 32.393936 -19.937016 9.021167 239 " " N "A" 75 -0.50000 -0.50000 "ASN " " OD1" "    " 8 0 FF5757  ""  0 3.0065689 -9.25488 2.5971847 356 356 1 0 0 711 0 711 1 21.97 -31.461 0.284 -11.214 -0.125 0 -0.034 -0.002 20.633 0 -0.51 3.428 -0.5 1.678 1.48 -0.5 10.944 355 1 43 707 <> <> <> <> <>
  357 25 30.685759 -20.857664 10.104024 239 " " N "A" 38 -0.76000 -0.76000 "ASN " " ND2" "    " 7 0 2F2FFF  ""  0 -4.0330148 3.4758 1.5324045 357 357 1 0 0 712 2 712 1 23.66 -22.157 -0.612 -1.94 -0.117 0 -0.034 -0.002 22.488 0 -1.507 4.878 -0.76 1.92 1.625 -0.76 1.61 356 1 43 708 <> <> <> <> <>
  358 25 33.734989 -24.038181 8.158674 239 " " N "A" 38 -0.50000 -0.50000 "ASN " " N  " "    " 7 0 2F2FFF  ""  0 3.6038368 -2.1744325 8.0780268 358 358 1 0 0 713 1 713 1 21.9 -12.597 0.441 2.977 -0.138 0 0 -0.002 14.918 0 0.356 5.112 -0.5 1.92 1.625 -0.5 0 349 1 43 709 <> <> <> <> <>
  359 3 33.540222 -22.893070 9.043280 239 " " N "A" 2 0.14000 0.14000 "ASN " " CA " "    " 6 0 A0A0A0  ""  0 -2.9585571 -4.9280691 -1.4295186 359 359 1 0 0 714 1 714 1 21.78 4.145 0.138 2.832 0 -1.326 0 -0.002 0.498 0 -0.621 5.352 0.14 1.975 1.75 0.14 0 350 1 43 710 <> <> <> <> <>
  360 15 36.879158 -23.936125 12.190020 240 " " V "A" 75 -0.50000 -0.50000 "VAL " " O  " "    " 8 0 FF5757  ""  0 3.3461633 5.2763724 2.0689228 360 360 1 0 0 721 0 721 1 24.57 -26.093 0.006 -9.362 -0.001 0 0 0 15.235 0 1.491 2.807 -0.5 1.678 1.48 -0.5 19.491 360 1 44 717 <> <> <> <> <>
  361 3 35.020607 -26.535208 12.117584 240 " " V "A" 2 -0.06000 -0.06000 "VAL " " CB " "    " 6 0 A0A0A0  ""  0 -0.53599554 -0.77175224 0.96240407 361 361 1 0 0 722 1 722 1 25.01 -1.304 2.048 2.662 0 -0.521 0 0 2.348 0 0.092 3.515 -0.06 1.975 1.75 -0.06 0 361 1 44 718 <> <> <> <> <>
  362 3 33.766087 -27.402800 11.849566 240 " " V "A" 2 -0.18000 -0.18000 "VAL " " CG2" "    " 6 0 A0A0A0  ""  0 -1.9226004 6.5569878 6.5709038 362 362 1 0 0 723 3 723 1 24.06 -5.378 0.285 0.711 0 -0.375 0 0 6.058 0 0.121 3.045 -0.18 1.975 1.75 -0.18 4.738 362 1 44 719 <> <> <> <> <>
  363 3 36.083797 -26.973412 11.103189 240 " " V "A" 2 -0.18000 -0.18000 "VAL " " CG1" "    " 6 0 A0A0A0  ""  0 -5.2086043 5.7466545 -4.8723845 363 363 1 0 0 724 3 724 1 25.34 -4.744 0.182 1.384 0 -0.719 0 0 5.931 0 0.736 3.234 -0.18 1.975 1.75 -0.18 4.364 363 1 44 720 <> <> <> <> <>
  364 25 34.400677 -24.518278 10.723428 240 " " V "A" 38 -0.50000 -0.50000 "VAL " " N  " "    " 7 0 2F2FFF  ""  0 1.3440807 7.2710524 -3.1865923 364 364 1 0 0 725 1 725 1 23.8 -18.769 1.385 -6.128 -0.422 0 0 0 10.028 0 1.651 4.776 -0.5 1.92 1.625 -0.5 0 357 1 44 721 <> <> <> <> <>
  365 3 34.703873 -25.041349 12.124100 240 " " V "A" 2 0.14000 0.14000 "VAL " " CA " "    " 6 0 A0A0A0  ""  0 0.98274881 2.9308784 -7.21666 365 365 1 0 0 726 1 726 1 24.09 4.84 1.084 6.09 0 -0.39 0 0 0.583 0 -0.027 3.994 0.14 1.975 1.75 0.14 0 358 1 44 722 <> <> <> <> <>
  366 2 35.839737 -24.230661 12.833059 240 " " V "A" 2 0.50000 0.50000 "VAL " " C  " "    " 6 0 A0A0A0  ""  0 -8.4585981 6.3237405 -1.8066258 366 366 1 0 0 727 0 727 1 23.27 13.41 -1.452 -4.46 0 0 0 0 -17.945 0 1.526 3.806 0.5 2.112 1.875 0.5 5.661 359 1 44 723 <> <> <> <> <>
  367 3 36.853600 -23.209848 14.848194 241 " " G "A" 2 0.08000 0.08000 "GLY " " CA " "    " 6 0 A0A0A0  ""  0 4.8303475 1.1166164 3.6092706 367 367 1 0 0 737 2 737 1 21.78 1.68 -0.13 3.951 0 -0.822 0 0 3.414 0 -0.191 3.411 0.08 1.975 1.75 0.08 1.746 365 1 45 733 <> <> <> <> <>
  368 2 36.745121 -21.703560 14.578021 241 " " G "A" 2 0.50000 0.50000 "GLY " " C  " "    " 6 0 A0A0A0  ""  0 -3.1288023 -1.5932646 3.2081721 368 368 1 0 0 738 0 738 1 21.59 6.971 -0.142 -11.93 0 0 0 0 -19.04 0 0.281 3.888 0.5 2.112 1.875 0.5 1.887 366 1 45 734 <> <> <> <> <>
  369 15 37.578178 -20.917261 15.063164 241 " " G "A" 75 -0.50000 -0.50000 "GLY " " O  " "    " 8 0 FF5757  ""  0 2.9837568 -2.4188368 -9.0419693 369 369 1 0 0 739 0 739 1 21.62 -26.245 -0.002 -9.456 -0.023 0 0 0 17.096 0 -0.282 3.065 -0.5 1.678 1.48 -0.5 12.508 367 1 45 735 <> <> <> <> <>
  370 25 35.716152 -23.922693 14.175031 241 " " G "A" 38 -0.50000 -0.50000 "GLY " " N  " "    " 7 0 2F2FFF  ""  0 0.87656432 -7.4578056 4.4169021 370 370 1 0 0 740 1 740 1 22.3 -12.702 0.115 -4.181 -0.144 0 0 0 7.783 0 0.767 3.9 -0.5 1.92 1.625 -0.5 2.185 364 1 45 736 <> <> <> <> <>
  371 15 33.511681 -20.337414 15.383459 242 " " E "A" 75 -0.50000 -0.50000 "GLU " " O  " "    " 8 0 FF5757  ""  0 2.5007591 -7.0431376 6.016592 371 371 1 0 0 744 0 744 1 18.78 -27.152 0.17 -7.731 -0.001 0 0 0 19.028 0 0.225 4.166 -0.5 1.678 1.48 -0.5 2.085 371 1 46 740 <> <> <> <> <>
  372 3 34.432442 -19.758627 12.447781 242 " " E "A" 2 -0.12000 -0.12000 "GLU " " CB " "    " 6 0 A0A0A0  ""  0 2.6366837 -0.14713863 -3.2977657 372 372 1 0 0 745 2 745 1 20.81 -3.462 2.024 1.953 0 -0.918 0 0 4.623 0 -0.313 3.92 -0.12 1.975 1.75 -0.12 1.621 372 1 46 741 <> <> <> <> <>
  373 3 33.805801 -18.407984 12.112236 242 " " E "A" 2 -0.22000 -0.22000 "GLU " " CG " "    " 6 0 A0A0A0  ""  0 -1.8942475 3.2414942 1.3513644 373 373 1 0 0 746 2 746 1 21.78 -9.52 1.399 0.114 0 -1.187 0 0 9.647 0 -0.225 4.479 -0.22 1.975 1.75 -0.22 0.125 373 1 46 742 <> <> <> <> <>
  374 2 34.855587 -17.296074 11.897629 242 " " E "A" 2 0.70000 0.70000 "GLU " " CD " "    " 6 0 A0A0A0  ""  0 5.2376847 -5.4382668 -0.21171591 374 374 1 0 0 747 0 747 1 23.9 -15.568 -0.249 1.419 0 0 0 0 18.256 0 -1.02 4.52 0.7 2.112 1.875 0.7 1.752 374 1 46 743 <> <> <> <> <>
  375 15 35.493896 -16.865355 12.786599 242 " " E "A" 75 -0.80000 -0.80000 "GLU " " OE1" "    " 8 0 FF5757  ""  0 -4.0588903 -0.85043842 -4.7444944 375 375 1 0 0 748 0 748 1 26.58 12.668 0.201 -13.406 -0.368 0 0 0 -26.28 0 0.373 4.887 -0.8 1.678 1.48 -0.8 0 375 1 46 744 <> <> <> <> <>
  376 18 34.968025 -16.942514 10.685266 242 " " E "A" 75 -0.80000 -0.80000 "GLU " " OE2" "    " 8 -1 FF5757  ""  0 0.87037659 2.4497528 0.97703207 376 376 1 0 0 749 0 749 1 26.9 15.719 0.195 -12.888 -0.099 0 0 0 -27.838 0 -0.866 3.364 -0.8 1.678 1.48 -0.8 12.195 376 1 46 745 <> <> <> <> <>
  377 25 35.640194 -21.206545 13.981906 242 " " E "A" 38 -0.50000 -0.50000 "GLU " " N  " "    " 7 0 2F2FFF  ""  0 0.98284751 1.6719919 -6.4805031 377 377 1 0 0 750 1 750 1 20.6 -15.877 1.488 -2.218 -0.004 0 0 0 10.628 0 1.547 4.484 -0.5 1.92 1.625 -0.5 0 368 1 46 746 <> <> <> <> <>
  378 3 35.228168 -19.846031 13.760757 242 " " E "A" 2 0.14000 0.14000 "GLU " " CA " "    " 6 0 A0A0A0  ""  0 -2.448066 -2.8423676 2.46839 378 378 1 0 0 751 1 751 1 20.01 3.8 1.913 5.064 0 -0.728 0 0 0.209 0 -0.131 4.381 0.14 1.975 1.75 0.14 0 369 1 46 747 <> <> <> <> <>
  379 2 34.383625 -19.466970 14.978546 242 " " E "A" 2 0.50000 0.50000 "GLU " " C  " "    " 6 0 A0A0A0  ""  0 7.467978 8.1138792 -2.0207231 379 379 1 0 0 752 0 752 1 18.28 12.546 0.909 -4.26 0 0 0 0 -20.634 0 2.918 4.974 0.5 2.112 1.875 0.5 0 370 1 46 748 <> <> <> <> <>
  380 2 32.319229 -17.435516 15.907313 243 " " D "A" 2 0.50000 0.50000 "ASP " " C  " "    " 6 0 A0A0A0  ""  0 -2.5595961 4.3306384 1.5818416 380 380 1 0 0 759 0 759 1 14.74 9.296 0.719 -12.036 0 0 0 0 -23.772 0 1.72 6.09 0.5 2.112 1.875 0.5 0 379 1 47 755 <> <> <> <> <>
  381 15 32.217209 -16.612364 14.968696 243 " " D "A" 75 -0.50000 -0.50000 "ASP " " O  " "    " 8 0 FF5757  ""  0 4.8749089 -4.0890894 -0.58709574 381 381 1 0 0 760 0 760 1 14.71 -30.135 0.134 -8.544 -0.007 0 0 0 21.629 0 -0.165 4.54 -0.5 1.678 1.48 -0.5 0.938 380 1 47 756 <> <> <> <> <>
  382 3 34.237164 -16.485041 17.355743 243 " " D "A" 2 -0.22000 -0.22000 "ASP " " CB " "    " 6 0 A0A0A0  ""  0 -2.2061658 8.5733118 -4.8799667 382 382 1 0 0 761 2 761 1 16.2 -9.835 -1.179 -6.479 0 -2.069 0 0 7.46 0 -0.857 4.884 -0.22 1.975 1.75 -0.22 0 381 1 47 757 <> <> <> <> <>
  383 2 35.475658 -16.721186 18.177643 243 " " D "A" 2 0.70000 0.70000 "ASP " " CG " "    " 6 0 A0A0A0  ""  0 0.52943861 -3.8152025 -2.6667316 383 383 1 0 0 762 0 762 1 19.53 -19.872 -1.499 -0.374 0 0 0 0 21.63 0 -0.634 4 0.7 2.112 1.875 0.7 5.796 382 1 47 758 <> <> <> <> <>
  384 15 35.719208 -17.815060 18.677715 243 " " D "A" 75 -0.80000 -0.80000 "ASP " " OD1" "    " 8 0 FF5757  ""  0 7.6127934 -3.0594094 -7.3261795 384 384 1 0 0 763 0 763 1 22.8 18.2 0.133 -12.92 -0.32 0 0 0 -31.256 0 0.324 3.659 -0.8 1.678 1.48 -0.8 5.212 383 1 47 759 <> <> <> <> <>
  385 18 36.308533 -15.789446 18.227840 243 " " D "A" 75 -0.80000 -0.80000 "ASP " " OD2" "    " 8 -1 FF5757  ""  0 0.076959327 5.052186 -5.0388465 385 385 1 0 0 764 0 764 1 22.75 20.769 0.119 -14.489 -0.003 0 0 0 -34.625 0 -0.749 2.713 -0.8 1.678 1.48 -0.8 27.413 384 1 47 760 <> <> <> <> <>
  386 25 34.587284 -18.280066 15.536701 243 " " D "A" 38 -0.50000 -0.50000 "ASP " " N  " "    " 7 0 2F2FFF  ""  0 3.3659716 1.5560905 2.1511118 386 386 1 0 0 765 1 765 1 15.47 -12.717 -0.947 -2.02 0 0 0 0 11.707 0 -0.063 4.498 -0.5 1.92 1.625 -0.5 1.955 377 1 47 761 <> <> <> <> <>
  387 3 33.658588 -17.751431 16.606724 243 " " D "A" 2 0.14000 0.14000 "ASP " " CA " "    " 6 0 A0A0A0  ""  0 0.24003978 -7.6305871 7.1070313 387 387 1 0 0 766 1 766 1 15.19 3.718 -0.863 1.084 0 -1.767 0 0 0.172 0 -0.175 5.684 0.14 1.975 1.75 0.14 0 378 1 47 762 <> <> <> <> <>
  388 3 26.992012 -19.152197 15.854160 244 " " L "A" 2 -0.18000 -0.18000 "LEU " " CD2" "    " 6 0 A0A0A0  ""  2 0.9112342 0.1803368 5.1185265 388 388 1 0 0 771 3 771 1 15.69 -7.857 0.355 -1.363 0 -2.627 0 0 9.657 0 -0.892 6.75 -0.18 1.975 1.75 -0.18 0 391 1 48 767 <> <> <> <> <>
  389 3 27.248333 -19.978315 18.141113 244 " " L "A" 2 -0.18000 -0.18000 "LEU " " CD1" "    " 6 0 A0A0A0  ""  2 -3.1447978 0.2531206 -5.0638676 389 389 1 0 0 772 3 772 1 13.74 -7.626 0.162 -2.792 0 -3.235 0 0 8.925 0 -1.018 6.122 -0.18 1.975 1.75 -0.18 0 392 1 48 768 <> <> <> <> <>
  390 25 31.309883 -18.036015 16.523222 244 " " L "A" 38 -0.50000 -0.50000 "LEU " " N  " "    " 7 0 2F2FFF  ""  2 -4.1001015 -7.5775394 -4.8087912 390 390 1 0 0 773 1 773 1 13.34 -15.62 1.197 1.067 -0.093 0 0 0 16.677 0 -1.093 6.627 -0.5 1.92 1.625 -0.5 0 385 1 48 769 <> <> <> <> <>
  391 3 29.873446 -17.815046 16.280910 244 " " L "A" 2 0.14000 0.14000 "LEU " " CA " "    " 6 0 A0A0A0  ""  2 -0.42580488 -2.0038347 0.66405451 391 391 1 0 0 774 1 774 1 13.87 5.2 1.299 1.236 0 -2.126 0 0 -2.69 0 -0.449 7.24 0.14 1.975 1.75 0.14 0 386 1 48 770 <> <> <> <> <>
  392 2 29.465937 -16.414019 16.657082 244 " " L "A" 2 0.50000 0.50000 "LEU " " C  " "    " 6 0 A0A0A0  ""  2 -0.039085377 -4.8083076 6.1510148 392 392 1 0 0 775 0 775 1 14.03 13.928 0.381 -11.149 0 0 0 0 -25.567 0 0.11 6.87 0.5 2.112 1.875 0.5 0 387 1 48 771 <> <> <> <> <>
  393 15 29.470367 -16.025393 17.827772 244 " " L "A" 75 -0.50000 -0.50000 "LEU " " O  " "    " 8 0 FF5757  ""  2 -7.2413459 -3.3576593 3.3499062 393 393 1 0 0 776 0 776 1 13.72 -32.985 0.006 -9.015 -0.122 0 0 0 23.936 0 0.15 6.172 -0.5 1.678 1.48 -0.5 0 388 1 48 772 <> <> <> <> <>
  394 3 29.117538 -18.813496 17.100832 244 " " L "A" 2 -0.12000 -0.12000 "LEU " " CB " "    " 6 0 A0A0A0  ""  2 -5.4827681 8.5226841 -4.3926811 394 394 1 0 0 777 2 777 1 13.87 -4.403 1.485 -0.547 0 -2.61 0 0 5.77 0 -0.788 7.358 -0.12 1.975 1.75 -0.12 0 389 1 48 773 <> <> <> <> <>
  395 3 27.584471 -18.830153 17.179790 244 " " L "A" 2 -0.06000 -0.06000 "LEU " " CG " "    " 6 0 A0A0A0  ""  2 -1.5360256 0.90517747 -1.2123702 395 395 1 0 0 778 1 778 1 15.61 -1.47 0.616 -2.471 0 -2.854 0 0 2.013 0 -0.777 7.445 -0.06 1.975 1.75 -0.06 0 390 1 48 774 <> <> <> <> <>
  396 3 28.415436 -14.389758 15.892282 245 " " V "A" 2 0.14000 0.14000 "VAL " " CA " "    " 6 0 A0A0A0  ""  2 4.6340237 -1.1793664 -0.88830966 396 396 1 0 0 790 1 790 1 15.38 5.596 1.163 1.834 0 -1.702 0 0 -2.977 0 -0.246 6.197 0.14 1.975 1.75 0.14 0 394 1 49 786 <> <> <> <> <>
  397 2 26.922213 -14.508325 15.505190 245 " " V "A" 2 0.50000 0.50000 "VAL " " C  " "    " 6 0 A0A0A0  ""  2 -1.2540395 3.2861195 1.241587 397 397 1 0 0 791 0 791 1 15.45 17.389 -0.408 -10.864 0 0 0 0 -28.397 0 0.551 5.987 0.5 2.112 1.875 0.5 0 395 1 49 787 <> <> <> <> <>
  398 15 26.547903 -14.923567 14.409968 245 " " V "A" 75 -0.50000 -0.50000 "VAL " " O  " "    " 8 0 FF5757  ""  2 0.13363597 -1.1916963 -0.94337559 398 398 1 0 0 792 0 792 1 18.08 -34.05 0.061 -7.496 -0.001 0 0 0 26.681 0 -0.187 4.04 -0.5 1.678 1.48 -0.5 6.045 396 1 49 788 <> <> <> <> <>
  399 3 29.189322 -13.540510 14.888392 245 " " V "A" 2 -0.06000 -0.06000 "VAL " " CB " "    " 6 0 A0A0A0  ""  2 3.8337159 -2.4046562 -7.9142599 399 399 1 0 0 793 1 793 1 16.36 -1.733 2.057 1.673 0 -1.205 0 0 3.098 0 -0.544 4.661 -0.06 1.975 1.75 -0.06 0 397 1 49 789 <> <> <> <> <>
  400 3 28.566677 -12.128112 14.783630 245 " " V "A" 2 -0.18000 -0.18000 "VAL " " CG2" "    " 6 0 A0A0A0  ""  2 -3.9046557 -6.3863831 -3.6093903 400 400 1 0 0 794 3 794 1 14.04 -5.445 0.032 1.025 0 -1.441 0 0 8.087 0 -0.207 4.24 -0.18 1.975 1.75 -0.18 0.873 398 1 49 790 <> <> <> <> <>
  401 3 30.660772 -13.401061 15.271021 245 " " V "A" 2 -0.18000 -0.18000 "VAL " " CG1" "    " 6 0 A0A0A0  ""  2 -2.4697337 -7.242094 1.8536366 401 401 1 0 0 795 3 795 1 15.58 -5.92 0.281 0.394 0 -1.15 0 0 7.474 0 -0.292 3.916 -0.18 1.975 1.75 -0.18 1.87 399 1 49 791 <> <> <> <> <>
  402 25 28.984442 -15.694642 15.701074 245 " " V "A" 38 -0.50000 -0.50000 "VAL " " N  " "    " 7 0 2F2FFF  ""  2 0.3309283 0.11195915 -1.6158139 402 402 1 0 0 796 1 796 1 14.16 -20.978 1.412 -2.106 -0.007 0 0 0 17.757 0 -0.29 5.696 -0.5 1.92 1.625 -0.5 0.805 393 1 49 792 <> <> <> <> <>
  403 2 22.723671 -16.530365 16.952789 246 " " F "A" 2 -0.11500 -0.11500 "PHE " " CD1" "    " 6 0 A0A0A0  ""  2 -4.4263592 -2.5105512 -8.5408335 403 403 1 0 0 806 1 806 1 10.87 -6.397 0.117 -0.69 0 -1.441 -0.028 0 7.142 0 -0.083 7.171 -0.115 2.002 1.775 -0.115 0 406 1 50 802 <> <> <> <> <>
  404 2 24.766228 -16.527079 18.431248 246 " " F "A" 2 -0.11500 -0.11500 "PHE " " CD2" "    " 6 0 A0A0A0  ""  2 3.9175754 0.43934876 0.0062551489 404 404 1 0 0 807 1 807 1 13.01 -5.526 0.127 -0.393 0 -1.533 -0.028 0 6.665 0 -0.097 7.156 -0.115 2.002 1.775 -0.115 0 407 1 50 803 <> <> <> <> <>
  405 2 22.432022 -17.885887 17.251329 246 " " F "A" 2 -0.11500 -0.11500 "PHE " " CE1" "    " 6 0 A0A0A0  ""  2 -2.0252585 -6.0234065 7.1852021 405 405 1 0 0 808 1 808 1 13.82 -6.19 0.145 -1.113 0 -1.746 -0.028 0 6.968 0 -0.263 6.833 -0.115 2.002 1.775 -0.115 0 408 1 50 804 <> <> <> <> <>
  406 2 24.373486 -17.799376 18.870035 246 " " F "A" 2 -0.11500 -0.11500 "PHE " " CE2" "    " 6 0 A0A0A0  ""  2 5.1096463 3.9502773 -0.52166206 406 406 1 0 0 809 1 809 1 13.17 -5.355 0.121 -0.449 0 -1.6 -0.028 0 6.554 0 -0.141 7.804 -0.115 2.002 1.775 -0.115 0 409 1 50 805 <> <> <> <> <>
  407 2 23.212793 -18.456316 18.274485 246 " " F "A" 2 -0.11500 -0.11500 "PHE " " CZ " "    " 6 0 A0A0A0  ""  2 4.5047984 -2.6235201 1.4300478 407 407 1 0 0 810 1 810 1 12.75 -5.209 0.159 -0.337 0 -1.747 -0.028 0 6.71 0 -0.223 7.553 -0.115 2.002 1.775 -0.115 0 410 1 50 806 <> <> <> <> <>
  408 25 26.075733 -14.050850 16.413568 246 " " F "A" 38 -0.50000 -0.50000 "PHE " " N  " "    " 7 0 2F2FFF  ""  2 0.42516115 3.0362806 -1.5916458 408 408 1 0 0 811 1 811 1 14.86 -15.186 0.955 7.753 -0.118 0 0 0 22.019 0 0.083 6.909 -0.5 1.92 1.625 -0.5 0 400 1 50 807 <> <> <> <> <>
  409 3 24.663284 -13.769964 16.227671 246 " " F "A" 2 0.14000 0.14000 "PHE " " CA " "    " 6 0 A0A0A0  ""  2 2.2332866 0.64658725 5.5511947 409 409 1 0 0 812 1 812 1 13.05 5.889 1.071 -0.605 0 -2.348 0 0 -4.504 0 -0.712 7.578 0.14 1.975 1.75 0.14 0 401 1 50 808 <> <> <> <> <>
  410 2 24.300041 -12.311193 16.262335 246 " " F "A" 2 0.50000 0.50000 "PHE " " C  " "    " 6 0 A0A0A0  ""  2 -1.9248122 0.41231063 -5.0090885 410 410 1 0 0 813 0 813 1 14.04 18.182 0.124 -12.491 0 0 0 0 -30.461 0 -0.336 7.139 0.5 2.112 1.875 0.5 0 402 1 50 809 <> <> <> <> <>
  411 15 25.013685 -11.514483 16.945219 246 " " F "A" 75 -0.50000 -0.50000 "PHE " " O  " "    " 8 0 FF5757  ""  2 0.6274004 -1.6880027 4.3614359 411 411 1 0 0 814 0 814 1 15.33 -37.794 0.273 -10.056 -0.119 0 0 0 28.076 0 -0.491 6.104 -0.5 1.678 1.48 -0.5 0 403 1 50 810 <> <> <> <> <>
  412 3 23.948229 -14.267312 17.458765 246 " " F "A" 2 -0.00500 -0.00500 "PHE " " CB " "    " 6 0 A0A0A0  ""  2 -0.94656569 -2.885761 1.6345122 412 412 1 0 0 815 2 815 1 11.59 -0.239 1.534 -2.102 0 -2.654 -0.028 0 0.431 0 -1.146 8.314 -0.005 1.975 1.75 -0.005 0 404 1 50 811 <> <> <> <> <>
  413 2 23.776960 -15.812368 17.634624 246 " " F "A" 2 -0.11500 -0.11500 "PHE " " CG " "    " 6 0 A0A0A0  ""  2 1.8703804 0.96545929 1.2484003 413 413 1 0 0 816 0 816 1 13.45 -5.226 0.119 -0.303 0 -1.399 -0.028 0 6.267 0 -0.036 7.682 -0.115 2.002 1.775 -0.115 0 405 1 50 812 <> <> <> <> <>
  414 15 20.895027 -11.065907 16.496174 247 " " D "A" 75 -0.50000 -0.50000 "ASP " " O  " "    " 8 0 FF5757  ""  2 5.2850966 -0.15541463 -0.88412595 414 414 1 0 0 826 0 826 1 11.25 -44.897 0.009 -11.834 -0.119 0 0 0 33.786 0 -0.613 7.255 -0.5 1.678 1.48 -0.5 0 414 1 51 822 <> <> <> <> <>
  415 3 22.278534 -10.066152 14.186053 247 " " D "A" 2 -0.22000 -0.22000 "ASP " " CB " "    " 6 0 A0A0A0  ""  2 -0.39385527 -2.4299743 2.454011 415 415 1 0 0 827 2 827 1 13.08 -16.136 -1.072 -6.093 0 -2.207 0 0 14.437 0 -1.116 6.897 -0.22 1.975 1.75 -0.22 0 415 1 51 823 <> <> <> <> <>
  416 2 23.409248 -9.838150 13.177908 247 " " D "A" 2 0.70000 0.70000 "ASP " " CG " "    " 6 0 A0A0A0  ""  2 2.7210062 -6.729424 6.0115042 416 416 1 0 0 828 0 828 1 18.32 -20.694 -1.451 -2.28 0 0 0 0 20.691 0 -0.826 5.102 0.7 2.112 1.875 0.7 2.696 416 1 51 824 <> <> <> <> <>
  417 15 23.434515 -10.635521 12.205204 247 " " D "A" 75 -0.80000 -0.80000 "ASP " " OD1" "    " 8 0 FF5757  ""  2 -2.9711866 8.3042421 1.8435042 417 417 1 0 0 829 0 829 1 21.88 21.94 0.184 -10.912 0 0 0 0 -32.068 0 -0.967 3.61 -0.8 1.678 1.48 -0.8 4.795 417 1 51 825 <> <> <> <> <>
  418 18 24.297808 -9.078093 13.513968 247 " " D "A" 75 -0.80000 -0.80000 "ASP " " OD2" "    " 8 -1 FF5757  ""  2 3.6270108 1.2159549 -4.3387384 418 418 1 0 0 830 0 830 1 17.67 19.908 0.206 -12.559 -0.357 0 0 0 -30.952 0 -1.364 4.085 -0.8 1.678 1.48 -0.8 9.485 418 1 51 826 <> <> <> <> <>
  419 25 23.270077 -11.867776 15.542998 247 " " D "A" 38 -0.50000 -0.50000 "ASP " " N  " "    " 7 0 2F2FFF  ""  2 5.9466691 -3.8891022 2.0874286 419 419 1 0 0 831 1 831 1 13.87 -20.262 -0.656 5.698 -0.083 0 0 0 26.228 0 0.47 6.989 -0.5 1.92 1.625 -0.5 0 411 1 51 827 <> <> <> <> <>
  420 3 22.858484 -10.408453 15.540740 247 " " D "A" 2 0.14000 0.14000 "ASP " " CA " "    " 6 0 A0A0A0  ""  2 -2.6953654 5.5658793 1.1742853 420 420 1 0 0 832 1 832 1 13.7 7.055 -0.743 -1.274 0 -2.01 0 0 -4.875 0 -0.7 7.384 0.14 1.975 1.75 0.14 0 412 1 51 828 <> <> <> <> <>
  421 2 21.791225 -10.292159 16.610025 247 " " D "A" 2 0.50000 0.50000 "ASP " " C  " "    " 6 0 A0A0A0  ""  2 3.3322124 -9.7322636 2.9587846 421 421 1 0 0 833 0 833 1 12.58 23.073 0.33 -12.217 0 0 0 0 -35.087 0 -0.533 8.149 0.5 2.112 1.875 0.5 0 413 1 51 829 <> <> <> <> <>
  422 15 22.121138 -7.675900 19.629009 248 " " G "A" 75 -0.50000 -0.50000 "GLY " " O  " "    " 8 0 FF5757  ""  0 -3.0422738 -7.4300108 -0.53716964 422 422 1 0 0 838 0 838 1 15.38 -37.143 -0.009 -3.564 -0.007 0 0 0 32.729 0 0.866 7.95 -0.5 1.678 1.48 -0.5 0 422 1 52 834 <> <> <> <> <>
  423 25 21.970200 -9.408938 17.578165 248 " " G "A" 38 -0.50000 -0.50000 "GLY " " N  " "    " 7 0 2F2FFF  ""  0 5.5180192 1.7936615 -1.2224181 423 423 1 0 0 839 1 839 1 11.14 -25.243 0.853 1.949 -0.124 0 0 0 27.925 0 -1.464 7.516 -0.5 1.92 1.625 -0.5 0 419 1 52 835 <> <> <> <> <>
  424 3 20.836544 -9.101490 18.411840 248 " " G "A" 2 0.08000 0.08000 "GLY " " CA " "    " 6 0 A0A0A0  ""  0 -4.1197329 -3.2522721 -2.2219877 424 424 1 0 0 840 2 840 1 11.65 3.785 0.597 -1.816 0 -3.059 0 0 -2.084 0 -1.055 8.347 0.08 1.975 1.75 0.08 0 420 1 52 836 <> <> <> <> <>
  425 2 21.091118 -7.770497 19.029707 248 " " G "A" 2 0.50000 0.50000 "GLY " " C  " "    " 6 0 A0A0A0  ""  0 -0.44854751 2.8872204 -0.2537697 425 425 1 0 0 841 0 841 1 13.73 21.436 0.99 -14.45 0 0 0 0 -35.457 0 -1.419 8.459 0.5 2.112 1.875 0.5 0 421 1 52 837 <> <> <> <> <>
  426 3 21.025204 -4.448646 16.689230 249 " " V "A" 2 -0.18000 -0.18000 "VAL " " CG2" "    " 6 0 A0A0A0  ""  0 -2.0674031 4.8382688 5.9504533 426 426 1 0 0 845 3 845 1 15.22 -11.845 0.004 0.094 0 -1.461 0 0 13.129 0 0.267 4.122 -0.18 1.975 1.75 -0.18 4.364 428 1 53 841 <> <> <> <> <>
  427 3 18.666784 -4.908747 17.174500 249 " " V "A" 2 -0.18000 -0.18000 "VAL " " CG1" "    " 6 0 A0A0A0  ""  0 -1.5589708 -7.8149424 1.0765306 427 427 1 0 0 846 3 846 1 13.07 -12.349 0.295 -2.002 0 -1.862 0 0 12.597 0 -0.684 5.075 -0.18 1.975 1.75 -0.18 1.995 429 1 53 842 <> <> <> <> <>
  428 25 20.274399 -6.745552 18.781622 249 " " V "A" 38 -0.50000 -0.50000 "VAL " " N  " "    " 7 0 2F2FFF  ""  0 -0.78501517 6.5861726 1.7705642 428 428 1 0 0 847 1 847 1 13.33 -32.596 1.687 -0.021 -0.121 0 0 0 31.437 0 -0.428 8.324 -0.5 1.92 1.625 -0.5 0 423 1 53 843 <> <> <> <> <>
  429 3 20.550245 -5.344972 19.048195 249 " " V "A" 2 0.14000 0.14000 "VAL " " CA " "    " 6 0 A0A0A0  ""  0 1.1192251 2.0912993 -5.0503979 429 429 1 0 0 848 1 848 1 13.9 9.945 1.315 1.674 0 -2.052 0 0 -7.026 0 -0.508 7.291 0.14 1.975 1.75 0.14 0 424 1 53 844 <> <> <> <> <>
  430 2 19.943628 -4.880245 20.344118 249 " " V "A" 2 0.50000 0.50000 "VAL " " C  " "    " 6 0 A0A0A0  ""  0 9.9944296 1.0763031 -5.9604664 430 430 1 0 0 849 0 849 1 12.52 34.674 -0.873 -3.601 0 0 0 0 -38.933 0 1.532 6.293 0.5 2.112 1.875 0.5 0 425 1 53 845 <> <> <> <> <>
  431 15 18.693371 -4.642132 20.358589 249 " " V "A" 75 -0.50000 -0.50000 "VAL " " O  " "    " 8 0 FF5757  ""  0 -0.29714817 5.0721054 4.4020228 431 431 1 0 0 850 0 850 1 12.03 -51.124 0.046 -12.295 0 0 0 0 39.44 0 -0.657 4.833 -0.5 1.678 1.48 -0.5 2.085 426 1 53 846 <> <> <> <> <>
  432 3 20.008520 -4.530352 17.827131 249 " " V "A" 2 -0.06000 -0.06000 "VAL " " CB " "    " 6 0 A0A0A0  ""  0 0.70349133 -0.51591539 3.8151529 432 432 1 0 0 851 1 851 1 14.08 -3.834 2.021 -0.147 0 -2.095 0 0 4.607 0 -0.845 6.034 -0.06 1.975 1.75 -0.06 0 427 1 53 847 <> <> <> <> <>
  433 15 18.567013 -4.067398 23.966026 250 " " G "A" 75 -0.50000 -0.50000 "GLY " " O  " "    " 8 0 FF5757  ""  0 0.7832526 -2.1288769 -3.4107201 433 433 1 0 0 861 0 861 1 12.63 3.045 0.01 5.331 0 0 0 0 2.421 0 -0.144 3.34 -0.5 1.678 1.48 -0.5 2.814 433 1 54 857 <> "X00 "  <> <> <>
  434 25 20.774183 -4.777996 21.409264 250 " " G "A" 38 -0.50000 -0.50000 "GLY " " N  " "    " 7 0 2F2FFF  ""  0 -3.9632938 -2.262213 -0.19240808 434 434 1 0 0 862 1 862 1 13.01 -29.776 0.604 -0.151 -0.13 0 0 0 29.356 0 -0.205 5.186 -0.5 1.92 1.625 -0.5 0.46 430 1 54 858 <> "X00 "  <> <> <>
  435 3 20.516920 -4.144391 22.694616 250 " " G "A" 2 0.08000 0.08000 "GLY " " CA " "    " 6 0 A0A0A0  ""  0 1.1230948 -1.2979248 -0.76744848 435 435 1 0 0 863 2 863 1 12.51 5.124 -0.00899999999999999 1.103 0 -1.196 0 0 -2.483 0 -0.333 4.081 0.08 1.975 1.75 0.08 2.12 431 1 54 859 <> "X00 "  <> <> <>
  436 2 19.449034 -4.807124 23.532648 250 " " G "A" 2 0.50000 0.50000 "GLY " " C  " "    " 6 0 A0A0A0  ""  0 5.2786388 -6.9820523 1.5982133 436 436 1 0 0 864 0 864 1 11.8 24.168 0.082 -20.702 0 0 0 0 -45.197 0 0.245 4.758 0.5 2.112 1.875 0.5 1.213 432 1 54 860 <> "X00 "  <> <> <>
  437 3 18.086607 -9.758984 21.710367 251 " " L "A" 2 -0.18000 -0.18000 "LEU " " CD2" "    " 6 0 A0A0A0  ""  0 -3.8938322 0.55554241 3.9765053 437 437 1 0 0 868 3 868 1 9.81 -10.733 0.113 -1.928 0 -2.477 0 0 12.561 0 -1.391 8.519 -0.18 1.975 1.75 -0.18 0 440 1 55 864 <> <> <> <> <>
  438 3 16.988798 -7.478894 21.619995 251 " " L "A" 2 -0.18000 -0.18000 "LEU " " CD1" "    " 6 0 A0A0A0  ""  0 5.0229549 4.5074115 -4.2147713 438 438 1 0 0 869 3 869 1 8.97 -11.697 0.375 -1.47 0 -2.239 0 0 13.232 0 -1.14 7.502 -0.18 1.975 1.75 -0.18 0 441 1 55 865 <> <> <> <> <>
  439 25 19.471319 -6.144735 23.772070 251 " " L "A" 38 -0.50000 -0.50000 "LEU " " N  " "    " 7 0 2F2FFF  ""  0 -7.952631 -1.9328979 0.35926196 439 439 1 0 0 870 1 870 1 11.66 -33.655 0.63 5.187 -0.111 0 0 0 37.303 0 1.02 6.197 -0.5 1.92 1.625 -0.5 0 434 1 55 866 <> <> <> <> <>
  440 3 18.358389 -6.860040 24.357832 251 " " L "A" 2 0.14000 0.14000 "LEU " " CA " "    " 6 0 A0A0A0  ""  0 0.77651906 0.86038685 -7.4328613 440 440 1 0 0 871 1 871 1 12.01 9.682 1.202 4.06 0 -1.186 0 0 -5.48 0 -0.158 6.658 0.14 1.975 1.75 0.14 0 435 1 55 867 <> <> <> <> <>
  441 2 18.683079 -7.145211 25.877735 251 " " L "A" 2 0.50000 0.50000 "LEU " " C  " "    " 6 0 A0A0A0  ""  0 3.0870254 -3.040519 4.0795684 441 441 1 0 0 872 0 872 1 13.46 32.013 0.25 -3.709 0 0 0 0 -35.965 0 -0.007 5.686 0.5 2.112 1.875 0.5 0 436 1 55 868 <> <> <> <> <>
  442 15 19.827368 -7.320121 26.245825 251 " " L "A" 75 -0.50000 -0.50000 "LEU " " O  " "    " 8 0 FF5757  ""  0 -0.42431602 -4.8581395 3.7828693 442 442 1 0 0 873 0 873 1 15.57 -47.893 0.097 -13.731 -0.067 0 0 0 33.708 0 0.424 4.248 -0.5 1.678 1.48 -0.5 0 437 1 55 869 <> <> <> <> <>
  443 3 18.258211 -8.294328 23.765570 251 " " L "A" 2 -0.12000 -0.12000 "LEU " " CB " "    " 6 0 A0A0A0  ""  0 2.2476325 -4.1064782 5.159183 443 443 1 0 0 874 2 874 1 11.67 -7.934 1.692 -1.119 0 -2.026 0 0 8.098 0 -0.949 7.358 -0.12 1.975 1.75 -0.12 0 438 1 55 870 <> <> <> <> <>
  444 3 18.148640 -8.312371 22.153904 251 " " L "A" 2 -0.06000 -0.06000 "LEU " " CG " "    " 6 0 A0A0A0  ""  0 -5.5058169 0.89678907 -2.484427 444 444 1 0 0 875 1 875 1 10.48 -3.223 0.673 -2.504 0 -2.23 0 0 3.323 0 -1.046 8.61 -0.06 1.975 1.75 -0.06 0 439 1 55 871 <> <> <> <> <>
  445 25 17.668861 -7.121228 26.749491 252 " " K "A" 38 -0.50000 -0.50000 "LYS " " N  " "    " 7 0 2F2FFF  ""  2 -11.839897 3.2303231 1.2782204 445 445 1 0 0 887 1 887 1 13.97 -34.179 1.294 -7.036 -0.111 0 0 0 26.773 0 -0.814 5.594 -0.5 1.92 1.625 -0.5 0 442 1 56 883 <> <> <> <> <>
  446 3 17.740950 -7.387270 28.158463 252 " " K "A" 2 0.14000 0.14000 "LYS " " CA " "    " 6 0 A0A0A0  ""  2 3.3743489 0.47487038 -1.3059329 446 446 1 0 0 888 1 888 1 16.06 8.606 1.33 6.2 0 0 0 0 -3.616 0 -0.12 5.184 0.14 1.975 1.75 0.14 0 443 1 56 884 <> <> <> <> <>
  447 2 17.578701 -8.911816 28.289207 252 " " K "A" 2 0.50000 0.50000 "LYS " " C  " "    " 6 0 A0A0A0  ""  2 2.4293253 -6.9767857 5.028441 447 447 1 0 0 889 0 889 1 14.53 23.417 -0.27 -5.77 0 0 0 0 -28.673 0 -0.245 5.309 0.5 2.112 1.875 0.5 0 444 1 56 885 <> <> <> <> <>
  448 15 16.541433 -9.480598 27.927511 252 " " K "A" 75 -0.50000 -0.50000 "LYS " " O  " "    " 8 0 FF5757  ""  2 -1.625162 -10.663454 -7.7503095 448 448 1 0 0 890 0 890 1 13.82 -41.476 0.02 -13.234 -0.118 0 0 0 27.164 0 1.176 5.31 -0.5 1.678 1.48 -0.5 0 445 1 56 886 <> <> <> <> <>
  449 3 16.488281 -6.783013 28.747070 252 " " K "A" 2 -0.12000 -0.12000 "LYS " " CB " "    " 6 0 A0A0A0  ""  2 -6.5866594 6.1706691 6.3244143 449 449 1 0 0 891 2 891 1 17.14 -5.997 1.885 2.394 0 0 0 0 6.993 0 -0.488 4.345 -0.12 1.975 1.75 -0.12 0 446 1 56 887 <> <> <> <> <>
  450 3 16.376892 -7.023652 30.306175 252 " " K "A" 2 -0.12000 -0.12000 "LYS " " CG " "    " 6 0 A0A0A0  ""  2 -0.4356527 0.74250644 6.8993673 450 450 1 0 0 892 2 892 1 22.9 -5.855 0.553 1.58 0 0 0 0 7.148 0 -0.265 3.827 -0.12 1.975 1.75 -0.12 0.125 447 1 56 888 <> <> <> <> <>
  451 3 15.371433 -6.103096 31.012470 252 " " K "A" 2 -0.12000 -0.12000 "LYS " " CD " "    " 6 0 A0A0A0  ""  2 2.1062942 -5.5126715 -4.4847226 451 451 1 0 0 893 2 893 1 30.35 -5.795 0.629 2.45 0 0 0 0 7.768 0 -0.152 3.524 -0.12 1.975 1.75 -0.12 0.499 448 1 56 889 <> <> <> <> <>
  452 3 15.634565 -5.948416 32.515408 252 " " K "A" 2 0.19000 0.19000 "LYS " " CE " "    " 6 0 A0A0A0  ""  2 7.1024756 -3.5971529 4.8708301 452 452 1 0 0 894 2 894 1 32.47 8.954 0.454 -2.584 0 0 0 0 -11.815 0 -0.177 3.071 0.19 1.975 1.75 0.19 2.494 449 1 56 890 <> <> <> <> <>
  453 32 14.827377 -4.906367 33.143902 252 " " K "A" 38 -0.30000 -0.30000 "LYS " " NZ " "    " 7 1 2F2FFF  ""  2 1.2979426 -1.5710797 1.4121141 453 453 1 0 0 895 3 895 1 39.14 1.158 0.238 -0.778 -0.015 0 0 0 -1.964 0 -0.194 2.728 -0.3 2.1 1.625 -0.3 45.421 450 1 56 891 <> <> <> <> <>
  454 3 20.564854 -12.793618 29.188112 253 " " I "A" 2 -0.18000 -0.18000 "ILE " " CG2" "    " 6 0 A0A0A0  ""  2 3.4395835 2.1258492 1.1996036 454 454 1 0 0 909 3 909 1 16.76 -5.906 0.693 1.393 0 -1.634 0 0 7.549 0 0.692 4.83 -0.18 1.975 1.75 -0.18 0.125 457 1 57 905 <> <> <> <> <>
  455 3 22.369217 -11.405782 27.224337 253 " " I "A" 2 -0.18000 -0.18000 "ILE " " CD1" "    " 6 0 A0A0A0  ""  2 -3.3549137 -2.2969832 6.2611518 455 455 1 0 0 910 3 910 1 17.9 -8.044 0.367 -1.883 0 -2.308 0 0 8.838 0 -0.735 5.27 -0.18 1.975 1.75 -0.18 0 458 1 57 906 <> <> <> <> <>
  456 25 18.641523 -9.584920 28.846720 253 " " I "A" 38 -0.50000 -0.50000 "ILE " " N  " "    " 7 0 2F2FFF  ""  2 -5.5549006 2.9800174 -0.37837443 456 456 1 0 0 911 1 911 1 15.17 -26.478 1.646 -7.33 -0.003 0 0 0 17.779 0 -0.274 4.688 -0.5 1.92 1.625 -0.5 3.22 451 1 57 907 <> <> <> <> <>
  457 3 18.744576 -11.046536 28.889961 253 " " I "A" 2 0.14000 0.14000 "ILE " " CA " "    " 6 0 A0A0A0  ""  2 -2.6594346 -3.829751 -1.5205593 457 457 1 0 0 912 1 912 1 15.1 6.857 1.929 5.701 0 -1.045 0 0 -1.799 0 -0.241 5.667 0.14 1.975 1.75 0.14 0 452 1 57 908 <> <> <> <> <>
  458 2 18.038540 -11.482422 30.193047 253 " " I "A" 2 0.50000 0.50000 "ILE " " C  " "    " 6 0 A0A0A0  ""  2 -0.86495936 9.6797419 -3.8633173 458 458 1 0 0 913 0 913 1 16.42 14.807 1.12 -3.625 0 0 0 0 -22.552 0 3 4.936 0.5 2.112 1.875 0.5 0 453 1 57 909 <> <> <> <> <>
  459 15 18.254942 -10.951986 31.319975 253 " " I "A" 75 -0.50000 -0.50000 "ILE " " O  " "    " 8 0 FF5757  ""  2 -0.27388594 -1.0254033 1.6674159 459 459 1 0 0 914 0 914 1 14.47 -26.575 0.107 -8.865 0 0 0 0 17.31 0 0.293 3.103 -0.5 1.678 1.48 -0.5 21.367 454 1 57 910 <> <> <> <> <>
  460 3 20.231260 -11.321237 28.795727 253 " " I "A" 2 -0.06000 -0.06000 "ILE " " CB " "    " 6 0 A0A0A0  ""  2 -1.3105716 -3.5144138 1.0888838 460 460 1 0 0 915 1 915 1 17.06 -2.333 2.107 1.329 0 -1.161 0 0 3.248 0 -0.532 5.134 -0.06 1.975 1.75 -0.06 0 455 1 57 911 <> <> <> <> <>
  461 3 20.903452 -11.015495 27.382383 253 " " I "A" 2 -0.12000 -0.12000 "ILE " " CG1" "    " 6 0 A0A0A0  ""  2 3.6477811 -5.0639005 -5.1580296 461 461 1 0 0 916 2 916 1 15.28 -5.316 1.152 -0.424 0 -1.829 0 0 6.136 0 -0.567 5.571 -0.12 1.975 1.75 -0.12 0 456 1 57 912 <> <> <> <> <>
  462 3 16.695383 -13.277342 31.301903 254 " " N "A" 2 0.14000 0.14000 "ASN " " CA " "    " 6 0 A0A0A0  ""  2 -1.0169433 7.0563617 2.2358167 462 462 1 0 0 928 1 928 1 17.36 2.76 0.981 3.825 0 -1.26 0 -0.32 1.495 0 0.168 4.746 0.14 1.975 1.75 0.14 0 460 1 58 924 <> <> <> <> <>
  463 2 17.474670 -14.578579 31.566750 254 " " N "A" 2 0.50000 0.50000 "ASN " " C  " "    " 6 0 A0A0A0  ""  2 1.5218823 4.4950457 3.2734892 463 463 1 0 0 929 0 929 1 19.99 5.215 0.368 -13.044 0 0 0 -0.32 -18.469 0 0.161 4.548 0.5 2.112 1.875 0.5 0 461 1 58 925 <> <> <> <> <>
  464 15 17.716717 -14.941751 32.664970 254 " " N "A" 75 -0.50000 -0.50000 "ASN " " O  " "    " 8 0 FF5757  ""  2 1.0311482 1.641143 -2.3856676 464 464 1 0 0 930 0 930 1 19.04 -24.819 0.055 -11.047 0 0 0 -0.32 14.318 0 -0.282 2.936 -0.5 1.678 1.48 -0.5 23.556 462 1 58 926 <> <> <> <> <>
  465 3 15.192873 -13.475615 31.150148 254 " " N "A" 2 -0.12000 -0.12000 "ASN " " CB " "    " 6 0 A0A0A0  ""  2 -1.2496365 -7.5955448 -3.5641367 465 465 1 0 0 931 2 931 1 16.4 -4.745 1.002 -4.665 0 -1.663 0 -0.32 1.801 0 -0.741 4.606 -0.12 1.975 1.75 -0.12 0 463 1 58 927 <> <> <> <> <>
  466 2 14.314613 -13.536784 32.450916 254 " " N "A" 2 0.50000 0.50000 "ASN " " CG " "    " 6 0 A0A0A0  ""  2 -2.7273979 -6.6525598 1.716288 466 466 1 0 0 932 0 932 1 20.89 8.672 -0.512 -14.885 0 0 0 -0.32 -22.03 0 -0.696 3.935 0.5 2.112 1.875 0.5 7.817 464 1 58 928 "No Flip"  <> <> <> <>
  467 15 14.354982 -12.647363 33.336399 254 " " N "A" 75 -0.50000 -0.50000 "ASN " " OD1" "    " 8 0 FF5757  ""  2 6.0055523 2.0899782 -0.056310415 467 467 1 0 0 933 0 933 1 25.18 -24.924 0.006 -6.805 0 0 0 -0.32 18.352 0 0.081 2.914 -0.5 1.678 1.48 -0.5 16.573 465 1 58 929 <> <> <> <> <>
  468 25 13.547934 -14.642781 32.618797 254 " " N "A" 38 -0.76000 -0.76000 "ASN " " ND2" "    " 7 0 2F2FFF  ""  2 -1.9955887 -0.50558525 -1.2153844 468 468 1 0 0 934 2 934 1 20.5 -16.758 0.007 -3.592 -0.365 0 0 -0.32 13.87 0 -0.026 3.574 -0.76 1.92 1.625 -0.76 10.694 466 1 58 930 <> <> <> <> <>
  469 25 17.220097 -12.565230 30.158422 254 " " N "A" 38 -0.50000 -0.50000 "ASN " " N  " "    " 7 0 2F2FFF  ""  2 -3.7195256 1.4502292 -6.6847839 469 469 1 0 0 935 1 935 1 16.81 -8.032 1.131 6.88 -0.121 0 0 -0.32 13.6 0 0.622 5.516 -0.5 1.92 1.625 -0.5 0 459 1 58 931 <> <> <> <> <>
  470 15 18.940689 -15.972387 28.195826 255 " " E "A" 75 -0.50000 -0.50000 "GLU " " O  " "    " 8 0 FF5757  ""  2 2.2545023 -3.2840333 0.92866093 470 470 1 0 0 942 0 942 1 18.38 -36.1 0.268 -11.991 -0.122 0 0 0 23.356 0 0.607 5.661 -0.5 1.678 1.48 -0.5 0 470 1 59 938 <> <> <> <> <>
  471 3 17.923283 -17.759602 30.912230 255 " " E "A" 2 -0.12000 -0.12000 "GLU " " CB " "    " 6 0 A0A0A0  ""  2 4.1743422 9.909586 -9.2247362 471 471 1 0 0 943 2 943 1 23.25 -2.774 3.027 3.025 0 -1.044 0 0 4.062 0 -0.246 4.271 -0.12 1.975 1.75 -0.12 0 471 1 59 939 <> <> <> <> <>
  472 3 18.629234 -19.124441 31.212814 255 " " E "A" 2 -0.22000 -0.22000 "GLU " " CG " "    " 6 0 A0A0A0  ""  2 -5.2757282 2.6598275 1.0687912 472 472 1 0 0 944 2 944 1 29.88 -8.256 1.968 0.501 0 -1.099 0 0 7.973 0 -0.086 4.293 -0.22 1.975 1.75 -0.22 0 472 1 59 940 <> <> <> <> <>
  473 2 19.698410 -19.074810 32.267376 255 " " E "A" 2 0.70000 0.70000 "GLU " " CD " "    " 6 0 A0A0A0  ""  2 4.3278975 -8.4214687 -3.3985882 473 473 1 0 0 945 0 945 1 42.44 -21.056 0.354 1.625 0 0 0 0 22.812 0 -0.485 3.295 0.7 2.112 1.875 0.7 11.187 473 1 59 941 <> <> <> <> <>
  474 15 20.606544 -18.265329 32.164032 255 " " E "A" 75 -0.80000 -0.80000 "GLU " " OE1" "    " 8 0 FF5757  ""  2 -6.2874737 6.5097609 -4.7132807 474 474 1 0 0 946 0 946 1 47.99 21.024 0.212 -13.983 -0.001 0 0 0 -34.826 0 -0.393 2.492 -0.8 1.678 1.48 -0.8 31.999 474 1 59 942 <> <> <> <> <>
  475 18 19.426208 -19.604780 33.401062 255 " " E "A" 75 -0.80000 -0.80000 "GLU " " OE2" "    " 8 -1 FF5757  ""  2 -1.2945094 2.0271471 -3.2258017 475 475 1 0 0 947 0 947 1 46.5 24.022 0.225 -13.502 0 0 0 0 -37.236 0 -0.513 2.53 -0.8 1.678 1.48 -0.8 26.996 475 1 59 943 <> <> <> <> <>
  476 25 17.993776 -15.236520 30.511557 255 " " E "A" 38 -0.50000 -0.50000 "GLU " " N  " "    " 7 0 2F2FFF  ""  2 -2.5796764 0.038579464 2.4258904 476 476 1 0 0 948 1 948 1 20.66 -19.598 2.325 -4.033 -0.097 0 0 0 12.696 0 0.641 5.502 -0.5 1.92 1.625 -0.5 0 467 1 59 944 <> <> <> <> <>
  477 3 18.789204 -16.508602 30.480633 255 " " E "A" 2 0.14000 0.14000 "GLU " " CA " "    " 6 0 A0A0A0  ""  2 3.2096148 -1.7485063 0.18187475 477 477 1 0 0 949 1 949 1 20.94 4.371 2.691 4.565 0 -1.357 0 0 -0.771 0 -0.369 5.147 0.14 1.975 1.75 0.14 0 468 1 59 945 <> <> <> <> <>
  478 2 19.504614 -16.540144 29.088684 255 " " E "A" 2 0.50000 0.50000 "GLU " " C  " "    " 6 0 A0A0A0  ""  2 -1.9793639 1.9817494 2.4905167 478 478 1 0 0 950 0 950 1 20.01 17.712 1.338 -4.056 0 0 0 0 -23.035 0 -0.071 5.905 0.5 2.112 1.875 0.5 0 469 1 59 946 <> <> <> <> <>
  479 3 23.014353 -16.753914 25.906023 256 " " I "A" 2 -0.12000 -0.12000 "ILE " " CG1" "    " 6 0 A0A0A0  ""  2 2.2229218 1.8582671 -3.4804921 479 479 1 0 0 957 2 957 1 25.73 -4.032 1.526 0.191 0 -2.578 0 0 5.548 0 -0.271 6.771 -0.12 1.975 1.75 -0.12 0 481 1 60 953 <> <> <> <> <>
  480 3 22.853085 -15.676771 28.295691 256 " " I "A" 2 -0.18000 -0.18000 "ILE " " CG2" "    " 6 0 A0A0A0  ""  2 10.664168 0.50154054 3.6118171 480 480 1 0 0 958 3 958 1 23.07 -7.34 1.09 -0.209 0 -2.606 0 0 8.668 0 -0.021 6.14 -0.18 1.975 1.75 -0.18 0 482 1 60 954 <> <> <> <> <>
  481 3 22.982761 -15.517912 24.992903 256 " " I "A" 2 -0.18000 -0.18000 "ILE " " CD1" "    " 6 0 A0A0A0  ""  2 9.1844854 -1.5967828 -0.84396964 481 481 1 0 0 959 3 959 1 31.37 -7.04 0.341 -1.074 0 -2.942 0 0 8.39 0 0.177 6.935 -0.18 1.975 1.75 -0.18 0 483 1 60 955 <> <> <> <> <>
  482 25 20.643217 -17.242737 28.978479 256 " " I "A" 38 -0.50000 -0.50000 "ILE " " N  " "    " 7 0 2F2FFF  ""  2 -5.6292305 2.5207331 1.950181 482 482 1 0 0 960 1 960 1 18.92 -20.861 2.717 -2.923 -0.001 0 0 0 15.081 0 0.142 5.547 -0.5 1.92 1.625 -0.5 0 476 1 60 956 <> <> <> <> <>
  483 3 21.376833 -17.720461 27.804344 256 " " I "A" 2 0.14000 0.14000 "ILE " " CA " "    " 6 0 A0A0A0  ""  2 0.32303935 -11.401743 -6.0329113 483 483 1 0 0 961 1 961 1 20.84 5.762 2.96 4.448 0 -1.631 0 0 -2.307 0 -0.337 6.714 0.14 1.975 1.75 0.14 0 477 1 60 957 <> <> <> <> <>
  484 2 22.099602 -19.046562 28.078344 256 " " I "A" 2 0.50000 0.50000 "ILE " " C  " "    " 6 0 A0A0A0  ""  2 1.5322552 -3.0210302 5.8075562 484 484 1 0 0 962 0 962 1 20.41 12.313 0.047 -11.842 0 0 0 0 -24.067 0 -0.134 6.141 0.5 2.112 1.875 0.5 0 478 1 60 958 <> <> <> <> <>
  485 15 22.885420 -19.123468 29.025614 256 " " I "A" 75 -0.50000 -0.50000 "ILE " " O  " "    " 8 0 FF5757  ""  2 -4.0122666 -2.9482007 -5.9799342 485 485 1 0 0 963 0 963 1 19.86 -32.007 0.018 -10.941 -0.123 0 0 0 21.585 0 -0.415 4.942 -0.5 1.678 1.48 -0.5 0 479 1 60 959 <> <> <> <> <>
  486 3 22.143074 -16.512028 27.222303 256 " " I "A" 2 -0.06000 -0.06000 "ILE " " CB " "    " 6 0 A0A0A0  ""  2 5.4183273 -8.0744543 6.5210152 486 486 1 0 0 964 1 964 1 21.92 -2.112 4.066 1.859 0 -2.482 0 0 3.262 0 -0.875 7.048 -0.06 1.975 1.75 -0.06 0 480 1 60 960 <> <> <> <> <>
  487 2 22.735212 -22.101192 26.188850 257 " " S "A" 2 0.50000 0.50000 "SER " " C  " "    " 6 0 A0A0A0  ""  2 0.42673096 7.7110977 1.9884304 487 487 1 0 0 976 0 976 1 18.68 15.434 0.852 -8.586 0 0 0 -0.272 -23.805 0 -0.794 6.556 0.5 2.112 1.875 0.5 0.135 486 1 61 972 <> <> <> <> <>
  488 15 22.414278 -21.556746 25.121790 257 " " S "A" 75 -0.50000 -0.50000 "SER " " O  " "    " 8 0 FF5757  ""  2 -1.188512 3.8403373 -7.8704505 488 488 1 0 0 977 0 977 1 17.53 -32.02 0.51 -7.681 -0.124 0 0 -0.272 24.696 0 -0.471 6.002 -0.5 1.678 1.48 -0.5 0 487 1 61 973 <> <> <> <> <>
  489 3 21.536896 -22.196556 28.433519 257 " " S "A" 2 0.14500 0.14500 "SER " " CB " "    " 6 0 A0A0A0  ""  2 -3.2175982 3.5201316 -1.9916757 489 489 1 0 0 978 2 978 1 18.47 3.755 2.665 2.664 0 -1.336 0 -0.272 -1.252 0 -0.895 4.647 0.145 1.975 1.75 0.145 0.499 488 1 61 974 <> <> <> <> <>
  490 16 20.219627 -22.396555 27.799519 257 " " S "A" 75 -0.68300 -0.68300 "SER " " OG " "    " 8 0 FF5757  ""  2 -3.836349 -2.0333948 2.5982244 490 490 1 0 0 979 1 979 1 25.64 -16.879 0.997 5.535 -0.002 0 0 -0.272 22.366 0 -0.676 3.315 -0.683 1.766 1.56 -0.683 11.01 489 1 61 975 <> <> <> <> <>
  491 25 21.835909 -20.154139 27.372000 257 " " S "A" 38 -0.50000 -0.50000 "SER " " N  " "    " 7 0 2F2FFF  ""  2 4.6170354 0.32072151 -4.8130736 491 491 1 0 0 980 1 980 1 18.27 -14.546 1.833 3.569 -0.117 0 0 -0.272 16.396 0 0.276 6.271 -0.5 1.92 1.625 -0.5 0 484 1 61 976 <> <> <> <> <>
  492 3 22.456764 -21.433140 27.557442 257 " " S "A" 2 0.14000 0.14000 "SER " " CA " "    " 6 0 A0A0A0  ""  2 -0.5093047 -0.28660819 -2.3435228 492 492 1 0 0 981 1 981 1 20.03 5.667 2.375 1.727 0 -1.925 0 -0.272 -3.311 0 -0.808 6.429 0.14 1.975 1.75 0.14 0 485 1 61 977 <> <> <> <> <>
  493 3 25.643074 -24.516167 23.187916 258 " " I "A" 2 -0.12000 -0.12000 "ILE " " CG1" "    " 6 0 A0A0A0  ""  2 -1.9051869 4.517962 1.26982 493 493 1 0 0 987 2 987 1 21.37 -4.04 1.191 -0.473 0 -2.349 0 0 5.46 0 -0.734 6.322 -0.12 1.975 1.75 -0.12 0 495 1 62 983 <> <> <> <> <>
  494 3 26.234535 -23.449242 25.318508 258 " " I "A" 2 -0.18000 -0.18000 "ILE " " CG2" "    " 6 0 A0A0A0  ""  2 3.0094252 2.8626587 -4.0940137 494 494 1 0 0 988 3 988 1 23.9 -5.761 0.702 1.626 0 -1.843 0 0 7.686 0 0.843 5.409 -0.18 1.975 1.75 -0.18 1.122 496 1 62 984 <> <> <> <> <>
  495 3 26.595394 -23.914701 22.118629 258 " " I "A" 2 -0.18000 -0.18000 "ILE " " CD1" "    " 6 0 A0A0A0  ""  2 -1.35702 -0.0044319364 -3.6437793 495 495 1 0 0 989 3 989 1 25.01 -6.698 0.372 -2.331 0 -2.851 0 0 7.702 0 -0.856 5.342 -0.18 1.975 1.75 -0.18 0 497 1 62 985 <> <> <> <> <>
  496 25 23.433006 -23.266706 26.223204 258 " " I "A" 38 -0.50000 -0.50000 "ILE " " N  " "    " 7 0 2F2FFF  ""  2 2.8130038 1.2880763 -4.8371139 496 496 1 0 0 990 1 990 1 18.66 -17.918 2.86 0.885 -0.104 0 0 0 16.873 0 -0.827 6.364 -0.5 1.92 1.625 -0.5 0 490 1 62 986 <> <> <> <> <>
  497 3 23.797388 -24.074261 25.028685 258 " " I "A" 2 0.14000 0.14000 "ILE " " CA " "    " 6 0 A0A0A0  ""  2 7.4911795 -4.8673449 -2.157989 497 497 1 0 0 991 1 991 1 20.66 6.366 2.751 4.545 0 -1.475 0 0 -2.629 0 -0.469 6.619 0.14 1.975 1.75 0.14 0 491 1 62 987 <> <> <> <> <>
  498 2 23.613075 -25.499619 25.705502 258 " " I "A" 2 0.50000 0.50000 "ILE " " C  " "    " 6 0 A0A0A0  ""  2 1.1535355 5.1871557 0.43243212 498 498 1 0 0 992 0 992 1 23.08 20.621 0.004 0.123 0 0 0 0 -24.515 0 4.012 5.788 0.5 2.112 1.875 0.5 0 492 1 62 988 <> <> <> <> <>
  499 15 24.405674 -25.787821 26.588432 258 " " I "A" 75 -0.50000 -0.50000 "ILE " " O  " "    " 8 0 FF5757  ""  2 -0.63937753 0.6458922 -4.5515347 499 499 1 0 0 993 0 993 1 21.28 -34.31 0.062 -10.306 -0.114 0 0 0 22.75 0 1.307 4.643 -0.5 1.678 1.48 -0.5 0 493 1 62 989 <> <> <> <> <>
  500 3 25.141006 -23.607107 24.302485 258 " " I "A" 2 -0.06000 -0.06000 "ILE " " CB " "    " 6 0 A0A0A0  ""  2 2.1793675 -6.6778941 1.0255302 500 500 1 0 0 994 1 994 1 20.66 -2.007 3.297 1.758 0 -1.869 0 0 3.076 0 -0.738 6.177 -0.06 1.975 1.75 -0.06 0 494 1 62 990 <> <> <> <> <>
  501 25 22.646788 -26.286577 25.354145 259 " " N "A" 38 -0.50000 -0.50000 "ASN " " N  " "    " 7 0 2F2FFF  ""  0 4.849987 -7.7763433 -6.477273 501 501 1 0 0 1006 1 1006 1 24.31 -14.966 0.806 1.196 -0.102 0 0 -0.325 16.063 0 -0.28 5.098 -0.5 1.92 1.625 -0.5 1.265 498 1 63 1002 <> <> <> <> <>
  502 3 22.514608 -27.700401 25.615385 259 " " N "A" 2 0.14000 0.14000 "ASN " " CA " "    " 6 0 A0A0A0  ""  0 -8.6264124 -4.6767802 -0.55018437 502 502 1 0 0 1007 1 1007 1 26.51 5.261 0.215 4.289 0 -1.007 0 -0.325 0.128 0 0.015 4.448 0.14 1.975 1.75 0.14 0 499 1 63 1003 <> <> <> <> <>
  503 2 22.404917 -27.989805 27.161749 259 " " N "A" 2 0.50000 0.50000 "ASN " " C  " "    " 6 0 A0A0A0  ""  0 3.4079895 1.3979452 8.8220873 503 503 1 0 0 1008 0 1008 1 27.93 12.234 0.626 -6.416 0 0 0 -0.325 -23.576 0 4.626 4.217 0.5 2.112 1.875 0.5 0.809 500 1 63 1004 <> <> <> <> <>
  504 15 23.241419 -28.671875 27.690208 259 " " N "A" 75 -0.50000 -0.50000 "ASN " " O  " "    " 8 0 FF5757  ""  0 -0.80108649 -2.2160847 -5.4202938 504 504 1 0 0 1009 0 1009 1 27.41 -32.473 0.003 -4.25 -0.032 0 0 -0.325 20.942 0 7.636 3.179 -0.5 1.678 1.48 -0.5 9.902 501 1 63 1005 <> <> <> <> <>
  505 3 23.664127 -28.554556 24.954325 259 " " N "A" 2 -0.12000 -0.12000 "ASN " " CB " "    " 6 0 A0A0A0  ""  0 1.5742717 -4.4974232 -6.0665641 505 505 1 0 0 1010 2 1010 1 24.48 -6.055 -0.312 -4.095 0 -1.213 0 -0.325 3.025 0 0.784 3.972 -0.12 1.975 1.75 -0.12 0.499 502 1 63 1006 <> <> <> <> <>
  506 2 23.490570 -28.767332 23.475433 259 " " N "A" 2 0.50000 0.50000 "ASN " " CG " "    " 6 0 A0A0A0  ""  0 -4.0290103 2.5939975 0.60509157 506 506 1 0 0 1011 0 1011 1 25.58 17.724 -0.716 -12.279 0 0 0 -0.325 -28.317 0 -0.645 4.031 0.5 2.112 1.875 0.5 7.413 503 1 63 1007 "No Flip"  <> <> <> <>
  507 15 24.255898 -28.270884 22.632401 259 " " N "A" 75 -0.50000 -0.50000 "ASN " " OD1" "    " 8 0 FF5757  ""  0 0.79335517 -11.295848 3.6971886 507 507 1 0 0 1012 0 1012 1 21.77 -36.8 0.049 -11.116 -0.124 0 0 -0.325 26.505 0 -0.42 3.561 -0.5 1.678 1.48 -0.5 7.296 504 1 63 1008 <> <> <> <> <>
  508 25 22.437086 -29.465126 23.126318 259 " " N "A" 38 -0.76000 -0.76000 "ASN " " ND2" "    " 7 0 2F2FFF  ""  0 -5.5223799 1.7427907 1.5033228 508 508 1 0 0 1013 2 1013 1 17.96 -30.286 -0.125 -8.943 -0.002 0 0 -0.325 22.766 0 -0.97 3.354 -0.76 1.92 1.625 -0.76 19.548 505 1 63 1009 <> <> <> <> <>
  509 15 21.430294 -28.351976 32.483322 260 " " N "A" 75 -0.50000 -0.50000 "ASN " " OD1" "    " 8 0 FF5757  ""  0 1.8864967 1.7493969 0.082356654 509 509 1 0 0 1020 0 1020 1 46.61 -31.209 0.118 -8.057 0 0 0 -0.226 23.119 0 0.14 2.395 -0.5 1.678 1.48 -0.5 35.96 512 1 64 1016 <> <> <> <> <>
  510 25 19.375834 -28.733391 31.562311 260 " " N "A" 38 -0.76000 -0.76000 "ASN " " ND2" "    " 7 0 2F2FFF  ""  0 0.78877318 10.378178 -2.345835 510 510 1 0 0 1021 2 1021 1 41.74 -27.092 -0.321 -9.425 -0.002 0 0 -0.226 18.425 0 -0.209 2.498 -0.76 1.92 1.625 -0.76 50.941 513 1 64 1017 <> <> <> <> <>
  511 25 21.540876 -27.221436 27.858847 260 " " N "A" 38 -0.50000 -0.50000 "ASN " " N  " "    " 7 0 2F2FFF  ""  0 5.2485089 -4.2153616 -0.51796174 511 511 1 0 0 1022 1 1022 1 30.77 -17.628 0.312 -3.796 0 0 0 -0.226 13.097 0 0.648 4.063 -0.5 1.92 1.625 -0.5 5.175 506 1 64 1018 <> <> <> <> <>
  512 3 21.398441 -27.189495 29.357117 260 " " N "A" 2 0.14000 0.14000 "ASN " " CA " "    " 6 0 A0A0A0  ""  0 4.5924945 -5.677062 -1.8120294 512 512 1 0 0 1023 1 1023 1 34.17 4.555 -0.083 5.943 0 -0.426 0 -0.226 1.897 0 0.226 3.925 0.14 1.975 1.75 0.14 0 507 1 64 1019 <> <> <> <> <>
  513 2 22.451931 -26.215628 30.012758 260 " " N "A" 2 0.50000 0.50000 "ASN " " C  " "    " 6 0 A0A0A0  ""  0 3.4297109 0.50035816 0.15062381 513 513 1 0 0 1024 0 1024 1 34.11 8.125 0.469 -12.1 0 0 0 -0.226 -21.356 0 0.887 3.858 0.5 2.112 1.875 0.5 2.291 508 1 64 1020 <> <> <> <> <>
  514 15 22.215181 -25.617352 31.083637 260 " " N "A" 75 -0.50000 -0.50000 "ASN " " O  " "    " 8 0 FF5757  ""  0 0.27490395 -6.8040442 -2.9262018 514 514 1 0 0 1025 0 1025 1 35.63 -29.076 0.018 -11.413 -0.006 0 0 -0.226 17.297 0 0.579 2.724 -0.5 1.678 1.48 -0.5 25.536 509 1 64 1021 <> <> <> <> <>
  515 3 21.347519 -28.572365 30.065666 260 " " N "A" 2 -0.12000 -0.12000 "ASN " " CB " "    " 6 0 A0A0A0  ""  0 -3.9229085 -4.4426069 -2.3210735 515 515 1 0 0 1026 2 1026 1 35.1 -5.342 -0.135 -2.386 0 -0.316 0 -0.226 2.03 0 1.604 3.396 -0.12 1.975 1.75 -0.12 0.623 510 1 64 1022 <> <> <> <> <>
  516 2 20.716309 -28.516748 31.467527 260 " " N "A" 2 0.50000 0.50000 "ASN " " CG " "    " 6 0 A0A0A0  ""  0 2.8968575 -3.4024949 -3.1637948 516 516 1 0 0 1027 0 1027 1 40.04 14.521 -0.799 -13.243 0 0 0 -0.226 -26.862 0 0.123 3.03 0.5 2.112 1.875 0.5 10.917 511 1 64 1023 "Flip"  <> <> <> <>
  517 15 24.466854 -23.535593 28.867165 261 " " K "A" 75 -0.50000 -0.50000 "LYS " " O  " "    " 8 0 FF5757  ""  2 5.967237 -5.6188593 -4.7887316 517 517 1 0 0 1034 0 1034 1 27.66 -33.151 0.006 -12.005 -0.104 0 0 0 21.588 0 -0.343 5.029 -0.5 1.678 1.48 -0.5 0 517 1 65 1030 <> <> <> <> <>
  518 3 26.140675 -26.055328 29.367653 261 " " K "A" 2 -0.12000 -0.12000 "LYS " " CB " "    " 6 0 A0A0A0  ""  2 -2.9045596 -7.8524032 4.8816371 518 518 1 0 0 1035 2 1035 1 32.54 -3.195 1.486 2.649 0 0 0 0 4.727 0 -0.371 3.884 -0.12 1.975 1.75 -0.12 0.125 518 1 65 1031 <> <> <> <> <>
  519 3 27.433174 -25.388584 29.896097 261 " " K "A" 2 -0.12000 -0.12000 "LYS " " CG " "    " 6 0 A0A0A0  ""  2 -5.196156 0.52092201 -3.9471684 519 519 1 0 0 1036 2 1036 1 38.81 -2.101 0.537 3.002 0 0 0 0 4.133 0 0.433 3.795 -0.12 1.975 1.75 -0.12 0.249 519 1 65 1032 <> <> <> <> <>
  520 3 28.741318 -25.935036 29.287628 261 " " K "A" 2 -0.12000 -0.12000 "LYS " " CD " "    " 6 0 A0A0A0  ""  2 7.0669374 2.7134323 8.5583124 520 520 1 0 0 1037 2 1037 1 44.2 -2.607 0.801 2.802 0 0 0 0 4.951 0 -0.344 3.616 -0.12 1.975 1.75 -0.12 0.873 520 1 65 1033 <> <> <> <> <>
  521 3 29.917601 -25.071064 29.647785 261 " " K "A" 2 0.19000 0.19000 "LYS " " CE " "    " 6 0 A0A0A0  ""  2 2.1854076 1.996761 2.9910815 521 521 1 0 0 1038 2 1038 1 50.41 3.053 0.664 -3.183 0 0 0 0 -6.429 0 -0.471 3.489 0.19 1.975 1.75 0.19 0 521 1 65 1034 <> <> <> <> <>
  522 32 31.154507 -25.740910 29.391872 261 " " K "A" 38 -0.30000 -0.30000 "LYS " " NZ " "    " 7 1 2F2FFF  ""  2 1.0303291 2.0885453 -0.91080439 522 522 1 0 0 1039 3 1039 1 51.84 4.299 0.597 0.008 -0.018 0 0 0 -4.771 0 -0.1 2.858 -0.3 2.1 1.625 -0.3 43.236 522 1 65 1035 <> <> <> <> <>
  523 25 23.679289 -26.161617 29.477980 261 " " K "A" 38 -0.50000 -0.50000 "LYS " " N  " "    " 7 0 2F2FFF  ""  2 -4.2271318 -1.8813605 -1.5796912 523 523 1 0 0 1040 1 1040 1 32.15 -18.84 0.95 -4.319 -0.145 0 0 0 12.65 0 1.065 4.398 -0.5 1.92 1.625 -0.5 0 514 1 65 1036 <> <> <> <> <>
  524 3 24.870136 -25.538057 30.037472 261 " " K "A" 2 0.14000 0.14000 "LYS " " CA " "    " 6 0 A0A0A0  ""  2 -1.5409164 -1.7756727 -4.1054945 524 524 1 0 0 1041 1 1041 1 31.58 4.938 0.637 5.45 0 0 0 0 0.082 0 -0.207 4.31 0.14 1.975 1.75 0.14 0 515 1 65 1037 <> <> <> <> <>
  525 2 24.776125 -23.969460 29.947975 261 " " K "A" 2 0.50000 0.50000 "LYS " " C  " "    " 6 0 A0A0A0  ""  2 4.2574577 3.3249154 -1.9866112 525 525 1 0 0 1042 0 1042 1 30 15.554 -0.882 -4.893 0 0 0 0 -21.649 0 2.084 4.911 0.5 2.112 1.875 0.5 0 516 1 65 1038 <> <> <> <> <>
  526 3 23.661339 -17.811499 34.135818 262 " " K "A" 2 0.19000 0.19000 "LYS " " CE " "    " 6 0 A0A0A0  ""  2 -5.621932 -0.014821354 -5.7938843 526 526 1 0 0 1056 2 1056 1 36.73 3.474 0.965 -2.361 0 0 0 0 -6.527 0 -0.272 3.121 0.19 1.975 1.75 0.19 2.993 530 1 66 1052 <> <> <> <> <>
  527 32 22.224943 -17.766714 34.370792 262 " " K "A" 38 -0.30000 -0.30000 "LYS " " NZ " "    " 7 1 2F2FFF  ""  2 -1.0250254 -1.95864 -3.5906343 527 527 1 0 0 1057 3 1057 1 35.27 4.812 0.766 1.615 -0.048 0 0 0 -5.43 0 1.514 3.064 -0.3 2.1 1.625 -0.3 23.343 531 1 66 1053 <> <> <> <> <>
  528 25 24.946413 -23.227413 31.036064 262 " " K "A" 38 -0.50000 -0.50000 "LYS " " N  " "    " 7 0 2F2FFF  ""  2 0.53134155 -0.43258494 -3.911253 528 528 1 0 0 1058 1 1058 1 29.18 -18.719 0.846 -6.952 -0.006 0 0 0 11.331 0 -0.405 4.121 -0.5 1.92 1.625 -0.5 2.53 523 1 66 1054 <> <> <> <> <>
  529 3 24.826561 -21.724350 31.060381 262 " " K "A" 2 0.14000 0.14000 "LYS " " CA " "    " 6 0 A0A0A0  ""  2 -2.6370144 1.131107 2.6812718 529 529 1 0 0 1059 1 1059 1 26.91 4.68 0.181 4.605 0 0 0 0 0.074 0 -0.329 4.823 0.14 1.975 1.75 0.14 0 524 1 66 1055 <> <> <> <> <>
  530 2 26.051022 -21.096630 30.517216 262 " " K "A" 2 0.50000 0.50000 "LYS " " C  " "    " 6 0 A0A0A0  ""  2 -6.4758816 4.2155733 6.6452789 530 530 1 0 0 1060 0 1060 1 24.33 12.494 0.14 -5.16 0 0 0 0 -21.595 0 3.801 5.401 0.5 2.112 1.875 0.5 0 525 1 66 1056 <> <> <> <> <>
  531 15 27.140831 -21.387888 30.893299 262 " " K "A" 75 -0.50000 -0.50000 "LYS " " O  " "    " 8 0 FF5757  ""  2 0.6188466 3.1672163 0.36812043 531 531 1 0 0 1061 0 1061 1 25.22 -28.724 0.05 -10.688 -0.002 0 0 0 18.413 0 -0.426 3.746 -0.5 1.678 1.48 -0.5 5.316 526 1 66 1057 <> <> <> <> <>
  532 3 24.669512 -21.310215 32.551006 262 " " K "A" 2 -0.12000 -0.12000 "LYS " " CB " "    " 6 0 A0A0A0  ""  2 11.291548 1.3962336 1.2125273 532 532 1 0 0 1062 2 1062 1 30.01 -3.401 0.307 1.099 0 0 0 0 4.583 0 -0.391 3.788 -0.12 1.975 1.75 -0.12 0.125 527 1 66 1058 <> <> <> <> <>
  533 3 24.188631 -19.861723 32.663960 262 " " K "A" 2 -0.12000 -0.12000 "LYS " " CG " "    " 6 0 A0A0A0  ""  2 -3.5618422 0.87728357 6.1239352 533 533 1 0 0 1063 2 1063 1 31.12 -1.949 0.641 3.639 0 0 0 0 3.921 0 1.025 4.095 -0.12 1.975 1.75 -0.12 0 528 1 66 1059 <> <> <> <> <>
  534 3 24.160145 -19.278675 34.096870 262 " " K "A" 2 -0.12000 -0.12000 "LYS " " CD " "    " 6 0 A0A0A0  ""  2 -6.3122516 0.71893698 3.0858843 534 534 1 0 0 1064 2 1064 1 34.02 -2.596 1.053 2.921 0 0 0 0 4.692 0 -0.227 3.326 -0.12 1.975 1.75 -0.12 1.372 529 1 66 1060 <> <> <> <> <>
  535 3 25.047621 -19.583202 25.316797 263 " " L "A" 2 -0.18000 -0.18000 "LEU " " CD2" "    " 6 0 A0A0A0  ""  0 4.9542265 7.1108642 1.8442891 535 535 1 0 0 1078 3 1078 1 22.28 -7.544 0.123 -3.745 0 -3.035 0 0 7.86 0 -1.15 6.034 -0.18 1.975 1.75 -0.18 0 538 1 67 1074 <> <> <> <> <>
  536 3 27.385830 -20.026255 25.953272 263 " " L "A" 2 -0.18000 -0.18000 "LEU " " CD1" "    " 6 0 A0A0A0  ""  0 0.86552161 0.38729417 7.3472738 536 536 1 0 0 1079 3 1079 1 21.61 -7.016 0.383 -1.953 0 -1.783 0 0 7.169 0 -0.707 5.18 -0.18 1.975 1.75 -0.18 0 539 1 67 1075 <> <> <> <> <>
  537 25 25.777893 -20.039225 29.697678 263 " " L "A" 38 -0.50000 -0.50000 "LEU " " N  " "    " 7 0 2F2FFF  ""  0 -0.52820402 8.6171427 -2.7774308 537 537 1 0 0 1080 1 1080 1 20.17 -14.671 1 0.431 -0.123 0 0 0 14.32 0 -0.094 6.146 -0.5 1.92 1.625 -0.5 0 532 1 67 1076 <> <> <> <> <>
  538 3 26.660183 -19.210114 28.983803 263 " " L "A" 2 0.14000 0.14000 "LEU " " CA " "    " 6 0 A0A0A0  ""  0 -5.7789845 5.01123 -3.9862537 538 538 1 0 0 1081 1 1081 1 19.67 4.979 1.205 3.396 0 -1.509 0 0 -1.047 0 -0.232 6.55 0.14 1.975 1.75 0.14 0 533 1 67 1077 <> <> <> <> <>
  539 2 26.860735 -17.993828 29.877432 263 " " L "A" 2 0.50000 0.50000 "LEU " " C  " "    " 6 0 A0A0A0  ""  0 -1.3602737 -3.6939857 -6.7322764 539 539 1 0 0 1082 0 1082 1 18.77 13.175 0.22 -7.586 0 0 0 0 -20.778 0 -0.202 6.016 0.5 2.112 1.875 0.5 0 534 1 67 1078 <> <> <> <> <>
  540 15 25.807354 -17.360184 30.278696 263 " " L "A" 75 -0.50000 -0.50000 "LEU " " O  " "    " 8 0 FF5757  ""  0 -2.4930868 4.1834111 3.5058982 540 540 1 0 0 1083 0 1083 1 17.48 -32.461 0.065 -12.189 -0.05 0 0 0 20.091 0 0.166 4.285 -0.5 1.678 1.48 -0.5 1.563 535 1 67 1079 <> <> <> <> <>
  541 3 26.021297 -18.741680 27.659880 263 " " L "A" 2 -0.12000 -0.12000 "LEU " " CB " "    " 6 0 A0A0A0  ""  0 -2.8043201 -4.3859878 -0.85950625 541 541 1 0 0 1084 2 1084 1 21.04 -4.651 1.82 -1.072 0 -2.287 0 0 4.885 0 -0.839 6.981 -0.12 1.975 1.75 -0.12 0 536 1 67 1080 <> <> <> <> <>
  542 3 26.064278 -19.816322 26.519308 263 " " L "A" 2 -0.06000 -0.06000 "LEU " " CG " "    " 6 0 A0A0A0  ""  0 -3.2210131 -0.98821014 7.9348111 542 542 1 0 0 1085 1 1085 1 22.47 -1.737 0.687 -3.115 0 -2.4 0 0 1.334 0 -0.998 6.631 -0.06 1.975 1.75 -0.06 0 537 1 67 1081 <> <> <> <> <>
  543 25 28.064482 -17.620306 30.276571 264 " " V "A" 38 -0.50000 -0.50000 "VAL " " N  " "    " 7 0 2F2FFF  ""  0 4.908668 -4.1343203 0.31905168 543 543 1 0 0 1097 1 1097 1 18.34 -18.39 1.228 -6.497 -0.267 0 0 0 11.443 0 -0.51 6.087 -0.5 1.92 1.625 -0.5 0 540 1 68 1093 <> <> <> <> <>
  544 3 28.428625 -16.455378 31.151525 264 " " V "A" 2 0.14000 0.14000 "VAL " " CA " "    " 6 0 A0A0A0  ""  0 5.2470737 -0.64451182 8.6581097 544 544 1 0 0 1098 1 1098 1 18.72 5.067 1.106 3.675 0 -1.544 0 0 -0.655 0 -0.299 5.375 0.14 1.975 1.75 0.14 0 541 1 68 1094 <> <> <> <> <>
  545 2 29.299490 -15.542261 30.366835 264 " " V "A" 2 0.50000 0.50000 "VAL " " C  " "    " 6 0 A0A0A0  ""  0 0.17724438 9.4215355 -0.81995779 545 545 1 0 0 1099 0 1099 1 17.56 14.373 -0.894 -1.108 0 0 0 0 -16.339 0 1.752 5.811 0.5 2.112 1.875 0.5 0 542 1 68 1095 <> <> <> <> <>
  546 15 30.237091 -15.993951 29.739723 264 " " V "A" 75 -0.50000 -0.50000 "VAL " " O  " "    " 8 0 FF5757  ""  0 -2.318007 4.6041794 -3.0387914 546 546 1 0 0 1100 0 1100 1 16.18 -31.597 0.008 -17.233 -0.32 0 0 0 15.158 0 -0.481 5.706 -0.5 1.678 1.48 -0.5 0 543 1 68 1096 <> <> <> <> <>
  547 3 28.988497 -16.957552 32.492161 264 " " V "A" 2 -0.06000 -0.06000 "VAL " " CB " "    " 6 0 A0A0A0  ""  0 -4.1047707 4.5080938 -4.3359799 547 547 1 0 0 1101 1 1101 1 19.56 -1.02 2.111 1.003 0 -1.294 0 0 1.881 0 -0.675 4.468 -0.06 1.975 1.75 -0.06 0 544 1 68 1097 <> <> <> <> <>
  548 3 29.459906 -15.776414 33.426876 264 " " V "A" 2 -0.18000 -0.18000 "VAL " " CG2" "    " 6 0 A0A0A0  ""  0 -2.7434678 -4.6537523 -6.7552218 548 548 1 0 0 1102 3 1102 1 21.6 -2.486 -0.004 1.006 0 -0.924 0 0 3.956 0 0.464 3.555 -0.18 1.975 1.75 -0.18 4.614 545 1 68 1098 <> <> <> <> <>
  549 3 28.023474 -17.932232 33.133343 264 " " V "A" 2 -0.18000 -0.18000 "VAL " " CG1" "    " 6 0 A0A0A0  ""  0 1.5458652 0.13901065 -6.9233499 549 549 1 0 0 1103 3 1103 1 20.61 -4.493 0.297 -0.067 0 -0.583 0 0 4.97 0 -0.259 3.467 -0.18 1.975 1.75 -0.18 2.618 546 1 68 1099 <> <> <> <> <>
  550 3 28.660526 -11.897658 29.892008 265 " " E "A" 2 -0.12000 -0.12000 "GLU " " CB " "    " 6 0 A0A0A0  ""  0 -1.5291544 0.28949803 -0.050992072 550 550 1 0 0 1113 2 1113 1 22 -2.073 0.486 0.278 0 -1.099 0 0 3.36 0 -0.396 4.011 -0.12 1.975 1.75 -0.12 0.623 551 1 69 1109 <> <> <> <> <>
  551 3 29.074846 -10.805864 28.813030 265 " " E "A" 2 -0.22000 -0.22000 "GLU " " CG " "    " 6 0 A0A0A0  ""  0 1.9673456 2.7645607 -6.8687696 551 551 1 0 0 1114 2 1114 1 31.6 -6.427 0.16 -1.098 0 -0.939 0 0 6.427 0 -0.318 3.738 -0.22 1.975 1.75 -0.22 0.748 552 1 69 1110 <> <> <> <> <>
  552 2 28.864883 -9.394219 29.112465 265 " " E "A" 2 0.70000 0.70000 "GLU " " CD " "    " 6 0 A0A0A0  ""  0 3.777957 1.1685842 -2.344151 552 552 1 0 0 1115 0 1115 1 47.68 -21.609 -0.357 3.807 0 0 0 0 23.512 0 2.259 3.415 0.7 2.112 1.875 0.7 9.839 553 1 69 1111 <> <> <> <> <>
  553 15 29.682241 -8.552684 28.652166 265 " " E "A" 75 -0.80000 -0.80000 "GLU " " OE1" "    " 8 0 FF5757  ""  0 -0.73985672 -1.7525131 -1.8826418 553 553 1 0 0 1116 0 1116 1 51.5 23.275 0.212 -13.481 0 0 0 0 -36.736 0 -0.232 2.598 -0.8 1.678 1.48 -0.8 27.621 554 1 69 1112 <> <> <> <> <>
  554 18 27.987202 -9.132998 30.008097 265 " " E "A" 75 -0.80000 -0.80000 "GLU " " OE2" "    " 8 -1 FF5757  ""  0 1.3847805 4.2761526 4.7910995 554 554 1 0 0 1117 0 1117 1 51.44 23.33 0.191 -13.625 -0.007 0 0 0 -36.403 0 -0.734 2.705 -0.8 1.678 1.48 -0.8 17.302 555 1 69 1113 <> <> <> <> <>
  555 25 28.917850 -14.252748 30.406374 265 " " E "A" 38 -0.50000 -0.50000 "GLU " " N  " "    " 7 0 2F2FFF  ""  0 -0.98816538 -5.2859645 -1.7050444 555 555 1 0 0 1118 1 1118 1 18.36 -15.157 0.654 -6.853 -0.004 0 0 0 8.12 0 -0.467 4.881 -0.5 1.92 1.625 -0.5 1.265 547 1 69 1114 <> <> <> <> <>
  556 3 29.515436 -13.209047 29.656389 265 " " E "A" 2 0.14000 0.14000 "GLU " " CA " "    " 6 0 A0A0A0  ""  0 0.084587142 5.7192111 1.2051848 556 556 1 0 0 1119 1 1119 1 21.79 2.724 0.361 2.189 0 -1.511 0 0 1.046 0 -0.432 5.337 0.14 1.975 1.75 0.14 0 548 1 69 1115 <> <> <> <> <>
  557 2 30.971577 -13.092127 30.254425 265 " " E "A" 2 0.50000 0.50000 "GLU " " C  " "    " 6 0 A0A0A0  ""  0 -0.14632832 3.297956 -7.8226318 557 557 1 0 0 1120 0 1120 1 21.73 5.505 0.377 -3.657 0 0 0 0 -13.876 0 4.338 4.901 0.5 2.112 1.875 0.5 0 549 1 69 1116 <> <> <> <> <>
  558 15 31.073587 -13.313349 31.469355 265 " " E "A" 75 -0.50000 -0.50000 "GLU " " O  " "    " 8 0 FF5757  ""  0 7.2878985 1.7023387 -5.3958588 558 558 1 0 0 1121 0 1121 1 20.53 -20.166 0.003 -10.902 -0.046 0 0 0 9.36 0 -0.054 3.451 -0.5 1.678 1.48 -0.5 8.755 550 1 69 1117 <> <> <> <> <>
  559 25 31.951397 -12.765209 29.417278 266 " " G "A" 38 -0.50000 -0.50000 "GLY " " N  " "    " 7 0 2F2FFF  ""  0 2.8067393 3.2489922 5.3301277 559 559 1 0 0 1128 1 1128 1 22.37 -4.692 0.104 -0.16 -0.124 0 0 0 3.214 0 1.337 4.672 -0.5 1.92 1.625 -0.5 0 556 1 70 1124 <> <> <> <> <>
  560 3 33.346268 -12.736201 29.781143 266 " " G "A" 2 0.08000 0.08000 "GLY " " CA " "    " 6 0 A0A0A0  ""  0 0.51517951 -3.1494696 1.8003831 560 560 1 0 0 1129 2 1129 1 24.21 0.33 -0.307 2.777 0 -1.045 0 0 4.109 0 -0.309 3.626 0.08 1.975 1.75 0.08 0.499 557 1 70 1125 <> <> <> <> <>
  561 2 34.030857 -14.077052 29.732967 266 " " G "A" 2 0.50000 0.50000 "GLY " " C  " "    " 6 0 A0A0A0  ""  0 -3.583638 -3.5993359 4.8893023 561 561 1 0 0 1130 0 1130 1 25.63 -0.484 -0.055 -10.595 0 0 0 0 -10.194 0 0.139 3.788 0.5 2.112 1.875 0.5 1.078 558 1 70 1126 <> <> <> <> <>
  562 15 35.193768 -14.115871 29.442400 266 " " G "A" 75 -0.50000 -0.50000 "GLY " " O  " "    " 8 0 FF5757  ""  0 3.218117 0.86126101 -2.528084 562 562 1 0 0 1131 0 1131 1 28.84 -16.335 0.008 -9.355 0 0 0 0 6.464 0 0.508 2.618 -0.5 1.678 1.48 -0.5 29.289 559 1 70 1127 <> <> <> <> <>
  563 3 32.976795 -17.341993 31.052372 267 " " E "A" 2 -0.12000 -0.12000 "GLU " " CB " "    " 6 0 A0A0A0  ""  0 5.9578824 2.8135231 -5.2064915 563 563 1 0 0 1135 2 1135 1 24.61 -0.668 2.907 2.807 0 -1.366 0 0 1.847 0 0.086 4.177 -0.12 1.975 1.75 -0.12 0 564 1 71 1131 <> <> <> <> <>
  564 3 32.986778 -16.782776 32.459068 267 " " E "A" 2 -0.22000 -0.22000 "GLU " " CG " "    " 6 0 A0A0A0  ""  0 -5.3499918 5.0379 9.4883995 564 564 1 0 0 1136 2 1136 1 32.3 -4.368 1.092 -1.112 0 -0.976 0 0 3.31 0 -0.17 3.671 -0.22 1.975 1.75 -0.22 0.499 565 1 71 1132 <> <> <> <> <>
  565 2 34.308666 -17.071432 33.208504 267 " " E "A" 2 0.70000 0.70000 "GLU " " CD " "    " 6 0 A0A0A0  ""  0 -3.5713882 1.8572335 0.17252304 565 565 1 0 0 1137 0 1137 1 40.13 -21.925 -0.346 1.739 0 0 0 0 24.081 0 -0.072 2.965 0.7 2.112 1.875 0.7 16.848 566 1 71 1133 <> <> <> <> <>
  566 15 34.333202 -18.238520 33.729603 267 " " E "A" 75 -0.80000 -0.80000 "GLU " " OE1" "    " 8 0 FF5757  ""  0 -1.5894477 6.3070269 8.3049898 566 566 1 0 0 1138 0 1138 1 40.56 22.185 0.087 -12.585 0 0 0 0 -36.51 0 1.653 2.414 -0.8 1.678 1.48 -0.8 32.416 567 1 71 1134 <> <> <> <> <>
  567 18 35.161842 -16.225464 33.419796 267 " " E "A" 75 -0.80000 -0.80000 "GLU " " OE2" "    " 8 -1 FF5757  ""  0 4.2732072 1.2983115 -3.0827088 567 567 1 0 0 1139 0 1139 1 46.16 22.623 0.077 -14.789 0 0 0 0 -37.226 0 -0.264 2.282 -0.8 1.678 1.48 -0.8 42.005 568 1 71 1135 <> <> <> <> <>
  568 25 33.297108 -15.144676 30.030094 267 " " E "A" 38 -0.50000 -0.50000 "GLU " " N  " "    " 7 0 2F2FFF  ""  0 1.9556336 1.5886891 5.045114 568 568 1 0 0 1140 1 1140 1 25.26 -9.533 2.037 -3.217 -0.154 0 0 0 2.384 0 2.049 4.783 -0.5 1.92 1.625 -0.5 0 560 1 71 1136 <> <> <> <> <>
  569 3 33.786201 -16.490412 30.060394 267 " " E "A" 2 0.14000 0.14000 "GLU " " CA " "    " 6 0 A0A0A0  ""  0 4.2472253 -3.763334 -0.18846065 569 569 1 0 0 1141 1 1141 1 23.8 1.216 2.183 5.207 0 -0.992 0 0 2.893 0 -0.093 4.488 0.14 1.975 1.75 0.14 0 561 1 71 1137 <> <> <> <> <>
  570 2 33.515392 -17.036072 28.544916 267 " " E "A" 2 0.50000 0.50000 "GLU " " C  " "    " 6 0 A0A0A0  ""  0 1.685405 -8.8710375 0.044178799 570 570 1 0 0 1142 0 1142 1 21.87 6.876 0.255 -6.239 0 0 0 0 -13.128 0 -0.242 4.902 0.5 2.112 1.875 0.5 0 562 1 71 1138 <> <> <> <> <>
  571 15 34.439804 -17.078665 27.783278 267 " " E "A" 75 -0.50000 -0.50000 "GLU " " O  " "    " 8 0 FF5757  ""  0 5.6979666 -1.802194 -2.0940814 571 571 1 0 0 1143 0 1143 1 23.48 -21.145 0.021 -9.624 0 0 0 0 11.589 0 -0.089 3.672 -0.5 1.678 1.48 -0.5 7.609 563 1 71 1139 <> <> <> <> <>
  572 3 31.823442 -18.181995 27.165329 268 " " E "A" 2 0.14000 0.14000 "GLU " " CA " "    " 6 0 A0A0A0  ""  0 -0.67846662 -5.1337409 -6.8331733 572 572 1 0 0 1150 1 1150 1 19.65 3.019 1.966 1.872 0 -2.407 0 0 -0.201 0 -0.505 6.516 0.14 1.975 1.75 0.14 0 570 1 72 1146 <> <> <> <> <>
  573 2 31.208206 -17.348999 25.989731 268 " " E "A" 2 0.50000 0.50000 "GLU " " C  " "    " 6 0 A0A0A0  ""  0 -5.0059505 4.0383868 -2.0375869 573 573 1 0 0 1151 0 1151 1 18.24 12.236 -0.246 -7.115 0 0 0 0 -18.436 0 -0.67 6.58 0.5 2.112 1.875 0.5 0 571 1 72 1147 <> <> <> <> <>
  574 15 31.050507 -17.908230 24.932182 268 " " E "A" 75 -0.50000 -0.50000 "GLU " " O  " "    " 8 0 FF5757  ""  0 0.57031715 1.3363163 -0.41628364 574 574 1 0 0 1152 0 1152 1 17.7 -29.171 0.004 -11.949 -0.114 0 0 0 18.182 0 -0.851 5.716 -0.5 1.678 1.48 -0.5 0 572 1 72 1148 <> <> <> <> <>
  575 3 30.751389 -19.235676 27.545429 268 " " E "A" 2 -0.12000 -0.12000 "GLU " " CB " "    " 6 0 A0A0A0  ""  0 -2.9308989 0.78982311 0.75864661 575 575 1 0 0 1153 2 1153 1 19.65 -2.849 3.134 0.439 0 -2.891 0 0 3.94 0 -0.895 6.089 -0.12 1.975 1.75 -0.12 0 573 1 72 1149 <> <> <> <> <>
  576 3 31.276344 -20.252842 28.573082 268 " " E "A" 2 -0.22000 -0.22000 "GLU " " CG " "    " 6 0 A0A0A0  ""  0 0.87686187 -7.522418 0.87290126 576 576 1 0 0 1154 2 1154 1 24.33 -7.967 1.38 -1.933 0 -2.082 0 0 7.431 0 -0.695 5.257 -0.22 1.975 1.75 -0.22 0 574 1 72 1150 <> <> <> <> <>
  577 2 30.937557 -20.108053 30.043528 268 " " E "A" 2 0.70000 0.70000 "GLU " " CD " "    " 6 0 A0A0A0  ""  0 -1.0822482 -0.76789081 -3.2719142 577 577 1 0 0 1155 0 1155 1 33.28 -16.258 -0.156 1.466 0 0 0 0 18.932 0 -1.052 4.342 0.7 2.112 1.875 0.7 0.27 575 1 72 1151 <> <> <> <> <>
  578 15 29.832071 -19.627283 30.357571 268 " " E "A" 75 -0.80000 -0.80000 "GLU " " OE1" "    " 8 0 FF5757  ""  0 1.5885508 4.1544595 4.696105 578 578 1 0 0 1156 0 1156 1 38.82 15.247 0.151 -13.21 -0.265 0 0 0 -27.774 0 -0.568 4.179 -0.8 1.678 1.48 -0.8 0.625 576 1 72 1152 <> <> <> <> <>
  579 18 31.620865 -20.743198 30.861622 268 " " E "A" 75 -0.80000 -0.80000 "GLU " " OE2" "    " 8 -1 FF5757  ""  0 4.3584471 -1.1928664 -1.9743034 579 579 1 0 0 1157 0 1157 1 38.63 17.868 0.152 -13.648 -0.018 0 0 0 -30.755 0 -0.896 2.866 -0.8 1.678 1.48 -0.8 20.846 577 1 72 1153 <> <> <> <> <>
  580 25 32.210011 -17.290548 28.241602 268 " " E "A" 38 -0.50000 -0.50000 "GLU " " N  " "    " 7 0 2F2FFF  ""  0 -1.3323388 -4.253037 -9.1397629 580 580 1 0 0 1158 1 1158 1 20.93 -14.998 2.577 -3.963 -0.123 0 0 0 7.747 0 0.833 6.036 -0.5 1.92 1.625 -0.5 0 569 1 72 1154 <> <> <> <> <>
  581 2 27.633959 -15.397193 27.083735 269 " " Y "A" 2 -0.11500 -0.11500 "TYR " " CD2" "    " 6 0 A0A0A0  ""  2 2.9100084 -3.1573412 -6.6655784 581 581 1 0 0 1165 1 1165 1 16.69 -5.171 0.148 8.04 0 -1.367 0 0 4.626 0 9.803 7.313 -0.115 2.002 1.775 -0.115 0 585 1 73 1161 <> <> <> <> <>
  582 2 26.640669 -12.761870 26.797405 269 " " Y "A" 2 -0.11500 -0.11500 "TYR " " CE1" "    " 6 0 A0A0A0  ""  2 -1.9158161 2.7863111 1.3213785 582 582 1 0 0 1166 1 1166 1 16.18 -6.539 0.122 -2.397 0 -1.346 0 0 5.629 0 -0.263 5.767 -0.115 2.002 1.775 -0.115 0 586 1 73 1162 <> <> <> <> <>
  583 2 26.742582 -14.900845 28.019743 269 " " Y "A" 2 -0.11500 -0.11500 "TYR " " CE2" "    " 6 0 A0A0A0  ""  2 6.29318 -5.3257527 1.63223 583 583 1 0 0 1167 1 1167 1 16.39 -6.71 0.213 -0.847 0 -1.304 0 0 5.567 0 1.387 6.412 -0.115 2.002 1.775 -0.115 0 587 1 73 1163 <> <> <> <> <>
  584 2 26.345751 -13.533152 27.954050 269 " " Y "A" 2 0.15000 0.15000 "TYR " " CZ " "    " 6 0 A0A0A0  ""  2 4.9266014 -3.2969968 -0.45441815 584 584 1 0 0 1168 0 1168 1 17.05 6.302 0.286 -2.986 0 -1.302 0 0 -8.176 0 -0.097 5.64 0.15 2.002 1.775 0.15 0 588 1 73 1164 <> <> <> <> <>
  585 16 25.572405 -13.036610 28.952614 269 " " Y "A" 75 -0.58500 -0.58500 "TYR " " OH " "    " 8 0 FF5757  ""  2 -0.44201952 0.76112324 2.9287901 585 585 1 0 0 1169 1 1169 1 19.38 -26.405 0.161 -4.34 -0.004 0 0 0 22.915 0 -1.006 3.562 -0.585 1.739 1.535 -0.585 12.99 589 1 73 1165 <> <> <> <> <>
  586 25 30.977474 -16.026964 26.182991 269 " " Y "A" 38 -0.50000 -0.50000 "TYR " " N  " "    " 7 0 2F2FFF  ""  2 1.0573369 0.38205087 13.64146 586 586 1 0 0 1170 1 1170 1 15.76 -13.185 0.768 -2.083 -0.091 0 0 0 10.759 0 -0.335 6.544 -0.5 1.92 1.625 -0.5 0 578 1 73 1166 <> <> <> <> <>
  587 3 30.528082 -15.047206 25.171133 269 " " Y "A" 2 0.14000 0.14000 "TYR " " CA " "    " 6 0 A0A0A0  ""  2 1.994239 5.9288435 2.619791 587 587 1 0 0 1171 1 1171 1 16.43 3.862 0.558 0.073 0 -2.643 0 0 -1.137 0 -0.567 7.148 0.14 1.975 1.75 0.14 0 579 1 73 1167 <> <> <> <> <>
  588 2 31.028107 -13.665496 25.584866 269 " " Y "A" 2 0.50000 0.50000 "TYR " " C  " "    " 6 0 A0A0A0  ""  2 -1.5060232 0.23617011 -4.557312 588 588 1 0 0 1172 0 1172 1 17.27 6.653 -0.043 -11.614 0 0 0 0 -18.835 0 0.611 6.144 0.5 2.112 1.875 0.5 0 580 1 73 1168 <> <> <> <> <>
  589 15 31.505535 -13.415892 26.673794 269 " " Y "A" 75 -0.50000 -0.50000 "TYR " " O  " "    " 8 0 FF5757  ""  2 1.7512157 3.4662082 3.5593843 589 589 1 0 0 1173 0 1173 1 17.51 -29.06 0.143 -12.847 -0.118 0 0 0 16.002 0 0.186 4.833 -0.5 1.678 1.48 -0.5 0 581 1 73 1169 <> <> <> <> <>
  590 3 28.966888 -15.157253 24.951935 269 " " Y "A" 2 -0.00500 -0.00500 "TYR " " CB " "    " 6 0 A0A0A0  ""  2 2.5770261 -6.4704285 -5.0061903 590 590 1 0 0 1174 2 1174 1 13.4 -0.17 1.033 -2.816 0 -3.072 0 0 0.311 0 -0.919 7.593 -0.005 1.975 1.75 -0.005 0 582 1 73 1170 <> <> <> <> <>
  591 2 28.084976 -14.594990 26.030119 269 " " Y "A" 2 -0.11500 -0.11500 "TYR " " CG " "    " 6 0 A0A0A0  ""  2 -1.4775298 -0.96001029 0.01860421 591 591 1 0 0 1175 0 1175 1 15.63 -3.096 -0.361 1.242 0 -1.389 0 0 4.197 0 1.891 7.772 -0.115 2.002 1.775 -0.115 0 583 1 73 1171 <> <> <> <> <>
  592 2 27.531898 -13.275882 25.851772 269 " " Y "A" 2 -0.11500 -0.11500 "TYR " " CD1" "    " 6 0 A0A0A0  ""  2 3.0761814 12.76883 6.0567698 592 592 1 0 0 1176 1 1176 1 11.91 -5.061 0.081 -0.798 0 -1.305 0 0 4.712 0 0.774 7.093 -0.115 2.002 1.775 -0.115 0 584 1 73 1172 <> <> <> <> <>
  593 3 32.453972 -10.903055 24.416119 270 " " T "A" 2 0.20500 0.20500 "THR " " CB " "    " 6 0 A0A0A0  ""  2 -7.7975535 3.6459167 4.0302343 593 593 1 0 0 1186 1 1186 1 20.4 4.951 0.379 -0.51 0 -1.287 0 -0.161 -3.875 0 -0.518 4.128 0.205 1.975 1.75 0.205 0.125 594 1 74 1182 <> <> <> <> <>
  594 16 32.802513 -9.549700 24.623714 270 " " T "A" 75 -0.68300 -0.68300 "THR " " OG1" "    " 8 0 FF5757  ""  2 4.5280113 2.7554951 -8.2075901 594 594 1 0 0 1187 1 1187 1 29.89 -17.176 -0.995 -0.183 -0.012 0 0 -0.161 18.352 0 -0.191 2.882 -0.683 1.766 1.56 -0.683 24.443 595 1 74 1183 <> <> <> <> <>
  595 3 32.898396 -11.260060 22.965397 270 " " T "A" 2 -0.18000 -0.18000 "THR " " CG2" "    " 6 0 A0A0A0  ""  2 0.86064315 -0.7308023 -1.7940907 595 595 1 0 0 1188 3 1188 1 17.23 -6.626 -0.47 -0.975 0 -1.274 0 -0.161 6.456 0 1.099 3.837 -0.18 1.975 1.75 -0.18 0.873 596 1 74 1184 <> <> <> <> <>
  596 25 30.798738 -12.702207 24.643848 270 " " T "A" 38 -0.50000 -0.50000 "THR " " N  " "    " 7 0 2F2FFF  ""  2 -0.43200704 0.034158532 -4.1429319 596 596 1 0 0 1189 1 1189 1 16.67 -15.074 1.079 -3.054 -0.117 0 0 -0.161 11.285 0 -0.066 6.086 -0.5 1.92 1.625 -0.5 0 590 1 74 1185 <> <> <> <> <>
  597 3 31.004221 -11.333848 24.766619 270 " " T "A" 2 0.14000 0.14000 "THR " " CA " "    " 6 0 A0A0A0  ""  2 1.594604 -3.1741388 5.0512867 597 597 1 0 0 1190 1 1190 1 18.69 6.201 -0.537 0.985 0 -1.699 0 -0.161 -2.488 0 -0.332 5.402 0.14 1.975 1.75 0.14 0 591 1 74 1186 <> <> <> <> <>
  598 2 29.835835 -10.601886 24.091991 270 " " T "A" 2 0.50000 0.50000 "THR " " C  " "    " 6 0 A0A0A0  ""  2 0.085852228 0.13263975 -1.6873109 598 598 1 0 0 1191 0 1191 1 18.25 16.537 -1.93 -2.858 0 0 0 -0.161 -19.458 0 2.154 5.907 0.5 2.112 1.875 0.5 0 592 1 74 1187 <> <> <> <> <>
  599 15 29.122791 -11.111153 23.174545 270 " " T "A" 75 -0.50000 -0.50000 "THR " " O  " "    " 8 0 FF5757  ""  2 3.1103752 5.6219602 0.19776461 599 599 1 0 0 1192 0 1192 1 16.85 -31.776 0.024 -9.57 -0.123 0 0 -0.161 21.877 0 0.588 6.043 -0.5 1.678 1.48 -0.5 0 593 1 74 1188 <> <> <> <> <>
  600 16 22.030472 -7.358208 22.368916 271 " " Y "A" 75 -0.58500 -0.58500 "TYR " " OH " "    " 8 0 FF5757  ""  2 4.1791186 9.6793327 8.2646198 600 600 1 0 0 1200 1 1200 1 17.12 -38.887 0.149 -4.341 -0.195 0 -0.06 0 35.533 0 -0.881 6.303 -0.585 1.739 1.535 -0.585 0 608 1 75 1196 <> <> <> <> <>
  601 25 29.570097 -9.370563 24.556957 271 " " Y "A" 38 -0.50000 -0.50000 "TYR " " N  " "    " 7 0 2F2FFF  ""  2 8.5511198 -4.8538761 3.3190536 601 601 1 0 0 1201 1 1201 1 15.58 -10.194 0.93 1.278 -0.012 0 0 0 11.197 0 -0.644 4.876 -0.5 1.92 1.625 -0.5 0 597 1 75 1197 <> <> <> <> <>
  602 3 28.432833 -8.552630 24.165812 271 " " Y "A" 2 0.14000 0.14000 "TYR " " CA " "    " 6 0 A0A0A0  ""  2 -4.8883719 3.0286663 -2.9007766 602 602 1 0 0 1202 1 1202 1 17.84 5.082 0.481 2.667 0 -1.772 0 0 -0.763 0 -0.361 5.731 0.14 1.975 1.75 0.14 0 598 1 75 1198 <> <> <> <> <>
  603 2 28.660221 -7.108244 24.587250 271 " " Y "A" 2 0.50000 0.50000 "TYR " " C  " "    " 6 0 A0A0A0  ""  2 -5.4508266 1.6454886 2.649471 603 603 1 0 0 1203 0 1203 1 18.39 14.992 -0.475 -7.338 0 0 0 0 -22.178 0 0.323 4.625 0.5 2.112 1.875 0.5 0 599 1 75 1199 <> <> <> <> <>
  604 15 29.228060 -6.878170 25.645071 271 " " Y "A" 75 -0.50000 -0.50000 "TYR " " O  " "    " 8 0 FF5757  ""  2 -3.0414917 -7.1135917 1.8666577 604 604 1 0 0 1204 0 1204 1 18.75 -29.913 0.045 -10.471 -0.007 0 0 0 18.779 0 0.625 2.999 -0.5 1.678 1.48 -0.5 21.993 600 1 75 1200 <> <> <> <> <>
  605 3 27.017729 -8.956128 24.735634 271 " " Y "A" 2 -0.00500 -0.00500 "TYR " " CB " "    " 6 0 A0A0A0  ""  2 1.8573409 0.84908372 -8.0215483 605 605 1 0 0 1205 2 1205 1 16.78 -0.218 1.194 -1.674 0 -2.121 -0.06 0 0.334 0 -0.804 5.719 -0.005 1.975 1.75 -0.005 0 601 1 75 1201 <> <> <> <> <>
  606 2 25.717274 -8.401103 24.090628 271 " " Y "A" 2 -0.11500 -0.11500 "TYR " " CG " "    " 6 0 A0A0A0  ""  2 1.8386334 6.7216721 0.29202408 606 606 1 0 0 1206 0 1206 1 16.13 -4.515 -0.294 -0.22 0 -0.962 -0.06 0 5.073 0 0.539 6.513 -0.115 2.002 1.775 -0.115 0 602 1 75 1202 <> <> <> <> <>
  607 2 25.647104 -8.056535 22.745159 271 " " Y "A" 2 -0.11500 -0.11500 "TYR " " CD1" "    " 6 0 A0A0A0  ""  2 3.5874126 -10.82433 -2.1006839 607 607 1 0 0 1207 1 1207 1 13.8 -6.705 0.172 -1.752 0 -1.146 -0.06 0 5.976 0 0.012 7.29 -0.115 2.002 1.775 -0.115 0 603 1 75 1203 <> <> <> <> <>
  608 2 24.530468 -8.346785 24.810049 271 " " Y "A" 2 -0.11500 -0.11500 "TYR " " CD2" "    " 6 0 A0A0A0  ""  2 -1.0919555 0.97902793 2.7667892 608 608 1 0 0 1208 1 1208 1 13.82 -6.831 0.163 -1.283 0 -0.759 -0.06 0 6.011 0 0.192 5.077 -0.115 2.002 1.775 -0.115 0 604 1 75 1204 <> <> <> <> <>
  609 2 24.407469 -7.667508 22.168951 271 " " Y "A" 2 -0.11500 -0.11500 "TYR " " CE1" "    " 6 0 A0A0A0  ""  2 -2.0026605 -7.3962154 -3.6369867 609 609 1 0 0 1209 1 1209 1 9.91 -8.231 0.198 -2.3 0 -1.356 -0.06 0 7.136 0 0.013 7.431 -0.115 2.002 1.775 -0.115 0 605 1 75 1205 <> <> <> <> <>
  610 2 23.344471 -7.906447 24.229099 271 " " Y "A" 2 -0.11500 -0.11500 "TYR " " CE2" "    " 6 0 A0A0A0  ""  2 6.1150012 -0.77190518 2.8890107 610 610 1 0 0 1210 1 1210 1 10.52 -8.617 0.226 -2.17 0 -0.965 -0.06 0 7.225 0 0.02 5.275 -0.115 2.002 1.775 -0.115 0 606 1 75 1206 <> <> <> <> <>
  611 2 23.197685 -7.647965 22.881025 271 " " Y "A" 2 0.15000 0.15000 "TYR " " CZ " "    " 6 0 A0A0A0  ""  2 -0.00016537076 0.36143845 1.3385853 611 611 1 0 0 1211 0 1211 1 13.41 8.998 0.292 -1.85 0 -1.314 -0.06 0 -10.38 0 0.615 6.865 0.15 2.002 1.775 0.15 0 607 1 75 1207 <> <> <> <> <>
  612 25 28.179682 -6.208411 23.691938 272 " " D "A" 38 -0.50000 -0.50000 "ASP " " N  " "    " 7 0 2F2FFF  ""  0 3.2033329 -1.5550836 -2.0309632 612 612 1 0 0 1221 1 1221 1 18.15 -17.59 -0.62 -2.758 -0.095 0 0 0 14.463 0 1.084 4.965 -0.5 1.92 1.625 -0.5 0 609 1 76 1217 <> <> <> <> <>
  613 3 28.212667 -4.784695 23.981073 272 " " D "A" 2 0.14000 0.14000 "ASP " " CA " "    " 6 0 A0A0A0  ""  0 9.8756561 2.8672147 6.8796592 613 613 1 0 0 1222 1 1222 1 18.12 4.93 -1.387 3.829 0 -0.959 0 0 0.882 0 0.364 4.229 0.14 1.975 1.75 0.14 0 610 1 76 1218 <> <> <> <> <>
  614 2 26.811699 -4.241381 23.668280 272 " " D "A" 2 0.50000 0.50000 "ASP " " C  " "    " 6 0 A0A0A0  ""  0 8.1887255 1.199339 -3.2784669 614 614 1 0 0 1223 0 1223 1 17.9 16.189 -1.368 -4.166 0 0 0 0 -24.337 0 5.35 4.533 0.5 2.112 1.875 0.5 0.539 611 1 76 1219 <> <> <> <> <>
  615 15 26.173210 -3.691682 24.558882 272 " " D "A" 75 -0.50000 -0.50000 "ASP " " O  " "    " 8 0 FF5757  ""  0 -7.8750591 -5.6923614 7.0806861 615 615 1 0 0 1224 0 1224 1 18.46 -32.723 0.035 -8.62 -0.026 0 0 0 20.666 0 3.428 3.155 -0.5 1.678 1.48 -0.5 15.218 612 1 76 1220 <> <> <> <> <>
  616 3 29.336262 -4.067738 23.249746 272 " " D "A" 2 -0.22000 -0.22000 "ASP " " CB " "    " 6 0 A0A0A0  ""  0 -1.4069496 0.33323035 2.425096 616 616 1 0 0 1225 2 1225 1 16.18 -10.137 -0.343 -5.253 0 -0.878 0 0 6.271 0 -0.166 3.517 -0.22 1.975 1.75 -0.22 1.122 613 1 76 1221 <> <> <> <> <>
  617 2 29.321178 -2.558309 23.345211 272 " " D "A" 2 0.70000 0.70000 "ASP " " CG " "    " 6 0 A0A0A0  ""  0 5.6701374 -2.3260348 -2.2504768 617 617 1 0 0 1226 0 1226 1 20.93 -23.763 -1.967 -0.13 0 0 0 0 24.812 0 0.788 3.797 0.7 2.112 1.875 0.7 3.639 614 1 76 1222 <> <> <> <> <>
  618 15 29.692291 -1.929910 22.388947 272 " " D "A" 75 -0.80000 -0.80000 "ASP " " OD1" "    " 8 0 FF5757  ""  0 2.732177 -0.78553694 2.9221854 618 618 1 0 0 1227 0 1227 1 18.01 20.682 0.103 -10.914 -0.698 0 0 0 -33.846 0 2.845 4.544 -0.8 1.678 1.48 -0.8 0 615 1 76 1223 <> <> <> <> <>
  619 18 28.919817 -2.020348 24.417713 272 " " D "A" 75 -0.80000 -0.80000 "ASP " " OD2" "    " 8 -1 FF5757  ""  0 0.9315908 1.7557719 2.3660336 619 619 1 0 0 1228 0 1228 1 20.61 24.698 0.067 -14.165 -0.016 0 0 0 -38.183 0 -0.731 2.624 -0.8 1.678 1.48 -0.8 29.601 616 1 76 1224 <> <> <> <> <>
  620 3 24.896706 -2.363196 21.994923 273 " " N "A" 2 -0.12000 -0.12000 "ASN " " CB " "    " 6 0 A0A0A0  ""  0 5.2033701 7.6584353 -2.8512688 620 620 1 0 0 1233 2 1233 1 21.05 -7.032 -0.064 -3.207 0 -1.146 -0.019 -0.021 4.283 0 0.792 3.957 -0.12 1.975 1.75 -0.12 1.247 621 1 77 1229 <> <> <> <> <>
  621 2 23.541286 -1.867074 22.404846 273 " " N "A" 2 0.50000 0.50000 "ASN " " CG " "    " 6 0 A0A0A0  ""  0 -3.1925817 -1.8550713 -0.66144168 621 621 1 0 0 1234 0 1234 1 30.17 23.172 -0.839 -13.205 0 0 -0.019 -0.021 -35.248 0 -0.251 3.614 0.5 2.112 1.875 0.5 9.165 622 1 77 1230 "Flip"  <> <> <> <>
  622 15 23.223146 -1.719746 23.572426 273 " " N "A" 75 -0.50000 -0.50000 "ASN " " OD1" "    " 8 0 FF5757  ""  0 -2.379513 -1.8412044 4.3847604 622 622 1 0 0 1235 0 1235 1 40.27 -43.729 0.309 -8.788 -0.025 0 -0.019 -0.021 35.688 0 -0.992 2.982 -0.5 1.678 1.48 -0.5 3.961 623 1 77 1231 <> <> <> <> <>
  623 25 22.685366 -1.626142 21.430174 273 " " N "A" 38 -0.76000 -0.76000 "ASN " " ND2" "    " 7 0 2F2FFF  ""  0 -6.9253011 0.67715788 3.8246496 623 623 1 0 0 1236 2 1236 1 30.63 -37.346 -0.599 -8.884 -0.01 0 -0.019 -0.021 29.658 0 -0.548 2.85 -0.76 1.92 1.625 -0.76 36.797 624 1 77 1232 <> <> <> <> <>
  624 25 26.384220 -4.363267 22.435472 273 " " N "A" 38 -0.50000 -0.50000 "ASN " " N  " "    " 7 0 2F2FFF  ""  0 -6.2066498 10.68576 0.72551519 624 624 1 0 0 1237 1 1237 1 17.06 -20.181 0.216 -0.658 -0.008 0 0 -0.021 18.181 0 1.154 5.441 -0.5 1.92 1.625 -0.5 0 617 1 77 1233 <> <> <> <> <>
  625 3 25.028093 -3.895567 22.042555 273 " " N "A" 2 0.14000 0.14000 "ASN " " CA " "    " 6 0 A0A0A0  ""  0 2.9480727 -2.8221016 5.9095321 625 625 1 0 0 1238 1 1238 1 19.01 5.977 0.002 2.392 0 -1.398 0 -0.021 -1.722 0 -0.446 5.541 0.14 1.975 1.75 0.14 0 618 1 77 1234 <> <> <> <> <>
  626 2 24.477098 -4.515821 20.728371 273 " " N "A" 2 0.50000 0.50000 "ASN " " C  " "    " 6 0 A0A0A0  ""  0 7.3436193 -3.6263697 -2.4590549 626 626 1 0 0 1239 0 1239 1 17.51 13.408 0.319 -15.634 0 0 0 -0.021 -29.051 0 -0.288 5.73 0.5 2.112 1.875 0.5 0 619 1 77 1235 <> <> <> <> <>
  627 15 23.306580 -4.911746 20.808151 273 " " N "A" 75 -0.50000 -0.50000 "ASN " " O  " "    " 8 0 FF5757  ""  0 1.9102896 0.48688039 3.9385507 627 627 1 0 0 1240 0 1240 1 17.08 -38.719 0.032 -9.18 -0.105 0 0 -0.021 29.376 0 0.258 4.541 -0.5 1.678 1.48 -0.5 0.73 620 1 77 1236 <> <> <> <> <>
  628 2 23.950165 -1.800632 17.711071 274 " " E "A" 2 0.70000 0.70000 "GLU " " CD " "    " 6 0 A0A0A0  ""  0 0.50612962 4.2423468 1.3250166 628 628 1 0 0 1247 0 1247 1 38.46 -20.391 0.189 1.425 0 0 0 0 21.965 0 -0.338 3.256 0.7 2.112 1.875 0.7 17.387 631 1 78 1243 <> <> <> <> <>
  629 15 23.243824 -1.824661 16.668945 274 " " E "A" 75 -0.80000 -0.80000 "GLU " " OE1" "    " 8 0 FF5757  ""  0 1.1165651 -0.91096056 3.288512 629 629 1 0 0 1248 0 1248 1 41.24 20.39 0.111 -14.104 0 0 0 0 -34.362 0 -0.242 2.426 -0.8 1.678 1.48 -0.8 37.731 632 1 78 1244 <> <> <> <> <>
  630 18 23.562572 -1.236428 18.768736 274 " " E "A" 75 -0.80000 -0.80000 "GLU " " OE2" "    " 8 -1 FF5757  ""  0 0.60146278 -4.7026939 2.2666221 630 630 1 0 0 1249 0 1249 1 40.41 21.431 0.126 -12.58 0 0 0 0 -34.152 0 0.015 2.727 -0.8 1.678 1.48 -0.8 20.95 633 1 78 1245 <> <> <> <> <>
  631 25 25.292681 -4.612084 19.668964 274 " " E "A" 38 -0.50000 -0.50000 "GLU " " N  " "    " 7 0 2F2FFF  ""  0 3.0676701 -3.7671773 2.2307384 631 631 1 0 0 1250 1 1250 1 16.43 -24.204 1.81 -1.701 -0.359 0 0 0 20.249 0 0.802 6.112 -0.5 1.92 1.625 -0.5 0 625 1 78 1246 <> <> <> <> <>
  632 3 24.731215 -4.835439 18.273743 274 " " E "A" 2 0.14000 0.14000 "GLU " " CA " "    " 6 0 A0A0A0  ""  0 4.7554674 1.3327891 -0.15390643 632 632 1 0 0 1251 1 1251 1 17.69 5.276 2.349 1.711 0 -1.832 0 0 -3.444 0 -0.638 6.19 0.14 1.975 1.75 0.14 0 626 1 78 1247 <> <> <> <> <>
  633 2 24.909580 -6.305048 17.858004 274 " " E "A" 2 0.50000 0.50000 "GLU " " C  " "    " 6 0 A0A0A0  ""  0 -4.2566805 -6.087008 -2.1989763 633 633 1 0 0 1252 0 1252 1 14.89 18.303 0.187 -10.772 0 0 0 0 -28.766 0 -0.495 6.433 0.5 2.112 1.875 0.5 0 627 1 78 1248 <> <> <> <> <>
  634 15 24.231239 -6.783140 16.917177 274 " " E "A" 75 -0.50000 -0.50000 "GLU " " O  " "    " 8 0 FF5757  ""  0 -1.4815477 -2.7053332 -4.368618 634 634 1 0 0 1253 0 1253 1 13.47 -36.231 0.009 -9.248 -0.124 0 0 0 28.093 0 -0.996 5.007 -0.5 1.678 1.48 -0.5 1.042 628 1 78 1249 <> <> <> <> <>
  635 3 25.387672 -3.862659 17.225464 274 " " E "A" 2 -0.12000 -0.12000 "GLU " " CB " "    " 6 0 A0A0A0  ""  0 -2.0542355 2.1062322 0.32800463 635 635 1 0 0 1254 2 1254 1 18.99 -4.028 3.235 3.212 0 -1.62 0 0 5.972 0 -0.347 4.832 -0.12 1.975 1.75 -0.12 0 629 1 78 1250 <> <> <> <> <>
  636 3 25.403170 -2.303519 17.458487 274 " " E "A" 2 -0.22000 -0.22000 "GLU " " CG " "    " 6 0 A0A0A0  ""  0 -2.7172565 -0.82484454 0.69442898 636 636 1 0 0 1255 2 1255 1 29.94 -12.037 1.371 -0.277 0 -1.117 0 0 11.948 0 -0.441 3.94 -0.22 1.975 1.75 -0.22 0.249 630 1 78 1251 <> <> <> <> <>
  637 2 29.744755 -5.582952 16.480997 275 " " F "A" 2 -0.11500 -0.11500 "PHE " " CE1" "    " 6 0 A0A0A0  ""  2 -2.8953278 6.0051618 11.640315 637 637 1 0 0 1262 1 1262 1 21.03 -6.134 0.099 0.403 0 -0.397 0 0 6.345 0 0.489 3.681 -0.115 2.002 1.775 -0.115 7.474 642 1 79 1258 <> <> <> <> <>
  638 2 30.840275 -7.662456 17.191820 275 " " F "A" 2 -0.11500 -0.11500 "PHE " " CE2" "    " 6 0 A0A0A0  ""  2 -2.4443741 -0.80782789 2.5459158 638 638 1 0 0 1263 1 1263 1 22.7 -6.045 0.114 0.251 0 -0.318 0 0 5.984 0 0.515 3.492 -0.115 2.002 1.775 -0.115 7.601 643 1 79 1259 <> <> <> <> <>
  639 2 30.882402 -6.284991 16.785337 275 " " F "A" 2 -0.11500 -0.11500 "PHE " " CZ " "    " 6 0 A0A0A0  ""  2 1.7160234 3.211529 -1.5113233 639 639 1 0 0 1264 1 1264 1 22.52 -6.227 0.104 0.487 0 -0.361 0 0 6.478 0 0.494 3.387 -0.115 2.002 1.775 -0.115 9.374 644 1 79 1260 <> <> <> <> <>
  640 25 25.841959 -6.984965 18.464808 275 " " F "A" 38 -0.50000 -0.50000 "PHE " " N  " "    " 7 0 2F2FFF  ""  2 -7.1800137 -7.4387856 3.6143167 640 640 1 0 0 1265 1 1265 1 13.74 -18.657 1.181 1.848 -0.373 0 0 0 19.473 0 0.224 6.577 -0.5 1.92 1.625 -0.5 0 634 1 79 1261 <> <> <> <> <>
  641 3 26.206974 -8.378460 18.046394 275 " " F "A" 2 0.14000 0.14000 "PHE " " CA " "    " 6 0 A0A0A0  ""  2 -2.214426 4.2121129 2.505954 641 641 1 0 0 1266 1 1266 1 14.19 5.109 0.988 0.642 0 -1.732 0 0 -3.054 0 -0.669 6.566 0.14 1.975 1.75 0.14 0 635 1 79 1262 <> <> <> <> <>
  642 2 26.771999 -9.131464 19.220474 275 " " F "A" 2 0.50000 0.50000 "PHE " " C  " "    " 6 0 A0A0A0  ""  2 4.7414608 -4.0142264 0.27399454 642 642 1 0 0 1267 0 1267 1 14.12 14.877 -0.113 -11.392 0 0 0 0 -25.502 0 -0.654 6.571 0.5 2.112 1.875 0.5 0 636 1 79 1263 <> <> <> <> <>
  643 15 27.603853 -8.640049 19.958212 275 " " F "A" 75 -0.50000 -0.50000 "PHE " " O  " "    " 8 0 FF5757  ""  2 1.0627097 -2.7914917 4.8804426 643 643 1 0 0 1268 0 1268 1 13.82 -33.768 0.118 -11.44 -0.1 0 0 0 22.739 0 -0.429 5.177 -0.5 1.678 1.48 -0.5 0.208 637 1 79 1264 <> <> <> <> <>
  644 3 27.142700 -8.350991 16.773699 275 " " F "A" 2 -0.00500 -0.00500 "PHE " " CB " "    " 6 0 A0A0A0  ""  2 -2.588131 -4.519227 -6.1003041 644 644 1 0 0 1269 2 1269 1 13.23 -0.183 1.744 -0.027 0 -1.339 0 0 0.402 0 -0.651 4.907 -0.005 1.975 1.75 -0.005 1.122 638 1 79 1265 <> <> <> <> <>
  645 2 28.401794 -7.611298 16.901506 275 " " F "A" 2 -0.11500 -0.11500 "PHE " " CG " "    " 6 0 A0A0A0  ""  2 -4.2823958 2.4322731 6.9847851 645 645 1 0 0 1270 0 1270 1 14.43 -4.449 0.128 0.603 0 -0.423 0 0 4.677 0 0.67 4.749 -0.115 2.002 1.775 -0.115 2.407 639 1 79 1266 <> <> <> <> <>
  646 2 28.472427 -6.198073 16.582067 275 " " F "A" 2 -0.11500 -0.11500 "PHE " " CD1" "    " 6 0 A0A0A0  ""  2 7.1108804 1.5340949 -1.9966576 646 646 1 0 0 1271 1 1271 1 15.8 -5.499 0.111 0.611 0 -0.474 0 0 6.147 0 0.327 4.402 -0.115 2.002 1.775 -0.115 0.38 640 1 79 1267 <> <> <> <> <>
  647 2 29.606897 -8.239923 17.354033 275 " " F "A" 2 -0.11500 -0.11500 "PHE " " CD2" "    " 6 0 A0A0A0  ""  2 -5.6604633 -7.1936321 4.3176112 647 647 1 0 0 1272 1 1272 1 20.44 -5.298 0.122 0.797 0 -0.304 0 0 5.692 0 0.585 3.945 -0.115 2.002 1.775 -0.115 6.207 641 1 79 1268 <> <> <> <> <>
  648 3 26.642061 -11.269865 20.471186 276 " " L "A" 2 0.14000 0.14000 "LEU " " CA " "    " 6 0 A0A0A0  ""  2 -7.5385127 4.9864783 3.3039382 648 648 1 0 0 1282 1 1282 1 12.39 5.995 1.215 1.077 0 -2.13 0 0 -3.311 0 -0.692 8.083 0.14 1.975 1.75 0.14 0 646 1 80 1278 <> <> <> <> <>
  649 2 27.449688 -12.321778 19.862598 276 " " L "A" 2 0.50000 0.50000 "LEU " " C  " "    " 6 0 A0A0A0  ""  2 -0.5150224 2.1461983 3.2923458 649 649 1 0 0 1283 0 1283 1 13.65 11.655 -0.249 -14.096 0 0 0 0 -25.832 0 0.329 7.313 0.5 2.112 1.875 0.5 0 647 1 80 1279 <> <> <> <> <>
  650 15 27.067204 -12.932694 18.849373 276 " " L "A" 75 -0.50000 -0.50000 "LEU " " O  " "    " 8 0 FF5757  ""  2 4.5912151 -3.2240481 -1.6986638 650 650 1 0 0 1284 0 1284 1 12.62 -34.721 0.028 -9.109 -0.118 0 0 0 25.109 0 0.592 6.435 -0.5 1.678 1.48 -0.5 0 648 1 80 1280 <> <> <> <> <>
  651 3 25.352806 -11.924820 21.048304 276 " " L "A" 2 -0.12000 -0.12000 "LEU " " CB " "    " 6 0 A0A0A0  ""  2 -2.144958 -1.8694792 1.500165 651 651 1 0 0 1285 2 1285 1 12.02 -5.311 1.915 -0.54 0 -2.653 0 0 6.403 0 -0.894 8.329 -0.12 1.975 1.75 -0.12 0 649 1 80 1281 <> <> <> <> <>
  652 3 25.595530 -12.695388 22.346331 276 " " L "A" 2 -0.06000 -0.06000 "LEU " " CG " "    " 6 0 A0A0A0  ""  2 -6.6715608 -8.4043026 3.8404381 652 652 1 0 0 1286 1 1286 1 14.89 -1.694 0.47 -2.641 0 -3.049 0 0 2.202 0 -0.57 8.035 -0.06 1.975 1.75 -0.06 0 650 1 80 1282 <> <> <> <> <>
  653 3 24.538601 -12.377150 23.481461 276 " " L "A" 2 -0.18000 -0.18000 "LEU " " CD2" "    " 6 0 A0A0A0  ""  2 0.21070714 6.477221 1.70262 653 653 1 0 0 1287 3 1287 1 14.13 -7.942 0.35 -2.945 0 -3.19 0 0 8.854 0 -1.017 7.417 -0.18 1.975 1.75 -0.18 0 651 1 80 1283 <> <> <> <> <>
  654 3 25.549068 -14.209203 22.169046 276 " " L "A" 2 -0.18000 -0.18000 "LEU " " CD1" "    " 6 0 A0A0A0  ""  2 4.4809647 1.4207166 7.3119674 654 654 1 0 0 1288 3 1288 1 12.47 -8.361 0.159 -2.689 0 -3.131 0 0 9.784 0 -1.14 7.404 -0.18 1.975 1.75 -0.18 0 652 1 80 1284 <> <> <> <> <>
  655 25 26.209780 -10.341437 19.452204 276 " " L "A" 38 -0.50000 -0.50000 "LEU " " N  " "    " 7 0 2F2FFF  ""  2 4.0419383 0.67157412 -2.9406223 655 655 1 0 0 1289 1 1289 1 13.34 -18.591 1.322 2.406 -0.12 0 0 0 20.449 0 -0.654 7.046 -0.5 1.92 1.625 -0.5 0 645 1 80 1285 <> <> <> <> <>
  656 25 28.742821 -12.432533 20.280302 277 " " T "A" 38 -0.50000 -0.50000 "THR " " N  " "    " 7 0 2F2FFF  ""  2 -0.26690099 3.1432018 -2.9473867 656 656 1 0 0 1301 1 1301 1 14.14 -17.41 2 -0.069 -0.126 0 0 -0.223 16.087 0 -0.398 6.647 -0.5 1.92 1.625 -0.5 0 653 1 81 1297 <> <> <> <> <>
  657 3 29.781593 -13.328333 19.742161 277 " " T "A" 2 0.14000 0.14000 "THR " " CA " "    " 6 0 A0A0A0  ""  2 -6.3498855 -1.1710027 1.5789641 657 657 1 0 0 1302 1 1302 1 15.39 6.276 1.374 0.504 0 -2.517 0 -0.223 -3.668 0 -0.739 6.623 0.14 1.975 1.75 0.14 0 654 1 81 1298 <> <> <> <> <>
  658 2 29.881109 -14.424752 20.845449 277 " " T "A" 2 0.50000 0.50000 "THR " " C  " "    " 6 0 A0A0A0  ""  2 -4.5571799 2.7310071 0.76689035 658 658 1 0 0 1303 0 1303 1 16.37 14.571 -0.422 -7.27 0 0 0 -0.223 -21.566 0 0.37 7.033 0.5 2.112 1.875 0.5 0 655 1 81 1299 <> <> <> <> <>
  659 15 30.092520 -14.132749 22.029774 277 " " T "A" 75 -0.50000 -0.50000 "THR " " O  " "    " 8 0 FF5757  ""  2 0.48739251 -3.2652745 2.5913591 659 659 1 0 0 1304 0 1304 1 16.79 -30.726 0.095 -9.193 -0.119 0 0 -0.223 20.927 0 0.852 6.257 -0.5 1.678 1.48 -0.5 0 656 1 81 1300 <> <> <> <> <>
  660 3 31.125595 -12.595132 19.555571 277 " " T "A" 2 0.20500 0.20500 "THR " " CB " "    " 6 0 A0A0A0  ""  2 -1.2265342 -2.2815418 5.8356652 660 660 1 0 0 1305 1 1305 1 15.83 5.479 2.041 -1.216 0 -2.082 0 -0.223 -5.763 0 -0.668 5.047 0.205 1.975 1.75 0.205 0 657 1 81 1301 <> <> <> <> <>
  661 16 30.881891 -11.554503 18.630222 277 " " T "A" 75 -0.68300 -0.68300 "THR " " OG1" "    " 8 0 FF5757  ""  2 -4.9447327 4.3836398 0.8016234 661 661 1 0 0 1306 1 1306 1 17.35 -23.418 0.915 0.892 0 0 0 -0.223 24.339 0 -0.721 3.449 -0.683 1.766 1.56 -0.683 15.084 658 1 81 1302 <> <> <> <> <>
  662 3 32.182476 -13.555608 19.063890 277 " " T "A" 2 -0.18000 -0.18000 "THR " " CG2" "    " 6 0 A0A0A0  ""  2 1.7897373 1.393538 -2.2539828 662 662 1 0 0 1307 3 1307 1 16.45 -5.888 -0.43 -2.191 0 -1.912 0 -0.223 6.66 0 -0.398 4.341 -0.18 1.975 1.75 -0.18 0.623 659 1 81 1303 <> <> <> <> <>
  663 15 31.724762 -17.470818 19.726545 278 " " I "A" 75 -0.50000 -0.50000 "ILE " " O  " "    " 8 0 FF5757  ""  2 -0.28193071 1.8929399 2.3656394 663 663 1 0 0 1315 0 1315 1 15.3 -29.418 0.046 -9.003 -0.093 0 0 0 20.882 0 -0.42 6.447 -0.5 1.678 1.48 -0.5 0 663 1 82 1311 <> <> <> <> <>
  664 3 29.143274 -17.933559 21.380295 278 " " I "A" 2 -0.06000 -0.06000 "ILE " " CB " "    " 6 0 A0A0A0  ""  2 -2.7935503 -0.35390994 2.2958298 664 664 1 0 0 1316 1 1316 1 18.52 -1.755 3.417 1.087 0 -2.567 0 0 2.942 0 -0.95 7.728 -0.06 1.975 1.75 -0.06 0 664 1 82 1312 <> <> <> <> <>
  665 3 27.740717 -17.479017 21.690277 278 " " I "A" 2 -0.12000 -0.12000 "ILE " " CG1" "    " 6 0 A0A0A0  ""  2 -5.2733135 -4.5526485 4.5685697 665 665 1 0 0 1317 2 1317 1 18.95 -3.974 1.527 -0.76 0 -2.902 0 0 5.405 0 -0.817 7.092 -0.12 1.975 1.75 -0.12 0 665 1 82 1313 <> <> <> <> <>
  666 3 29.475006 -19.132214 22.339209 278 " " I "A" 2 -0.18000 -0.18000 "ILE " " CG2" "    " 6 0 A0A0A0  ""  2 -4.527657 2.0620782 -2.0446813 666 666 1 0 0 1318 3 1318 1 14.97 -4.779 0.728 -0.004 0 -2.798 0 0 7.092 0 -0.246 6.286 -0.18 1.975 1.75 -0.18 0 666 1 82 1314 <> <> <> <> <>
  667 3 26.651844 -18.448277 21.875643 278 " " I "A" 2 -0.18000 -0.18000 "ILE " " CD1" "    " 6 0 A0A0A0  ""  2 -5.9227452 4.2196169 -4.8415222 667 667 1 0 0 1319 3 1319 1 23.27 -6.969 0.44 -2.369 0 -3.183 0 0 8.511 0 -1.169 6.734 -0.18 1.975 1.75 -0.18 0 667 1 82 1315 <> <> <> <> <>
  668 25 29.746843 -15.754292 20.560637 278 " " I "A" 38 -0.50000 -0.50000 "ILE " " N  " "    " 7 0 2F2FFF  ""  2 -3.0208836 1.328485 -1.6321361 668 668 1 0 0 1320 1 1320 1 15.42 -13.386 2.044 5.44 -0.123 0 0 0 16.641 0 0.265 7.237 -0.5 1.92 1.625 -0.5 0 660 1 82 1316 <> <> <> <> <>
  669 3 30.203205 -16.822075 21.479425 278 " " I "A" 2 0.14000 0.14000 "ILE " " CA " "    " 6 0 A0A0A0  ""  2 4.32657 1.2304081 -4.1989908 669 669 1 0 0 1321 1 1321 1 16.67 5.23 2.349 2.361 0 -2.235 0 0 -2.577 0 -0.406 7.873 0.14 1.975 1.75 0.14 0 661 1 82 1317 <> <> <> <> <>
  670 2 31.565407 -17.397684 20.921358 278 " " I "A" 2 0.50000 0.50000 "ILE " " C  " "    " 6 0 A0A0A0  ""  2 -2.1585639 -5.2938528 -8.3639736 670 670 1 0 0 1322 0 1322 1 17.18 12.068 -0.032 -8.176 0 0 0 0 -21.519 0 1.308 7.129 0.5 2.112 1.875 0.5 0 662 1 82 1318 <> <> <> <> <>
  671 2 33.924801 -19.545055 20.996614 279 " " F "A" 2 0.50000 0.50000 "PHE " " C  " "    " 6 0 A0A0A0  ""  0 -4.0286136 -3.1137412 2.4014273 671 671 1 0 0 1334 0 1334 1 17.3 7.219 0.478 -9.865 0 0 0 0 -19.654 0 2.092 6.167 0.5 2.112 1.875 0.5 0 670 1 83 1330 <> <> <> <> <>
  672 15 33.397213 -20.399990 21.626884 279 " " F "A" 75 -0.50000 -0.50000 "PHE " " O  " "    " 8 0 FF5757  ""  0 0.68116575 3.2384927 3.5344057 672 672 1 0 0 1335 0 1335 1 18.77 -31.711 0.084 -11.263 -0.135 0 0 0 19.776 0 0.723 6.213 -0.5 1.678 1.48 -0.5 0 671 1 83 1331 <> <> <> <> <>
  673 3 34.933464 -17.972492 22.562681 279 " " F "A" 2 -0.00500 -0.00500 "PHE " " CB " "    " 6 0 A0A0A0  ""  0 -0.4796496 3.4606891 -1.620989 673 673 1 0 0 1336 2 1336 1 18.13 -0.171 0.484 -1.495 0 -1.381 0 0 0.352 0 -0.779 4.671 -0.005 1.975 1.75 -0.005 0 672 1 83 1332 <> <> <> <> <>
  674 2 35.114338 -16.561581 23.082769 279 " " F "A" 2 -0.11500 -0.11500 "PHE " " CG " "    " 6 0 A0A0A0  ""  0 -3.7032382 3.4208429 0.80411118 674 674 1 0 0 1337 0 1337 1 21.4 -3.552 0.14 -0.44 0 -0.493 0 0 2.88 0 0.584 4.57 -0.115 2.002 1.775 -0.115 2.154 673 1 83 1333 <> <> <> <> <>
  675 2 34.755074 -16.318701 24.412554 279 " " F "A" 2 -0.11500 -0.11500 "PHE " " CD1" "    " 6 0 A0A0A0  ""  0 -8.8766098 3.516634 -2.7030139 675 675 1 0 0 1338 1 1338 1 26.39 -4.226 0.066 0.011 0 -0.439 0 0 4.036 0 0.574 3.967 -0.115 2.002 1.775 -0.115 6.207 674 1 83 1334 <> <> <> <> <>
  676 2 35.576046 -15.457742 22.300955 279 " " F "A" 2 -0.11500 -0.11500 "PHE " " CD2" "    " 6 0 A0A0A0  ""  0 8.806468 -3.2228279 1.2601045 676 676 1 0 0 1339 1 1339 1 23.4 -3.778 0.087 -0.236 0 -0.586 0 0 3.747 0 0.294 4.566 -0.115 2.002 1.775 -0.115 4.307 675 1 83 1335 <> <> <> <> <>
  677 2 34.792217 -14.967219 24.876059 279 " " F "A" 2 -0.11500 -0.11500 "PHE " " CE1" "    " 6 0 A0A0A0  ""  0 -5.739779 0.62960368 3.9655163 677 677 1 0 0 1340 1 1340 1 28.84 -4.467 0.071 -0.687 0 -0.57 0 0 3.883 0 0.396 3.464 -0.115 2.002 1.775 -0.115 7.727 676 1 83 1336 <> <> <> <> <>
  678 2 35.692993 -14.149973 22.830048 279 " " F "A" 2 -0.11500 -0.11500 "PHE " " CE2" "    " 6 0 A0A0A0  ""  0 0.34670806 -7.5687547 6.3807273 678 678 1 0 0 1341 1 1341 1 27.81 -3.766 0.095 -0.871 0 -0.69 0 0 3.386 0 0.103 3.984 -0.115 2.002 1.775 -0.115 6.587 677 1 83 1337 <> <> <> <> <>
  679 2 35.262909 -13.905441 24.145166 279 " " F "A" 2 -0.11500 -0.11500 "PHE " " CZ " "    " 6 0 A0A0A0  ""  0 -2.324749 -4.4180989 -0.078269981 679 679 1 0 0 1342 1 1342 1 28.66 -3.925 0.114 -0.657 0 -0.698 0 0 3.638 0 0.213 3.508 -0.115 2.002 1.775 -0.115 8.361 678 1 83 1338 <> <> <> <> <>
  680 25 32.582405 -17.732367 21.800808 279 " " F "A" 38 -0.50000 -0.50000 "PHE " " N  " "    " 7 0 2F2FFF  ""  0 4.0220847 5.9234724 -1.7080967 680 680 1 0 0 1343 1 1343 1 16.71 -10.944 0.914 2.116 -0.115 0 0 0 12.939 0 -0.677 6.385 -0.5 1.92 1.625 -0.5 0 668 1 83 1339 <> <> <> <> <>
  681 3 33.942318 -18.065956 21.385733 279 " " F "A" 2 0.14000 0.14000 "PHE " " CA " "    " 6 0 A0A0A0  ""  0 2.9277155 -9.651823 4.0676284 681 681 1 0 0 1344 1 1344 1 18.78 4.064 0.76 1.595 0 -1.814 0 0 -1.056 0 -0.36 5.967 0.14 1.975 1.75 0.14 0 669 1 83 1340 <> <> <> <> <>
  682 16 37.035343 -20.099955 18.341475 280 " " S "A" 75 -0.68300 -0.68300 "SER " " OG " "    " 8 0 FF5757  ""  0 -8.0712252 -4.6372743 -4.6576252 682 682 1 0 0 1354 1 1354 1 25.61 -16.69 0.096 1.42 -0.033 0 0 -0.214 18.301 0 -0.039 2.924 -0.683 1.766 1.56 -0.683 27.635 684 1 84 1350 <> <> <> <> <>
  683 25 34.764492 -19.786156 19.905134 280 " " S "A" 38 -0.50000 -0.50000 "SER " " N  " "    " 7 0 2F2FFF  ""  0 3.0493519 -1.9142534 0.0096927276 683 683 1 0 0 1355 1 1355 1 18.28 -15.794 2.053 -3.476 -0.323 0 0 -0.214 10.328 0 0.475 5.423 -0.5 1.92 1.625 -0.5 0 679 1 84 1351 <> <> <> <> <>
  684 3 35.084343 -21.115520 19.331793 280 " " S "A" 2 0.14000 0.14000 "SER " " CA " "    " 6 0 A0A0A0  ""  0 8.2407475 0.42692113 -6.4744716 684 684 1 0 0 1356 1 1356 1 20.25 5.284 0.949 2.295 0 -1.439 0 -0.214 -1.644 0 -0.642 5.261 0.14 1.975 1.75 0.14 0 680 1 84 1352 <> <> <> <> <>
  685 2 35.823479 -22.191977 20.272890 280 " " S "A" 2 0.50000 0.50000 "SER " " C  " "    " 6 0 A0A0A0  ""  0 -1.1890405 -4.8446107 -2.427072 685 685 1 0 0 1357 0 1357 1 20.12 13.08 -0.271 -2.075 0 0 0 -0.214 -18.779 0 4.11 4.89 0.5 2.112 1.875 0.5 0.27 681 1 84 1353 <> <> <> <> <>
  686 15 36.098259 -23.298807 19.802443 280 " " S "A" 75 -0.50000 -0.50000 "SER " " O  " "    " 8 0 FF5757  ""  0 -0.60276324 -2.3377745 -4.0199547 686 686 1 0 0 1358 0 1358 1 19.13 -26.635 0.031 -8.342 -0.124 0 0 -0.214 18.182 0 0.419 3.969 -0.5 1.678 1.48 -0.5 4.378 682 1 84 1354 <> <> <> <> <>
  687 3 35.877811 -20.866703 18.102621 280 " " S "A" 2 0.14500 0.14500 "SER " " CB " "    " 6 0 A0A0A0  ""  0 -2.5496821 3.0472746 5.6542082 687 687 1 0 0 1359 2 1359 1 21.35 2.827 0.48 1.801 0 -1.163 0 -0.214 0.653 0 -0.781 4.075 0.145 1.975 1.75 0.145 0 683 1 84 1355 <> <> <> <> <>
  688 3 36.257935 -22.821329 22.631075 281 " " K "A" 2 0.14000 0.14000 "LYS " " CA " "    " 6 0 A0A0A0  ""  0 9.1885281 6.9462786 5.2616386 688 688 1 0 0 1365 1 1365 1 21.28 5.008 0.291 5.847 0 0 0 0 0.577 0 -0.03 4.017 0.14 1.975 1.75 0.14 0 686 1 85 1361 <> <> <> <> <>
  689 2 35.053730 -23.354044 23.351179 281 " " K "A" 2 0.50000 0.50000 "LYS " " C  " "    " 6 0 A0A0A0  ""  0 -4.0159502 5.2852578 -1.2992436 689 689 1 0 0 1366 0 1366 1 21.26 11.818 0.098 -6.687 0 0 0 0 -20.25 0 1.647 4.241 0.5 2.112 1.875 0.5 0.27 687 1 85 1362 <> <> <> <> <>
  690 15 35.111740 -24.398167 24.001232 281 " " K "A" 75 -0.50000 -0.50000 "LYS " " O  " "    " 8 0 FF5757  ""  0 0.46605456 -0.69166869 -4.1279478 690 690 1 0 0 1367 0 1367 1 21.49 -27.643 0.023 -10.377 -0.002 0 0 0 16.934 0 0.312 2.821 -0.5 1.678 1.48 -0.5 25.015 688 1 85 1363 <> <> <> <> <>
  691 3 37.120956 -21.954218 23.607008 281 " " K "A" 2 -0.12000 -0.12000 "LYS " " CB " "    " 6 0 A0A0A0  ""  0 -6.405777 4.4032321 1.4065692 691 691 1 0 0 1368 2 1368 1 23.23 -3.87 0.715 1.391 0 0 0 0 4.692 0 -0.146 3.547 -0.12 1.975 1.75 -0.12 0.374 689 1 85 1364 <> <> <> <> <>
  692 3 37.744904 -22.730265 24.658493 281 " " K "A" 2 -0.12000 -0.12000 "LYS " " CG " "    " 6 0 A0A0A0  ""  0 -2.5618286 0.15221965 -3.0670156 692 692 1 0 0 1369 2 1369 1 26.88 -2.595 0.612 1.971 0 0 0 0 4.075 0 -0.12 4.033 -0.12 1.975 1.75 -0.12 0 690 1 85 1365 <> <> <> <> <>
  693 3 38.542976 -21.830273 25.758562 281 " " K "A" 2 -0.12000 -0.12000 "LYS " " CD " "    " 6 0 A0A0A0  ""  0 0.66454238 -0.91107297 3.9512365 693 693 1 0 0 1370 2 1370 1 34.87 -3.163 0.905 2.655 0 0 0 0 5.15 0 -0.236 3.317 -0.12 1.975 1.75 -0.12 1.746 691 1 85 1366 <> <> <> <> <>
  694 3 39.700314 -22.494778 26.469990 281 " " K "A" 2 0.19000 0.19000 "LYS " " CE " "    " 6 0 A0A0A0  ""  0 -1.3651727 -6.8786669 3.1133609 694 694 1 0 0 1371 2 1371 1 37.46 4.194 0.449 -2.572 0 0 0 0 -7.111 0 -0.105 3.092 0.19 1.975 1.75 0.19 1.995 692 1 85 1367 <> <> <> <> <>
  695 32 40.231899 -21.774641 27.602219 281 " " K "A" 38 -0.30000 -0.30000 "LYS " " NZ " "    " 7 1 2F2FFF  ""  0 -3.47859 0.65809506 -2.2700446 695 695 1 0 0 1372 3 1372 1 42.24 2.979 0.111 -0.786 0 0 0 0 -3.726 0 -0.15 2.574 -0.3 2.1 1.625 -0.3 56.23 693 1 85 1368 <> <> <> <> <>
  696 25 35.881413 -21.924875 21.571722 281 " " K "A" 38 -0.50000 -0.50000 "LYS " " N  " "    " 7 0 2F2FFF  ""  0 1.693813 -3.558181 -4.2326446 696 696 1 0 0 1373 1 1373 1 20.95 -17.672 0.992 -4.134 -0.01 0 0 0 10.96 0 1.596 4.473 -0.5 1.92 1.625 -0.5 0.115 685 1 85 1369 <> <> <> <> <>
  697 2 33.903271 -20.616154 25.398869 282 " " F "A" 2 -0.11500 -0.11500 "PHE " " CD2" "    " 6 0 A0A0A0  ""  0 2.0438297 4.9947424 4.1698318 697 697 1 0 0 1387 1 1387 1 17.49 -4.379 0.071 -0.608 0 -0.655 0 0 4.298 0 0.058 5.562 -0.115 2.002 1.775 -0.115 0 701 1 86 1383 <> <> <> <> <>
  698 2 34.198967 -21.850182 27.871931 282 " " F "A" 2 -0.11500 -0.11500 "PHE " " CE1" "    " 6 0 A0A0A0  ""  0 4.5649729 2.4853406 -3.9380977 698 698 1 0 0 1388 1 1388 1 22.2 -4.524 0.041 -0.268 0 -0.336 0 0 4.103 0 0.447 3.54 -0.115 2.002 1.775 -0.115 3.674 702 1 86 1384 <> <> <> <> <>
  699 2 34.756310 -20.075151 26.377853 282 " " F "A" 2 -0.11500 -0.11500 "PHE " " CE2" "    " 6 0 A0A0A0  ""  0 -4.1593637 11.724522 4.0806351 699 699 1 0 0 1389 1 1389 1 25.08 -4.452 0.063 -0.95 0 -0.669 0 0 4.014 0 0.093 4.679 -0.115 2.002 1.775 -0.115 0 703 1 86 1385 <> <> <> <> <>
  700 2 34.915672 -20.677063 27.642860 282 " " F "A" 2 -0.11500 -0.11500 "PHE " " CZ " "    " 6 0 A0A0A0  ""  0 6.7975564 -2.3156703 5.0877552 700 700 1 0 0 1390 1 1390 1 19.25 -4.131 0.068 -0.384 0 -0.546 0 0 3.991 0 0.234 3.832 -0.115 2.002 1.775 -0.115 0.127 704 1 86 1386 <> <> <> <> <>
  701 25 33.886963 -22.686045 23.191538 282 " " F "A" 38 -0.50000 -0.50000 "PHE " " N  " "    " 7 0 2F2FFF  ""  0 -5.7537112 -1.939368 1.4298545 701 701 1 0 0 1391 1 1391 1 20.46 -14.363 0.849 0.691 -0.124 0 0 0 11.398 0 2.931 5.385 -0.5 1.92 1.625 -0.5 0 694 1 86 1387 <> <> <> <> <>
  702 3 32.608860 -23.247362 23.771265 282 " " F "A" 2 0.14000 0.14000 "PHE " " CA " "    " 6 0 A0A0A0  ""  0 -5.5146766 3.3647449 -9.6216507 702 702 1 0 0 1392 1 1392 1 20.16 3.786 0.851 2.935 0 -1.202 0 0 -0.185 0 -0.316 5.004 0.14 1.975 1.75 0.14 0 695 1 86 1388 <> <> <> <> <>
  703 2 31.647171 -23.607441 22.731522 282 " " F "A" 2 0.50000 0.50000 "PHE " " C  " "    " 6 0 A0A0A0  ""  0 -3.9033203 5.6007271 5.5473661 703 703 1 0 0 1393 0 1393 1 18.78 8.338 -0.56 -12.361 0 0 0 0 -19.73 0 -0.409 4.946 0.5 2.112 1.875 0.5 2.426 696 1 86 1389 <> <> <> <> <>
  704 15 30.656542 -24.296490 23.131746 282 " " F "A" 75 -0.50000 -0.50000 "PHE " " O  " "    " 8 0 FF5757  ""  0 3.8314483 -1.8178769 0.9399367 704 704 1 0 0 1394 0 1394 1 18.25 -27.416 0.008 -8.628 0 0 0 0 18.966 0 -0.187 3.781 -0.5 1.678 1.48 -0.5 7.192 697 1 86 1390 <> <> <> <> <>
  705 3 32.075943 -22.225752 24.655422 282 " " F "A" 2 -0.00500 -0.00500 "PHE " " CB " "    " 6 0 A0A0A0  ""  0 2.3136525 -5.1941051 6.0091848 705 705 1 0 0 1395 2 1395 1 20.28 -0.153 1.715 -0.435 0 -1.664 0 0 0.321 0 -0.654 5.022 -0.005 1.975 1.75 -0.005 0 698 1 86 1391 <> <> <> <> <>
  706 2 33.097969 -21.740660 25.664223 282 " " F "A" 2 -0.11500 -0.11500 "PHE " " CG " "    " 6 0 A0A0A0  ""  0 -2.9607112 -6.245822 -2.9245777 706 706 1 0 0 1396 0 1396 1 21.1 -3.602 0.132 -0.205 0 -0.517 0 0 3.301 0 0.481 5.332 -0.115 2.002 1.775 -0.115 0 699 1 86 1392 <> <> <> <> <>
  707 2 33.245739 -22.369659 26.964994 282 " " F "A" 2 -0.11500 -0.11500 "PHE " " CD1" "    " 6 0 A0A0A0  ""  0 1.2040935 -5.7475061 6.4972973 707 707 1 0 0 1397 1 1397 1 18.65 -4.456 0.061 0.251 0 -0.283 0 0 4.397 0 0.533 4.037 -0.115 2.002 1.775 -0.115 0.887 700 1 86 1393 <> <> <> <> <>
  708 3 30.057392 -22.756201 18.101019 283 " " V "A" 2 -0.18000 -0.18000 "VAL " " CG2" "    " 6 0 A0A0A0  ""  0 -2.9382746 5.1857042 -4.4567089 708 708 1 0 0 1407 3 1407 1 17.53 -4.257 0.036 -0.223 0 -2.447 0 0 6.931 0 -0.486 5.299 -0.18 1.975 1.75 -0.18 0.499 710 1 87 1403 <> <> <> <> <>
  709 3 30.785297 -20.948669 19.577904 283 " " V "A" 2 -0.18000 -0.18000 "VAL " " CG1" "    " 6 0 A0A0A0  ""  0 -3.6858702 2.1423078 5.936893 709 709 1 0 0 1408 3 1408 1 18.29 -5.165 0.283 -1.459 0 -2.565 0 0 6.876 0 -0.887 5.982 -0.18 1.975 1.75 -0.18 0 711 1 87 1404 <> <> <> <> <>
  710 25 31.836378 -23.092049 21.518784 283 " " V "A" 38 -0.50000 -0.50000 "VAL " " N  " "    " 7 0 2F2FFF  ""  0 5.8100595 -1.4596134 -1.3119997 710 710 1 0 0 1409 1 1409 1 19.32 -11.824 0.819 1.735 -0.137 0 0 0 12.042 0 0.835 5.516 -0.5 1.92 1.625 -0.5 0 705 1 87 1405 <> <> <> <> <>
  711 3 31.010193 -23.490047 20.301428 283 " " V "A" 2 0.14000 0.14000 "VAL " " CA " "    " 6 0 A0A0A0  ""  0 3.725493 -4.7301493 -8.1638336 711 711 1 0 0 1410 1 1410 1 17.91 3.443 1.602 3.19 0 -1.333 0 0 -0.584 0 0.064 5.941 0.14 1.975 1.75 0.14 0 706 1 87 1406 <> <> <> <> <>
  712 2 31.642485 -24.815788 19.784807 283 " " V "A" 2 0.50000 0.50000 "VAL " " C  " "    " 6 0 A0A0A0  ""  0 4.9009857 2.4089475 -6.5480742 712 712 1 0 0 1411 0 1411 1 18.5 14.644 0.975 -1.907 0 0 0 0 -20.155 0 2.628 5.071 0.5 2.112 1.875 0.5 1.078 707 1 87 1407 <> <> <> <> <>
  713 15 32.860950 -24.814428 19.740036 283 " " V "A" 75 -0.50000 -0.50000 "VAL " " O  " "    " 8 0 FF5757  ""  0 -1.7127298 0.27133781 -0.075969242 713 713 1 0 0 1412 0 1412 1 19.31 -20.672 0.042 -4.047 0 0 0 0 15.824 0 0.758 3.489 -0.5 1.678 1.48 -0.5 5.212 708 1 87 1408 <> <> <> <> <>
  714 3 31.058559 -22.429716 19.155592 283 " " V "A" 2 -0.06000 -0.06000 "VAL " " CB " "    " 6 0 A0A0A0  ""  0 -0.030444756 1.4072969 -2.6816769 714 714 1 0 0 1413 1 1413 1 18.18 -0.737 1.45 0.296 0 -2.092 0 0 2.583 0 -0.907 5.722 -0.06 1.975 1.75 -0.06 0 709 1 87 1409 <> <> <> <> <>
  715 25 30.884174 -25.897863 19.524679 284 " " P "A" 38 -0.14000 -0.14000 "PRO " " N  " "    " 7 0 2F2FFF  ""  0 9.392621 4.4119105 -2.6348619 715 715 1 0 0 1423 0 1423 1 19.27 -4.717 2.272 2.895 0 0 0 0 5.741 0 -0.401 5.283 -0.14 1.92 1.625 -0.14 0.115 712 1 88 1419 <> <> <> <> <>
  716 3 31.416800 -27.194262 19.052193 284 " " P "A" 2 0.01000 0.01000 "PRO " " CA " "    " 6 0 A0A0A0  ""  0 -4.2490773 -0.95953071 1.0292841 716 716 1 0 0 1424 1 1424 1 20 0.375 1.053 1.748 0 -1.068 0 0 1.49 0 -0.102 4.589 0.01 1.975 1.75 0.01 0 713 1 88 1420 <> <> <> <> <>
  717 2 31.752306 -27.086699 17.532995 284 " " P "A" 2 0.50000 0.50000 "PRO " " C  " "    " 6 0 A0A0A0  ""  0 -2.0939205 0.21302234 3.4776437 717 717 1 0 0 1425 0 1425 1 22.73 11.754 -0.055 -9.166 0 0 0 0 -22.993 0 2.128 4.798 0.5 2.112 1.875 0.5 0 714 1 88 1421 <> <> <> <> <>
  718 15 31.346581 -26.215349 16.753134 284 " " P "A" 75 -0.50000 -0.50000 "PRO " " O  " "    " 8 0 FF5757  ""  0 -1.838681 0.82329655 -2.7990091 718 718 1 0 0 1426 0 1426 1 22.5 -26.732 0.027 -4.351 -0.003 0 0 0 21.034 0 1.323 4.343 -0.5 1.678 1.48 -0.5 1.668 715 1 88 1422 <> <> <> <> <>
  719 3 30.311302 -28.262365 19.295094 284 " " P "A" 2 -0.12000 -0.12000 "PRO " " CB " "    " 6 0 A0A0A0  ""  0 1.0610436 1.0339186 -3.338728 719 719 1 0 0 1427 2 1427 1 18.25 -2.994 4.311 3.55 0 -1.476 0 0 4.444 0 -0.736 4.501 -0.12 1.975 1.75 -0.12 0 716 1 88 1423 <> <> <> <> <>
  720 3 28.998741 -27.497696 19.277983 284 " " P "A" 2 -0.12000 -0.12000 "PRO " " CG " "    " 6 0 A0A0A0  ""  0 -3.161711 1.4131675 2.024473 720 720 1 0 0 1428 2 1428 1 17.45 -2.132 1.63 1.835 0 -1.833 0 0 5.067 0 -0.898 4.752 -0.12 1.975 1.75 -0.12 0 717 1 88 1424 <> <> <> <> <>
  721 3 29.423225 -26.088697 19.821795 284 " " P "A" 2 -0.05000 -0.05000 "PRO " " CD " "    " 6 0 A0A0A0  ""  0 -0.98796213 -1.1776547 -3.4061 721 721 1 0 0 1429 2 1429 1 18.89 -0.386 2.258 1.811 0 -2.039 0 0 2.009 0 -0.031 5.497 -0.05 1.975 1.75 -0.05 0 718 1 88 1425 <> <> <> <> <>
  722 15 32.242096 -30.358219 14.273898 285 " " K "A" 75 -0.50000 -0.50000 "LYS " " O  " "    " 8 0 FF5757  ""  0 -1.8653263 4.3550515 4.7397799 722 722 1 0 0 1437 0 1437 1 27.24 -29.213 0.078 -10.608 0 0 0 0 18.56 0 -0.032 2.927 -0.5 1.678 1.48 -0.5 16.156 722 1 89 1433 <> <> <> <> <>
  723 3 34.259495 -28.943941 15.734652 285 " " K "A" 2 -0.12000 -0.12000 "LYS " " CB " "    " 6 0 A0A0A0  ""  0 -5.1106591 -5.7195296 0.6792025 723 723 1 0 0 1438 2 1438 1 27.25 -3.75 1.953 2.954 0 0 0 0 4.882 0 -0.131 3.448 -0.12 1.975 1.75 -0.12 0.125 723 1 89 1434 <> <> <> <> <>
  724 3 35.327961 -27.875658 15.935192 285 " " K "A" 2 -0.12000 -0.12000 "LYS " " CG " "    " 6 0 A0A0A0  ""  0 -1.3599429 -5.560637 1.2372378 724 724 1 0 0 1439 2 1439 1 33.25 -2.838 0.339 1.81 0 0 0 0 4.333 0 -0.024 3.391 -0.12 1.975 1.75 -0.12 0 724 1 89 1435 <> <> <> <> <>
  725 3 36.820316 -28.439428 16.046677 285 " " K "A" 2 -0.12000 -0.12000 "LYS " " CD " "    " 6 0 A0A0A0  ""  0 5.3097491 -0.93668479 1.5644487 725 725 1 0 0 1440 2 1440 1 39.28 -3.395 0.214 2.229 0 0 0 0 5.54 0 -0.131 3.043 -0.12 1.975 1.75 -0.12 0.623 725 1 89 1436 <> <> <> <> <>
  726 3 37.819130 -27.285492 16.189680 285 " " K "A" 2 0.19000 0.19000 "LYS " " CE " "    " 6 0 A0A0A0  ""  0 -1.4742017 4.5087466 1.1584139 726 726 1 0 0 1441 2 1441 1 42.87 4.661 0.243 -2.93 0 0 0 0 -7.732 0 -0.101 2.927 0.19 1.975 1.75 0.19 1.995 726 1 89 1437 <> <> <> <> <>
  727 32 37.811428 -26.620106 17.557255 285 " " K "A" 38 -0.30000 -0.30000 "LYS " " NZ " "    " 7 1 2F2FFF  ""  0 8.3651247 3.752851 -4.8583856 727 727 1 0 0 1442 3 1442 1 40.79 2.064 0.154 -0.765 0 0 0 0 -2.868 0 -0.115 2.526 -0.3 2.1 1.625 -0.3 56.92 727 1 89 1438 <> <> <> <> <>
  728 25 32.506664 -28.083416 17.136545 285 " " K "A" 38 -0.50000 -0.50000 "LYS " " N  " "    " 7 0 2F2FFF  ""  0 1.9235313 2.8069203 3.0872791 728 728 1 0 0 1443 1 1443 1 24.96 -21.753 0.772 -6.681 0 0 0 0 13.14 0 1.16 4.147 -0.5 1.92 1.625 -0.5 2.875 719 1 89 1439 <> <> <> <> <>
  729 3 32.816059 -28.426769 15.717227 285 " " K "A" 2 0.14000 0.14000 "LYS " " CA " "    " 6 0 A0A0A0  ""  0 -0.96715844 -4.0142426 -2.0677669 729 729 1 0 0 1444 1 1444 1 26.44 5.449 0.779 6.533 0 0 0 0 0.408 0 -0.103 4.253 0.14 1.975 1.75 0.14 0 720 1 89 1440 <> <> <> <> <>
  730 2 31.893467 -29.577854 15.127111 285 " " K "A" 2 0.50000 0.50000 "LYS " " C  " "    " 6 0 A0A0A0  ""  0 3.1304848 4.0367413 -5.5051761 730 730 1 0 0 1445 0 1445 1 25.85 12.193 -0.475 -10.348 0 0 0 0 -22.057 0 -0.009 4.12 0.5 2.112 1.875 0.5 0.404 721 1 89 1441 <> <> <> <> <>
  731 3 29.480856 -30.336283 15.203604 286 " " S "A" 2 0.14000 0.14000 "SER " " CA " "    " 6 0 A0A0A0  ""  0 1.054098 1.6357896 6.762403 731 731 1 0 0 1459 1 1459 1 24.82 5.763 0.566 3.613 0 -0.924 0 -0.259 -1.288 0 -0.244 4.165 0.14 1.975 1.75 0.14 0 729 1 90 1455 <> <> <> <> <>
  732 2 28.129660 -29.522223 15.611395 286 " " S "A" 2 0.50000 0.50000 "SER " " C  " "    " 6 0 A0A0A0  ""  0 -5.4688978 3.4369748 3.0785956 732 732 1 0 0 1460 0 1460 1 24.09 12.94 -1.553 -7.113 0 0 0 -0.259 -20.512 0 2.272 4.658 0.5 2.112 1.875 0.5 0 730 1 90 1456 <> <> <> <> <>
  733 15 28.052599 -28.291647 15.484312 286 " " S "A" 75 -0.50000 -0.50000 "SER " " O  " "    " 8 0 FF5757  ""  0 0.83762634 0.31207076 4.397954 733 733 1 0 0 1461 0 1461 1 23.83 -26.466 0.014 0.636 0 0 0 -0.259 21.114 0 6.234 4.563 -0.5 1.678 1.48 -0.5 0 731 1 90 1457 <> <> <> <> <>
  734 3 29.583317 -31.708256 15.967128 286 " " S "A" 2 0.14500 0.14500 "SER " " CB " "    " 6 0 A0A0A0  ""  0 -0.38253978 2.3152857 0.46159938 734 734 1 0 0 1462 2 1462 1 26 4.384 1.149 5.611 0 -0.138 0 -0.259 0.426 0 0.049 3.176 0.145 1.975 1.75 0.145 3.741 732 1 90 1458 <> <> <> <> <>
  735 16 28.686882 -32.635132 15.689849 286 " " S "A" 75 -0.68300 -0.68300 "SER " " OG " "    " 8 0 FF5757  ""  0 -1.4373479 -7.7868648 6.7729793 735 735 1 0 0 1463 1 1463 1 26.46 -19.824 -0.213 1.92 0 0 0 -0.259 21.886 0 0.33 2.596 -0.683 1.766 1.56 -0.683 35.343 733 1 90 1459 <> <> <> <> <>
  736 25 30.596853 -29.450901 15.544402 286 " " S "A" 38 -0.50000 -0.50000 "SER " " N  " "    " 7 0 2F2FFF  ""  0 -5.4458451 -0.68540418 -3.5792363 736 736 1 0 0 1464 1 1464 1 25.53 -18.882 1.608 -4.789 -0.003 0 0 -0.259 10.778 0 1.969 4.306 -0.5 1.92 1.625 -0.5 0 728 1 90 1460 <> <> <> <> <>
  737 15 26.206738 -29.937164 18.496580 287 " " K "A" 75 -0.50000 -0.50000 "LYS " " O  " "    " 8 0 FF5757  ""  0 1.2460048 -2.7208486 1.2548008 737 737 1 0 0 1470 0 1470 1 21.82 -27.735 0.003 -7.411 -0.002 0 0 0 19.481 0 0.843 3.192 -0.5 1.678 1.48 -0.5 15.218 737 1 91 1466 <> <> <> <> <>
  738 3 24.517338 -30.367739 15.515621 287 " " K "A" 2 -0.12000 -0.12000 "LYS " " CB " "    " 6 0 A0A0A0  ""  0 3.294632 -1.4772652 -2.950202 738 738 1 0 0 1471 2 1471 1 22.51 -4.068 1.191 2.079 0 0 0 0 5.227 0 -0.272 3.958 -0.12 1.975 1.75 -0.12 0 738 1 91 1467 <> <> <> <> <>
  739 3 24.467974 -31.802626 15.945873 287 " " K "A" 2 -0.12000 -0.12000 "LYS " " CG " "    " 6 0 A0A0A0  ""  0 3.0589745 6.6730738 -3.9827561 739 739 1 0 0 1472 2 1472 1 28.08 -3.317 1.314 2.53 0 0 0 0 4.776 0 -0.243 3.951 -0.12 1.975 1.75 -0.12 0 739 1 91 1468 <> <> <> <> <>
  740 3 23.356037 -32.602249 15.294976 287 " " K "A" 2 -0.12000 -0.12000 "LYS " " CD " "    " 6 0 A0A0A0  ""  0 4.1855092 -7.2272062 2.5440595 740 740 1 0 0 1473 2 1473 1 36.3 -3.828 1.66 3.505 0 0 0 0 5.882 0 -0.21 3.24 -0.12 1.975 1.75 -0.12 2.369 740 1 91 1469 <> <> <> <> <>
  741 3 23.475559 -34.088249 15.691749 287 " " K "A" 2 0.19000 0.19000 "LYS " " CE " "    " 6 0 A0A0A0  ""  0 -5.9940367 7.3395925 7.8323393 741 741 1 0 0 1474 2 1474 1 40.59 5.6 1.267 -1.797 0 0 0 0 -8.584 0 -0.081 3.141 0.19 1.975 1.75 0.19 2.494 741 1 91 1470 <> <> <> <> <>
  742 32 22.276495 -34.748596 15.024738 287 " " K "A" 38 -0.30000 -0.30000 "LYS " " NZ " "    " 7 1 2F2FFF  ""  0 -4.0714912 -0.68994206 -3.3006432 742 742 1 0 0 1475 3 1475 1 39.86 3.287 0.553 -0.309 -0.036 0 0 0 -3.905 0 -0.207 2.758 -0.3 2.1 1.625 -0.3 40.822 742 1 91 1471 <> <> <> <> <>
  743 25 27.045553 -30.209011 15.888626 287 " " K "A" 38 -0.50000 -0.50000 "LYS " " N  " "    " 7 0 2F2FFF  ""  0 -1.2691553 -0.2890411 -3.5051761 743 743 1 0 0 1476 1 1476 1 22.69 -15.535 0.621 -2.136 -0.004 0 0 0 12.912 0 -0.13 4.415 -0.5 1.92 1.625 -0.5 0 734 1 91 1472 <> <> <> <> <>
  744 3 25.702232 -29.615414 16.185757 287 " " K "A" 2 0.14000 0.14000 "LYS " " CA " "    " 6 0 A0A0A0  ""  0 -1.0590096 4.9363461 -5.3677444 744 744 1 0 0 1477 1 1477 1 21.76 4.887 0.588 4.741 0 0 0 0 -0.369 0 -0.365 5.044 0.14 1.975 1.75 0.14 0 735 1 91 1473 <> <> <> <> <>
  745 2 25.517300 -29.269566 17.711378 287 " " K "A" 2 0.50000 0.50000 "LYS " " C  " "    " 6 0 A0A0A0  ""  0 2.4381645 -9.9570847 -6.5223923 745 745 1 0 0 1478 0 1478 1 21.22 10.721 0.229 -5.931 0 0 0 0 -23.154 0 6.274 4.71 0.5 2.112 1.875 0.5 1.078 736 1 91 1474 <> <> <> <> <>
  746 2 26.297810 -24.408571 16.764059 288 " " F "A" 2 -0.11500 -0.11500 "PHE " " CE1" "    " 6 0 A0A0A0  ""  2 2.8691702 -13.692946 -7.8228388 746 746 1 0 0 1492 1 1492 1 14.99 -4.902 0.078 -1.428 0 -1.505 0 0 5.284 0 -0.383 5.82 -0.115 2.002 1.775 -0.115 0 751 1 92 1488 <> <> <> <> <>
  747 2 25.046038 -23.123045 18.384081 288 " " F "A" 2 -0.11500 -0.11500 "PHE " " CE2" "    " 6 0 A0A0A0  ""  2 -2.6387756 -0.61930937 5.6299152 747 747 1 0 0 1493 1 1493 1 12.82 -5.162 0.127 -1.459 0 -1.71 0 0 5.592 0 -0.306 6.231 -0.115 2.002 1.775 -0.115 0 752 1 92 1489 <> <> <> <> <>
  748 2 25.684063 -23.213223 17.176321 288 " " F "A" 2 -0.11500 -0.11500 "PHE " " CZ " "    " 6 0 A0A0A0  ""  2 8.8101807 1.6181818 2.1804836 748 748 1 0 0 1494 1 1494 1 14.43 -4.882 0.108 -1.373 0 -1.745 0 0 5.524 0 -0.377 6.238 -0.115 2.002 1.775 -0.115 0 753 1 92 1490 <> <> <> <> <>
  749 25 24.660381 -28.255774 17.948824 288 " " F "A" 38 -0.50000 -0.50000 "PHE " " N  " "    " 7 0 2F2FFF  ""  2 -4.6603336 -2.5135894 4.4764304 749 749 1 0 0 1495 1 1495 1 18.35 -12.224 0.704 2.672 -0.121 0 0 0 14.262 0 0.052 5.203 -0.5 1.92 1.625 -0.5 0 743 1 92 1491 <> <> <> <> <>
  750 3 24.327328 -27.725483 19.224092 288 " " F "A" 2 0.14000 0.14000 "PHE " " CA " "    " 6 0 A0A0A0  ""  2 0.79724002 -0.6271438 0.013527328 750 750 1 0 0 1496 1 1496 1 17 4.411 0.274 1.862 0 -1.163 0 0 -1.127 0 -0.534 5.241 0.14 1.975 1.75 0.14 0.125 744 1 92 1492 <> <> <> <> <>
  751 2 22.905756 -27.215645 19.197466 288 " " F "A" 2 0.50000 0.50000 "PHE " " C  " "    " 6 0 A0A0A0  ""  2 0.94827724 -12.114532 -4.70228 751 751 1 0 0 1497 0 1497 1 17.23 13.127 -0.133 -9.944 0 0 0 0 -22.997 0 0.059 5.389 0.5 2.112 1.875 0.5 4.178 745 1 92 1493 <> <> <> <> <>
  752 15 22.272940 -27.097172 18.163328 288 " " F "A" 75 -0.50000 -0.50000 "PHE " " O  " "    " 8 0 FF5757  ""  2 2.9208479 -3.4599013 2.3777688 752 752 1 0 0 1498 0 1498 1 16.47 -32.77 0.031 -9.626 -0.12 0 0 0 22.837 0 0.395 5.102 -0.5 1.678 1.48 -0.5 0.104 746 1 92 1494 <> <> <> <> <>
  753 3 25.314264 -26.653379 19.728964 288 " " F "A" 2 -0.00500 -0.00500 "PHE " " CB " "    " 6 0 A0A0A0  ""  2 -0.32584241 3.6685188 4.4500442 753 753 1 0 0 1499 2 1499 1 17.41 -0.175 0.636 -1.368 0 -1.645 0 0 0.32 0 -0.505 5.984 -0.005 1.975 1.75 -0.005 0 747 1 92 1495 <> <> <> <> <>
  754 2 25.549238 -25.409147 18.890673 288 " " F "A" 2 -0.11500 -0.11500 "PHE " " CG " "    " 6 0 A0A0A0  ""  2 -11.15329 2.316282 -0.62640375 754 754 1 0 0 1500 0 1500 1 15.82 -3.596 -0.354 0.134 0 -1.055 0 0 4.636 0 0.504 7.044 -0.115 2.002 1.775 -0.115 0 748 1 92 1496 <> <> <> <> <>
  755 2 26.226599 -25.485714 17.657047 288 " " F "A" 2 -0.11500 -0.11500 "PHE " " CD1" "    " 6 0 A0A0A0  ""  2 -1.1316321 -2.0675025 7.6980295 755 755 1 0 0 1501 1 1501 1 16.91 -4.32 0.072 -0.043 0 -1.107 0 0 5.306 0 0.006 6.254 -0.115 2.002 1.775 -0.115 0 749 1 92 1497 <> <> <> <> <>
  756 2 24.937691 -24.223415 19.238110 288 " " F "A" 2 -0.11500 -0.11500 "PHE " " CD2" "    " 6 0 A0A0A0  ""  2 -3.0843174 -2.5534196 -0.75466532 756 756 1 0 0 1502 1 1502 1 13.93 -4.91 0.12 -0.597 0 -1.437 0 0 5.596 0 0.035 6.736 -0.115 2.002 1.775 -0.115 0 750 1 92 1498 <> <> <> <> <>
  757 3 20.021450 -27.452749 21.062393 289 " " A "A" 2 -0.18000 -0.18000 "ALA " " CB " "    " 6 0 A0A0A0  ""  2 0.94709897 -0.9918111 7.3050876 757 757 1 0 0 1512 3 1512 1 16.46 -5.324 1.471 0.307 0 -1.427 0 0 6.366 0 -0.778 3.799 -0.18 1.975 1.75 -0.18 5.237 758 1 93 1508 <> <> <> <> <>
  758 25 22.383856 -27.026070 20.406963 289 " " A "A" 38 -0.50000 -0.50000 "ALA " " N  " "    " 7 0 2F2FFF  ""  2 -6.2254539 0.82251692 2.2165396 758 758 1 0 0 1513 1 1513 1 14.68 -16.584 0.869 -0.568 -0.124 0 0 0 15.669 0 -0.398 5.047 -0.5 1.92 1.625 -0.5 0.575 754 1 93 1509 <> <> <> <> <>
  759 3 21.065451 -26.424465 20.626568 289 " " A "A" 2 0.14000 0.14000 "ALA " " CA " "    " 6 0 A0A0A0  ""  2 -6.3324556 2.1724508 4.9997287 759 759 1 0 0 1514 1 1514 1 15.23 4.234 0.971 1.738 0 -1.747 0 0 -1.204 0 -0.515 5.471 0.14 1.975 1.75 0.14 0 755 1 93 1510 <> <> <> <> <>
  760 2 21.277800 -25.235422 21.552248 289 " " A "A" 2 0.50000 0.50000 "ALA " " C  " "    " 6 0 A0A0A0  ""  2 5.2112374 -3.511991 -4.593545 760 760 1 0 0 1515 0 1515 1 15.51 15.707 0.256 -10.596 0 0 0 0 -26.012 0 -0.546 6.148 0.5 2.112 1.875 0.5 0.404 756 1 93 1511 <> <> <> <> <>
  761 15 21.234131 -25.383957 22.713339 289 " " A "A" 75 -0.50000 -0.50000 "ALA " " O  " "    " 8 0 FF5757  ""  2 -1.4445485 -0.55660498 -3.5780902 761 761 1 0 0 1516 0 1516 1 16.63 -36.772 0.224 -12.526 -0.102 0 0 0 24.217 0 -0.092 5.373 -0.5 1.678 1.48 -0.5 0 757 1 93 1512 <> <> <> <> <>
  762 25 21.568827 -24.104330 20.890934 290 " " F "A" 38 -0.50000 -0.50000 "PHE " " N  " "    " 7 0 2F2FFF  ""  2 0.36023337 -6.8567252 -1.9088185 762 762 1 0 0 1522 1 1522 1 15 -16.225 1.343 3.4 -0.123 0 0 0 18.891 0 -0.486 6.434 -0.5 1.92 1.625 -0.5 0 759 1 94 1518 <> <> <> <> <>
  763 3 21.656984 -22.792240 21.614830 290 " " F "A" 2 0.14000 0.14000 "PHE " " CA " "    " 6 0 A0A0A0  ""  2 -0.43420985 2.1463635 2.1904349 763 763 1 0 0 1523 1 1523 1 14.65 5.016 0.611 -0.766 0 -2.427 0 0 -3.33 0 -0.636 7.291 0.14 1.975 1.75 0.14 0 760 1 94 1519 <> <> <> <> <>
  764 2 20.247452 -22.265158 22.080534 290 " " F "A" 2 0.50000 0.50000 "PHE " " C  " "    " 6 0 A0A0A0  ""  2 -10.998449 -4.9529657 -0.34020072 764 764 1 0 0 1524 0 1524 1 14.61 11.718 -0.857 -16.088 0 0 0 0 -27.554 0 0.605 7.232 0.5 2.112 1.875 0.5 0 761 1 94 1520 <> <> <> <> <>
  765 15 19.294407 -22.445780 21.331190 290 " " F "A" 75 -0.50000 -0.50000 "PHE " " O  " "    " 8 0 FF5757  ""  2 2.3712666 -1.4954275 -1.4003953 765 765 1 0 0 1525 0 1525 1 15.44 -36.527 0.004 -8.034 -0.115 0 0 0 26.948 0 1.655 6.362 -0.5 1.678 1.48 -0.5 0 762 1 94 1521 <> <> <> <> <>
  766 3 22.132257 -21.699707 20.622810 290 " " F "A" 2 -0.00500 -0.00500 "PHE " " CB " "    " 6 0 A0A0A0  ""  2 -1.6116166 5.3108406 -1.5187072 766 766 1 0 0 1526 2 1526 1 13.72 -0.194 1.389 -2.351 0 -2.858 -0.028 0 0.362 0 -1.024 7.009 -0.005 1.975 1.75 -0.005 0 763 1 94 1522 <> <> <> <> <>
  767 2 22.128716 -20.234646 21.156832 290 " " F "A" 2 -0.11500 -0.11500 "PHE " " CG " "    " 6 0 A0A0A0  ""  2 0.33965498 -1.1913971 -0.70036584 767 767 1 0 0 1527 0 1527 1 15.63 -3.906 -0.229 1.182 0 -1.199 -0.028 0 5.654 0 0.89 7.673 -0.115 2.002 1.775 -0.115 0 764 1 94 1523 <> <> <> <> <>
  768 2 23.208380 -19.768799 21.928761 290 " " F "A" 2 -0.11500 -0.11500 "PHE " " CD1" "    " 6 0 A0A0A0  ""  2 -0.13293742 -9.5933142 -2.0969839 768 768 1 0 0 1528 1 1528 1 18.7 -5.22 0.146 -0.297 0 -1.334 -0.028 0 6.193 0 -0.055 6.833 -0.115 2.002 1.775 -0.115 0 765 1 94 1524 <> <> <> <> <>
  769 2 21.087254 -19.344177 20.807049 290 " " F "A" 2 -0.11500 -0.11500 "PHE " " CD2" "    " 6 0 A0A0A0  ""  2 4.8623137 -0.53250623 -1.9879756 769 769 1 0 0 1529 1 1529 1 18.99 -5.407 0.128 0.582 0 -1.184 -0.028 0 6.611 0 0.462 6.823 -0.115 2.002 1.775 -0.115 0 766 1 94 1525 <> <> <> <> <>
  770 2 23.104353 -18.494509 22.501375 290 " " F "A" 2 -0.11500 -0.11500 "PHE " " CE1" "    " 6 0 A0A0A0  ""  2 0.38995665 5.5721922 -0.45717573 770 770 1 0 0 1530 1 1530 1 20.34 -5.482 0.146 -0.991 0 -1.605 -0.028 0 6.121 0 -0.143 6.984 -0.115 2.002 1.775 -0.115 0 767 1 94 1526 <> <> <> <> <>
  771 2 21.132778 -18.034369 21.203924 290 " " F "A" 2 -0.11500 -0.11500 "PHE " " CE2" "    " 6 0 A0A0A0  ""  2 -8.6060715 0.14481103 3.6795242 771 771 1 0 0 1531 1 1531 1 19.88 -5.758 0.154 -0.715 0 -1.416 -0.028 0 6.557 0 -0.224 6.223 -0.115 2.002 1.775 -0.115 0 768 1 94 1527 <> <> <> <> <>
  772 2 22.127577 -17.630484 22.097574 290 " " F "A" 2 -0.11500 -0.11500 "PHE " " CZ " "    " 6 0 A0A0A0  ""  2 -1.1374738 -4.7698011 0.2228743 772 772 1 0 0 1532 1 1532 1 18.77 -5.385 0.181 -0.898 0 -1.651 -0.028 0 6.364 0 -0.379 6.934 -0.115 2.002 1.775 -0.115 0 769 1 94 1528 <> <> <> <> <>
  773 25 20.145805 -21.755198 23.309259 291 " " S "A" 38 -0.50000 -0.50000 "SER " " N  " "    " 7 0 2F2FFF  ""  2 -0.22664815 3.8734252 4.592658 773 773 1 0 0 1542 1 1542 1 15.98 -16.188 1.499 3.802 -0.124 0 0 -0.421 19.578 0 -0.542 6.732 -0.5 1.92 1.625 -0.5 0.115 770 1 95 1538 <> <> <> <> <>
  774 3 18.971483 -21.054131 23.892155 291 " " S "A" 2 0.14000 0.14000 "SER " " CA " "    " 6 0 A0A0A0  ""  2 -3.0059814 -0.78251785 -0.9557603 774 774 1 0 0 1543 1 1543 1 16.21 5.862 0.239 -1.053 0 -2.097 0 -0.421 -4.498 0 -0.138 6.476 0.14 1.975 1.75 0.14 0 771 1 95 1539 <> <> <> <> <>
  775 2 19.393211 -19.660017 24.483177 291 " " S "A" 2 0.50000 0.50000 "SER " " C  " "    " 6 0 A0A0A0  ""  2 1.6601405 -6.1932836 0.62251753 775 775 1 0 0 1544 0 1544 1 16.19 12.594 -1.382 -15.264 0 0 0 -0.421 -26.191 0 0.137 6.171 0.5 2.112 1.875 0.5 0 772 1 95 1540 <> <> <> <> <>
  776 15 20.486315 -19.301197 25.008389 291 " " S "A" 75 -0.50000 -0.50000 "SER " " O  " "    " 8 0 FF5757  ""  2 -1.4247097 -4.4870863 1.969651 776 776 1 0 0 1545 0 1545 1 15.72 -29.924 0.039 -4.792 -0.115 0 0 -0.421 25.323 0 0.307 5.584 -0.5 1.678 1.48 -0.5 0 773 1 95 1541 <> <> <> <> <>
  777 3 18.231623 -21.954090 24.906860 291 " " S "A" 2 0.14500 0.14500 "SER " " CB " "    " 6 0 A0A0A0  ""  2 2.1363792 4.4224687 11.37922 777 777 1 0 0 1546 2 1546 1 17.84 4.564 0.886 0.407 0 -1.815 0 -0.421 -2.176 0 -0.63 4.718 0.145 1.975 1.75 0.145 0.249 774 1 95 1542 <> <> <> <> <>
  778 16 17.080906 -21.357292 25.472643 291 " " S "A" 75 -0.68300 -0.68300 "SER " " OG " "    " 8 0 FF5757  ""  2 -1.9220216 -0.080196485 -3.940562 778 778 1 0 0 1547 1 1547 1 23.29 -21.227 -0.566 5.748 -0.003 0 0 -0.421 27.535 0 0.429 3.455 -0.683 1.766 1.56 -0.683 21.47 775 1 95 1543 <> <> <> <> <>
  779 16 18.568876 -16.375759 23.049116 292 " " S "A" 75 -0.68300 -0.68300 "SER " " OG " "    " 8 0 FF5757  ""  2 -0.93076521 -2.6224551 -2.6175482 779 779 1 0 0 1553 1 1553 1 15.57 -24.695 -0.445 8.357 -0.01 0 0 -0.372 34.531 0 -0.652 4.716 -0.683 1.766 1.56 -0.683 0 781 1 96 1549 <> <> <> <> <>
  780 25 18.430738 -18.774347 24.406532 292 " " S "A" 38 -0.50000 -0.50000 "SER " " N  " "    " 7 0 2F2FFF  ""  2 -0.37463772 -2.0820575 4.5068202 780 780 1 0 0 1554 1 1554 1 14.98 -14.572 1.597 5.576 -0.11 0 0 -0.372 19.043 0 -0.011 5.816 -0.5 1.92 1.625 -0.5 0.115 776 1 96 1550 <> <> <> <> <>
  781 3 18.332691 -17.534874 25.073481 292 " " S "A" 2 0.14000 0.14000 "SER " " CA " "    " 6 0 A0A0A0  ""  2 -2.1943583 -1.7819443 -1.0153806 781 781 1 0 0 1555 1 1555 1 15.17 6.118 0.421 -0.156 0 -1.941 0 -0.372 -3.882 0 -0.501 6.494 0.14 1.975 1.75 0.14 0 777 1 96 1551 <> <> <> <> <>
  782 2 16.926218 -17.196224 25.466482 292 " " S "A" 2 0.50000 0.50000 "SER " " C  " "    " 6 0 A0A0A0  ""  2 1.7837096 -7.5383682 1.5767647 782 782 1 0 0 1556 0 1556 1 13.99 17.709 -0.751 -10.089 0 0 0 -0.372 -26.593 0 -0.083 5.953 0.5 2.112 1.875 0.5 2.291 778 1 96 1552 <> <> <> <> <>
  783 15 15.975330 -17.817104 24.956739 292 " " S "A" 75 -0.50000 -0.50000 "SER " " O  " "    " 8 0 FF5757  ""  2 -3.0465477 -3.5835404 4.5225086 783 783 1 0 0 1557 0 1557 1 14.88 -33.635 0.161 -6.413 -0.11 0 0 -0.372 26.976 0 0.567 5.003 -0.5 1.678 1.48 -0.5 1.042 779 1 96 1553 <> <> <> <> <>
  784 3 19.189213 -16.570551 24.288286 292 " " S "A" 2 0.14500 0.14500 "SER " " CB " "    " 6 0 A0A0A0  ""  2 -6.5348158 1.3144908 -0.58623105 784 784 1 0 0 1558 2 1558 1 14.12 4.826 0.665 -2.028 0 -2.474 0 -0.372 -3.965 0 -0.708 6.3 0.145 1.975 1.75 0.145 0 780 1 96 1554 <> <> <> <> <>
  785 3 14.986446 -16.637728 28.162151 293 " " E "A" 2 -0.12000 -0.12000 "GLU " " CB " "    " 6 0 A0A0A0  ""  2 4.2009134 -5.6289434 10.053996 785 785 1 0 0 1564 2 1564 1 12.88 -3.929 2.549 0.897 0 -2.088 0 0 5.227 0 -0.862 5.792 -0.12 1.975 1.75 -0.12 0 786 1 97 1560 <> <> <> <> <>
  786 3 13.531693 -16.514915 28.539228 293 " " E "A" 2 -0.22000 -0.22000 "GLU " " CG " "    " 6 0 A0A0A0  ""  2 -4.4877944 -9.9706249 5.5950508 786 786 1 0 0 1565 2 1565 1 11.99 -10.6 0.806 -2.2 0 -2.037 0 0 10.302 0 -0.671 5.796 -0.22 1.975 1.75 -0.22 0 787 1 97 1561 <> <> <> <> <>
  787 2 13.237141 -17.327135 29.793089 293 " " E "A" 2 0.70000 0.70000 "GLU " " CD " "    " 6 0 A0A0A0  ""  2 5.5724363 -4.1189513 1.0787754 787 787 1 0 0 1566 0 1566 1 20.44 -19.314 0.391 2.103 0 0 0 0 22.094 0 -1.068 4.232 0.7 2.112 1.875 0.7 1.617 788 1 97 1562 <> <> <> <> <>
  788 15 13.093501 -18.573929 29.726471 293 " " E "A" 75 -0.80000 -0.80000 "GLU " " OE1" "    " 8 0 FF5757  ""  2 3.8778052 4.0042839 4.4808168 788 788 1 0 0 1567 0 1567 1 21.99 19.871 0.228 -14.447 -0.356 0 0 0 -34.26 0 0.07 3.284 -0.8 1.678 1.48 -0.8 13.133 789 1 97 1563 <> <> <> <> <>
  789 18 13.112572 -16.704849 30.848989 293 " " E "A" 75 -0.80000 -0.80000 "GLU " " OE2" "    " 8 -1 FF5757  ""  2 -0.19527544 -1.0627097 -11.12606 789 789 1 0 0 1568 0 1568 1 27.64 19.948 0.229 -14.116 -0.287 0 0 0 -33.151 0 -0.855 3.088 -0.8 1.678 1.48 -0.8 12.091 790 1 97 1564 <> <> <> <> <>
  790 25 16.725952 -16.353230 26.430941 293 " " E "A" 38 -0.50000 -0.50000 "GLU " " N  " "    " 7 0 2F2FFF  ""  2 6.4588165 4.4725947 2.5741069 790 790 1 0 0 1569 1 1569 1 12.94 -17.002 1.331 2.595 -0.121 0 0 0 19.028 0 -0.641 6.05 -0.5 1.92 1.625 -0.5 0 782 1 97 1565 <> <> <> <> <>
  791 3 15.489794 -15.840477 26.888353 293 " " E "A" 2 0.14000 0.14000 "GLU " " CA " "    " 6 0 A0A0A0  ""  2 -6.7370353 4.7051907 4.1647549 791 791 1 0 0 1570 1 1570 1 12.32 5.084 1.554 0.944 0 -2.087 0 0 -2.91 0 -0.698 6.791 0.14 1.975 1.75 0.14 0 783 1 97 1566 <> <> <> <> <>
  792 2 15.696518 -14.361343 27.126381 293 " " E "A" 2 0.50000 0.50000 "GLU " " C  " "    " 6 0 A0A0A0  ""  2 1.1792878 3.3156176 -4.2018766 792 792 1 0 0 1571 0 1571 1 12.48 19.842 0.185 -6.696 0 0 0 0 -26.746 0 0.024 7.073 0.5 2.112 1.875 0.5 0 784 1 97 1567 <> <> <> <> <>
  793 15 16.619413 -14.030080 27.912638 293 " " E "A" 75 -0.50000 -0.50000 "GLU " " O  " "    " 8 0 FF5757  ""  2 -3.0543876 1.3166978 -1.5368649 793 793 1 0 0 1572 0 1572 1 13.42 -38.578 0.031 -14.432 -0.214 0 0 0 23.899 0 0.429 6.016 -0.5 1.678 1.48 -0.5 0 785 1 97 1568 <> <> <> <> <>
  794 25 14.907395 -13.503443 26.549854 294 " " V "A" 38 -0.50000 -0.50000 "VAL " " N  " "    " 7 0 2F2FFF  ""  2 -3.1096921 0.84737974 7.3401175 794 794 1 0 0 1579 1 1579 1 9.91 -23.385 1.206 -0.035 -0.121 0 0 0 21.742 0 0.522 7.251 -0.5 1.92 1.625 -0.5 0 791 1 98 1575 <> <> <> <> <>
  795 3 14.961453 -12.061143 26.694283 294 " " V "A" 2 0.14000 0.14000 "VAL " " CA " "    " 6 0 A0A0A0  ""  2 6.7248058 -5.9275575 3.1565144 795 795 1 0 0 1580 1 1580 1 9.72 6.818 1.081 1.071 0 -1.998 0 0 -4.432 0 -0.397 7.591 0.14 1.975 1.75 0.14 0 792 1 98 1576 <> <> <> <> <>
  796 2 13.613478 -11.482856 27.276102 294 " " V "A" 2 0.50000 0.50000 "VAL " " C  " "    " 6 0 A0A0A0  ""  2 0.33644679 1.8008173 -4.4413085 796 796 1 0 0 1581 0 1581 1 11.06 21.932 -0.458 -7.086 0 0 0 0 -28.859 0 0.3 7.097 0.5 2.112 1.875 0.5 0 793 1 98 1577 <> <> <> <> <>
  797 15 12.577402 -12.098490 27.229258 294 " " V "A" 75 -0.50000 -0.50000 "VAL " " O  " "    " 8 0 FF5757  ""  2 -0.17018203 -4.5570717 -0.70407414 797 797 1 0 0 1582 0 1582 1 10.14 -38.145 0.051 -10.552 -0.125 0 0 0 27.587 0 0.079 6.308 -0.5 1.678 1.48 -0.5 0 794 1 98 1578 <> <> <> <> <>
  798 3 15.500154 -11.402923 25.381775 294 " " V "A" 2 -0.06000 -0.06000 "VAL " " CB " "    " 6 0 A0A0A0  ""  2 -4.4424706 -1.3931618 3.1440825 798 798 1 0 0 1583 1 1583 1 8.64 -2.496 2.258 0.085 0 -2.481 0 0 3.813 0 -1.007 7.542 -0.06 1.975 1.75 -0.06 0 795 1 98 1579 <> <> <> <> <>
  799 3 16.969454 -11.859632 25.010172 294 " " V "A" 2 -0.18000 -0.18000 "VAL " " CG2" "    " 6 0 A0A0A0  ""  2 -2.4058716 3.8849063 -5.1166787 799 799 1 0 0 1584 3 1584 1 10.17 -8.416 0.353 -1.013 0 -2.651 0 0 10.269 0 -0.569 6.389 -0.18 1.975 1.75 -0.18 0 796 1 98 1580 <> <> <> <> <>
  800 3 14.654563 -11.556350 24.121321 294 " " V "A" 2 -0.18000 -0.18000 "VAL " " CG1" "    " 6 0 A0A0A0  ""  2 -1.7375423 1.0876931 -1.5770458 800 800 1 0 0 1585 3 1585 1 8.18 -7.88 0.183 0.116 0 -2.76 0 0 10.905 0 -0.333 6.582 -0.18 1.975 1.75 -0.18 0 797 1 98 1581 <> <> <> <> <>
  801 3 12.424967 -9.594952 28.393782 295 " " I "A" 2 0.14000 0.14000 "ILE " " CA " "    " 6 0 A0A0A0  ""  2 -5.3361588 -2.3603492 -3.6409554 801 801 1 0 0 1595 1 1595 1 12.63 7.338 2.064 3.071 0 -1.605 0 0 -4.248 0 -0.478 6.992 0.14 1.975 1.75 0.14 0 799 1 99 1591 <> <> <> <> <>
  802 2 12.241988 -8.506051 27.252335 295 " " I "A" 2 0.50000 0.50000 "ILE " " C  " "    " 6 0 A0A0A0  ""  2 8.2766781 8.2071896 -3.5805125 802 802 1 0 0 1596 0 1596 1 12.66 26.468 0.09 -5.714 0 0 0 0 -33.012 0 0.74 6.459 0.5 2.112 1.875 0.5 0 800 1 99 1592 <> <> <> <> <>
  803 15 13.218692 -7.829974 26.982086 295 " " I "A" 75 -0.50000 -0.50000 "ILE " " O  " "    " 8 0 FF5757  ""  2 0.5898394 -4.484364 5.2792001 803 803 1 0 0 1597 0 1597 1 12.01 -46.526 0.074 -13.453 -0.111 0 0 0 33.784 0 -0.674 4.699 -0.5 1.678 1.48 -0.5 0 801 1 99 1593 <> <> <> <> <>
  804 3 12.661232 -8.913109 29.739141 295 " " I "A" 2 -0.06000 -0.06000 "ILE " " CB " "    " 6 0 A0A0A0  ""  2 -2.1675847 1.152506 1.5251318 804 804 1 0 0 1598 1 1598 1 13.97 -2.301 3.364 2.444 0 -1.192 0 0 3.327 0 -0.754 5.632 -0.06 1.975 1.75 -0.06 0 802 1 99 1594 <> <> <> <> <>
  805 3 12.995892 -10.013393 30.771044 295 " " I "A" 2 -0.12000 -0.12000 "ILE " " CG1" "    " 6 0 A0A0A0  ""  2 4.1112947 8.185195 -0.2747387 805 805 1 0 0 1599 2 1599 1 12.7 -3.857 1.21 0.645 0 -1.264 0 0 5.027 0 -0.469 4.952 -0.12 1.975 1.75 -0.12 0 803 1 99 1595 <> <> <> <> <>
  806 3 11.587290 -7.956545 30.153885 295 " " I "A" 2 -0.18000 -0.18000 "ILE " " CG2" "    " 6 0 A0A0A0  ""  2 1.3258518 5.2820907 3.9979951 806 806 1 0 0 1600 3 1600 1 13.77 -5.889 0.746 1.892 0 -1.48 0 0 8.21 0 0.305 5.091 -0.18 1.975 1.75 -0.18 0 804 1 99 1596 <> <> <> <> <>
  807 3 13.594213 -9.486871 31.988388 295 " " I "A" 2 -0.18000 -0.18000 "ILE " " CD1" "    " 6 0 A0A0A0  ""  2 6.6896524 3.7265556 -9.236577 807 807 1 0 0 1601 3 1601 1 27.71 -5.672 0.399 -0.043 0 -0.766 0 0 6.19 0 -0.194 3.668 -0.18 1.975 1.75 -0.18 4.489 805 1 99 1597 <> <> <> <> <>
  808 25 13.676289 -10.294992 27.868925 295 " " I "A" 38 -0.50000 -0.50000 "ILE " " N  " "    " 7 0 2F2FFF  ""  2 5.699749 6.7448511 0.18990868 808 808 1 0 0 1602 1 1602 1 11.09 -23.859 1.626 0.075 -0.114 0 0 0 22.395 0 0.029 6.777 -0.5 1.92 1.625 -0.5 0 798 1 99 1598 <> <> <> <> <>
  809 3 10.613672 -8.423778 24.140062 296 " " I "A" 2 -0.06000 -0.06000 "ILE " " CB " "    " 6 0 A0A0A0  ""  2 -4.5426769 -0.80823714 -1.4077309 809 809 1 0 0 1614 1 1614 1 10.35 -3.957 4.129 2.541 0 -1.766 0 0 4.675 0 -0.541 6.294 -0.06 1.975 1.75 -0.06 0 810 1 100 1610 <> <> <> <> <>
  810 3 11.959256 -8.932392 23.658878 296 " " I "A" 2 -0.12000 -0.12000 "ILE " " CG1" "    " 6 0 A0A0A0  ""  2 -1.8872607 0.071787447 -3.4249523 810 810 1 0 0 1615 2 1615 1 12.13 -7.124 1.518 -0.045 0 -2.429 0 0 8.232 0 -0.241 7.133 -0.12 1.975 1.75 -0.12 0 811 1 100 1611 <> <> <> <> <>
  811 3 9.792197 -7.727318 23.005154 296 " " I "A" 2 -0.18000 -0.18000 "ILE " " CG2" "    " 6 0 A0A0A0  ""  2 -5.3213911 5.3887053 1.3350381 811 811 1 0 0 1616 3 1616 1 11.02 -11.455 1.066 0.152 0 -1.888 0 0 12.665 0 -0.237 5.845 -0.18 1.975 1.75 -0.18 0 812 1 100 1612 <> <> <> <> <>
  812 3 12.975110 -7.929777 23.180695 296 " " I "A" 2 -0.18000 -0.18000 "ILE " " CD1" "    " 6 0 A0A0A0  ""  2 -3.2245355 -3.2341971 3.5231578 812 812 1 0 0 1617 3 1617 1 10.72 -11.874 0.347 -2.358 0 -2.773 0 0 12.646 0 -0.705 6.581 -0.18 1.975 1.75 -0.18 0 813 1 100 1613 <> <> <> <> <>
  813 25 11.057775 -8.441982 26.600779 296 " " I "A" 38 -0.50000 -0.50000 "ILE " " N  " "    " 7 0 2F2FFF  ""  2 3.4622784 0.2908811 5.1894097 813 813 1 0 0 1618 1 1618 1 11.14 -28.569 2.303 1.714 -0.125 0 0 0 27.15 0 0.955 7.048 -0.5 1.92 1.625 -0.5 0 806 1 100 1614 <> <> <> <> <>
  814 3 10.809184 -7.595374 25.496508 296 " " I "A" 2 0.14000 0.14000 "ILE " " CA " "    " 6 0 A0A0A0  ""  2 0.64155585 -4.1405611 -0.15779264 814 814 1 0 0 1619 1 1619 1 10.29 10.179 2.774 4.877 0 -1.44 0 0 -6.252 0 -0.386 6.396 0.14 1.975 1.75 0.14 0 807 1 100 1615 <> <> <> <> <>
  815 2 9.587915 -6.659567 25.811798 296 " " I "A" 2 0.50000 0.50000 "ILE " " C  " "    " 6 0 A0A0A0  ""  2 2.5107703 -0.42922392 5.0243316 815 815 1 0 0 1620 0 1620 1 10.04 30.057 0.081 -3.671 0 0 0 0 -34.148 0 0.34 6.9 0.5 2.112 1.875 0.5 0 808 1 100 1616 <> <> <> <> <>
  816 15 8.742579 -7.174539 26.497633 296 " " I "A" 75 -0.50000 -0.50000 "ILE " " O  " "    " 8 0 FF5757  ""  2 -2.352098 -3.0996799 4.1574984 816 816 1 0 0 1621 0 1621 1 10.4 -41.956 0.091 -10.957 -0.123 0 0 0 30.992 0 0.039 6.734 -0.5 1.678 1.48 -0.5 0 809 1 100 1617 <> <> <> <> <>
  817 2 10.705743 -4.026171 27.835358 297 " " H "A" 2 0.01500 0.01500 "HIS " " CG " "    " 6 0 A0A0A0  ""  0 6.0218191 -1.3773565 -0.26799572 817 817 1 0 0 1633 0 1633 1 14.81 0.633 0.653 -0.713 0 -0.636 0 0 -0.985 0 -0.377 4.716 0.015 2.002 1.775 0.015 2.914 819 1 101 1629 "Flip HIS"  <> <> <> <>
  818 25 11.935815 -4.577090 27.374870 297 " " H "A" 38 -0.57000 -0.57000 "HIS " " ND1" "    " 7 0 2F2FFF  ""  0 -2.2379422 5.5379119 5.385026 818 818 1 0 0 1634 1 1634 1 18.66 -32.312 1.707 1.3 0 0 0 0 32.819 0 -0.914 3.671 -0.57 1.838 1.625 -0.57 10.349 820 1 101 1630 <> <> <> <> <>
  819 2 10.682692 -4.186837 29.200684 297 " " H "A" 2 -0.01500 -0.01500 "HIS " " CD2" "    " 6 0 A0A0A0  ""  0 2.2791026 6.4231281 4.3239822 819 819 1 0 0 1635 1 1635 1 12.98 -0.725 1.073 1.734 0 -0.649 0 0 2.246 0 -0.212 4.548 -0.015 2.002 1.775 -0.015 5.7 821 1 101 1631 <> <> <> <> <>
  820 2 12.654488 -4.895916 28.486980 297 " " H "A" 2 0.29500 0.29500 "HIS " " CE1" "    " 6 0 A0A0A0  ""  0 3.8670876 4.4390678 -9.4295359 820 820 1 0 0 1636 1 1636 1 17.8 15.973 2.003 0.424 0 0 0 0 -16.82 0 -0.732 3.545 0.295 2.002 1.775 0.295 12.794 822 1 101 1632 <> <> <> <> <>
  821 25 12.002442 -4.623956 29.595573 297 " " H "A" 38 -0.49000 -0.49000 "HIS " " NE2" "    " 7 0 2F2FFF  ""  0 -7.6935935 -0.26940039 1.9688752 821 821 1 0 0 1637 0 1637 1 16.8 -25.345 2.266 -1.648 0 0 0 0 22.608 0 -1.177 3.664 -0.49 1.838 1.625 -0.49 11.039 823 1 101 1633 <> <> <> <> <>
  822 25 9.596466 -5.329502 25.433159 297 " " H "A" 38 -0.50000 -0.50000 "HIS " " N  " "    " 7 0 2F2FFF  ""  0 2.4793386 -8.7745485 4.6746564 822 822 1 0 0 1638 1 1638 1 9.99 -25.977 1.508 2.272 0 0 0 0 27.207 0 -0.466 5.604 -0.5 1.92 1.625 -0.5 2.53 814 1 101 1634 <> <> <> <> <>
  823 3 8.743181 -4.421644 26.079725 297 " " H "A" 2 0.14000 0.14000 "HIS " " CA " "    " 6 0 A0A0A0  ""  0 2.8018684 -5.4463162 -2.0112267 823 823 1 0 0 1639 1 1639 1 11.79 7.039 1.806 3.037 0 -1.75 0 0 -3.905 0 -0.153 6.433 0.14 1.975 1.75 0.14 0 815 1 101 1635 <> <> <> <> <>
  824 2 7.931227 -3.726229 24.936838 297 " " H "A" 2 0.50000 0.50000 "HIS " " C  " "    " 6 0 A0A0A0  ""  0 -4.2963033 -0.67908674 3.1686485 824 824 1 0 0 1640 0 1640 1 11.67 27.241 1.127 -2.796 0 0 0 0 -33.004 0 1.841 6.4 0.5 2.112 1.875 0.5 0.809 816 1 101 1636 <> <> <> <> <>
  825 15 8.452865 -2.874681 24.244444 297 " " H "A" 75 -0.50000 -0.50000 "HIS " " O  " "    " 8 0 FF5757  ""  0 -1.5777562 -2.1697836 3.3044899 825 825 1 0 0 1641 0 1641 1 11.73 -39.751 0.014 -7.108 -0.137 0 0 0 30.563 0 2.203 5.332 -0.5 1.678 1.48 -0.5 1.042 817 1 101 1637 <> <> <> <> <>
  826 3 9.709763 -3.431733 26.881371 297 " " H "A" 2 -0.00500 -0.00500 "HIS " " CB " "    " 6 0 A0A0A0  ""  0 -7.481307 -5.2882051 0.66876346 826 826 1 0 0 1642 2 1642 1 11.96 -0.252 1.483 -0.987 0 -1.697 0 0 -0.2 0 -0.321 5.011 -0.005 1.975 1.75 -0.005 0 818 1 101 1638 <> <> <> <> <>
  827 15 4.736451 -1.692564 22.633377 298 " " P "A" 75 -0.50000 -0.50000 "PRO " " O  " "    " 8 0 FF5757  ""  0 -3.6390717 1.9818671 2.6878376 827 827 1 0 0 1650 0 1650 1 10.71 -43.796 0.024 -13.745 -0.218 0 0 0 31.16 0 -0.915 5.989 -0.5 1.678 1.48 -0.5 0.313 827 1 102 1646 <> <> <> <> <>
  828 3 4.817023 -4.717713 23.405931 298 " " P "A" 2 -0.12000 -0.12000 "PRO " " CB " "    " 6 0 A0A0A0  ""  0 1.9137448 4.2649283 0.21319598 828 828 1 0 0 1651 2 1651 1 11.87 -5.88 4.308 2.061 0 -2.649 0 0 7.433 0 -1.15 7.496 -0.12 1.975 1.75 -0.12 0 828 1 102 1647 <> <> <> <> <>
  829 3 4.625425 -5.315597 24.731359 298 " " P "A" 2 -0.12000 -0.12000 "PRO " " CG " "    " 6 0 A0A0A0  ""  0 -3.8058674 4.0810981 -1.4628946 829 829 1 0 0 1652 2 1652 1 13.71 -4.658 2.337 1.042 0 -2.879 0 0 7.438 0 -1.196 6.619 -0.12 1.975 1.75 -0.12 0 829 1 102 1648 <> <> <> <> <>
  830 3 5.881136 -5.082070 25.454565 298 " " P "A" 2 -0.05000 -0.05000 "PRO " " CD " "    " 6 0 A0A0A0  ""  0 -1.3574954 -2.8093307 4.8590932 830 830 1 0 0 1653 2 1653 1 10.44 -1.744 2.905 1.089 0 -2.532 0 0 3.13 0 -0.67 7.134 -0.05 1.975 1.75 -0.05 0 830 1 102 1649 <> <> <> <> <>
  831 25 6.618677 -4.008808 24.818319 298 " " P "A" 38 -0.14000 -0.14000 "PRO " " N  " "    " 7 0 2F2FFF  ""  0 -3.6381586 4.4777741 2.0500898 831 831 1 0 0 1654 0 1654 1 12.38 -9.534 3.336 2.412 0 0 0 0 9.16 0 -0.549 7.076 -0.14 1.92 1.625 -0.14 0 824 1 102 1650 <> <> <> <> <>
  832 3 5.844194 -3.627026 23.602922 298 " " P "A" 2 0.01000 0.01000 "PRO " " CA " "    " 6 0 A0A0A0  ""  0 1.6057789 3.010128 -4.9864821 832 832 1 0 0 1655 1 1655 1 11.99 0.642 1.597 0.428 0 -2.008 0 0 0.709 0 -0.512 7.65 0.01 1.975 1.75 0.01 0 825 1 102 1651 <> <> <> <> <>
  833 2 5.156406 -2.235551 23.708769 298 " " P "A" 2 0.50000 0.50000 "PRO " " C  " "    " 6 0 A0A0A0  ""  0 3.4942923 -3.468941 -2.4690721 833 833 1 0 0 1656 0 1656 1 11.86 24.228 -0.311 -5.047 0 0 0 0 -33.142 0 4.178 7.402 0.5 2.112 1.875 0.5 0 826 1 102 1652 <> <> <> <> <>
  834 3 4.356535 -0.291237 25.072329 299 " " E "A" 2 0.14000 0.14000 "GLU " " CA " "    " 6 0 A0A0A0  ""  0 8.2414169 -6.0914483 -0.81127584 834 834 1 0 0 1664 1 1664 1 13.86 6.574 1.559 3.591 0 -1.173 0 0 -3.046 0 -0.323 5.569 0.14 1.975 1.75 0.14 0 832 1 103 1660 <> <> <> <> <>
  835 2 5.288286 0.790585 24.563131 299 " " E "A" 2 0.50000 0.50000 "GLU " " C  " "    " 6 0 A0A0A0  ""  0 -1.7187603 4.1034646 -2.1917248 835 835 1 0 0 1665 0 1665 1 14.47 17.683 1.057 -7.715 0 0 0 0 -27.937 0 1.482 5.032 0.5 2.112 1.875 0.5 0.27 833 1 103 1661 <> <> <> <> <>
  836 15 4.943595 1.775230 23.910839 299 " " E "A" 75 -0.50000 -0.50000 "GLU " " O  " "    " 8 0 FF5757  ""  0 -7.0819092 -3.0202188 -5.4210949 836 836 1 0 0 1666 0 1666 1 14.24 -33.495 0.028 -9.426 -0.003 0 0 0 23.893 0 0.151 3.266 -0.5 1.678 1.48 -0.5 10.527 834 1 103 1662 <> <> <> <> <>
  837 3 3.962040 -0.108948 26.568487 299 " " E "A" 2 -0.12000 -0.12000 "GLU " " CB " "    " 6 0 A0A0A0  ""  0 0.43142751 2.9530587 -1.5993047 837 837 1 0 0 1667 2 1667 1 13.07 -4.704 1.534 1.021 0 -1.103 0 0 5.635 0 -0.341 4.368 -0.12 1.975 1.75 -0.12 0 835 1 103 1663 <> <> <> <> <>
  838 3 3.444761 1.289886 27.005270 299 " " E "A" 2 -0.22000 -0.22000 "GLU " " CG " "    " 6 0 A0A0A0  ""  0 -2.9588466 -4.0313091 -0.20473313 838 838 1 0 0 1668 2 1668 1 16.22 -11.319 1.026 -1.676 0 -1.416 0 0 10.42 0 -0.386 4.303 -0.22 1.975 1.75 -0.22 0.748 836 1 103 1664 <> <> <> <> <>
  839 2 2.007623 1.387929 26.577795 299 " " E "A" 2 0.70000 0.70000 "GLU " " CD " "    " 6 0 A0A0A0  ""  0 3.0420818 -3.8162031 -0.79542506 839 839 1 0 0 1669 0 1669 1 18.98 -18.464 -0.373 0.547 0 0 0 0 20.525 0 -1.141 5.159 0.7 2.112 1.875 0.7 0 837 1 103 1665 <> <> <> <> <>
  840 15 1.113988 0.997483 27.339012 299 " " E "A" 75 -0.80000 -0.80000 "GLU " " OE1" "    " 8 0 FF5757  ""  0 -1.4096878 7.7287045 -1.009534 840 840 1 0 0 1670 0 1670 1 15.95 17.672 0.213 -11.836 -0.009 0 0 0 -29.535 0 -0.178 4.729 -0.8 1.678 1.48 -0.8 0.104 838 1 103 1666 <> <> <> <> <>
  841 18 1.752075 2.149019 25.577694 299 " " E "A" 75 -0.80000 -0.80000 "GLU " " OE2" "    " 8 -1 FF5757  ""  0 -2.3754256 -1.3413163 3.5698097 841 841 1 0 0 1671 0 1671 1 22.22 20.085 0.151 -6.863 -0.006 0 0 0 -30.12 0 3.026 4.293 -0.8 1.678 1.48 -0.8 3.857 839 1 103 1667 <> <> <> <> <>
  842 25 4.959665 -1.706308 24.932264 299 " " E "A" 38 -0.50000 -0.50000 "GLU " " N  " "    " 7 0 2F2FFF  ""  0 6.3961754 1.9536198 0.40006432 842 842 1 0 0 1672 1 1672 1 10.67 -29.374 1.937 -0.421 0 0 0 0 23.613 0 3.404 6.646 -0.5 1.92 1.625 -0.5 0 831 1 103 1668 <> <> <> <> <>
  843 2 8.283465 1.170300 23.089067 300 " " T "A" 2 0.50000 0.50000 "THR " " C  " "    " 6 0 A0A0A0  ""  0 -6.7519889 6.0879054 3.1391544 843 843 1 0 0 1679 0 1679 1 13.78 23.818 -1.784 -8.647 0 0 0 -0.272 -30.385 0 -0.024 4.988 0.5 2.112 1.875 0.5 0.809 842 1 104 1675 <> <> <> <> <>
  844 15 9.524859 1.157575 22.968016 300 " " T "A" 75 -0.50000 -0.50000 "THR " " O  " "    " 8 0 FF5757  ""  0 -4.8778324 -4.8824449 1.4727952 844 844 1 0 0 1680 0 1680 1 12.67 -36.101 0.004 -5.755 -0.038 0 0 -0.272 30.61 0 0.042 3.595 -0.5 1.678 1.48 -0.5 10.944 843 1 104 1676 <> <> <> <> <>
  845 3 8.675799 1.640693 25.592527 300 " " T "A" 2 0.20500 0.20500 "THR " " CB " "    " 6 0 A0A0A0  ""  0 1.7353387 -0.82886714 0.22048469 845 845 1 0 0 1681 1 1681 1 14.65 8.695 1.599 0.222 0 -1.22 0 -0.272 -8.245 0 -0.335 3.952 0.205 1.975 1.75 0.205 0.125 844 1 104 1677 <> <> <> <> <>
  846 16 9.231701 0.395006 25.829165 300 " " T "A" 75 -0.68300 -0.68300 "THR " " OG1" "    " 8 0 FF5757  ""  0 2.4494548 -4.6241736 -2.5807259 846 846 1 0 0 1682 1 1682 1 16.92 -35.142 -0.239 0.648 0 0 0 -0.272 36.693 0 -0.392 3.346 -0.683 1.766 1.56 -0.683 15.524 845 1 104 1678 <> <> <> <> <>
  847 3 8.079133 2.181020 26.939873 300 " " T "A" 2 -0.18000 -0.18000 "THR " " CG2" "    " 6 0 A0A0A0  ""  0 -1.7004827 -5.9184332 0.025384411 847 847 1 0 0 1683 3 1683 1 16.52 -9.547 -0.024 -2.166 0 -0.921 0 -0.272 8.85 0 -0.252 3.238 -0.18 1.975 1.75 -0.18 6.733 846 1 104 1679 <> <> <> <> <>
  848 25 6.597196 0.661007 24.796583 300 " " T "A" 38 -0.50000 -0.50000 "THR " " N  " "    " 7 0 2F2FFF  ""  0 0.091105968 -1.6046994 6.2372699 848 848 1 0 0 1684 1 1684 1 13.81 -27.017 1.853 -3.368 -0.127 0 0 -0.272 20.186 0 2.01 5.723 -0.5 1.92 1.625 -0.5 0 840 1 104 1680 <> <> <> <> <>
  849 3 7.633838 1.582636 24.450708 300 " " T "A" 2 0.14000 0.14000 "THR " " CA " "    " 6 0 A0A0A0  ""  0 0.7351557 0.18685241 0.62890911 849 849 1 0 0 1685 1 1685 1 14.76 8.302 0.706 2.056 0 -1.338 0 -0.272 -5.029 0 -0.313 5.063 0.14 1.975 1.75 0.14 0 841 1 104 1681 <> <> <> <> <>
  850 2 7.160584 1.455511 19.878536 301 " " N "A" 2 0.50000 0.50000 "ASN " " C  " "    " 6 0 A0A0A0  ""  0 2.2283998 -6.1513619 6.9941616 850 850 1 0 0 1693 0 1693 1 14.74 17.854 0.273 -14.83 0 0 0 -0.012 -34.883 0 1.938 6.081 0.5 2.112 1.875 0.5 0.135 849 1 105 1689 <> <> <> <> <>
  851 15 5.926039 1.361280 19.813332 301 " " N "A" 75 -0.50000 -0.50000 "ASN " " O  " "    " 8 0 FF5757  ""  0 -1.3396031 -6.0777102 -6.2453628 851 851 1 0 0 1694 0 1694 1 13.25 -42.341 0.016 -9.363 -0.053 0 0 -0.012 33.256 0 -0.228 5.177 -0.5 1.678 1.48 -0.5 0.834 850 1 105 1690 <> <> <> <> <>
  852 3 7.582981 -0.895020 20.524658 301 " " N "A" 2 -0.12000 -0.12000 "ASN " " CB " "    " 6 0 A0A0A0  ""  0 3.1629555 0.13500455 5.9200292 852 852 1 0 0 1695 2 1695 1 13.95 -9.066 0.794 -3.925 0 -1.662 0 -0.012 6.801 0 -0.781 6.174 -0.12 1.975 1.75 -0.12 0 851 1 105 1691 <> <> <> <> <>
  853 2 8.271261 -1.418024 19.230265 301 " " N "A" 2 0.50000 0.50000 "ASN " " CG " "    " 6 0 A0A0A0  ""  0 -3.7220576 -4.6919651 6.3189697 853 853 1 0 0 1696 0 1696 1 16.73 28.566 -0.135 -13.974 0 0 0 -0.012 -41.902 0 -0.491 5.461 0.5 2.112 1.875 0.5 5.122 852 1 105 1692 "No Flip"  <> <> <> <>
  854 15 8.042965 -0.851728 18.133070 301 " " N "A" 75 -0.50000 -0.50000 "ASN " " OD1" "    " 8 0 FF5757  ""  0 2.1654975 -1.7781061 0.56780624 854 854 1 0 0 1697 0 1697 1 13.45 -51.029 0.012 -10.516 -0.155 0 0 -0.012 40.733 0 -0.065 4.579 -0.5 1.678 1.48 -0.5 1.668 853 1 105 1693 <> <> <> <> <>
  855 25 9.052896 -2.404569 19.431797 301 " " N "A" 38 -0.76000 -0.76000 "ASN " " ND2" "    " 7 0 2F2FFF  ""  0 5.0092821 -2.5421004 -0.30605477 855 855 1 0 0 1698 2 1698 1 13.76 -48.092 -0.03 1.533 -0.227 0 0 -0.012 49.99 0 -0.096 4.955 -0.76 1.92 1.625 -0.76 6.209 854 1 105 1694 <> <> <> <> <>
  856 25 7.467567 0.847475 22.105976 301 " " N "A" 38 -0.50000 -0.50000 "ASN " " N  " "    " 7 0 2F2FFF  ""  0 3.4991632 1.3034059 0.69553298 856 856 1 0 0 1699 1 1699 1 13.63 -18.139 1.018 7.798 -0.143 0 0 -0.012 25.455 0 -0.382 5.649 -0.5 1.92 1.625 -0.5 0 847 1 105 1695 <> <> <> <> <>
  857 3 7.956628 0.535215 20.789413 301 " " N "A" 2 0.14000 0.14000 "ASN " " CA " "    " 6 0 A0A0A0  ""  0 -0.77229798 0.38773242 -0.77089643 857 857 1 0 0 1700 1 1700 1 14.27 7.584 0.871 2.901 0 -1.449 0 -0.012 -4.049 0 -0.045 5.68 0.14 1.975 1.75 0.14 0 848 1 105 1696 <> <> <> <> <>
  858 2 8.836981 5.044544 22.765068 302 " " Y "A" 2 -0.11500 -0.11500 "TYR " " CE1" "    " 6 0 A0A0A0  ""  0 -8.6388569 0.79029858 6.9091778 858 858 1 0 0 1707 1 1707 1 27.41 -8.401 0.146 -0.645 0 -0.275 0 0 7.451 0 0.434 3.688 -0.115 2.002 1.775 -0.115 2.914 863 1 106 1703 <> <> <> <> <>
  859 2 6.415982 5.398003 22.680040 302 " " Y "A" 2 -0.11500 -0.11500 "TYR " " CE2" "    " 6 0 A0A0A0  ""  0 -2.8709893 1.0870522 -8.0182161 859 859 1 0 0 1708 1 1708 1 26.9 -9.008 0.143 -0.952 0 -0.386 0 0 7.841 0 0.457 3.757 -0.115 2.002 1.775 -0.115 3.167 864 1 106 1704 <> <> <> <> <>
  860 2 7.600871 5.243676 23.419573 302 " " Y "A" 2 0.15000 0.15000 "TYR " " CZ " "    " 6 0 A0A0A0  ""  0 -1.0853448 0.92914802 0.47193921 860 860 1 0 0 1709 0 1709 1 27.4 8.839 0.258 -1.938 0 -0.422 0 0 -10.981 0 0.368 3.789 0.15 2.002 1.775 0.15 0.38 865 1 106 1705 <> <> <> <> <>
  861 16 7.489522 5.203257 24.790321 302 " " Y "A" 75 -0.58500 -0.58500 "TYR " " OH " "    " 8 0 FF5757  ""  0 2.25737 2.891732 -2.2136266 861 861 1 0 0 1710 1 1710 1 33.47 -34.01 0.151 -5.794 0 0 0 0 28.61 0 -0.545 2.652 -0.585 1.739 1.535 -0.585 31.392 866 1 106 1706 <> <> <> <> <>
  862 25 7.894566 2.420533 19.294149 302 " " Y "A" 38 -0.50000 -0.50000 "TYR " " N  " "    " 7 0 2F2FFF  ""  0 0.099284865 -0.56856674 4.5180516 862 862 1 0 0 1711 1 1711 1 13.58 -29.523 1.009 -1.923 -0.038 0 0 0 25.971 0 0.659 5.461 -0.5 1.92 1.625 -0.5 2.07 855 1 106 1707 <> <> <> <> <>
  863 3 7.325979 3.459535 18.533230 302 " " Y "A" 2 0.14000 0.14000 "TYR " " CA " "    " 6 0 A0A0A0  ""  0 4.5452194 4.9507289 -4.3062215 863 863 1 0 0 1712 1 1712 1 13.03 8.061 0.56 1.823 0 -1.52 0 0 -4.894 0 -0.385 5.943 0.14 1.975 1.75 0.14 0 856 1 106 1708 <> <> <> <> <>
  864 2 7.856248 3.445244 17.126705 302 " " Y "A" 2 0.50000 0.50000 "TYR " " C  " "    " 6 0 A0A0A0  ""  0 0.52896315 1.6649238 -3.2481296 864 864 1 0 0 1713 0 1713 1 11.85 24.853 -0.317 -11.802 0 0 0 0 -36.533 0 0.196 6.549 0.5 2.112 1.875 0.5 0 857 1 106 1709 <> <> <> <> <>
  865 15 7.264154 4.195462 16.239943 302 " " Y "A" 75 -0.50000 -0.50000 "TYR " " O  " "    " 8 0 FF5757  ""  0 0.55035722 3.7517641 -1.4445982 865 865 1 0 0 1714 0 1714 1 11.96 -40.757 0.009 -5.99 -0.01 0 0 0 35.464 0 -0.697 5.368 -0.5 1.678 1.48 -0.5 0 858 1 106 1710 <> <> <> <> <>
  866 3 7.678589 4.843532 19.104980 302 " " Y "A" 2 -0.00500 -0.00500 "TYR " " CB " "    " 6 0 A0A0A0  ""  0 -2.9658418 0.20490676 1.1546021 866 866 1 0 0 1715 2 1715 1 13.9 -0.309 1.313 -0.509 0 -1.342 0 0 0.487 0 -0.658 5.322 -0.005 1.975 1.75 -0.005 0 859 1 106 1711 <> <> <> <> <>
  867 2 7.639297 5.057188 20.618935 302 " " Y "A" 2 -0.11500 -0.11500 "TYR " " CG " "    " 6 0 A0A0A0  ""  0 -6.080935 -2.9037781 5.0604115 867 867 1 0 0 1716 0 1716 1 19.04 -6.244 0.114 0.274 0 -0.386 0 0 6.229 0 0.561 5.133 -0.115 2.002 1.775 -0.115 0 860 1 106 1712 <> <> <> <> <>
  868 2 8.863435 4.992779 21.345722 302 " " Y "A" 2 -0.11500 -0.11500 "TYR " " CD1" "    " 6 0 A0A0A0  ""  0 -2.9991517 -0.95076197 -0.98515493 868 868 1 0 0 1717 1 1717 1 21.55 -7.306 0.096 -0.238 0 -0.217 0 0 6.714 0 0.474 4.285 -0.115 2.002 1.775 -0.115 1.52 861 1 106 1713 <> <> <> <> <>
  869 2 6.466077 5.361050 21.270536 302 " " Y "A" 2 -0.11500 -0.11500 "TYR " " CD2" "    " 6 0 A0A0A0  ""  0 -1.4314038 -5.0886316 -3.5839646 869 869 1 0 0 1718 1 1718 1 23.32 -7.704 0.124 -0.547 0 -0.38 0 0 6.924 0 0.489 4.191 -0.115 2.002 1.775 -0.115 0.76 862 1 106 1714 <> <> <> <> <>
  870 2 8.296735 1.364407 14.715670 303 " " A "A" 2 0.50000 0.50000 "ALA " " C  " "    " 6 0 A0A0A0  ""  0 2.8466301 -3.8420298 -10.767488 870 870 1 0 0 1728 0 1728 1 13.77 30.554 0.142 -10.211 0 0 0 0 -42.05 0 1.144 7.346 0.5 2.112 1.875 0.5 0 869 1 107 1724 <> <> <> <> <>
  871 15 8.210021 1.365480 13.462634 303 " " A "A" 75 -0.50000 -0.50000 "ALA " " O  " "    " 8 0 FF5757  ""  0 -3.4037151 4.0250974 -0.89057857 871 871 1 0 0 1729 0 1729 1 13.89 -48.949 0.008 -8.278 -0.097 0 0 0 41.005 0 -0.245 5.636 -0.5 1.678 1.48 -0.5 0 870 1 107 1725 <> <> <> <> <>
  872 3 10.617890 2.095562 15.314837 303 " " A "A" 2 -0.18000 -0.18000 "ALA " " CB " "    " 6 0 A0A0A0  ""  0 2.6177528 5.7571926 -5.1426296 872 872 1 0 0 1730 3 1730 1 13.82 -11.369 0.937 -0.39 0 -1.82 0 0 12.752 0 -0.89 4.49 -0.18 1.975 1.75 -0.18 1.496 871 1 107 1726 <> <> <> <> <>
  873 25 8.743346 2.532833 16.756067 303 " " A "A" 38 -0.50000 -0.50000 "ALA " " N  " "    " 7 0 2F2FFF  ""  0 7.1460996 -7.8247395 -1.1406574 873 873 1 0 0 1731 1 1731 1 11.75 -33.61 0.48 -0.464 -0.085 0 0 0 31.21 0 1.541 6.182 -0.5 1.92 1.625 -0.5 0.345 867 1 107 1727 <> <> <> <> <>
  874 3 9.156217 2.437650 15.368579 303 " " A "A" 2 0.14000 0.14000 "ALA " " CA " "    " 6 0 A0A0A0  ""  0 -0.50155711 -0.2401142 -6.5452299 874 874 1 0 0 1732 1 1732 1 13.17 8.254 0.588 -0.017 0 -1.899 0 0 -6.46 0 -0.5 6.554 0.14 1.975 1.75 0.14 0 868 1 107 1728 <> <> <> <> <>
  875 3 3.839529 2.276524 14.269279 304 " " L "A" 2 -0.18000 -0.18000 "LEU " " CD2" "    " 6 0 A0A0A0  ""  0 0.19067249 9.8319073 5.3344307 875 875 1 0 0 1738 3 1738 1 12.29 -11.579 0.161 -0.666 0 -1.979 0 0 13.884 0 -1.152 7.128 -0.18 1.975 1.75 -0.18 0 878 1 108 1734 <> <> <> <> <>
  876 3 4.612533 1.473795 16.430443 304 " " L "A" 2 -0.18000 -0.18000 "LEU " " CD1" "    " 6 0 A0A0A0  ""  0 5.6217666 -0.96927106 -0.18651341 876 876 1 0 0 1739 3 1739 1 12.72 -10.383 0.38 0.114 0 -1.771 0 0 12.674 0 -0.788 6.237 -0.18 1.975 1.75 -0.18 0 879 1 108 1735 <> <> <> <> <>
  877 25 7.695687 0.439958 15.485404 304 " " L "A" 38 -0.50000 -0.50000 "LEU " " N  " "    " 7 0 2F2FFF  ""  0 -4.0434771 -2.7114358 -2.4940586 877 877 1 0 0 1740 1 1740 1 13.85 -35.443 1.201 1.835 -0.094 0 0 0 34.778 0 1.392 7.758 -0.5 1.92 1.625 -0.5 0 872 1 108 1736 <> <> <> <> <>
  878 3 6.582234 -0.394632 15.003688 304 " " L "A" 2 0.14000 0.14000 "LEU " " CA " "    " 6 0 A0A0A0  ""  0 -7.8300986 4.0897717 -3.8211477 878 878 1 0 0 1741 1 1741 1 13.72 8.97 1.56 0.675 0 -1.582 0 0 -7.788 0 -0.487 8.507 0.14 1.975 1.75 0.14 0 873 1 108 1737 <> <> <> <> <>
  879 2 7.121963 -1.631841 14.194440 304 " " L "A" 2 0.50000 0.50000 "LEU " " C  " "    " 6 0 A0A0A0  ""  0 -7.8415174 -4.7800994 -1.2874237 879 879 1 0 0 1742 0 1742 1 13.79 24.802 0.879 -16.566 0 0 0 0 -43.116 0 0.868 7.593 0.5 2.112 1.875 0.5 0 874 1 108 1738 <> <> <> <> <>
  880 15 6.576075 -1.999671 13.188915 304 " " L "A" 75 -0.50000 -0.50000 "LEU " " O  " "    " 8 0 FF5757  ""  0 4.9799786 -3.2228067 0.42886293 880 880 1 0 0 1743 0 1743 1 14.12 -44.424 0.096 -4.31 -0.004 0 0 0 40.482 0 -0.459 5.217 -0.5 1.678 1.48 -0.5 0.208 875 1 108 1739 <> <> <> <> <>
  881 3 5.423368 0.309614 14.270848 304 " " L "A" 2 -0.12000 -0.12000 "LEU " " CB " "    " 6 0 A0A0A0  ""  0 1.5185418 -0.057412591 -0.73636287 881 881 1 0 0 1744 2 1744 1 13.78 -6.856 1.392 2.339 0 -1.843 0 0 9.612 0 0.034 8.116 -0.12 1.975 1.75 -0.12 0 876 1 108 1740 <> <> <> <> <>
  882 3 5.020990 1.636040 15.029789 304 " " L "A" 2 -0.06000 -0.06000 "LEU " " CG " "    " 6 0 A0A0A0  ""  0 -4.7436147 5.5692573 -3.6853576 882 882 1 0 0 1745 1 1745 1 13.92 -2.969 0.89 -1.098 0 -1.819 0 0 3.605 0 -0.804 7.838 -0.06 1.975 1.75 -0.06 0 877 1 108 1741 <> <> <> <> <>
  883 16 10.620234 -3.901359 12.632469 305 " " T "A" 75 -0.68300 -0.68300 "THR " " OG1" "    " 8 0 FF5757  ""  0 -3.4138734 4.0314536 -2.4235327 883 883 1 0 0 1757 1 1757 1 22.71 -53.807 -1.187 1.88 -0.012 0 0 -0.149 57.58 0 -0.547 4.729 -0.683 1.766 1.56 -0.683 5.175 885 1 109 1753 <> <> <> <> <>
  884 3 11.227856 -1.926937 13.597994 305 " " T "A" 2 -0.18000 -0.18000 "THR " " CG2" "    " 6 0 A0A0A0  ""  0 -9.4593973 -0.46627524 -8.568099 884 884 1 0 0 1758 3 1758 1 14.33 -15.721 -0.393 -2.226 0 -1.649 0 -0.149 15.661 0 0.023 5.303 -0.18 1.975 1.75 -0.18 0 886 1 109 1754 <> <> <> <> <>
  885 25 8.266033 -2.104927 14.702693 305 " " T "A" 38 -0.50000 -0.50000 "THR " " N  " "    " 7 0 2F2FFF  ""  0 8.3827734 -1.7719078 -3.2876711 885 885 1 0 0 1759 1 1759 1 12.66 -36.492 1.079 1.361 -0.03 0 0 -0.149 36.047 0 0.905 7.393 -0.5 1.92 1.625 -0.5 0 880 1 109 1755 <> <> <> <> <>
  886 3 9.027204 -3.186115 14.202242 305 " " T "A" 2 0.14000 0.14000 "THR " " CA " "    " 6 0 A0A0A0  ""  0 -6.7602863 -3.3549924 12.039784 886 886 1 0 0 1760 1 1760 1 14 12.003 -0.481 -0.633 0 -1.651 0 -0.149 -9.789 0 -0.566 7.279 0.14 1.975 1.75 0.14 0 881 1 109 1756 <> <> <> <> <>
  887 2 9.589211 -3.809702 15.487768 305 " " T "A" 2 0.50000 0.50000 "THR " " C  " "    " 6 0 A0A0A0  ""  0 2.987464 1.2381144 -4.7143645 887 887 1 0 0 1761 0 1761 1 13.73 36.987 -2.401 -8.309 0 0 0 -0.149 -43.622 0 0.876 7.781 0.5 2.112 1.875 0.5 0 882 1 109 1757 <> <> <> <> <>
  888 15 10.050735 -3.196273 16.499201 305 " " T "A" 75 -0.50000 -0.50000 "THR " " O  " "    " 8 0 FF5757  ""  0 -0.97129953 -4.116703 4.9263964 888 888 1 0 0 1762 0 1762 1 14.78 -54.194 0.165 -10.722 -0.122 0 0 -0.149 42.321 0 1.258 5.939 -0.5 1.678 1.48 -0.5 0 883 1 109 1758 <> <> <> <> <>
  889 3 10.069597 -2.777232 13.148623 305 " " T "A" 2 0.20500 0.20500 "THR " " CB " "    " 6 0 A0A0A0  ""  0 5.4459486 4.9049091 2.9465101 889 889 1 0 0 1763 1 1763 1 12.97 14.757 0.167 -3.568 0 -1.81 0 -0.149 -15.761 0 -0.773 6.054 0.205 1.975 1.75 0.205 0 884 1 109 1759 <> <> <> <> <>
  890 25 9.547186 -5.163496 15.501307 306 " " G "A" 38 -0.50000 -0.50000 "GLY " " N  " "    " 7 0 2F2FFF  ""  2 2.9229953 -1.9147923 0.70729965 890 890 1 0 0 1771 1 1771 1 11.56 -29.658 0.27 8.376 -0.125 0 0 0 38.629 0 -0.74 7.919 -0.5 1.92 1.625 -0.5 0 887 1 110 1767 <> <> <> <> <>
  891 3 9.674270 -5.961934 16.738501 306 " " G "A" 2 0.08000 0.08000 "GLY " " CA " "    " 6 0 A0A0A0  ""  2 -5.3333311 -1.087966 -2.9113109 891 891 1 0 0 1772 2 1772 1 9.81 5.55 -0.272 -1.674 0 -2.549 0 0 -3.507 0 -0.897 7.719 0.08 1.975 1.75 0.08 0 888 1 110 1768 <> <> <> <> <>
  892 2 8.349058 -6.517038 17.113995 306 " " G "A" 2 0.50000 0.50000 "GLY " " C  " "    " 6 0 A0A0A0  ""  2 -1.159096 -0.40355426 -2.609133 892 892 1 0 0 1773 0 1773 1 9.24 31.278 -0.236 -11.783 0 0 0 0 -42.08 0 -0.745 8.243 0.5 2.112 1.875 0.5 0 889 1 110 1769 <> <> <> <> <>
  893 15 7.431258 -6.731162 16.295786 306 " " G "A" 75 -0.50000 -0.50000 "GLY " " O  " "    " 8 0 FF5757  ""  2 -1.4547193 1.9839466 0.66383159 893 893 1 0 0 1774 0 1774 1 10.62 -50.512 -0.16 -8.527 -0.119 0 0 0 40.819 0 1.445 7.6 -0.5 1.678 1.48 -0.5 0 890 1 110 1770 <> <> <> <> <>
  894 15 7.088254 -4.781009 19.981276 307 " " L "A" 75 -0.50000 -0.50000 "LEU " " O  " "    " 8 0 FF5757  ""  2 -3.155652 0.63146001 -1.8698795 894 894 1 0 0 1778 0 1778 1 11.64 -51.278 0.027 -13.685 -0.11 0 0 0 36.994 0 0.681 6.277 -0.5 1.678 1.48 -0.5 1.147 894 1 111 1774 <> <> <> <> <>
  895 3 7.151661 -7.814203 20.456818 307 " " L "A" 2 -0.12000 -0.12000 "LEU " " CB " "    " 6 0 A0A0A0  ""  2 -1.1883708 0.0004382325 2.4266009 895 895 1 0 0 1779 2 1779 1 8.13 -8.466 2.097 -0.746 0 -2.571 0 0 9.019 0 -0.824 7.697 -0.12 1.975 1.75 -0.12 0 895 1 111 1775 <> <> <> <> <>
  896 3 5.888586 -8.305686 21.138813 307 " " L "A" 2 -0.06000 -0.06000 "LEU " " CG " "    " 6 0 A0A0A0  ""  2 6.0572581 -3.3774951 0.11365105 896 896 1 0 0 1780 1 1780 1 11.29 -3.194 0.525 -2.87 0 -2.653 0 0 3.333 0 -0.88 8.263 -0.06 1.975 1.75 -0.06 0 896 1 111 1776 <> <> <> <> <>
  897 3 5.176433 -9.426274 20.475842 307 " " L "A" 2 -0.18000 -0.18000 "LEU " " CD2" "    " 6 0 A0A0A0  ""  2 4.7865243 -6.2843986 6.2622514 897 897 1 0 0 1781 3 1781 1 7.72 -12.006 0.34 -2.221 0 -2.494 0 0 12.935 0 -0.996 7.275 -0.18 1.975 1.75 -0.18 0 897 1 111 1777 <> <> <> <> <>
  898 3 6.093381 -8.718195 22.607134 307 " " L "A" 2 -0.18000 -0.18000 "LEU " " CD1" "    " 6 0 A0A0A0  ""  2 4.511765 1.6529055 -3.5322161 898 898 1 0 0 1782 3 1782 1 9.8 -12.565 0.15 -3.819 0 -2.925 0 0 12.497 0 -0.975 6.457 -0.18 1.975 1.75 -0.18 0 898 1 111 1778 <> <> <> <> <>
  899 25 8.148999 -6.728355 18.393929 307 " " L "A" 38 -0.50000 -0.50000 "LEU " " N  " "    " 7 0 2F2FFF  ""  2 8.5742521 -1.9066595 0.94601232 899 899 1 0 0 1783 1 1783 1 9.1 -36.619 0.777 -2.626 0 0 0 0 34.36 0 -1.144 7.204 -0.5 1.92 1.625 -0.5 0.345 891 1 111 1779 <> <> <> <> <>
  900 3 6.881310 -6.965535 19.093370 307 " " L "A" 2 0.14000 0.14000 "LEU " " CA " "    " 6 0 A0A0A0  ""  2 -0.64607871 -1.3771498 -2.0522759 900 900 1 0 0 1784 1 1784 1 9.21 10.267 1.169 1.504 0 -1.987 0 0 -7.407 0 -0.537 8.881 0.14 1.975 1.75 0.14 0 892 1 111 1780 <> <> <> <> <>
  901 2 6.337260 -5.597822 19.419445 307 " " L "A" 2 0.50000 0.50000 "LEU " " C  " "    " 6 0 A0A0A0  ""  2 5.8772187 -0.15948769 -3.0235479 901 901 1 0 0 1785 0 1785 1 9.27 29.894 -0.32 -10.234 0 0 0 0 -39.659 0 -0.148 8.913 0.5 2.112 1.875 0.5 0 893 1 111 1781 <> <> <> <> <>
  902 2 4.748990 -3.485884 16.244719 308 " " Y "A" 2 -0.11500 -0.11500 "TYR " " CD1" "    " 6 0 A0A0A0  ""  2 -3.9620311 5.0828271 -1.4050933 902 902 1 0 0 1797 1 1797 1 7.57 -7.337 0.164 0.629 0 -1.092 0 0 8.81 0 0.083 8.616 -0.115 2.002 1.775 -0.115 0 905 1 112 1793 <> <> <> <> <>
  903 2 3.027124 -2.019468 17.223097 308 " " Y "A" 2 -0.11500 -0.11500 "TYR " " CD2" "    " 6 0 A0A0A0  ""  2 -6.7041593 4.4887743 -3.4439616 903 903 1 0 0 1798 1 1798 1 10.44 -7.124 0.244 0.747 0 -0.91 0 0 8.174 0 0.363 7.882 -0.115 2.002 1.775 -0.115 0 906 1 112 1794 <> <> <> <> <>
  904 2 4.088679 -3.345394 15.020776 308 " " Y "A" 2 -0.11500 -0.11500 "TYR " " CE1" "    " 6 0 A0A0A0  ""  2 3.8978424 2.4962797 -0.25012326 904 904 1 0 0 1799 1 1799 1 8.64 -8.607 0.238 -0.632 0 -1.278 0 0 9.387 0 -0.372 7.952 -0.115 2.002 1.775 -0.115 0 907 1 112 1795 <> <> <> <> <>
  905 2 2.359813 -1.888417 15.970209 308 " " Y "A" 2 -0.11500 -0.11500 "TYR " " CE2" "    " 6 0 A0A0A0  ""  2 -8.0177774 1.3895856 -4.2830486 905 905 1 0 0 1800 1 1800 1 10.46 -8.657 0.306 -0.499 0 -1.236 0 0 8.999 0 0.088 7.919 -0.115 2.002 1.775 -0.115 0 908 1 112 1796 <> <> <> <> <>
  906 2 2.959504 -2.511244 14.858233 308 " " Y "A" 2 0.15000 0.15000 "TYR " " CZ " "    " 6 0 A0A0A0  ""  2 -6.4898844 -0.4109422 7.1737585 906 906 1 0 0 1801 0 1801 1 11.64 8.831 0.306 -5.498 0 -1.498 0 0 -12.847 0 -0.29 8.088 0.15 2.002 1.775 0.15 0 909 1 112 1797 <> <> <> <> <>
  907 16 2.385811 -2.394297 13.582124 308 " " Y "A" 75 -0.58500 -0.58500 "TYR " " OH " "    " 8 0 FF5757  ""  2 -1.9816933 -1.7442168 2.2233784 907 907 1 0 0 1802 1 1802 1 14.04 -35.654 0.134 5.376 -0.121 0 0 0 41.572 0 -0.554 5.952 -0.585 1.739 1.535 -0.585 0.108 910 1 112 1798 <> <> <> <> <>
  908 25 5.013242 -5.252821 19.202850 308 " " Y "A" 38 -0.50000 -0.50000 "TYR " " N  " "    " 7 0 2F2FFF  ""  2 2.3705561 0.1570548 3.8823557 908 908 1 0 0 1803 1 1803 1 8.51 -26.6 0.832 7.332 -0.125 0 0 0 33.623 0 -0.399 9.648 -0.5 1.92 1.625 -0.5 0 899 1 112 1799 <> <> <> <> <>
  909 3 4.545418 -3.959109 19.688047 308 " " Y "A" 2 0.14000 0.14000 "TYR " " CA " "    " 6 0 A0A0A0  ""  2 -3.9690719 -2.1039708 0.58661556 909 909 1 0 0 1804 1 1804 1 10.06 7.852 0.371 -2.033 0 -2.28 0 0 -7.339 0 -0.638 9.554 0.14 1.975 1.75 0.14 0 900 1 112 1800 <> <> <> <> <>
  910 2 3.073902 -3.939726 20.078707 308 " " Y "A" 2 0.50000 0.50000 "TYR " " C  " "    " 6 0 A0A0A0  ""  2 -2.2890992 3.9208167 5.3207459 910 910 1 0 0 1805 0 1805 1 10.57 22.222 -0.469 -14.107 0 0 0 0 -35.112 0 -0.748 8.692 0.5 2.112 1.875 0.5 0 901 1 112 1801 <> <> <> <> <>
  911 15 2.231148 -4.548722 19.367342 308 " " Y "A" 75 -0.50000 -0.50000 "TYR " " O  " "    " 8 0 FF5757  ""  2 -6.3651004 0.055785887 3.8216345 911 911 1 0 0 1806 0 1806 1 11.17 -41.097 0.026 -7.872 -0.127 0 0 0 34.098 0 -0.772 7.501 -0.5 1.678 1.48 -0.5 0 902 1 112 1802 <> <> <> <> <>
  912 3 4.939693 -2.842347 18.667662 308 " " Y "A" 2 -0.00500 -0.00500 "TYR " " CB " "    " 6 0 A0A0A0  ""  2 -6.8499751 -2.8970227 -2.8356247 912 912 1 0 0 1807 2 1807 1 9.31 -0.288 0.972 -1.485 0 -1.842 0 0 0.447 0 -0.775 8.486 -0.005 1.975 1.75 -0.005 0 903 1 112 1803 <> <> <> <> <>
  913 2 4.156883 -2.818918 17.373930 308 " " Y "A" 2 -0.11500 -0.11500 "TYR " " CG " "    " 6 0 A0A0A0  ""  2 -0.76377726 -10.369491 -0.90516925 913 913 1 0 0 1808 0 1808 1 7.69 -5.506 -0.334 1.783 0 -0.934 0 0 8.079 0 0.478 9.125 -0.115 2.002 1.775 -0.115 0 904 1 112 1804 <> <> <> <> <>
  914 15 1.390396 -0.943999 20.527647 309 " " K "A" 75 -0.50000 -0.50000 "LYS " " O  " "    " 8 0 FF5757  ""  2 7.473599 2.3477869 -1.0898267 914 914 1 0 0 1818 0 1818 1 13.5 -38.96 0.051 -9.772 -0.004 0 0 0 29.05 0 0.091 4.017 -0.5 1.678 1.48 -0.5 12.925 914 1 113 1814 <> <> <> <> <>
  915 3 1.506991 -2.361549 23.017094 309 " " K "A" 2 -0.12000 -0.12000 "LYS " " CB " "    " 6 0 A0A0A0  ""  2 1.0858781 -8.034935 -0.87128478 915 915 1 0 0 1819 2 1819 1 14.18 -5.303 1.115 1.84 0 0 0 0 6.842 0 -0.814 5.887 -0.12 1.975 1.75 -0.12 0 915 1 113 1815 <> <> <> <> <>
  916 3 0.281016 -2.140280 23.949757 309 " " K "A" 2 -0.12000 -0.12000 "LYS " " CG " "    " 6 0 A0A0A0  ""  2 -2.9464025 -2.5680962 0.16697899 916 916 1 0 0 1820 2 1820 1 22.43 -3.691 0.337 2.343 0 0 0 0 6.18 0 -0.484 5.45 -0.12 1.975 1.75 -0.12 0 916 1 113 1816 <> <> <> <> <>
  917 3 0.541220 -1.806371 25.387201 309 " " K "A" 2 -0.12000 -0.12000 "LYS " " CD " "    " 6 0 A0A0A0  ""  2 -1.8213108 3.842001 0.72632074 917 917 1 0 0 1821 2 1821 1 31.4 -4.099 0.656 2.294 0 0 0 0 6.353 0 -0.616 4.388 -0.12 1.975 1.75 -0.12 0 917 1 113 1817 <> <> <> <> <>
  918 3 -0.739027 -1.638573 26.203215 309 " " K "A" 2 0.19000 0.19000 "LYS " " CE " "    " 6 0 A0A0A0  ""  2 -1.3120847 -5.022285 1.3253515 918 918 1 0 0 1822 2 1822 1 33.41 5.058 0.602 -3.75 0 0 0 0 -8.898 0 -0.513 3.827 0.19 1.975 1.75 0.19 0.998 918 1 113 1818 <> <> <> <> <>
  919 32 -0.591151 -1.079575 27.604156 309 " " K "A" 38 -0.30000 -0.30000 "LYS " " NZ " "    " 7 1 2F2FFF  ""  2 8.8306026 6.4893126 -2.0116982 919 919 1 0 0 1823 3 1823 1 37.44 4.769 0.532 2.104 -0.364 0 0 0 -4.663 0 1.831 3.43 -0.3 2.1 1.625 -0.3 29.322 919 1 113 1819 <> <> <> <> <>
  920 25 2.711480 -3.245818 21.133385 309 " " K "A" 38 -0.50000 -0.50000 "LYS " " N  " "    " 7 0 2F2FFF  ""  2 -9.3710909 4.5943599 -2.1520867 920 920 1 0 0 1824 1 1824 1 11.97 -25.884 0.906 0.879 -0.099 0 0 0 26.881 0 -0.924 7.344 -0.5 1.92 1.625 -0.5 0 911 1 113 1820 <> <> <> <> <>
  921 3 1.363546 -2.994588 21.614691 309 " " K "A" 2 0.14000 0.14000 "LYS " " CA " "    " 6 0 A0A0A0  ""  2 4.7565675 -2.1787927 5.2170296 921 921 1 0 0 1825 1 1825 1 14.97 7.235 0.456 2.058 0 0 0 0 -4.922 0 -0.71 7.434 0.14 1.975 1.75 0.14 0 912 1 113 1821 <> <> <> <> <>
  922 2 0.780473 -1.995459 20.704840 309 " " K "A" 2 0.50000 0.50000 "LYS " " C  " "    " 6 0 A0A0A0  ""  2 1.3324211 -4.5069237 -3.6482608 922 922 1 0 0 1826 0 1826 1 13.7 20.579 -0.319 -12.747 0 0 0 0 -32.892 0 -0.115 6.391 0.5 2.112 1.875 0.5 0 913 1 113 1822 <> <> <> <> <>
  923 3 -1.299950 -1.933816 17.938934 310 " " S "A" 2 0.14500 0.14500 "SER " " CB " "    " 6 0 A0A0A0  ""  2 -0.52565163 -6.8115058 -9.6421528 923 923 1 0 0 1840 2 1840 1 14.84 6.721 0.5 -2.204 0 -2.197 0 -0.2 -5.989 0 -1.039 6.554 0.145 1.975 1.75 0.145 0 924 1 114 1836 <> <> <> <> <>
  924 16 -2.026006 -1.073516 17.067770 310 " " S "A" 75 -0.68300 -0.68300 "SER " " OG " "    " 8 0 FF5757  ""  2 2.5295148 3.0281334 -2.2483258 924 924 1 0 0 1841 1 1841 1 14.71 -34.239 -1.153 6.115 -0.156 0 0 -0.2 41.854 0 0.008 5.909 -0.683 1.766 1.56 -0.683 0.11 925 1 114 1837 <> <> <> <> <>
  925 25 -0.427838 -2.181520 20.119612 310 " " S "A" 38 -0.50000 -0.50000 "SER " " N  " "    " 7 0 2F2FFF  ""  2 -4.4357166 -0.77962285 -0.2935223 925 925 1 0 0 1842 1 1842 1 13.56 -23.97 1.517 2.836 -0.119 0 0 -0.2 25.546 0 0.062 6.763 -0.5 1.92 1.625 -0.5 0 920 1 114 1838 <> <> <> <> <>
  926 3 -1.189186 -1.320214 19.361364 310 " " S "A" 2 0.14000 0.14000 "SER " " CA " "    " 6 0 A0A0A0  ""  2 6.6462879 1.1344516 -0.21202184 926 926 1 0 0 1843 1 1843 1 13.4 8.11 -0.066 -0.02 0 -1.267 0 -0.2 -5.981 0 -0.615 6.568 0.14 1.975 1.75 0.14 0 921 1 114 1839 <> <> <> <> <>
  927 2 -2.482221 -1.282147 20.235189 310 " " S "A" 2 0.50000 0.50000 "SER " " C  " "    " 6 0 A0A0A0  ""  2 7.8058095 0.99046749 7.0585117 927 927 1 0 0 1844 0 1844 1 15.11 24.55 -1.481 -7.166 0 0 0 -0.2 -32.107 0 2.072 6.182 0.5 2.112 1.875 0.5 0 922 1 114 1840 <> <> <> <> <>
  928 15 -3.442448 -2.109686 20.089689 310 " " S "A" 75 -0.50000 -0.50000 "SER " " O  " "    " 8 0 FF5757  ""  2 0.67260885 0.41341895 -4.0517955 928 928 1 0 0 1845 0 1845 1 14.15 -38.795 0.062 -5.563 -0.124 0 0 -0.2 32.499 0 0.995 5.535 -0.5 1.678 1.48 -0.5 0.104 923 1 114 1841 <> <> <> <> <>
  929 15 -3.215283 -0.409350 24.316116 311 " " K "A" 75 -0.50000 -0.50000 "LYS " " O  " "    " 8 0 FF5757  ""  0 0.63459784 1.7053772 0.75443476 929 929 1 0 0 1851 0 1851 1 19.27 -41.483 0.004 -9.608 -0.293 0 0 0 29.237 0 2.927 4.412 -0.5 1.678 1.48 -0.5 0.208 929 1 115 1847 <> <> <> <> <>
  930 3 -4.818302 0.730595 21.191187 311 " " K "A" 2 -0.12000 -0.12000 "LYS " " CB " "    " 6 0 A0A0A0  ""  0 2.672164 -0.83442777 0.34161463 930 930 1 0 0 1852 2 1852 1 19.48 -6.565 1.135 4.142 0 0 0 0 7.551 0 2.021 4.746 -0.12 1.975 1.75 -0.12 0 930 1 115 1848 <> <> <> <> <>
  931 3 -4.672702 2.092462 20.437613 311 " " K "A" 2 -0.12000 -0.12000 "LYS " " CG " "    " 6 0 A0A0A0  ""  0 -10.671185 0.50410378 3.0763922 931 931 1 0 0 1853 2 1853 1 24.35 -5.237 0.313 1.682 0 0 0 0 6.839 0 -0.233 3.832 -0.12 1.975 1.75 -0.12 1.247 931 1 115 1849 <> <> <> <> <>
  932 3 -3.885534 2.088336 19.144842 311 " " K "A" 2 -0.12000 -0.12000 "LYS " " CD " "    " 6 0 A0A0A0  ""  0 -8.1557961 1.6661972 6.685245 932 932 1 0 0 1854 2 1854 1 27.93 -5.407 0.602 2.184 0 0 0 0 7.482 0 -0.493 3.914 -0.12 1.975 1.75 -0.12 0.499 932 1 115 1850 <> <> <> <> <>
  933 3 -4.039898 3.371030 18.270599 311 " " K "A" 2 0.19000 0.19000 "LYS " " CE " "    " 6 0 A0A0A0  ""  0 -5.5355463 -0.76967269 5.6404409 933 933 1 0 0 1855 2 1855 1 27.3 7.912 0.429 -2.972 0 0 0 0 -10.874 0 -0.439 4.101 0.19 1.975 1.75 0.19 0.249 933 1 115 1851 <> <> <> <> <>
  934 32 -3.396954 3.317659 16.888842 311 " " K "A" 38 -0.30000 -0.30000 "LYS " " NZ " "    " 7 1 2F2FFF  ""  0 2.1518917 -5.9247379 -1.826565 934 934 1 0 0 1856 3 1856 1 29.12 7.985 0.107 1.734 -2.453 0 0 0 -5.753 0 1.847 4.139 -0.3 2.1 1.625 -0.3 8.854 934 1 115 1852 <> <> <> <> <>
  935 25 -2.541934 -0.171004 21.015947 311 " " K "A" 38 -0.50000 -0.50000 "LYS " " N  " "    " 7 0 2F2FFF  ""  0 -0.12599836 -1.0447406 5.2865496 935 935 1 0 0 1857 1 1857 1 15.41 -25.865 1.613 -1.576 -0.023 0 0 0 23.215 0 -0.516 4.67 -0.5 1.92 1.625 -0.5 6.094 926 1 115 1853 <> <> <> <> <>
  936 3 -3.521377 0.273353 21.946037 311 " " K "A" 2 0.14000 0.14000 "LYS " " CA " "    " 6 0 A0A0A0  ""  0 -0.074921221 -1.7560349 -5.7678676 936 936 1 0 0 1858 1 1858 1 18.15 8.281 1.21 6.071 0 0 0 0 -3.267 0 -0.153 4.649 0.14 1.975 1.75 0.14 0.249 927 1 115 1854 <> <> <> <> <>
  937 2 -3.598328 -0.742453 23.178671 311 " " K "A" 2 0.50000 0.50000 "LYS " " C  " "    " 6 0 A0A0A0  ""  0 0.82319909 8.8911791 -4.7917252 937 937 1 0 0 1859 0 1859 1 18.85 25.554 0.89 -2.412 0 0 0 0 -31.314 0 2.457 5.127 0.5 2.112 1.875 0.5 0.809 928 1 115 1855 <> <> <> <> <>
  938 15 -5.806923 -3.730675 26.450937 312 " " N "A" 75 -0.50000 -0.50000 "ASN " " OD1" "    " 8 0 FF5757  ""  0 -7.1675277 -5.2931542 2.446702 938 938 1 0 0 1873 0 1873 1 27.51 -36.558 0.149 -7.472 -0.079 0 0 -0.3 29.701 0 -0.385 2.791 -0.5 1.678 1.48 -0.5 23.66 941 1 116 1869 <> <> <> <> <>
  939 25 -7.270162 -4.717547 25.086504 312 " " N "A" 38 -0.76000 -0.76000 "ASN " " ND2" "    " 7 0 2F2FFF  ""  0 3.016537 -9.1087742 -2.2997751 939 939 1 0 0 1874 2 1874 1 27.69 -36.174 -0.405 -9.04 0 0 0 -0.3 28.179 0 -0.34 2.724 -0.76 1.92 1.625 -0.76 43.696 942 1 116 1870 <> <> <> <> <>
  940 25 -4.208044 -1.906580 22.905699 312 " " N "A" 38 -0.50000 -0.50000 "ASN " " N  " "    " 7 0 2F2FFF  ""  0 0.4945879 5.6322193 -4.1173849 940 940 1 0 0 1875 1 1875 1 19 -22.849 0.858 5.077 -0.001 0 0 -0.3 22.516 0 4.854 5.196 -0.5 1.92 1.625 -0.5 0 935 1 116 1871 <> <> <> <> <>
  941 3 -4.546551 -2.937357 23.852304 312 " " N "A" 2 0.14000 0.14000 "ASN " " CA " "    " 6 0 A0A0A0  ""  0 4.5185575 4.1034932 -3.8619528 941 941 1 0 0 1876 1 1876 1 20.64 6.319 -0.122 3.618 0 -0.568 0 -0.3 -1.713 0 0.002 5.059 0.14 1.975 1.75 0.14 0 936 1 116 1872 <> <> <> <> <>
  942 2 -4.074916 -4.237148 23.289150 312 " " N "A" 2 0.50000 0.50000 "ASN " " C  " "    " 6 0 A0A0A0  ""  0 0.10395619 -4.7009492 -7.4688296 942 942 1 0 0 1877 0 1877 1 18.22 14.734 -0.481 -16.088 0 0 0 -0.3 -29.676 0 -0.365 5.313 0.5 2.112 1.875 0.5 0.135 937 1 116 1873 <> <> <> <> <>
  943 15 -3.757958 -5.165070 24.011438 312 " " N "A" 75 -0.50000 -0.50000 "ASN " " O  " "    " 8 0 FF5757  ""  0 3.2218196 -2.5895061 0.37682322 943 943 1 0 0 1878 0 1878 1 18.66 -35.277 0.014 -9.45 -0.005 0 0 -0.3 25.911 0 0.207 4.021 -0.5 1.678 1.48 -0.5 0.417 938 1 116 1874 <> <> <> <> <>
  944 3 -6.051551 -2.856551 24.212317 312 " " N "A" 2 -0.12000 -0.12000 "ASN " " CB " "    " 6 0 A0A0A0  ""  0 -0.7725336 3.6431425 3.7939153 944 944 1 0 0 1879 2 1879 1 21.85 -7.377 0.68 -3.465 0 -0.404 0 -0.3 4.137 0 -0.201 3.927 -0.12 1.975 1.75 -0.12 0.748 939 1 116 1875 <> <> <> <> <>
  945 2 -6.363994 -3.832598 25.351061 312 " " N "A" 2 0.50000 0.50000 "ASN " " CG " "    " 6 0 A0A0A0  ""  0 -1.6281701 -2.8410118 1.3525385 945 945 1 0 0 1880 0 1880 1 26.16 20.956 -1.009 -13.261 0 0 0 -0.3 -33.017 0 0.109 3.475 0.5 2.112 1.875 0.5 8.626 940 1 116 1876 "No Flip"  <> <> <> <>
  946 3 -4.479552 -5.366042 19.869183 313 " " I "A" 2 -0.06000 -0.06000 "ILE " " CB " "    " 6 0 A0A0A0  ""  2 -0.0078840507 -3.0013964 -11.578628 946 946 1 0 0 1887 1 1887 1 14.96 -2.774 3.252 1.843 0 -1.822 0 0 4.059 0 -0.872 6.984 -0.06 1.975 1.75 -0.06 0 947 1 117 1883 <> <> <> <> <>
  947 3 -5.849447 -4.669774 19.943884 313 " " I "A" 2 -0.12000 -0.12000 "ILE " " CG1" "    " 6 0 A0A0A0  ""  2 -0.49586007 -4.557519 -4.6968932 947 947 1 0 0 1888 2 1888 1 19.45 -5.791 1.13 0.437 0 -1.489 0 0 7.08 0 -0.494 5.622 -0.12 1.975 1.75 -0.12 0.499 948 1 117 1884 <> <> <> <> <>
  948 3 -4.431033 -6.596958 18.921188 313 " " I "A" 2 -0.18000 -0.18000 "ILE " " CG2" "    " 6 0 A0A0A0  ""  2 3.9545813 -3.8648303 8.1232557 948 948 1 0 0 1889 3 1889 1 18 -7.877 0.681 0.87 0 -2.606 0 0 10.865 0 -0.193 6.681 -0.18 1.975 1.75 -0.18 0 949 1 117 1885 <> <> <> <> <>
  949 3 -6.252019 -3.988824 18.623011 313 " " I "A" 2 -0.18000 -0.18000 "ILE " " CD1" "    " 6 0 A0A0A0  ""  2 -1.8398861 -7.5651002 -2.2493193 949 949 1 0 0 1890 3 1890 1 21.36 -9.649 0.301 -1.139 0 -1.712 0 0 10.682 0 -0.761 4.815 -0.18 1.975 1.75 -0.18 0.374 950 1 117 1886 <> <> <> <> <>
  950 25 -3.916668 -4.357575 21.964844 313 " " I "A" 38 -0.50000 -0.50000 "ILE " " N  " "    " 7 0 2F2FFF  ""  2 -5.7208505 1.5016211 -0.67513001 950 950 1 0 0 1891 1 1891 1 16.14 -27.067 1.369 -0.966 -0.13 0 0 0 24.058 0 0.803 6.328 -0.5 1.92 1.625 -0.5 0 943 1 117 1887 <> <> <> <> <>
  951 3 -3.683813 -5.532027 21.161869 313 " " I "A" 2 0.14000 0.14000 "ILE " " CA " "    " 6 0 A0A0A0  ""  2 0.0046386495 0.51128501 -3.8323929 951 951 1 0 0 1892 1 1892 1 15.12 7.468 2.114 2.885 0 -1.41 0 0 -4.849 0 -0.436 7.333 0.14 1.975 1.75 0.14 0 944 1 117 1888 <> <> <> <> <>
  952 2 -2.159425 -5.521575 20.872429 313 " " I "A" 2 0.50000 0.50000 "ILE " " C  " "    " 6 0 A0A0A0  ""  2 -11.801589 -0.38441673 0.5586431 952 952 1 0 0 1893 0 1893 1 14.52 22.617 0.179 -9.109 0 0 0 0 -32.349 0 0.443 7.716 0.5 2.112 1.875 0.5 0 945 1 117 1889 <> <> <> <> <>
  953 15 -1.571494 -4.483473 20.575220 313 " " I "A" 75 -0.50000 -0.50000 "ILE " " O  " "    " 8 0 FF5757  ""  2 3.8714209 -6.8544421 -2.055105 953 953 1 0 0 1894 0 1894 1 16.22 -41.924 0.186 -9.937 -0.118 0 0 0 31.303 0 0.616 6.602 -0.5 1.678 1.48 -0.5 0 946 1 117 1890 <> <> <> <> <>
  954 3 0.477885 -7.632974 24.868670 314 " " I "A" 2 -0.18000 -0.18000 "ILE " " CD1" "    " 6 0 A0A0A0  ""  2 6.8968825 6.9935956 7.4030285 954 954 1 0 0 1906 3 1906 1 19.53 -9.426 0.579 -0.673 0 -1.622 0 0 10.367 0 -0.571 5.783 -0.18 1.975 1.75 -0.18 0 958 1 118 1902 <> <> <> <> <>
  955 25 -1.573996 -6.634392 21.125299 314 " " I "A" 38 -0.50000 -0.50000 "ILE " " N  " "    " 7 0 2F2FFF  ""  2 -2.9020395 -6.1803937 -5.2685218 955 955 1 0 0 1907 1 1907 1 11.5 -23.519 1.959 5.338 -0.119 0 0 0 26.698 0 0.319 8.101 -0.5 1.92 1.625 -0.5 0 951 1 118 1903 <> <> <> <> <>
  956 3 -0.108567 -6.850502 20.969921 314 " " I "A" 2 0.14000 0.14000 "ILE " " CA " "    " 6 0 A0A0A0  ""  2 -4.8676677 -1.199984 8.2949934 956 956 1 0 0 1908 1 1908 1 13.17 7.718 2.356 1.571 0 -1.792 0 0 -6.249 0 -0.463 9.114 0.14 1.975 1.75 0.14 0 952 1 118 1904 <> <> <> <> <>
  957 2 0.043436 -7.519033 19.589413 314 " " I "A" 2 0.50000 0.50000 "ILE " " C  " "    " 6 0 A0A0A0  ""  2 3.6424894 5.4007277 1.8447852 957 957 1 0 0 1909 0 1909 1 12.26 23.267 0.485 -10.537 0 0 0 0 -34.945 0 0.656 8.876 0.5 2.112 1.875 0.5 0 953 1 118 1905 <> <> <> <> <>
  958 15 -0.648319 -8.539759 19.342010 314 " " I "A" 75 -0.50000 -0.50000 "ILE " " O  " "    " 8 0 FF5757  ""  2 2.2995803 -2.997416 6.1132507 958 958 1 0 0 1910 0 1910 1 13.27 -40.124 0.021 -6.776 -0.12 0 0 0 32.655 0 0.792 7.212 -0.5 1.678 1.48 -0.5 0 954 1 118 1906 <> <> <> <> <>
  959 3 0.370542 -7.602033 22.202244 314 " " I "A" 2 -0.06000 -0.06000 "ILE " " CB " "    " 6 0 A0A0A0  ""  2 6.8449807 2.3931422 -1.2168311 959 959 1 0 0 1911 1 1911 1 14.56 -2.789 3.074 1.164 0 -2.274 0 0 4.076 0 -0.924 7.973 -0.06 1.975 1.75 -0.06 0 955 1 118 1907 <> <> <> <> <>
  960 3 0.218399 -6.870358 23.563238 314 " " I "A" 2 -0.12000 -0.12000 "ILE " " CG1" "    " 6 0 A0A0A0  ""  2 -4.7167916 -0.9458794 -1.2653096 960 960 1 0 0 1912 2 1912 1 17.06 -5.427 1.407 0.493 0 -1.882 0 0 7.099 0 -0.704 6.639 -0.12 1.975 1.75 -0.12 0 956 1 118 1908 <> <> <> <> <>
  961 3 1.903585 -7.909173 22.064856 314 " " I "A" 2 -0.18000 -0.18000 "ILE " " CG2" "    " 6 0 A0A0A0  ""  2 -5.9594369 -4.3339376 -7.0598965 961 961 1 0 0 1913 3 1913 1 13.32 -8.823 0.781 1.023 0 -2.478 0 0 11.281 0 0.262 7.097 -0.18 1.975 1.75 -0.18 0 957 1 118 1909 <> <> <> <> <>
  962 15 3.401075 -7.417598 18.218744 315 " " V "A" 75 -0.50000 -0.50000 "VAL " " O  " "    " 8 0 FF5757  ""  2 -2.0458965 -0.24275893 -3.2760973 962 962 1 0 0 1925 0 1925 1 11.81 -42.086 0.009 -4.281 -0.124 0 0 0 37.836 0 0.084 9.195 -0.5 1.678 1.48 -0.5 0 962 1 119 1921 <> <> <> <> <>
  963 3 0.207059 -6.734254 16.265268 315 " " V "A" 2 -0.06000 -0.06000 "VAL " " CB " "    " 6 0 A0A0A0  ""  2 0.93471688 -1.3286383 1.8532439 963 963 1 0 0 1926 1 1926 1 13.09 -2.36 1.563 -0.058 0 -2.741 0 0 4.422 0 -0.943 8.715 -0.06 1.975 1.75 -0.06 0 963 1 119 1922 <> <> <> <> <>
  964 3 -1.368002 -6.856447 16.557909 315 " " V "A" 2 -0.18000 -0.18000 "VAL " " CG2" "    " 6 0 A0A0A0  ""  2 6.0151587 3.1424992 3.6214375 964 964 1 0 0 1927 3 1927 1 15.63 -7.814 0.191 1.546 0 -2.525 0 0 12.128 0 -0.432 7.209 -0.18 1.975 1.75 -0.18 0 964 1 119 1923 <> <> <> <> <>
  965 3 0.437103 -5.244430 16.275349 315 " " V "A" 2 -0.18000 -0.18000 "VAL " " CG1" "    " 6 0 A0A0A0  ""  2 -5.7906098 3.3803849 4.0193982 965 965 1 0 0 1928 3 1928 1 16.79 -7.022 0.031 3.649 0 -2.667 0 0 12.372 0 0.935 7.571 -0.18 1.975 1.75 -0.18 0 965 1 119 1924 <> <> <> <> <>
  966 25 0.757598 -6.871144 18.717678 315 " " V "A" 38 -0.50000 -0.50000 "VAL " " N  " "    " 7 0 2F2FFF  ""  2 4.8244538 3.4218838 -7.4514666 966 966 1 0 0 1929 1 1929 1 10.81 -25.316 1.084 6.682 -0.125 0 0 0 30.91 0 0.13 9.072 -0.5 1.92 1.625 -0.5 0 959 1 119 1925 <> <> <> <> <>
  967 3 1.089488 -7.393309 17.393650 315 " " V "A" 2 0.14000 0.14000 "VAL " " CA " "    " 6 0 A0A0A0  ""  2 9.150671 -4.1129856 1.1720983 967 967 1 0 0 1930 1 1930 1 13.01 7.295 0.785 -2.433 0 -2.435 0 0 -7.576 0 -0.502 9.78 0.14 1.975 1.75 0.14 0 960 1 119 1926 <> <> <> <> <>
  968 2 2.623237 -7.312469 17.262400 315 " " V "A" 2 0.50000 0.50000 "VAL " " C  " "    " 6 0 A0A0A0  ""  2 1.2596042 -8.3584042 -2.8867946 968 968 1 0 0 1931 0 1931 1 11.89 22.69 -0.28 -15.227 0 0 0 0 -38.514 0 0.877 9.897 0.5 2.112 1.875 0.5 0 961 1 119 1927 <> <> <> <> <>
  969 16 3.985676 -9.995750 15.524805 316 " " S "A" 75 -0.68300 -0.68300 "SER " " OG " "    " 8 0 FF5757  ""  2 2.2868769 1.6985366 0.22322425 969 969 1 0 0 1941 1 1941 1 9.87 -35.859 -0.244 10.64 -0.127 0 0 -0.292 46.136 0 1.027 6.529 -0.683 1.766 1.56 -0.683 0 971 1 120 1937 <> <> <> <> <>
  970 25 3.104142 -7.345357 16.066095 316 " " S "A" 38 -0.50000 -0.50000 "SER " " N  " "    " 7 0 2F2FFF  ""  2 -9.5062685 7.4212575 -4.4112544 970 970 1 0 0 1942 1 1942 1 11.51 -23.802 1.578 10.94 -0.076 0 0 -0.292 32.456 0 1.077 8.976 -0.5 1.92 1.625 -0.5 0 966 1 120 1938 <> <> <> <> <>
  971 3 4.547926 -7.522953 15.684461 316 " " S "A" 2 0.14000 0.14000 "SER " " CA " "    " 6 0 A0A0A0  ""  2 2.0049715 -0.60226375 4.8773584 971 971 1 0 0 1943 1 1943 1 10.28 8.322 0.621 -3.081 0 -2.432 0 -0.292 -8.618 0 -0.681 9.11 0.14 1.975 1.75 0.14 0 967 1 120 1939 <> <> <> <> <>
  972 2 4.827895 -7.084621 14.236288 316 " " S "A" 2 0.50000 0.50000 "SER " " C  " "    " 6 0 A0A0A0  ""  2 -7.0864305 8.891634 8.1566401 972 972 1 0 0 1944 0 1944 1 10.1 23.173 -1.108 -18.049 0 0 0 -0.292 -39.451 0 -0.37 7.967 0.5 2.112 1.875 0.5 0 968 1 120 1940 <> <> <> <> <>
  973 15 3.861034 -7.058133 13.437257 316 " " S "A" 75 -0.50000 -0.50000 "SER " " O  " "    " 8 0 FF5757  ""  2 1.4838444 0.53711689 5.3073878 973 973 1 0 0 1945 0 1945 1 10.99 -32.566 0.235 2.827 0 0 0 -0.292 35.929 0 -0.478 5.544 -0.5 1.678 1.48 -0.5 0 969 1 120 1941 <> <> <> <> <>
  974 3 4.952007 -8.980210 15.994390 316 " " S "A" 2 0.14500 0.14500 "SER " " CB " "    " 6 0 A0A0A0  ""  2 2.1847627 7.6044335 -2.4612377 974 974 1 0 0 1946 2 1946 1 10.9 7.457 1.424 -3.388 0 -2.863 0 -0.292 -7.792 0 -1.321 7.56 0.145 1.975 1.75 0.145 0 970 1 120 1942 <> <> <> <> <>
  975 3 6.170910 -5.311931 11.842959 317 " " Q "A" 2 -0.12000 -0.12000 "GLN " " CB " "    " 6 0 A0A0A0  ""  2 9.0467768 -3.3276482 -4.2274799 975 975 1 0 0 1952 2 1952 1 9.85 -5.993 0.816 1.863 0 -1.648 0 -0.035 9.229 0 -0.507 7.37 -0.12 1.975 1.75 -0.12 0 976 1 121 1948 <> <> <> <> <>
  976 3 6.864966 -4.911313 10.494216 317 " " Q "A" 2 -0.12000 -0.12000 "GLN " " CG " "    " 6 0 A0A0A0  ""  2 2.8015335 -2.3217971 -5.7478657 976 976 1 0 0 1953 2 1953 1 16.8 -8.997 -0.694 -1.244 0 -1.769 -0.043 -0.035 10.616 0 -0.323 6.367 -0.12 1.975 1.75 -0.12 0.125 977 1 121 1949 <> <> <> <> <>
  977 2 6.718338 -5.943956 9.373770 317 " " Q "A" 2 0.50000 0.50000 "GLN " " CD " "    " 6 0 A0A0A0  ""  2 -1.963819 -2.2121854 3.8495584 977 977 1 0 0 1954 0 1954 1 18.37 34.971 -0.32 -13.169 0 0 -0.043 -0.035 -46.775 0 -0.966 7.642 0.5 2.112 1.875 0.5 0 978 1 121 1950 "No Flip"  <> <> <> <>
  978 15 6.931332 -7.144464 9.616195 317 " " Q "A" 75 -0.50000 -0.50000 "GLN " " OE1" "    " 8 0 FF5757  ""  2 0.26973939 0.74265623 2.2463613 978 978 1 0 0 1955 0 1955 1 23.33 -48.157 0.071 -6.205 -0.009 0 -0.043 -0.035 42.639 0 -0.67 6.565 -0.5 1.678 1.48 -0.5 0 979 1 121 1951 <> <> <> <> <>
  979 25 6.100472 -5.558522 8.282852 317 " " Q "A" 38 -0.76000 -0.76000 "GLN " " NE2" "    " 7 0 2F2FFF  ""  2 -4.3096619 8.0465059 -4.4963584 979 979 1 0 0 1956 2 1956 1 20 -57.797 -0.034 -0.602 -0.115 0 -0.043 -0.035 59.153 0 -1.731 7.242 -0.76 1.92 1.625 -0.76 0 980 1 121 1952 <> <> <> <> <>
  980 25 6.060889 -6.737400 13.880881 317 " " Q "A" 38 -0.50000 -0.50000 "GLN " " N  " "    " 7 0 2F2FFF  ""  2 -1.694827 8.0574713 -1.6134279 980 980 1 0 0 1957 1 1957 1 10.14 -25.451 1.595 11.221 -0.118 0 0 -0.035 35.961 0 -0.731 8.13 -0.5 1.92 1.625 -0.5 0 972 1 121 1953 <> <> <> <> <>
  981 3 6.577578 -6.646689 12.507606 317 " " Q "A" 2 0.14000 0.14000 "GLN " " CA " "    " 6 0 A0A0A0  ""  2 1.1835709 8.0970736 -6.1658154 981 981 1 0 0 1958 1 1958 1 10.46 6.413 0.635 -2.625 0 -1.177 0 -0.035 -8.256 0 -0.204 8.248 0.14 1.975 1.75 0.14 0 973 1 121 1954 <> <> <> <> <>
  982 2 8.054068 -6.881143 12.520057 317 " " Q "A" 2 0.50000 0.50000 "GLN " " C  " "    " 6 0 A0A0A0  ""  2 3.8630815 1.4445094 5.8549557 982 982 1 0 0 1959 0 1959 1 11.2 32.664 -0.104 -10.634 0 0 0 -0.035 -43.664 0 0.506 8.12 0.5 2.112 1.875 0.5 0 974 1 121 1955 <> <> <> <> <>
  983 15 8.876060 -6.046559 12.842653 317 " " Q "A" 75 -0.50000 -0.50000 "GLN " " O  " "    " 8 0 FF5757  ""  2 -0.35112768 -4.60818 -2.1659009 983 983 1 0 0 1960 0 1960 1 9.37 -52.54 0.123 -9.927 -0.114 0 0 -0.035 42.513 0 0.125 6.551 -0.5 1.678 1.48 -0.5 0 975 1 121 1956 <> <> <> <> <>
  984 25 8.434014 -8.220267 12.501909 318 " " C "A" 38 -0.50000 -0.50000 "CYS " " N  " "    " 7 0 2F2FFF  ""  0 9.080986 4.0238328 -4.1846633 984 984 1 0 0 1969 1 1969 1 11.18 -37.659 1.725 -0.165 -0.008 0 0 0 36.224 0 -0.448 7.407 -0.5 1.92 1.625 -0.5 0 981 1 122 1965 <> <> <> <> <>
  985 3 9.824702 -8.638729 12.567648 318 " " C "A" 2 0.14000 0.14000 "CYS " " CA " "    " 6 0 A0A0A0  ""  0 -7.2447896 -6.5408225 0.28489661 985 985 1 0 0 1970 1 1970 1 13.03 10.724 1.523 0.937 0 -1.657 0 0 -8.947 0 -0.706 8.681 0.14 1.975 1.75 0.14 0 982 1 122 1966 <> <> <> <> <>
  986 2 10.516555 -8.684308 11.160167 318 " " C "A" 2 0.50000 0.50000 "CYS " " C  " "    " 6 0 A0A0A0  ""  0 0.43090656 -3.8480079 -2.2620363 986 986 1 0 0 1971 0 1971 1 13.52 36.076 -0.472 -9.706 0 0 0 0 -44.721 0 -0.588 8.354 0.5 2.112 1.875 0.5 0 983 1 122 1967 <> <> <> <> <>
  987 15 11.646899 -9.113268 11.089900 318 " " C "A" 75 -0.50000 -0.50000 "CYS " " O  " "    " 8 0 FF5757  ""  0 0.37293428 -6.393158 -2.1303108 987 987 1 0 0 1972 0 1972 1 13.54 -55.67 0.019 -10.41 -0.137 0 0 0 43.919 0 1.459 7.03 -0.5 1.678 1.48 -0.5 0 984 1 122 1968 <> <> <> <> <>
  988 3 9.808997 -10.117449 12.983934 318 " " C "A" 2 0.06000 0.06000 "CYS " " CB " "    " 6 0 A0A0A0  ""  0 -5.6003923 1.4443151 1.7067751 988 988 1 0 0 1973 2 1973 1 14.02 3.965 3.028 -0.497 0 -2.261 0 0 -3.948 0 -1.281 7.99 0.06 1.975 1.75 0.06 0 985 1 122 1969 <> <> <> <> <>
  989 49 9.057973 -10.294832 14.656795 318 " " C "A" 13 -0.33500 -0.33500 "CYS " " SG " "    " 16 0 E1E11E  ""  0 -1.1176102 -4.4706159 3.9760158 989 989 1 0 0 1974 1 1974 1 14.35 -21.95 1.138 1.57 0 0 0 0 26.031 0 -3.649 7.288 -0.335 2.03 1.8 -0.335 0 986 1 122 1970 <> <> <> <> <>
  990 18 8.964040 -6.187381 5.553240 319 " " E "A" 75 -0.80000 -0.80000 "GLU " " OE2" "    " 8 -1 FF5757  ""  0 3.4528902 3.7301404 -6.4547505 990 990 1 0 0 1980 0 1980 1 11.99 18.606 0.139 -12.306 -1.457 0 0 0 -29.901 0 0.308 9.425 -0.8 1.678 1.48 -0.8 0 995 1 123 1976 <> <> <> <> <>
  991 25 9.813265 -8.331342 10.081135 319 " " E "A" 38 -0.50000 -0.50000 "GLU " " N  " "    " 7 0 2F2FFF  ""  0 3.8152263 -3.9205344 13.476883 991 991 1 0 0 1981 1 1981 1 13.75 -41.811 0.914 -2.573 -0.003 0 0 0 39.187 0 -0.86 8.184 -0.5 1.92 1.625 -0.5 0 987 1 123 1977 <> <> <> <> <>
  992 3 10.428020 -8.237098 8.720012 319 " " E "A" 2 0.14000 0.14000 "GLU " " CA " "    " 6 0 A0A0A0  ""  0 7.2434788 2.8035262 -3.6282964 992 992 1 0 0 1982 1 1982 1 13.4 11.093 1.802 2.736 0 -1.976 0 0 -9.536 0 1.353 9.913 0.14 1.975 1.75 0.14 0 988 1 123 1978 <> <> <> <> <>
  993 2 11.204446 -6.904099 8.606541 319 " " E "A" 2 0.50000 0.50000 "GLU " " C  " "    " 6 0 A0A0A0  ""  0 -4.6351728 5.5420246 -4.8609204 993 993 1 0 0 1983 0 1983 1 13.62 40.065 1.499 -4.406 0 0 0 0 -46.543 0 0.573 7.896 0.5 2.112 1.875 0.5 0.674 989 1 123 1979 <> <> <> <> <>
  994 15 10.613295 -5.879487 9.101070 319 " " E "A" 75 -0.50000 -0.50000 "GLU " " O  " "    " 8 0 FF5757  ""  0 -0.51049024 2.9500227 -4.4159961 994 994 1 0 0 1984 0 1984 1 13.92 -55.1 0.053 -12.955 -0.202 0 0 0 43.652 0 -1.358 5.383 -0.5 1.678 1.48 -0.5 1.876 990 1 123 1980 <> <> <> <> <>
  995 3 9.211747 -8.224853 7.793964 319 " " E "A" 2 -0.12000 -0.12000 "GLU " " CB " "    " 6 0 A0A0A0  ""  0 2.7292955 9.6664867 12.485479 995 995 1 0 0 1985 2 1985 1 13.57 -8.825 1.22 -0.014 0 -2.667 0 0 10.958 0 -0.699 10.848 -0.12 1.975 1.75 -0.12 0 991 1 123 1981 <> <> <> <> <>
  996 3 9.548733 -8.431977 6.296326 319 " " E "A" 2 -0.22000 -0.22000 "GLU " " CG " "    " 6 0 A0A0A0  ""  0 -1.0802389 -3.0397542 1.560732 996 996 1 0 0 1986 2 1986 1 13.8 -19.229 0.476 -1.247 0 -2.738 0 0 20.557 0 -0.312 11.252 -0.22 1.975 1.75 -0.22 0 992 1 123 1982 <> <> <> <> <>
  997 2 9.727274 -7.160282 5.463296 319 " " E "A" 2 0.70000 0.70000 "GLU " " CD " "    " 6 0 A0A0A0  ""  0 1.857465 -3.6589684 3.8118331 997 997 1 0 0 1987 0 1987 1 12.97 -20.179 0.205 0.593 0 0 0 0 22.073 0 -1.506 11.512 0.7 2.112 1.875 0.7 0 993 1 123 1983 <> <> <> <> <>
  998 15 10.649798 -7.185564 4.610710 319 " " E "A" 75 -0.80000 -0.80000 "GLU " " OE1" "    " 8 0 FF5757  ""  0 -1.0306361 -4.7561893 -0.41158774 998 998 1 0 0 1988 0 1988 1 16.45 23.238 0.158 -5.047 -0.957 0 0 0 -28.615 0 1.128 11.261 -0.8 1.678 1.48 -0.8 0 994 1 123 1984 <> <> <> <> <>
  999 25 12.372285 -6.805649 7.946623 320 " " A "A" 38 -0.50000 -0.50000 "ALA " " N  " "    " 7 0 2F2FFF  ""  0 -1.807449 5.9855037 4.4099569 999 999 1 0 0 1995 1 1995 1 12.35 -41.06 1.839 -0.027 -0.339 0 0 0 40.118 0 -0.585 7.137 -0.5 1.92 1.625 -0.5 0.46 996 1 124 1991 <> <> <> <> <>
  1000 3 13.297182 -7.859282 7.482404 320 " " A "A" 2 0.14000 0.14000 "ALA " " CA " "    " 6 0 A0A0A0  ""  0 2.3764563 0.15940914 -2.1000061 1000 1000 1 0 0 1996 1 1996 1 14.24 9.825 1.723 1.964 0 -1.884 0 0 -8.937 0 1.237 8.478 0.14 1.975 1.75 0.14 0 997 1 124 1992 <> <> <> <> <>
  1001 2 14.262150 -8.245349 8.666993 320 " " A "A" 2 0.50000 0.50000 "ALA " " C  " "    " 6 0 A0A0A0  ""  0 -0.87008584 4.5542941 -6.8992472 1001 1001 1 0 0 1997 0 1997 1 15.38 32.489 0.206 -14.017 0 0 0 0 -46.894 0 0.183 7.559 0.5 2.112 1.875 0.5 0 998 1 124 1993 <> <> <> <> <>
  1002 15 14.519768 -9.446011 8.933565 320 " " A "A" 75 -0.50000 -0.50000 "ALA " " O  " "    " 8 0 FF5757  ""  0 -1.4958588 -0.89043576 4.6519203 1002 1002 1 0 0 1998 0 1998 1 13.65 -50.457 0.043 -7.989 -0.012 0 0 0 43.281 0 -0.843 5.26 -0.5 1.678 1.48 -0.5 0 999 1 124 1994 <> <> <> <> <>
  1003 3 14.132906 -7.325147 6.251134 320 " " A "A" 2 -0.18000 -0.18000 "ALA " " CB " "    " 6 0 A0A0A0  ""  0 4.5913744 5.585422 -2.3377802 1003 1003 1 0 0 1999 3 1999 1 11.71 -11.866 1.524 0.696 0 -2.709 0 0 15.003 0 -1.257 6.404 -0.18 1.975 1.75 -0.18 0 1000 1 124 1995 <> <> <> <> <>
  1004 3 17.306896 -6.071748 8.713572 321 " " T "A" 2 -0.18000 -0.18000 "THR " " CG2" "    " 6 0 A0A0A0  ""  0 7.7789617 0.36799541 -5.8648162 1004 1004 1 0 0 2005 3 2005 1 16.65 -14.975 -0.062 -1.576 0 -1.179 0 -0.238 15.377 0 -0.501 4.47 -0.18 1.975 1.75 -0.18 1.122 1007 1 125 2001 <> <> <> <> <>
  1005 25 14.813846 -7.195422 9.292713 321 " " T "A" 38 -0.50000 -0.50000 "THR " " N  " "    " 7 0 2F2FFF  ""  0 -2.5515058 9.324687 8.3508625 1005 1005 1 0 0 2006 1 2006 1 14.71 -43.637 2.377 -3.256 -0.041 0 0 -0.238 37.747 0 0.535 6.557 -0.5 1.92 1.625 -0.5 0.46 1001 1 125 2002 <> <> <> <> <>
  1006 3 15.865467 -7.282634 10.316876 321 " " T "A" 2 0.14000 0.14000 "THR " " CA " "    " 6 0 A0A0A0  ""  0 -8.2884855 -1.709206 -6.3892398 1006 1006 1 0 0 2007 1 2007 1 16.73 12.586 0.733 1.566 0 -1.128 0 -0.238 -9.883 0 -0.504 6.92 0.14 1.975 1.75 0.14 0 1002 1 125 2003 <> <> <> <> <>
  1007 2 15.184358 -7.257432 11.659628 321 " " T "A" 2 0.50000 0.50000 "THR " " C  " "    " 6 0 A0A0A0  ""  0 -0.33608299 -1.2835457 4.1499462 1007 1007 1 0 0 2008 0 2008 1 16.79 38.31 -2.284 -9.351 0 0 0 -0.238 -44.904 0 -0.234 6.701 0.5 2.112 1.875 0.5 0.943 1003 1 125 2004 <> <> <> <> <>
  1008 15 15.805066 -7.095926 12.746089 321 " " T "A" 75 -0.50000 -0.50000 "THR " " O  " "    " 8 0 FF5757  ""  0 0.46020409 7.295723 -2.8986316 1008 1008 1 0 0 2009 0 2009 1 17.04 -50.511 0.017 -6.068 -0.011 0 0 -0.238 43.935 0 0.74 5.042 -0.5 1.678 1.48 -0.5 1.251 1004 1 125 2005 <> <> <> <> <>
  1009 3 16.763235 -6.023463 10.127903 321 " " T "A" 2 0.20500 0.20500 "THR " " CB " "    " 6 0 A0A0A0  ""  0 4.1556721 2.7956421 6.8671279 1009 1009 1 0 0 2010 1 2010 1 16.79 14.431 1.358 -1.374 0 -1.191 0 -0.238 -15.537 0 -0.198 5.463 0.205 1.975 1.75 0.205 0 1005 1 125 2006 <> <> <> <> <>
  1010 16 16.143694 -4.770831 10.426759 321 " " T "A" 75 -0.68300 -0.68300 "THR " " OG1" "    " 8 0 FF5757  ""  0 -4.0276518 0.54462469 -5.01226 1010 1010 1 0 0 2011 1 2011 1 18.44 -53.366 -0.221 3.163 0 0 0 -0.238 56.863 0 0.124 3.52 -0.683 1.766 1.56 -0.683 24.112 1006 1 125 2007 <> <> <> <> <>
  1011 15 12.742115 -7.811857 15.377984 322 " " G "A" 75 -0.50000 -0.50000 "GLY " " O  " "    " 8 0 FF5757  ""  0 2.4095817 -1.1717582 1.5402976 1011 1011 1 0 0 2019 0 2019 1 8.2 -56.042 0.01 -12.811 -0.126 0 0 0 43.234 0 0.113 7.854 -0.5 1.678 1.48 -0.5 0 1011 1 126 2015 <> <> <> <> <>
  1012 25 13.845135 -7.416751 11.845215 322 " " G "A" 38 -0.50000 -0.50000 "GLY " " N  " "    " 7 0 2F2FFF  ""  0 -0.75606465 -3.7304096 1.3303428 1012 1012 1 0 0 2020 1 2020 1 13.98 -36.262 0.23 4.845 -0.122 0 0 0 39.493 0 1.507 7.013 -0.5 1.92 1.625 -0.5 0.115 1008 1 126 2016 <> <> <> <> <>
  1013 3 13.131941 -6.928328 13.083994 322 " " G "A" 2 0.08000 0.08000 "GLY " " CA " "    " 6 0 A0A0A0  ""  0 3.5292063 6.383584 7.7408767 1013 1013 1 0 0 2021 2 2021 1 10.64 6.07 -0.195 -0.91 0 -2.316 0 0 -3.606 0 -0.863 7.374 0.08 1.975 1.75 0.08 0 1009 1 126 2017 <> <> <> <> <>
  1014 2 13.125750 -8.050802 14.223975 322 " " G "A" 2 0.50000 0.50000 "GLY " " C  " "    " 6 0 A0A0A0  ""  0 -2.9080737 1.8737458 2.4736199 1014 1014 1 0 0 2022 0 2022 1 10.2 35.384 -0.178 -9.888 0 0 0 0 -44.678 0 -0.416 8.696 0.5 2.112 1.875 0.5 0 1010 1 126 2018 <> <> <> <> <>
  1015 2 11.749780 -14.727227 15.662290 323 " " F "A" 2 -0.11500 -0.11500 "PHE " " CE2" "    " 6 0 A0A0A0  ""  0 5.0643635 1.3404086 3.2916965 1015 1015 1 0 0 2026 1 2026 1 10.58 -8.158 0.062 -1.017 0 -1.308 -0.058 0 8.674 0 -0.23 7.089 -0.115 2.002 1.775 -0.115 0 1021 1 127 2022 <> <> <> <> <>
  1016 2 12.887733 -15.485138 16.150587 323 " " F "A" 2 -0.11500 -0.11500 "PHE " " CZ " "    " 6 0 A0A0A0  ""  0 -5.8273926 -3.4774039 -4.0895152 1016 1016 1 0 0 2027 1 2027 1 12.91 -8.003 0.045 -1.313 0 -1.608 -0.058 0 8.604 0 -0.293 6.624 -0.115 2.002 1.775 -0.115 0 1022 1 127 2023 <> <> <> <> <>
  1017 25 13.432319 -9.295516 13.881346 323 " " F "A" 38 -0.50000 -0.50000 "PHE " " N  " "    " 7 0 2F2FFF  ""  0 -4.9105577 -2.5377502 -4.3756247 1017 1017 1 0 0 2028 1 2028 1 8.43 -40.885 0.672 -2.849 -0.047 0 0 0 37.826 0 -0.414 8.475 -0.5 1.92 1.625 -0.5 0 1012 1 127 2024 <> <> <> <> <>
  1018 3 13.414880 -10.424230 14.812411 323 " " F "A" 2 0.14000 0.14000 "PHE " " CA " "    " 6 0 A0A0A0  ""  0 1.0397356 7.1881747 8.5515909 1018 1018 1 0 0 2029 1 2029 1 9.42 10.654 0.515 -0.389 0 -2.147 0 0 -8.726 0 -0.684 9.497 0.14 1.975 1.75 0.14 0 1013 1 127 2025 <> <> <> <> <>
  1019 2 14.646145 -10.445700 15.730029 323 " " F "A" 2 0.50000 0.50000 "PHE " " C  " "    " 6 0 A0A0A0  ""  0 3.8924928 -1.5367863 -0.95053869 1019 1019 1 0 0 2030 0 2030 1 9.2 31.309 0.164 -8.218 0 0 0 0 -42.137 0 2.445 9.539 0.5 2.112 1.875 0.5 0 1014 1 127 2026 <> <> <> <> <>
  1020 15 14.602574 -10.727632 16.950788 323 " " F "A" 75 -0.50000 -0.50000 "PHE " " O  " "    " 8 0 FF5757  ""  0 -4.6306787 -6.4245143 2.0895095 1020 1020 1 0 0 2031 0 2031 1 9.71 -47.936 0.004 -8.836 -0.247 0 0 0 40.005 0 -0.661 8.181 -0.5 1.678 1.48 -0.5 0 1015 1 127 2027 <> <> <> <> <>
  1021 3 13.420072 -11.735906 13.956108 323 " " F "A" 2 -0.00500 -0.00500 "PHE " " CB " "    " 6 0 A0A0A0  ""  0 -4.9608045 4.326045 -2.3056157 1021 1021 1 0 0 2032 2 2032 1 9.2 -0.376 0.129 -3.033 0 -2.082 -0.058 0 0.499 0 -1.145 8.257 -0.005 1.975 1.75 -0.005 0 1016 1 127 2028 <> <> <> <> <>
  1022 2 13.146531 -12.996090 14.777763 323 " " F "A" 2 -0.11500 -0.11500 "PHE " " CG " "    " 6 0 A0A0A0  ""  0 -8.896492 2.5130692 4.0533075 1022 1022 1 0 0 2033 0 2033 1 9.84 -7.484 -0.291 0.328 0 -1.077 -0.058 0 8.719 0 0.519 8.767 -0.115 2.002 1.775 -0.115 0 1017 1 127 2029 <> <> <> <> <>
  1023 2 14.226201 -13.789147 15.268214 323 " " F "A" 2 -0.11500 -0.11500 "PHE " " CD1" "    " 6 0 A0A0A0  ""  0 1.1984584 2.7989125 0.45524088 1023 1023 1 0 0 2034 1 2034 1 10.34 -8.714 0.069 -0.887 0 -1.188 -0.058 0 9.181 0 -0.177 7.622 -0.115 2.002 1.775 -0.115 0 1018 1 127 2030 <> <> <> <> <>
  1024 2 11.888069 -13.480707 15.014826 323 " " F "A" 2 -0.11500 -0.11500 "PHE " " CD2" "    " 6 0 A0A0A0  ""  0 -1.3343642 5.9239278 -0.27654952 1024 1024 1 0 0 2035 1 2035 1 9.91 -8.424 0.075 -0.253 0 -1.067 -0.058 0 9.112 0 0.111 7.907 -0.115 2.002 1.775 -0.115 0 1019 1 127 2031 <> <> <> <> <>
  1025 2 14.186404 -15.021570 15.907915 323 " " F "A" 2 -0.11500 -0.11500 "PHE " " CE1" "    " 6 0 A0A0A0  ""  0 2.2963219 -0.19040376 -4.6637115 1025 1025 1 0 0 2036 1 2036 1 12.59 -8.439 0.037 -1.386 0 -1.44 -0.058 0 8.756 0 -0.242 6.809 -0.115 2.002 1.775 -0.115 0 1020 1 127 2032 <> <> <> <> <>
  1026 25 19.220312 -8.607254 11.495649 324 " " R "A" 38 -0.69997 -0.69997 "ARG " " NE " "    " 7 0 2F2FFF  ""  0 0.62783277 -4.4702334 11.173676 1026 1026 1 0 0 2046 1 2046 1 16.72 11.603 0.488 2.717 -0.381 0 0 0 -8.557 0 -0.437 6.848 -0.7 1.838 1.625 -0.7 0 1030 1 128 2042 <> <> <> <> <>
  1027 2 20.131117 -8.058641 10.674201 324 " " R "A" 2 0.63990 0.63990 "ARG " " CZ " "    " 6 0 A0A0A0  ""  0 3.671454 2.974437 4.2947531 1027 1027 1 0 0 2047 0 2047 1 19.49 -26.358 0.108 -27.839 0 -1.467 0 0 0.26 0 -0.382 5.191 0.64 1.288 1.125 0.64 0 1031 1 128 2043 <> <> <> <> <>
  1028 25 20.907282 -7.032617 10.999394 324 " " R "A" 38 -0.79997 -0.79997 "ARG " " NH2" "    " 7 0 2F2FFF  ""  0 0.39559019 -2.2170289 6.115037 1028 1028 1 0 0 2048 2 2048 1 19.65 13.514 0.053 -3.341 0 0 0 0 -16.596 0 -0.311 3.385 -0.8 1.838 1.625 -0.8 28.173 1032 1 128 2044 <> <> <> <> <>
  1029 31 20.191957 -8.541578 9.411279 324 " " R "A" 38 -0.79997 -0.79997 "ARG " " NH1" "    " 7 1 2F2FFF  ""  0 4.6990476 -2.1751523 -1.9045891 1029 1029 1 0 0 2049 2 2049 1 15.23 17.041 0.029 -0.512 -0.608 0 0 0 -15.898 0 -1.077 4.422 -0.8 1.838 1.625 -0.8 10.579 1033 1 128 2045 <> <> <> <> <>
  1030 25 15.702319 -9.801744 15.233541 324 " " R "A" 38 -0.50000 -0.50000 "ARG " " N  " "    " 7 0 2F2FFF  ""  0 -4.3163762 2.4481084 3.1777256 1030 1030 1 0 0 2050 1 2050 1 8.82 -39.962 1.136 -1.115 -0.271 0 0 0 37.171 0 0.811 9.135 -0.5 1.92 1.625 -0.5 0 1023 1 128 2046 <> <> <> <> <>
  1031 3 16.870882 -9.302348 15.979857 324 " " R "A" 2 0.14000 0.14000 "ARG " " CA " "    " 6 0 A0A0A0  ""  0 4.3866534 0.57561427 1.1492317 1031 1031 1 0 0 2051 1 2051 1 9.19 8.621 1.111 -1.634 0 -2.345 0 0 -8.101 0 -0.92 8.847 0.14 1.975 1.75 0.14 0 1024 1 128 2047 <> <> <> <> <>
  1032 2 16.584444 -8.309812 17.120338 324 " " R "A" 2 0.50000 0.50000 "ARG " " C  " "    " 6 0 A0A0A0  ""  0 -1.8496926 2.0651293 -7.2214141 1032 1032 1 0 0 2052 0 2052 1 9.3 33.636 0.651 -6.025 0 0 0 0 -41.259 0 0.947 9.7 0.5 2.112 1.875 0.5 0 1025 1 128 2048 <> <> <> <> <>
  1033 15 17.515465 -8.027654 17.872696 324 " " R "A" 75 -0.50000 -0.50000 "ARG " " O  " "    " 8 0 FF5757  ""  0 0.6933012 -0.45336354 5.0578628 1033 1033 1 0 0 2053 0 2053 1 10.39 -49.44 0.021 -10.993 -0.127 0 0 0 38.507 0 0.047 8.158 -0.5 1.678 1.48 -0.5 0 1026 1 128 2049 <> <> <> <> <>
  1034 3 17.806730 -8.599548 14.953181 324 " " R "A" 2 -0.12000 -0.12000 "ARG " " CB " "    " 6 0 A0A0A0  ""  0 -4.1701379 -1.2526422 6.1991625 1034 1034 1 0 0 2054 2 2054 1 9.81 -6.91 1.609 0.157 0 -2.419 0 0 8.92 0 -1.044 8.743 -0.12 1.975 1.75 -0.12 0 1027 1 128 2050 <> <> <> <> <>
  1035 3 18.201340 -9.288291 13.638497 324 " " R "A" 2 -0.05000 -0.05000 "ARG " " CG " "    " 6 0 A0A0A0  ""  0 -4.1426864 3.6714292 9.9244986 1035 1035 1 0 0 2055 2 2055 1 12.82 -2.746 1.292 -0.392 0 -2.365 0 0 4.074 0 -0.646 7.784 -0.05 1.975 1.75 -0.05 0 1028 1 128 2051 <> <> <> <> <>
  1036 3 18.959311 -8.288949 12.832831 324 " " R "A" 2 0.19000 0.19000 "ARG " " CD " "    " 6 0 A0A0A0  ""  0 -0.12030309 3.2433174 2.5658307 1036 1036 1 0 0 2056 2 2056 1 13.12 12.596 0.555 -2.517 0 -1.842 0 0 -13.464 0 -0.361 6.279 0.19 1.975 1.75 0.19 0 1029 1 128 2052 <> <> <> <> <>
  1037 25 14.308891 -0.944638 15.956395 325 " " R "A" 38 -0.79997 -0.79997 "ARG " " NH2" "    " 7 0 2F2FFF  ""  0 0.65378404 9.9879761 3.0291121 1037 1037 1 0 0 2070 2 2070 1 34.77 0.763 0.061 -4.177 -0.006 0 0 0 -5.38 0 0.385 3.217 -0.8 1.838 1.625 -0.8 23.918 1043 1 129 2066 <> <> <> <> <>
  1038 31 15.366631 -1.335892 14.008403 325 " " R "A" 38 -0.79997 -0.79997 "ARG " " NH1" "    " 7 1 2F2FFF  ""  0 2.957551 3.265811 -1.3106312 1038 1038 1 0 0 2071 2 2071 1 38.39 1.157 0.051 -4.816 0 0 0 0 -5.411 0 -0.613 2.836 -0.8 1.838 1.625 -0.8 42.891 1044 1 129 2067 <> <> <> <> <>
  1039 25 15.330815 -7.799072 17.237885 325 " " R "A" 38 -0.50000 -0.50000 "ARG " " N  " "    " 7 0 2F2FFF  ""  0 2.0341539 1.9137429 11.054616 1039 1039 1 0 0 2072 1 2072 1 10.42 -41.252 1.013 0.516 -0.126 0 0 0 37.682 0 3.198 9.701 -0.5 1.92 1.625 -0.5 0 1034 1 129 2068 <> <> <> <> <>
  1040 3 14.840086 -7.041142 18.394388 325 " " R "A" 2 0.14000 0.14000 "ARG " " CA " "    " 6 0 A0A0A0  ""  0 -0.91137064 0.95089841 -0.64666581 1040 1040 1 0 0 2073 1 2073 1 11 9 1.05 -1.153 0 -2.219 0 0 -8.319 0 -0.665 8.127 0.14 1.975 1.75 0.14 0 1035 1 129 2069 <> <> <> <> <>
  1041 2 13.904683 -7.950253 19.304777 325 " " R "A" 2 0.50000 0.50000 "ARG " " C  " "    " 6 0 A0A0A0  ""  0 5.5979199 14.568816 5.1863742 1041 1041 1 0 0 2074 0 2074 1 10.71 30.899 -0.137 -10.973 0 0 0 0 -41.506 0 -0.229 7.951 0.5 2.112 1.875 0.5 0 1036 1 129 2070 <> <> <> <> <>
  1042 15 13.213614 -7.456351 20.187273 325 " " R "A" 75 -0.50000 -0.50000 "ARG " " O  " "    " 8 0 FF5757  ""  0 1.8184977 11.760745 -4.1969957 1042 1042 1 0 0 2075 0 2075 1 12.06 -47.125 0.015 -8.607 0 0 0 0 38.761 0 -0.259 5.004 -0.5 1.678 1.48 -0.5 3.961 1037 1 129 2071 <> <> <> <> <>
  1043 3 14.047263 -5.810159 17.946011 325 " " R "A" 2 -0.12000 -0.12000 "ARG " " CB " "    " 6 0 A0A0A0  ""  0 3.0918791 1.8667051 3.0182106 1043 1043 1 0 0 2076 2 2076 1 10.16 -7.473 1.853 0.786 0 -2.071 0 0 9.305 0 -0.829 6.493 -0.12 1.975 1.75 -0.12 0 1038 1 129 2072 <> <> <> <> <>
  1044 3 14.791847 -4.979181 16.848009 325 " " R "A" 2 -0.05000 -0.05000 "ARG " " CG " "    " 6 0 A0A0A0  ""  0 3.8431668 -0.40756449 -1.6097933 1044 1044 1 0 0 2077 2 2077 1 12.42 -3.117 0.778 -0.773 0 -1.83 0 0 4.327 0 -0.931 5.969 -0.05 1.975 1.75 -0.05 0 1039 1 129 2073 <> <> <> <> <>
  1045 3 14.066401 -3.741446 16.537594 325 " " R "A" 2 0.19000 0.19000 "ARG " " CD " "    " 6 0 A0A0A0  ""  0 -0.59348255 -4.3680534 3.5199454 1045 1045 1 0 0 2078 2 2078 1 18.92 14.479 0.261 -1.731 0 -1.422 0 0 -14.877 0 -0.172 5.576 0.19 1.975 1.75 0.19 0 1040 1 129 2074 <> <> <> <> <>
  1046 25 14.668094 -3.130005 15.338082 325 " " R "A" 38 -0.69997 -0.69997 "ARG " " NE " "    " 7 0 2F2FFF  ""  0 2.8261213 -2.7236636 1.6824256 1046 1046 1 0 0 2079 1 2079 1 25.26 -0.375 0.176 -2.984 -0.002 0 0 0 -1.907 0 -0.876 4.212 -0.7 1.838 1.625 -0.7 5.635 1041 1 129 2075 <> <> <> <> <>
  1047 2 14.742781 -1.787074 15.122322 325 " " R "A" 2 0.63990 0.63990 "ARG " " CZ " "    " 6 0 A0A0A0  ""  0 5.3505998 0.58205134 -6.7820158 1047 1047 1 0 0 2080 0 2080 1 31.41 -14.902 0.374 -26.204 0 -0.914 0 0 -10.566 0 -0.195 3.766 0.64 1.288 1.125 0.64 0 1042 1 129 2076 <> <> <> <> <>
  1048 3 11.662335 -11.751137 18.280420 326 " " I "A" 2 -0.12000 -0.12000 "ILE " " CG1" "    " 6 0 A0A0A0  ""  0 -6.9214525 11.508105 -1.1713542 1048 1048 1 0 0 2094 2 2094 1 10.29 -8.151 1.135 -0.565 0 -2.156 0 0 9.457 0 -0.85 7.994 -0.12 1.975 1.75 -0.12 0 1050 1 130 2090 <> <> <> <> <>
  1049 3 11.034663 -9.434979 18.871290 326 " " I "A" 2 -0.18000 -0.18000 "ILE " " CG2" "    " 6 0 A0A0A0  ""  0 -0.84198523 -2.4875896 -2.8624189 1049 1049 1 0 0 2095 3 2095 1 5.39 -10.413 0.688 0.328 0 -2.605 0 0 12.752 0 -0.095 6.194 -0.18 1.975 1.75 -0.18 0 1051 1 130 2091 <> <> <> <> <>
  1050 3 10.343589 -12.556332 18.414352 326 " " I "A" 2 -0.18000 -0.18000 "ILE " " CD1" "    " 6 0 A0A0A0  ""  0 2.3311324 -2.6699274 2.0220625 1050 1050 1 0 0 2096 3 2096 1 10.73 -12.95 0.336 -2.044 0 -2.376 0 0 13.959 0 -1.013 7.308 -0.18 1.975 1.75 -0.18 0 1052 1 130 2092 <> <> <> <> <>
  1051 25 13.923911 -9.287045 19.148605 326 " " I "A" 38 -0.50000 -0.50000 "ILE " " N  " "    " 7 0 2F2FFF  ""  0 -4.0001359 0.42027935 1.0856882 1051 1051 1 0 0 2097 1 2097 1 7.91 -37.174 1.705 2.933 -0.134 0 0 0 36.458 0 2.079 9.479 -0.5 1.92 1.625 -0.5 0 1045 1 130 2093 <> <> <> <> <>
  1052 3 13.163136 -10.324634 19.937002 326 " " I "A" 2 0.14000 0.14000 "ILE " " CA " "    " 6 0 A0A0A0  ""  0 -9.7151022 5.1009064 -3.4317284 1052 1052 1 0 0 2098 1 2098 1 9.24 9.687 2.346 1.123 0 -2.177 0 0 -8.215 0 -0.518 8.906 0.14 1.975 1.75 0.14 0 1046 1 130 2094 <> <> <> <> <>
  1053 2 13.988707 -11.520816 20.434410 326 " " I "A" 2 0.50000 0.50000 "ILE " " C  " "    " 6 0 A0A0A0  ""  0 3.5906827 2.4677782 -1.4183105 1053 1053 1 0 0 2099 0 2099 1 9.51 24.857 0.347 -13.142 0 0 0 0 -38.609 0 0.263 8.642 0.5 2.112 1.875 0.5 0 1047 1 130 2095 <> <> <> <> <>
  1054 15 13.601231 -12.246358 21.382545 326 " " I "A" 75 -0.50000 -0.50000 "ILE " " O  " "    " 8 0 FF5757  ""  0 5.568778 2.0528891 3.1532218 1054 1054 1 0 0 2100 0 2100 1 10.05 -39.786 0.029 -5.132 0 0 0 0 35.659 0 -1.034 6.565 -0.5 1.678 1.48 -0.5 0 1048 1 130 2096 <> <> <> <> <>
  1055 3 11.768638 -10.669861 19.358963 326 " " I "A" 2 -0.06000 -0.06000 "ILE " " CB " "    " 6 0 A0A0A0  ""  0 -2.4261212 1.8980098 -1.5592601 1055 1055 1 0 0 2101 1 2101 1 9.34 -3.738 3.254 1.171 0 -2.351 0 0 4.919 0 -0.913 8.337 -0.06 1.975 1.75 -0.06 0 1049 1 130 2097 <> <> <> <> <>
  1056 3 16.066032 -15.452583 18.702972 327 " " T "A" 2 -0.18000 -0.18000 "THR " " CG2" "    " 6 0 A0A0A0  ""  0 1.3526956 3.4900713 6.7749462 1056 1056 1 0 0 2113 3 2113 1 10.22 -10.393 -0.466 -1.566 0 -2.519 0 -0.144 12.397 0 -0.442 6.273 -0.18 1.975 1.75 -0.18 0 1059 1 131 2109 <> <> <> <> <>
  1057 25 15.028410 -11.891612 19.638041 327 " " T "A" 38 -0.50000 -0.50000 "THR " " N  " "    " 7 0 2F2FFF  ""  0 2.3872082 -0.59181297 1.5244668 1057 1057 1 0 0 2114 1 2114 1 10.63 -29.283 1 3.474 -0.12 0 0 -0.144 31.933 0 0.087 8.403 -0.5 1.92 1.625 -0.5 0 1053 1 131 2110 <> <> <> <> <>
  1058 3 15.851315 -13.077629 19.773085 327 " " T "A" 2 0.14000 0.14000 "THR " " CA " "    " 6 0 A0A0A0  ""  0 -0.86736137 1.78557 -3.2355657 1058 1058 1 0 0 2115 1 2115 1 11.44 9.197 -0.916 -2.873 0 -2.409 0 -0.144 -8.047 0 -0.554 8.176 0.14 1.975 1.75 0.14 0 1054 1 131 2111 <> <> <> <> <>
  1059 2 17.157219 -12.658875 19.188078 327 " " T "A" 2 0.50000 0.50000 "THR " " C  " "    " 6 0 A0A0A0  ""  0 -10.11169 1.1807513 3.6939032 1059 1059 1 0 0 2116 0 2116 1 11.95 23.634 -1.491 -12.962 0 0 0 -0.144 -35.878 0 0.917 8.283 0.5 2.112 1.875 0.5 0 1055 1 131 2112 <> <> <> <> <>
  1060 15 17.256319 -11.916608 18.232597 327 " " T "A" 75 -0.50000 -0.50000 "THR " " O  " "    " 8 0 FF5757  ""  0 2.3966019 1.5107814 -7.4354081 1060 1060 1 0 0 2117 0 2117 1 13.05 -37.938 0.01 -2.249 -0.001 0 0 -0.144 36.137 0 -0.313 6.75 -0.5 1.678 1.48 -0.5 0 1056 1 131 2113 <> <> <> <> <>
  1061 3 15.103943 -14.286189 19.215025 327 " " T "A" 2 0.20500 0.20500 "THR " " CB " "    " 6 0 A0A0A0  ""  0 -1.2357041 -0.0055068461 5.8776569 1061 1061 1 0 0 2118 1 2118 1 12.9 9.516 -0.651 -6.478 0 -2.508 0 -0.144 -12.142 0 -0.549 6.896 0.205 1.975 1.75 0.205 0 1057 1 131 2114 <> <> <> <> <>
  1062 16 14.220796 -14.807600 20.213589 327 " " T "A" 75 -0.68300 -0.68300 "THR " " OG1" "    " 8 0 FF5757  ""  0 3.5175712 1.5601333 2.5795186 1062 1062 1 0 0 2119 1 2119 1 16.86 -35.185 -1.147 4.845 -0.107 0 0 -0.144 41.408 0 0.02 4.81 -0.683 1.766 1.56 -0.683 0 1058 1 131 2115 <> <> <> <> <>
  1063 2 20.453531 -13.564473 22.415901 328 " " F "A" 2 -0.11500 -0.11500 "PHE " " CD2" "    " 6 0 A0A0A0  ""  0 4.6448426 0.83866537 1.1235124 1063 1063 1 0 0 2127 1 2127 1 12.83 -7.086 0.145 -1.037 0 -1.294 -0.041 0 7.241 0 -0.001 6.876 -0.115 2.002 1.775 -0.115 0 1067 1 132 2123 <> <> <> <> <>
  1064 2 21.663656 -11.041078 22.605625 328 " " F "A" 2 -0.11500 -0.11500 "PHE " " CE1" "    " 6 0 A0A0A0  ""  0 0.13622829 9.4242229 3.612334 1064 1064 1 0 0 2128 1 2128 1 9.92 -6.745 0.142 -1.038 0 -1.538 -0.041 0 7.065 0 0.08 7.978 -0.115 2.002 1.775 -0.115 0 1068 1 132 2124 <> <> <> <> <>
  1065 2 20.596434 -12.983726 23.642105 328 " " F "A" 2 -0.11500 -0.11500 "PHE " " CE2" "    " 6 0 A0A0A0  ""  0 2.9529305 6.5713253 9.3443899 1065 1065 1 0 0 2129 1 2129 1 10.35 -6.922 0.135 -1.729 0 -1.68 -0.041 0 6.919 0 -0.14 6.575 -0.115 2.002 1.775 -0.115 0 1069 1 132 2125 <> <> <> <> <>
  1066 2 21.249250 -11.749824 23.772886 328 " " F "A" 2 -0.11500 -0.11500 "PHE " " CZ " "    " 6 0 A0A0A0  ""  0 5.1469579 1.6927267 -0.00062014034 1066 1066 1 0 0 2130 1 2130 1 9.52 -6.394 0.115 -1.545 0 -1.808 -0.041 0 6.911 0 -0.327 7.003 -0.115 2.002 1.775 -0.115 0 1070 1 132 2126 <> <> <> <> <>
  1067 25 18.300205 -13.380931 19.564848 328 " " F "A" 38 -0.50000 -0.50000 "PHE " " N  " "    " 7 0 2F2FFF  ""  0 0.23576654 3.3205993 -1.8322409 1067 1067 1 0 0 2131 1 2131 1 9.11 -17.703 0.501 12.188 -0.055 0 0 0 29.195 0 0.249 7.823 -0.5 1.92 1.625 -0.5 0 1060 1 132 2127 <> <> <> <> <>
  1068 3 19.616072 -13.244548 18.945347 328 " " F "A" 2 0.14000 0.14000 "PHE " " CA " "    " 6 0 A0A0A0  ""  0 0.3966459 1.2507321 -0.63654923 1068 1068 1 0 0 2132 1 2132 1 9.75 6.78 0.494 -1.718 0 -2.161 0 0 -6.249 0 -0.582 8.688 0.14 1.975 1.75 0.14 0 1061 1 132 2128 <> <> <> <> <>
  1069 2 19.586489 -14.309305 17.873619 328 " " F "A" 2 0.50000 0.50000 "PHE " " C  " "    " 6 0 A0A0A0  ""  0 -3.1058323 -3.9209116 -0.41947532 1069 1069 1 0 0 2133 0 2133 1 9.63 18.465 0.711 -15.854 0 0 0 0 -35.673 0 0.644 8.073 0.5 2.112 1.875 0.5 0 1062 1 132 2129 <> <> <> <> <>
  1070 15 19.063402 -15.401258 17.986362 328 " " F "A" 75 -0.50000 -0.50000 "PHE " " O  " "    " 8 0 FF5757  ""  0 4.0866747 3.7497125 -1.0613658 1070 1070 1 0 0 2134 0 2134 1 8.81 -37.734 0.023 -4.784 0 0 0 0 33.53 0 -0.602 5.559 -0.5 1.678 1.48 -0.5 0.313 1063 1 132 2130 <> <> <> <> <>
  1071 3 20.760433 -13.639954 19.896448 328 " " F "A" 2 -0.00500 -0.00500 "PHE " " CB " "    " 6 0 A0A0A0  ""  0 -4.5199051 3.1757057 5.0407858 1071 1071 1 0 0 2135 2 2135 1 9.09 -0.265 0.424 -2.977 0 -2.496 -0.041 0 0.409 0 -1.008 7.571 -0.005 1.975 1.75 -0.005 0 1064 1 132 2131 <> <> <> <> <>
  1072 2 20.837269 -12.959676 21.251699 328 " " F "A" 2 -0.11500 -0.11500 "PHE " " CG " "    " 6 0 A0A0A0  ""  0 1.3059494 2.2817774 -3.0347724 1072 1072 1 0 0 2136 0 2136 1 10.17 -6.129 0.112 -0.485 0 -1.237 -0.041 0 6.756 0 0.054 8.382 -0.115 2.002 1.775 -0.115 0 1065 1 132 2132 <> <> <> <> <>
  1073 2 21.454983 -11.675789 21.343555 328 " " F "A" 2 -0.11500 -0.11500 "PHE " " CD1" "    " 6 0 A0A0A0  ""  0 -2.9462411 0.49547145 -4.2413836 1073 1073 1 0 0 2137 1 2137 1 7.8 -6.778 0.151 -0.53 0 -1.283 -0.041 0 7.42 0 0.002 8.693 -0.115 2.002 1.775 -0.115 0 1066 1 132 2133 <> <> <> <> <>
  1074 2 17.465723 -15.309034 14.155902 329 " " F "A" 2 -0.11500 -0.11500 "PHE " " CG " "    " 6 0 A0A0A0  ""  0 0.53918719 6.1707311 2.7865634 1074 1074 1 0 0 2147 0 2147 1 9.3 -6.821 0.025 0.145 0 -1.082 -0.038 0 7.93 0 0.131 8.692 -0.115 2.002 1.775 -0.115 0 1076 1 133 2143 <> <> <> <> <>
  1075 2 17.346041 -16.715788 14.506221 329 " " F "A" 2 -0.11500 -0.11500 "PHE " " CD1" "    " 6 0 A0A0A0  ""  0 0.28303206 -1.3482926 1.5489286 1075 1075 1 0 0 2148 1 2148 1 8.46 -7.487 0.154 -0.127 0 -1.212 -0.038 0 8.299 0 0.155 7.485 -0.115 2.002 1.775 -0.115 0 1077 1 133 2144 <> <> <> <> <>
  1076 2 16.891895 -14.906603 12.906760 329 " " F "A" 2 -0.11500 -0.11500 "PHE " " CD2" "    " 6 0 A0A0A0  ""  0 1.0772995 4.2236352 2.912113 1076 1076 1 0 0 2149 1 2149 1 9.64 -8.188 0.118 -0.548 0 -1.07 -0.038 0 8.645 0 -0.016 8.033 -0.115 2.002 1.775 -0.115 0 1078 1 133 2145 <> <> <> <> <>
  1077 2 16.681641 -17.607101 13.685135 329 " " F "A" 2 -0.11500 -0.11500 "PHE " " CE1" "    " 6 0 A0A0A0  ""  0 -1.9508291 -3.1362193 -6.7274103 1077 1077 1 0 0 2150 1 2150 1 9.64 -7.436 0.152 -0.83 0 -1.432 -0.038 0 7.936 0 -0.012 7.342 -0.115 2.002 1.775 -0.115 0 1079 1 133 2146 <> <> <> <> <>
  1078 2 16.236374 -15.823346 12.061976 329 " " F "A" 2 -0.11500 -0.11500 "PHE " " CE2" "    " 6 0 A0A0A0  ""  0 -1.6552207 -7.1726255 -0.83522564 1078 1078 1 0 0 2151 1 2151 1 11.22 -7.712 0.107 -0.86 0 -1.282 -0.038 0 8.286 0 -0.22 6.695 -0.115 2.002 1.775 -0.115 0 1080 1 133 2147 <> <> <> <> <>
  1079 2 16.223452 -17.189413 12.384323 329 " " F "A" 2 -0.11500 -0.11500 "PHE " " CZ " "    " 6 0 A0A0A0  ""  0 -0.29282612 -11.89535 3.9989874 1079 1079 1 0 0 2152 1 2152 1 10.8 -7.006 0.122 -0.653 0 -1.483 -0.038 0 8.018 0 -0.266 6.887 -0.115 2.002 1.775 -0.115 0 1081 1 133 2148 <> <> <> <> <>
  1080 25 19.902901 -13.867634 16.679285 329 " " F "A" 38 -0.50000 -0.50000 "PHE " " N  " "    " 7 0 2F2FFF  ""  0 1.6585696 -5.4157314 -0.98052889 1080 1080 1 0 0 2153 1 2153 1 8.5 -22.32 0.998 8.45 -0.119 0 0 0 30.21 0 -0.319 8.298 -0.5 1.92 1.625 -0.5 0 1071 1 133 2149 <> <> <> <> <>
  1081 3 19.541842 -14.657805 15.497532 329 " " F "A" 2 0.14000 0.14000 "PHE " " CA " "    " 6 0 A0A0A0  ""  0 0.16688803 1.5587393 -5.8595653 1081 1081 1 0 0 2154 1 2154 1 10.42 7.929 1.042 -0.842 0 -2.519 0 0 -6.751 0 -0.542 8.562 0.14 1.975 1.75 0.14 0 1072 1 133 2150 <> <> <> <> <>
  1082 2 20.526367 -14.366542 14.381622 329 " " F "A" 2 0.50000 0.50000 "PHE " " C  " "    " 6 0 A0A0A0  ""  0 -5.7027526 -0.51660997 -1.6733123 1082 1082 1 0 0 2155 0 2155 1 11.07 25.177 0.632 -10.037 0 0 0 0 -35.96 0 0.114 8.7 0.5 2.112 1.875 0.5 0 1073 1 133 2151 <> <> <> <> <>
  1083 15 21.238222 -13.378284 14.512958 329 " " F "A" 75 -0.50000 -0.50000 "PHE " " O  " "    " 8 0 FF5757  ""  0 -6.0392895 3.3106196 -6.3902774 1083 1083 1 0 0 2156 0 2156 1 10.44 -44.854 0.203 -9.407 -0.099 0 0 0 34.738 0 0.605 7.67 -0.5 1.678 1.48 -0.5 0 1074 1 133 2152 <> <> <> <> <>
  1084 3 18.073631 -14.360177 15.138072 329 " " F "A" 2 -0.00500 -0.00500 "PHE " " CB " "    " 6 0 A0A0A0  ""  0 0.6176846 2.8363276 8.6430035 1084 1084 1 0 0 2157 2 2157 1 8.65 -0.305 1.026 -1.816 0 -2.388 -0.038 0 0.454 0 -0.564 8.133 -0.005 1.975 1.75 -0.005 0 1075 1 133 2153 <> <> <> <> <>
  1085 3 21.242470 -14.844400 11.998428 330 " " I "A" 2 0.14000 0.14000 "ILE " " CA " "    " 6 0 A0A0A0  ""  0 -2.865557 3.196439 -2.8844421 1085 1085 1 0 0 2167 1 2167 1 10.79 9.787 3.191 3.624 0 -2.187 0 0 -6.744 0 -0.423 7.609 0.14 1.975 1.75 0.14 0 1083 1 134 2163 <> <> <> <> <>
  1086 2 20.055042 -14.913922 10.962869 330 " " I "A" 2 0.50000 0.50000 "ILE " " C  " "    " 6 0 A0A0A0  ""  0 -5.3294239 -0.73413038 -7.595458 1086 1086 1 0 0 2168 0 2168 1 12.04 33.433 1.64 -2.542 0 0 0 0 -38.061 0 0.446 7.836 0.5 2.112 1.875 0.5 0 1084 1 134 2164 <> <> <> <> <>
  1087 15 19.278070 -15.824653 10.936759 330 " " I "A" 75 -0.50000 -0.50000 "ILE " " O  " "    " 8 0 FF5757  ""  0 -0.71006119 -2.7333503 -2.0682151 1087 1087 1 0 0 2169 0 2169 1 13.19 -47.339 0.462 -10.029 -0.076 0 0 0 37.42 0 -0.495 6.754 -0.5 1.678 1.48 -0.5 0 1085 1 134 2165 <> <> <> <> <>
  1088 3 22.361706 -15.974113 11.709942 330 " " I "A" 2 -0.06000 -0.06000 "ILE " " CB " "    " 6 0 A0A0A0  ""  0 3.066875 -0.68085206 -0.13361543 1088 1088 1 0 0 2170 1 2170 1 10.03 -3.573 2.74 0.448 0 -2.442 0 0 4.417 0 -0.694 7.191 -0.06 1.975 1.75 -0.06 0 1086 1 134 2166 <> <> <> <> <>
  1089 3 23.432884 -15.968621 12.825210 330 " " I "A" 2 -0.12000 -0.12000 "ILE " " CG1" "    " 6 0 A0A0A0  ""  0 -1.0510966 -2.5387678 -1.0258816 1089 1089 1 0 0 2171 2 2171 1 10.52 -6.529 1.174 -0.569 0 -2.38 0 0 7.68 0 -0.514 6.453 -0.12 1.975 1.75 -0.12 0 1087 1 134 2167 <> <> <> <> <>
  1090 3 23.094889 -15.793371 10.338900 330 " " I "A" 2 -0.18000 -0.18000 "ILE " " CG2" "    " 6 0 A0A0A0  ""  0 1.0792137 -0.18974227 -9.557189 1090 1090 1 0 0 2172 3 2172 1 10.04 -10.961 0.714 -0.595 0 -1.929 0 0 11.807 0 -0.225 5.118 -0.18 1.975 1.75 -0.18 0.748 1088 1 134 2168 <> <> <> <> <>
  1091 3 24.402411 -17.206877 12.784508 330 " " I "A" 2 -0.18000 -0.18000 "ILE " " CD1" "    " 6 0 A0A0A0  ""  0 3.5302646 2.0322826 1.7371536 1091 1091 1 0 0 2173 3 2173 1 12.82 -10.553 0.316 -2.9 0 -2.713 0 0 11.004 0 -0.954 5.505 -0.18 1.975 1.75 -0.18 0 1089 1 134 2169 <> <> <> <> <>
  1092 25 20.561306 -15.119253 13.263117 330 " " I "A" 38 -0.50000 -0.50000 "ILE " " N  " "    " 7 0 2F2FFF  ""  0 -1.2793088 -3.4206641 -2.9742527 1092 1092 1 0 0 2174 1 2174 1 10.31 -32.317 2.493 0.086 0 0 0 0 29.933 0 -0.023 8.014 -0.5 1.92 1.625 -0.5 0 1082 1 134 2170 <> <> <> <> <>
  1093 3 17.631786 -12.750778 9.354096 331 " " D "A" 2 -0.22000 -0.22000 "ASP " " CB " "    " 6 0 A0A0A0  ""  0 2.1768456 1.7710092 -4.4326806 1093 1093 1 0 0 2186 2 2186 1 12.29 -18.914 0.517 -5.137 0 -2.556 0 0 16.6 0 -0.785 7.713 -0.22 1.975 1.75 -0.22 0 1094 1 135 2182 <> <> <> <> <>
  1094 2 18.214872 -11.337701 9.598019 331 " " D "A" 2 0.70000 0.70000 "ASP " " CG " "    " 6 0 A0A0A0  ""  0 -4.9870858 -2.7139118 10.698326 1094 1094 1 0 0 2187 0 2187 1 18.25 -18.151 -0.091 0.506 0 0 0 0 19.328 0 -0.579 7.069 0.7 2.112 1.875 0.7 0 1095 1 135 2183 <> <> <> <> <>
  1095 15 18.860348 -10.763232 8.704972 331 " " D "A" 75 -0.80000 -0.80000 "ASP " " OD1" "    " 8 0 FF5757  ""  0 -4.6597261 -0.90656883 10.952231 1095 1095 1 0 0 2188 0 2188 1 17.97 19.822 0.116 -8.111 -0.15 0 0 0 -28.809 0 0.911 5.118 -0.8 1.678 1.48 -0.8 0.625 1096 1 135 2184 <> <> <> <> <>
  1096 18 17.895702 -10.701016 10.641015 331 " " D "A" 75 -0.80000 -0.80000 "ASP " " OD2" "    " 8 -1 FF5757  ""  0 -1.2545587 -4.2813544 3.0876687 1096 1096 1 0 0 2189 0 2189 1 20.7 12.588 0.081 -15.64 -0.864 0 0 0 -25.879 0 -1.565 6.89 -0.8 1.678 1.48 -0.8 0 1097 1 135 2185 <> <> <> <> <>
  1097 25 19.849676 -13.857289 10.135159 331 " " D "A" 38 -0.50000 -0.50000 "ASP " " N  " "    " 7 0 2F2FFF  ""  0 5.6880355 -0.068515599 1.6744843 1097 1097 1 0 0 2190 1 2190 1 12.14 -31.897 2.54 2.197 -0.374 0 0 0 32.792 0 -0.864 7.441 -0.5 1.92 1.625 -0.5 0 1090 1 135 2186 <> <> <> <> <>
  1098 3 18.840578 -13.796126 9.113246 331 " " D "A" 2 0.14000 0.14000 "ASP " " CA " "    " 6 0 A0A0A0  ""  0 1.8525701 1.3698404 1.2836533 1098 1098 1 0 0 2191 1 2191 1 12.94 9.269 1.237 1.459 0 -1.953 0 0 -6.671 0 -0.422 7.872 0.14 1.975 1.75 0.14 0 1091 1 135 2187 <> <> <> <> <>
  1099 2 19.414431 -13.713120 7.679141 331 " " D "A" 2 0.50000 0.50000 "ASP " " C  " "    " 6 0 A0A0A0  ""  0 1.2236609 1.7831349 -9.8808575 1099 1099 1 0 0 2192 0 2192 1 13.92 29.584 0.371 -10.241 0 0 0 0 -41.775 0 1.58 6.403 0.5 2.112 1.875 0.5 0.27 1092 1 135 2188 <> <> <> <> <>
  1100 15 20.495598 -13.219439 7.404890 331 " " D "A" 75 -0.50000 -0.50000 "ASP " " O  " "    " 8 0 FF5757  ""  0 -2.9099631 -0.0015984051 -1.7371342 1100 1100 1 0 0 2193 0 2193 1 12.05 -49.735 0.022 -10.177 -0.259 0 0 0 39.734 0 0.06 4.412 -0.5 1.678 1.48 -0.5 3.335 1093 1 135 2189 <> <> <> <> <>
  1101 25 21.388636 -18.541615 4.243890 332 " " R "A" 38 -0.69997 -0.69997 "ARG " " NE " "    " 7 0 2F2FFF  ""  0 6.7852883 0.26020044 -2.6999953 1101 1101 1 0 0 2198 1 2198 1 17.03 10.739 0.398 0.927 -0.455 0 0 0 -9.207 0 -0.547 4.432 -0.7 1.838 1.625 -0.7 2.07 1105 1 136 2194 <> <> <> <> <>
  1102 2 22.098957 -19.716360 4.163870 332 " " R "A" 2 0.63990 0.63990 "ARG " " CZ " "    " 6 0 A0A0A0  ""  0 -0.095137797 -1.0530809 -4.4497757 1102 1102 1 0 0 2199 0 2199 1 24.71 -24.157 0.096 -28.133 0 -0.973 0 0 -2.832 0 -0.267 3.931 0.64 1.288 1.125 0.64 0 1106 1 136 2195 <> <> <> <> <>
  1103 25 22.577305 -20.266260 5.251843 332 " " R "A" 38 -0.79997 -0.79997 "ARG " " NH2" "    " 7 0 2F2FFF  ""  0 -2.0086102 0.89851296 -7.588129 1103 1103 1 0 0 2200 2 2200 1 22.98 10.016 0.046 -4.583 -0.059 0 0 0 -14.338 0 -0.247 3.016 -0.8 1.838 1.625 -0.8 33.462 1107 1 136 2196 <> <> <> <> <>
  1104 31 22.283859 -20.417414 3.077169 332 " " R "A" 38 -0.79997 -0.79997 "ARG " " NH1" "    " 7 1 2F2FFF  ""  0 0.97614342 -1.2590725 5.3906808 1104 1104 1 0 0 2201 2 2201 1 20.35 14.734 0.028 0.923 -1.617 0 0 0 -12.215 0 -0.007 4.142 -0.8 1.838 1.625 -0.8 2.645 1108 1 136 2197 <> <> <> <> <>
  1105 25 18.682379 -14.328775 6.763166 332 " " R "A" 38 -0.50000 -0.50000 "ARG " " N  " "    " 7 0 2F2FFF  ""  0 -0.40640321 5.5914626 -4.2055058 1105 1105 1 0 0 2202 1 2202 1 12.93 -32.465 1.866 4.821 -0.076 0 0 0 34.358 0 1.139 6.557 -0.5 1.92 1.625 -0.5 0 1098 1 136 2198 <> <> <> <> <>
  1106 3 18.853561 -14.571620 5.307034 332 " " R "A" 2 0.14000 0.14000 "ARG " " CA " "    " 6 0 A0A0A0  ""  0 2.1688333 2.5840297 4.6305881 1106 1106 1 0 0 2203 1 2203 1 12.32 8.208 2.503 2.766 0 -1.14 0 0 -6.833 0 0.027 6.393 0.14 1.975 1.75 0.14 0 1099 1 136 2199 <> <> <> <> <>
  1107 2 17.476143 -15.121507 4.716139 332 " " R "A" 2 0.50000 0.50000 "ARG " " C  " "    " 6 0 A0A0A0  ""  0 9.279664 -3.4967935 -3.5011675 1107 1107 1 0 0 2204 0 2204 1 13.46 38.826 1.138 -1.485 0 0 0 0 -41.434 0 -0.016 6.944 0.5 2.112 1.875 0.5 0.943 1100 1 136 2200 <> <> <> <> <>
  1108 15 16.830349 -15.795678 5.446799 332 " " R "A" 75 -0.50000 -0.50000 "ARG " " O  " "    " 8 0 FF5757  ""  0 -2.3689418 1.2248191 -1.1562955 1108 1108 1 0 0 2205 0 2205 1 12.83 -47.261 0.109 -10.76 -0.127 0 0 0 37.025 0 -0.506 5.797 -0.5 1.678 1.48 -0.5 0 1101 1 136 2201 <> <> <> <> <>
  1109 3 20.065220 -15.446485 5.009803 332 " " R "A" 2 -0.12000 -0.12000 "ARG " " CB " "    " 6 0 A0A0A0  ""  0 -2.0889096 -2.5341415 -6.596251 1109 1109 1 0 0 2206 2 2206 1 13.56 -6.24 2.673 3.004 0 -1.72 0 0 8.758 0 -0.465 5.349 -0.12 1.975 1.75 -0.12 0 1102 1 136 2202 <> <> <> <> <>
  1110 3 20.004583 -16.830860 5.661440 332 " " R "A" 2 -0.05000 -0.05000 "ARG " " CG " "    " 6 0 A0A0A0  ""  0 1.2392141 1.012962 -1.3366711 1110 1110 1 0 0 2207 2 2207 1 14.17 -2.466 1.475 0.746 0 -1.971 0 0 3.966 0 -0.258 5.997 -0.05 1.975 1.75 -0.05 0 1103 1 136 2203 <> <> <> <> <>
  1111 3 21.272078 -17.632771 5.425154 332 " " R "A" 2 0.19000 0.19000 "ARG " " CD " "    " 6 0 A0A0A0  ""  0 -0.53482968 4.7792397 -0.73268342 1111 1111 1 0 0 2208 2 2208 1 18.74 11.83 0.573 -1.534 0 -1.388 0 0 -12.354 0 -0.194 4.56 0.19 1.975 1.75 0.19 0.249 1104 1 136 2204 <> <> <> <> <>
  1112 15 14.829233 -17.461460 2.642808 333 " " P "A" 75 -0.50000 -0.50000 "PRO " " O  " "    " 8 0 FF5757  ""  0 -3.054285 -0.9304828 3.0708528 1112 1112 1 0 0 2222 0 2222 1 13.85 -41.183 0.04 -4.88 -0.004 0 0 0 36.213 0 0.056 5.688 -0.5 1.678 1.48 -0.5 0 1112 1 137 2218 <> <> <> <> <>
  1113 3 15.736095 -14.504226 1.560477 333 " " P "A" 2 -0.12000 -0.12000 "PRO " " CB " "    " 6 0 A0A0A0  ""  0 0.55448812 -3.5284498 -3.210793 1113 1113 1 0 0 2223 2 2223 1 13.67 -6.937 4.254 2.755 0 -2.741 0 0 9.345 0 -1.165 6.791 -0.12 1.975 1.75 -0.12 0 1113 1 137 2219 <> <> <> <> <>
  1114 3 17.173025 -14.194925 1.103122 333 " " P "A" 2 -0.12000 -0.12000 "PRO " " CG " "    " 6 0 A0A0A0  ""  0 8.7733192 1.397325 -0.44935781 1114 1114 1 0 0 2224 2 2224 1 14.94 -6.512 1.064 0.757 0 -2.593 0 0 10.073 0 -1.276 6.666 -0.12 1.975 1.75 -0.12 0 1114 1 137 2220 <> <> <> <> <>
  1115 3 17.944643 -14.182361 2.403277 333 " " P "A" 2 -0.05000 -0.05000 "PRO " " CD " "    " 6 0 A0A0A0  ""  0 -2.7392178 -0.36178988 -1.7775785 1115 1115 1 0 0 2225 2 2225 1 13.48 -2.723 1.621 1.31 0 -1.802 0 0 4.214 0 0 6.25 -0.05 1.975 1.75 -0.05 0 1115 1 137 2221 <> <> <> <> <>
  1116 25 17.132236 -14.856952 3.465881 333 " " P "A" 38 -0.14000 -0.14000 "PRO " " N  " "    " 7 0 2F2FFF  ""  0 5.1253042 -5.7343616 1.6992408 1116 1116 1 0 0 2226 0 2226 1 14.2 -11.78 1.934 1.201 0 0 0 0 11.577 0 -0.53 7.159 -0.14 1.92 1.625 -0.14 0 1109 1 137 2222 <> <> <> <> <>
  1117 3 15.874482 -15.410110 2.860121 333 " " P "A" 2 0.01000 0.01000 "PRO " " CA " "    " 6 0 A0A0A0  ""  0 0.0025715153 -0.77299255 -5.6538773 1117 1117 1 0 0 2227 1 2227 1 12.75 0.73 1.123 -0.199 0 -1.925 0 0 0.57 0 -0.697 7.349 0.01 1.975 1.75 0.01 0 1110 1 137 2223 <> <> <> <> <>
  1118 2 15.886296 -16.850550 2.540653 333 " " P "A" 2 0.50000 0.50000 "PRO " " C  " "    " 6 0 A0A0A0  ""  0 1.317608 -0.69269675 4.8833447 1118 1118 1 0 0 2228 0 2228 1 13.11 27.778 -0.145 -12.056 0 0 0 0 -40.174 0 0.486 7.459 0.5 2.112 1.875 0.5 0 1111 1 137 2224 <> <> <> <> <>
  1119 3 18.501804 -18.779781 0.628889 334 " " D "A" 2 -0.22000 -0.22000 "ASP " " CB " "    " 6 0 A0A0A0  ""  0 -0.73625952 5.8847432 2.483567 1119 1119 1 0 0 2236 2 2236 1 15.38 -15.746 -0.687 -4.67 0 -2.184 0 0 14.728 0 -0.78 5.434 -0.22 1.975 1.75 -0.22 0 1120 1 138 2232 <> <> <> <> <>
  1120 2 19.835865 -18.818140 1.360379 334 " " D "A" 2 0.70000 0.70000 "ASP " " CG " "    " 6 0 A0A0A0  ""  0 3.1133318 6.2989182 0.70164746 1120 1120 1 0 0 2237 0 2237 1 17.86 -16.842 -1.851 -1.359 0 0 0 0 17.47 0 -0.136 5.239 0.7 2.112 1.875 0.7 0.809 1121 1 138 2233 <> <> <> <> <>
  1121 15 20.157047 -17.887154 2.113432 334 " " D "A" 75 -0.80000 -0.80000 "ASP " " OD1" "    " 8 0 FF5757  ""  0 1.3714812 -0.081633493 -1.2112062 1121 1121 1 0 0 2238 0 2238 1 21.23 12.906 0.111 -12.978 -0.588 0 0 0 -25.773 0 0.367 5.209 -0.8 1.678 1.48 -0.8 0 1122 1 138 2234 <> <> <> <> <>
  1122 18 20.615917 -19.736843 1.017612 334 " " D "A" 75 -0.80000 -0.80000 "ASP " " OD2" "    " 8 -1 FF5757  ""  0 -1.1882885 5.4783425 -0.81449133 1122 1122 1 0 0 2239 0 2239 1 16.97 14.099 0.093 -12.303 -1.126 0 0 0 -24.786 0 -0.583 4.164 -0.8 1.678 1.48 -0.8 2.606 1123 1 138 2235 <> <> <> <> <>
  1123 25 17.019909 -17.456867 2.160211 334 " " D "A" 38 -0.50000 -0.50000 "ASP " " N  " "    " 7 0 2F2FFF  ""  0 4.8460126 3.5086396 1.6618809 1123 1123 1 0 0 2240 1 2240 1 12.62 -30.463 -0.839 3.575 -0.01 0 0 0 33.383 0 1.504 7.182 -0.5 1.92 1.625 -0.5 0 1116 1 138 2236 <> <> <> <> <>
  1124 3 17.247980 -18.800417 1.497693 334 " " D "A" 2 0.14000 0.14000 "ASP " " CA " "    " 6 0 A0A0A0  ""  0 -8.1972008 -3.9191794 9.0083361 1124 1124 1 0 0 2241 1 2241 1 13.89 8.063 -1.097 -0.545 0 -2.263 0 0 -5.288 0 0.041 6.567 0.14 1.975 1.75 0.14 0 1117 1 138 2237 <> <> <> <> <>
  1125 2 17.400190 -19.916466 2.586203 334 " " D "A" 2 0.50000 0.50000 "ASP " " C  " "    " 6 0 A0A0A0  ""  0 3.8869281 0.57742918 3.8755713 1125 1125 1 0 0 2242 0 2242 1 15.73 21.8 -0.428 -13.576 0 0 0 0 -36.129 0 1.181 6.014 0.5 2.112 1.875 0.5 0 1118 1 138 2238 <> <> <> <> <>
  1126 15 17.024017 -21.016151 2.283069 334 " " D "A" 75 -0.50000 -0.50000 "ASP " " O  " "    " 8 0 FF5757  ""  0 2.6911585 -7.2540555 6.4580345 1126 1126 1 0 0 2243 0 2243 1 15.36 -40.269 0.029 -10.178 -0.038 0 0 0 30.399 0 -0.299 3.617 -0.5 1.678 1.48 -0.5 16.99 1119 1 138 2239 <> <> <> <> <>
  1127 25 17.859444 -19.465776 3.765516 335 " " M "A" 38 -0.50000 -0.50000 "MET " " N  " "    " 7 0 2F2FFF  ""  0 3.9475741 6.4832826 -0.59931117 1127 1127 1 0 0 2248 1 2248 1 14.88 -28.679 1.386 2.773 -0.132 0 0 0 29.904 0 0.294 6.892 -0.5 1.92 1.625 -0.5 0 1124 1 139 2244 <> <> <> <> <>
  1128 3 17.718859 -20.406790 4.953321 335 " " M "A" 2 0.14000 0.14000 "MET " " CA " "    " 6 0 A0A0A0  ""  0 -8.4566431 0.63764894 5.8282361 1128 1128 1 0 0 2249 1 2249 1 15.6 7.032 1.716 2.044 0 -1.395 0 0 -5.121 0 -0.189 6.466 0.14 1.975 1.75 0.14 0 1125 1 139 2245 <> <> <> <> <>
  1129 2 16.241671 -20.585032 5.348625 335 " " M "A" 2 0.50000 0.50000 "MET " " C  " "    " 6 0 A0A0A0  ""  0 -1.3760914 2.2933576 2.0019081 1129 1129 1 0 0 2250 0 2250 1 16.09 22.006 0.329 -11.834 0 0 0 0 -33.818 0 -0.351 6.217 0.5 2.112 1.875 0.5 0 1126 1 139 2246 <> <> <> <> <>
  1130 15 15.721986 -19.628189 5.875699 335 " " M "A" 75 -0.50000 -0.50000 "MET " " O  " "    " 8 0 FF5757  ""  0 5.353816 -1.7194276 3.2144701 1130 1130 1 0 0 2251 0 2251 1 17.38 -39.677 0.056 -6.967 -0.002 0 0 0 32.874 0 -0.219 4.941 -0.5 1.678 1.48 -0.5 0 1127 1 139 2247 <> <> <> <> <>
  1131 3 18.676443 -19.922918 6.060268 335 " " M "A" 2 -0.12000 -0.12000 "MET " " CB " "    " 6 0 A0A0A0  ""  0 7.4193215 3.2613676 8.8561583 1131 1131 1 0 0 2252 2 2252 1 15.53 -6.526 1.916 0.483 0 -2.155 0 0 7.672 0 -0.423 6.662 -0.12 1.975 1.75 -0.12 0 1128 1 139 2248 <> <> <> <> <>
  1132 3 18.677929 -20.809847 7.351780 335 " " M "A" 2 0.04750 0.04750 "MET " " CG " "    " 6 0 A0A0A0  ""  0 7.3720131 3.6935723 -4.849514 1132 1132 1 0 0 2253 2 2253 1 17.48 2.709 0.92 -2.355 0 -2.243 0 0 -2.971 0 -0.77 6.619 0.048 1.975 1.75 0.0475 0 1129 1 139 2249 <> <> <> <> <>
  1133 49 19.979601 -20.388905 8.517895 335 " " M "A" 13 -0.33500 -0.33500 "MET " " SD " "    " 16 0 E1E11E  ""  0 -3.1063035 -2.9734643 0.96592188 1133 1133 1 0 0 2254 0 2254 1 21.77 -20.543 0.579 -4.412 0 -3.451 0 0 21.106 0 -2.103 5.101 -0.335 2.03 1.8 -0.335 4.89 1130 1 139 2250 <> <> <> <> <>
  1134 3 19.349112 -18.894154 9.215249 335 " " M "A" 2 -0.01250 -0.01250 "MET " " CE " "    " 6 0 A0A0A0  ""  0 6.6455727 -1.6671067 2.405206 1134 1134 1 0 0 2255 3 2255 1 12.53 -0.827 0.142 -2.781 0 -2.78 0 0 1.776 0 -1.092 5.702 -0.013 1.975 1.75 -0.0125 0 1131 1 139 2251 <> <> <> <> <>
  1135 3 14.301143 -22.055334 5.489587 336 " " M "A" 2 0.14000 0.14000 "MET " " CA " "    " 6 0 A0A0A0  ""  0 2.3766878 -3.4694455 -1.8140758 1135 1135 1 0 0 2265 1 2265 1 16.53 6.303 1.205 1.729 0 -1.534 0 0 -3.819 0 -0.426 6.713 0.14 1.975 1.75 0.14 0 1133 1 140 2261 <> <> <> <> <>
  1136 2 14.264080 -23.036953 6.762350 336 " " M "A" 2 0.50000 0.50000 "MET " " C  " "    " 6 0 A0A0A0  ""  0 7.8671417 7.6050248 -7.0173178 1136 1136 1 0 0 2266 0 2266 1 16.47 20.372 -0.016 -11.256 0 0 0 0 -31.253 0 -0.358 6.192 0.5 2.112 1.875 0.5 0 1134 1 140 2262 <> <> <> <> <>
  1137 15 14.758935 -24.143076 6.717760 336 " " M "A" 75 -0.50000 -0.50000 "MET " " O  " "    " 8 0 FF5757  ""  0 -2.986758 -0.093998633 8.1431293 1137 1137 1 0 0 2267 0 2267 1 14.67 -35.243 0.081 -7.702 0 0 0 0 27.724 0 -0.264 4.129 -0.5 1.678 1.48 -0.5 7.4 1135 1 140 2263 <> <> <> <> <>
  1138 3 13.585381 -22.648993 4.261689 336 " " M "A" 2 -0.12000 -0.12000 "MET " " CB " "    " 6 0 A0A0A0  ""  0 -8.6053982 2.5914714 2.6059577 1138 1138 1 0 0 2268 2 2268 1 17.35 -6.141 2.225 -0.256 0 -1.787 0 0 6.287 0 -0.839 5.997 -0.12 1.975 1.75 -0.12 0 1136 1 140 2264 <> <> <> <> <>
  1139 3 13.427984 -21.626247 3.133484 336 " " M "A" 2 0.04750 0.04750 "MET " " CG " "    " 6 0 A0A0A0  ""  0 3.8198287 -1.0693163 4.5049267 1139 1139 1 0 0 2269 2 2269 1 23.75 2.295 0.929 -1.839 0 -1.91 0 0 -2.373 0 -0.78 6.171 0.048 1.975 1.75 0.0475 0 1137 1 140 2265 <> <> <> <> <>
  1140 49 12.763011 -22.378225 1.695974 336 " " M "A" 13 -0.33500 -0.33500 "MET " " SD " "    " 16 0 E1E11E  ""  0 -1.197351 1.9634016 -2.3403413 1140 1140 1 0 0 2270 0 2270 1 31.27 -16.362 0.419 -4.534 0 -3.365 0 0 17.261 0 -2.489 5.41 -0.335 2.03 1.8 -0.335 2.702 1138 1 140 2266 <> <> <> <> <>
  1141 3 11.020140 -22.149963 1.918617 336 " " M "A" 2 -0.01250 -0.01250 "MET " " CE " "    " 6 0 A0A0A0  ""  0 3.6484385 -3.7606137 -2.3794372 1141 1141 1 0 0 2271 3 2271 1 34.68 -0.618 0.17 -1.385 0 -1.73 0 0 1.668 0 -0.875 4.266 -0.013 1.975 1.75 -0.0125 2.743 1139 1 140 2267 <> <> <> <> <>
  1142 25 15.702964 -21.769489 5.173305 336 " " M "A" 38 -0.50000 -0.50000 "MET " " N  " "    " 7 0 2F2FFF  ""  0 3.1808772 1.3820113 -1.123775 1142 1142 1 0 0 2272 1 2272 1 16.42 -25.004 1.467 0.19 -0.038 0 0 0 24.001 0 -0.236 5.626 -0.5 1.92 1.625 -0.5 1.61 1132 1 140 2268 <> <> <> <> <>
  1143 15 11.372128 -22.566553 9.204212 337 " " A "A" 75 -0.50000 -0.50000 "ALA " " O  " "    " 8 0 FF5757  ""  2 1.6172787 3.7568789 -2.2799804 1143 1143 1 0 0 2282 0 2282 1 13.85 -43.241 0.027 -13.45 -0.124 0 0 0 30.023 0 -0.134 7.341 -0.5 1.678 1.48 -0.5 0 1143 1 141 2278 <> <> <> <> <>
  1144 3 14.671867 -22.368080 10.147653 337 " " A "A" 2 -0.18000 -0.18000 "ALA " " CB " "    " 6 0 A0A0A0  ""  2 -0.31415069 7.5374503 -5.3309083 1144 1144 1 0 0 2283 3 2283 1 15.36 -6.333 1.018 0.957 0 -2.36 0 0 9.626 0 -0.995 6.736 -0.18 1.975 1.75 -0.18 0 1144 1 141 2279 <> <> <> <> <>
  1145 25 13.699401 -22.553535 7.872168 337 " " A "A" 38 -0.50000 -0.50000 "ALA " " N  " "    " 7 0 2F2FFF  ""  2 -3.8620059 8.8622198 -4.5484309 1145 1145 1 0 0 2284 1 2284 1 15.06 -23.833 0.861 1.728 -0.11 0 0 0 25.244 0 -0.435 7.109 -0.5 1.92 1.625 -0.5 0 1140 1 141 2280 <> <> <> <> <>
  1146 3 13.789603 -23.108627 9.211652 337 " " A "A" 2 0.14000 0.14000 "ALA " " CA " "    " 6 0 A0A0A0  ""  2 1.6698725 1.9808233 -2.3592908 1146 1146 1 0 0 2285 1 2285 1 14.15 5.678 0.792 -0.477 0 -1.826 0 0 -4.334 0 -0.787 7.526 0.14 1.975 1.75 0.14 0 1141 1 141 2281 <> <> <> <> <>
  1147 2 12.347060 -23.137196 9.714518 337 " " A "A" 2 0.50000 0.50000 "ALA " " C  " "    " 6 0 A0A0A0  ""  2 2.2957265 4.7921057 -3.3285661 1147 1147 1 0 0 2286 0 2286 1 14.8 23.131 0.336 -8.194 0 0 0 0 -30.846 0 -0.816 8.028 0.5 2.112 1.875 0.5 0 1142 1 141 2282 <> <> <> <> <>
  1148 25 12.192775 -23.896238 10.813067 338 " " K "A" 38 -0.50000 -0.50000 "LYS " " N  " "    " 7 0 2F2FFF  ""  2 1.9730834 -1.4249266 -9.2938967 1148 1148 1 0 0 2292 1 2292 1 13.54 -25.716 0.924 -2.753 -0.124 0 0 0 22.843 0 -0.679 7.15 -0.5 1.92 1.625 -0.5 0 1145 1 142 2288 <> <> <> <> <>
  1149 3 10.965923 -24.548607 11.243994 338 " " K "A" 2 0.14000 0.14000 "LYS " " CA " "    " 6 0 A0A0A0  ""  2 4.5035501 -2.6192081 -3.8335669 1149 1149 1 0 0 2293 1 2293 1 13.94 6.932 1.089 3.705 0 0 0 0 -3.713 0 -0.603 6.695 0.14 1.975 1.75 0.14 0 1146 1 142 2289 <> <> <> <> <>
  1150 2 10.581820 -23.770720 12.553319 338 " " K "A" 2 0.50000 0.50000 "LYS " " C  " "    " 6 0 A0A0A0  ""  2 -2.4275725 -3.3564806 3.2898901 1150 1150 1 0 0 2294 0 2294 1 12.95 20.612 0.106 -7.951 0 0 0 0 -28.414 0 -0.255 6.374 0.5 2.112 1.875 0.5 0.943 1147 1 142 2290 <> <> <> <> <>
  1151 15 11.167644 -24.023397 13.610013 338 " " K "A" 75 -0.50000 -0.50000 "LYS " " O  " "    " 8 0 FF5757  ""  2 -3.7154353 -7.959033 -2.2908807 1151 1151 1 0 0 2295 0 2295 1 11.99 -38.321 0.191 -11.891 -0.121 0 0 0 26.504 0 -0.143 5.401 -0.5 1.678 1.48 -0.5 0.521 1148 1 142 2291 <> <> <> <> <>
  1152 3 11.153236 -26.069906 11.495407 338 " " K "A" 2 -0.12000 -0.12000 "LYS " " CB " "    " 6 0 A0A0A0  ""  2 2.6414175 4.2287121 4.1981721 1152 1152 1 0 0 2296 2 2296 1 14.99 -4.988 2.021 2.703 0 0 0 0 6.148 0 -0.479 5.275 -0.12 1.975 1.75 -0.12 0 1149 1 142 2292 <> <> <> <> <>
  1153 3 9.843840 -26.866083 11.799034 338 " " K "A" 2 -0.12000 -0.12000 "LYS " " CG " "    " 6 0 A0A0A0  ""  2 2.1970167 -3.3828077 -3.8001869 1153 1153 1 0 0 2297 2 2297 1 20.1 -4.035 0.503 1.507 0 0 0 0 5.665 0 -0.626 5.014 -0.12 1.975 1.75 -0.12 0 1150 1 142 2293 <> <> <> <> <>
  1154 3 8.883583 -26.909224 10.576839 338 " " K "A" 2 -0.12000 -0.12000 "LYS " " CD " "    " 6 0 A0A0A0  ""  2 -2.2450776 -4.8929653 0.95870388 1154 1154 1 0 0 2298 2 2298 1 27.41 -4.221 0.516 2.047 0 0 0 0 6.266 0 -0.515 3.881 -0.12 1.975 1.75 -0.12 0.623 1151 1 142 2294 <> <> <> <> <>
  1155 3 7.603859 -27.715605 10.618999 338 " " K "A" 2 0.19000 0.19000 "LYS " " CE " "    " 6 0 A0A0A0  ""  2 -1.3308625 1.8506476 4.8498158 1155 1155 1 0 0 2299 2 2299 1 34.64 6.116 0.541 -2.334 0 0 0 0 -8.808 0 -0.183 3.763 0.19 1.975 1.75 0.19 1.372 1152 1 142 2295 <> <> <> <> <>
  1156 32 6.870828 -27.750526 9.337741 338 " " K "A" 38 -0.30000 -0.30000 "LYS " " NZ " "    " 7 1 2F2FFF  ""  2 -4.2566814 0.7737838 -5.2161407 1156 1156 1 0 0 2300 3 2300 1 42.35 3.196 0.167 -0.957 -0.02 0 0 0 -3.891 0 -0.409 2.88 -0.3 2.1 1.625 -0.3 50.136 1153 1 142 2296 <> <> <> <> <>
  1157 3 8.815975 -20.408056 12.851707 339 " " Y "A" 2 -0.00500 -0.00500 "TYR " " CB " "    " 6 0 A0A0A0  ""  2 0.15781331 -3.536557 3.4317491 1157 1157 1 0 0 2314 2 2314 1 10.46 -0.289 1.89 -0.404 0 -1.507 -0.003 0 0.381 0 -0.876 7.062 -0.005 1.975 1.75 -0.005 0.125 1158 1 143 2310 <> <> <> <> <>
  1158 2 10.021103 -19.450533 12.530020 339 " " Y "A" 2 -0.11500 -0.11500 "TYR " " CG " "    " 6 0 A0A0A0  ""  2 11.056862 -2.4330297 -5.6102362 1158 1158 1 0 0 2315 0 2315 1 11.57 -6.129 0.152 0.315 0 -0.71 -0.003 0 6.838 0 0.166 8.259 -0.115 2.002 1.775 -0.115 0 1159 1 143 2311 <> <> <> <> <>
  1159 2 10.914081 -19.707441 11.523307 339 " " Y "A" 2 -0.11500 -0.11500 "TYR " " CD1" "    " 6 0 A0A0A0  ""  2 0.24916825 -1.4991313 3.3579566 1159 1159 1 0 0 2316 1 2316 1 8.25 -7.277 0.219 0.243 0 -0.557 -0.003 0 7.343 0 0.517 8.321 -0.115 2.002 1.775 -0.115 0 1160 1 143 2312 <> <> <> <> <>
  1160 2 10.181147 -18.260662 13.296883 339 " " Y "A" 2 -0.11500 -0.11500 "TYR " " CD2" "    " 6 0 A0A0A0  ""  2 -8.6871738 -2.9401474 1.0342494 1160 1160 1 0 0 2317 1 2317 1 11.72 -7.99 0.282 -1.125 0 -1.027 -0.003 0 7.592 0 0.021 7.169 -0.115 2.002 1.775 -0.115 0 1161 1 143 2313 <> <> <> <> <>
  1161 2 11.956444 -18.781000 11.174688 339 " " Y "A" 2 -0.11500 -0.11500 "TYR " " CE1" "    " 6 0 A0A0A0  ""  2 -1.7630755 5.7109137 -4.9877391 1161 1161 1 0 0 2318 1 2318 1 11.64 -8.655 0.265 -1.334 0 -0.831 -0.003 0 8.183 0 -0.293 7.586 -0.115 2.002 1.775 -0.115 0 1162 1 143 2314 <> <> <> <> <>
  1162 2 11.109356 -17.301954 12.848462 339 " " Y "A" 2 -0.11500 -0.11500 "TYR " " CE2" "    " 6 0 A0A0A0  ""  2 10.151862 -0.61598951 0.20917746 1162 1162 1 0 0 2319 1 2319 1 12.84 -9.592 0.352 -2.066 0 -1.289 -0.003 0 8.571 0 -0.104 7.142 -0.115 2.002 1.775 -0.115 0 1163 1 143 2315 <> <> <> <> <>
  1163 2 12.023035 -17.569754 11.832047 339 " " Y "A" 2 0.15000 0.15000 "TYR " " CZ " "    " 6 0 A0A0A0  ""  2 3.7064092 8.5102606 0.22098908 1163 1163 1 0 0 2320 0 2320 1 13.96 9.72 0.347 -3.167 0 -1.223 -0.003 0 -11.788 0 -0.22 7.371 0.15 2.002 1.775 0.15 0 1164 1 143 2316 <> <> <> <> <>
  1164 16 12.997772 -16.717594 11.500110 339 " " Y "A" 75 -0.58500 -0.58500 "TYR " " OH " "    " 8 0 FF5757  ""  2 3.7158263 -6.7913532 2.7675934 1164 1164 1 0 0 2321 1 2321 1 12.73 -40.241 0.123 -2.086 0 0 -0.003 0 39.347 0 -1.313 5.586 -0.585 1.739 1.535 -0.585 0 1165 1 143 2317 <> <> <> <> <>
  1165 25 9.627151 -22.801458 12.391912 339 " " Y "A" 38 -0.50000 -0.50000 "TYR " " N  " "    " 7 0 2F2FFF  ""  2 -4.3077259 -1.4489138 6.3101711 1165 1165 1 0 0 2322 1 2322 1 9.92 -22.186 1.326 -0.572 -0.057 0 0 0 20.529 0 -0.184 6.092 -0.5 1.92 1.625 -0.5 0 1154 1 143 2318 <> <> <> <> <>
  1166 3 9.197705 -21.814754 13.461956 339 " " Y "A" 2 0.14000 0.14000 "TYR " " CA " "    " 6 0 A0A0A0  ""  2 5.5764093 1.8384433 -0.83627993 1166 1166 1 0 0 2323 1 2323 1 11.24 6.512 1.217 2.051 0 -1.504 0 0 -3.597 0 -0.576 6.964 0.14 1.975 1.75 0.14 0 1155 1 143 2319 <> <> <> <> <>
  1167 2 7.998232 -22.411480 14.220114 339 " " Y "A" 2 0.50000 0.50000 "TYR " " C  " "    " 6 0 A0A0A0  ""  2 -6.2428699 2.1264737 2.8199475 1167 1167 1 0 0 2324 0 2324 1 12.04 17.751 -0.222 -10.878 0 0 0 0 -27.7 0 -0.707 5.919 0.5 2.112 1.875 0.5 1.348 1156 1 143 2320 <> <> <> <> <>
  1168 15 6.837922 -22.250772 13.772141 339 " " Y "A" 75 -0.50000 -0.50000 "TYR " " O  " "    " 8 0 FF5757  ""  2 -5.3057241 -2.7482419 0.3149789 1168 1168 1 0 0 2325 0 2325 1 13.26 -35.868 0.028 -11.333 -0.121 0 0 0 25.439 0 -0.811 4.61 -0.5 1.678 1.48 -0.5 2.085 1157 1 143 2321 <> <> <> <> <>
  1169 2 7.189589 -25.738716 17.759644 340 " " D "A" 2 0.70000 0.70000 "ASP " " CG " "    " 6 0 A0A0A0  ""  2 0.81704319 -7.3521729 -4.4910069 1169 1169 1 0 0 2335 0 2335 1 14.73 -19.195 -0.269 -0.543 0 0 0 0 18.945 0 -0.024 4.524 0.7 2.112 1.875 0.7 0.135 1171 1 144 2331 <> <> <> <> <>
  1170 15 7.777538 -25.922939 18.843912 340 " " D "A" 75 -0.80000 -0.80000 "ASP " " OD1" "    " 8 0 FF5757  ""  2 -2.9119153 2.2161219 -5.9850926 1170 1170 1 0 0 2336 0 2336 1 15.33 16.109 0.155 -10.753 -0.753 0 0 0 -27.524 0 1.26 4.328 -0.8 1.678 1.48 -0.8 0.208 1172 1 144 2332 <> <> <> <> <>
  1171 18 6.043760 -26.193932 17.507612 340 " " D "A" 75 -0.80000 -0.80000 "ASP " " OD2" "    " 8 -1 FF5757  ""  2 4.8522706 -8.147645 1.4755917 1171 1171 1 0 0 2337 0 2337 1 20.01 14.223 0.082 -16.458 -1.211 0 0 0 -29.071 0 -0.481 3.13 -0.8 1.678 1.48 -0.8 18.136 1173 1 144 2333 <> <> <> <> <>
  1172 25 8.212748 -23.077785 15.320415 340 " " D "A" 38 -0.50000 -0.50000 "ASP " " N  " "    " 7 0 2F2FFF  ""  2 1.5021777 4.9032969 7.3589993 1172 1172 1 0 0 2338 1 2338 1 12.13 -16.463 1.421 5.489 -0.121 0 0 0 20.997 0 -0.346 6.078 -0.5 1.92 1.625 -0.5 0 1166 1 144 2334 <> <> <> <> <>
  1173 3 7.265621 -23.738432 16.210838 340 " " D "A" 2 0.14000 0.14000 "ASP " " CA " "    " 6 0 A0A0A0  ""  2 -9.2152271 4.1059203 -3.8686545 1173 1173 1 0 0 2339 1 2339 1 11.05 4.464 0.969 1.304 0 -1.485 0 0 -2.316 0 -0.328 6.197 0.14 1.975 1.75 0.14 0 1167 1 144 2335 <> <> <> <> <>
  1174 2 7.103002 -22.783655 17.467417 340 " " D "A" 2 0.50000 0.50000 "ASP " " C  " "    " 6 0 A0A0A0  ""  2 -6.9673634 -7.3054228 -1.4525837 1174 1174 1 0 0 2340 0 2340 1 12.27 14.097 -0.192 -13.116 0 0 0 0 -29.511 0 2.489 6.798 0.5 2.112 1.875 0.5 0 1168 1 144 2336 <> <> <> <> <>
  1175 15 8.073363 -22.538311 18.096766 340 " " D "A" 75 -0.50000 -0.50000 "ASP " " O  " "    " 8 0 FF5757  ""  2 -2.8874955 6.5928869 -4.8760571 1175 1175 1 0 0 2341 0 2341 1 11.94 -38.44 0.185 -9.255 -0.122 0 0 0 27.807 0 1.316 5.832 -0.5 1.678 1.48 -0.5 0 1169 1 144 2337 <> <> <> <> <>
  1176 3 7.941338 -25.093054 16.669317 340 " " D "A" 2 -0.22000 -0.22000 "ASP " " CB " "    " 6 0 A0A0A0  ""  2 -5.8207445 0.48131984 -4.2719979 1176 1176 1 0 0 2342 2 2342 1 10.02 -10.045 1.417 -1.474 0 -1.33 0 0 9.202 0 -0.717 4.741 -0.22 1.975 1.75 -0.22 0.374 1170 1 144 2338 <> <> <> <> <>
  1177 25 5.906262 -22.130175 17.712452 341 " " V "A" 38 -0.50000 -0.50000 "VAL " " N  " "    " 7 0 2F2FFF  ""  2 -5.1806707 0.88103843 3.5373917 1177 1177 1 0 0 2347 1 2347 1 11.7 -23.573 1.846 0.578 -0.124 0 0 0 22.781 0 -0.352 6.86 -0.5 1.92 1.625 -0.5 0 1174 1 145 2343 <> <> <> <> <>
  1178 3 5.702557 -21.024189 18.577539 341 " " V "A" 2 0.14000 0.14000 "VAL " " CA " "    " 6 0 A0A0A0  ""  2 1.3674053 4.7258248 2.1954994 1178 1178 1 0 0 2348 1 2348 1 10.7 7.304 1.461 1.369 0 -1.811 0 0 -5.055 0 -0.53 7.812 0.14 1.975 1.75 0.14 0 1175 1 145 2344 <> <> <> <> <>
  1179 2 4.544347 -21.242626 19.528145 341 " " V "A" 2 0.50000 0.50000 "VAL " " C  " "    " 6 0 A0A0A0  ""  2 -0.11374201 -2.100903 5.1202011 1179 1179 1 0 0 2349 0 2349 1 10.7 19.96 -0.305 -11.073 0 0 0 0 -31.473 0 0.746 7.409 0.5 2.112 1.875 0.5 0 1176 1 145 2345 <> <> <> <> <>
  1180 15 3.384342 -21.462282 19.118233 341 " " V "A" 75 -0.50000 -0.50000 "VAL " " O  " "    " 8 0 FF5757  ""  2 -4.7948675 -0.91321069 9.7490578 1180 1180 1 0 0 2350 0 2350 1 12.81 -39.894 0.046 -10.001 -0.117 0 0 0 29.77 0 0.194 6.571 -0.5 1.678 1.48 -0.5 0 1177 1 145 2346 <> <> <> <> <>
  1181 3 5.807234 -19.617250 17.820463 341 " " V "A" 2 -0.06000 -0.06000 "VAL " " CB " "    " 6 0 A0A0A0  ""  2 6.0162582 1.4172316 1.5027571 1181 1181 1 0 0 2351 1 2351 1 10.7 -2.741 2.128 0.206 0 -2.173 0 0 3.91 0 -0.919 7.464 -0.06 1.975 1.75 -0.06 0 1178 1 145 2347 <> <> <> <> <>
  1182 3 4.918657 -19.592421 16.561152 341 " " V "A" 2 -0.18000 -0.18000 "VAL " " CG2" "    " 6 0 A0A0A0  ""  2 5.6543941 -2.3867424 1.9108012 1182 1182 1 0 0 2352 3 2352 1 11.38 -9.011 0.017 -0.817 0 -2.652 0 0 11.062 0 -0.232 6.675 -0.18 1.975 1.75 -0.18 0 1179 1 145 2348 <> <> <> <> <>
  1183 3 5.433386 -18.519072 18.723055 341 " " V "A" 2 -0.18000 -0.18000 "VAL " " CG1" "    " 6 0 A0A0A0  ""  2 -3.4571872 1.3727551 -5.1616182 1183 1183 1 0 0 2353 3 2353 1 11.19 -9.645 0.306 -1.576 0 -2.271 0 0 10.71 0 -0.674 6.488 -0.18 1.975 1.75 -0.18 0.249 1180 1 145 2349 <> <> <> <> <>
  1184 2 3.706517 -19.903328 22.414251 342 " " T "A" 2 0.50000 0.50000 "THR " " C  " "    " 6 0 A0A0A0  ""  2 4.9465246 1.9862806 -0.25118577 1184 1184 1 0 0 2363 0 2363 1 11.42 24.09 -0.554 -8.356 0 0 0 -0.237 -31.893 0 0.239 7.437 0.5 2.112 1.875 0.5 0 1183 1 146 2359 <> <> <> <> <>
  1185 15 4.638512 -19.139219 22.579962 342 " " T "A" 75 -0.50000 -0.50000 "THR " " O  " "    " 8 0 FF5757  ""  2 -6.9515476 1.1510596 4.5793314 1185 1185 1 0 0 2364 0 2364 1 13 -40.023 0.088 -8.721 -0.12 0 0 -0.237 31.776 0 -0.203 6.123 -0.5 1.678 1.48 -0.5 0 1184 1 146 2360 <> <> <> <> <>
  1186 3 4.225459 -22.177660 23.022329 342 " " T "A" 2 0.20500 0.20500 "THR " " CB " "    " 6 0 A0A0A0  ""  2 3.4124792 7.7588897 -5.1133175 1186 1186 1 0 0 2365 1 2365 1 11.56 8.958 2.092 -2.146 0 -1.805 0 -0.237 -10.187 0 -0.968 5.728 0.205 1.975 1.75 0.205 0 1185 1 146 2361 <> <> <> <> <>
  1187 16 4.238162 -23.501053 22.529905 342 " " T "A" 75 -0.68300 -0.68300 "THR " " OG1" "    " 8 0 FF5757  ""  2 5.0816369 -7.4694057 -1.9893812 1187 1187 1 0 0 2366 1 2366 1 14.55 -35.515 0.892 1.726 -0.003 0 0 -0.237 37.545 0 -0.954 4.054 -0.683 1.766 1.56 -0.683 4.624 1186 1 146 2362 <> <> <> <> <>
  1188 3 3.298303 -22.234642 24.251942 342 " " T "A" 2 -0.18000 -0.18000 "THR " " CG2" "    " 6 0 A0A0A0  ""  2 -2.0583904 0.6201486 0.82406729 1188 1188 1 0 0 2367 3 2367 1 8.52 -10.022 -0.427 -2.36 0 -1.896 0 -0.237 10.653 0 -0.43 4.793 -0.18 1.975 1.75 -0.18 0 1187 1 146 2363 <> <> <> <> <>
  1189 25 4.856083 -21.225695 20.821093 342 " " T "A" 38 -0.50000 -0.50000 "THR " " N  " "    " 7 0 2F2FFF  ""  2 3.8257308 -4.7027206 -4.5187078 1189 1189 1 0 0 2368 1 2368 1 11.16 -23.289 1.963 2.6 -0.125 0 0 -0.237 24.397 0 -0.107 7.059 -0.5 1.92 1.625 -0.5 0 1181 1 146 2364 <> <> <> <> <>
  1190 3 3.808467 -21.265594 21.811468 342 " " T "A" 2 0.14000 0.14000 "THR " " CA " "    " 6 0 A0A0A0  ""  2 4.8956108 3.3771148 -0.50951141 1190 1190 1 0 0 2369 1 2369 1 11.19 8.566 1.346 0.707 0 -1.957 0 -0.237 -6.324 0 -0.687 7.484 0.14 1.975 1.75 0.14 0 1182 1 146 2365 <> <> <> <> <>
  1191 2 1.414001 -18.746059 24.899963 343 " " V "A" 2 0.50000 0.50000 "VAL " " C  " "    " 6 0 A0A0A0  ""  2 -6.0818195 -6.9968243 -13.864341 1191 1191 1 0 0 2377 0 2377 1 13.45 22.343 -0.286 -10.606 0 0 0 0 -32.593 0 -0.07 7.972 0.5 2.112 1.875 0.5 0 1190 1 147 2373 <> <> <> <> <>
  1192 15 0.670792 -19.755980 24.972858 343 " " V "A" 75 -0.50000 -0.50000 "VAL " " O  " "    " 8 0 FF5757  ""  2 2.4158759 -3.8726096 0.85390526 1192 1192 1 0 0 2378 0 2378 1 12.01 -41.314 0.077 -9.565 -0.115 0 0 0 30.612 0 1.173 6.7 -0.5 1.678 1.48 -0.5 0 1191 1 147 2374 <> <> <> <> <>
  1193 3 0.876939 -17.658379 22.718981 343 " " V "A" 2 -0.06000 -0.06000 "VAL " " CB " "    " 6 0 A0A0A0  ""  2 -0.093765222 -6.1899018 10.068606 1193 1193 1 0 0 2379 1 2379 1 15.12 -2.523 2.19 0.025 0 -2.601 0 0 3.942 0 -0.983 7.461 -0.06 1.975 1.75 -0.06 0 1192 1 147 2375 <> <> <> <> <>
  1194 3 0.472553 -16.281801 23.278393 343 " " V "A" 2 -0.18000 -0.18000 "VAL " " CG2" "    " 6 0 A0A0A0  ""  2 4.3996267 3.9461348 3.4766679 1194 1194 1 0 0 2380 3 2380 1 13.07 -7.585 0.082 -0.186 0 -2.751 0 0 10.811 0 -0.744 6.514 -0.18 1.975 1.75 -0.18 0 1193 1 147 2376 <> <> <> <> <>
  1195 3 1.234838 -17.406536 21.212669 343 " " V "A" 2 -0.18000 -0.18000 "VAL " " CG1" "    " 6 0 A0A0A0  ""  2 1.9590564 1.2769185 -4.7645173 1195 1195 1 0 0 2381 3 2381 1 13.61 -8.909 0.313 -0.636 0 -2.655 0 0 10.892 0 -0.277 6.342 -0.18 1.975 1.75 -0.18 0 1194 1 147 2377 <> <> <> <> <>
  1196 25 2.503727 -19.561701 22.812613 343 " " V "A" 38 -0.50000 -0.50000 "VAL " " N  " "    " 7 0 2F2FFF  ""  2 -0.27877051 2.0302186 2.9493651 1196 1196 1 0 0 2382 1 2382 1 11.63 -24.764 1.321 3.376 -0.122 0 0 0 26.579 0 0.363 7.567 -0.5 1.92 1.625 -0.5 0 1188 1 147 2378 <> <> <> <> <>
  1197 3 1.989320 -18.376036 23.475836 343 " " V "A" 2 0.14000 0.14000 "VAL " " CA " "    " 6 0 A0A0A0  ""  2 1.8684084 1.3756655 2.9613562 1197 1197 1 0 0 2383 1 2383 1 12.86 7.873 1.259 0.51 0 -2.198 0 0 -5.817 0 -0.607 8.259 0.14 1.975 1.75 0.14 0 1189 1 147 2379 <> <> <> <> <>
  1198 3 1.864751 -18.902006 28.470098 344 " " T "A" 2 0.20500 0.20500 "THR " " CB " "    " 6 0 A0A0A0  ""  2 -0.17567749 0.58349419 -2.0555916 1198 1198 1 0 0 2393 1 2393 1 14.03 10.969 1.565 -1.517 0 -2.113 0 -0.316 -10.583 0 -1.04 6.549 0.205 1.975 1.75 0.205 0 1199 1 148 2389 <> <> <> <> <>
  1199 16 3.092662 -18.281452 28.846155 344 " " T "A" 75 -0.68300 -0.68300 "THR " " OG1" "    " 8 0 FF5757  ""  2 -2.87919 -2.2660325 -6.3104072 1199 1199 1 0 0 2394 1 2394 1 13.15 -47.557 -0.502 -7.088 -0.461 0 0 -0.316 39.915 0 1.833 5.515 -0.683 1.766 1.56 -0.683 1.321 1200 1 148 2390 <> <> <> <> <>
  1200 3 2.262459 -20.345953 28.085459 344 " " T "A" 2 -0.18000 -0.18000 "THR " " CG2" "    " 6 0 A0A0A0  ""  2 -2.3023908 -5.7980022 5.2901607 1200 1200 1 0 0 2395 3 2395 1 12.02 -12.016 0.027 -3.924 0 -1.783 0 -0.316 10.784 0 -0.621 5.201 -0.18 1.975 1.75 -0.18 0 1201 1 148 2391 <> <> <> <> <>
  1201 25 1.710003 -18.042839 25.998291 344 " " T "A" 38 -0.50000 -0.50000 "THR " " N  " "    " 7 0 2F2FFF  ""  2 0.3755914 3.5938072 1.3742472 1201 1201 1 0 0 2396 1 2396 1 12.68 -26.008 1.849 1.224 -0.124 0 0 -0.316 25.844 0 -0.022 7.867 -0.5 1.92 1.625 -0.5 0 1195 1 148 2392 <> <> <> <> <>
  1202 3 1.030561 -18.123285 27.349302 344 " " T "A" 2 0.14000 0.14000 "THR " " CA " "    " 6 0 A0A0A0  ""  2 6.627357 2.4881353 3.085376 1202 1202 1 0 0 2397 1 2397 1 14.17 8.852 0.567 -0.011 0 -2.088 0 -0.316 -6.433 0 -0.595 8.062 0.14 1.975 1.75 0.14 0 1196 1 148 2393 <> <> <> <> <>
  1203 2 0.607068 -16.653399 27.608789 344 " " T "A" 2 0.50000 0.50000 "THR " " C  " "    " 6 0 A0A0A0  ""  2 9.2043953 3.3192971 0.94564372 1203 1203 1 0 0 2398 0 2398 1 14.91 24.839 -1.718 -7.687 0 0 0 -0.316 -30.669 0 0.177 7.987 0.5 2.112 1.875 0.5 0 1197 1 148 2394 <> <> <> <> <>
  1204 15 1.406490 -15.748113 27.414679 344 " " T "A" 75 -0.50000 -0.50000 "THR " " O  " "    " 8 0 FF5757  ""  2 -3.4916987 1.3315955 -3.275939 1204 1204 1 0 0 2399 0 2399 1 15.56 -35.721 0.03 -5.717 -0.172 0 0 -0.316 31.063 0 -0.601 7.106 -0.5 1.678 1.48 -0.5 0 1198 1 148 2395 <> <> <> <> <>
  1205 3 -1.222336 -15.219522 28.422335 345 " " A "A" 2 0.14000 0.14000 "ALA " " CA " "    " 6 0 A0A0A0  ""  2 6.12007 1.1527789 -5.2028866 1205 1205 1 0 0 2407 1 2407 1 16.98 5.895 0.825 -0.513 0 -2.573 0 0 -3.926 0 -0.735 7.243 0.14 1.975 1.75 0.14 0 1203 1 149 2403 <> <> <> <> <>
  1206 2 -2.361158 -15.325658 29.411484 345 " " A "A" 2 0.50000 0.50000 "ALA " " C  " "    " 6 0 A0A0A0  ""  2 -8.3314323 -3.4369667 -6.6416535 1206 1206 1 0 0 2408 0 2408 1 16.74 22.548 0.364 -5.385 0 0 0 0 -28.025 0 -0.272 7.082 0.5 2.112 1.875 0.5 0 1204 1 149 2404 <> <> <> <> <>
  1207 15 -2.812553 -16.379457 29.827488 345 " " A "A" 75 -0.50000 -0.50000 "ALA " " O  " "    " 8 0 FF5757  ""  2 2.6820772 3.2356529 -5.5653176 1207 1207 1 0 0 2409 0 2409 1 18.27 -41.638 0.1 -14.745 -0.118 0 0 0 26.761 0 0.15 6.814 -0.5 1.678 1.48 -0.5 0 1205 1 149 2405 <> <> <> <> <>
  1208 3 -1.790697 -14.711410 27.121202 345 " " A "A" 2 -0.18000 -0.18000 "ALA " " CB " "    " 6 0 A0A0A0  ""  2 1.0324097 -2.772449 -2.640909 1208 1208 1 0 0 2410 3 2410 1 15.75 -6.11 0.862 0.065 0 -2.979 0 0 8.914 0 -0.622 6.547 -0.18 1.975 1.75 -0.18 0 1206 1 149 2406 <> <> <> <> <>
  1209 25 -0.560509 -16.516415 28.242968 345 " " A "A" 38 -0.50000 -0.50000 "ALA " " N  " "    " 7 0 2F2FFF  ""  2 -14.138403 5.1964684 -0.9187032 1209 1209 1 0 0 2411 1 2411 1 15.38 -19.925 0.723 4.532 -0.114 0 0 0 24.41 0 -0.561 7.263 -0.5 1.92 1.625 -0.5 0 1202 1 149 2407 <> <> <> <> <>
  1210 15 -4.820128 -12.636045 33.551178 346 " " D "A" 75 -0.80000 -0.80000 "ASP " " OD1" "    " 8 0 FF5757  ""  2 -3.5946143 6.4756513 4.8982892 1210 1210 1 0 0 2417 0 2417 1 32.31 24.231 0.195 -14.161 -0.027 0 0 0 -37.667 0 -0.893 2.791 -0.8 1.678 1.48 -0.8 21.888 1213 1 150 2413 <> <> <> <> <>
  1211 18 -6.348673 -12.435346 32.004459 346 " " D "A" 75 -0.80000 -0.80000 "ASP " " OD2" "    " 8 -1 FF5757  ""  2 0.7868219 3.3743262 2.9407859 1211 1211 1 0 0 2418 0 2418 1 28.43 23.661 0.209 -14.22 -0.522 0 0 0 -36.748 0 -0.82 4.121 -0.8 1.678 1.48 -0.8 1.563 1214 1 150 2414 <> <> <> <> <>
  1212 25 -2.875170 -14.113565 29.750429 346 " " D "A" 38 -0.50000 -0.50000 "ASP " " N  " "    " 7 0 2F2FFF  ""  2 5.3366833 2.214813 0.86088717 1212 1212 1 0 0 2419 1 2419 1 17.88 -24.153 0.765 -4.759 -0.003 0 0 0 19.514 0 -0.88 5.917 -0.5 1.92 1.625 -0.5 0.115 1207 1 150 2415 <> <> <> <> <>
  1213 3 -4.097931 -14.020808 30.605656 346 " " D "A" 2 0.14000 0.14000 "ASP " " CA " "    " 6 0 A0A0A0  ""  2 10.189997 -2.4411287 6.8865509 1213 1213 1 0 0 2420 1 2420 1 18.33 5.742 0.643 2.865 0 -1.445 0 0 -1.475 0 -0.6 6.061 0.14 1.975 1.75 0.14 0 1208 1 150 2416 <> <> <> <> <>
  1214 2 -5.384241 -14.289502 29.814192 346 " " D "A" 2 0.50000 0.50000 "ASP " " C  " "    " 6 0 A0A0A0  ""  2 1.8954052 -1.6371746 4.3886919 1214 1214 1 0 0 2421 0 2421 1 17.37 12.538 0.238 -8.727 0 0 0 0 -23.703 0 2.2 6.818 0.5 2.112 1.875 0.5 0 1209 1 150 2417 <> <> <> <> <>
  1215 15 -5.544625 -13.718240 28.702114 346 " " D "A" 75 -0.50000 -0.50000 "ASP " " O  " "    " 8 0 FF5757  ""  2 4.0903373 -1.2312436 0.34316051 1215 1215 1 0 0 2422 0 2422 1 16.35 -33.466 0.014 -11.805 -0.121 0 0 0 22.168 0 -0.4 6.338 -0.5 1.678 1.48 -0.5 0 1210 1 150 2418 <> <> <> <> <>
  1216 3 -4.109101 -12.629992 31.240171 346 " " D "A" 2 -0.22000 -0.22000 "ASP " " CB " "    " 6 0 A0A0A0  ""  2 2.7067018 -3.2785041 -0.24796104 1216 1216 1 0 0 2423 2 2423 1 18.7 -12.577 0.402 -5.49 0 -1.116 0 0 8.479 0 -0.677 4.749 -0.22 1.975 1.75 -0.22 0 1211 1 150 2419 <> <> <> <> <>
  1217 2 -5.147161 -12.541615 32.358646 346 " " D "A" 2 0.70000 0.70000 "ASP " " CG " "    " 6 0 A0A0A0  ""  2 -5.4653754 3.4673245 4.3812709 1217 1217 1 0 0 2424 0 2424 1 23.84 -23.836 0.155 1.26 0 0 0 0 24.874 0 0.068 4.16 0.7 2.112 1.875 0.7 2.965 1212 1 150 2420 <> <> <> <> <>
  1218 3 -7.952331 -16.957138 29.878958 347 " " K "A" 2 -0.12000 -0.12000 "LYS " " CB " "    " 6 0 A0A0A0  ""  0 5.6044812 0.79243183 4.3884974 1218 1218 1 0 0 2429 2 2429 1 19.4 -3.554 0.509 4.137 0 0 0 0 4.596 0 2.586 5.099 -0.12 1.975 1.75 -0.12 0 1219 1 151 2425 <> <> <> <> <>
  1219 3 -8.865419 -17.645462 28.839947 347 " " K "A" 2 -0.12000 -0.12000 "LYS " " CG " "    " 6 0 A0A0A0  ""  0 -5.9251847 1.1816485 4.422626 1219 1219 1 0 0 2430 2 2430 1 27.15 -1.429 0.418 2.529 0 0 0 0 3.822 0 -0.284 4.112 -0.12 1.975 1.75 -0.12 1.247 1220 1 151 2426 <> <> <> <> <>
  1220 3 -9.156180 -19.101826 29.282223 347 " " K "A" 2 -0.12000 -0.12000 "LYS " " CD " "    " 6 0 A0A0A0  ""  0 -8.7476416 4.0727925 0.39268526 1220 1220 1 0 0 2431 2 2431 1 36.02 -2.263 0.942 2.718 0 0 0 0 4.502 0 -0.462 3.523 -0.12 1.975 1.75 -0.12 1.995 1221 1 151 2427 <> <> <> <> <>
  1221 3 -9.660567 -19.882818 28.024536 347 " " K "A" 2 0.19000 0.19000 "LYS " " CE " "    " 6 0 A0A0A0  ""  0 -6.7052712 2.1407328 0.52763194 1221 1221 1 0 0 2432 2 2432 1 45.03 3.176 0.688 -0.762 0 0 0 0 -6.335 0 1.709 3.956 0.19 1.975 1.75 0.19 0 1222 1 151 2428 <> <> <> <> <>
  1222 32 -9.953849 -21.203432 28.366899 347 " " K "A" 38 -0.30000 -0.30000 "LYS " " NZ " "    " 7 1 2F2FFF  ""  0 -5.9002547 4.6689696 -6.2481222 1222 1222 1 0 0 2433 3 2433 1 50.36 7.322 0.147 9.809 -0.887 0 0 0 -6.4 0 9.627 3.121 -0.3 2.1 1.625 -0.3 28.403 1223 1 151 2429 <> <> <> <> <>
  1223 25 -6.343511 -15.117634 30.275553 347 " " K "A" 38 -0.50000 -0.50000 "LYS " " N  " "    " 7 0 2F2FFF  ""  0 -3.4568932 0.87385929 2.0095818 1223 1223 1 0 0 2434 1 2434 1 17.95 -19.62 1.049 -4.431 -0.132 0 0 0 14.852 0 -0.581 6.313 -0.5 1.92 1.625 -0.5 0 1215 1 151 2430 <> <> <> <> <>
  1224 3 -7.477611 -15.535023 29.494226 347 " " K "A" 2 0.14000 0.14000 "LYS " " CA " "    " 6 0 A0A0A0  ""  0 -9.3070078 -0.93692869 -0.90860897 1224 1224 1 0 0 2435 1 2435 1 20.68 4.386 0.524 3.143 0 0 0 0 -1.092 0 -0.676 6.058 0.14 1.975 1.75 0.14 0 1216 1 151 2431 <> <> <> <> <>
  1225 2 -8.623902 -14.529554 29.602728 347 " " K "A" 2 0.50000 0.50000 "LYS " " C  " "    " 6 0 A0A0A0  ""  0 1.5942733 -6.1013374 -3.2685115 1225 1225 1 0 0 2436 0 2436 1 21.3 10.476 0.417 -6.508 0 0 0 0 -19.097 0 1.697 5.446 0.5 2.112 1.875 0.5 0 1217 1 151 2432 <> <> <> <> <>
  1226 15 -9.637937 -14.624671 28.892706 347 " " K "A" 75 -0.50000 -0.50000 "LYS " " O  " "    " 8 0 FF5757  ""  0 -0.20486897 4.1416817 -1.2517002 1226 1226 1 0 0 2437 0 2437 1 20.6 -24.024 0.063 -7.414 -0.02 0 0 0 17.207 0 -0.64 4.714 -0.5 1.678 1.48 -0.5 0 1218 1 151 2433 <> <> <> <> <>
  1227 18 -13.320568 -11.374341 31.806606 348 " " E "A" 75 -0.80000 -0.80000 "GLU " " OE2" "    " 8 -1 FF5757  ""  0 4.3466406 -2.0622094 -0.66015369 1227 1227 1 0 0 2451 0 2451 1 50.62 26.668 0.127 -15.026 0 0 0 0 -41.691 0 -0.131 2.195 -0.8 1.678 1.48 -0.8 42.839 1232 1 152 2447 <> <> <> <> <>
  1228 25 -8.539099 -13.605359 30.547523 348 " " E "A" 38 -0.50000 -0.50000 "GLU " " N  " "    " 7 0 2F2FFF  ""  0 1.4451913 1.0688164 -0.59157544 1228 1228 1 0 0 2452 1 2452 1 22.32 -17.226 1.403 -7.317 -0.178 0 0 0 8.535 0 0.15 4.829 -0.5 1.92 1.625 -0.5 0 1224 1 152 2448 <> <> <> <> <>
  1229 3 -9.518639 -12.464214 30.660473 348 " " E "A" 2 0.14000 0.14000 "GLU " " CA " "    " 6 0 A0A0A0  ""  0 -0.054183729 2.8050354 0.21391948 1229 1229 1 0 0 2453 1 2453 1 24.25 2.634 1.584 4.934 0 -0.574 0 0 1.462 0 -0.172 4.339 0.14 1.975 1.75 0.14 0 1225 1 152 2449 <> <> <> <> <>
  1230 2 -9.164586 -11.184946 29.879843 348 " " E "A" 2 0.50000 0.50000 "GLU " " C  " "    " 6 0 A0A0A0  ""  0 -7.6138225 7.9217801 -1.2453535 1230 1230 1 0 0 2454 0 2454 1 23.09 8.067 1.309 -5.228 0 0 0 0 -15.99 0 1.387 4.691 0.5 2.112 1.875 0.5 0 1226 1 152 2450 <> <> <> <> <>
  1231 15 -10.038943 -10.720659 29.136028 348 " " E "A" 75 -0.50000 -0.50000 "GLU " " O  " "    " 8 0 FF5757  ""  0 -8.3741989 1.7584101 -2.7362118 1231 1231 1 0 0 2455 0 2455 1 22.48 -20.275 0.003 -8.888 0 0 0 0 11.828 0 -0.444 3.258 -0.5 1.678 1.48 -0.5 9.172 1227 1 152 2451 <> <> <> <> <>
  1232 3 -9.646666 -12.174404 32.099976 348 " " E "A" 2 -0.12000 -0.12000 "GLU " " CB " "    " 6 0 A0A0A0  ""  0 2.5128086 -1.2796431 1.6169704 1232 1232 1 0 0 2456 2 2456 1 26.33 -1.889 1.322 2.115 0 -0.116 0 0 2.805 0 -0.007 3.676 -0.12 1.975 1.75 -0.12 0 1228 1 152 2452 <> <> <> <> <>
  1233 3 -10.997587 -11.353265 32.478737 348 " " E "A" 2 -0.22000 -0.22000 "GLU " " CG " "    " 6 0 A0A0A0  ""  0 3.6799085 -1.7162921 6.2342544 1233 1233 1 0 0 2457 2 2457 1 34.48 -5.456 0.744 0.114 0 0 0 0 4.888 0 -0.062 3.169 -0.22 1.975 1.75 -0.22 0.998 1229 1 152 2453 <> <> <> <> <>
  1234 2 -12.343463 -12.073768 32.221073 348 " " E "A" 2 0.70000 0.70000 "GLU " " CD " "    " 6 0 A0A0A0  ""  0 4.2752142 2.5616302 -4.012126 1234 1234 1 0 0 2458 0 2458 1 47.06 -25.514 0.178 2.427 0 0 0 0 27.843 0 -0.08 2.82 0.7 2.112 1.875 0.7 17.656 1230 1 152 2454 <> <> <> <> <>
  1235 15 -12.473425 -13.298411 32.411774 348 " " E "A" 75 -0.80000 -0.80000 "GLU " " OE1" "    " 8 0 FF5757  ""  0 0.31480509 -0.58460969 2.8084009 1235 1235 1 0 0 2459 0 2459 1 50.94 27.446 0.139 -13.964 0 0 0 0 -41.706 0 0.157 2.343 -0.8 1.678 1.48 -0.8 35.334 1231 1 152 2455 <> <> <> <> <>
  1236 3 -6.042074 -8.823311 31.004175 349 " " K "A" 2 -0.12000 -0.12000 "LYS " " CG " "    " 6 0 A0A0A0  ""  0 4.8032513 -0.0086571593 -0.067429923 1236 1236 1 0 0 2466 2 2466 1 32.69 -2.442 1.126 2.522 0 0 0 0 3.802 0 0.035 4.086 -0.12 1.975 1.75 -0.12 0.873 1238 1 153 2462 <> <> <> <> <>
  1237 3 -4.626563 -8.152552 31.481794 349 " " K "A" 2 -0.12000 -0.12000 "LYS " " CD " "    " 6 0 A0A0A0  ""  0 0.68692529 -1.7561216 3.7906325 1237 1237 1 0 0 2467 2 2467 1 40.72 -2.449 0.895 2.749 0 0 0 0 4.756 0 -0.452 3.96 -0.12 1.975 1.75 -0.12 0.748 1239 1 153 2463 <> <> <> <> <>
  1238 3 -4.507655 -7.994679 32.987347 349 " " K "A" 2 0.19000 0.19000 "LYS " " CE " "    " 6 0 A0A0A0  ""  0 5.6282945 -17.500973 -2.0838203 1238 1238 1 0 0 2468 2 2468 1 44.19 4.106 0.838 -2.539 0 0 0 0 -7.263 0 -0.221 3.895 0.19 1.975 1.75 0.19 0.249 1240 1 153 2464 <> <> <> <> <>
  1239 32 -5.390389 -6.838810 33.454975 349 " " K "A" 38 -0.30000 -0.30000 "LYS " " NZ " "    " 7 1 2F2FFF  ""  0 -3.4764628 -3.3210886 1.3514477 1239 1239 1 0 0 2469 3 2469 1 44.98 6.207 0.502 -0.12 -0.047 0 0 0 -6.339 0 -0.442 3.081 -0.3 2.1 1.625 -0.3 40.132 1241 1 153 2465 <> <> <> <> <>
  1240 25 -7.863844 -10.875853 29.848440 349 " " K "A" 38 -0.50000 -0.50000 "LYS " " N  " "    " 7 0 2F2FFF  ""  0 -3.853483 4.6220379 -2.9688497 1240 1240 1 0 0 2470 1 2470 1 22.24 -15.765 1.426 -3.323 -0.376 0 0 0 9.981 0 1.41 5.414 -0.5 1.92 1.625 -0.5 0 1233 1 153 2466 <> <> <> <> <>
  1241 3 -7.272189 -9.792145 29.068724 349 " " K "A" 2 0.14000 0.14000 "LYS " " CA " "    " 6 0 A0A0A0  ""  0 0.24788663 -0.54495037 0.56205386 1241 1241 1 0 0 2471 1 2471 1 22.12 3.943 1.211 4.659 0 0 0 0 -0.144 0 -0.35 5.068 0.14 1.975 1.75 0.14 0 1234 1 153 2467 <> <> <> <> <>
  1242 2 -7.199535 -10.262137 27.615547 349 " " K "A" 2 0.50000 0.50000 "LYS " " C  " "    " 6 0 A0A0A0  ""  0 -0.34716696 -0.42441577 -2.7402058 1242 1242 1 0 0 2472 0 2472 1 20.04 9.553 0.858 -10.204 0 0 0 0 -20.887 0 0.271 5.95 0.5 2.112 1.875 0.5 0 1235 1 153 2468 <> <> <> <> <>
  1243 15 -7.315734 -9.418942 26.724047 349 " " K "A" 75 -0.50000 -0.50000 "LYS " " O  " "    " 8 0 FF5757  ""  0 -5.5346966 2.1416454 -0.74376428 1243 1243 1 0 0 2473 0 2473 1 19.25 -26.245 0.049 -8.232 -0.003 0 0 0 18.587 0 -0.62 4.263 -0.5 1.678 1.48 -0.5 1.459 1236 1 153 2469 <> <> <> <> <>
  1244 3 -5.925406 -9.433093 29.617901 349 " " K "A" 2 -0.12000 -0.12000 "LYS " " CB " "    " 6 0 A0A0A0  ""  0 5.1900702 3.0438306 -4.8904514 1244 1244 1 0 0 2474 2 2474 1 23.99 -3.521 1.436 2.533 0 0 0 0 4.707 0 -0.09 4.972 -0.12 1.975 1.75 -0.12 0 1237 1 153 2470 <> <> <> <> <>
  1245 2 -4.275128 -9.722997 25.370218 350 " " Y "A" 2 -0.11500 -0.11500 "TYR " " CD1" "    " 6 0 A0A0A0  ""  0 -3.9748762 -8.3253469 -3.195178 1245 1245 1 0 0 2488 1 2488 1 19.45 -5.332 0.128 -0.212 0 -0.758 0 0 5.757 0 -0.007 6.558 -0.115 2.002 1.775 -0.115 0 1248 1 154 2484 <> <> <> <> <>
  1246 2 -3.605504 -10.869801 27.480057 350 " " Y "A" 2 -0.11500 -0.11500 "TYR " " CD2" "    " 6 0 A0A0A0  ""  0 6.3958545 4.8449578 -4.0310488 1246 1246 1 0 0 2489 1 2489 1 18.23 -6.116 0.056 -1.005 0 -0.765 0 0 5.744 0 0.078 5.727 -0.115 2.002 1.775 -0.115 0 1249 1 154 2485 <> <> <> <> <>
  1247 2 -3.591930 -8.568808 25.743254 350 " " Y "A" 2 -0.11500 -0.11500 "TYR " " CE1" "    " 6 0 A0A0A0  ""  0 -5.1507783 5.7712369 2.6339386 1247 1247 1 0 0 2490 1 2490 1 16.67 -7.065 0.168 -1.115 0 -0.878 0 0 6.78 0 -0.122 5.454 -0.115 2.002 1.775 -0.115 0.507 1250 1 154 2486 <> <> <> <> <>
  1248 2 -2.951457 -9.702327 27.856159 350 " " Y "A" 2 -0.11500 -0.11500 "TYR " " CE2" "    " 6 0 A0A0A0  ""  0 -2.8214028 1.5882745 -10.045004 1248 1248 1 0 0 2491 1 2491 1 16.88 -8.081 0.092 -1.8 0 -0.736 0 0 6.897 0 0.027 4.964 -0.115 2.002 1.775 -0.115 0 1251 1 154 2487 <> <> <> <> <>
  1249 2 -2.948073 -8.553377 27.010084 350 " " Y "A" 2 0.15000 0.15000 "TYR " " CZ " "    " 6 0 A0A0A0  ""  0 2.5696423 -3.4802318 5.060564 1249 1249 1 0 0 2492 0 2492 1 18.31 7.806 0.204 -2.674 0 -0.752 0 0 -9.939 0 0.007 5.076 0.15 2.002 1.775 0.15 0.127 1252 1 154 2488 <> <> <> <> <>
  1250 16 -2.319621 -7.437468 27.461842 350 " " Y "A" 75 -0.58500 -0.58500 "TYR " " OH " "    " 8 0 FF5757  ""  0 3.1401024 -3.0598283 -2.7207243 1250 1250 1 0 0 2493 1 2493 1 21.19 -33.844 0.119 -5.115 -0.001 0 0 0 29.646 0 -1.036 3.505 -0.585 1.739 1.535 -0.585 6.495 1253 1 154 2489 <> <> <> <> <>
  1251 25 -6.844916 -11.536353 27.313396 350 " " Y "A" 38 -0.50000 -0.50000 "TYR " " N  " "    " 7 0 2F2FFF  ""  0 -2.5954812 -7.7595496 0.60934782 1251 1251 1 0 0 2494 1 2494 1 15.91 -7.163 1.756 10.538 -0.133 0 0 0 15.959 0 0.119 7.412 -0.5 1.92 1.625 -0.5 0 1242 1 154 2490 <> <> <> <> <>
  1252 3 -6.529783 -11.991562 25.913446 350 " " Y "A" 2 0.14000 0.14000 "TYR " " CA " "    " 6 0 A0A0A0  ""  0 1.7762762 -2.1829476 6.6473546 1252 1252 1 0 0 2495 1 2495 1 15.62 2.613 1.749 -0.397 0 -1.824 0 0 -2.528 0 -0.407 7.821 0.14 1.975 1.75 0.14 0 1243 1 154 2491 <> <> <> <> <>
  1253 2 -7.255590 -13.321568 25.568243 350 " " Y "A" 2 0.50000 0.50000 "TYR " " C  " "    " 6 0 A0A0A0  ""  0 1.6249661 -1.9886247 7.569098 1253 1253 1 0 0 2496 0 2496 1 14.77 9.096 0.423 -14.039 0 0 0 0 -23.138 0 -0.421 7.426 0.5 2.112 1.875 0.5 0 1244 1 154 2492 <> <> <> <> <>
  1254 15 -6.533332 -14.343226 25.297113 350 " " Y "A" 75 -0.50000 -0.50000 "TYR " " O  " "    " 8 0 FF5757  ""  0 -7.8255334 3.1400373 4.0646601 1254 1254 1 0 0 2497 0 2497 1 15.26 -17.669 0.01 4.273 0 0 0 0 21.836 0 0.096 6.327 -0.5 1.678 1.48 -0.5 0 1245 1 154 2493 <> <> <> <> <>
  1255 3 -4.972697 -12.116014 25.798971 350 " " Y "A" 2 -0.00500 -0.00500 "TYR " " CB " "    " 6 0 A0A0A0  ""  0 1.4647632 -4.8103127 0.76427746 1255 1255 1 0 0 2498 2 2498 1 15.38 -0.135 1.53 -0.775 0 -2.017 0 0 0.383 0 -0.535 7.564 -0.005 1.975 1.75 -0.005 0 1246 1 154 2494 <> <> <> <> <>
  1256 2 -4.319764 -10.871067 26.241232 350 " " Y "A" 2 -0.11500 -0.11500 "TYR " " CG " "    " 6 0 A0A0A0  ""  0 -1.9642324 3.4313025 6.5124493 1256 1256 1 0 0 2499 0 2499 1 17.81 -3.951 0.067 0.727 0 -0.798 0 0 5.22 0 0.188 7.001 -0.115 2.002 1.775 -0.115 0 1247 1 154 2495 <> <> <> <> <>
  1257 3 -10.892947 -12.720510 25.199142 351 " " P "A" 2 -0.12000 -0.12000 "PRO " " CG " "    " 6 0 A0A0A0  ""  0 -3.7095098 1.0144379 -0.96552128 1257 1257 1 0 0 2509 2 2509 1 15.13 -0.297 0.972 2.503 0 -1.184 0 0 3.846 0 -0.835 4.544 -0.12 1.975 1.75 -0.12 1.247 1259 1 155 2505 <> <> <> <> <>
  1258 3 -9.488593 -12.306161 25.796911 351 " " P "A" 2 -0.05000 -0.05000 "PRO " " CD " "    " 6 0 A0A0A0  ""  0 -0.64296979 1.0323145 1.5870011 1258 1258 1 0 0 2510 2 2510 1 13.91 0.257 1.729 2.154 0 -1.238 0 0 1.749 0 -0.344 6.082 -0.05 1.975 1.75 -0.05 0 1260 1 155 2506 <> <> <> <> <>
  1259 25 -8.589365 -13.371985 25.394215 351 " " P "A" 38 -0.14000 -0.14000 "PRO " " N  " "    " 7 0 2F2FFF  ""  0 -1.8923224 -1.8474643 -3.9036272 1259 1259 1 0 0 2511 0 2511 1 14.55 -3.903 2.183 3.472 0 0 0 0 5.822 0 -0.63 7.085 -0.14 1.92 1.625 -0.14 0 1254 1 155 2507 <> <> <> <> <>
  1260 3 -9.311659 -14.505172 24.762808 351 " " P "A" 2 0.01000 0.01000 "PRO " " CA " "    " 6 0 A0A0A0  ""  0 -4.5805674 -0.00031833872 1.0627015 1260 1260 1 0 0 2512 1 2512 1 14.25 0.241 0.885 1.129 0 -0.953 0 0 1.373 0 -0.417 5.637 0.01 1.975 1.75 0.01 0 1255 1 155 2508 <> <> <> <> <>
  1261 2 -8.841875 -14.889752 23.353336 351 " " P "A" 2 0.50000 0.50000 "PRO " " C  " "    " 6 0 A0A0A0  ""  0 -5.547184 -2.6475155 -4.1194763 1261 1261 1 0 0 2513 0 2513 1 15.46 8.804 -0.232 -14.78 0 0 0 0 -24.329 0 0.977 5.445 0.5 2.112 1.875 0.5 0 1256 1 155 2509 <> <> <> <> <>
  1262 15 -9.056506 -15.999876 22.971056 351 " " P "A" 75 -0.50000 -0.50000 "PRO " " O  " "    " 8 0 FF5757  ""  0 4.0326519 -0.88578022 -0.037551656 1262 1262 1 0 0 2514 0 2514 1 16.13 -27.818 0.008 -6.075 -0.003 0 0 0 21.214 0 0.523 3.59 -0.5 1.678 1.48 -0.5 13.55 1257 1 155 2510 <> <> <> <> <>
  1263 3 -10.834166 -14.228812 24.963972 351 " " P "A" 2 -0.12000 -0.12000 "PRO " " CB " "    " 6 0 A0A0A0  ""  0 4.6277022 -4.1672602 -2.9030008 1263 1263 1 0 0 2515 2 2515 1 13.99 -1.327 4.109 4.56 0 -0.915 0 0 3.34 0 -0.647 4.058 -0.12 1.975 1.75 -0.12 4.239 1258 1 155 2511 <> <> <> <> <>
  1264 3 -7.286889 -13.744576 18.796143 352 " " V "A" 2 -0.18000 -0.18000 "VAL " " CG2" "    " 6 0 A0A0A0  ""  0 1.1568512 -0.83174461 3.4744477 1264 1264 1 0 0 2523 3 2523 1 13.11 -6.984 0.022 0.281 0 -2.139 0 0 9.603 0 -0.221 5.126 -0.18 1.975 1.75 -0.18 0 1266 1 156 2519 <> <> <> <> <>
  1265 3 -9.523040 -13.528939 19.901600 352 " " V "A" 2 -0.18000 -0.18000 "VAL " " CG1" "    " 6 0 A0A0A0  ""  0 3.5236869 3.6892893 -0.59914237 1265 1265 1 0 0 2524 3 2524 1 16.08 -6.763 0.307 -0.427 0 -1.642 0 0 8.157 0 -0.487 4.49 -0.18 1.975 1.75 -0.18 3.367 1267 1 156 2520 <> <> <> <> <>
  1266 25 -8.073461 -14.015062 22.583792 352 " " V "A" 38 -0.50000 -0.50000 "VAL " " N  " "    " 7 0 2F2FFF  ""  0 -1.8303761 0.25091544 0.56368846 1266 1266 1 0 0 2525 1 2525 1 16.03 -18.468 1.343 1.833 -0.113 0 0 0 18.475 0 0.595 6.367 -0.5 1.92 1.625 -0.5 0 1261 1 156 2521 <> <> <> <> <>
  1267 3 -7.459015 -14.413227 21.329185 352 " " V "A" 2 0.14000 0.14000 "VAL " " CA " "    " 6 0 A0A0A0  ""  0 -0.78930634 2.0329483 3.7350845 1267 1267 1 0 0 2526 1 2526 1 14.03 6.361 1.198 2.102 0 -1.783 0 0 -3.431 0 -0.242 6.093 0.14 1.975 1.75 0.14 0 1262 1 156 2522 <> <> <> <> <>
  1268 2 -5.943447 -14.318257 21.422901 352 " " V "A" 2 0.50000 0.50000 "VAL " " C  " "    " 6 0 A0A0A0  ""  0 2.8583343 -1.9120084 -0.23516135 1268 1268 1 0 0 2527 0 2527 1 14.07 19.799 -0.286 -8.131 0 0 0 0 -28.056 0 0.412 6.734 0.5 2.112 1.875 0.5 0 1263 1 156 2523 <> <> <> <> <>
  1269 15 -5.328661 -13.260984 21.556931 352 " " V "A" 75 -0.50000 -0.50000 "VAL " " O  " "    " 8 0 FF5757  ""  0 -2.6758883 -1.2191734 -2.7505665 1269 1269 1 0 0 2528 0 2528 1 13.89 -34.685 0.004 -6.737 -0.12 0 0 0 27.829 0 0.233 6.325 -0.5 1.678 1.48 -0.5 0 1264 1 156 2524 <> <> <> <> <>
  1270 3 -7.969106 -13.519180 20.156057 352 " " V "A" 2 -0.06000 -0.06000 "VAL " " CB " "    " 6 0 A0A0A0  ""  0 3.5533257 7.440485 -4.7943792 1270 1270 1 0 0 2529 1 2529 1 13.49 -1.97 1.992 0.307 0 -2.2 0 0 3.344 0 -0.859 6.152 -0.06 1.975 1.75 -0.06 0 1265 1 156 2525 <> <> <> <> <>
  1271 15 -4.559814 -17.046844 19.265985 353 " " L "A" 75 -0.50000 -0.50000 "LEU " " O  " "    " 8 0 FF5757  ""  2 -2.3689542 -1.1121019 -6.8902154 1271 1271 1 0 0 2539 0 2539 1 12.43 -38.819 0.009 -8.942 -0.006 0 0 0 29.365 0 0.51 4.717 -0.5 1.678 1.48 -0.5 1.668 1271 1 157 2535 <> <> <> <> <>
  1272 3 -3.412530 -16.782902 21.976156 353 " " L "A" 2 -0.12000 -0.12000 "LEU " " CB " "    " 6 0 A0A0A0  ""  2 -9.1177616 -7.0333338 -1.995438 1272 1272 1 0 0 2540 2 2540 1 12.93 -5.381 2.571 1.323 0 -1.906 0 0 6.772 0 -0.733 6.48 -0.12 1.975 1.75 -0.12 0 1272 1 157 2536 <> <> <> <> <>
  1273 3 -3.829783 -16.810158 23.466602 353 " " L "A" 2 -0.06000 -0.06000 "LEU " " CG " "    " 6 0 A0A0A0  ""  2 6.1963596 2.7649908 -1.4629855 1273 1273 1 0 0 2541 1 2541 1 13.32 -1.711 0.785 -1.625 0 -1.966 0 0 2.272 0 -1.005 7.04 -0.06 1.975 1.75 -0.06 0 1273 1 157 2537 <> <> <> <> <>
  1274 3 -3.084402 -17.767513 24.397268 353 " " L "A" 2 -0.18000 -0.18000 "LEU " " CD2" "    " 6 0 A0A0A0  ""  2 2.1699867 -6.4397106 8.1805153 1274 1274 1 0 0 2542 3 2542 1 10.01 -7.302 0.173 -0.585 0 -2.146 0 0 9.967 0 -1.278 6.485 -0.18 1.975 1.75 -0.18 0 1274 1 157 2538 <> <> <> <> <>
  1275 3 -3.727815 -15.420968 24.082127 353 " " L "A" 2 -0.18000 -0.18000 "LEU " " CD1" "    " 6 0 A0A0A0  ""  2 1.0126271 2.5894496 1.421279 1275 1275 1 0 0 2543 3 2543 1 9.09 -7.459 0.359 -0.224 0 -2.151 0 0 10.144 0 -1.116 7.075 -0.18 1.975 1.75 -0.18 0 1275 1 157 2539 <> <> <> <> <>
  1276 25 -5.253225 -15.417476 21.223209 353 " " L "A" 38 -0.50000 -0.50000 "LEU " " N  " "    " 7 0 2F2FFF  ""  2 0.34075573 10.439628 5.2933211 1276 1276 1 0 0 2544 1 2544 1 13.56 -20.524 1.32 1.12 -0.003 0 0 0 20.859 0 -0.532 5.794 -0.5 1.92 1.625 -0.5 1.725 1268 1 157 2540 <> <> <> <> <>
  1277 3 -3.866433 -15.644823 21.005251 353 " " L "A" 2 0.14000 0.14000 "LEU " " CA " "    " 6 0 A0A0A0  ""  2 -2.8185956 10.422016 -1.5247308 1277 1277 1 0 0 2545 1 2545 1 13.32 6.491 1.432 1.898 0 -1.857 0 0 -3.719 0 -0.449 6.874 0.14 1.975 1.75 0.14 0 1269 1 157 2541 <> <> <> <> <>
  1278 2 -3.714193 -16.174053 19.526020 353 " " L "A" 2 0.50000 0.50000 "LEU " " C  " "    " 6 0 A0A0A0  ""  2 -4.4693971 1.9481171 -3.6679111 1278 1278 1 0 0 2546 0 2546 1 14.43 20.73 -0.378 -11.909 0 0 0 0 -31.841 0 -0.419 6.558 0.5 2.112 1.875 0.5 0 1270 1 157 2542 <> <> <> <> <>
  1279 3 -5.395879 -16.610245 15.151074 354 " " L "A" 2 -0.18000 -0.18000 "LEU " " CD2" "    " 6 0 A0A0A0  ""  2 -6.8471842 0.32239443 9.4755373 1279 1279 1 0 0 2558 3 2558 1 14.45 -9.745 0.146 -1.903 0 -2.72 0 0 11.455 0 -1.04 5.932 -0.18 1.975 1.75 -0.18 0 1282 1 158 2554 <> <> <> <> <>
  1280 3 -5.004270 -14.345566 14.620595 354 " " L "A" 2 -0.18000 -0.18000 "LEU " " CD1" "    " 6 0 A0A0A0  ""  2 -1.1902312 0.88985175 -3.770817 1280 1280 1 0 0 2559 3 2559 1 14.97 -10.179 0.35 -0.657 0 -1.393 0 0 11.263 0 -0.698 4.882 -0.18 1.975 1.75 -0.18 1.496 1283 1 158 2555 <> <> <> <> <>
  1281 25 -2.849215 -15.684210 18.625185 354 " " L "A" 38 -0.50000 -0.50000 "LEU " " N  " "    " 7 0 2F2FFF  ""  2 -3.4720173 6.5914235 0.13543938 1281 1281 1 0 0 2560 1 2560 1 12.33 -22.73 1.107 4.372 -0.12 0 0 0 26.16 0 -0.046 7.077 -0.5 1.92 1.625 -0.5 0 1276 1 158 2556 <> <> <> <> <>
  1282 3 -2.793757 -16.023645 17.206087 354 " " L "A" 2 0.14000 0.14000 "LEU " " CA " "    " 6 0 A0A0A0  ""  2 -3.4600275 -0.91766715 -5.4239125 1282 1282 1 0 0 2561 1 2561 1 12.2 7.362 1.539 1.219 0 -1.941 0 0 -5.242 0 -0.499 7.628 0.14 1.975 1.75 0.14 0 1277 1 158 2557 <> <> <> <> <>
  1283 2 -1.277416 -15.982426 16.745535 354 " " L "A" 2 0.50000 0.50000 "LEU " " C  " "    " 6 0 A0A0A0  ""  2 -3.7078729 -4.0793533 -8.5949421 1283 1283 1 0 0 2562 0 2562 1 12.6 19.591 0.199 -15.017 0 0 0 0 -33.797 0 -1.011 7.951 0.5 2.112 1.875 0.5 0 1278 1 158 2558 <> <> <> <> <>
  1284 15 -0.700588 -14.929433 16.833239 354 " " L "A" 75 -0.50000 -0.50000 "LEU " " O  " "    " 8 0 FF5757  ""  2 -1.8129948 1.2412934 -5.0551252 1284 1284 1 0 0 2563 0 2563 1 11.52 -41.133 0.328 -8.224 -0.119 0 0 0 32.798 0 -0.099 7.278 -0.5 1.678 1.48 -0.5 0 1279 1 158 2559 <> <> <> <> <>
  1285 3 -3.738747 -15.080080 16.522425 354 " " L "A" 2 -0.12000 -0.12000 "LEU " " CB " "    " 6 0 A0A0A0  ""  2 2.4212346 -4.3091569 -2.0906129 1285 1285 1 0 0 2564 2 2564 1 13.27 -6.22 2.361 0.819 0 -2.302 0 0 7.784 0 -0.803 7.211 -0.12 1.975 1.75 -0.12 0 1280 1 158 2560 <> <> <> <> <>
  1286 3 -4.331177 -15.565977 15.201914 354 " " L "A" 2 -0.06000 -0.06000 "LEU " " CG " "    " 6 0 A0A0A0  ""  2 2.1902943 6.5175261 -0.14296302 1286 1286 1 0 0 2565 1 2565 1 14.98 -2.524 0.689 -2.065 0 -2.142 0 0 2.62 0 -0.707 6.679 -0.06 1.975 1.75 -0.06 0 1281 1 158 2561 <> <> <> <> <>
  1287 16 2.898349 -16.898249 17.018358 355 " " S "A" 75 -0.68300 -0.68300 "SER " " OG " "    " 8 0 FF5757  ""  2 0.74226826 -8.4356089 -0.53435457 1287 1287 1 0 0 2577 1 2577 1 11.52 -24.752 -0.992 12.977 -0.081 0 0 -0.202 39.175 0 -0.171 6.005 -0.683 1.766 1.56 -0.683 0 1289 1 159 2573 <> <> <> <> <>
  1288 25 -0.650681 -17.006197 16.233025 355 " " S "A" 38 -0.50000 -0.50000 "SER " " N  " "    " 7 0 2F2FFF  ""  2 -5.646574 -0.12397403 0.80117095 1288 1288 1 0 0 2578 1 2578 1 11.71 -22.894 1.346 4.76 0 0 0 -0.202 26.972 0 -0.462 8.072 -0.5 1.92 1.625 -0.5 0 1284 1 159 2574 <> <> <> <> <>
  1289 3 0.777575 -17.127243 15.928335 355 " " S "A" 2 0.14000 0.14000 "SER " " CA " "    " 6 0 A0A0A0  ""  2 2.3328688 -4.7855568 0.65385115 1289 1289 1 0 0 2579 1 2579 1 11.22 7.091 0.059 -3.183 0 -2.516 0 -0.202 -6.828 0 -0.787 8.977 0.14 1.975 1.75 0.14 0 1285 1 159 2575 <> <> <> <> <>
  1290 2 0.895686 -18.042953 14.675550 355 " " S "A" 2 0.50000 0.50000 "SER " " C  " "    " 6 0 A0A0A0  ""  2 6.3200488 -2.1112387 -8.0026379 1290 1290 1 0 0 2580 0 2580 1 12.96 19.07 -1.404 -15.577 0 0 0 -0.202 -33.034 0 -0.007 7.802 0.5 2.112 1.875 0.5 0 1286 1 159 2576 <> <> <> <> <>
  1291 15 -0.135002 -18.348627 14.017303 355 " " S "A" 75 -0.50000 -0.50000 "SER " " O  " "    " 8 0 FF5757  ""  2 -1.744971 -1.0609251 1.2878428 1291 1291 1 0 0 2581 0 2581 1 13.7 -33.962 0.038 -3.661 -0.001 0 0 -0.202 30.146 0 0.319 5.164 -0.5 1.678 1.48 -0.5 0.521 1287 1 159 2577 <> <> <> <> <>
  1292 3 1.556088 -17.337214 17.200073 355 " " S "A" 2 0.14500 0.14500 "SER " " CB " "    " 6 0 A0A0A0  ""  2 -4.6856356 -5.9533844 3.792187 1292 1292 1 0 0 2582 2 2582 1 8.62 5.485 0.376 -4.104 0 -2.951 0 -0.202 -5.908 0 -0.905 7.368 0.145 1.975 1.75 0.145 0 1288 1 159 2578 <> <> <> <> <>
  1293 15 4.923356 -18.626221 11.071543 356 " " N "A" 75 -0.50000 -0.50000 "ASN " " OD1" "    " 8 0 FF5757  ""  0 -3.1344135 -4.5246439 -0.8198359 1293 1293 1 0 0 2588 0 2588 1 12.42 -43.323 0.302 -9.527 -0.137 0 0 -0.332 35.437 0 -1.475 6.469 -0.5 1.678 1.48 -0.5 0 1296 1 160 2584 <> <> <> <> <>
  1294 25 5.200196 -20.745544 11.715014 356 " " N "A" 38 -0.76000 -0.76000 "ASN " " ND2" "    " 7 0 2F2FFF  ""  0 -6.0420365 3.5329175 -0.32991081 1294 1294 1 0 0 2589 2 2589 1 10.39 -37.538 -0.539 7.849 -0.201 0 0 -0.332 47.895 0 -1.435 8.072 -0.76 1.92 1.625 -0.76 0 1297 1 160 2585 <> <> <> <> <>
  1295 25 2.138565 -18.440386 14.373413 356 " " N "A" 38 -0.50000 -0.50000 "ASN " " N  " "    " 7 0 2F2FFF  ""  0 4.8330297 3.5944278 -0.84471375 1295 1295 1 0 0 2590 1 2590 1 12.56 -10.121 -0.056 17.201 -0.103 0 0 -0.332 27.314 0 0.5 7.507 -0.5 1.92 1.625 -0.5 0 1290 1 160 2586 <> <> <> <> <>
  1296 3 2.581463 -19.049068 13.078657 356 " " N "A" 2 0.14000 0.14000 "ASN " " CA " "    " 6 0 A0A0A0  ""  0 -4.0283365 -0.66067684 -2.297343 1296 1296 1 0 0 2591 1 2591 1 13.3 6.146 -0.00600000000000001 -0.702 0 -1.287 0 -0.332 -4.7 0 -0.521 7.598 0.14 1.975 1.75 0.14 0 1291 1 160 2587 <> <> <> <> <>
  1297 2 1.968916 -20.446268 12.684364 356 " " N "A" 2 0.50000 0.50000 "ASN " " C  " "    " 6 0 A0A0A0  ""  0 0.93812346 2.1942756 -3.577821 1297 1297 1 0 0 2592 0 2592 1 12.75 12.256 0.728 -17.914 0 0 0 -0.332 -31.658 0 1.092 6.959 0.5 2.112 1.875 0.5 0 1292 1 160 2588 <> <> <> <> <>
  1298 15 2.377916 -21.485498 13.132913 356 " " N "A" 75 -0.50000 -0.50000 "ASN " " O  " "    " 8 0 FF5757  ""  0 1.3544326 2.5274694 4.2129116 1298 1298 1 0 0 2593 0 2593 1 11.67 -35.647 0.34 -7.753 0 0 0 -0.332 28.62 0 -0.734 5.633 -0.5 1.678 1.48 -0.5 1.459 1293 1 160 2589 <> <> <> <> <>
  1299 3 4.105497 -19.246275 13.313829 356 " " N "A" 2 -0.12000 -0.12000 "ASN " " CB " "    " 6 0 A0A0A0  ""  0 2.7657597 -0.63496584 -2.1482365 1299 1299 1 0 0 2594 2 2594 1 11.92 -7.65 -0.621 -4.611 0 -1.379 0 -0.332 6.416 0 -1.045 7.718 -0.12 1.975 1.75 -0.12 0 1294 1 160 2590 <> <> <> <> <>
  1300 2 4.761456 -19.495459 11.937831 356 " " N "A" 2 0.50000 0.50000 "ASN " " CG " "    " 6 0 A0A0A0  ""  0 5.4399042 6.9401269 0.74225426 1300 1300 1 0 0 2595 0 2595 1 13.17 24.636 -0.995 -15.548 0 0 0 -0.332 -37.677 0 -1.179 8.267 0.5 2.112 1.875 0.5 0 1295 1 160 2591 "No Flip"  <> <> <> <>
  1301 25 0.945155 -20.305500 11.815295 357 " " G "A" 38 -0.50000 -0.50000 "GLY " " N  " "    " 7 0 2F2FFF  ""  0 1.6526703 -3.7852015 8.4752226 1301 1301 1 0 0 2602 1 2602 1 13.3 -20.561 0.744 1.547 -0.004 0 0 0 22.307 0 -0.939 5.61 -0.5 1.92 1.625 -0.5 1.495 1298 1 161 2598 <> <> <> <> <>
  1302 3 0.379545 -21.489857 11.247533 357 " " G "A" 2 0.08000 0.08000 "GLY " " CA " "    " 6 0 A0A0A0  ""  0 -0.69125801 4.5841846 -4.5941734 1302 1302 1 0 0 2603 2 2603 1 14.92 3.114 0.025 0.662 0 -1.789 0 0 0.041 0 -0.728 5.649 0.08 1.975 1.75 0.08 0 1299 1 161 2599 <> <> <> <> <>
  1303 2 -0.972960 -21.899960 11.792398 357 " " G "A" 2 0.50000 0.50000 "GLY " " C  " "    " 6 0 A0A0A0  ""  0 -4.6133275 4.9974422 2.4964988 1303 1303 1 0 0 2604 0 2604 1 16.29 15.942 -0.374 -14.073 0 0 0 0 -29.124 0 -0.517 5.498 0.5 2.112 1.875 0.5 0.135 1300 1 161 2600 <> <> <> <> <>
  1304 15 -1.776831 -21.005207 12.010556 357 " " G "A" 75 -0.50000 -0.50000 "GLY " " O  " "    " 8 0 FF5757  ""  0 4.7929559 -0.19800049 1.8273711 1304 1304 1 0 0 2605 0 2605 1 15.76 -34.938 -0.14 -8.031 -0.002 0 0 0 27.448 0 -0.398 3.919 -0.5 1.678 1.48 -0.5 5.42 1301 1 161 2601 <> <> <> <> <>
  1305 18 -3.663732 -24.452477 9.853467 358 " " D "A" 75 -0.80000 -0.80000 "ASP " " OD2" "    " 8 -1 FF5757  ""  2 -3.3281338 -0.27195853 0.83691871 1305 1305 1 0 0 2609 0 2609 1 26.42 22.592 0.109 -14.13 0 0 0 0 -36.252 0 -0.579 2.621 -0.8 1.678 1.48 -0.8 28.872 1309 1 162 2605 <> <> <> <> <>
  1306 25 -1.190872 -23.164503 12.071468 358 " " D "A" 38 -0.50000 -0.50000 "ASP " " N  " "    " 7 0 2F2FFF  ""  2 -4.1732688 -5.7241297 -1.9121971 1306 1306 1 0 0 2610 1 2610 1 15.67 -16.648 -1.405 2.219 -0.105 0 0 0 20.209 0 0.168 5.688 -0.5 1.92 1.625 -0.5 0 1302 1 162 2606 <> <> <> <> <>
  1307 3 -2.402744 -23.657400 12.641860 358 " " D "A" 2 0.14000 0.14000 "ASP " " CA " "    " 6 0 A0A0A0  ""  2 -1.4915698 0.71781242 -5.0682087 1307 1307 1 0 0 2611 1 2611 1 16.4 5.618 -0.955 2.373 0 -0.908 0 0 -1.421 0 0.039 5.213 0.14 1.975 1.75 0.14 0 1303 1 162 2607 <> <> <> <> <>
  1308 2 -2.084331 -23.906410 14.103104 358 " " D "A" 2 0.50000 0.50000 "ASP " " C  " "    " 6 0 A0A0A0  ""  2 1.7745978 -1.4720354 6.4570127 1308 1308 1 0 0 2612 0 2612 1 16.63 16.355 0.677 -9.231 0 0 0 0 -26.863 0 0.6 5.791 0.5 2.112 1.875 0.5 0 1304 1 162 2608 <> <> <> <> <>
  1309 15 -0.899022 -24.151648 14.473683 358 " " D "A" 75 -0.50000 -0.50000 "ASP " " O  " "    " 8 0 FF5757  ""  2 -1.0783989 0.08576452 0.48497161 1309 1309 1 0 0 2613 0 2613 1 14.78 -38.481 0.105 -11.99 -0.123 0 0 0 25.951 0 0.558 6.008 -0.5 1.678 1.48 -0.5 0 1305 1 162 2609 <> <> <> <> <>
  1310 3 -2.827497 -25.037237 11.975292 358 " " D "A" 2 -0.22000 -0.22000 "ASP " " CB " "    " 6 0 A0A0A0  ""  2 -4.7736502 -6.5209904 -4.2833133 1310 1310 1 0 0 2614 2 2614 1 17.63 -11.659 -1.103 -5.565 0 -0.968 0 0 8.693 0 -0.528 4.144 -0.22 1.975 1.75 -0.22 0.249 1306 1 162 2610 <> <> <> <> <>
  1311 2 -2.778880 -25.109879 10.479423 358 " " D "A" 2 0.70000 0.70000 "ASP " " CG " "    " 6 0 A0A0A0  ""  2 -1.0775435 3.4886572 3.5923903 1311 1311 1 0 0 2615 0 2615 1 21.73 -21.863 -1.667 -0.635 0 0 0 0 23.072 0 -0.178 3.653 0.7 2.112 1.875 0.7 7.278 1307 1 162 2611 <> <> <> <> <>
  1312 15 -1.905125 -25.866276 10.022797 358 " " D "A" 75 -0.80000 -0.80000 "ASP " " OD1" "    " 8 0 FF5757  ""  2 3.7900202 -0.42075297 -3.3832803 1312 1312 1 0 0 2616 0 2616 1 28.27 22.436 0.134 -12.519 -0.017 0 0 0 -34.708 0 -0.364 3.146 -0.8 1.678 1.48 -0.8 1.563 1308 1 162 2612 <> <> <> <> <>
  1313 2 -3.089667 -25.775791 16.517696 359 " " K "A" 2 0.50000 0.50000 "LYS " " C  " "    " 6 0 A0A0A0  ""  2 -1.8811833 -2.0912125 -0.09676256 1313 1313 1 0 0 2621 0 2621 1 16.98 17.707 0.193 -6.434 0 0 0 0 -25.656 0 1.322 4.94 0.5 2.112 1.875 0.5 0 1312 1 163 2617 <> <> <> <> <>
  1314 15 -3.964591 -26.379988 15.878833 359 " " K "A" 75 -0.50000 -0.50000 "LYS " " O  " "    " 8 0 FF5757  ""  2 -1.7627584 4.0286417 0.28666076 1314 1314 1 0 0 2622 0 2622 1 18.23 -32.76 0.024 -11.35 0 0 0 0 20.975 0 0.412 3.039 -0.5 1.678 1.48 -0.5 21.367 1313 1 163 2618 <> <> <> <> <>
  1315 3 -4.297954 -23.667543 17.032368 359 " " K "A" 2 -0.12000 -0.12000 "LYS " " CB " "    " 6 0 A0A0A0  ""  2 3.2058692 0.83050847 3.9549201 1315 1315 1 0 0 2623 2 2623 1 16.59 -4.868 0.952 1.92 0 0 0 0 6.125 0 -0.29 4.675 -0.12 1.975 1.75 -0.12 0.249 1314 1 163 2619 <> <> <> <> <>
  1316 3 -4.189253 -23.407648 18.480997 359 " " K "A" 2 -0.12000 -0.12000 "LYS " " CG " "    " 6 0 A0A0A0  ""  2 -1.685037 -2.6292751 3.4604368 1316 1316 1 0 0 2624 2 2624 1 19.09 -3.11 1.1 3.382 0 0 0 0 5.437 0 -0.045 4.956 -0.12 1.975 1.75 -0.12 0 1315 1 163 2620 <> <> <> <> <>
  1317 3 -5.029342 -22.292620 19.011631 359 " " K "A" 2 -0.12000 -0.12000 "LYS " " CD " "    " 6 0 A0A0A0  ""  2 2.9347603 -14.44824 0.28113028 1317 1317 1 0 0 2625 2 2625 1 26.07 -3.896 1.676 3.502 0 0 0 0 6.332 0 -0.61 4.873 -0.12 1.975 1.75 -0.12 0 1316 1 163 2621 <> <> <> <> <>
  1318 3 -6.563383 -22.487400 18.813524 359 " " K "A" 2 0.19000 0.19000 "LYS " " CE " "    " 6 0 A0A0A0  ""  2 0.43408996 8.3408871 0.17860042 1318 1318 1 0 0 2626 2 2626 1 29.75 4.776 1.049 -2.691 0 0 0 0 -8.406 0 -0.109 3.98 0.19 1.975 1.75 0.19 0.374 1317 1 163 2622 <> <> <> <> <>
  1319 32 -7.404342 -21.447077 19.428745 359 " " K "A" 38 -0.30000 -0.30000 "LYS " " NZ " "    " 7 1 2F2FFF  ""  2 7.4425859 -2.8982105 3.1219127 1319 1319 1 0 0 2627 3 2627 1 27.32 5.993 0.353 1.086 -1.149 0 0 0 -5.307 0 1.197 3.847 -0.3 2.1 1.625 -0.3 16.329 1318 1 163 2623 <> <> <> <> <>
  1320 25 -3.138831 -23.942610 14.902758 359 " " K "A" 38 -0.50000 -0.50000 "LYS " " N  " "    " 7 0 2F2FFF  ""  2 7.1562958 -0.42015171 -0.8572675 1320 1320 1 0 0 2628 1 2628 1 15.46 -24.039 1.193 -6.106 -0.003 0 0 0 17.529 0 -0.787 4.749 -0.5 1.92 1.625 -0.5 3.91 1310 1 163 2624 <> <> <> <> <>
  1321 3 -3.028165 -24.227856 16.347057 359 " " K "A" 2 0.14000 0.14000 "LYS " " CA " "    " 6 0 A0A0A0  ""  2 4.4126334 -1.7927306 -0.78093445 1321 1321 1 0 0 2629 1 2629 1 17.71 6.186 0.512 4.675 0 0 0 0 -1.816 0 -0.207 5.715 0.14 1.975 1.75 0.14 0 1311 1 163 2625 <> <> <> <> <>
  1322 3 -0.705019 -28.217833 17.010166 360 " " V "A" 2 -0.06000 -0.06000 "VAL " " CB " "    " 6 0 A0A0A0  ""  2 -6.0242786 4.9822283 2.6154461 1322 1322 1 0 0 2643 1 2643 1 14.5 -2.035 2.267 1.681 0 -1.004 0 0 2.979 0 -0.528 4.215 -0.06 1.975 1.75 -0.06 0 1323 1 164 2639 <> <> <> <> <>
  1323 3 -0.545298 -27.987986 15.517767 360 " " V "A" 2 -0.18000 -0.18000 "VAL " " CG2" "    " 6 0 A0A0A0  ""  2 0.4536244 -6.284833 6.1388602 1323 1323 1 0 0 2644 3 2644 1 13.63 -6.915 0.29 -0.218 0 -0.82 0 0 7.655 0 -0.428 3.831 -0.18 1.975 1.75 -0.18 2.244 1324 1 164 2640 <> <> <> <> <>
  1324 3 0.437206 -27.487118 17.705088 360 " " V "A" 2 -0.18000 -0.18000 "VAL " " CG1" "    " 6 0 A0A0A0  ""  2 -3.9418683 2.9608889 -1.99889 1324 1324 1 0 0 2645 3 2645 1 13.99 -7.645 0.202 -0.918 0 -1.48 0 0 8.34 0 -0.334 4.514 -0.18 1.975 1.75 -0.18 0.748 1325 1 164 2641 <> <> <> <> <>
  1325 25 -2.183998 -26.330095 17.277340 360 " " V "A" 38 -0.50000 -0.50000 "VAL " " N  " "    " 7 0 2F2FFF  ""  2 -2.4457581 -5.8153667 -3.8781013 1325 1325 1 0 0 2646 1 2646 1 15.24 -24.887 1.435 -5.618 -0.125 0 0 0 17.01 0 0.948 5.694 -0.5 1.92 1.625 -0.5 0 1319 1 164 2642 <> <> <> <> <>
  1326 3 -2.104479 -27.807262 17.477072 360 " " V "A" 2 0.14000 0.14000 "VAL " " CA " "    " 6 0 A0A0A0  ""  2 4.2473164 -3.1920731 -5.9863386 1326 1326 1 0 0 2647 1 2647 1 16.21 6.301 1.248 5.349 0 -0.636 0 0 -1.519 0 -0.045 4.587 0.14 1.975 1.75 0.14 0 1320 1 164 2643 <> <> <> <> <>
  1327 2 -2.502199 -28.305471 18.847204 360 " " V "A" 2 0.50000 0.50000 "VAL " " C  " "    " 6 0 A0A0A0  ""  2 3.5190856 8.9328365 -5.4348354 1327 1327 1 0 0 2648 0 2648 1 16.81 20.775 -0.554 -1.958 0 0 0 0 -22.972 0 0.793 4.225 0.5 2.112 1.875 0.5 3.774 1321 1 164 2644 <> <> <> <> <>
  1328 15 -2.714748 -29.502712 19.075977 360 " " V "A" 75 -0.50000 -0.50000 "VAL " " O  " "    " 8 0 FF5757  ""  2 -6.2411542 3.7105374 -3.8650739 1328 1328 1 0 0 2649 0 2649 1 18.21 -30.066 0.008 -10.527 0 0 0 0 19.341 0 0.19 2.838 -0.5 1.678 1.48 -0.5 23.556 1322 1 164 2645 <> <> <> <> <>
  1329 3 -3.244342 -27.634159 21.152714 361 " " N "A" 2 0.14000 0.14000 "ASN " " CA " "    " 6 0 A0A0A0  ""  2 -5.4591284 0.20217815 4.3265743 1329 1329 1 0 0 2659 1 2659 1 17.84 5.463 0.919 5.238 0 -1.311 0 -0.019 0.037 0 0.149 4.678 0.14 1.975 1.75 0.14 0 1327 1 165 2655 <> <> <> <> <>
  1330 2 -3.267698 -26.354538 21.931831 361 " " N "A" 2 0.50000 0.50000 "ASN " " C  " "    " 6 0 A0A0A0  ""  2 1.4785055 -0.89204293 -0.33617395 1330 1330 1 0 0 2660 0 2660 1 18.83 14.258 0.79 -9.979 0 0 0 -0.019 -24.897 0 -0.11 5.093 0.5 2.112 1.875 0.5 0 1328 1 165 2656 <> <> <> <> <>
  1331 15 -2.443040 -25.453545 21.781918 361 " " N "A" 75 -0.50000 -0.50000 "ASN " " O  " "    " 8 0 FF5757  ""  2 2.5206878 -2.3498602 -0.73191744 1331 1331 1 0 0 2661 0 2661 1 17 -41.868 0.273 -16.121 -0.128 0 0 -0.019 25.787 0 -0.166 4.874 -0.5 1.678 1.48 -0.5 0 1329 1 165 2657 <> <> <> <> <>
  1332 3 -2.635923 -28.810564 21.982584 361 " " N "A" 2 -0.12000 -0.12000 "ASN " " CB " "    " 6 0 A0A0A0  ""  2 -0.12310199 2.7798989 -3.1801541 1332 1332 1 0 0 2662 2 2662 1 16.19 -7.216 0.791 -4.75 0 -1.709 -0.011 -0.019 3.67 0 -0.256 4.277 -0.12 1.975 1.75 -0.12 0 1330 1 165 2658 <> <> <> <> <>
  1333 2 -1.087230 -28.816444 22.250614 361 " " N "A" 2 0.50000 0.50000 "ASN " " CG " "    " 6 0 A0A0A0  ""  2 3.0986264 -0.63700813 4.6515651 1333 1333 1 0 0 2663 0 2663 1 18.78 17.041 -0.169 -12.89 0 0 -0.011 -0.019 -29.799 0 0.066 3.676 0.5 2.112 1.875 0.5 6.874 1331 1 165 2659 "No Flip"  <> <> <> <>
  1334 15 -0.618999 -27.963549 23.050083 361 " " N "A" 75 -0.50000 -0.50000 "ASN " " OD1" "    " 8 0 FF5757  ""  2 2.3168619 1.6572667 -0.61933696 1334 1334 1 0 0 2664 0 2664 1 21.04 -32.935 0.032 -8.178 -0.043 0 -0.011 -0.019 24.684 0 0.114 2.862 -0.5 1.678 1.48 -0.5 20.638 1332 1 165 2660 <> <> <> <> <>
  1335 25 -0.384658 -29.742752 21.775579 361 " " N "A" 38 -0.76000 -0.76000 "ASN " " ND2" "    " 7 0 2F2FFF  ""  2 0.10910168 -3.11657 -1.9409916 1335 1335 1 0 0 2665 2 2665 1 15.99 -35.15 -0.068 -9.627 0 0 -0.011 -0.019 26.301 0 -0.68 2.945 -0.76 1.92 1.625 -0.76 31.392 1333 1 165 2661 <> <> <> <> <>
  1336 25 -2.638741 -27.405699 19.831924 361 " " N "A" 38 -0.50000 -0.50000 "ASN " " N  " "    " 7 0 2F2FFF  ""  2 -8.9587669 0.21251322 0.49129081 1336 1336 1 0 0 2666 1 2666 1 16.55 -17.593 0.816 -0.871 -0.073 0 0 -0.019 15.948 0 0.049 4.825 -0.5 1.92 1.625 -0.5 0 1326 1 165 2662 <> <> <> <> <>
  1337 15 -4.464414 -27.104963 25.476362 362 " " E "A" 75 -0.50000 -0.50000 "GLU " " O  " "    " 8 0 FF5757  ""  2 4.1061134 -1.0818161 5.6726556 1337 1337 1 0 0 2673 0 2673 1 22.15 -30.325 0.063 -11.028 0 0 0 0 18.974 0 0.259 3.014 -0.5 1.678 1.48 -0.5 16.364 1337 1 166 2669 <> <> <> <> <>
  1338 3 -5.922460 -24.663441 23.639206 362 " " E "A" 2 -0.12000 -0.12000 "GLU " " CB " "    " 6 0 A0A0A0  ""  2 -5.1468215 0.47293556 2.8943396 1338 1338 1 0 0 2674 2 2674 1 23.46 -3.963 3.548 3.652 0 -0.891 0 0 5.051 0 -0.094 4.237 -0.12 1.975 1.75 -0.12 0 1338 1 166 2670 <> <> <> <> <>
  1339 3 -6.142180 -24.035175 22.275187 362 " " E "A" 2 -0.22000 -0.22000 "GLU " " CG " "    " 6 0 A0A0A0  ""  2 -6.0040665 -4.8729758 -1.8641212 1339 1339 1 0 0 2675 2 2675 1 34.79 -10.883 1.666 0.047 0 -0.425 0 0 9.1 0 0.588 3.673 -0.22 1.975 1.75 -0.22 0.623 1339 1 166 2671 <> <> <> <> <>
  1340 2 -7.578380 -23.590698 22.213987 362 " " E "A" 2 0.70000 0.70000 "GLU " " CD " "    " 6 0 A0A0A0  ""  2 3.1242464 -2.4658227 -2.1877227 1340 1340 1 0 0 2676 0 2676 1 49.12 -14.012 0.13 6.157 0 0 0 0 18.744 0 1.295 3.471 0.7 2.112 1.875 0.7 10.378 1340 1 166 2672 <> <> <> <> <>
  1341 15 -8.503953 -24.326338 22.499529 362 " " E "A" 75 -0.80000 -0.80000 "GLU " " OE1" "    " 8 0 FF5757  ""  2 0.69131798 1.5604872 -1.4133718 1341 1341 1 0 0 2677 0 2677 1 50.99 14.942 0.113 -15.789 -0.293 0 0 0 -30.566 0 0.015 2.639 -0.8 1.678 1.48 -0.8 30.331 1341 1 166 2673 <> <> <> <> <>
  1342 18 -7.765425 -22.413279 21.843571 362 " " E "A" 75 -0.80000 -0.80000 "GLU " " OE2" "    " 8 -1 FF5757  ""  2 1.6304321 -0.63497651 1.8466793 1342 1342 1 0 0 2678 0 2678 1 53.01 13.724 0.106 -16.285 -0.843 0 0 0 -30.073 0 0.802 2.859 -0.8 1.678 1.48 -0.8 26.266 1342 1 166 2674 <> <> <> <> <>
  1343 25 -4.301509 -26.293383 22.770035 362 " " E "A" 38 -0.50000 -0.50000 "GLU " " N  " "    " 7 0 2F2FFF  ""  2 -2.8789208 6.1046987 4.1911011 1343 1343 1 0 0 2679 1 2679 1 20.16 -22.048 2.344 -2.913 -0.043 0 0 0 13.969 0 2.864 4.738 -0.5 1.92 1.625 -0.5 0.23 1334 1 166 2675 <> <> <> <> <>
  1344 3 -4.557617 -25.250134 23.840542 362 " " E "A" 2 0.14000 0.14000 "GLU " " CA " "    " 6 0 A0A0A0  ""  2 6.5862956 -2.998672 2.7741606 1344 1344 1 0 0 2680 1 2680 1 22.86 5.028 2.948 5.554 0 -1.082 0 0 -0.864 0 -0.476 5.057 0.14 1.975 1.75 0.14 0 1335 1 166 2676 <> <> <> <> <>
  1345 2 -4.388722 -25.900415 25.195690 362 " " E "A" 2 0.50000 0.50000 "GLU " " C  " "    " 6 0 A0A0A0  ""  2 -1.3630229 0.64106798 5.707809 1345 1345 1 0 0 2681 0 2681 1 23.15 16.518 0.484 -6.59 0 0 0 0 -23.673 0 0.081 4.43 0.5 2.112 1.875 0.5 1.078 1336 1 166 2677 <> <> <> <> <>
  1346 2 0.971450 -23.661860 27.205437 363 " " F "A" 2 -0.11500 -0.11500 "PHE " " CZ " "    " 6 0 A0A0A0  ""  2 6.0148487 3.2450373 -0.38948947 1346 1346 1 0 0 2688 1 2688 1 21.39 -7.024 0.176 -0.866 0 -0.836 -0.011 0 6.598 0 0.231 4.162 -0.115 2.002 1.775 -0.115 7.981 1353 1 167 2684 <> <> <> <> <>
  1347 25 -4.096531 -25.032532 26.144594 363 " " F "A" 38 -0.50000 -0.50000 "PHE " " N  " "    " 7 0 2F2FFF  ""  2 3.4145806 3.1384051 -1.0459318 1347 1347 1 0 0 2689 1 2689 1 21.67 -16.48 0.946 -0.39 -0.118 0 0 0 14.925 0 0.336 4.731 -0.5 1.92 1.625 -0.5 0 1343 1 167 2685 <> <> <> <> <>
  1348 3 -3.916462 -25.324560 27.555374 363 " " F "A" 2 0.14000 0.14000 "PHE " " CA " "    " 6 0 A0A0A0  ""  2 4.12925 8.2611332 -3.269603 1348 1348 1 0 0 2690 1 2690 1 22.66 5.434 0.517 3.748 0 -1.141 0 0 -0.876 0 -0.186 4.367 0.14 1.975 1.75 0.14 0 1344 1 167 2686 <> <> <> <> <>
  1349 2 -4.376701 -24.256750 28.519541 363 " " F "A" 2 0.50000 0.50000 "PHE " " C  " "    " 6 0 A0A0A0  ""  2 4.2052584 3.1888278 -2.0030451 1349 1349 1 0 0 2691 0 2691 1 22.7 15.625 -0.439 -8.02 0 0 0 0 -23.278 0 0.072 4.735 0.5 2.112 1.875 0.5 0.943 1345 1 167 2687 <> <> <> <> <>
  1350 15 -4.388479 -23.054270 28.143322 363 " " F "A" 75 -0.50000 -0.50000 "PHE " " O  " "    " 8 0 FF5757  ""  2 -4.779315 1.3789829 -3.3555551 1350 1350 1 0 0 2692 0 2692 1 20.02 -36.957 0.031 -12.658 -0.113 0 0 0 24.491 0 -0.109 5.066 -0.5 1.678 1.48 -0.5 0 1346 1 167 2688 <> <> <> <> <>
  1351 3 -2.590490 -25.945694 27.831921 363 " " F "A" 2 -0.00500 -0.00500 "PHE " " CB " "    " 6 0 A0A0A0  ""  2 -0.76885414 -1.4809737 -2.7925332 1351 1351 1 0 0 2693 2 2693 1 21.92 -0.217 1.004 -0.101 0 -0.941 -0.011 0 0.367 0 -0.304 3.925 -0.005 1.975 1.75 -0.005 1.247 1347 1 167 2689 <> <> <> <> <>
  1352 2 -1.441514 -24.951145 27.545248 363 " " F "A" 2 -0.11500 -0.11500 "PHE " " CG " "    " 6 0 A0A0A0  ""  2 2.5609109 -0.21824805 5.5207829 1352 1352 1 0 0 2694 0 2694 1 23.59 -5.15 -0.173 -0.138 0 -0.506 -0.011 0 4.818 0 0.884 4.608 -0.115 2.002 1.775 -0.115 2.407 1348 1 167 2690 <> <> <> <> <>
  1353 2 -0.870791 -24.761936 26.194094 363 " " F "A" 2 -0.11500 -0.11500 "PHE " " CD1" "    " 6 0 A0A0A0  ""  2 -6.1411548 7.2289429 7.2198763 1353 1353 1 0 0 2695 1 2695 1 23.65 -6.503 0.141 -0.194 0 -0.596 -0.011 0 6.264 0 0.511 4.664 -0.115 2.002 1.775 -0.115 1.013 1349 1 167 2691 <> <> <> <> <>
  1354 2 -0.795903 -24.414530 28.655727 363 " " F "A" 2 -0.11500 -0.11500 "PHE " " CD2" "    " 6 0 A0A0A0  ""  2 3.5262625 2.3854318 -1.2116591 1354 1354 1 0 0 2696 1 2696 1 23.1 -6.19 0.128 -0.177 0 -0.628 -0.011 0 6.078 0 0.445 4.305 -0.115 2.002 1.775 -0.115 6.587 1350 1 167 2692 <> <> <> <> <>
  1355 2 0.334124 -24.072075 26.076883 363 " " F "A" 2 -0.11500 -0.11500 "PHE " " CE1" "    " 6 0 A0A0A0  ""  2 1.4954684 -1.3010875 -3.8600428 1355 1355 1 0 0 2697 1 2697 1 24.67 -7.256 0.133 -1.38 0 -0.873 -0.011 0 6.546 0 0.082 4.327 -0.115 2.002 1.775 -0.115 4.18 1351 1 167 2693 <> <> <> <> <>
  1356 2 0.430888 -23.725948 28.487282 363 " " F "A" 2 -0.11500 -0.11500 "PHE " " CE2" "    " 6 0 A0A0A0  ""  2 -6.5357871 3.0930781 -0.55898207 1356 1356 1 0 0 2698 1 2698 1 21.64 -6.941 0.178 -0.837 0 -0.744 -0.011 0 6.316 0 0.365 4.157 -0.115 2.002 1.775 -0.115 7.727 1352 1 167 2694 <> <> <> <> <>
  1357 25 -4.863181 -24.606518 29.694527 364 " " E "A" 38 -0.50000 -0.50000 "GLU " " N  " "    " 7 0 2F2FFF  ""  2 3.7762992 5.6709933 5.6632543 1357 1357 1 0 0 2708 1 2708 1 21.8 -21.54 1.718 -6.614 0 0 0 0 13.041 0 0.168 4.097 -0.5 1.92 1.625 -0.5 2.185 1354 1 168 2704 <> <> <> <> <>
  1358 3 -5.100991 -23.695847 30.755655 364 " " E "A" 2 0.14000 0.14000 "GLU " " CA " "    " 6 0 A0A0A0  ""  2 7.1451206 5.3009639 0.76458341 1358 1358 1 0 0 2709 1 2709 1 23.14 5.177 0.993 4.611 0 -1.214 0 0 -0.253 0 -0.092 4.634 0.14 1.975 1.75 0.14 0 1355 1 168 2705 <> <> <> <> <>
  1359 2 -3.919298 -23.676636 31.765392 364 " " E "A" 2 0.50000 0.50000 "GLU " " C  " "    " 6 0 A0A0A0  ""  2 -9.0748606 1.6043361 1.7800715 1359 1359 1 0 0 2710 0 2710 1 21.58 19.085 0.425 -4.749 0 0 0 0 -24.656 0 0.398 4.497 0.5 2.112 1.875 0.5 0.809 1356 1 168 2706 <> <> <> <> <>
  1360 15 -3.120108 -24.577242 31.801321 364 " " E "A" 75 -0.50000 -0.50000 "GLU " " O  " "    " 8 0 FF5757  ""  2 -1.4279096 3.5134432 -6.654511 1360 1360 1 0 0 2711 0 2711 1 20.3 -34.49 0.015 -12.388 0 0 0 0 22.113 0 -0.025 3.134 -0.5 1.678 1.48 -0.5 13.758 1357 1 168 2707 <> <> <> <> <>
  1361 3 -6.349507 -24.286093 31.540888 364 " " E "A" 2 -0.12000 -0.12000 "GLU " " CB " "    " 6 0 A0A0A0  ""  2 2.3469336 -2.5350096 0.70068002 1361 1361 1 0 0 2712 2 2712 1 23.21 -4.195 1.55 1.161 0 -0.756 0 0 4.851 0 -0.288 3.578 -0.12 1.975 1.75 -0.12 0.623 1358 1 168 2708 <> <> <> <> <>
  1362 3 -7.638062 -24.285532 30.690306 364 " " E "A" 2 -0.22000 -0.22000 "GLU " " CG " "    " 6 0 A0A0A0  ""  2 2.1902695 5.2772865 0.31251353 1362 1362 1 0 0 2713 2 2713 1 30.61 -10.929 0.746 -1.772 0 -0.359 0 0 8.863 0 -0.093 3.275 -0.22 1.975 1.75 -0.22 1.87 1359 1 168 2709 <> <> <> <> <>
  1363 2 -8.054919 -22.802172 30.508648 364 " " E "A" 2 0.70000 0.70000 "GLU " " CD " "    " 6 0 A0A0A0  ""  2 -7.6574764 5.2989421 1.7002966 1363 1363 1 0 0 2714 0 2714 1 38.87 -12.893 -0.351 3.483 0 0 0 0 16.834 0 -0.107 3.489 0.7 2.112 1.875 0.7 9.57 1360 1 168 2710 <> <> <> <> <>
  1364 15 -7.793534 -22.299059 29.409628 364 " " E "A" 75 -0.80000 -0.80000 "GLU " " OE1" "    " 8 0 FF5757  ""  2 -8.5072174 -1.1298147 2.929383 1364 1364 1 0 0 2715 0 2715 1 40.46 14.836 0.215 -15.237 -0.355 0 0 0 -29 0 -0.934 2.844 -0.8 1.678 1.48 -0.8 15.635 1361 1 168 2711 <> <> <> <> <>
  1365 18 -8.651768 -22.196342 31.461346 364 " " E "A" 75 -0.80000 -0.80000 "GLU " " OE2" "    " 8 -1 FF5757  ""  2 1.344507 5.3481483 -9.8564482 1365 1365 1 0 0 2716 0 2716 1 46.89 9.214 0.201 -7.873 -0.531 0 0 0 -26.331 0 9.574 3.042 -0.8 1.678 1.48 -0.8 10.84 1362 1 168 2712 <> <> <> <> <>
  1366 3 -1.722742 -21.275606 32.902664 365 " " I "A" 2 -0.06000 -0.06000 "ILE " " CB " "    " 6 0 A0A0A0  ""  2 1.0527172 5.6779056 -5.5136304 1366 1366 1 0 0 2723 1 2723 1 23.1 -2.4 3.339 1.669 0 -1.943 0 0 3.412 0 -0.738 5.421 -0.06 1.975 1.75 -0.06 0 1367 1 169 2719 <> <> <> <> <>
  1367 3 -0.776784 -21.907291 31.769806 365 " " I "A" 2 -0.12000 -0.12000 "ILE " " CG1" "    " 6 0 A0A0A0  ""  2 1.9087257 -2.9692774 1.9788926 1367 1367 1 0 0 2724 2 2724 1 22.63 -5.881 1.106 -1.262 0 -2.034 0 0 6.157 0 -0.609 5.075 -0.12 1.975 1.75 -0.12 0 1368 1 169 2720 <> <> <> <> <>
  1368 3 -0.829716 -20.574820 33.936501 365 " " I "A" 2 -0.18000 -0.18000 "ILE " " CG2" "    " 6 0 A0A0A0  ""  2 3.5408978 1.9961945 6.7681041 1368 1368 1 0 0 2725 3 2725 1 22.51 -8.722 0.691 -0.456 0 -1.572 0 0 8.767 0 0.38 3.887 -0.18 1.975 1.75 -0.18 4.738 1369 1 169 2721 <> <> <> <> <>
  1369 3 -0.169935 -20.877249 30.825306 365 " " I "A" 2 -0.18000 -0.18000 "ILE " " CD1" "    " 6 0 A0A0A0  ""  2 1.4765624 -4.7739434 2.2760391 1369 1369 1 0 0 2726 3 2726 1 17.42 -10.623 0.302 -3.311 0 -2.019 0 0 9.866 0 -0.838 5.195 -0.18 1.975 1.75 -0.18 0.125 1370 1 169 2722 <> <> <> <> <>
  1370 25 -3.775208 -22.517887 32.404606 365 " " I "A" 38 -0.50000 -0.50000 "ILE " " N  " "    " 7 0 2F2FFF  ""  2 3.5289824 -6.4158802 -3.8859541 1370 1370 1 0 0 2727 1 2727 1 22.16 -19.314 1.658 -2.046 -0.119 0 0 0 15.684 0 0.045 4.967 -0.5 1.92 1.625 -0.5 0 1363 1 169 2723 <> <> <> <> <>
  1371 3 -2.758520 -22.226337 33.501793 365 " " I "A" 2 0.14000 0.14000 "ILE " " CA " "    " 6 0 A0A0A0  ""  2 -0.26401442 -5.9955621 -12.179196 1371 1371 1 0 0 2728 1 2728 1 23.55 6.309 2.655 6.642 0 -1.294 0 0 -1.221 0 0.193 4.964 0.14 1.975 1.75 0.14 0 1364 1 169 2724 <> <> <> <> <>
  1372 2 -3.608536 -21.621281 34.678471 365 " " I "A" 2 0.50000 0.50000 "ILE " " C  " "    " 6 0 A0A0A0  ""  2 0.87051994 -2.99405 -4.3632827 1372 1372 1 0 0 2729 0 2729 1 24.6 24.721 0.593 2.611 0 0 0 0 -24.975 0 2.272 4.66 0.5 2.112 1.875 0.5 1.887 1365 1 169 2725 <> <> <> <> <>
  1373 15 -4.624591 -20.916162 34.430065 365 " " I "A" 75 -0.50000 -0.50000 "ILE " " O  " "    " 8 0 FF5757  ""  2 -1.8475794 -3.8616319 -0.74515474 1373 1373 1 0 0 2730 0 2730 1 23.66 -33.03 0.009 -10.408 -0.122 0 0 0 22.379 0 0.357 4.182 -0.5 1.678 1.48 -0.5 2.606 1366 1 169 2726 <> <> <> <> <>
  1374 2 -4.199005 -19.991873 37.303112 366 " " P "A" 2 0.50000 0.50000 "PRO " " C  " "    " 6 0 A0A0A0  ""  0 1.2061853 4.5816011 0.67314994 1374 1374 1 0 0 2742 0 2742 1 24.01 18.73 -0.895 -7.173 0 0 0 0 -27.634 0 2.627 3.797 0.5 2.112 1.875 0.5 1.617 1373 1 170 2738 <> <> <> <> <>
  1375 15 -3.300111 -19.280048 36.951656 366 " " P "A" 75 -0.50000 -0.50000 "PRO " " O  " "    " 8 0 FF5757  ""  0 -1.3449632 -1.720548 2.8491182 1375 1375 1 0 0 2743 0 2743 1 24.34 -36.933 0.004 -10.686 -0.019 0 0 0 25.703 0 0.56 3.287 -0.5 1.678 1.48 -0.5 5.628 1374 1 170 2739 <> <> <> <> <>
  1376 3 -3.478561 -22.209347 38.457111 366 " " P "A" 2 -0.12000 -0.12000 "PRO " " CB " "    " 6 0 A0A0A0  ""  0 -3.8858571 4.7563772 0.15681282 1376 1376 1 0 0 2744 2 2744 1 25.46 -4.015 4.29 4.301 0 -0.543 0 0 4.753 0 -0.183 3.089 -0.12 1.975 1.75 -0.12 3.117 1375 1 170 2740 <> <> <> <> <>
  1377 3 -2.141450 -22.619131 38.055988 366 " " P "A" 2 -0.12000 -0.12000 "PRO " " CG " "    " 6 0 A0A0A0  ""  0 -5.8693595 -1.6936073 6.752336 1377 1377 1 0 0 2745 2 2745 1 27.94 -2.998 1.38 2.879 0 -0.515 0 0 5.288 0 -0.275 2.947 -0.12 1.975 1.75 -0.12 4.364 1376 1 170 2741 <> <> <> <> <>
  1378 3 -2.181509 -22.680740 36.528137 366 " " P "A" 2 -0.05000 -0.05000 "PRO " " CD " "    " 6 0 A0A0A0  ""  0 -9.5423393 -2.0992329 -2.3526347 1378 1378 1 0 0 2746 2 2746 1 25.49 -1.066 1.804 3.087 0 -0.682 0 0 2.266 0 0.763 3.417 -0.05 1.975 1.75 -0.05 2.618 1377 1 170 2742 <> <> <> <> <>
  1379 25 -3.342354 -21.954090 35.973286 366 " " P "A" 38 -0.14000 -0.14000 "PRO " " N  " "    " 7 0 2F2FFF  ""  0 -2.9692149 -5.8534503 -3.4996879 1379 1379 1 0 0 2747 0 2747 1 25.02 -6.997 1.823 1.475 0 0 0 0 6.619 0 0.03 4.149 -0.14 1.92 1.625 -0.14 0.23 1371 1 170 2743 <> <> <> <> <>
  1380 3 -4.133053 -21.541534 37.174274 366 " " P "A" 2 0.01000 0.01000 "PRO " " CA " "    " 6 0 A0A0A0  ""  0 -0.54761285 -1.3996568 1.6377203 1380 1380 1 0 0 2748 1 2748 1 24.8 0.519 0.871 2.719 0 -0.591 0 0 1.907 0 0.013 3.702 0.01 1.975 1.75 0.01 0 1372 1 170 2744 <> <> <> <> <>
  1381 2 -6.023819 -17.262400 37.111176 367 " " G "A" 2 0.50000 0.50000 "GLY " " C  " "    " 6 0 A0A0A0  ""  0 -3.177289 -3.8888133 -2.3844314 1381 1381 1 0 0 2756 0 2756 1 23.43 14.946 -0.929 -10.12 0 0 0 0 -24.464 0 0.328 3.5 0.5 2.112 1.875 0.5 5.796 1380 1 171 2752 <> <> <> <> <>
  1382 15 -5.979506 -16.061838 37.241726 367 " " G "A" 75 -0.50000 -0.50000 "GLY " " O  " "    " 8 0 FF5757  ""  0 -1.956274 -1.3246185 -1.5709311 1382 1382 1 0 0 2757 0 2757 1 25.36 -30.654 0 -10.759 0 0 0 0 19.977 0 -0.081 2.711 -0.5 1.678 1.48 -0.5 20.95 1381 1 171 2753 <> <> <> <> <>
  1383 25 -5.296382 -19.530539 37.882076 367 " " G "A" 38 -0.50000 -0.50000 "GLY " " N  " "    " 7 0 2F2FFF  ""  0 1.214849 -5.5896301 5.4066272 1383 1383 1 0 0 2758 1 2758 1 23.68 -23.516 -0.011 -7.787 0 0 0 0 15.183 0 0.557 3.239 -0.5 1.92 1.625 -0.5 10.809 1378 1 171 2754 <> <> <> <> <>
  1384 3 -5.511269 -18.119967 38.278679 367 " " G "A" 2 0.08000 0.08000 "GLY " " CA " "    " 6 0 A0A0A0  ""  0 -1.7238123 -1.179879 -8.0718498 1384 1384 1 0 0 2759 2 2759 1 24.03 3.363 -0.378 5.493 0 -0.693 0 0 3.135 0 0.066 3.114 0.08 1.975 1.75 0.08 2.12 1379 1 171 2755 <> <> <> <> <>
  1385 3 -7.018272 -17.183947 34.873672 368 " " G "A" 2 0.08000 0.08000 "GLY " " CA " "    " 6 0 A0A0A0  ""  0 1.0838317 2.0106604 4.0850668 1385 1385 1 0 0 2763 2 2763 1 21.34 2.85 -0.184 4.814 0 -0.493 0 0 2.797 0 -0.154 3.503 0.08 1.975 1.75 0.08 1.995 1383 1 172 2759 <> <> <> <> <>
[truncated: 60,792,394 more chars]
