# Supplementary material for: Steered molecular dynamics simulations reveal critical residues for (un)binding of substrates, inhibitors and a product to the malarial M1 aminopeptidase
Source: PLoS Comput Biol. 2018 Oct 31;14(10):e1006525. doi: 10.1371/journal.pcbi.1006525 (PMC6239339; doi:10.1371/journal.pcbi.1006525)
Supplement: S3 File — Unzipping this file will create a directory containing the parameters and starting structures used for the 30ns sMD simulations. (ZIP) [file pcbi.1006525.s011.zip › S3_File/arg-ala/sMD/input.cms]

{ 
 s_m_m2io_version
 :::
 2.0.0 
} 

f_m_ct { 
 s_m_title
 s_m_entry_id
 s_m_entry_name
 s_m_original_cms_file
 r_i_target_temperature
 r_mmod_Potential_Energy-OPLS-2005
 r_mmod_Stretch_Energy-OPLS-2005
 r_mmod_Bend_Energy-OPLS-2005
 r_mmod_Torsional_Energy-OPLS-2005
 r_mmod_Improper_Torsional_Energy-OPLS-2005
 r_mmod_Van_der_Waal_Energy-OPLS-2005
 r_mmod_Electrostatic_Energy-OPLS-2005
 r_mmod_Solvation_Energy-OPLS-2005
 b_mmod_Minimization_Converged-OPLS-2005
 r_mmod_RMS_Derivative-OPLS-2005
 s_m_job_name
 i_glide_grid_version
 r_glide_gridbox_xcent
 r_glide_gridbox_ycent
 r_glide_gridbox_zcent
 r_glide_gridbox_xrange
 r_glide_gridbox_yrange
 r_glide_gridbox_zrange
 r_glide_gridbox_ligxrange
 r_glide_gridbox_ligyrange
 r_glide_gridbox_ligzrange
 b_glide_receptor
 s_i_glide_gridfile
 i_i_glide_lignum
 r_i_docking_score
 r_i_glide_ligand_efficiency
 r_i_glide_ligand_efficiency_sa
 r_i_glide_ligand_efficiency_ln
 r_i_glide_gscore
 r_i_glide_lipo
 r_i_glide_hbond
 r_i_glide_metal
 r_i_glide_rewards
 r_i_glide_evdw
 r_i_glide_ecoul
 r_i_glide_erotb
 r_i_glide_esite
 r_i_glide_emodel
 r_i_glide_energy
 r_i_glide_einternal
 i_i_glide_confnum
 i_i_glide_posenum
 r_i_glide_eff_state_penalty
 b_glide_conssat_Arg-sidechain_(Group_1)
 b_glide_conssat_amonium_(Group_2)
 b_glide_conssat_hbond1_(Group_3)
 b_glide_conssat_hbond2_(Group_3)
 b_glide_conssat_hbond3_(Group_3)
 b_glide_conssat_hbond4_(Group_3)
 b_glide_conssat_metal1_(Group_3)
 s_m_Source_Path
 s_m_Source_File
 i_m_Source_File_Index
 r_chorus_box_ax
 r_chorus_box_ay
 r_chorus_box_az
 r_chorus_box_bx
 r_chorus_box_by
 r_chorus_box_bz
 r_chorus_box_cx
 r_chorus_box_cy
 r_chorus_box_cz
 s_ffio_ct_type
 i_m_ct_format
 :::
 "MetPheSHORT_3-out (full system)" 
  1 
  "4j3b.1_mol1 4j3b.1_mol2 4j3b.1_mol3 4j3b.1_mol2" 
  AlaArg-SHORT-30ns.cms 
  298
  -208344.75
  2051.97119140625
  6474.84814453125
  10502.220703125
  302.921966552734
  -13854.193359375
  -180877
  -32948.0390625
  0
  0.318794727325439
  mmod_mini_3 
  67010
  -13.197422
  -12.34689
  10.861147
  25.095335
  25.095335
  25.095335
  10
  10
  10
  1
  Test-Grid-ala-arg 
  1
  -4.72095821588256
  -0.27770342446368
  -0.714053702311854
  -1.23159286795317
  -4.72095821588256
  -0.433406845026407
  -0.921424744518271
  0
  -2.48486272727273
  -8.70638751983643
  -21.7557277679443
  3.21741464211832
  -0.4
  -56.1218645820327
  -30.4621152877808
  11.6043796539307
  178
  8530
  0
  1
  1
  0
  1
  1
  1
  1
  /home/daniel/M1-SIMULATIONS/sys3_TEST/SYS3/AlaArg/SHORT-CHANNEL/seed2007/run1 
  AlaArg-SHORT-30ns.cms 
  1
  103.009598
  0
  0
  0
  111.934017
  0
  0
  0
  91.67804
  full_system 
  2
 m_atom[105558] { 
  # First column is atom index #
  i_m_mmod_type
  r_m_x_coord
  r_m_y_coord
  r_m_z_coord
  i_m_residue_number
  s_m_insertion_code
  s_m_mmod_res
  s_m_chain_name
  i_m_color
  r_m_charge1
  r_m_charge2
  s_m_pdb_residue_name
  s_m_pdb_atom_name
  s_m_grow_name
  i_m_atomic_number
  i_m_formal_charge
  s_m_color_rgb
  s_m_atom_name
  i_m_secondary_structure
  i_m_ribbon_style
  i_m_ribbon_color
  s_m_ribbon_color_rgb
  r_m_pdb_tfactor
  r_m_pdb_occupancy
  r_psp_Prime_Covalent
  r_psp_Prime_Coulomb
  r_psp_Prime_vdW
  r_psp_Prime_Solv_GB
  r_psp_Prime_Solv_SA
  r_psp_Prime_Lipo
  r_psp_Prime_Hbond
  r_psp_Prime_Packing
  r_psp_Prime_SelfCont
  r_psp_Prime_Energy
  r_psp_atom_born_radius
  r_psp_ffld_partial_charge
  r_psp_atom_vdw_radius
  r_psp_atom_sgb_radius
  r_psp_atom_partial_charge
  r_psp_solvent_exposed_surface_area
  r_ffio_x_vel
  r_ffio_y_vel
  r_ffio_z_vel
  i_i_internal_atom_index
  i_i_constraint
  i_pdb_PDB_serial
  i_ppw_original_index
  i_ppw_het
  i_pa_atomindex
  i_des_scratch_entry_num
  i_des_scratch_atom_num
  i_des_fullsystem_id
  i_m_Hcount
  b_glide_flexr_movable
  i_pdb_seqres_index
  i_pdb_seqres_chain
  s_pa_state
  s_psp_residue_name
  i_m_pdb_convert_problem
  i_desmond_crystal_water
  :::
  1 72 10.488351 -32.787628 13.844587 1103 " " X "A" 18 2.00000 2.00000 " MG " "MG  " "    " 12 2 EAADEA  "Mg7302"  -1 0 7 <> 30 1 0 138.662 -0.492 -101.191 0 0 0 0 0 36.979 5.907 2 0.822 0.954 2 21.472 0.84619653 0.53374857 7.1265082 1 0 7303 7302 2 14542 1 1 1 0 0 <> <> <> <> <> <>
  2 3 23.498866 -21.773714 9.140479 196 " " X "A" 2 -0.18000 -0.18000 "ACE " " CH3" "  n1" 6 0 A0A0A0  "C1"  -1 0 7 <> <> <> <> <> <> <> <> <> <> <> <> <> <> <> <> <> <> <> 2.0288851 -0.11768398 -13.179761 2 0 <> <> <> 1 1 2 2 3 0 <> <> <> <> <> <>
  3 2 24.523366 -21.801167 8.029455 196 " " X "A" 2 0.50000 0.50000 "ACE " " C  " "  c1" 6 0 A0A0A0  "C2"  -1 0 7 <> <> <> <> <> <> <> <> <> <> <> <> <> <> <> <> <> <> <> -5.7223692 1.4048978 -5.6408329 3 0 <> <> <> 2 1 3 3 0 0 <> <> <> <> <> <>
  4 15 25.622762 -21.130024 8.134171 196 " " X "A" 75 -0.50000 -0.50000 "ACE " " O  " "    " 8 0 FF5757  "O3"  -1 0 7 <> <> <> <> <> <> <> <> <> <> <> <> <> <> <> <> <> <> <> 6.572752 2.3987234 2.2892475 4 0 <> <> <> 3 1 4 4 0 0 <> <> <> <> <> <>
  5 41 23.228782 -22.806355 9.361414 196 " " X "A" 21 0.06000 0.06000 "ACE " "1H  " "  n2" 1 0 FFFFFF  "H4"  -1 0 7 <> <> <> <> <> <> <> <> <> <> <> <> <> <> <> <> <> <> <> -11.978017 -0.16587882 -30.527895 5 0 <> <> <> 4 1 5 5 0 0 <> <> <> <> <> <>
  6 41 24.077516 -21.335243 9.953503 196 " " X "A" 21 0.06000 0.06000 "ACE " "2H  " "    " 1 0 FFFFFF  "H5"  -1 0 7 <> <> <> <> <> <> <> <> <> <> <> <> <> <> <> <> <> <> <> -15.972268 19.945528 -11.188191 6 0 <> <> <> 5 1 6 6 0 0 <> <> <> <> <> <>
  7 41 22.641660 -21.110260 9.025898 196 " " X "A" 21 0.06000 0.06000 "ACE " "3H  " "    " 1 0 FFFFFF  "H6"  -1 0 7 <> <> <> <> <> <> <> <> <> <> <> <> <> <> <> <> <> <> <> -5.2994256 -4.3109369 17.364777 7 0 <> <> <> 6 1 7 7 0 0 <> <> <> <> <> <>
  8 25 24.130799 -22.312340 6.852126 197 " " K "A" 38 -0.50000 -0.50000 "LYS " " N  " "    " 7 0 2F2FFF  "N1"  0 1 7 <> 43.26 1 0.561 1.729 -0.218 -2.96 0 0 0 0 0 -0.888 3.107 -0.3 1.625 2.1 -0.3 40.936 1.4654127 -8.5366211 1.945021 8 0 1 1 <> 7 1 8 8 1 0 1 1 <> <> <> <>
  9 3 24.896459 -22.254210 5.532392 197 " " K "A" 2 0.14000 0.14000 "LYS " " CA " "    " 6 0 A0A0A0  "C2"  0 1 -1105 FF1E00  44.03 1 0.707 25.452 -0.265 -26.961 0 0 0 0 0 -1.065 3.847 0.25 1.75 1.975 0.25 0.125 3.5289946 -0.69428885 -5.0973921 9 0 2 2 <> 8 1 9 9 1 0 1 1 <> <> <> <>
  10 2 24.827359 -20.875969 4.998698 197 " " K "A" 2 0.50000 0.50000 "LYS " " C  " "    " 6 0 A0A0A0  "C3"  0 1 7 <> 42.87 1 0.232 42.899 0.151 -50.056 0 0 0 0 0 -6.775 4.33 0.5 1.875 2.112 0.5 0 6.0822949 -2.9521911 2.219213 10 0 3 3 <> 9 1 10 10 0 0 1 1 <> <> <> <>
  11 15 23.899409 -20.065310 5.223223 197 " " K "A" 75 -0.50000 -0.50000 "LYS " " O  " "    " 8 0 FF5757  "O4"  0 1 7 <> 43.49 1 0.023 -58.09 -0.508 52.635 0 0 -0.028 0 0 -5.968 3.623 -0.5 1.48 1.678 -0.5 2.397 -1.415644 -6.9611282 0.059458256 11 0 4 4 <> 10 1 11 11 0 0 1 1 <> <> <> <>
  12 3 24.258062 -23.339268 4.565874 197 " " K "A" 2 -0.12000 -0.12000 "LYS " " CB " "    " 6 0 A0A0A0  "C5"  0 1 7 <> 44.4 1 0.645 -10.002 -0.142 12.106 0 0 0 0 0 2.606 3.668 -0.12 1.75 1.975 -0.12 0.374 -9.8589888 -2.0843415 -0.23888342 12 0 5 5 <> 11 1 12 12 2 0 1 1 <> <> <> <>
  13 3 22.783652 -22.982641 4.131496 197 " " K "A" 2 -0.12000 -0.12000 "LYS " " CG " "    " 6 0 A0A0A0  "C6"  0 1 7 <> 49.15 1 0.696 -8.89 0.072 11.744 0 0 0 0 0 3.622 3.471 -0.12 1.75 1.975 -0.12 0.125 -4.2785144 -4.770752 -5.0724092 13 0 6 6 <> 12 1 13 13 2 0 1 1 <> <> <> <>
  14 3 22.193324 -24.035292 3.247943 197 " " K "A" 2 -0.12000 -0.12000 "LYS " " CD " "    " 6 0 A0A0A0  "C7"  0 1 7 <> 54.75 1 1.125 -9.972 -0.132 12.364 0 0 0 0 0 3.385 3.314 -0.12 1.75 1.975 -0.12 1.621 0.50335711 7.2660818 -1.5680841 14 0 7 7 <> 13 1 14 14 2 0 1 1 <> <> <> <>
  15 3 20.987138 -23.592440 2.400828 197 " " K "A" 2 0.19000 0.19000 "LYS " " CE " "    " 6 0 A0A0A0  "C8"  0 1 7 <> 57.29 1 0.966 15.008 -0.06 -18.03 0 0 0 0 0 -2.117 2.965 0.19 1.75 1.975 0.19 3.491 -8.5010681 4.0698719 -2.5910995 15 0 8 8 <> 14 1 15 15 2 0 1 1 <> <> <> <>
  16 32 20.512691 -24.642841 1.435576 197 " " K "A" 38 -0.30000 -0.30000 "LYS " " NZ " "    " 7 1 2F2FFF  "N9"  0 1 7 <> 55.92 1 0.569 1.523 -0.13 -2.332 0 0 -0.001 0 0 -0.372 2.706 -0.3 1.625 2.1 -0.3 50.826 -1.6824516 -7.9165411 -1.5037376 16 0 9 9 <> 15 1 16 16 3 0 1 1 <> <> <> <>
  17 43 23.208877 -22.718557 6.780385 197 " " K "A" 21 0.30000 0.30000 "LYS " " H2 " "    " 1 0 FFFFFF  "H16"  0 1 7 <> <> <> 0.001 -2.543 -0.003 -1.929 0 0 0 0 0 -4.474 2.322 0.33 0.25 0.996 0.33 0 -1.6128448 3.8791876 -28.798986 17 0 <> 11 <> 16 1 17 17 0 0 1 1 <> <> <> <>
  18 41 25.918250 -22.571575 5.740522 197 " " K "A" 21 0.06000 0.06000 "LYS " " HA " "    " 1 0 FFFFFF  "H17"  0 1 7 <> <> <> 0.168 5.851 0.258 -6.238 0 0 0 0 0 0.039 2.759 0.06 1.25 1.425 0.06 12.09 1.209053 3.0991518 12.076507 18 0 <> 13 <> 17 1 18 18 0 0 1 1 <> <> <> <>
  19 41 24.235755 -24.276535 5.121872 197 " " K "A" 21 0.06000 0.06000 "LYS " " HB3" "    " 1 0 FFFFFF  "H18"  0 1 7 <> <> <> 0.258 4.912 0.318 -6.017 0 0 0 0 0 -0.53 2.955 0.06 1.25 1.425 0.06 5.648 24.447615 -1.3786201 2.3271301 19 0 <> 14 <> 18 1 19 19 0 0 1 1 <> <> <> <>
  20 41 24.919770 -23.474352 3.710310 197 " " K "A" 21 0.06000 0.06000 "LYS " " HB2" "    " 1 0 FFFFFF  "H19"  0 1 7 <> <> <> 0.25 5.381 0.052 -6.138 0 0 0 0 0 -0.456 2.669 0.06 1.25 1.425 0.06 18.444 -21.196016 2.1816957 -9.6807117 20 0 <> 15 <> 19 1 20 20 0 0 1 1 <> <> <> <>
  21 41 22.680495 -22.047701 3.580728 197 " " K "A" 21 0.06000 0.06000 "LYS " " HG3" "    " 1 0 FFFFFF  "H20"  0 1 7 <> <> <> 0.185 6.504 0.177 -6.449 0 0 0 0 0 0.417 2.45 0.06 1.25 1.425 0.06 16.238 -9.4001789 -1.6031007 1.2640121 21 0 <> 16 <> 20 1 21 21 0 0 1 1 <> <> <> <>
  22 41 22.047448 -22.868826 4.927202 197 " " K "A" 21 0.06000 0.06000 "LYS " " HG2" "    " 1 0 FFFFFF  "H21"  0 1 7 <> <> <> 0.187 6.593 -0.047 -6.422 0 0 0 0 0 0.311 2.888 0.06 1.25 1.425 0.06 6.883 -10.172019 14.890709 -13.337513 22 0 <> 17 <> 21 1 22 22 0 0 1 1 <> <> <> <>
  23 41 21.991906 -24.952417 3.801487 197 " " K "A" 21 0.06000 0.06000 "LYS " " HD3" "    " 1 0 FFFFFF  "H22"  0 1 7 <> <> <> 0.217 5.913 0.002 -5.946 0 0 0 0 0 0.187 2.633 0.06 1.25 1.425 0.06 4.942 -12.142303 1.4399993 -15.822235 23 0 <> 18 <> 22 1 23 23 0 0 1 1 <> <> <> <>
  24 41 22.918626 -24.174360 2.446261 197 " " K "A" 21 0.06000 0.06000 "LYS " " HD2" "    " 1 0 FFFFFF  "H23"  0 1 7 <> <> <> 0.244 5.777 0.026 -5.885 0 0 0 0 0 0.163 2.494 0.06 1.25 1.425 0.06 15.62 -3.3904757 16.061741 -6.6166663 24 0 <> 19 <> 23 1 24 24 0 0 1 1 <> <> <> <>
  25 41 21.187843 -22.705399 1.800015 197 " " K "A" 21 0.06000 0.06000 "LYS " " HE3" "    " 1 0 FFFFFF  "H24"  0 1 7 <> <> <> 0.174 5.11 -0.026 -6.128 0 0 0 0 0 -0.87 2.199 0.06 1.25 1.425 0.06 25.592 11.659828 -3.5307646 -7.0778303 25 0 <> 20 <> 24 1 25 25 0 0 1 1 <> <> <> <>
  26 41 20.159459 -23.448809 3.095391 197 " " K "A" 21 0.06000 0.06000 "LYS " " HE2" "    " 1 0 FFFFFF  "H25"  0 1 7 <> <> <> 0.155 5.377 0.292 -6.265 0 0 0 0 0 -0.441 2.29 0.06 1.25 1.425 0.06 18.62 -20.926777 -6.2447481 -15.265268 26 0 <> 21 <> 25 1 26 26 0 0 1 1 <> <> <> <>
  27 44 21.252175 -24.922573 0.807078 197 " " K "A" 21 0.33000 0.33000 "LYS " " HZ1" "    " 1 0 FFFFFF  "H26"  0 1 7 <> <> <> 0 -1.671 -0.001 -1.963 0 0 0 0 0 -3.635 2.006 0.33 0.25 0.996 0.33 0 7.9191089 -0.78882366 6.6209464 27 0 <> 22 <> 26 1 27 27 0 0 1 1 <> <> <> <>
  28 44 19.972411 -25.310251 1.967330 197 " " K "A" 21 0.33000 0.33000 "LYS " " HZ2" "    " 1 0 FFFFFF  "H27"  0 1 7 <> <> <> 0 -1.886 -0.002 -1.65 0 0 0 0 0 -3.538 2.132 0.33 0.25 0.996 0.33 0 13.901993 -18.387688 1.1881076 28 0 <> 23 <> 27 1 28 28 0 0 1 1 <> <> <> <>
  29 44 19.871850 -24.237091 0.768649 197 " " K "A" 21 0.33000 0.33000 "LYS " " HZ3" "    " 1 0 FFFFFF  "H28"  0 1 7 <> <> <> 0 -1.422 -0.003 -2.049 0 0 0 0 0 -3.474 2.185 0.33 0.25 0.996 0.33 0 -2.8993959 -3.6379962 2.2686193 29 0 <> 24 <> 28 1 29 29 0 0 1 1 <> <> <> <>
  30 3 29.190551 -19.486818 5.052272 198 " " I "A" 2 -0.18000 -0.18000 "ILE " " CD1" "    " 6 0 A0A0A0  "C17"  0 1 7 <> 44.4 1 0.461 -17.047 0.971 16.711 0 -0.515 0 0 0 0.58 3.135 -0.18 1.75 1.975 -0.18 7.107 -3.8262653 3.7349281 -0.58406377 30 0 17 25 <> 29 1 30 30 3 0 2 1 <> <> <> <>
  31 25 25.767987 -20.597445 4.059217 198 " " I "A" 38 -0.50000 -0.50000 "ILE " " N  " "    " 7 0 2F2FFF  "N10"  0 1 7 <> 40.48 1 1.533 -48.292 0.394 43.42 0 0 0 0 0 -2.945 4.291 -0.5 1.625 1.92 -0.5 0.805 -4.4819417 -11.179787 -4.4902449 31 0 10 26 <> 30 1 31 31 1 0 2 1 <> <> <> <>
  32 3 25.881097 -19.413195 3.306279 198 " " I "A" 2 0.14000 0.14000 "ILE " " CA " "    " 6 0 A0A0A0  "C11"  0 1 -1105 FF1E00  37.36 1 2.052 14.668 -0.207 -9.313 0 -1.078 0 0 0 6.123 5.32 0.14 1.75 1.975 0.14 0 7.6766191 -0.61115575 0.06916675 32 0 11 27 <> 31 1 32 32 1 0 2 1 <> <> <> <>
  33 2 25.393300 -19.803417 1.902615 198 " " I "A" 2 0.50000 0.50000 "ILE " " C  " "    " 6 0 A0A0A0  "C12"  0 1 7 <> 34.28 1 0.975 45.34 0.831 -53.339 0 0 0 0 0 -6.193 5.275 0.5 1.875 2.112 0.5 0 -8.962553 -3.97278 0.089850672 33 0 12 28 <> 32 1 33 33 0 0 2 1 <> <> <> <>
  34 15 25.948833 -20.727846 1.262067 198 " " I "A" 75 -0.50000 -0.50000 "ILE " " O  " "    " 8 0 FF5757  "O13"  0 1 7 <> 33.16 1 0.102 -60.777 0.178 49.921 0 0 -0.003 0 0 -10.578 3.402 -0.5 1.48 1.678 -0.5 6.671 -0.77887243 1.2197477 -2.5574996 34 0 13 29 <> 33 1 34 34 0 0 2 1 <> <> <> <>
  35 3 27.370490 -18.842323 3.342919 198 " " I "A" 2 -0.06000 -0.06000 "ILE " " CB " "    " 6 0 A0A0A0  "C14"  0 1 7 <> 38.53 1 2.713 -5.709 -0.571 6.42 0 -1.198 0 0 0 1.657 4.81 -0.06 1.75 1.975 -0.06 0 2.7949734 -3.558964 -1.7691764 35 0 14 30 <> 34 1 35 35 1 0 2 1 <> <> <> <>
  36 3 27.850186 -18.736517 4.841499 198 " " I "A" 2 -0.12000 -0.12000 "ILE " " CG1" "    " 6 0 A0A0A0  "C15"  0 1 7 <> 39.9 1 1.454 -11.764 0.108 11.763 0 -0.666 0 0 0 0.895 3.786 -0.12 1.75 1.975 -0.12 0.748 2.9864247 0.64010864 -1.9459774 36 0 15 31 <> 35 1 36 36 2 0 2 1 <> <> <> <>
  37 3 27.530517 -17.526281 2.560577 198 " " I "A" 2 -0.18000 -0.18000 "ILE " " CG2" "    " 6 0 A0A0A0  "C16"  0 1 7 <> 38.62 1 0.911 -15.859 0.736 17.19 0 -1.746 0 0 0 1.231 4.874 -0.18 1.75 1.975 -0.18 0 -4.9366703 1.7530587 3.0939102 37 0 16 32 <> 36 1 37 37 3 0 2 1 <> <> <> <>
  38 43 26.429460 -21.343390 3.897603 198 " " I "A" 21 0.30000 0.30000 "ILE " " H  " "    " 1 0 FFFFFF  "H37"  0 1 7 <> <> <> 0.016 22.403 -0.009 -28.62 0 0 0 0 0 -6.209 2.654 0.3 0.25 0.996 0.3 0 19.210707 9.5887794 -3.3777719 38 0 <> 33 <> 37 1 38 38 0 0 2 1 <> <> <> <>
  39 41 25.232879 -18.664196 3.761154 198 " " I "A" 21 0.06000 0.06000 "ILE " " HA " "    " 1 0 FFFFFF  "H38"  0 1 7 <> <> <> 0.031 5.843 0.15 -6.106 0 0 0 0 0 -0.081 4.948 0.06 1.25 1.425 0.06 0 18.421064 13.028295 -7.0782857 39 0 <> 34 <> 38 1 39 39 0 0 2 1 <> <> <> <>
  40 41 27.887929 -19.692627 2.898686 198 " " I "A" 21 0.06000 0.06000 "ILE " " HB " "    " 1 0 FFFFFF  "H39"  0 1 7 <> <> <> 0.179 5.97 -0.063 -5.917 0 0 0 0 0 0.169 3.539 0.06 1.25 1.425 0.06 1.765 4.768003 -13.629292 19.804602 40 0 <> 35 <> 39 1 40 40 0 0 2 1 <> <> <> <>
  41 41 27.186038 -19.205477 5.567504 198 " " I "A" 21 0.06000 0.06000 "ILE " "HG13" "    " 1 0 FFFFFF  "H40"  0 1 7 <> <> <> 0.116 6.619 -0.09 -6.082 0 0 0 0 0 0.563 2.582 0.06 1.25 1.425 0.06 16.326 6.4292045 -6.8626842 -3.6429594 41 0 <> 36 <> 40 1 41 41 0 0 2 1 <> <> <> <>
  42 41 27.948548 -17.698622 5.159617 198 " " I "A" 21 0.06000 0.06000 "ILE " "HG12" "    " 1 0 FFFFFF  "H41"  0 1 7 <> <> <> 0.147 6.489 -0.031 -6.035 0 0 0 0 0 0.57 3.197 0.06 1.25 1.425 0.06 3.265 25.9576 -5.5190339 11.046218 42 0 <> 37 <> 41 1 42 42 0 0 2 1 <> <> <> <>
  43 41 28.517509 -17.095007 2.727752 198 " " I "A" 21 0.06000 0.06000 "ILE " "HG21" "    " 1 0 FFFFFF  "H42"  0 1 7 <> <> <> 0.025 5.335 0.866 -5.524 0 0 0 0 0 0.702 3.675 0.06 1.25 1.425 0.06 0.529 -11.28486 14.739947 7.0696797 43 0 <> 38 <> 42 1 43 43 0 0 2 1 <> <> <> <>
  44 41 27.399615 -17.592739 1.480507 198 " " I "A" 21 0.06000 0.06000 "ILE " "HG22" "    " 1 0 FFFFFF  "H43"  0 1 7 <> <> <> 0.025 5.426 -0.039 -5.748 0 0 0 0 0 -0.337 5.03 0.06 1.25 1.425 0.06 0 -5.8666825 14.826461 2.402215 44 0 <> 39 <> 43 1 44 44 0 0 2 1 <> <> <> <>
  45 41 26.663226 -16.902662 2.777377 198 " " I "A" 21 0.06000 0.06000 "ILE " "HG23" "    " 1 0 FFFFFF  "H44"  0 1 7 <> <> <> 0.025 5.607 -0.367 -5.644 0 0 0 0 0 -0.38 3.756 0.06 1.25 1.425 0.06 0.529 -15.127803 -8.5714684 -7.9766631 45 0 <> 40 <> 44 1 45 45 0 0 2 1 <> <> <> <>
  46 41 29.954808 -19.296677 4.298709 198 " " I "A" 21 0.06000 0.06000 "ILE " "HD11" "    " 1 0 FFFFFF  "H45"  0 1 7 <> <> <> 0.025 5.692 -0.1 -5.429 0 0 0 0 0 0.187 2.18 0.06 1.25 1.425 0.06 27.445 -15.180394 23.46673 -7.1205864 46 0 <> 41 <> 45 1 46 46 0 0 2 1 <> <> <> <>
  47 41 29.643308 -18.975742 5.901927 198 " " I "A" 21 0.06000 0.06000 "ILE " "HD12" "    " 1 0 FFFFFF  "H46"  0 1 7 <> <> <> 0.025 5.609 -0.057 -5.42 0 0 0 0 0 0.156 2.591 0.06 1.25 1.425 0.06 6.883 -7.0115333 19.240805 -8.2137108 47 0 <> 42 <> 46 1 47 47 0 0 2 1 <> <> <> <>
  48 41 29.074546 -20.539646 5.309569 198 " " I "A" 21 0.06000 0.06000 "ILE " "HD13" "    " 1 0 FFFFFF  "H47"  0 1 7 <> <> <> 0.025 5.664 0.828 -5.456 0 0 0 0 0 1.06 2.692 0.06 1.25 1.425 0.06 10.943 -3.1246507 8.0746965 17.489994 48 0 <> 43 <> 47 1 48 48 0 0 2 1 <> <> <> <>
  49 25 20.280587 -19.730833 0.596888 199 " " H "A" 38 -0.57000 -0.57000 "HIS " " ND1" "    " 7 0 2F2FFF  "N24"  2 1 7 <> 42.23 1 1.416 -51.404 -0.919 57.686 0 0 -0.056 -0.181 0 6.54 4.332 -0.57 1.625 1.838 -0.57 0 -1.2620115 -3.2705853 -9.1840744 49 0 24 44 <> 48 1 49 49 1 0 3 1 <> <> <> <>
  50 2 21.433507 -19.366489 2.382718 199 " " H "A" 2 -0.01500 -0.01500 "HIS " " CD2" "    " 6 0 A0A0A0  "C25"  2 1 7 <> 43.59 1 1.087 -1.626 -0.597 3.476 0 -0.227 0 -0.181 0 1.931 3.764 -0.015 1.775 2.002 -0.015 11.274 7.1165867 4.1257138 0.48926088 50 0 25 45 <> 49 1 50 50 1 0 3 1 <> <> <> <>
  51 2 19.623168 -20.299919 1.567988 199 " " H "A" 2 0.29500 0.29500 "HIS " " CE1" "    " 6 0 A0A0A0  "C26"  2 1 7 <> 44.05 1 2.018 28.981 -0.683 -31.509 0 0 0 -0.181 0 -1.375 3.531 0.295 1.775 2.002 0.295 8.107 5.3485756 -0.91501409 1.7246178 51 0 26 46 <> 50 1 51 51 1 0 3 1 <> <> <> <>
  52 25 20.290866 -20.183695 2.735528 199 " " H "A" 38 -0.49000 -0.49000 "HIS " " NE2" "    " 7 0 2F2FFF  "N27"  2 1 7 <> 46.3 1 2.278 -53.589 -0.611 50.401 0 0 0 -0.181 0 -1.702 3.22 -0.49 1.625 1.838 -0.49 26.333 -0.032557808 3.3607712 -2.4957054 52 0 27 47 <> 51 1 52 52 0 0 3 1 <> <> <> <>
  53 25 24.354711 -19.066357 1.506199 199 " " H "A" 38 -0.50000 -0.50000 "HIS " " N  " "    " 7 0 2F2FFF  "N18"  2 1 7 <> 29.91 1 1.11 -41.899 0.384 46.34 0 0 -0.122 0 0 5.813 6.176 -0.5 1.625 1.92 -0.5 0 2.588028 -4.1622157 1.6789324 53 0 18 48 <> 52 1 53 53 1 0 3 1 <> <> <> <>
  54 3 23.850074 -18.961691 0.143164 199 " " H "A" 2 0.14000 0.14000 "HIS " " CA " "    " 6 0 A0A0A0  "C19"  2 1 -1105 FF1E00  28.45 1 0.836 13.305 -0.429 -10.307 0 -1.762 0 0 0 1.642 5.863 0.14 1.75 1.975 0.14 0 -3.0868447 0.83835793 2.1856632 54 0 19 49 <> 53 1 54 54 1 0 3 1 <> <> <> <>
  55 2 24.656549 -18.047638 -0.686476 199 " " H "A" 2 0.50000 0.50000 "HIS " " C  " "    " 6 0 A0A0A0  "C20"  2 1 7 <> 26.21 1 -0.153 40.234 -0.18 -52.431 0 0 0 0 0 -12.53 6.603 0.5 1.875 2.112 0.5 0 -6.4562488 -4.0755768 9.7929897 55 0 20 50 <> 54 1 55 55 0 0 3 1 <> <> <> <>
  56 15 24.880675 -16.916925 -0.220910 199 " " H "A" 75 -0.50000 -0.50000 "HIS " " O  " "    " 8 0 FF5757  "O21"  2 1 7 <> 24.8 1 0.004 -62.164 1.848 52.42 0 0 -0.112 0 0 -8.005 6.803 -0.5 1.48 1.678 -0.5 0 5.0262237 -1.2719052 0.93894815 56 0 21 51 <> 55 1 56 56 0 0 3 1 <> <> <> <>
  57 3 22.451038 -18.348078 0.201981 199 " " H "A" 2 -0.00500 -0.00500 "HIS " " CB " "    " 6 0 A0A0A0  "C22"  2 1 7 <> 29.39 1 1.46 -0.491 -0.93 0.079 0 -1.738 0 -0.181 0 -1.802 5.779 -0.005 1.75 1.975 -0.005 0 4.1933026 0.49370104 -15.412413 57 0 22 52 <> 56 1 57 57 2 0 3 1 <> <> <> <>
  58 2 21.477349 -19.157909 0.996574 199 " " H "A" 2 0.01500 0.01500 "HIS " " CG " "    " 6 0 A0A0A0  "C23"  2 1 7 <> 36.24 1 0.346 1.292 -0.557 -1.746 0 -0.476 0 -0.181 0 -1.323 5.013 0.015 1.775 2.002 0.015 0 3.4300764 0.71055549 -5.5112729 58 0 23 53 <> 57 1 58 58 0 0 3 1 "HIS"  <> <> <>
  59 43 24.099240 -18.274405 2.078600 199 " " H "A" 21 0.30000 0.30000 "HIS " " H  " "    " 1 0 FFFFFF  "H58"  2 1 7 <> <> <> 0.09 15.118 -0.025 -28.855 0 0 0 0 0 -13.672 5.769 0.3 0.25 0.996 0.3 0 5.4365726 12.918013 -20.681305 59 0 <> 54 <> 58 1 59 59 0 0 3 1 <> <> <> <>
  60 41 23.759019 -19.894548 -0.413238 199 " " H "A" 21 0.06000 0.06000 "HIS " " HA " "    " 1 0 FFFFFF  "H59"  2 1 7 <> <> <> 0.046 4.681 1.02 -5.861 0 0 0 0 0 -0.113 3.654 0.06 1.25 1.425 0.06 6.795 6.8441067 11.229263 -16.860855 60 0 <> 55 <> 59 1 60 60 0 0 3 1 <> <> <> <>
  61 41 22.068166 -18.391348 -0.817645 199 " " H "A" 21 0.06000 0.06000 "HIS " " HB3" "    " 1 0 FFFFFF  "H60"  2 1 7 <> <> <> 0.049 5.241 -0.227 -6.021 0 0 0 0 0 -0.957 4.061 0.06 1.25 1.425 0.06 0.882 -19.27796 0.20635816 -6.5867052 61 0 <> 56 <> 60 1 61 61 0 0 3 1 <> <> <> <>
  62 41 22.550901 -17.297327 0.474106 199 " " H "A" 21 0.06000 0.06000 "HIS " " HB2" "    " 1 0 FFFFFF  "H61"  2 1 7 <> <> <> 0.034 5.084 -0.413 -6.205 0 0 0 0 0 -1.501 5.962 0.06 1.25 1.425 0.06 0 -8.8925714 -6.2452488 15.410611 62 0 <> 57 <> 61 1 62 62 0 0 3 1 <> <> <> <>
  63 43 20.110068 -19.803368 -0.395968 199 " " H "A" 21 0.42000 0.42000 "HIS " " HD1" "    " 1 0 FFFFFF  "H62"  2 1 7 <> <> <> 0.4 35.797 -0.009 -39.694 0 0 0 0 0 -3.506 3.123 0.42 0.25 0.996 0.42 0 -11.667296 -5.4882078 -7.2349668 63 0 <> 58 <> 62 1 63 63 0 0 3 1 <> <> <> <>
  64 41 22.179290 -19.046747 3.095443 199 " " H "A" 21 0.11500 0.11500 "HIS " " HD2" "    " 1 0 FFFFFF  "H63"  2 1 7 <> <> <> 0.824 13.63 -0.202 -12.541 0 0 0 0 0 1.711 2.629 0.115 1.21 1.381 0.115 19.261 -2.8282726 -1.4818903 13.41105 64 0 <> 59 <> 63 1 64 64 0 0 3 1 <> <> <> <>
  65 41 18.624664 -20.704332 1.491585 199 " " H "A" 21 0.11500 0.11500 "HIS " " HE1" "    " 1 0 FFFFFF  "H64"  2 1 7 <> <> <> 0.483 12.909 -0.173 -13.101 0 0 0 0 0 0.119 2.447 0.115 1.21 1.381 0.115 15.751 5.8124065 -1.7783594 0.23281318 65 0 <> 60 <> 64 1 65 65 0 0 3 1 <> <> <> <>
  66 2 28.316207 -21.681122 -2.876187 200 " " Y "A" 2 -0.11500 -0.11500 "TYR " " CE2" "    " 6 0 A0A0A0  "C37"  2 1 7 <> 29.36 1 0.206 -12.881 0.413 11.886 0 -0.579 0 0 0 -0.956 3.761 -0.115 1.775 2.002 -0.115 7.601 -0.84314579 2.2906611 -4.3937798 66 0 37 61 <> 65 1 66 66 1 0 4 1 <> <> <> <>
  67 2 28.767146 -21.800312 -4.180550 200 " " Y "A" 2 0.15000 0.15000 "TYR " " CZ " "    " 6 0 A0A0A0  "C38"  2 1 7 <> 30.71 1 0.263 14.02 0.421 -16.365 0 -0.648 0 0 0 -2.308 3.786 0.15 1.775 2.002 0.15 4.18 -1.5727918 2.2809401 -6.5732489 67 0 38 62 <> 66 1 67 67 0 0 4 1 <> <> <> <>
  68 16 29.436217 -22.920712 -4.547417 200 " " Y "A" 75 -0.58500 -0.58500 "TYR " " OH " "    " 8 0 FF5757  "O39"  2 1 7 <> 36.69 1 0.131 -55.548 -0.507 50.459 0 0 0 0 0 -5.464 2.715 -0.585 1.535 1.739 -0.585 30.418 -6.9348488 -3.7786958 2.8195124 68 0 39 63 <> 67 1 68 68 1 0 4 1 <> <> <> <>
  69 25 24.945985 -18.469477 -1.910144 200 " " Y "A" 38 -0.50000 -0.50000 "TYR " " N  " "    " 7 0 2F2FFF  "N28"  2 1 7 <> 23.11 1 0.916 -44.393 -0.788 42.882 0 0 -0.003 0 0 -1.386 5.485 -0.5 1.625 1.92 -0.5 0.805 9.8567915 1.2959391 2.0122404 69 0 28 64 <> 68 1 69 69 1 0 4 1 <> <> <> <>
  70 3 25.782766 -17.660673 -2.871190 200 " " Y "A" 2 0.14000 0.14000 "TYR " " CA " "    " 6 0 A0A0A0  "C29"  2 1 -1105 FF1E00  22.14 1 0.858 13.198 -0.64 -9.641 0 -1.742 0 0 0 2.033 6.719 0.14 1.75 1.975 0.14 0 -5.4111204 3.5369351 0.46511498 70 0 29 65 <> 69 1 70 70 1 0 4 1 <> <> <> <>
  71 2 25.211766 -17.674677 -4.294639 200 " " Y "A" 2 0.50000 0.50000 "TYR " " C  " "    " 6 0 A0A0A0  "C30"  2 1 7 <> 20.91 1 -0.695 42.935 0.677 -51.917 0 0 0 0 0 -9 6.908 0.5 1.875 2.112 0.5 0 1.6347672 -0.26280004 -0.36377028 71 0 30 66 <> 70 1 71 71 0 0 4 1 <> <> <> <>
  72 15 24.875816 -18.722456 -4.893316 200 " " Y "A" 75 -0.50000 -0.50000 "TYR " " O  " "    " 8 0 FF5757  "O31"  2 1 7 <> 20.42 1 0.042 -61.906 0.48 49.486 0 0 -0.123 0 0 -12.022 4.983 -0.5 1.48 1.678 -0.5 2.085 -3.549552 -3.0763588 2.0419395 72 0 31 67 <> 71 1 72 72 0 0 4 1 <> <> <> <>
  73 3 27.218005 -18.052006 -2.700510 200 " " Y "A" 2 -0.00500 -0.00500 "TYR " " CB " "    " 6 0 A0A0A0  "C32"  2 1 7 <> 22.32 1 1.868 -0.481 -0.863 0.655 0 -1.306 0 0 0 -0.127 5.478 -0.005 1.75 1.975 -0.005 0 -7.7142692 -1.5450425 2.9199405 73 0 32 68 <> 72 1 73 73 2 0 4 1 <> <> <> <>
  74 2 27.632236 -19.418093 -3.261164 200 " " Y "A" 2 -0.11500 -0.11500 "TYR " " CG " "    " 6 0 A0A0A0  "C33"  2 1 7 <> 24.62 1 0.054 -9.788 0.325 9.935 0 -0.504 0 0 0 0.022 5.025 -0.115 1.775 2.002 -0.115 0 2.3161709 5.38694 -3.8484204 74 0 33 69 <> 73 1 74 74 0 0 4 1 <> <> <> <>
  75 2 28.052449 -19.501617 -4.561820 200 " " Y "A" 2 -0.11500 -0.11500 "TYR " " CD1" "    " 6 0 A0A0A0  "C34"  2 1 7 <> 25.21 1 0.109 -11.199 0.322 10.501 0 -0.438 0 0 0 -0.704 4.409 -0.115 1.775 2.002 -0.115 0.887 -6.1994138 5.0085959 -0.72774309 75 0 34 70 <> 74 1 75 75 1 0 4 1 <> <> <> <>
  76 2 27.798368 -20.491465 -2.407195 200 " " Y "A" 2 -0.11500 -0.11500 "TYR " " CD2" "    " 6 0 A0A0A0  "C35"  2 1 7 <> 27.82 1 0.115 -11.209 0.403 10.661 0 -0.504 0 0 0 -0.535 4.168 -0.115 1.775 2.002 -0.115 2.534 1.6419967 -4.3245554 -8.0004625 76 0 35 71 <> 75 1 76 76 1 0 4 1 <> <> <> <>
  77 2 28.784183 -20.646500 -4.971183 200 " " Y "A" 2 -0.11500 -0.11500 "TYR " " CE1" "    " 6 0 A0A0A0  "C36"  2 1 7 <> 29.74 1 0.114 -12.365 0.456 11.454 0 -0.521 0 0 0 -0.863 3.718 -0.115 1.775 2.002 -0.115 7.727 8.5076904 2.4484594 -2.1192439 77 0 36 72 <> 76 1 77 77 1 0 4 1 <> <> <> <>
  78 43 24.630836 -19.394493 -2.165346 200 " " Y "A" 21 0.30000 0.30000 "TYR " " H  " "    " 1 0 FFFFFF  "H77"  2 1 7 <> <> <> 0.001 17.95 -0.008 -26.183 0 0 0 0 0 -8.241 2.866 0.3 0.25 0.996 0.3 0 1.4109035 -3.3932989 29.438869 78 0 <> 73 <> 77 1 78 78 0 0 4 1 <> <> <> <>
  79 41 25.754983 -16.670141 -2.417128 200 " " Y "A" 21 0.06000 0.06000 "TYR " " HA " "    " 1 0 FFFFFF  "H78"  2 1 7 <> <> <> 0.051 4.724 1.1 -5.936 0 0 0 0 0 -0.061 6.694 0.06 1.25 1.425 0.06 0 6.7208924 2.817117 2.7777758 79 0 <> 74 <> 78 1 79 79 0 0 4 1 <> <> <> <>
  80 41 27.583617 -17.971315 -1.676832 200 " " Y "A" 21 0.06000 0.06000 "TYR " " HB3" "    " 1 0 FFFFFF  "H79"  2 1 7 <> <> <> 0.061 5.583 -0.121 -5.385 0 0 0 0 0 0.138 4.625 0.06 1.25 1.425 0.06 0.088 -10.801476 3.2686279 3.6431415 80 0 <> 75 <> 79 1 80 80 0 0 4 1 <> <> <> <>
  81 41 27.799632 -17.332508 -3.276822 200 " " Y "A" 21 0.06000 0.06000 "TYR " " HB2" "    " 1 0 FFFFFF  "H80"  2 1 7 <> <> <> 0.048 4.946 0.006 -5.327 0 0 0 0 0 -0.327 4.37 0.06 1.25 1.425 0.06 0 -3.7600262 7.1186738 17.726858 81 0 <> 76 <> 80 1 81 81 0 0 4 1 <> <> <> <>
  82 41 27.904849 -18.661375 -5.224094 200 " " Y "A" 21 0.11500 0.11500 "TYR " " HD1" "    " 1 0 FFFFFF  "H81"  2 1 7 <> <> <> 0.003 11.075 -0.342 -10.476 0 0 0 0 0 0.261 3.356 0.115 1.21 1.381 0.115 3.51 14.912019 -6.4672251 -19.992428 82 0 <> 77 <> 81 1 82 82 0 0 4 1 <> <> <> <>
  83 41 27.428653 -20.312956 -1.408273 200 " " Y "A" 21 0.11500 0.11500 "TYR " " HD2" "    " 1 0 FFFFFF  "H82"  2 1 7 <> <> <> 0.005 10.79 -0.275 -10.604 0 0 0 0 0 -0.084 2.894 0.115 1.21 1.381 0.115 4.965 3.8274159 -10.200888 -6.1414781 83 0 <> 78 <> 82 1 83 83 0 0 4 1 <> <> <> <>
  84 41 29.100999 -20.734512 -5.999910 200 " " Y "A" 21 0.11500 0.11500 "TYR " " HE1" "    " 1 0 FFFFFF  "H83"  2 1 7 <> <> <> 0.001 10.703 -0.144 -9.549 0 0 0 0 0 1.011 2.432 0.115 1.21 1.381 0.115 18.148 5.4403062 15.897776 -4.2145877 84 0 <> 79 <> 83 1 84 84 0 0 4 1 <> <> <> <>
  85 41 28.200387 -22.538441 -2.229664 200 " " Y "A" 21 0.11500 0.11500 "TYR " " HE2" "    " 1 0 FFFFFF  "H84"  2 1 7 <> <> <> 0.001 12.391 -0.166 -10.553 0 0 0 0 0 1.673 2.506 0.115 1.21 1.381 0.115 15.837 20.850052 -5.9594803 -11.447597 85 0 <> 80 <> 84 1 85 85 0 0 4 1 <> <> <> <>
  86 42 29.116410 -23.673672 -4.074345 200 " " Y "A" 21 0.43500 0.43500 "TYR " " HH " "    " 1 0 FFFFFF  "H85"  2 1 7 <> <> <> 0.106 39.449 -0.004 -38.334 0 0 0 0 0 1.216 1.97 0.435 0.25 0.996 0.435 0 -8.0791588 -15.568067 -16.718472 86 0 <> 81 <> 85 1 86 86 0 0 4 1 <> <> <> <>
  87 25 26.733674 -12.598396 -9.980637 201 " " R "A" 38 -0.79997 -0.79997 "ARG " " NH1" "    " 7 0 2F2FFF  "N49"  0 1 7 <> 20.21 1 0.033 7.601 0.21 -7.871 0 0 -0.37 -0.304 0 -0.701 3.935 -0.8 1.625 1.838 -0.8 19.318 -5.1487603 3.7426276 6.2300525 87 0 49 82 <> 86 1 87 87 2 0 5 1 <> <> <> <>
  88 31 27.927539 -11.339877 -8.443592 201 " " R "A" 38 -0.79997 -0.79997 "ARG " " NH2" "    " 7 1 2F2FFF  "N50"  0 1 7 <> 26.71 1 0.057 11.369 -0.761 -11.088 0 0 -1.064 -0.304 0 -1.791 3.069 -0.8 1.625 1.838 -0.8 32.197 0.56290013 8.2320204 2.9954724 88 0 50 83 <> 87 1 88 88 2 0 5 1 <> <> <> <>
  89 25 25.135627 -16.480261 -4.863852 201 " " R "A" 38 -0.50000 -0.50000 "ARG " " N  " "    " 7 0 2F2FFF  "N40"  0 1 7 <> 20.98 1 0.893 -46.114 0.16 46.423 0 0 -0.151 0 0 1.211 7.754 -0.5 1.625 1.92 -0.5 0 -1.5485537 -1.6109365 -3.8288159 89 0 40 84 <> 88 1 89 89 1 0 5 1 <> <> <> <>
  90 3 24.859365 -16.197693 -6.220990 201 " " R "A" 2 0.14000 0.14000 "ARG " " CA " "    " 6 0 A0A0A0  "C41"  0 1 -1105 FF1E00  20.43 1 1.006 11.121 -0.619 -10.643 0 -1.522 0 0 0 -0.658 7.838 0.14 1.75 1.975 0.14 0 0.15567774 1.3761933 2.4266751 90 0 41 85 <> 89 1 90 90 1 0 5 1 <> <> <> <>
  91 2 25.796796 -16.956232 -7.210922 201 " " R "A" 2 0.50000 0.50000 "ARG " " C  " "    " 6 0 A0A0A0  "C42"  0 1 7 <> 21.86 1 0.979 43.165 3.544 -51 0 0 0 0 0 -3.312 6.605 0.5 1.875 2.112 0.5 0 4.6396136 -6.7269206 1.7176939 91 0 42 86 <> 90 1 91 91 0 0 5 1 <> <> <> <>
  92 15 27.041143 -16.905329 -7.118120 201 " " R "A" 75 -0.50000 -0.50000 "ARG " " O  " "    " 8 0 FF5757  "O43"  0 1 7 <> 21.73 1 0.043 -62.528 -0.36 49.974 0 0 -0.229 0 0 -13.101 5.482 -0.5 1.48 1.678 -0.5 0.834 -1.4185672 -3.2288439 -4.1886272 92 0 43 87 <> 91 1 92 92 0 0 5 1 <> <> <> <>
  93 3 24.887557 -14.659059 -6.399702 201 " " R "A" 2 -0.12000 -0.12000 "ARG " " CB " "    " 6 0 A0A0A0  "C44"  0 1 7 <> 19.81 1 1.068 -8.013 -1.002 11.489 0 -1.814 0 0 0 1.727 7.812 -0.12 1.75 1.975 -0.12 0 5.03578 4.5280552 1.2285247 93 0 44 88 <> 92 1 93 93 2 0 5 1 <> <> <> <>
  94 3 24.680619 -14.211790 -7.849255 201 " " R "A" 2 -0.05000 -0.05000 "ARG " " CG " "    " 6 0 A0A0A0  "C45"  0 1 7 <> 19.85 1 0.877 -2.867 -0.634 5.048 0 -1.356 0 0 0 1.067 7.41 -0.05 1.75 1.975 -0.05 0 -2.6378016 -1.0493354 1.7109228 94 0 45 89 <> 93 1 94 94 2 0 5 1 <> <> <> <>
  95 3 24.546832 -12.696532 -8.148660 201 " " R "A" 2 0.19000 0.19000 "ARG " " CD " "    " 6 0 A0A0A0  "C46"  0 1 7 <> 23.97 1 0.724 13.087 -0.614 -16.783 0 -1.724 0 -0.304 0 -5.616 7.184 0.19 1.75 1.975 0.19 0 -2.9170134 5.5808601 4.0041132 95 0 46 90 <> 94 1 95 95 2 0 5 1 <> <> <> <>
  96 25 25.767625 -11.971619 -7.951483 201 " " R "A" 38 -0.69997 -0.69997 "ARG " " NE " "    " 7 0 2F2FFF  "N47"  0 1 7 <> 24.5 1 0.651 9.068 -0.619 -3.594 0 0 -0.58 -0.304 0 4.622 5.598 -0.7 1.625 1.838 -0.7 0.115 -0.3145518 -5.9688234 2.8530648 96 0 47 91 <> 95 1 96 96 1 0 5 1 <> <> <> <>
  97 2 26.781161 -11.981698 -8.776293 201 " " R "A" 2 0.63990 0.63990 "ARG " " CZ " "    " 6 0 A0A0A0  "C48"  0 1 7 <> 25.08 1 0.392 -22.346 -0.299 -5.995 0 -0.751 0 -0.304 0 -29.303 4.242 0.64 1.125 1.288 0.64 0 -2.9394054 -0.42419803 8.0355749 97 0 48 92 <> 96 1 97 97 0 0 5 1 <> <> <> <>
  98 43 25.294156 -15.668706 -4.283899 201 " " R "A" 21 0.30000 0.30000 "ARG " " H  " "    " 1 0 FFFFFF  "H97"  0 1 7 <> <> <> 0.03 16.062 -0.025 -27.923 0 0 0 0 0 -11.856 7.022 0.3 0.25 0.996 0.3 0 -19.528486 -4.5322304 5.1738439 98 0 <> 93 <> 97 1 98 98 0 0 5 1 <> <> <> <>
  99 41 23.845960 -16.520804 -6.459132 201 " " R "A" 21 0.06000 0.06000 "ARG " " HA " "    " 1 0 FFFFFF  "H98"  0 1 7 <> <> <> 0.031 4.714 0.411 -6.127 0 0 0 0 0 -0.971 6.757 0.06 1.25 1.425 0.06 0 -4.3689923 13.947117 4.6252098 99 0 <> 94 <> 98 1 99 99 0 0 5 1 <> <> <> <>
  100 41 25.812123 -14.213794 -6.032251 201 " " R "A" 21 0.06000 0.06000 "ARG " " HB3" "    " 1 0 FFFFFF  "H99"  0 1 7 <> <> <> 0.044 3.834 -0.24 -5.475 0 0 0 0 0 -1.837 5.779 0.06 1.25 1.425 0.06 0 10.025355 -5.2027121 0.46544424 100 0 <> 95 <> 99 1 100 100 0 0 5 1 <> <> <> <>
  101 41 24.043475 -14.309758 -5.805048 201 " " R "A" 21 0.06000 0.06000 "ARG " " HB2" "    " 1 0 FFFFFF  "H100"  0 1 7 <> <> <> 0.052 3.975 -0.39 -5.984 0 0 0 0 0 -2.348 8.235 0.06 1.25 1.425 0.06 0 -7.364965 2.7114334 -15.306659 101 0 <> 96 <> 100 1 101 101 0 0 5 1 <> <> <> <>
  102 41 23.799556 -14.701924 -8.263494 201 " " R "A" 21 0.06000 0.06000 "ARG " " HG3" "    " 1 0 FFFFFF  "H101"  0 1 7 <> <> <> 0.016 4.361 -0.119 -5.949 0 0 0 0 0 -1.692 7.346 0.06 1.25 1.425 0.06 0 -7.2120633 14.221002 -6.6280041 102 0 <> 97 <> 101 1 102 102 0 0 5 1 <> <> <> <>
  103 41 25.536235 -14.625894 -8.382675 201 " " R "A" 21 0.06000 0.06000 "ARG " " HG2" "    " 1 0 FFFFFF  "H102"  0 1 7 <> <> <> 0.014 4.868 -0.048 -5.572 0 0 0 0 0 -0.738 5.146 0.06 1.25 1.425 0.06 1.5 3.0572155 -10.287083 18.017227 103 0 <> 98 <> 102 1 103 103 0 0 5 1 <> <> <> <>
  104 41 23.724050 -12.242292 -7.596578 201 " " R "A" 21 0.06000 0.06000 "ARG " " HD2" "    " 1 0 FFFFFF  "H103"  0 1 7 <> <> <> 0.046 4.021 -0.178 -5.742 0 0 0 0 0 -1.853 6.669 0.06 1.25 1.425 0.06 0 8.028162 12.677687 14.476854 104 0 <> 99 <> 103 1 104 104 0 0 5 1 <> <> <> <>
  105 41 24.248332 -12.639955 -9.195464 201 " " R "A" 21 0.06000 0.06000 "ARG " " HD3" "    " 1 0 FFFFFF  "H104"  0 1 7 <> <> <> 0.053 4.437 -0.037 -5.73 0 0 0 0 0 -1.277 6.456 0.06 1.25 1.425 0.06 0 14.309655 1.530338 -1.1270471 105 0 <> 100 <> 104 1 105 105 0 0 5 1 <> <> <> <>
  106 43 25.895894 -11.393970 -7.132965 201 " " R "A" 21 0.44000 0.44000 "ARG " " HE " "    " 1 0 FFFFFF  "H105"  0 1 7 <> <> <> -0.044 -9.597 -0.02 5.668 0 0 0 0 0 -3.993 4.976 0.44 0.25 0.996 0.44 0 26.319454 17.226036 -17.689978 106 0 <> 101 <> 105 1 106 106 0 0 5 1 <> <> <> <>
  107 43 27.543189 -12.653034 -10.582137 201 " " R "A" 21 0.46000 0.46000 "ARG " "HH11" "    " 1 0 FFFFFF  "H106"  0 1 7 <> <> <> 0 -6.238 -0.004 6.022 0 0 0 0 0 -0.219 2.213 0.46 0.25 0.996 0.46 0 12.564535 -18.574831 32.09639 107 0 <> 102 <> 106 1 107 107 0 0 5 1 <> <> <> <>
  108 43 26.004741 -13.183386 -10.363444 201 " " R "A" 21 0.46000 0.46000 "ARG " "HH12" "    " 1 0 FFFFFF  "H107"  0 1 7 <> <> <> 0 -6.955 -0.018 5.638 0 0 0 0 0 -1.334 4.683 0.46 0.25 0.996 0.46 0 1.0077946 -2.3768528 3.8585153 108 0 <> 103 <> 107 1 108 108 0 0 5 1 <> <> <> <>
  109 44 28.674462 -11.219087 -9.112630 201 " " R "A" 21 0.46000 0.46000 "ARG " "HH21" "    " 1 0 FFFFFF  "H108"  0 1 7 <> <> <> 0 -6.816 -0.003 6.851 0 0 0 0 0 0.032 1.901 0.46 0.25 0.996 0.46 0 -0.82716298 -8.2225447 -1.5271506 109 0 <> 104 <> 108 1 109 109 0 0 5 1 <> <> <> <>
  110 44 28.087062 -10.869475 -7.564177 201 " " R "A" 21 0.46000 0.46000 "ARG " "HH22" "    " 1 0 FFFFFF  "H109"  0 1 7 <> <> <> 0 -11.063 -0.009 8.619 0 0 0 0 0 -2.453 2.472 0.46 0.25 0.996 0.46 0 -3.5086808 3.4915147 6.2697458 110 0 <> 105 <> 109 1 110 110 0 0 5 1 <> <> <> <>
  111 3 26.017368 -18.615767 -9.096013 202 " " K "A" 2 0.14000 0.14000 "LYS " " CA " "    " 6 0 A0A0A0  "C52"  0 1 -1105 FF1E00  24.36 1 0.108 12.213 -0.278 -7.444 0 0 0 0 0 4.599 4.72 0.14 1.75 1.975 0.14 0 6.9316425 -7.2482715 4.7530985 111 0 52 106 <> 110 1 111 111 1 0 6 1 <> <> <> <>
  112 2 25.128598 -18.722748 -10.313221 202 " " K "A" 2 0.50000 0.50000 "LYS " " C  " "    " 6 0 A0A0A0  "C53"  0 1 7 <> 24.2 1 -0.031 39.725 1.894 -44.801 0 0 0 0 0 -3.212 4.607 0.5 1.875 2.112 0.5 0.135 -4.3349948 -0.29965508 4.704073 112 0 53 107 <> 111 1 112 112 0 0 6 1 <> <> <> <>
  113 15 24.053355 -18.214573 -10.473066 202 " " K "A" 75 -0.50000 -0.50000 "LYS " " O  " "    " 8 0 FF5757  "O54"  0 1 7 <> 23.15 1 0.037 -50.464 -0.231 39.195 0 0 -0.032 0 0 -11.494 2.951 -0.5 1.48 1.678 -0.5 23.765 0.22543477 4.1102619 2.9985526 113 0 54 108 <> 112 1 113 113 0 0 6 1 <> <> <> <>
  114 3 26.275306 -19.933678 -8.360710 202 " " K "A" 2 -0.12000 -0.12000 "LYS " " CB " "    " 6 0 A0A0A0  "C55"  0 1 7 <> 25.12 1 0.114 -9.097 -0.384 9.937 0 0 0 0 0 0.571 3.868 -0.12 1.75 1.975 -0.12 0.499 -13.625923 -0.58708245 -7.7431073 114 0 55 109 <> 113 1 114 114 2 0 6 1 <> <> <> <>
  115 3 24.966443 -20.492859 -7.745821 202 " " K "A" 2 -0.12000 -0.12000 "LYS " " CG " "    " 6 0 A0A0A0  "C56"  0 1 7 <> 32.84 1 0.17 -8.242 0.219 9.422 0 0 0 0 0 1.567 4.27 -0.12 1.75 1.975 -0.12 0 2.4601293 -5.1303344 0.89765459 115 0 56 110 <> 114 1 115 115 2 0 6 1 <> <> <> <>
  116 3 25.235973 -21.499804 -6.609220 202 " " K "A" 2 -0.12000 -0.12000 "LYS " " CD " "    " 6 0 A0A0A0  "C57"  0 1 7 <> 36.73 1 0.641 -8.048 -0.331 9.938 0 0 0 0 0 2.199 3.381 -0.12 1.75 1.975 -0.12 1.247 6.7148037 2.8106668 4.6658421 116 0 57 111 <> 115 1 116 116 2 0 6 1 <> <> <> <>
  117 3 23.925044 -21.887976 -5.951916 202 " " K "A" 2 0.19000 0.19000 "LYS " " CE " "    " 6 0 A0A0A0  "C58"  0 1 7 <> 41.88 1 0.676 11.671 -0.295 -14.876 0 0 0 0 0 -2.822 3.333 0.19 1.75 1.975 0.19 2.868 1.6385845 -0.97629017 -3.258044 117 0 58 112 <> 116 1 117 117 2 0 6 1 <> <> <> <>
  118 32 23.091825 -20.835886 -5.346181 202 " " K "A" 38 -0.30000 -0.30000 "LYS " " NZ " "    " 7 1 2F2FFF  "N59"  0 1 7 <> 44.54 1 0.567 3.516 0.169 -3.338 0 0 -1.126 0 0 -0.211 3.178 -0.3 1.625 2.1 -0.3 33.462 -1.5679291 -0.34924605 3.2387779 118 0 59 113 <> 117 1 118 118 3 0 6 1 <> <> <> <>
  119 25 25.321344 -17.684591 -8.201012 202 " " K "A" 38 -0.50000 -0.50000 "LYS " " N  " "    " 7 0 2F2FFF  "N51"  0 1 7 <> 22.39 1 1.024 -48.978 1.561 40.846 0 0 -0.123 0 0 -5.669 5.827 -0.5 1.625 1.92 -0.5 0 -1.348947 7.4029236 -2.9385781 119 0 51 114 <> 118 1 119 119 1 0 6 1 <> <> <> <>
  120 43 24.318515 -17.667847 -8.319973 202 " " K "A" 21 0.30000 0.30000 "LYS " " H  " "    " 1 0 FFFFFF  "H119"  0 1 7 <> <> <> 0.036 16.775 -0.022 -25.669 0 0 0 0 0 -8.879 5.618 0.3 0.25 0.996 0.3 0 -2.3821802 -0.938447 4.5973887 120 0 <> 115 <> 119 1 120 120 0 0 6 1 <> <> <> <>
  121 41 26.882934 -18.031006 -9.407382 202 " " K "A" 21 0.06000 0.06000 "LYS " " HA " "    " 1 0 FFFFFF  "H120"  0 1 7 <> <> <> 0.042 4.979 0.015 -5.207 0 0 0 0 0 -0.171 3.276 0.06 1.25 1.425 0.06 12.708 -14.083672 13.068956 -15.510376 121 0 <> 116 <> 120 1 121 121 0 0 6 1 <> <> <> <>
  122 41 27.050437 -19.861929 -7.597740 202 " " K "A" 21 0.06000 0.06000 "LYS " " HB2" "    " 1 0 FFFFFF  "H121"  0 1 7 <> <> <> 0.038 4.901 -0.137 -4.876 0 0 0 0 0 -0.074 2.807 0.06 1.25 1.425 0.06 7.854 -4.6508908 3.1312075 -17.210918 122 0 <> 117 <> 121 1 122 122 0 0 6 1 <> <> <> <>
  123 41 26.748948 -20.678045 -9.000772 202 " " K "A" 21 0.06000 0.06000 "LYS " " HB3" "    " 1 0 FFFFFF  "H122"  0 1 7 <> <> <> 0.043 4.387 -0.066 -4.612 0 0 0 0 0 -0.248 2.566 0.06 1.25 1.425 0.06 16.149 -0.35793945 10.402783 -10.705718 123 0 <> 118 <> 122 1 123 123 0 0 6 1 <> <> <> <>
  124 41 24.392154 -21.008648 -8.515399 202 " " K "A" 21 0.06000 0.06000 "LYS " " HG3" "    " 1 0 FFFFFF  "H123"  0 1 7 <> <> <> 0.047 4.964 0.109 -4.963 0 0 0 0 0 0.156 3.726 0.06 1.25 1.425 0.06 0.971 -12.560483 -11.639703 16.469404 124 0 <> 119 <> 123 1 124 124 0 0 6 1 <> <> <> <>
  125 41 24.441714 -19.675543 -7.251097 202 " " K "A" 21 0.06000 0.06000 "LYS " " HG2" "    " 1 0 FFFFFF  "H124"  0 1 7 <> <> <> 0.063 5.844 0.199 -5.33 0 0 0 0 0 0.776 4.257 0.06 1.25 1.425 0.06 0.794 -4.5627832 -13.569461 7.3908281 125 0 <> 120 <> 124 1 125 125 0 0 6 1 <> <> <> <>
  126 41 25.894902 -21.251623 -5.777163 202 " " K "A" 21 0.06000 0.06000 "LYS " " HD3" "    " 1 0 FFFFFF  "H125"  0 1 7 <> <> <> 0.07 4.837 -0.047 -4.83 0 0 0 0 0 0.03 2.439 0.06 1.25 1.425 0.06 18.179 -5.9618936 -3.7827475 16.671528 126 0 <> 121 <> 125 1 126 126 0 0 6 1 <> <> <> <>
  127 41 25.610541 -22.474152 -6.922977 202 " " K "A" 21 0.06000 0.06000 "LYS " " HD2" "    " 1 0 FFFFFF  "H126"  0 1 7 <> <> <> 0.055 4.687 -0.056 -4.65 0 0 0 0 0 0.036 2.394 0.06 1.25 1.425 0.06 19.679 2.4041729 0.69493347 6.090116 127 0 <> 122 <> 126 1 127 127 0 0 6 1 <> <> <> <>
  128 41 24.219987 -22.600950 -5.181994 202 " " K "A" 21 0.06000 0.06000 "LYS " " HE2" "    " 1 0 FFFFFF  "H127"  0 1 7 <> <> <> 0.021 4.533 -0.122 -5.331 0 0 0 0 0 -0.899 2.813 0.06 1.25 1.425 0.06 7.854 -1.1339682 9.4413872 7.451251 128 0 <> 123 <> 127 1 128 128 0 0 6 1 <> <> <> <>
  129 41 23.337548 -22.415104 -6.703637 202 " " K "A" 21 0.06000 0.06000 "LYS " " HE3" "    " 1 0 FFFFFF  "H128"  0 1 7 <> <> <> 0.031 4.132 -0.087 -5.177 0 0 0 0 0 -1.101 2.267 0.06 1.25 1.425 0.06 26.209 3.2955382 -5.8602171 -1.1282765 129 0 <> 124 <> 128 1 129 129 0 0 6 1 <> <> <> <>
  130 44 22.168653 -20.969904 -5.733342 202 " " K "A" 21 0.33000 0.33000 "LYS " " HZ1" "    " 1 0 FFFFFF  "H129"  0 1 7 <> <> <> 0 -4.36 -0.013 -0.286 0 0 0 0 0 -4.658 2.746 0.33 0.25 0.996 0.33 0 9.4436636 -0.22730362 -23.060162 130 0 <> 125 <> 129 1 130 130 0 0 6 1 <> <> <> <>
  131 44 22.979665 -20.972691 -4.351795 202 " " K "A" 21 0.33000 0.33000 "LYS " " HZ2" "    " 1 0 FFFFFF  "H130"  0 1 7 <> <> <> 0 -4.646 -0.007 0.44 0 0 0 0 0 -4.213 3.012 0.33 0.25 0.996 0.33 0 -5.8797054 -18.103649 0.309856 131 0 <> 126 <> 130 1 131 131 0 0 6 1 <> <> <> <>
  132 44 23.409621 -19.889246 -5.497766 202 " " K "A" 21 0.33000 0.33000 "LYS " " HZ3" "    " 1 0 FFFFFF  "H131"  0 1 7 <> <> <> 0 -3.423 -0.003 -0.317 0 0 0 0 0 -3.742 2.218 0.33 0.25 0.996 0.33 0 2.6707721 2.2102454 28.108833 132 0 <> 127 <> 131 1 132 132 0 0 6 1 <> <> <> <>
  133 3 26.176746 -20.292021 -13.486856 203 " " D "A" 2 -0.22000 -0.22000 "ASP " " CB " "    " 6 0 A0A0A0  "C64"  0 1 7 <> 22.03 1 -0.191 -20.398 -0.38 17.156 0 -0.699 0 0 0 -4.514 3.97 -0.22 1.75 1.975 -0.22 0.623 2.3314595 3.1505206 -0.95446372 133 0 64 128 <> 132 1 133 133 2 0 7 1 <> <> <> <>
  134 2 27.012334 -21.444851 -12.906455 203 " " D "A" 2 0.70000 0.70000 "ASP " " CG " "    " 6 0 A0A0A0  "C65"  0 1 7 <> 26.35 1 -1.27 -8.942 -0.45 11.253 0 0 0 0 0 0.591 3.617 0.7 1.875 2.112 0.7 9.839 -5.7112112 5.6679482 -2.3109055 134 0 65 129 <> 133 1 134 134 0 0 7 1 <> <> <> <>
  135 15 27.788404 -21.158251 -11.959932 203 " " D "A" 75 -0.80000 -0.80000 "ASP " " OD1" "    " 8 0 FF5757  "O66"  0 1 7 <> 29.34 1 0.091 7.008 0.179 -21.474 0 0 -0.629 0 0 -14.825 2.98 -0.8 1.48 1.678 -0.8 16.364 1.4198065 3.1118925 0.93714094 135 0 66 130 <> 134 1 135 135 0 0 7 1 <> <> <> <>
  136 18 26.874091 -22.576784 -13.421548 203 " " D "A" 75 -0.80000 -0.80000 "ASP " " OD2" "    " 8 -1 FF5757  "O67"  0 1 7 <> 30.37 1 0.08 6.646 -0.679 -21.034 0 0 -0.135 0 0 -15.122 2.853 -0.8 1.48 1.678 -0.8 19.178 8.7754812 -2.974 3.5521538 136 0 67 131 <> 135 1 136 136 0 0 7 1 <> <> <> <>
  137 25 25.661113 -19.438168 -11.322622 203 " " D "A" 38 -0.50000 -0.50000 "ASP " " N  " "    " 7 0 2F2FFF  "N60"  0 1 7 <> 22.54 1 -0.807 -41.632 2.257 38.416 0 0 -0.127 0 0 -1.894 5.397 -0.5 1.625 1.92 -0.5 0 4.2501636 5.1691093 -2.7338991 137 0 60 132 <> 136 1 137 137 1 0 7 1 <> <> <> <>
  138 3 25.037864 -19.710016 -12.596258 203 " " D "A" 2 0.14000 0.14000 "ASP " " CA " "    " 6 0 A0A0A0  "C61"  0 1 -1105 FF1E00  22.76 1 -0.719 10.331 0.259 -5.461 0 -0.486 0 0 0 3.923 4.478 0.14 1.75 1.975 0.14 0 -0.45566526 -5.1936316 -0.039247099 138 0 61 133 <> 137 1 138 138 1 0 7 1 <> <> <> <>
  139 2 23.833230 -20.671967 -12.442299 203 " " D "A" 2 0.50000 0.50000 "ASP " " C  " "    " 6 0 A0A0A0  "C62"  0 1 7 <> 21.25 1 -0.317 32.413 1.846 -46.182 0 0 0 0 0 -12.241 4.326 0.5 1.875 2.112 0.5 2.291 -1.2583183 4.9840679 6.6187205 139 0 62 134 <> 138 1 139 139 0 0 7 1 <> <> <> <>
  140 15 23.922792 -21.494749 -11.509274 203 " " D "A" 75 -0.50000 -0.50000 "ASP " " O  " "    " 8 0 FF5757  "O63"  0 1 7 <> 21.94 1 0.018 -52.823 2.521 42.575 0 0 -0.023 0 0 -7.731 3.235 -0.5 1.48 1.678 -0.5 12.299 -3.7040827 0.43539324 -0.77263319 140 0 63 135 <> 139 1 140 140 0 0 7 1 <> <> <> <>
  141 43 26.610215 -19.743870 -11.161831 203 " " D "A" 21 0.30000 0.30000 "ASP " " H  " "    " 1 0 FFFFFF  "H140"  0 1 7 <> <> <> 0.032 15.405 -0.024 -25.286 0 0 0 0 0 -9.872 5.729 0.3 0.25 0.996 0.3 0 -1.6599721 -8.6263819 5.9235539 141 0 <> 136 <> 140 1 141 141 0 0 7 1 <> <> <> <>
  142 41 24.777469 -18.771156 -13.084969 203 " " D "A" 21 0.06000 0.06000 "ASP " " HA " "    " 1 0 FFFFFF  "H141"  0 1 7 <> <> <> 0.085 3.216 1.128 -4.491 0 0 0 0 0 -0.062 3.032 0.06 1.25 1.425 0.06 7.854 -10.212999 -5.8782482 3.8444455 142 0 <> 137 <> 141 1 142 142 0 0 7 1 <> <> <> <>
  143 41 26.751142 -19.384178 -13.671216 203 " " D "A" 21 0.06000 0.06000 "ASP " " HB3" "    " 1 0 FFFFFF  "H142"  0 1 7 <> <> <> 0.053 3.797 0.505 -4.28 0 0 0 0 0 0.075 2.674 0.06 1.25 1.425 0.06 15.443 4.0234833 3.4225769 5.6569095 143 0 <> 138 <> 142 1 143 143 0 0 7 1 <> <> <> <>
  144 41 25.792037 -20.507053 -14.483783 203 " " D "A" 21 0.06000 0.06000 "ASP " " HB2" "    " 1 0 FFFFFF  "H143"  0 1 7 <> <> <> 0.04 4.56 -0.037 -4.766 0 0 0 0 0 -0.204 3.549 0.06 1.25 1.425 0.06 4.059 -30.588091 7.2563677 10.863356 144 0 <> 139 <> 143 1 144 144 0 0 7 1 <> <> <> <>
  145 25 22.782897 -20.436033 -13.223376 204 " " Y "A" 38 -0.50000 -0.50000 "TYR " " N  " "    " 7 0 2F2FFF  "N68"  0 1 7 <> 19.16 1 0.452 -40.731 0.532 38.817 0 0 -0.121 0 0 -1.052 4.748 -0.5 1.625 1.92 -0.5 0 3.2150769 -1.422402 -0.60798168 145 0 68 140 <> 144 1 145 145 1 0 8 1 <> <> <> <>
  146 3 21.517341 -21.157288 -13.176601 204 " " Y "A" 2 0.14000 0.14000 "TYR " " CA " "    " 6 0 A0A0A0  "C69"  0 1 -1105 FF1E00  18.43 1 0.306 11.643 -0.147 -8.61 0 -0.554 0 0 0 2.638 5.27 0.14 1.75 1.975 0.14 0 -5.9586196 -1.765787 -4.7382073 146 0 69 141 <> 145 1 146 146 1 0 8 1 <> <> <> <>
  147 2 21.686357 -22.255041 -14.279932 204 " " Y "A" 2 0.50000 0.50000 "TYR " " C  " "    " 6 0 A0A0A0  "C70"  0 1 7 <> 21.04 1 0.349 33.66 5.994 -48.478 0 0 0 0 0 -8.474 5.01 0.5 1.875 2.112 0.5 0 1.2188381 -4.9369302 -0.73868304 147 0 70 142 <> 146 1 147 147 0 0 8 1 <> <> <> <>
  148 15 22.128186 -22.064537 -15.411264 204 " " Y "A" 75 -0.50000 -0.50000 "TYR " " O  " "    " 8 0 FF5757  "O71"  0 1 7 <> 21.57 1 0.036 -50.009 0.087 42.285 0 0 0 0 0 -7.601 3.275 -0.5 1.48 1.678 -0.5 13.758 2.2326062 -0.76681268 0.99156475 148 0 71 143 <> 147 1 148 148 0 0 8 1 <> <> <> <>
  149 3 20.386605 -20.228771 -13.473180 204 " " Y "A" 2 -0.00500 -0.00500 "TYR " " CB " "    " 6 0 A0A0A0  "C72"  0 1 7 <> 17.05 1 0.14 -0.457 -0.825 0.611 0 -0.868 0 -0.134 0 -1.534 5.581 -0.005 1.75 1.975 -0.005 0 1.5866168 3.7550733 -0.98801732 149 0 72 144 <> 148 1 149 149 2 0 8 1 <> <> <> <>
  150 2 19.057861 -20.945526 -13.628641 204 " " Y "A" 2 -0.11500 -0.11500 "TYR " " CG " "    " 6 0 A0A0A0  "C73"  0 1 7 <> 14.83 1 -0.204 -8.757 1.782 11.342 0 -0.494 0 -0.134 0 3.534 6.506 -0.115 1.775 2.002 -0.115 0 4.2678914 -0.42682317 -7.0361896 150 0 73 145 <> 149 1 150 150 0 0 8 1 <> <> <> <>
  151 2 18.262967 -21.139845 -12.471640 204 " " Y "A" 2 -0.11500 -0.11500 "TYR " " CD1" "    " 6 0 A0A0A0  "C74"  0 1 7 <> 12.96 1 0.099 -10.187 0.022 12.471 0 -0.593 0 -0.134 0 1.677 6.769 -0.115 1.775 2.002 -0.115 0.127 -2.5100946 -5.8431902 -6.4320912 151 0 74 146 <> 150 1 151 151 1 0 8 1 <> <> <> <>
  152 2 18.569638 -21.257650 -14.885507 204 " " Y "A" 2 -0.11500 -0.11500 "TYR " " CD2" "    " 6 0 A0A0A0  "C75"  0 1 7 <> 15.24 1 0.148 -11.232 0.771 11.543 0 -0.568 0 -0.134 0 0.528 5.367 -0.115 1.775 2.002 -0.115 0 -3.5096099 0.55592477 3.9529672 152 0 75 147 <> 151 1 152 152 1 0 8 1 <> <> <> <>
  153 2 17.059127 -21.878441 -12.589955 204 " " Y "A" 2 -0.11500 -0.11500 "TYR " " CE1" "    " 6 0 A0A0A0  "C76"  0 1 7 <> 16.87 1 0.139 -11.117 -0.393 13.196 0 -0.945 0 -0.134 0 0.747 6.973 -0.115 1.775 2.002 -0.115 0 -0.94202971 3.287704 1.1463087 153 0 76 148 <> 152 1 153 153 1 0 8 1 <> <> <> <>
  154 2 17.295598 -21.916948 -15.022826 204 " " Y "A" 2 -0.11500 -0.11500 "TYR " " CE2" "    " 6 0 A0A0A0  "C77"  0 1 7 <> 14.28 1 0.163 -12.952 0.049 12.434 0 -0.812 0 -0.134 0 -1.252 5.349 -0.115 1.775 2.002 -0.115 0 2.0228438 0.92902249 1.0683266 154 0 77 149 <> 153 1 154 154 1 0 8 1 <> <> <> <>
  155 2 16.553357 -22.266653 -13.846547 204 " " Y "A" 2 0.15000 0.15000 "TYR " " CZ " "    " 6 0 A0A0A0  "C78"  0 1 7 <> 15.01 1 0.235 13.182 -0.302 -17.531 0 -1.044 0 -0.134 0 -5.595 6.458 0.15 1.775 2.002 0.15 0 4.8205457 1.7092339 2.631917 155 0 78 150 <> 154 1 155 155 0 0 8 1 <> <> <> <>
  156 16 15.282565 -22.741718 -13.920102 204 " " Y "A" 75 -0.58500 -0.58500 "TYR " " OH " "    " 8 0 FF5757  "O79"  0 1 7 <> 17.01 1 0.13 -49.718 0.976 58.051 0 0 -0.153 -0.134 0 9.152 5.172 -0.585 1.535 1.739 -0.585 5.737 -5.3130584 -8.5262308 -1.9789126 156 0 79 151 <> 155 1 156 156 1 0 8 1 <> <> <> <>
  157 43 22.940652 -19.819586 -14.007725 204 " " Y "A" 21 0.30000 0.30000 "TYR " " H  " "    " 1 0 FFFFFF  "H156"  0 1 7 <> <> <> 0.032 13.837 -0.017 -24.777 0 0 0 0 0 -10.925 4.256 0.3 0.25 0.996 0.3 0 -14.567193 6.4262447 1.9840345 157 0 <> 152 <> 156 1 157 157 0 0 8 1 <> <> <> <>
  158 41 21.405353 -21.590366 -12.182619 204 " " Y "A" 21 0.06000 0.06000 "TYR " " HA " "    " 1 0 FFFFFF  "H157"  0 1 7 <> <> <> 0.052 4.624 0.139 -5.919 0 0 0 0 0 -1.104 4.133 0.06 1.25 1.425 0.06 9.972 -8.0665007 14.632488 2.1690376 158 0 <> 153 <> 157 1 158 158 0 0 8 1 <> <> <> <>
  159 41 20.543613 -19.934946 -14.511022 204 " " Y "A" 21 0.06000 0.06000 "TYR " " HB3" "    " 1 0 FFFFFF  "H158"  0 1 7 <> <> <> 0.02 5.288 -0.16 -5.619 0 0 0 0 0 -0.471 4.064 0.06 1.25 1.425 0.06 4.501 25.995621 -11.527964 -1.6221337 159 0 <> 154 <> 158 1 159 159 0 0 8 1 <> <> <> <>
  160 41 20.313228 -19.338617 -12.848414 204 " " Y "A" 21 0.06000 0.06000 "TYR " " HB2" "    " 1 0 FFFFFF  "H159"  0 1 7 <> <> <> 0.017 5.279 -0.359 -5.926 0 0 0 0 0 -0.989 4.29 0.06 1.25 1.425 0.06 0.088 13.813385 -2.458631 9.3010979 160 0 <> 155 <> 159 1 160 160 0 0 8 1 <> <> <> <>
  161 41 18.714006 -20.755232 -11.568848 204 " " Y "A" 21 0.11500 0.11500 "TYR " " HD1" "    " 1 0 FFFFFF  "H160"  0 1 7 <> <> <> 0.007 9.619 -0.379 -12.52 0 0 0 0 0 -3.273 5.526 0.115 1.21 1.381 0.115 7.704 -2.5844402 -1.785918 -8.1234636 161 0 <> 156 <> 160 1 161 161 0 0 8 1 <> <> <> <>
  162 41 19.098830 -20.969713 -15.781860 204 " " Y "A" 21 0.11500 0.11500 "TYR " " HD2" "    " 1 0 FFFFFF  "H161"  0 1 7 <> <> <> 0.007 10.97 -0.325 -10.882 0 0 0 0 0 -0.229 3.217 0.115 1.21 1.381 0.115 7.191 11.256993 4.1306696 13.819213 162 0 <> 157 <> 161 1 162 162 0 0 8 1 <> <> <> <>
  163 41 16.408757 -21.963799 -11.731974 204 " " Y "A" 21 0.11500 0.11500 "TYR " " HE1" "    " 1 0 FFFFFF  "H162"  0 1 7 <> <> <> 0.002 8.848 -0.46 -12.082 0 0 0 0 0 -3.693 6.201 0.115 1.21 1.381 0.115 1.284 0.62918299 0.56511724 2.0664504 163 0 <> 158 <> 162 1 163 163 0 0 8 1 <> <> <> <>
  164 41 16.820501 -21.986048 -15.990249 204 " " Y "A" 21 0.11500 0.11500 "TYR " " HE2" "    " 1 0 FFFFFF  "H163"  0 1 7 <> <> <> 0.001 12.949 -0.331 -11.022 0 0 0 0 0 1.598 3.292 0.115 1.21 1.381 0.115 7.533 11.379433 -19.492424 -2.0680439 164 0 <> 159 <> 163 1 164 164 0 0 8 1 <> <> <> <>
  165 42 14.975084 -23.160545 -13.130759 204 " " Y "A" 21 0.43500 0.43500 "TYR " " HH " "    " 1 0 FFFFFF  "H164"  0 1 7 <> <> <> 0.106 39.143 -0.019 -41.782 0 0 0 0 0 -2.553 3.983 0.435 0.25 0.996 0.435 0 -8.4890528 23.754093 13.91192 165 0 <> 160 <> 164 1 165 165 0 0 8 1 <> <> <> <>
  166 25 21.032291 -23.426081 -13.908142 205 " " K "A" 38 -0.50000 -0.50000 "LYS " " N  " "    " 7 0 2F2FFF  "N80"  0 1 7 <> 21.02 1 0.996 -35.535 0.27 42.264 0 0 -0.124 0 0 7.871 5.253 -0.5 1.625 1.92 -0.5 2.3 2.4382901 7.2087626 4.3142309 166 0 80 161 <> 165 1 166 166 1 0 9 1 <> <> <> <>
  167 3 20.504735 -24.394331 -14.836921 205 " " K "A" 2 0.14000 0.14000 "LYS " " CA " "    " 6 0 A0A0A0  "C81"  0 1 -1105 FF1E00  24.03 1 1.132 10.616 0.284 -7.687 0 0 0 0 0 4.345 5.135 0.14 1.75 1.975 0.14 0 7.3694363 -2.6715157 -0.91749024 167 0 81 162 <> 166 1 167 167 1 0 9 1 <> <> <> <>
  168 2 19.380008 -25.132752 -14.036737 205 " " K "A" 2 0.50000 0.50000 "LYS " " C  " "    " 6 0 A0A0A0  "C82"  0 1 7 <> 21.83 1 0.201 43.027 1.54 -50.365 0 0 0 0 0 -5.598 5.645 0.5 1.875 2.112 0.5 0 12.405644 -1.6677017 4.8152456 168 0 82 163 <> 167 1 168 168 0 0 9 1 <> <> <> <>
  169 15 19.392545 -25.128758 -12.771885 205 " " K "A" 75 -0.50000 -0.50000 "LYS " " O  " "    " 8 0 FF5757  "O83"  0 1 7 <> 19.59 1 0.021 -54.963 1.654 48.617 0 0 -0.409 0 0 -5.08 4.741 -0.5 1.48 1.678 -0.5 2.606 -5.9908748 -8.5390453 0.7599079 169 0 83 164 <> 168 1 169 169 0 0 9 1 <> <> <> <>
  170 3 21.656295 -25.309328 -15.267078 205 " " K "A" 2 -0.12000 -0.12000 "LYS " " CB " "    " 6 0 A0A0A0  "C84"  0 1 7 <> 25.37 1 1.266 -7.664 -0.329 10.333 0 0 0 0 0 3.606 3.932 -0.12 1.75 1.975 -0.12 0.748 3.6251731 -0.59460253 3.0305784 170 0 84 165 <> 169 1 170 170 2 0 9 1 <> <> <> <>
  171 3 22.417770 -26.036921 -14.070706 205 " " K "A" 2 -0.12000 -0.12000 "LYS " " CG " "    " 6 0 A0A0A0  "C85"  0 1 7 <> 35.37 1 0.562 -7.578 0.145 9.426 0 0 0 0 0 2.556 3.901 -0.12 1.75 1.975 -0.12 0 2.9922061 3.9641249 -1.7136703 171 0 85 166 <> 170 1 171 171 2 0 9 1 <> <> <> <>
  172 3 23.500652 -27.073635 -14.492168 205 " " K "A" 2 -0.12000 -0.12000 "LYS " " CD " "    " 6 0 A0A0A0  "C86"  0 1 7 <> 44.92 1 0.933 -7.971 -0.255 9.877 0 0 0 0 0 2.584 3.536 -0.12 1.75 1.975 -0.12 1.122 2.0593588 2.9468873 0.57696402 172 0 86 167 <> 171 1 172 172 2 0 9 1 <> <> <> <>
  173 3 24.300441 -27.678658 -13.329624 205 " " K "A" 2 0.19000 0.19000 "LYS " " CE " "    " 6 0 A0A0A0  "C87"  0 1 7 <> 49.3 1 0.697 11.896 -0.279 -14.415 0 0 0 0 0 -2.102 3.395 0.19 1.75 1.975 0.19 0.623 0.89151019 2.0731034 3.425384 173 0 87 168 <> 172 1 173 173 2 0 9 1 <> <> <> <>
  174 32 25.298553 -28.627533 -13.814162 205 " " K "A" 38 -0.30000 -0.30000 "LYS " " NZ " "    " 7 1 2F2FFF  "N88"  0 1 7 <> 51.05 1 0.601 1.864 -0.39 -2.693 0 0 -0.002 0 0 -0.621 3.018 -0.3 1.625 2.1 -0.3 28.748 0.30986935 8.9017525 -1.1191288 174 0 88 169 <> 173 1 174 174 3 0 9 1 <> <> <> <>
  175 43 20.673343 -23.504894 -12.967374 205 " " K "A" 21 0.30000 0.30000 "LYS " " H  " "    " 1 0 FFFFFF  "H174"  0 1 7 <> <> <> 0.031 12.997 -0.02 -27.644 0 0 0 0 0 -14.636 4.877 0.3 0.25 0.996 0.3 0 -0.95907372 4.22925 2.7683959 175 0 <> 170 <> 174 1 175 175 0 0 9 1 <> <> <> <>
  176 41 20.041597 -23.943298 -15.714515 205 " " K "A" 21 0.06000 0.06000 "LYS " " HA " "    " 1 0 FFFFFF  "H175"  0 1 7 <> <> <> 0.02 4.129 2.386 -5.348 0 0 0 0 0 1.187 4.209 0.06 1.25 1.425 0.06 0 8.6589384 1.0820144 0.33107463 176 0 <> 171 <> 175 1 176 176 0 0 9 1 <> <> <> <>
  177 41 22.389922 -24.707087 -15.802988 205 " " K "A" 21 0.06000 0.06000 "LYS " " HB3" "    " 1 0 FFFFFF  "H176"  0 1 7 <> <> <> 0.121 4.624 -0.103 -5 0 0 0 0 0 -0.358 2.757 0.06 1.25 1.425 0.06 16.414 -2.0589828 7.8533583 4.7428684 177 0 <> 172 <> 176 1 177 177 0 0 9 1 <> <> <> <>
  178 41 21.336797 -26.054493 -15.995603 205 " " K "A" 21 0.06000 0.06000 "LYS " " HB2" "    " 1 0 FFFFFF  "H177"  0 1 7 <> <> <> 0.099 4.469 -0.083 -4.704 0 0 0 0 0 -0.22 2.857 0.06 1.25 1.425 0.06 6.883 10.050308 2.6183174 -3.0735164 178 0 <> 173 <> 177 1 178 178 0 0 9 1 <> <> <> <>
  179 41 21.649861 -26.426508 -13.402399 205 " " K "A" 21 0.06000 0.06000 "LYS " " HG2" "    " 1 0 FFFFFF  "H178"  0 1 7 <> <> <> 0.124 5.178 0.676 -5.2 0 0 0 0 0 0.779 3.937 0.06 1.25 1.425 0.06 0 13.66285 -17.811598 -2.1466806 179 0 <> 174 <> 178 1 179 179 0 0 9 1 <> <> <> <>
  180 41 22.893254 -25.230551 -13.512332 205 " " K "A" 21 0.06000 0.06000 "LYS " " HG3" "    " 1 0 FFFFFF  "H179"  0 1 7 <> <> <> 0.125 5 -0.129 -4.999 0 0 0 0 0 -0.003 2.609 0.06 1.25 1.425 0.06 17.12 1.3817164 -0.10773245 5.5380669 180 0 <> 175 <> 179 1 180 180 0 0 9 1 <> <> <> <>
  181 41 24.212995 -26.528977 -15.111856 205 " " K "A" 21 0.06000 0.06000 "LYS " " HD3" "    " 1 0 FFFFFF  "H180"  0 1 7 <> <> <> 0.057 4.689 -0.087 -4.652 0 0 0 0 0 0.008 2.375 0.06 1.25 1.425 0.06 20.209 24.976852 -12.210011 13.599331 181 0 <> 176 <> 180 1 181 181 0 0 9 1 <> <> <> <>
  182 41 23.064967 -27.981880 -14.908537 205 " " K "A" 21 0.06000 0.06000 "LYS " " HD2" "    " 1 0 FFFFFF  "H181"  0 1 7 <> <> <> 0.068 4.854 -0.041 -4.771 0 0 0 0 0 0.111 2.911 0.06 1.25 1.425 0.06 8.119 -1.0986341 1.9919574 5.9644432 182 0 <> 177 <> 181 1 182 182 0 0 9 1 <> <> <> <>
  183 41 23.617768 -28.167946 -12.634888 205 " " K "A" 21 0.06000 0.06000 "LYS " " HE2" "    " 1 0 FFFFFF  "H182"  0 1 7 <> <> <> 0.013 4.201 -0.11 -5.072 0 0 0 0 0 -0.968 2.285 0.06 1.25 1.425 0.06 24.533 -16.882849 -3.8118889 -18.185019 183 0 <> 178 <> 182 1 183 183 0 0 9 1 <> <> <> <>
  184 41 24.854882 -27.012861 -12.668255 205 " " K "A" 21 0.06000 0.06000 "LYS " " HE3" "    " 1 0 FFFFFF  "H183"  0 1 7 <> <> <> 0.013 4.456 1.155 -5.105 0 0 0 0 0 0.52 3.207 0.06 1.25 1.425 0.06 0.353 -8.1617575 20.174471 -7.2076011 184 0 <> 179 <> 183 1 184 184 0 0 9 1 <> <> <> <>
  185 44 25.883844 -28.161818 -14.492866 205 " " K "A" 21 0.33000 0.33000 "LYS " " HZ1" "    " 1 0 FFFFFF  "H184"  0 1 7 <> <> <> 0 -1.993 -0.002 -1.242 0 0 0 0 0 -3.237 2.316 0.33 0.25 0.996 0.33 0 7.4496121 37.483467 24.65024 185 0 <> 180 <> 184 1 185 185 0 0 9 1 <> <> <> <>
  186 44 25.896827 -28.864634 -13.035734 205 " " K "A" 21 0.33000 0.33000 "LYS " " HZ2" "    " 1 0 FFFFFF  "H185"  0 1 7 <> <> <> 0 -2.042 -0.002 -1.33 0 0 0 0 0 -3.375 2.162 0.33 0.25 0.996 0.33 0 -11.511845 14.345308 9.6247053 186 0 <> 181 <> 185 1 186 186 0 0 9 1 <> <> <> <>
  187 44 24.995587 -29.428555 -14.349582 205 " " K "A" 21 0.33000 0.33000 "LYS " " HZ3" "    " 1 0 FFFFFF  "H186"  0 1 7 <> <> <> 0 -2.372 -0.005 -0.816 0 0 0 0 0 -3.193 2.593 0.33 0.25 0.996 0.33 0 4.643332 -6.9603992 20.159536 187 0 <> 182 <> 186 1 187 187 0 0 9 1 <> <> <> <>
  188 15 18.221658 -28.027540 -13.093702 206 " " P "A" 75 -0.50000 -0.50000 "PRO " " O  " "    " 8 0 FF5757  "O92"  0 1 7 <> 18.02 1 0.024 -52.933 0.19 45.266 0 0 -0.009 0 0 -7.462 3.9 -0.5 1.48 1.678 -0.5 6.775 2.0190878 8.5477371 3.421783 188 0 92 183 <> 187 1 188 188 0 0 10 1 <> <> <> <>
  189 3 16.101491 -26.210178 -15.144880 206 " " P "A" 2 -0.12000 -0.12000 "PRO " " CB " "    " 6 0 A0A0A0  "C93"  0 1 7 <> 22.78 1 4.322 -9.233 -0.755 10.681 0 -0.85 0 0 0 4.166 4.591 -0.12 1.75 1.975 -0.12 0 3.1179032 -0.35906261 -4.052237 189 0 93 184 <> 188 1 189 189 2 0 10 1 <> <> <> <>
  190 3 16.968322 -26.731026 -16.377498 206 " " P "A" 2 -0.12000 -0.12000 "PRO " " CG " "    " 6 0 A0A0A0  "C94"  0 1 7 <> 23.99 1 1.7 -8.461 -0.825 11.054 0 -0.664 0 0 0 2.804 4.045 -0.12 1.75 1.975 -0.12 3.99 0.18681252 -0.22707604 -0.0063966159 190 0 94 185 <> 189 1 190 190 2 0 10 1 <> <> <> <>
  191 3 18.220756 -25.926189 -16.116508 206 " " P "A" 2 -0.05000 -0.05000 "PRO " " CD " "    " 6 0 A0A0A0  "C95"  0 1 7 <> 22.28 1 2.133 -3.243 0.494 4.549 0 -0.758 0 0 0 3.174 4.538 -0.05 1.75 1.975 -0.05 1.247 9.5077362 -2.0351517 1.9116023 191 0 95 186 <> 190 1 191 191 2 0 10 1 <> <> <> <>
  192 25 18.299369 -25.619946 -14.679040 206 " " P "A" 38 -0.14000 -0.14000 "PRO " " N  " "    " 7 0 2F2FFF  "N89"  0 1 7 <> 22.18 1 1.997 -12.867 -0.293 13.633 0 0 0 0 0 2.471 5.777 -0.14 1.625 1.92 -0.14 0 2.1043727 0.036322795 -0.65078264 192 0 89 187 <> 191 1 192 192 0 0 10 1 <> <> <> <>
  193 3 17.043679 -26.086699 -14.010799 206 " " P "A" 2 0.01000 0.01000 "PRO " " CA " "    " 6 0 A0A0A0  "C90"  0 1 -1105 FF1E00  21.44 1 1.009 0.923 -0.443 0.85 0 -0.856 0 0 0 1.482 5.658 0.01 1.75 1.975 0.01 0 1.4940913 -0.59874082 -8.386651 193 0 90 188 <> 192 1 193 193 1 0 10 1 <> <> <> <>
  194 2 17.165799 -27.374508 -13.265543 206 " " P "A" 2 0.50000 0.50000 "PRO " " C  " "    " 6 0 A0A0A0  "C91"  0 1 7 <> 20.45 1 -0.429 34.717 2.324 -50.414 0 0 0 0 0 -13.801 5.451 0.5 1.875 2.112 0.5 0 2.571986 -1.6214924 -1.466942 194 0 91 189 <> 193 1 194 194 0 0 10 1 <> <> <> <>
  195 41 16.532409 -25.341278 -13.401657 206 " " P "A" 21 0.06000 0.06000 "PRO " " HA " "    " 1 0 FFFFFF  "H194"  0 1 7 <> <> <> 0.141 4.975 -0.177 -5.62 0 0 0 0 0 -0.681 4.8 0.06 1.25 1.425 0.06 0 -6.1403852 8.8796396 -26.393356 195 0 <> 190 <> 194 1 195 195 0 0 10 1 <> <> <> <>
  196 41 15.646866 -25.248213 -15.381617 206 " " P "A" 21 0.06000 0.06000 "PRO " " HB3" "    " 1 0 FFFFFF  "H195"  0 1 7 <> <> <> 0.379 5.042 -0.282 -5.521 0 0 0 0 0 -0.381 3.048 0.06 1.25 1.425 0.06 15.179 22.092117 12.255453 10.768235 196 0 <> 191 <> 195 1 196 196 0 0 10 1 <> <> <> <>
  197 41 15.298718 -26.911404 -14.916978 206 " " P "A" 21 0.06000 0.06000 "PRO " " HB2" "    " 1 0 FFFFFF  "H196"  0 1 7 <> <> <> 0.317 4.511 0.176 -5.324 0 0 0 0 0 -0.319 4.163 0.06 1.25 1.425 0.06 0 -0.47646335 6.4232397 4.1552119 197 0 <> 192 <> 196 1 197 197 0 0 10 1 <> <> <> <>
  198 41 16.452516 -26.577364 -17.325355 206 " " P "A" 21 0.06000 0.06000 "PRO " " HG3" "    " 1 0 FFFFFF  "H197"  0 1 7 <> <> <> 0.319 6.259 -0.192 -5.709 0 0 0 0 0 0.676 3.078 0.06 1.25 1.425 0.06 8.472 17.869881 -8.2810097 -10.934843 198 0 <> 193 <> 197 1 198 198 0 0 10 1 <> <> <> <>
  199 41 17.170715 -27.797581 -16.279563 206 " " P "A" 21 0.06000 0.06000 "PRO " " HG2" "    " 1 0 FFFFFF  "H198"  0 1 7 <> <> <> 0.392 5.469 -0.231 -5.323 0 0 0 0 0 0.307 3.018 0.06 1.25 1.425 0.06 6.001 20.097155 4.3118019 8.277276 199 0 <> 194 <> 198 1 199 199 0 0 10 1 <> <> <> <>
  200 41 19.068727 -26.530869 -16.438081 206 " " P "A" 21 0.06000 0.06000 "PRO " " HD3" "    " 1 0 FFFFFF  "H199"  0 1 7 <> <> <> 0.318 5.425 1.55 -5.334 0 0 0 0 0 1.96 3.874 0.06 1.25 1.425 0.06 0 1.7864643 -13.852043 3.7713184 200 0 <> 195 <> 199 1 200 200 0 0 10 1 <> <> <> <>
  201 41 18.200965 -25.020289 -16.722352 206 " " P "A" 21 0.06000 0.06000 "PRO " " HD2" "    " 1 0 FFFFFF  "H200"  0 1 7 <> <> <> 0.364 5.369 0.829 -5.492 0 0 0 0 0 1.071 3.335 0.06 1.25 1.425 0.06 5.648 -17.837824 7.6378021 17.268564 201 0 <> 196 <> 200 1 201 201 0 0 10 1 <> <> <> <>
  202 16 14.763608 -30.033156 -9.946302 207 " " S "A" 75 -0.68300 -0.68300 "SER " " OG " "    " 8 0 FF5757  "O101"  0 1 7 <> 16.76 1 -1.071 -41.797 3.674 61.532 0 0 -0.114 0 -0.199 22.025 5.753 -0.683 1.56 1.766 -0.683 4.514 -0.66176605 -2.5622587 1.6813258 202 0 101 197 <> 201 1 202 202 1 0 11 1 <> <> <> <>
  203 25 16.034696 -27.872084 -12.701769 207 " " S "A" 38 -0.50000 -0.50000 "SER " " N  " "    " 7 0 2F2FFF  "N96"  0 1 7 <> 18.4 1 0.493 -44.029 0.145 41.586 0 0 -0.14 0 -0.199 -2.145 5.565 -0.5 1.625 1.92 -0.5 1.955 -1.935987 -0.14910533 -4.4475422 203 0 96 198 <> 202 1 203 203 1 0 11 1 <> <> <> <>
  204 3 16.041770 -29.033588 -11.754628 207 " " S "A" 2 0.14000 0.14000 "SER " " CA " "    " 6 0 A0A0A0  "C97"  0 1 -1105 FF1E00  17.38 1 -0.552 12.557 -0.559 -9.674 0 -1.245 0 0 -0.199 0.327 5.742 0.14 1.75 1.975 0.14 0 -3.7476182 -10.339812 4.1049347 204 0 97 199 <> 203 1 204 204 1 0 11 1 <> <> <> <>
  205 2 16.248164 -30.382557 -12.452764 207 " " S "A" 2 0.50000 0.50000 "SER " " C  " "    " 6 0 A0A0A0  "C98"  0 1 7 <> 16.32 1 -1.197 35.286 1.426 -45.768 0 0 0 0 -0.199 -10.452 5.991 0.5 1.875 2.112 0.5 0 2.8685038 -3.7821615 0.57179403 205 0 98 200 <> 204 1 205 205 0 0 11 1 <> <> <> <>
  206 15 15.768494 -30.539650 -13.582363 207 " " S "A" 75 -0.50000 -0.50000 "SER " " O  " "    " 8 0 FF5757  "O99"  0 1 7 <> 14.77 1 0.103 -55.02 0.288 43.785 0 0 -0.145 0 -0.199 -11.189 4.756 -0.5 1.48 1.678 -0.5 2.189 0.30460632 2.1521611 0.58869326 206 0 99 201 <> 205 1 206 206 0 0 11 1 <> <> <> <>
  207 3 14.675533 -29.170759 -11.020266 207 " " S "A" 2 0.14500 0.14500 "SER " " CB " "    " 6 0 A0A0A0  "C100"  0 1 7 <> 16.38 1 -0.661 10.213 -0.983 -10.176 0 -2.182 0 0 -0.199 -3.988 5.862 0.145 1.75 1.975 0.145 0 -4.128603 6.0473237 2.5188911 207 0 100 202 <> 206 1 207 207 2 0 11 1 <> <> <> <>
  208 43 15.172117 -27.361393 -12.825258 207 " " S "A" 21 0.30000 0.30000 "SER " " H  " "    " 1 0 FFFFFF  "H207"  0 1 7 <> <> <> 0.01 22.129 -0.02 -26.373 0 0 0 0 -0.199 -4.455 4.902 0.3 0.25 0.996 0.3 0 -7.3325453 -10.352969 -8.9506721 208 0 <> 203 <> 207 1 208 208 0 0 11 1 <> <> <> <>
  209 41 16.866660 -28.745995 -11.102750 207 " " S "A" 21 0.06000 0.06000 "SER " " HA " "    " 1 0 FFFFFF  "H208"  0 1 7 <> <> <> 0.028 4.079 0.083 -5.199 0 0 0 0 -0.199 -1.209 3.752 0.06 1.25 1.425 0.06 7.942 -7.5171838 -16.664425 11.665247 209 0 <> 204 <> 208 1 209 209 0 0 11 1 <> <> <> <>
  210 41 13.842965 -29.377861 -11.692603 207 " " S "A" 21 0.06000 0.06000 "SER " " HB3" "    " 1 0 FFFFFF  "H209"  0 1 7 <> <> <> 0.013 4.871 -0.198 -5.742 0 0 0 0 -0.199 -1.255 4.831 0.06 1.25 1.425 0.06 2.294 -0.28494912 -39.189701 11.693569 210 0 <> 205 <> 209 1 210 210 0 0 11 1 <> <> <> <>
  211 41 14.610728 -28.191948 -10.545050 207 " " S "A" 21 0.06000 0.06000 "SER " " HB2" "    " 1 0 FFFFFF  "H210"  0 1 7 <> <> <> 0.016 5.117 -0.376 -5.901 0 0 0 0 -0.199 -1.344 4.134 0.06 1.25 1.425 0.06 0 -8.5163269 18.054609 -22.811047 211 0 <> 206 <> 210 1 211 211 0 0 11 1 <> <> <> <>
  212 42 14.064413 -30.656117 -10.073077 207 " " S "A" 21 0.41800 0.41800 "SER " " HG " "    " 1 0 FFFFFF  "H211"  0 1 7 <> <> <> 0.068 30.958 -0.009 -36.415 0 0 0 0 -0.199 -5.597 3.624 0.418 0.25 0.996 0.418 0 -12.131192 11.669209 -4.9944868 212 0 <> 207 <> 211 1 212 212 0 0 11 1 <> <> <> <>
  213 2 15.992568 -33.781658 -12.108468 208 " " G "A" 2 0.50000 0.50000 "GLY " " C  " "    " 6 0 A0A0A0  "C104"  0 1 7 <> 15.65 1 -0.167 27.806 -0.395 -43.315 0 0 0 0 0 -16.071 7.557 0.5 1.875 2.112 0.5 0 7.9757128 -2.2561102 8.7789736 213 0 104 208 <> 212 1 213 213 0 0 12 1 <> <> <> <>
  214 15 15.923805 -34.752327 -12.891507 208 " " G "A" 75 -0.50000 -0.50000 "GLY " " O  " "    " 8 0 FF5757  "O105"  0 1 7 <> 14.99 1 0 -48.06 0.147 39.247 0 0 -0.238 0 0 -8.903 6.804 -0.5 1.48 1.678 -0.5 0 -2.7908747 -6.514986 0.67710465 214 0 105 209 <> 213 1 214 214 0 0 12 1 <> <> <> <>
  215 25 16.763845 -31.394442 -11.892663 208 " " G "A" 38 -0.50000 -0.50000 "GLY " " N  " "    " 7 0 2F2FFF  "N102"  0 1 7 <> 16.68 1 0.171 -29.092 0.868 37.538 0 0 -0.158 0 0 9.327 5.778 -0.5 1.625 1.92 -0.5 4.14 1.0941993 -2.4062271 0.67994243 215 0 102 210 <> 214 1 215 215 1 0 12 1 <> <> <> <>
  216 3 17.033378 -32.733524 -12.561764 208 " " G "A" 2 0.08000 0.08000 "GLY " " CA " "    " 6 0 A0A0A0  "C103"  0 1 -1105 FF1E00  15.39 1 -0.28 4.853 -0.85 -2.452 0 -1.928 0 0 0 -0.656 6.425 0.08 1.75 1.975 0.08 0 3.7937856 -3.2928128 0.95012289 216 0 103 211 <> 215 1 216 216 2 0 12 1 <> <> <> <>
  217 43 17.222430 -31.134937 -11.031003 208 " " G "A" 21 0.30000 0.30000 "GLY " " H  " "    " 1 0 FFFFFF  "H216"  0 1 7 <> <> <> 0.097 6.634 -0.021 -23.457 0 0 0 0 0 -16.746 4.555 0.3 0.25 0.996 0.3 0 -11.812958 -3.9220803 8.0057592 217 0 <> 212 <> 216 1 217 217 0 0 12 1 <> <> <> <>
  218 41 18.023444 -32.993080 -12.186939 208 " " G "A" 21 0.06000 0.06000 "GLY " " HA3" "    " 1 0 FFFFFF  "H217"  0 1 7 <> <> <> 0.026 3.182 -0.169 -4.456 0 0 0 0 0 -1.417 4.999 0.06 1.25 1.425 0.06 0 -4.955328 -16.153948 15.154258 218 0 <> 213 <> 217 1 218 218 0 0 12 1 <> <> <> <>
  219 41 17.089437 -32.762966 -13.649924 208 " " G "A" 21 0.06000 0.06000 "GLY " " HA2" "    " 1 0 FFFFFF  "H218"  0 1 7 <> <> <> 0.026 3.142 0.449 -4.56 0 0 0 0 0 -0.942 5.854 0.06 1.25 1.425 0.06 0 -11.073265 3.5231605 -0.00022766789 219 0 <> 214 <> 218 1 219 219 0 0 12 1 <> <> <> <>
  220 2 16.560846 -38.750839 -9.698450 209 " " F "A" 2 -0.11500 -0.11500 "PHE " " CZ " "    " 6 0 A0A0A0  "C116"  2 1 7 <> 15.3 1 0.193 -7.546 -0.338 9.45 0 -1.201 0 -0.034 0 0.525 7.109 -0.115 1.775 2.002 -0.115 0 0.016067963 -0.50209612 -5.1317024 220 0 116 215 <> 219 1 220 220 1 0 13 1 <> <> <> <>
  221 25 15.302426 -33.584869 -10.984790 209 " " F "A" 38 -0.50000 -0.50000 "PHE " " N  " "    " 7 0 2F2FFF  "N106"  2 1 7 <> 14.05 1 0.323 -33.49 1.105 39.608 0 0 -0.13 0 0 7.416 7.89 -0.5 1.625 1.92 -0.5 0 -3.1497614 2.1702125 0.6602295 221 0 106 216 <> 220 1 221 221 1 0 13 1 <> <> <> <>
  222 3 14.084569 -34.332626 -10.778866 209 " " F "A" 2 0.14000 0.14000 "PHE " " CA " "    " 6 0 A0A0A0  "C107"  2 1 -1105 FF1E00  15.3 1 0.727 10.101 -0.735 -8.933 0 -2.27 0 0 0 -1.111 7.987 0.14 1.75 1.975 0.14 0 -0.70511419 9.7049541 -4.0960617 222 0 107 217 <> 221 1 222 222 1 0 13 1 <> <> <> <>
  223 2 12.987633 -33.230213 -10.694672 209 " " F "A" 2 0.50000 0.50000 "PHE " " C  " "    " 6 0 A0A0A0  "C108"  2 1 7 <> 15.86 1 -0.338 33.092 -0.7 -45.474 0 0 0 0 0 -13.42 7.103 0.5 1.875 2.112 0.5 0 -1.1792777 -2.7977705 -1.9788852 223 0 108 218 <> 222 1 223 223 0 0 13 1 <> <> <> <>
  224 15 13.062020 -32.266090 -10.011708 209 " " F "A" 75 -0.50000 -0.50000 "PHE " " O  " "    " 8 0 FF5757  "O109"  2 1 7 <> 15.26 1 0.018 -52.928 -0.039 44.16 0 0 -0.003 0 0 -8.792 5.113 -0.5 1.48 1.678 -0.5 1.98 -0.70085126 2.4684198 -1.2126449 224 0 109 219 <> 223 1 224 224 0 0 13 1 <> <> <> <>
  225 3 14.010790 -35.251293 -9.581325 209 " " F "A" 2 -0.00500 -0.00500 "PHE " " CB " "    " 6 0 A0A0A0  "C110"  2 1 7 <> 14.67 1 1.838 -0.377 -0.903 0.549 0 -2.359 0 -0.034 0 -1.286 7.419 -0.005 1.75 1.975 -0.005 0 5.9015279 -4.6082649 -1.2974125 225 0 110 220 <> 224 1 225 225 2 0 13 1 <> <> <> <>
  226 2 14.950794 -36.443337 -9.595098 209 " " F "A" 2 -0.11500 -0.11500 "PHE " " CG " "    " 6 0 A0A0A0  "C111"  2 1 7 <> 14.38 1 0.203 -8.091 0.516 9.531 0 -0.95 0 -0.034 0 1.176 7.806 -0.115 1.775 2.002 -0.115 0 0.78183919 -4.8356848 0.74389124 226 0 111 221 <> 225 1 226 226 0 0 13 1 <> <> <> <>
  227 2 14.482014 -37.665409 -10.111661 209 " " F "A" 2 -0.11500 -0.11500 "PHE " " CD1" "    " 6 0 A0A0A0  "C112"  2 1 7 <> 15.71 1 0.141 -8.275 0.025 9.574 0 -1.155 0 -0.034 0 0.276 6.828 -0.115 1.775 2.002 -0.115 0 -3.6953716 8.483139 -1.473266 227 0 112 222 <> 226 1 227 227 1 0 13 1 <> <> <> <>
  228 2 16.351543 -36.313374 -9.250377 209 " " F "A" 2 -0.11500 -0.11500 "PHE " " CD2" "    " 6 0 A0A0A0  "C113"  2 1 7 <> 14.07 1 0.173 -9.068 0.118 10.44 0 -0.826 0 -0.034 0 0.804 7.072 -0.115 1.775 2.002 -0.115 0.38 -2.0489995 -0.25055704 1.3032244 228 0 113 223 <> 227 1 228 228 1 0 13 1 <> <> <> <>
  229 2 15.182327 -38.833191 -10.073527 209 " " F "A" 2 -0.11500 -0.11500 "PHE " " CE1" "    " 6 0 A0A0A0  "C114"  2 1 7 <> 15.66 1 0.206 -7.881 -0.194 9.207 0 -1.259 0 -0.034 0 0.045 6.758 -0.115 1.775 2.002 -0.115 0 2.865042 3.650836 5.0873308 229 0 114 224 <> 228 1 229 229 1 0 13 1 <> <> <> <>
  230 2 17.106437 -37.483021 -9.328758 209 " " F "A" 2 -0.11500 -0.11500 "PHE " " CE2" "    " 6 0 A0A0A0  "C115"  2 1 7 <> 16.79 1 0.137 -8.833 -0.193 9.937 0 -0.951 0 -0.034 0 0.063 6.736 -0.115 1.775 2.002 -0.115 0.127 3.6631975 5.3969898 3.2409329 230 0 115 225 <> 229 1 230 230 1 0 13 1 <> <> <> <>
  231 43 15.397609 -32.697926 -10.511115 209 " " F "A" 21 0.30000 0.30000 "PHE " " H  " "    " 1 0 FFFFFF  "H230"  2 1 7 <> <> <> 0 8.742 -0.023 -25.643 0 0 0 0 0 -16.924 7.306 0.3 0.25 0.996 0.3 0 -0.025043467 -0.039386544 4.1696916 231 0 <> 226 <> 230 1 231 231 0 0 13 1 <> <> <> <>
  232 41 13.831119 -34.987114 -11.612838 209 " " F "A" 21 0.06000 0.06000 "PHE " " HA " "    " 1 0 FFFFFF  "H231"  2 1 7 <> <> <> 0.029 3.299 0.702 -4.801 0 0 0 0 0 -0.771 6.939 0.06 1.25 1.425 0.06 0 -22.334494 -6.2869577 15.027447 232 0 <> 227 <> 231 1 232 232 0 0 13 1 <> <> <> <>
  233 41 13.040836 -35.743862 -9.513029 209 " " F "A" 21 0.06000 0.06000 "PHE " " HB2" "    " 1 0 FFFFFF  "H232"  2 1 7 <> <> <> 0.017 3.999 -0.261 -4.876 0 0 0 0 0 -1.121 5.341 0.06 1.25 1.425 0.06 0 -3.0090408 11.720252 -10.082136 233 0 <> 228 <> 232 1 233 233 0 0 13 1 <> <> <> <>
  234 41 14.089754 -34.693779 -8.648030 209 " " F "A" 21 0.06000 0.06000 "PHE " " HB3" "    " 1 0 FFFFFF  "H233"  2 1 7 <> <> <> 0.02 4.266 -0.187 -5.271 0 0 0 0 0 -1.173 6.002 0.06 1.25 1.425 0.06 0 17.229404 2.8405211 -6.705411 234 0 <> 229 <> 233 1 234 234 0 0 13 1 <> <> <> <>
  235 41 13.464140 -37.790608 -10.450276 209 " " F "A" 21 0.11500 0.11500 "PHE " " HD1" "    " 1 0 FFFFFF  "H234"  2 1 7 <> <> <> 0.004 8.708 -0.447 -8.647 0 0 0 0 0 -0.381 4.732 0.115 1.21 1.381 0.115 0 -4.119195 -4.2714596 4.5167031 235 0 <> 230 <> 234 1 235 235 0 0 13 1 <> <> <> <>
  236 41 16.838258 -35.407173 -8.921277 209 " " F "A" 21 0.11500 0.11500 "PHE " " HD2" "    " 1 0 FFFFFF  "H235"  2 1 7 <> <> <> 0.004 9.961 -0.426 -10.302 0 0 0 0 0 -0.763 5.293 0.115 1.21 1.381 0.115 4.28 -0.72881043 2.9088216 -9.3486805 236 0 <> 231 <> 235 1 236 236 0 0 13 1 <> <> <> <>
  237 41 14.805135 -39.784615 -10.418376 209 " " F "A" 21 0.11500 0.11500 "PHE " " HE1" "    " 1 0 FFFFFF  "H236"  2 1 7 <> <> <> 0 7.316 -0.278 -8.388 0 0 0 0 0 -1.349 4.877 0.115 1.21 1.381 0.115 0.514 6.4942718 0.035015322 11.093618 237 0 <> 232 <> 236 1 237 237 0 0 13 1 <> <> <> <>
  238 41 18.156770 -37.523922 -9.080715 209 " " F "A" 21 0.11500 0.11500 "PHE " " HE2" "    " 1 0 FFFFFF  "H237"  2 1 7 <> <> <> 0.001 8.954 -0.491 -9.519 0 0 0 0 0 -1.055 4.671 0.115 1.21 1.381 0.115 3.852 0.24046282 16.484703 19.56291 238 0 <> 233 <> 237 1 238 238 0 0 13 1 <> <> <> <>
  239 41 17.224008 -39.600716 -9.764273 209 " " F "A" 21 0.11500 0.11500 "PHE " " HZ " "    " 1 0 FFFFFF  "H238"  2 1 7 <> <> <> 0 6.866 -0.561 -8.774 0 0 0 0 0 -2.468 5.559 0.115 1.21 1.381 0.115 0.086 1.5742323 1.1941636 -11.333808 239 0 <> 234 <> 238 1 239 239 0 0 13 1 <> <> <> <>
  240 3 9.174026 -31.663899 -13.691468 210 " " I "A" 2 -0.18000 -0.18000 "ILE " " CG2" "    " 6 0 A0A0A0  "C123"  2 1 7 <> 18.65 1 0.783 -12.819 0.15 13.934 0 -0.976 0 0 0 1.073 4.713 -0.18 1.75 1.975 -0.18 1.122 2.3603437 0.47258151 -0.0311921 240 0 123 235 <> 239 1 240 240 3 0 14 1 <> <> <> <>
  241 3 12.770359 -32.362400 -14.731118 210 " " I "A" 2 -0.18000 -0.18000 "ILE " " CD1" "    " 6 0 A0A0A0  "C124"  2 1 7 <> 21.18 1 0.287 -12.919 -0.501 12.884 0 -0.814 0 0 0 -1.062 3.937 -0.18 1.75 1.975 -0.18 6.484 -2.8758366 -4.1412048 -7.6206431 241 0 124 236 <> 240 1 241 241 3 0 14 1 <> <> <> <>
  242 25 11.929435 -33.353275 -11.542417 210 " " I "A" 38 -0.50000 -0.50000 "ILE " " N  " "    " 7 0 2F2FFF  "N117"  2 1 7 <> 15.57 1 1.702 -38.563 0.337 38.376 0 0 -0.117 0 0 1.735 7.236 -0.5 1.625 1.92 -0.5 0 0.049672283 -4.3188181 -4.0885086 242 0 117 237 <> 241 1 242 242 1 0 14 1 <> <> <> <>
  243 3 10.969011 -32.317391 -11.882888 210 " " I "A" 2 0.14000 0.14000 "ILE " " CA " "    " 6 0 A0A0A0  "C118"  2 1 -1105 FF1E00  16.27 1 2.295 12.191 -0.513 -8.904 0 -1.844 0 0 0 3.225 7.074 0.14 1.75 1.975 0.14 0 -8.213912 -2.0269744 3.5795372 243 0 118 238 <> 242 1 243 243 1 0 14 1 <> <> <> <>
  244 2 9.818763 -32.726456 -10.963006 210 " " I "A" 2 0.50000 0.50000 "ILE " " C  " "    " 6 0 A0A0A0  "C119"  2 1 7 <> 16.02 1 0.323 40.109 0.155 -45.802 0 0 0 0 0 -5.215 7.589 0.5 1.875 2.112 0.5 0 11.522143 0.99062717 1.5493184 244 0 119 239 <> 243 1 244 244 0 0 14 1 <> <> <> <>
  245 15 9.357527 -33.906658 -11.116542 210 " " I "A" 75 -0.50000 -0.50000 "ILE " " O  " "    " 8 0 FF5757  "O120"  2 1 7 <> 15.5 1 0.083 -54.592 0.159 42.834 0 0 -0.119 0 0 -11.634 6.592 -0.5 1.48 1.678 -0.5 0 2.588062 3.0730913 5.2051029 245 0 120 240 <> 244 1 245 245 0 0 14 1 <> <> <> <>
  246 3 10.559808 -32.290344 -13.436565 210 " " I "A" 2 -0.06000 -0.06000 "ILE " " CB " "    " 6 0 A0A0A0  "C121"  2 1 7 <> 18.41 1 3.478 -4.271 -0.754 5.214 0 -1.485 0 0 0 2.183 6.014 -0.06 1.75 1.975 -0.06 0 -4.7960443 2.7703576 -1.4569229 246 0 121 241 <> 245 1 246 246 1 0 14 1 <> <> <> <>
  247 3 11.557338 -31.484964 -14.263440 210 " " I "A" 2 -0.12000 -0.12000 "ILE " " CG1" "    " 6 0 A0A0A0  "C122"  2 1 7 <> 20.23 1 1.123 -8.534 -0.4 9.318 0 -1.097 0 0 0 0.411 4.957 -0.12 1.75 1.975 -0.12 0 -2.4098773 -0.77990949 5.3188243 247 0 122 242 <> 246 1 247 247 2 0 14 1 <> <> <> <>
  248 43 11.785918 -34.209240 -12.058969 210 " " I "A" 21 0.30000 0.30000 "ILE " " H  " "    " 1 0 FFFFFF  "H247"  2 1 7 <> <> <> 0.017 8.975 -0.02 -22.459 0 0 0 0 0 -13.487 6.194 0.3 0.25 0.996 0.3 0 -13.887923 9.8798752 -23.744532 248 0 <> 243 <> 247 1 248 248 0 0 14 1 <> <> <> <>
  249 41 11.229545 -31.344742 -11.465548 210 " " I "A" 21 0.06000 0.06000 "ILE " " HA " "    " 1 0 FFFFFF  "H248"  2 1 7 <> <> <> 0.014 4.958 0.568 -5.105 0 0 0 0 0 0.435 5.264 0.06 1.25 1.425 0.06 0.971 -16.261999 3.2522357 -3.6998308 249 0 <> 244 <> 248 1 249 249 0 0 14 1 <> <> <> <>
  250 41 10.505795 -33.309029 -13.820574 210 " " I "A" 21 0.06000 0.06000 "ILE " " HB " "    " 1 0 FFFFFF  "H249"  2 1 7 <> <> <> 0.069 4.338 -0.08 -4.598 0 0 0 0 0 -0.272 4.989 0.06 1.25 1.425 0.06 0 -42.086914 3.5458817 1.7309589 250 0 <> 245 <> 249 1 250 250 0 0 14 1 <> <> <> <>
  251 41 12.008311 -30.674278 -13.691154 210 " " I "A" 21 0.06000 0.06000 "ILE " "HG13" "    " 1 0 FFFFFF  "H250"  2 1 7 <> <> <> 0.04 4.809 0.253 -4.698 0 0 0 0 0 0.403 5.155 0.06 1.25 1.425 0.06 0 -25.165953 17.807636 -3.0795269 251 0 <> 246 <> 250 1 251 251 0 0 14 1 <> <> <> <>
  252 41 11.125170 -31.047012 -15.163178 210 " " I "A" 21 0.06000 0.06000 "ILE " "HG12" "    " 1 0 FFFFFF  "H251"  2 1 7 <> <> <> 0.029 4.948 -0.221 -4.686 0 0 0 0 0 0.07 3.133 0.06 1.25 1.425 0.06 10.766 -15.090966 -13.426668 5.253983 252 0 <> 247 <> 251 1 252 252 0 0 14 1 <> <> <> <>
  253 41 9.118873 -31.558867 -14.774993 210 " " I "A" 21 0.06000 0.06000 "ILE " "HG21" "    " 1 0 FFFFFF  "H252"  2 1 7 <> <> <> 0.024 4.394 0.571 -4.338 0 0 0 0 0 0.651 3.368 0.06 1.25 1.425 0.06 4.148 -24.033077 7.1859727 1.962998 253 0 <> 248 <> 252 1 253 253 0 0 14 1 <> <> <> <>
  254 41 8.339570 -32.248676 -13.304395 210 " " I "A" 21 0.06000 0.06000 "ILE " "HG22" "    " 1 0 FFFFFF  "H253"  2 1 7 <> <> <> 0.024 4.642 0.169 -4.708 0 0 0 0 0 0.127 4.891 0.06 1.25 1.425 0.06 0 10.672069 -8.9998941 3.5765715 254 0 <> 249 <> 253 1 254 254 0 0 14 1 <> <> <> <>
  255 41 9.156563 -30.665979 -13.253344 210 " " I "A" 21 0.06000 0.06000 "ILE " "HG23" "    " 1 0 FFFFFF  "H254"  2 1 7 <> <> <> 0.024 4.674 -0.262 -4.57 0 0 0 0 0 -0.134 3.264 0.06 1.25 1.425 0.06 15.443 -4.1133213 -0.8515234 2.7267327 255 0 <> 250 <> 254 1 255 255 0 0 14 1 <> <> <> <>
  256 41 12.456945 -33.006680 -15.552568 210 " " I "A" 21 0.06000 0.06000 "ILE " "HD11" "    " 1 0 FFFFFF  "H255"  2 1 7 <> <> <> 0.024 4.571 -0.209 -4.242 0 0 0 0 0 0.144 3.188 0.06 1.25 1.425 0.06 12.09 -10.9939 -11.14407 0.96913666 256 0 <> 251 <> 255 1 256 256 0 0 14 1 <> <> <> <>
  257 41 13.560791 -31.706446 -15.095857 210 " " I "A" 21 0.06000 0.06000 "ILE " "HD12" "    " 1 0 FFFFFF  "H256"  2 1 7 <> <> <> 0.024 4.235 -0.349 -4.021 0 0 0 0 0 -0.111 3.471 0.06 1.25 1.425 0.06 0.794 9.4366064 -29.187069 -25.981005 257 0 <> 252 <> 256 1 257 257 0 0 14 1 <> <> <> <>
  258 41 13.218523 -32.966206 -13.942025 210 " " I "A" 21 0.06000 0.06000 "ILE " "HD13" "    " 1 0 FFFFFF  "H257"  2 1 7 <> <> <> 0.024 4.295 0.591 -4.134 0 0 0 0 0 0.776 2.805 0.06 1.25 1.425 0.06 16.326 -17.428978 -5.7542601 -0.58947772 258 0 <> 253 <> 257 1 258 258 0 0 14 1 <> <> <> <>
  259 3 7.889081 -32.067871 -9.584036 211 " " I "A" 2 0.14000 0.14000 "ILE " " CA " "    " 6 0 A0A0A0  "C126"  2 1 -1105 FF1E00  12.76 1 2.238 12.221 -0.467 -10.311 0 -2.035 0 0 0 1.645 8.778 0.14 1.75 1.975 0.14 0 7.7101612 2.6009235 -6.9355326 259 0 126 254 <> 258 1 259 259 1 0 15 1 <> <> <> <>
  260 2 6.881591 -31.384447 -10.643650 211 " " I "A" 2 0.50000 0.50000 "ILE " " C  " "    " 6 0 A0A0A0  "C127"  2 1 7 <> 13.83 1 0.154 37.638 0.381 -47.447 0 0 0 0 0 -9.273 8.166 0.5 1.875 2.112 0.5 0 -3.0328212 -4.5560985 -10.09378 260 0 127 255 <> 259 1 260 260 0 0 15 1 <> <> <> <>
  261 15 7.143722 -30.239126 -10.942827 211 " " I "A" 75 -0.50000 -0.50000 "ILE " " O  " "    " 8 0 FF5757  "O128"  2 1 7 <> 15.66 1 0.047 -47.941 0.715 45.933 0 0 -0.093 0 0 -1.34 7.147 -0.5 1.48 1.678 -0.5 0.104 4.8004704 2.2245283 2.2571332 261 0 128 256 <> 260 1 261 261 0 0 15 1 <> <> <> <>
  262 3 7.862676 -31.291227 -8.244760 211 " " I "A" 2 -0.06000 -0.06000 "ILE " " CB " "    " 6 0 A0A0A0  "C129"  2 1 7 <> 14.13 1 3.258 -4.502 -0.906 6.183 0 -2.746 0 0 0 1.286 8.713 -0.06 1.75 1.975 -0.06 0 4.4061298 -7.0421047 -1.5756959 262 0 129 257 <> 261 1 262 262 1 0 15 1 <> <> <> <>
  263 3 8.805962 -31.975969 -7.294683 211 " " I "A" 2 -0.12000 -0.12000 "ILE " " CG1" "    " 6 0 A0A0A0  "C130"  2 1 7 <> 12.52 1 1.102 -9.399 -0.728 11.842 0 -3.207 0 0 0 -0.389 8.402 -0.12 1.75 1.975 -0.12 0 1.6920004 -3.708612 -2.8729212 263 0 130 258 <> 262 1 263 263 2 0 15 1 <> <> <> <>
  264 3 6.539454 -31.248449 -7.577707 211 " " I "A" 2 -0.18000 -0.18000 "ILE " " CG2" "    " 6 0 A0A0A0  "C131"  2 1 7 <> 11.98 1 0.695 -12.46 -0.612 16.955 0 -2.951 0 0 0 1.627 7.688 -0.18 1.75 1.975 -0.18 0 -3.2055337 -3.5811801 7.867631 264 0 131 259 <> 263 1 264 264 3 0 15 1 <> <> <> <>
  265 3 9.203038 -31.007067 -6.133732 211 " " I "A" 2 -0.18000 -0.18000 "ILE " " CD1" "    " 6 0 A0A0A0  "C132"  2 1 7 <> 14.97 1 0.3 -15.007 -1.223 17.94 0 -3.537 0 0 0 -1.527 7.238 -0.18 1.75 1.975 -0.18 0 2.2293162 0.70634079 3.8996315 265 0 132 260 <> 264 1 265 265 3 0 15 1 <> <> <> <>
  266 25 9.259821 -31.852818 -10.122824 211 " " I "A" 38 -0.50000 -0.50000 "ILE " " N  " "    " 7 0 2F2FFF  "N125"  2 1 7 <> 15.79 1 1.961 -45.399 1.161 42.43 0 0 -0.118 0 0 0.035 8.31 -0.5 1.625 1.92 -0.5 0.115 2.996793 -0.60336477 8.6629391 266 0 125 261 <> 265 1 266 266 1 0 15 1 <> <> <> <>
  267 43 9.602285 -30.902769 -10.107602 211 " " I "A" 21 0.30000 0.30000 "ILE " " H  " "    " 1 0 FFFFFF  "H266"  2 1 7 <> <> <> 0.074 19.215 -0.023 -26.27 0 0 0 0 0 -7.005 7.464 0.3 0.25 0.996 0.3 0 -8.9847765 3.430773 26.441074 267 0 <> 262 <> 266 1 267 267 0 0 15 1 <> <> <> <>
  268 41 7.674306 -33.119709 -9.395352 211 " " I "A" 21 0.06000 0.06000 "ILE " " HA " "    " 1 0 FFFFFF  "H267"  2 1 7 <> <> <> 0.005 4.429 0.998 -5.355 0 0 0 0 0 0.077 7.541 0.06 1.25 1.425 0.06 0 0.89792216 1.5253294 -20.685768 268 0 <> 263 <> 267 1 268 268 0 0 15 1 <> <> <> <>
  269 41 8.209798 -30.270525 -8.405294 211 " " I "A" 21 0.06000 0.06000 "ILE " " HB " "    " 1 0 FFFFFF  "H268"  2 1 7 <> <> <> 0.092 4.707 -0.167 -5.493 0 0 0 0 0 -0.862 5.803 0.06 1.25 1.425 0.06 0 -1.8683337 -7.0244651 -15.030907 269 0 <> 264 <> 268 1 269 269 0 0 15 1 <> <> <> <>
  270 41 9.724497 -32.240650 -7.818452 211 " " I "A" 21 0.06000 0.06000 "ILE " "HG13" "    " 1 0 FFFFFF  "H269"  2 1 7 <> <> <> 0.069 5.374 0.253 -5.684 0 0 0 0 0 0.012 6.886 0.06 1.25 1.425 0.06 0 16.486706 15.447585 13.392244 270 0 <> 265 <> 269 1 270 270 0 0 15 1 <> <> <> <>
  271 41 8.411366 -32.904427 -6.881933 211 " " I "A" 21 0.06000 0.06000 "ILE " "HG12" "    " 1 0 FFFFFF  "H270"  2 1 7 <> <> <> 0.053 5.153 -0.072 -5.611 0 0 0 0 0 -0.478 6.781 0.06 1.25 1.425 0.06 0 4.209033 -4.5340972 -2.3233507 271 0 <> 266 <> 270 1 271 271 0 0 15 1 <> <> <> <>
  272 41 6.578183 -30.407509 -6.885307 211 " " I "A" 21 0.06000 0.06000 "ILE " "HG21" "    " 1 0 FFFFFF  "H271"  2 1 7 <> <> <> 0.025 4.472 -0.117 -5.694 0 0 0 0 0 -1.315 6.92 0.06 1.25 1.425 0.06 0 14.756841 -0.58906788 3.2289226 272 0 <> 267 <> 271 1 272 272 0 0 15 1 <> <> <> <>
  273 41 5.696294 -31.207760 -8.267293 211 " " I "A" 21 0.06000 0.06000 "ILE " "HG22" "    " 1 0 FFFFFF  "H272"  2 1 7 <> <> <> 0.025 4.31 -0.045 -5.292 0 0 0 0 0 -1.002 6.188 0.06 1.25 1.425 0.06 0 -2.6937208 -9.8288784 6.8732023 273 0 <> 268 <> 272 1 273 273 0 0 15 1 <> <> <> <>
  274 41 6.278538 -32.040398 -6.875684 211 " " I "A" 21 0.06000 0.06000 "ILE " "HG23" "    " 1 0 FFFFFF  "H273"  2 1 7 <> <> <> 0.025 4.517 -0.405 -5.236 0 0 0 0 0 -1.1 5.805 0.06 1.25 1.425 0.06 0 -14.577074 2.0177751 9.9574194 274 0 <> 269 <> 273 1 274 274 0 0 15 1 <> <> <> <>
  275 41 9.523100 -30.068424 -6.586068 211 " " I "A" 21 0.06000 0.06000 "ILE " "HD11" "    " 1 0 FFFFFF  "H274"  2 1 7 <> <> <> 0.025 5.289 -0.526 -5.7 0 0 0 0 0 -0.912 5.447 0.06 1.25 1.425 0.06 0 13.009353 2.1100714 14.440154 275 0 <> 270 <> 274 1 275 275 0 0 15 1 <> <> <> <>
  276 41 8.454333 -30.878599 -5.352045 211 " " I "A" 21 0.06000 0.06000 "ILE " "HD12" "    " 1 0 FFFFFF  "H275"  2 1 7 <> <> <> 0.025 5.135 -0.531 -5.738 0 0 0 0 0 -1.109 5.579 0.06 1.25 1.425 0.06 0 5.0300031 -24.356411 10.701119 276 0 <> 271 <> 275 1 276 276 0 0 15 1 <> <> <> <>
  277 41 10.104788 -31.367115 -5.638443 211 " " I "A" 21 0.06000 0.06000 "ILE " "HD13" "    " 1 0 FFFFFF  "H276"  2 1 7 <> <> <> 0.025 4.918 -0.107 -5.865 0 0 0 0 0 -1.03 6.416 0.06 1.25 1.425 0.06 0 5.6075964 2.5627208 -0.9015193 277 0 <> 272 <> 276 1 277 277 0 0 15 1 <> <> <> <>
  278 3 4.959386 -32.838684 -13.267611 212 " " N "A" 2 -0.12000 -0.12000 "ASN " " CB " "    " 6 0 A0A0A0  "C137"  2 1 7 <> 14.02 1 0.753 -10.86 -0.747 8.029 0 -1.147 0 0 -0.096 -4.068 5.225 -0.12 1.75 1.975 -0.12 0.623 0.29336929 4.5977912 4.4067755 278 0 137 273 <> 277 1 278 278 2 0 16 1 <> <> <> <>
  279 2 4.306897 -32.605587 -14.597863 212 " " N "A" 2 0.50000 0.50000 "ASN " " CG " "    " 6 0 A0A0A0  "C138"  2 1 7 <> 18.88 1 -0.71 32.941 -0.647 -44.753 0 0 0 0 -0.096 -13.264 4.428 0.5 1.875 2.112 0.5 7.413 -6.7121935 -4.2713385 -4.6093769 279 0 138 274 <> 278 1 279 279 0 0 16 1 "No Flip"  <> <> <>
  280 15 4.830766 -31.861237 -15.473729 212 " " N "A" 75 -0.50000 -0.50000 "ASN " " OD1" "    " 8 0 FF5757  "O139"  2 1 7 <> 19.52 1 0.155 -46.346 -0.985 40.674 0 0 -0.014 0 -0.096 -6.612 3.361 -0.5 1.48 1.678 -0.5 4.586 -0.33056173 6.4302697 -5.4492383 280 0 139 275 <> 279 1 280 280 0 0 16 1 <> <> <> <>
  281 25 3.102898 -33.129570 -14.781566 212 " " N "A" 38 -0.76000 -0.76000 "ASN " " ND2" "    " 7 0 2F2FFF  "N140"  2 1 7 <> 14.71 1 -0.156 -55.641 0.782 49.094 0 0 -0.129 0 -0.096 -6.145 4.058 -0.76 1.625 1.92 -0.76 23.573 -3.1250091 -6.3261337 -5.8602319 281 0 140 276 <> 280 1 281 281 2 0 16 1 <> <> <> <>
  282 25 5.938897 -32.111839 -11.225687 212 " " N "A" 38 -0.50000 -0.50000 "ASN " " N  " "    " 7 0 2F2FFF  "N133"  2 1 7 <> 13.54 1 0.655 -30.71 -0.017 39.668 0 0 -0.124 0 -0.096 9.376 7.45 -0.5 1.625 1.92 -0.5 0 2.3730206 3.7033951 -2.3464692 282 0 133 277 <> 281 1 282 282 1 0 16 1 <> <> <> <>
  283 3 5.059804 -31.652012 -12.264080 212 " " N "A" 2 0.14000 0.14000 "ASN " " CA " "    " 6 0 A0A0A0  "C134"  2 1 -1105 FF1E00  13.88 1 0.43 10.449 -0.067 -7.758 0 -1.323 0 0 -0.096 1.637 7.078 0.14 1.75 1.975 0.14 0 -2.5578134 -1.390022 5.1789432 283 0 134 278 <> 282 1 283 283 1 0 16 1 <> <> <> <>
  284 2 3.674723 -31.383312 -11.670604 212 " " N "A" 2 0.50000 0.50000 "ASN " " C  " "    " 6 0 A0A0A0  "C135"  2 1 7 <> 12.61 1 0.227 27.047 -0.056 -45.379 0 0 0 0 -0.096 -18.257 7.491 0.5 1.875 2.112 0.5 0 3.7836328 0.78182769 -0.86002004 284 0 135 279 <> 283 1 284 284 0 0 16 1 <> <> <> <>
  285 15 2.980284 -30.436220 -12.153844 212 " " N "A" 75 -0.50000 -0.50000 "ASN " " O  " "    " 8 0 FF5757  "O136"  2 1 7 <> 11.45 1 0.008 -46.112 -0.458 42.089 0 0 -0.13 0 -0.096 -4.699 6.291 -0.5 1.48 1.678 -0.5 1.251 -2.1178236 -2.9767194 -0.75230598 285 0 136 280 <> 284 1 285 285 0 0 16 1 <> <> <> <>
  286 43 5.720081 -33.045197 -10.907782 212 " " N "A" 21 0.30000 0.30000 "ASN " " H  " "    " 1 0 FFFFFF  "H285"  2 1 7 <> <> <> 0.029 10.852 -0.022 -23.247 0 0 0 0 -0.096 -12.483 5.951 0.3 0.25 0.996 0.3 0 -8.4590912 1.3612263 -16.678722 286 0 <> 281 <> 285 1 286 286 0 0 16 1 <> <> <> <>
  287 41 5.564029 -30.776716 -12.673609 212 " " N "A" 21 0.06000 0.06000 "ASN " " HA " "    " 1 0 FFFFFF  "H286"  2 1 7 <> <> <> 0.076 3.493 1.61 -4.996 0 0 0 0 -0.096 0.087 5.798 0.06 1.25 1.425 0.06 0.265 -15.145333 7.7318745 9.1771555 287 0 <> 282 <> 286 1 287 287 0 0 16 1 <> <> <> <>
  288 41 4.544702 -33.695080 -12.735892 212 " " N "A" 21 0.06000 0.06000 "ASN " " HB3" "    " 1 0 FFFFFF  "H287"  2 1 7 <> <> <> 0.027 3.997 -0.111 -4.105 0 0 0 0 -0.096 -0.286 3.686 0.06 1.25 1.425 0.06 10.501 29.406359 -21.540569 -14.987013 288 0 <> 283 <> 287 1 288 288 0 0 16 1 <> <> <> <>
  289 41 5.984421 -33.119808 -13.509212 212 " " N "A" 21 0.06000 0.06000 "ASN " " HB2" "    " 1 0 FFFFFF  "H288"  2 1 7 <> <> <> 0.019 3.973 -0.241 -4.128 0 0 0 0 -0.096 -0.473 4.08 0.06 1.25 1.425 0.06 1.147 -5.0632882 -1.1876523 -11.587976 289 0 <> 284 <> 288 1 289 289 0 0 16 1 <> <> <> <>
  290 43 2.695834 -32.944973 -15.687282 212 " " N "A" 21 0.38000 0.38000 "ASN " "HD21" "    " 1 0 FFFFFF  "H289"  2 1 7 <> <> <> 0 19.808 -0.006 -22.451 0 0 0 0 -0.096 -2.745 2.635 0.38 0.25 0.996 0.38 0 7.964642 2.7604275 -8.9923353 290 0 <> 285 <> 289 1 290 290 0 0 16 1 <> <> <> <>
  291 43 2.635950 -33.807941 -14.196867 212 " " N "A" 21 0.38000 0.38000 "ASN " "HD22" "    " 1 0 FFFFFF  "H290"  2 1 7 <> <> <> 0 30.23 -0.019 -24.734 0 0 0 0 -0.096 5.381 4.051 0.38 0.25 0.996 0.38 0 -12.368513 12.126411 8.1664925 291 0 <> 286 <> 290 1 291 291 0 0 16 1 <> <> <> <>
  292 2 2.262416 -32.218887 -8.306394 213 " " N "A" 2 0.50000 0.50000 "ASN " " C  " "    " 6 0 A0A0A0  "C143"  2 1 7 <> 11.6 1 -0.153 22.193 -0.958 -48.759 0 0 0 0 -0.054 -27.731 8.675 0.5 1.875 2.112 0.5 0 13.530046 6.3609529 -1.0279369 292 0 143 287 <> 291 1 292 292 0 0 17 1 <> <> <> <>
  293 15 3.195394 -32.925728 -7.954273 213 " " N "A" 75 -0.50000 -0.50000 "ASN " " O  " "    " 8 0 FF5757  "O144"  2 1 7 <> 10.62 1 0.016 -49.524 -0.559 45.877 0 0 -0.145 0 -0.054 -4.391 6.966 -0.5 1.48 1.678 -0.5 0 -0.047375552 -0.011313908 -3.5555303 293 0 144 288 <> 292 1 293 293 0 0 17 1 <> <> <> <>
  294 3 0.863554 -32.665249 -10.425451 213 " " N "A" 2 -0.12000 -0.12000 "ASN " " CB " "    " 6 0 A0A0A0  "C145"  2 1 7 <> 12.39 1 0.704 -8.544 -0.92 8.99 0 -1.108 0 0 -0.054 -0.933 6.945 -0.12 1.75 1.975 -0.12 0 -4.7046309 -4.8445616 -0.20719838 294 0 145 289 <> 293 1 294 294 2 0 17 1 <> <> <> <>
  295 2 -0.546821 -32.308094 -9.966578 213 " " N "A" 2 0.50000 0.50000 "ASN " " CG " "    " 6 0 A0A0A0  "C146"  2 1 7 <> 17.92 1 -0.947 24.141 -0.348 -44.228 0 0 0 0 -0.054 -21.436 5.088 0.5 1.875 2.112 0.5 7.548 -3.1004863 -1.3910424 3.3708522 295 0 146 290 <> 294 1 295 295 0 0 17 1 "No Flip"  <> <> <>
  296 15 -1.272323 -31.681561 -10.695910 213 " " N "A" 75 -0.50000 -0.50000 "ASN " " OD1" "    " 8 0 FF5757  "O147"  2 1 7 <> 20.31 1 0.297 -38.24 -1.158 37.991 0 0 -0.038 0 -0.054 -1.203 3.699 -0.5 1.48 1.678 -0.5 18.97 0.93127745 2.4541626 -3.2391195 296 0 147 291 <> 295 1 296 296 0 0 17 1 <> <> <> <>
  297 25 -1.056055 -32.843338 -8.867156 213 " " N "A" 38 -0.76000 -0.76000 "ASN " " ND2" "    " 7 0 2F2FFF  "N148"  2 1 7 <> 16.39 1 -0.529 -41.219 3.172 48.944 0 0 -0.054 0 -0.054 10.259 4.238 -0.76 1.625 1.92 -0.76 23.113 1.9471084 -0.77645916 1.7524922 297 0 148 292 <> 296 1 297 297 2 0 17 1 <> <> <> <>
  298 25 3.221628 -32.065556 -10.606648 213 " " N "A" 38 -0.50000 -0.50000 "ASN " " N  " "    " 7 0 2F2FFF  "N141"  2 1 7 <> 11.93 1 0.397 -29.421 -0.042 40.192 0 0 -0.078 0 -0.054 10.994 7.81 -0.5 1.625 1.92 -0.5 0 3.4139693 -2.2981696 0.45842418 298 0 141 293 <> 297 1 298 298 1 0 17 1 <> <> <> <>
  299 3 2.039890 -31.871021 -9.807709 213 " " N "A" 2 0.14000 0.14000 "ASN " " CA " "    " 6 0 A0A0A0  "C142"  2 1 -1105 FF1E00  12.24 1 -0.161 8.23 -0.731 -8.744 0 -1.469 0 0 -0.054 -2.929 8.371 0.14 1.75 1.975 0.14 0 3.186065 -2.2244327 4.2281518 299 0 142 294 <> 298 1 299 299 1 0 17 1 <> <> <> <>
  300 43 3.782088 -32.863064 -10.342145 213 " " N "A" 21 0.30000 0.30000 "ASN " " H  " "    " 1 0 FFFFFF  "H299"  2 1 7 <> <> <> 0.006 10.562 -0.015 -23.211 0 0 0 0 -0.054 -12.712 5.769 0.3 0.25 0.996 0.3 0 5.1271262 -1.6009606 -1.0694472 300 0 <> 295 <> 299 1 300 300 0 0 17 1 <> <> <> <>
  301 41 1.859877 -30.797493 -9.864562 213 " " N "A" 21 0.06000 0.06000 "ASN " " HA " "    " 1 0 FFFFFF  "H300"  2 1 7 <> <> <> 0.029 2.112 0.966 -5.13 0 0 0 0 -0.054 -2.077 7.139 0.06 1.25 1.425 0.06 0 -21.896915 -7.569593 -17.281769 301 0 <> 296 <> 300 1 301 301 0 0 17 1 <> <> <> <>
  302 41 0.958039 -33.725357 -10.190196 213 " " N "A" 21 0.06000 0.06000 "ASN " " HB3" "    " 1 0 FFFFFF  "H301"  2 1 7 <> <> <> 0.017 2.525 -0.187 -4.438 0 0 0 0 -0.054 -2.138 5.836 0.06 1.25 1.425 0.06 5.118 21.767874 -0.43092978 9.0492525 302 0 <> 297 <> 301 1 302 302 0 0 17 1 <> <> <> <>
  303 41 0.905933 -32.643982 -11.514417 213 " " N "A" 21 0.06000 0.06000 "ASN " " HB2" "    " 1 0 FFFFFF  "H302"  2 1 7 <> <> <> 0.013 3.215 0.146 -4.573 0 0 0 0 -0.054 -1.254 5.993 0.06 1.25 1.425 0.06 0 6.0682597 -16.249704 -0.010654857 303 0 <> 298 <> 302 1 303 303 0 0 17 1 <> <> <> <>
  304 43 -2.010879 -32.627773 -8.618274 213 " " N "A" 21 0.38000 0.38000 "ASN " "HD21" "    " 1 0 FFFFFF  "H303"  2 1 7 <> <> <> 0 16.488 -0.005 -22.381 0 0 0 0 -0.054 -5.952 2.414 0.38 0.25 0.996 0.38 0 1.6955339 1.464451 -1.1537753 304 0 <> 299 <> 303 1 304 304 0 0 17 1 <> <> <> <>
  305 43 -0.503685 -33.467850 -8.297090 213 " " N "A" 21 0.38000 0.38000 "ASN " "HD22" "    " 1 0 FFFFFF  "H304"  2 1 7 <> <> <> 0 16.015 -0.015 -24.792 0 0 0 0 -0.054 -8.847 4.102 0.38 0.25 0.996 0.38 0 15.863716 19.680979 10.679081 305 0 <> 300 <> 304 1 305 305 0 0 17 1 <> <> <> <>
  306 3 2.367947 -30.646088 -3.693396 214 " " V "A" 2 -0.18000 -0.18000 "VAL " " CG1" "    " 6 0 A0A0A0  "C154"  2 1 7 <> 11.69 1 0.015 -11.047 -0.56 17.669 0 -2.714 0 0 0 3.364 7.177 -0.18 1.75 1.975 -0.18 0 -3.2017279 2.7405334 0.012086318 306 0 154 301 <> 305 1 306 306 3 0 18 1 <> <> <> <>
  307 3 3.776563 -30.495247 -5.680600 214 " " V "A" 2 -0.18000 -0.18000 "VAL " " CG2" "    " 6 0 A0A0A0  "C155"  2 1 7 <> 8.98 1 0.299 -11.691 -0.707 17.97 0 -2.65 0 0 0 3.219 8.517 -0.18 1.75 1.975 -0.18 0 5.1095929 -6.0607095 -3.2868671 307 0 155 302 <> 306 1 307 307 3 0 18 1 <> <> <> <>
  308 25 1.450902 -31.596365 -7.390720 214 " " V "A" 38 -0.50000 -0.50000 "VAL " " N  " "    " 7 0 2F2FFF  "N149"  2 1 7 <> 9.87 1 1.375 -30.52 -0.007 43.553 0 0 -0.133 0 0 14.267 8.751 -0.5 1.625 1.92 -0.5 0 -3.6406093 0.19296794 -0.3920339 308 0 149 303 <> 307 1 308 308 1 0 18 1 <> <> <> <>
  309 3 1.442334 -31.804037 -5.871627 214 " " V "A" 2 0.14000 0.14000 "VAL " " CA " "    " 6 0 A0A0A0  "C150"  2 1 -1105 FF1E00  9.71 1 1.235 8.782 -0.68 -11.375 0 -1.979 0 0 0 -4.017 9.517 0.14 1.75 1.975 0.14 0 3.9128029 3.2525454 -2.828187 309 0 150 304 <> 308 1 309 309 1 0 18 1 <> <> <> <>
  310 2 0.028288 -31.778034 -5.484372 214 " " V "A" 2 0.50000 0.50000 "VAL " " C  " "    " 6 0 A0A0A0  "C151"  2 1 7 <> 11.53 1 -0.207 23 0.047 -50.35 0 0 0 0 0 -27.509 8.625 0.5 1.875 2.112 0.5 0 6.1350536 -2.1191943 1.8713884 310 0 151 305 <> 309 1 310 310 0 0 18 1 <> <> <> <>
  311 15 -0.553923 -30.663855 -5.515620 214 " " V "A" 75 -0.50000 -0.50000 "VAL " " O  " "    " 8 0 FF5757  "O152"  2 1 7 <> 12.43 1 0.041 -41.087 0.074 45.664 0 0 -0.122 0 0 4.571 7.123 -0.5 1.48 1.678 -0.5 0 4.4053783 2.7438405 2.8891745 311 0 152 306 <> 310 1 311 311 0 0 18 1 <> <> <> <>
  312 3 2.344129 -30.679350 -5.185796 214 " " V "A" 2 -0.06000 -0.06000 "VAL " " CB " "    " 6 0 A0A0A0  "C153"  2 1 7 <> 10.33 1 2.052 -3.335 -1.082 6.26 0 -2.555 0 0 0 1.34 9.124 -0.06 1.75 1.975 -0.06 0 3.5514171 1.8022255 0.97472733 312 0 153 307 <> 311 1 312 312 1 0 18 1 <> <> <> <>
  313 43 0.674366 -31.015850 -7.673726 214 " " V "A" 21 0.30000 0.30000 "VAL " " H  " "    " 1 0 FFFFFF  "H312"  2 1 7 <> <> <> 0.012 2.974 -0.022 -24.066 0 0 0 0 0 -21.103 6.626 0.3 0.25 0.996 0.3 0 -31.444487 -38.864502 -4.2176385 313 0 <> 308 <> 312 1 313 313 0 0 18 1 <> <> <> <>
  314 41 1.821096 -32.774811 -5.551886 214 " " V "A" 21 0.06000 0.06000 "VAL " " HA " "    " 1 0 FFFFFF  "H313"  2 1 7 <> <> <> 0.007 3.403 0.53 -5.871 0 0 0 0 0 -1.93 8.192 0.06 1.25 1.425 0.06 0 -8.6225567 -4.830657 -12.520732 314 0 <> 309 <> 313 1 314 314 0 0 18 1 <> <> <> <>
  315 41 1.807960 -29.786123 -5.506369 214 " " V "A" 21 0.06000 0.06000 "VAL " " HB " "    " 1 0 FFFFFF  "H314"  2 1 7 <> <> <> 0.07 3.702 -0.285 -5.711 0 0 0 0 0 -2.225 7.463 0.06 1.25 1.425 0.06 0 24.616407 6.2321806 -21.913763 315 0 <> 310 <> 314 1 315 315 0 0 18 1 <> <> <> <>
  316 41 3.002206 -29.862297 -3.279293 214 " " V "A" 21 0.06000 0.06000 "VAL " "HG11" "    " 1 0 FFFFFF  "H315"  2 1 7 <> <> <> 0.024 4.531 -0.439 -5.591 0 0 0 0 0 -1.475 5.182 0.06 1.25 1.425 0.06 0 0.10668517 3.6072609 -6.6956668 316 0 <> 311 <> 315 1 316 316 0 0 18 1 <> <> <> <>
  317 41 1.355451 -30.547953 -3.301835 214 " " V "A" 21 0.06000 0.06000 "VAL " "HG12" "    " 1 0 FFFFFF  "H316"  2 1 7 <> <> <> 0.024 4.207 1.312 -5.492 0 0 0 0 0 0.051 5.699 0.06 1.25 1.425 0.06 0 -5.1211615 10.589061 -6.9182353 317 0 <> 312 <> 316 1 317 317 0 0 18 1 <> <> <> <>
  318 41 2.631650 -31.625946 -3.295354 214 " " V "A" 21 0.06000 0.06000 "VAL " "HG13" "    " 1 0 FFFFFF  "H317"  2 1 7 <> <> <> 0.024 4.212 -0.45 -5.605 0 0 0 0 0 -1.819 5.435 0.06 1.25 1.425 0.06 0 -27.992313 -13.434591 -23.382402 318 0 <> 313 <> 317 1 318 318 0 0 18 1 <> <> <> <>
  319 41 4.215222 -29.562738 -5.325493 214 " " V "A" 21 0.06000 0.06000 "VAL " "HG21" "    " 1 0 FFFFFF  "H318"  2 1 7 <> <> <> 0.025 4.328 -0.411 -5.756 0 0 0 0 0 -1.815 6.713 0.06 1.25 1.425 0.06 0 -15.870228 5.4374833 -7.5649486 319 0 <> 314 <> 318 1 319 319 0 0 18 1 <> <> <> <>
  320 41 4.435878 -31.309166 -5.379029 214 " " V "A" 21 0.06000 0.06000 "VAL " "HG22" "    " 1 0 FFFFFF  "H319"  2 1 7 <> <> <> 0.025 4.295 0.297 -5.819 0 0 0 0 0 -1.202 7.361 0.06 1.25 1.425 0.06 0 22.762236 -1.0256894 -28.291105 320 0 <> 315 <> 319 1 320 320 0 0 18 1 <> <> <> <>
  321 41 3.786761 -30.617453 -6.763681 214 " " V "A" 21 0.06000 0.06000 "VAL " "HG23" "    " 1 0 FFFFFF  "H320"  2 1 7 <> <> <> 0.025 3.929 -0.214 -5.431 0 0 0 0 0 -1.691 6.627 0.06 1.25 1.425 0.06 0 1.2063665 -13.58212 -2.4749775 321 0 <> 316 <> 320 1 321 321 0 0 18 1 <> <> <> <>
  322 25 -0.504828 -32.884396 -5.112102 215 " " T "A" 38 -0.50000 -0.50000 "THR " " N  " "    " 7 0 2F2FFF  "N156"  2 1 7 <> 12.58 1 2.247 -27.21 -0.548 44.209 0 0 -0.127 0 -0.213 18.358 8.152 -0.5 1.625 1.92 -0.5 0 0.33279023 7.9762077 -0.5085814 322 0 156 317 <> 321 1 322 322 1 0 19 1 <> <> <> <>
  323 3 -1.790817 -32.912193 -4.403320 215 " " T "A" 2 0.14000 0.14000 "THR " " CA " "    " 6 0 A0A0A0  "C157"  2 1 -1105 FF1E00  12.93 1 1.67 9.509 -0.606 -11.867 0 -1.797 0 0 -0.213 -3.305 8.049 0.14 1.75 1.975 0.14 0 5.996491 -1.1089225 -4.5461674 323 0 157 318 <> 322 1 323 323 1 0 19 1 <> <> <> <>
  324 2 -1.489692 -33.157131 -2.899691 215 " " T "A" 2 0.50000 0.50000 "THR " " C  " "    " 6 0 A0A0A0  "C158"  2 1 7 <> 13.52 1 -0.552 30.823 -0.291 -51.366 0 0 0 0 -0.213 -21.599 7.977 0.5 1.875 2.112 0.5 0 2.9580796 -3.3205047 5.3967872 324 0 158 319 <> 323 1 324 324 0 0 19 1 <> <> <> <>
  325 15 -0.520861 -33.842777 -2.627847 215 " " T "A" 75 -0.50000 -0.50000 "THR " " O  " "    " 8 0 FF5757  "O159"  2 1 7 <> 13.61 1 0.079 -46.925 0.396 51.255 0 0 -0.128 0 -0.213 4.464 6.908 -0.5 1.48 1.678 -0.5 0.313 -5.2707205 -6.7469902 -6.9008985 325 0 159 320 <> 324 1 325 325 0 0 19 1 <> <> <> <>
  326 3 -2.689976 -34.045467 -4.957328 215 " " T "A" 2 0.20500 0.20500 "THR " " CB " "    " 6 0 A0A0A0  "C160"  2 1 7 <> 13.49 1 2.4 10.724 -0.837 -17.269 0 -1.414 0 0 -0.213 -6.609 5.99 0.205 1.75 1.975 0.205 0 7.0407252 7.2343392 2.4524794 326 0 160 321 <> 325 1 326 326 1 0 19 1 <> <> <> <>
  327 16 -2.260743 -35.339653 -4.814437 215 " " T "A" 75 -0.68300 -0.68300 "THR " " OG1" "    " 8 0 FF5757  "O161"  2 1 7 <> 15.54 1 1.007 -36.377 1.246 58.494 0 0 -0.039 0 -0.213 24.118 4.967 -0.683 1.56 1.766 -0.683 13.322 1.8760862 0.07037916 -3.2967992 327 0 161 322 <> 326 1 327 327 1 0 19 1 <> <> <> <>
  328 3 -3.008659 -33.878101 -6.470735 215 " " T "A" 2 -0.18000 -0.18000 "THR " " CG2" "    " 6 0 A0A0A0  "C162"  2 1 7 <> 11.34 1 -0.401 -11.808 -0.586 16.364 0 -0.895 0 0 -0.213 2.462 4.86 -0.18 1.75 1.975 -0.18 2.618 -0.7629168 0.51839334 3.1196761 328 0 162 323 <> 327 1 328 328 3 0 19 1 <> <> <> <>
  329 43 0.099858 -33.693375 -5.114739 215 " " T "A" 21 0.30000 0.30000 "THR " " H  " "    " 1 0 FFFFFF  "H328"  2 1 7 <> <> <> 0.015 1.693 -0.02 -26.71 0 0 0 0 -0.213 -25.235 6.391 0.3 0.25 0.996 0.3 0 3.262162 10.15458 2.9397843 329 0 <> 324 <> 328 1 329 329 0 0 19 1 <> <> <> <>
  330 41 -2.295636 -31.946199 -4.413870 215 " " T "A" 21 0.06000 0.06000 "THR " " HA " "    " 1 0 FFFFFF  "H329"  2 1 7 <> <> <> 0.017 2.595 2.103 -5.575 0 0 0 0 -0.213 -1.073 7.597 0.06 1.25 1.425 0.06 0 5.5825076 -1.6326975 -32.696568 330 0 <> 325 <> 329 1 330 330 0 0 19 1 <> <> <> <>
  331 41 -3.605656 -34.120770 -4.370851 215 " " T "A" 21 0.06000 0.06000 "THR " " HB " "    " 1 0 FFFFFF  "H330"  2 1 7 <> <> <> 0.028 4.456 -0.1 -5.922 0 0 0 0 -0.213 -1.75 4.382 0.06 1.25 1.425 0.06 0.088 8.8250446 25.016558 7.5216918 331 0 <> 326 <> 330 1 331 331 0 0 19 1 <> <> <> <>
  332 42 -2.136833 -35.416779 -3.880779 215 " " T "A" 21 0.41800 0.41800 "THR " " HG1" "    " 1 0 FFFFFF  "H331"  2 1 7 <> <> <> -0.031 28.782 -0.007 -34.184 0 0 0 0 -0.213 -5.652 2.6 0.418 0.25 0.996 0.418 0 -9.0911427 -15.687593 -3.1429551 332 0 <> 327 <> 331 1 332 332 0 0 19 1 <> <> <> <>
  333 41 -4.048565 -34.165997 -6.625037 215 " " T "A" 21 0.06000 0.06000 "THR " "HG21" "    " 1 0 FFFFFF  "H332"  2 1 7 <> <> <> 0.024 4.499 -0.254 -5.009 0 0 0 0 -0.213 -0.954 2.994 0.06 1.25 1.425 0.06 18.973 2.4994748 -3.4617357 -11.440812 333 0 <> 328 <> 332 1 333 333 0 0 19 1 <> <> <> <>
  334 41 -2.958085 -32.821800 -6.734864 215 " " T "A" 21 0.06000 0.06000 "THR " "HG22" "    " 1 0 FFFFFF  "H333"  2 1 7 <> <> <> 0.024 4.387 -0.059 -5.291 0 0 0 0 -0.213 -1.152 4.366 0.06 1.25 1.425 0.06 1.412 4.8608003 0.82998604 5.4426284 334 0 <> 329 <> 333 1 334 334 0 0 19 1 <> <> <> <>
  335 41 -2.422620 -34.399944 -7.227267 215 " " T "A" 21 0.06000 0.06000 "THR " "HG23" "    " 1 0 FFFFFF  "H334"  2 1 7 <> <> <> 0.024 3.258 -0.381 -5.002 0 0 0 0 -0.213 -2.315 4.77 0.06 1.25 1.425 0.06 0.088 15.540792 10.59284 8.7999554 335 0 <> 330 <> 334 1 335 335 0 0 19 1 <> <> <> <>
  336 25 -2.434406 -32.691494 -2.016728 216 " " L "A" 38 -0.50000 -0.50000 "LEU " " N  " "    " 7 0 2F2FFF  "N163"  2 1 7 <> 11.55 1 1.364 -28.987 -0.407 47.056 0 0 -0.125 0 0 18.901 8.347 -0.5 1.625 1.92 -0.5 0 -5.2802238 -3.9262371 1.8422719 336 0 163 331 <> 335 1 336 336 1 0 20 1 <> <> <> <>
  337 3 -2.249847 -32.824490 -0.582061 216 " " L "A" 2 0.14000 0.14000 "LEU " " CA " "    " 6 0 A0A0A0  "C164"  2 1 -1105 FF1E00  13.27 1 1.686 10.378 -0.568 -11.512 0 -1.87 0 0 0 -1.886 8.92 0.14 1.75 1.975 0.14 0 -0.64320379 -5.9917183 7.2917943 337 0 164 332 <> 336 1 337 337 1 0 20 1 <> <> <> <>
  338 2 -3.637924 -33.265076 -0.004249 216 " " L "A" 2 0.50000 0.50000 "LEU " " C  " "    " 6 0 A0A0A0  "C165"  2 1 7 <> 12.6 1 0.083 34.014 -0.833 -52.972 0 0 0 0 0 -19.707 8.146 0.5 1.875 2.112 0.5 0 3.2756329 -7.2714505 -9.6323938 338 0 165 333 <> 337 1 338 338 0 0 20 1 <> <> <> <>
  339 15 -4.592096 -32.671940 -0.429267 216 " " L "A" 75 -0.50000 -0.50000 "LEU " " O  " "    " 8 0 FF5757  "O166"  2 1 7 <> 13.63 1 0.241 -50.452 -0.346 49.725 0 0 -0.155 0 0 -0.986 7.313 -0.5 1.48 1.678 -0.5 0.208 -6.3877163 -3.65957 -7.0326719 339 0 166 334 <> 338 1 339 339 0 0 20 1 <> <> <> <>
  340 3 -1.909638 -31.448010 -0.034065 216 " " L "A" 2 -0.12000 -0.12000 "LEU " " CB " "    " 6 0 A0A0A0  "C167"  2 1 7 <> 12.02 1 2.656 -9.082 -0.862 12.464 0 -2.336 0 0 0 2.841 8.239 -0.12 1.75 1.975 -0.12 0 1.7658404 -1.5490662 2.5225632 340 0 167 335 <> 339 1 340 340 2 0 20 1 <> <> <> <>
  341 3 -0.552168 -30.795549 -0.436140 216 " " L "A" 2 -0.06000 -0.06000 "LEU " " CG " "    " 6 0 A0A0A0  "C168"  2 1 7 <> 14.12 1 0.806 -4.013 -0.961 5.337 0 -2.382 0 0 0 -1.215 8.033 -0.06 1.75 1.975 -0.06 0 2.3970191 -0.42013234 12.473 341 0 168 336 <> 340 1 341 341 1 0 20 1 <> <> <> <>
  342 3 -0.348608 -29.386736 0.230515 216 " " L "A" 2 -0.18000 -0.18000 "LEU " " CD1" "    " 6 0 A0A0A0  "C169"  2 1 7 <> 15.92 1 0.17 -14.925 -0.972 18.374 0 -2.598 0 0 0 0.049 6.61 -0.18 1.75 1.975 -0.18 0 -1.2777909 4.1938567 -0.91483068 342 0 169 337 <> 341 1 342 342 3 0 20 1 <> <> <> <>
  343 3 0.655162 -31.621780 -0.101074 216 " " L "A" 2 -0.18000 -0.18000 "LEU " " CD2" "    " 6 0 A0A0A0  "C170"  2 1 7 <> 17.06 1 0.367 -14.178 -0.749 19.197 0 -2.068 0 0 0 2.569 7.272 -0.18 1.75 1.975 -0.18 0 -4.4091864 0.20778684 -3.3004932 343 0 170 338 <> 342 1 343 343 3 0 20 1 <> <> <> <>
  344 43 -3.251070 -32.205116 -2.358189 216 " " L "A" 21 0.30000 0.30000 "LEU " " H  " "    " 1 0 FFFFFF  "H343"  2 1 7 <> <> <> 0.071 5.746 -0.024 -27.114 0 0 0 0 0 -21.322 7.16 0.3 0.25 0.996 0.3 0 -4.3222294 -15.197879 -16.504419 344 0 <> 339 <> 343 1 344 344 0 0 20 1 <> <> <> <>
  345 41 -1.459195 -33.502811 -0.261360 216 " " L "A" 21 0.06000 0.06000 "LEU " " HA " "    " 1 0 FFFFFF  "H344"  2 1 7 <> <> <> 0.019 3.688 1.445 -6.321 0 0 0 0 0 -1.169 8.063 0.06 1.25 1.425 0.06 0 -2.500021 -0.63000256 23.21015 345 0 <> 340 <> 344 1 345 345 0 0 20 1 <> <> <> <>
  346 41 -2.088463 -31.352020 1.036871 216 " " L "A" 21 0.06000 0.06000 "LEU " " HB3" "    " 1 0 FFFFFF  "H345"  2 1 7 <> <> <> 0.176 4.424 -0.095 -5.669 0 0 0 0 0 -1.164 5.603 0.06 1.25 1.425 0.06 0 -21.629269 10.387939 -2.4538956 346 0 <> 341 <> 345 1 346 346 0 0 20 1 <> <> <> <>
  347 41 -2.733904 -30.776520 -0.274454 216 " " L "A" 21 0.06000 0.06000 "LEU " " HB2" "    " 1 0 FFFFFF  "H346"  2 1 7 <> <> <> 0.154 4.328 -0.204 -5.72 0 0 0 0 0 -1.442 7.048 0.06 1.25 1.425 0.06 0 4.6238894 5.3954558 12.120993 347 0 <> 342 <> 346 1 347 347 0 0 20 1 <> <> <> <>
  348 41 -0.443682 -30.690804 -1.515656 216 " " L "A" 21 0.06000 0.06000 "LEU " " HG " "    " 1 0 FFFFFF  "H347"  2 1 7 <> <> <> 0.038 4.957 0.955 -5.98 0 0 0 0 0 -0.029 6.148 0.06 1.25 1.425 0.06 0 8.5502043 2.2898381 13.354315 348 0 <> 343 <> 347 1 348 348 0 0 20 1 <> <> <> <>
  349 41 -1.169992 -28.750500 -0.099091 216 " " L "A" 21 0.06000 0.06000 "LEU " "HD11" "    " 1 0 FFFFFF  "H348"  2 1 7 <> <> <> 0.024 5.252 -0.288 -5.79 0 0 0 0 0 -0.802 5.046 0.06 1.25 1.425 0.06 0 -7.3232565 -6.4561605 -6.4070296 349 0 <> 344 <> 348 1 349 349 0 0 20 1 <> <> <> <>
  350 41 -0.430132 -29.430113 1.316593 216 " " L "A" 21 0.06000 0.06000 "LEU " "HD12" "    " 1 0 FFFFFF  "H349"  2 1 7 <> <> <> 0.024 5.12 -0.319 -5.639 0 0 0 0 0 -0.814 5.742 0.06 1.25 1.425 0.06 0 -4.6662812 -2.806462 -1.4487418 350 0 <> 345 <> 349 1 350 350 0 0 20 1 <> <> <> <>
  351 41 0.514183 -28.857739 -0.174272 216 " " L "A" 21 0.06000 0.06000 "LEU " "HD13" "    " 1 0 FFFFFF  "H350"  2 1 7 <> <> <> 0.024 5.3 -0.267 -5.733 0 0 0 0 0 -0.676 4.762 0.06 1.25 1.425 0.06 0 7.0940404 4.5802226 17.434443 351 0 <> 346 <> 350 1 351 351 0 0 20 1 <> <> <> <>
  352 41 0.741963 -32.521000 -0.710968 216 " " L "A" 21 0.06000 0.06000 "LEU " "HD21" "    " 1 0 FFFFFF  "H351"  2 1 7 <> <> <> 0.024 4.972 -0.366 -5.989 0 0 0 0 0 -1.36 5.427 0.06 1.25 1.425 0.06 0 -11.731089 -4.1908193 2.1426735 352 0 <> 347 <> 351 1 352 352 0 0 20 1 <> <> <> <>
  353 41 1.633663 -31.141993 -0.121971 216 " " L "A" 21 0.06000 0.06000 "LEU " "HD22" "    " 1 0 FFFFFF  "H352"  2 1 7 <> <> <> 0.024 5.209 -0.417 -5.88 0 0 0 0 0 -1.064 4.765 0.06 1.25 1.425 0.06 0 2.8161607 -14.124516 5.9614835 353 0 <> 348 <> 352 1 353 353 0 0 20 1 <> <> <> <>
  354 41 0.659153 -31.919428 0.947492 216 " " L "A" 21 0.06000 0.06000 "LEU " "HD23" "    " 1 0 FFFFFF  "H353"  2 1 7 <> <> <> 0.024 4.605 0.273 -6.159 0 0 0 0 0 -1.258 6.963 0.06 1.25 1.425 0.06 0 24.378586 16.100628 1.1012751 354 0 <> 349 <> 353 1 354 354 0 0 20 1 <> <> <> <>
  355 15 -3.465339 -34.664642 3.814491 217 " " N "A" 75 -0.50000 -0.50000 "ASN " " O  " "    " 8 0 FF5757  "O174"  2 1 7 <> 13.23 1 0.03 -56.964 0.43 50.983 0 0 -0.123 0 -0.014 -5.657 6.33 -0.5 1.48 1.678 -0.5 0 -1.6783425 2.8811049 -5.4395657 355 0 174 350 <> 354 1 355 355 0 0 21 1 <> <> <> <>
  356 3 -5.256952 -35.632446 1.699173 217 " " N "A" 2 -0.12000 -0.12000 "ASN " " CB " "    " 6 0 A0A0A0  "C175"  2 1 7 <> 12.06 1 1.134 -11.553 -0.807 10.249 0 -1.743 0 -0.078 -0.014 -2.811 5.731 -0.12 1.75 1.975 -0.12 0 5.2380528 -2.5259373 4.5731025 356 0 175 351 <> 355 1 356 356 2 0 21 1 <> <> <> <>
  357 2 -6.686808 -35.982914 2.265006 217 " " N "A" 2 0.50000 0.50000 "ASN " " CG " "    " 6 0 A0A0A0  "C176"  2 1 7 <> 20.69 1 -0.696 38.034 -0.78 -54.543 0 0 0 -0.078 -0.014 -18.077 4.855 0.5 1.875 2.112 0.5 1.752 4.8857384 5.1409569 -0.80278677 357 0 176 352 <> 356 1 357 357 0 0 21 1 "No Flip"  <> <> <>
  358 15 -6.975463 -35.789700 3.457876 217 " " N "A" 75 -0.50000 -0.50000 "ASN " " OD1" "    " 8 0 FF5757  "O177"  2 1 7 <> 23.5 1 0.304 -55.071 -1.038 49.497 0 0 -0.063 -0.078 -0.014 -6.464 3.303 -0.5 1.48 1.678 -0.5 15.218 3.2121801 -3.2956202 2.0206628 358 0 177 353 <> 357 1 358 358 0 0 21 1 <> <> <> <>
  359 25 -7.568728 -36.565823 1.482012 217 " " N "A" 38 -0.76000 -0.76000 "ASN " " ND2" "    " 7 0 2F2FFF  "N178"  2 1 7 <> 20.62 1 -0.459 -60.216 2.191 66.611 0 0 -0.218 -0.078 -0.014 7.817 4.516 -0.76 1.625 1.92 -0.76 21.273 -7.9516354 1.7091702 -0.29123771 359 0 178 354 <> 358 1 359 359 2 0 21 1 <> <> <> <>
  360 25 -3.662570 -34.083405 1.051534 217 " " N "A" 38 -0.50000 -0.50000 "ASN " " N  " "    " 7 0 2F2FFF  "N171"  2 1 7 <> 12.7 1 1.002 -31.257 0.109 47.672 0 0 -0.127 0 -0.014 17.387 7.933 -0.5 1.625 1.92 -0.5 0 -0.26069185 4.8934064 6.3502636 360 0 171 355 <> 359 1 360 360 1 0 21 1 <> <> <> <>
  361 3 -4.842231 -34.174923 1.924769 217 " " N "A" 2 0.14000 0.14000 "ASN " " CA " "    " 6 0 A0A0A0  "C172"  2 1 -1105 FF1E00  13.34 1 0.494 10.479 -0.709 -9.985 0 -1.895 0 0 -0.014 -1.63 7.492 0.14 1.75 1.975 0.14 0 -0.6180644 1.6759936 -1.4251194 361 0 172 356 <> 360 1 361 361 1 0 21 1 <> <> <> <>
  362 2 -4.341061 -33.934715 3.372451 217 " " N "A" 2 0.50000 0.50000 "ASN " " C  " "    " 6 0 A0A0A0  "C173"  2 1 7 <> 13.84 1 -0.292 30.791 -0.665 -52.403 0 0 0 0 -0.014 -22.583 7.463 0.5 1.875 2.112 0.5 0 -0.40037313 4.8625016 -3.2493968 362 0 173 357 <> 361 1 362 362 0 0 21 1 <> <> <> <>
  363 43 -2.808801 -34.255058 1.563114 217 " " N "A" 21 0.30000 0.30000 "ASN " " H  " "    " 1 0 FFFFFF  "H362"  2 1 7 <> <> <> 0.209 10.472 -0.027 -29.161 0 0 0 0 -0.014 -18.521 6.859 0.3 0.25 0.996 0.3 0 -0.76778716 0.79128247 5.8201928 363 0 <> 358 <> 362 1 363 363 0 0 21 1 <> <> <> <>
  364 41 -5.653230 -33.503990 1.641518 217 " " N "A" 21 0.06000 0.06000 "ASN " " HA " "    " 1 0 FFFFFF  "H363"  2 1 7 <> <> <> 0.053 3.083 0.903 -5.785 0 0 0 0 -0.014 -1.76 6.53 0.06 1.25 1.425 0.06 0 7.7275944 5.6345072 -15.943719 364 0 <> 359 <> 363 1 364 364 0 0 21 1 <> <> <> <>
  365 41 -4.568747 -36.411076 2.028121 217 " " N "A" 21 0.06000 0.06000 "ASN " " HB3" "    " 1 0 FFFFFF  "H364"  2 1 7 <> <> <> 0.054 4.129 -0.027 -5.01 0 0 0 0 -0.014 -0.868 3.922 0.06 1.25 1.425 0.06 0 30.216446 22.319057 11.123899 365 0 <> 360 <> 364 1 365 365 0 0 21 1 <> <> <> <>
  366 41 -5.440051 -35.841621 0.645218 217 " " N "A" 21 0.06000 0.06000 "ASN " " HB2" "    " 1 0 FFFFFF  "H365"  2 1 7 <> <> <> 0.041 4.862 1.227 -5.371 0 0 0 0 -0.014 0.745 4.86 0.06 1.25 1.425 0.06 0 -0.05650717 14.464606 2.1208174 366 0 <> 361 <> 365 1 366 366 0 0 21 1 <> <> <> <>
  367 43 -8.412729 -36.968887 1.863195 217 " " N "A" 21 0.38000 0.38000 "ASN " "HD21" "    " 1 0 FFFFFF  "H366"  2 1 7 <> <> <> 0 24.87 -0.023 -32.048 0 0 0 0 -0.014 -7.215 3.332 0.38 0.25 0.996 0.38 0 -10.640377 -13.2622 -22.07527 367 0 <> 362 <> 366 1 367 367 0 0 21 1 <> <> <> <>
  368 43 -7.246841 -36.950687 0.605447 217 " " N "A" 21 0.38000 0.38000 "ASN " "HD22" "    " 1 0 FFFFFF  "H367"  2 1 7 <> <> <> 0 23.497 -0.014 -32.956 0 0 0 0 -0.014 -9.486 4.366 0.38 0.25 0.996 0.38 0 25.259661 10.811629 7.9079075 368 0 <> 363 <> 367 1 368 368 0 0 21 1 <> <> <> <>
  369 3 -4.384825 -32.385574 5.281212 218 " " I "A" 2 0.14000 0.14000 "ILE " " CA " "    " 6 0 A0A0A0  "C180"  2 1 -1105 FF1E00  14.25 1 2.261 11.825 -0.543 -11.513 0 -1.819 0 0 0 0.21 8.729 0.14 1.75 1.975 0.14 0 -1.1873671 -2.0554535 1.5846336 369 0 180 364 <> 368 1 369 369 1 0 22 1 <> <> <> <>
  370 2 -5.607947 -32.654213 6.254745 218 " " I "A" 2 0.50000 0.50000 "ILE " " C  " "    " 6 0 A0A0A0  "C181"  2 1 7 <> 14.9 1 0.184 38.493 0.246 -51.509 0 0 0 0 0 -12.586 8.031 0.5 1.875 2.112 0.5 0 1.9350642 -3.1422975 0.86667269 370 0 181 365 <> 369 1 370 370 0 0 22 1 <> <> <> <>
  371 15 -6.797336 -32.194565 5.936698 218 " " I "A" 75 -0.50000 -0.50000 "ILE " " O  " "    " 8 0 FF5757  "O182"  2 1 7 <> 13.31 1 0.018 -53.227 -0.189 47.986 0 0 -0.134 0 0 -5.546 6.795 -0.5 1.48 1.678 -0.5 0 -1.6646131 1.4921105 2.7438636 371 0 182 366 <> 370 1 371 371 0 0 22 1 <> <> <> <>
  372 3 -4.161244 -30.825584 5.275362 218 " " I "A" 2 -0.06000 -0.06000 "ILE " " CB " "    " 6 0 A0A0A0  "C183"  2 1 7 <> 14.26 1 3.237 -4.518 -0.77 6.456 0 -2.302 0 0 0 2.103 8.064 -0.06 1.75 1.975 -0.06 0 7.7737989 -0.132319 3.3275089 372 0 183 367 <> 371 1 372 372 1 0 22 1 <> <> <> <>
  373 3 -3.103266 -30.409844 4.151078 218 " " I "A" 2 -0.12000 -0.12000 "ILE " " CG1" "    " 6 0 A0A0A0  "C184"  2 1 7 <> 16.82 1 1.136 -9.361 -0.658 12.202 0 -2.485 0 0 0 0.834 6.865 -0.12 1.75 1.975 -0.12 0 -2.5505188 -1.142308 -3.4174933 373 0 184 368 <> 372 1 373 373 2 0 22 1 <> <> <> <>
  374 3 -3.934759 -30.242889 6.688314 218 " " I "A" 2 -0.18000 -0.18000 "ILE " " CG2" "    " 6 0 A0A0A0  "C185"  2 1 7 <> 11.62 1 0.694 -13.916 -0.2 17.674 0 -2.615 0 0 0 1.637 6.321 -0.18 1.75 1.975 -0.18 0 -0.62929094 0.63122064 3.8372169 374 0 185 369 <> 373 1 374 374 3 0 22 1 <> <> <> <>
  375 3 -3.008997 -28.868139 3.778135 218 " " I "A" 2 -0.18000 -0.18000 "ILE " " CD1" "    " 6 0 A0A0A0  "C186"  2 1 7 <> 19.39 1 0.319 -14.922 -0.786 17.618 0 -2.751 0 0 0 -0.523 5.875 -0.18 1.75 1.975 -0.18 0 -4.5147958 3.0426264 -2.6663647 375 0 186 370 <> 374 1 375 375 3 0 22 1 <> <> <> <>
  376 25 -4.840247 -32.879482 4.004623 218 " " I "A" 38 -0.50000 -0.50000 "ILE " " N  " "    " 7 0 2F2FFF  "N179"  2 1 7 <> 13.75 1 2.121 -39.969 -0.083 45.913 0 0 -0.12 0 0 7.862 7.871 -0.5 1.625 1.92 -0.5 0 -1.8390214 -0.28662732 -4.9827962 376 0 179 371 <> 375 1 376 376 1 0 22 1 <> <> <> <>
  377 43 -5.436773 -32.250458 3.486372 218 " " I "A" 21 0.30000 0.30000 "ILE " " H  " "    " 1 0 FFFFFF  "H376"  2 1 7 <> <> <> 0.019 9.332 -0.023 -26.56 0 0 0 0 0 -17.231 6.322 0.3 0.25 0.996 0.3 0 0.17134285 7.2633796 1.8670132 377 0 <> 372 <> 376 1 377 377 0 0 22 1 <> <> <> <>
  378 41 -3.447441 -32.874764 5.545991 218 " " I "A" 21 0.06000 0.06000 "ILE " " HA " "    " 1 0 FFFFFF  "H377"  2 1 7 <> <> <> 0.014 4.539 0.947 -6.149 0 0 0 0 0 -0.65 7.328 0.06 1.25 1.425 0.06 0 9.1300745 6.6381583 -18.87986 378 0 <> 373 <> 377 1 378 378 0 0 22 1 <> <> <> <>
  379 41 -5.075245 -30.308661 4.982972 218 " " I "A" 21 0.06000 0.06000 "ILE " " HB " "    " 1 0 FFFFFF  "H378"  2 1 7 <> <> <> 0.069 4.631 -0.268 -5.702 0 0 0 0 0 -1.27 6.213 0.06 1.25 1.425 0.06 0 18.271168 18.195536 2.9153328 379 0 <> 374 <> 378 1 379 379 0 0 22 1 <> <> <> <>
  380 41 -3.271621 -30.911152 3.197955 218 " " I "A" 21 0.06000 0.06000 "ILE " "HG13" "    " 1 0 FFFFFF  "H379"  2 1 7 <> <> <> 0.067 5.041 -0.009 -5.822 0 0 0 0 0 -0.722 5.54 0.06 1.25 1.425 0.06 0 -4.1273003 -8.8256826 0.90220231 380 0 <> 375 <> 379 1 380 380 0 0 22 1 <> <> <> <>
  381 41 -2.114322 -30.737276 4.471826 218 " " I "A" 21 0.06000 0.06000 "ILE " "HG12" "    " 1 0 FFFFFF  "H380"  2 1 7 <> <> <> 0.055 5.484 -0.332 -6.045 0 0 0 0 0 -0.838 5.225 0.06 1.25 1.425 0.06 0 -7.8502164 -5.3248787 8.6529732 381 0 <> 376 <> 380 1 381 381 0 0 22 1 <> <> <> <>
  382 41 -4.862462 -30.366015 7.247157 218 " " I "A" 21 0.06000 0.06000 "ILE " "HG21" "    " 1 0 FFFFFF  "H381"  2 1 7 <> <> <> 0.024 4.953 0.121 -5.516 0 0 0 0 0 -0.418 4.192 0.06 1.25 1.425 0.06 0 -5.7751603 -6.7136526 -6.3233843 382 0 <> 377 <> 381 1 382 382 0 0 22 1 <> <> <> <>
  383 41 -3.034487 -30.641953 7.155604 218 " " I "A" 21 0.06000 0.06000 "ILE " "HG22" "    " 1 0 FFFFFF  "H382"  2 1 7 <> <> <> 0.024 4.788 0.155 -5.612 0 0 0 0 0 -0.645 5.477 0.06 1.25 1.425 0.06 0 -1.069948 -17.163517 -10.510425 383 0 <> 378 <> 382 1 383 383 0 0 22 1 <> <> <> <>
  384 41 -3.692750 -29.186861 6.568597 218 " " I "A" 21 0.06000 0.06000 "ILE " "HG23" "    " 1 0 FFFFFF  "H383"  2 1 7 <> <> <> 0.024 5.284 -0.406 -5.892 0 0 0 0 0 -0.989 5.112 0.06 1.25 1.425 0.06 0 17.061659 -1.9089497 17.192705 384 0 <> 379 <> 383 1 384 384 0 0 22 1 <> <> <> <>
  385 41 -2.592012 -28.685947 2.787668 218 " " I "A" 21 0.06000 0.06000 "ILE " "HD11" "    " 1 0 FFFFFF  "H384"  2 1 7 <> <> <> 0.025 5.141 -0.327 -5.678 0 0 0 0 0 -0.84 4.569 0.06 1.25 1.425 0.06 0 16.645937 -6.6721263 4.4553237 385 0 <> 380 <> 384 1 385 385 0 0 22 1 <> <> <> <>
  386 41 -4.005853 -28.439831 3.882675 218 " " I "A" 21 0.06000 0.06000 "ILE " "HD12" "    " 1 0 FFFFFF  "H385"  2 1 7 <> <> <> 0.025 4.891 -0.436 -5.379 0 0 0 0 0 -0.9 4.612 0.06 1.25 1.425 0.06 0 -20.78503 -37.710361 9.1541615 386 0 <> 381 <> 385 1 386 386 0 0 22 1 <> <> <> <>
  387 41 -2.355003 -28.355070 4.483223 218 " " I "A" 21 0.06000 0.06000 "ILE " "HD13" "    " 1 0 FFFFFF  "H386"  2 1 7 <> <> <> 0.025 5.218 0.093 -5.645 0 0 0 0 0 -0.31 4.305 0.06 1.25 1.425 0.06 0 -26.213726 26.932291 0.076450877 387 0 <> 382 <> 386 1 387 387 0 0 22 1 <> <> <> <>
  388 3 -5.814992 -34.992008 8.889680 219 " " N "A" 2 -0.12000 -0.12000 "ASN " " CB " "    " 6 0 A0A0A0  "C191"  2 1 7 <> 15.27 1 0.784 -11.118 -0.764 9.556 0 -1.869 0 -0.012 -0.295 -3.716 5.541 -0.12 1.75 1.975 -0.12 0.249 -5.6769547 -8.7969627 -2.1666186 388 0 191 383 <> 387 1 388 388 2 0 23 1 <> <> <> <>
  389 2 -6.726348 -35.508774 9.995955 219 " " N "A" 2 0.50000 0.50000 "ASN " " CG " "    " 6 0 A0A0A0  "C192"  2 1 7 <> 19.04 1 -0.823 38.343 -0.245 -52.2 0 0 0 -0.012 -0.295 -15.231 4.903 0.5 1.875 2.112 0.5 7.143 2.0784454 -1.2798238 -0.30925 389 0 192 384 <> 388 1 389 389 0 0 23 1 "Flip"  <> <> <>
  390 15 -7.734378 -36.134129 9.728490 219 " " N "A" 75 -0.50000 -0.50000 "ASN " " OD1" "    " 8 0 FF5757  "O193"  2 1 7 <> 29.41 1 0.246 -54.669 -1.37 49.7 0 0 -0.134 -0.012 -0.295 -6.533 3.755 -0.5 1.48 1.678 -0.5 0.313 7.2688556 -1.3045676 4.856988 390 0 193 385 <> 389 1 390 390 0 0 23 1 <> <> <> <>
  391 25 -6.438910 -35.117287 11.221066 219 " " N "A" 38 -0.76000 -0.76000 "ASN " " ND2" "    " 7 0 2F2FFF  "N194"  2 1 7 <> 17.42 1 -0.312 -62.206 0.176 61.576 0 0 -0.125 -0.012 -0.295 -1.2 4.468 -0.76 1.625 1.92 -0.76 5.979 -4.0643458 3.2482672 -1.0678673 391 0 194 386 <> 390 1 391 391 2 0 23 1 <> <> <> <>
  392 25 -5.305273 -33.307545 7.365373 219 " " N "A" 38 -0.50000 -0.50000 "ASN " " N  " "    " 7 0 2F2FFF  "N187"  2 1 7 <> 14.82 1 0.754 -30.614 0.448 45.791 0 0 -0.125 0 -0.295 15.959 7.792 -0.5 1.625 1.92 -0.5 0 1.3166022 1.0576634 2.1322546 392 0 187 387 <> 391 1 392 392 1 0 23 1 <> <> <> <>
  393 3 -6.206136 -33.599426 8.444644 219 " " N "A" 2 0.14000 0.14000 "ASN " " CA " "    " 6 0 A0A0A0  "C188"  2 1 -1105 FF1E00  14.94 1 0.315 10.534 -0.509 -9.494 0 -2.191 0 0 -0.295 -1.638 7.662 0.14 1.75 1.975 0.14 0 3.8968267 -2.0810018 -6.4722404 393 0 188 388 <> 392 1 393 393 1 0 23 1 <> <> <> <>
  394 2 -5.831007 -32.557789 9.510553 219 " " N "A" 2 0.50000 0.50000 "ASN " " C  " "    " 6 0 A0A0A0  "C189"  2 1 7 <> 14.43 1 -0.087 30.216 -0.878 -50.642 0 0 0 0 -0.295 -21.685 7.772 0.5 1.875 2.112 0.5 0 -2.262373 3.1368027 -1.1360718 394 0 189 389 <> 393 1 394 394 0 0 23 1 <> <> <> <>
  395 15 -4.826993 -32.670902 10.179793 219 " " N "A" 75 -0.50000 -0.50000 "ASN " " O  " "    " 8 0 FF5757  "O190"  2 1 7 <> 14.62 1 0.067 -56.61 -0.42 48.712 0 0 -0.128 0 -0.295 -8.674 6.401 -0.5 1.48 1.678 -0.5 0 1.9721197 0.91956764 0.97121173 395 0 190 390 <> 394 1 395 395 0 0 23 1 <> <> <> <>
  396 43 -4.335294 -33.533207 7.533637 219 " " N "A" 21 0.30000 0.30000 "ASN " " H  " "    " 1 0 FFFFFF  "H395"  2 1 7 <> <> <> 0.018 10.353 -0.027 -27.929 0 0 0 0 -0.295 -17.88 6.624 0.3 0.25 0.996 0.3 0 8.7201357 17.804676 -18.086575 396 0 <> 391 <> 395 1 396 396 0 0 23 1 <> <> <> <>
  397 41 -7.255275 -33.411411 8.216478 219 " " N "A" 21 0.06000 0.06000 "ASN " " HA " "    " 1 0 FFFFFF  "H396"  2 1 7 <> <> <> 0.057 3.229 1.338 -5.717 0 0 0 0 -0.295 -1.387 7.243 0.06 1.25 1.425 0.06 0 4.5906043 21.513432 9.7798834 397 0 <> 392 <> 396 1 397 397 0 0 23 1 <> <> <> <>
  398 41 -4.788056 -34.968998 9.254333 219 " " N "A" 21 0.06000 0.06000 "ASN " " HB2" "    " 1 0 FFFFFF  "H397"  2 1 7 <> <> <> 0.021 4.32 -0.278 -4.766 0 0 0 0 -0.295 -0.996 3.84 0.06 1.25 1.425 0.06 3.265 -3.4398341 -8.796814 -8.4667406 398 0 <> 393 <> 397 1 398 398 0 0 23 1 <> <> <> <>
  399 41 -5.744985 -35.815159 8.178606 219 " " N "A" 21 0.06000 0.06000 "ASN " " HB3" "    " 1 0 FFFFFF  "H398"  2 1 7 <> <> <> 0.029 3.834 0.052 -4.801 0 0 0 0 -0.295 -1.18 4.279 0.06 1.25 1.425 0.06 0 -2.049603 2.5818448 -14.981822 399 0 <> 394 <> 398 1 399 399 0 0 23 1 <> <> <> <>
  400 43 -7.126128 -35.090790 11.960745 219 " " N "A" 21 0.38000 0.38000 "ASN " "HD21" "    " 1 0 FFFFFF  "H399"  2 1 7 <> <> <> 0 26.076 -0.005 -29.336 0 0 0 0 -0.295 -3.559 2.601 0.38 0.25 0.996 0.38 0 12.575327 -21.290226 15.270641 400 0 <> 395 <> 399 1 400 400 0 0 23 1 <> <> <> <>
  401 43 -5.563760 -34.643513 11.393563 219 " " N "A" 21 0.38000 0.38000 "ASN " "HD22" "    " 1 0 FFFFFF  "H400"  2 1 7 <> <> <> 0 24.792 -0.027 -30.487 0 0 0 0 -0.295 -6.015 4.983 0.38 0.25 0.996 0.38 0 5.4061561 -15.12079 1.3361828 401 0 <> 396 <> 400 1 401 401 0 0 23 1 <> <> <> <>
  402 2 -6.884728 -30.876877 11.867880 220 " " I "A" 2 0.50000 0.50000 "ILE " " C  " "    " 6 0 A0A0A0  "C197"  2 1 7 <> 17.27 1 0.764 36.956 1.131 -49.157 0 0 0 0 0 -10.307 8.089 0.5 1.875 2.112 0.5 0 -4.5378065 0.70114017 1.5994444 402 0 197 397 <> 401 1 402 402 0 0 24 1 <> <> <> <>
  403 15 -7.993760 -31.397402 12.081728 220 " " I "A" 75 -0.50000 -0.50000 "ILE " " O  " "    " 8 0 FF5757  "O198"  2 1 7 <> 15.64 1 0.124 -54.998 0.938 46.859 0 0 -0.716 0 0 -7.793 7.275 -0.5 1.48 1.678 -0.5 0.313 -4.0492315 5.8108735 -2.460686 403 0 198 398 <> 402 1 403 403 0 0 24 1 <> <> <> <>
  404 3 -7.401826 -29.154104 9.942550 220 " " I "A" 2 -0.06000 -0.06000 "ILE " " CB " "    " 6 0 A0A0A0  "C199"  2 1 7 <> 15.1 1 2.574 -4.105 -0.905 6.046 0 -2.013 0 0 0 1.597 8.044 -0.06 1.75 1.975 -0.06 0 -2.0308721 1.4284935 0.67055565 404 0 199 399 <> 403 1 404 404 1 0 24 1 <> <> <> <>
  405 3 -7.001919 -28.531752 8.536931 220 " " I "A" 2 -0.12000 -0.12000 "ILE " " CG1" "    " 6 0 A0A0A0  "C200"  2 1 7 <> 16.15 1 1.095 -8.587 -0.704 11.481 0 -2.355 0 0 0 0.929 7.202 -0.12 1.75 1.975 -0.12 0 6.0214243 -11.062924 -2.2590716 405 0 200 400 <> 404 1 405 405 2 0 24 1 <> <> <> <>
  406 3 -7.546163 -28.075708 11.109913 220 " " I "A" 2 -0.18000 -0.18000 "ILE " " CG2" "    " 6 0 A0A0A0  "C201"  2 1 7 <> 15.03 1 0.7 -11.834 -0.011 16.159 0 -2.04 0 0 0 2.974 6.022 -0.18 1.75 1.975 -0.18 0.499 6.8400035 -6.0185351 3.4047229 406 0 201 401 <> 405 1 406 406 3 0 24 1 <> <> <> <>
  407 3 -5.610954 -27.870487 8.645202 220 " " I "A" 2 -0.18000 -0.18000 "ILE " " CD1" "    " 6 0 A0A0A0  "C202"  2 1 7 <> 16.76 1 0.311 -13.079 -0.925 15.912 0 -2.662 0 0 0 -0.444 5.892 -0.18 1.75 1.975 -0.18 0 4.0444341 2.1953499 2.7232924 407 0 202 402 <> 406 1 407 407 3 0 24 1 <> <> <> <>
  408 25 -6.601893 -31.460571 9.563966 220 " " I "A" 38 -0.50000 -0.50000 "ILE " " N  " "    " 7 0 2F2FFF  "N195"  2 1 7 <> 14.24 1 1.887 -39.476 -0.276 44.737 0 0 -0.138 0 0 6.733 8.419 -0.5 1.625 1.92 -0.5 0 -2.3265891 -10.047262 7.5196185 408 0 195 403 <> 407 1 408 408 1 0 24 1 <> <> <> <>
  409 3 -6.482935 -30.306158 10.479119 220 " " I "A" 2 0.14000 0.14000 "ILE " " CA " "    " 6 0 A0A0A0  "C196"  2 1 -1105 FF1E00  15.56 1 2.008 11.317 -0.613 -10.961 0 -1.551 0 0 0 0.2 8.753 0.14 1.75 1.975 0.14 0 -0.75229782 0.40551257 0.2414092 409 0 196 404 <> 408 1 409 409 1 0 24 1 <> <> <> <>
  410 43 -7.385224 -31.300417 8.946842 220 " " I "A" 21 0.30000 0.30000 "ILE " " H  " "    " 1 0 FFFFFF  "H409"  2 1 7 <> <> <> 0.052 9.215 -0.02 -26.627 0 0 0 0 0 -17.381 7.49 0.3 0.25 0.996 0.3 0 26.386662 -6.6456709 -28.043993 410 0 <> 405 <> 409 1 410 410 0 0 24 1 <> <> <> <>
  411 41 -5.447038 -29.973835 10.411461 220 " " I "A" 21 0.06000 0.06000 "ILE " " HA " "    " 1 0 FFFFFF  "H410"  2 1 7 <> <> <> 0.014 4.28 0.428 -5.982 0 0 0 0 0 -1.259 7.88 0.06 1.25 1.425 0.06 0 -3.4903309 5.7982912 -15.191595 411 0 <> 406 <> 410 1 411 411 0 0 24 1 <> <> <> <>
  412 41 -8.395346 -29.586298 9.823289 220 " " I "A" 21 0.06000 0.06000 "ILE " " HB " "    " 1 0 FFFFFF  "H411"  2 1 7 <> <> <> 0.094 4.206 -0.233 -5.363 0 0 0 0 0 -1.298 6.318 0.06 1.25 1.425 0.06 0 -5.3163185 11.402518 -8.1049767 412 0 <> 407 <> 411 1 412 412 0 0 24 1 <> <> <> <>
  413 41 -7.835058 -27.848948 8.370306 220 " " I "A" 21 0.06000 0.06000 "ILE " "HG13" "    " 1 0 FFFFFF  "H412"  2 1 7 <> <> <> 0.056 4.742 0.045 -5.59 0 0 0 0 0 -0.748 5.954 0.06 1.25 1.425 0.06 0 4.3953562 -10.945908 6.350841 413 0 <> 408 <> 412 1 413 413 0 0 24 1 <> <> <> <>
  414 41 -7.040225 -29.373318 7.845271 220 " " I "A" 21 0.06000 0.06000 "ILE " "HG12" "    " 1 0 FFFFFF  "H413"  2 1 7 <> <> <> 0.043 5.22 -0.395 -5.731 0 0 0 0 0 -0.863 5.407 0.06 1.25 1.425 0.06 0 17.916416 -10.606045 -3.4738021 414 0 <> 409 <> 413 1 414 414 0 0 24 1 <> <> <> <>
  415 41 -8.163408 -28.429758 11.935599 220 " " I "A" 21 0.06000 0.06000 "ILE " "HG21" "    " 1 0 FFFFFF  "H414"  2 1 7 <> <> <> 0.025 4.143 0.083 -5.029 0 0 0 0 0 -0.779 4.609 0.06 1.25 1.425 0.06 0 -14.18635 25.092735 1.0267822 415 0 <> 410 <> 414 1 415 415 0 0 24 1 <> <> <> <>
  416 41 -6.578813 -27.698639 11.441805 220 " " I "A" 21 0.06000 0.06000 "ILE " "HG22" "    " 1 0 FFFFFF  "H415"  2 1 7 <> <> <> 0.025 4.427 0.391 -5.169 0 0 0 0 0 -0.327 4.882 0.06 1.25 1.425 0.06 0.088 15.749928 -20.854515 -5.7091823 416 0 <> 411 <> 415 1 416 416 0 0 24 1 <> <> <> <>
  417 41 -8.145821 -27.335026 10.580859 220 " " I "A" 21 0.06000 0.06000 "ILE " "HG23" "    " 1 0 FFFFFF  "H416"  2 1 7 <> <> <> 0.025 4.232 -0.404 -5.325 0 0 0 0 0 -1.473 4.441 0.06 1.25 1.425 0.06 0.088 6.9428687 -11.747116 -4.7319403 417 0 <> 412 <> 416 1 417 417 0 0 24 1 <> <> <> <>
  418 41 -5.375810 -27.514130 7.642299 220 " " I "A" 21 0.06000 0.06000 "ILE " "HD11" "    " 1 0 FFFFFF  "H417"  2 1 7 <> <> <> 0.025 4.585 -0.384 -4.976 0 0 0 0 0 -0.751 3.818 0.06 1.25 1.425 0.06 0 25.073883 -8.3928852 3.8916183 418 0 <> 413 <> 417 1 418 418 0 0 24 1 <> <> <> <>
  419 41 -5.636469 -27.031759 9.340890 220 " " I "A" 21 0.06000 0.06000 "ILE " "HD12" "    " 1 0 FFFFFF  "H418"  2 1 7 <> <> <> 0.025 4.221 -0.432 -4.814 0 0 0 0 0 -1.001 4.535 0.06 1.25 1.425 0.06 0 -2.6126256 15.083089 -13.058529 419 0 <> 414 <> 418 1 419 419 0 0 24 1 <> <> <> <>
  420 41 -4.762788 -28.480415 8.956174 220 " " I "A" 21 0.06000 0.06000 "ILE " "HD13" "    " 1 0 FFFFFF  "H419"  2 1 7 <> <> <> 0.025 4.465 0.019 -5.137 0 0 0 0 0 -0.628 5.237 0.06 1.25 1.425 0.06 0 -0.96777064 -6.7693405 -1.1889727 420 0 <> 415 <> 419 1 420 420 0 0 24 1 <> <> <> <>
  421 15 -3.963784 -29.920551 14.442454 221 " " H "A" 75 -0.50000 -0.50000 "HIS " " O  " "    " 8 0 FF5757  "O206"  0 1 7 <> 18.93 1 0.005 -53.355 1.149 46.871 0 0 -0.218 0 0 -5.548 5.235 -0.5 1.48 1.678 -0.5 3.335 3.4473338 -0.034199901 -1.1432382 421 0 206 416 <> 420 1 421 421 0 0 25 1 <> <> <> <>
  422 3 -6.556710 -32.139000 14.730371 221 " " H "A" 2 -0.00500 -0.00500 "HIS " " CB " "    " 6 0 A0A0A0  "C207"  0 1 7 <> 18.43 1 2.13 -0.414 -0.645 -0.059 0 -1.267 0 -0.2 0 -0.454 5.04 -0.005 1.75 1.975 -0.005 0.499 -0.49926847 2.2654719 -9.9537268 422 0 207 417 <> 421 1 422 422 2 0 25 1 <> <> <> <>
  423 2 -6.561683 -32.401096 16.222277 221 " " H "A" 2 0.01500 0.01500 "HIS " " CG " "    " 6 0 A0A0A0  "C208"  0 1 7 <> 23.73 1 0.626 1.056 -0.452 -1.431 0 -0.506 0 -0.2 0 -0.907 4.597 0.015 1.775 2.002 0.015 2.28 -3.1798403 -1.7648431 7.6039639 423 0 208 418 <> 422 1 423 423 0 0 25 1 "Flip HIS"  <> <> <>
  424 25 -7.157596 -31.532898 17.163041 221 " " H "A" 38 -0.57000 -0.57000 "HIS " " ND1" "    " 7 0 2F2FFF  "N209"  0 1 7 <> 26.29 1 1.7 -44.983 -0.788 45.975 0 0 0 -0.2 0 1.703 3.462 -0.57 1.625 1.838 -0.57 17.823 3.0853143 4.7125134 -2.801718 424 0 209 419 <> 423 1 424 424 1 0 25 1 <> <> <> <>
  425 2 -5.960017 -33.344875 16.980427 221 " " H "A" 2 -0.01500 -0.01500 "HIS " " CD2" "    " 6 0 A0A0A0  "C210"  0 1 7 <> 27.02 1 1.072 -1.329 -0.847 2.905 0 -0.711 0 -0.2 0 0.89 4.492 -0.015 1.775 2.002 -0.015 0.633 11.832165 7.9214406 4.3916626 425 0 210 420 <> 424 1 425 425 1 0 25 1 <> <> <> <>
  426 2 -6.890012 -31.920816 18.371552 221 " " H "A" 2 0.29500 0.29500 "HIS " " CE1" "    " 6 0 A0A0A0  "C211"  0 1 7 <> 25.73 1 2 24.957 -0.589 -25.739 0 0 0 -0.2 0 0.428 3.469 0.295 1.775 2.002 0.295 13.174 -4.9593873 -0.66311204 5.4650598 426 0 211 421 <> 425 1 426 426 1 0 25 1 <> <> <> <>
  427 25 -6.055310 -32.966232 18.342206 221 " " H "A" 38 -0.49000 -0.49000 "HIS " " NE2" "    " 7 0 2F2FFF  "N212"  0 1 7 <> 24.96 1 2.275 -45.869 -1.093 41.734 0 0 0 -0.2 0 -3.152 3.587 -0.49 1.625 1.838 -0.49 10.579 -6.5710807 2.9476907 0.77808118 427 0 212 422 <> 426 1 427 427 0 0 25 1 <> <> <> <>
  428 25 -5.974925 -30.782854 12.826527 221 " " H "A" 38 -0.50000 -0.50000 "HIS " " N  " "    " 7 0 2F2FFF  "N203"  0 1 7 <> 17.67 1 1.076 -32.792 -0.149 41.958 0 0 -0.13 0 0 9.962 7.113 -0.5 1.625 1.92 -0.5 0 -1.8400273 0.16498119 8.3950777 428 0 203 423 <> 427 1 428 428 1 0 25 1 <> <> <> <>
  429 3 -6.208427 -30.750336 14.268888 221 " " H "A" 2 0.14000 0.14000 "HIS " " CA " "    " 6 0 A0A0A0  "C204"  0 1 -1105 FF1E00  19.76 1 0.949 11.366 -0.622 -8.92 0 -1.053 0 0 0 1.72 6.221 0.14 1.75 1.975 0.14 0 1.9104674 0.20279641 -1.423247 429 0 204 424 <> 428 1 429 429 1 0 25 1 <> <> <> <>
  430 2 -5.095930 -29.955042 14.926727 221 " " H "A" 2 0.50000 0.50000 "HIS " " C  " "    " 6 0 A0A0A0  "C205"  0 1 7 <> 20.05 1 -0.918 36.771 0.833 -46.648 0 0 0 0 0 -9.962 6.031 0.5 1.875 2.112 0.5 0.135 -7.7596951 2.5651958 -3.0478804 430 0 205 425 <> 429 1 430 430 0 0 25 1 <> <> <> <>
  431 43 -5.078959 -30.385460 12.582769 221 " " H "A" 21 0.30000 0.30000 "HIS " " H  " "    " 1 0 FFFFFF  "H430"  0 1 7 <> <> <> 0.105 8.565 -0.019 -26.16 0 0 0 0 0 -17.508 5.58 0.3 0.25 0.996 0.3 0 -3.4798582 4.2786083 9.0741138 431 0 <> 426 <> 430 1 431 431 0 0 25 1 <> <> <> <>
  432 41 -7.091776 -30.114988 14.333118 221 " " H "A" 21 0.06000 0.06000 "HIS " " HA " "    " 1 0 FFFFFF  "H431"  0 1 7 <> <> <> 0.038 4.175 0.576 -5.243 0 0 0 0 0 -0.453 4.639 0.06 1.25 1.425 0.06 4.765 -3.1440935 -8.0746965 10.940899 432 0 <> 427 <> 431 1 432 432 0 0 25 1 <> <> <> <>
  433 41 -5.951659 -32.848972 14.166499 221 " " H "A" 21 0.06000 0.06000 "HIS " " HB3" "    " 1 0 FFFFFF  "H432"  0 1 7 <> <> <> 0.107 4.451 0.058 -4.889 0 0 0 0 0 -0.274 3.494 0.06 1.25 1.425 0.06 9.972 24.075287 23.153961 -9.8853855 433 0 <> 428 <> 432 1 433 433 0 0 25 1 <> <> <> <>
  434 41 -7.584911 -32.319435 14.416770 221 " " H "A" 21 0.06000 0.06000 "HIS " " HB2" "    " 1 0 FFFFFF  "H433"  0 1 7 <> <> <> 0.111 3.97 -0.05 -5 0 0 0 0 0 -0.968 4.44 0.06 1.25 1.425 0.06 0 -0.4692235 2.6855249 -10.293958 434 0 <> 429 <> 433 1 434 434 0 0 25 1 <> <> <> <>
  435 43 -7.677586 -30.674860 17.046939 221 " " H "A" 21 0.42000 0.42000 "HIS " " HD1" "    " 1 0 FFFFFF  "H434"  0 1 7 <> <> <> 0.399 32.331 -0.003 -33.757 0 0 0 0 0 -1.031 2.06 0.42 0.25 0.996 0.42 0 4.0032668 8.4331369 20.584 435 0 <> 430 <> 434 1 435 435 0 0 25 1 <> <> <> <>
  436 41 -5.386608 -34.215832 16.699292 221 " " H "A" 21 0.11500 0.11500 "HIS " " HD2" "    " 1 0 FFFFFF  "H435"  0 1 7 <> <> <> 0.83 10.682 -0.478 -10.22 0 0 0 0 0 0.814 3.878 0.115 1.21 1.381 0.115 0 -7.1755452 -7.8697505 14.544335 436 0 <> 431 <> 435 1 436 436 0 0 25 1 <> <> <> <>
  437 41 -7.060445 -31.317225 19.250773 221 " " H "A" 21 0.11500 0.11500 "HIS " " HE1" "    " 1 0 FFFFFF  "H436"  0 1 7 <> <> <> 0.482 11.424 -0.188 -11.164 0 0 0 0 0 0.553 2.402 0.115 1.21 1.381 0.115 15.323 12.308272 1.1886996 7.5410891 437 0 <> 432 <> 436 1 437 437 0 0 25 1 <> <> <> <>
  438 3 -5.144413 -27.102266 17.432601 222 " " D "A" 2 -0.22000 -0.22000 "ASP " " CB " "    " 6 0 A0A0A0  "C217"  0 1 7 <> 25.29 1 -0.937 -18.77 -0.406 15.451 0 -0.605 0 0 0 -5.266 3.868 -0.22 1.75 1.975 -0.22 0 -1.5774765 11.598269 7.1821194 438 0 217 433 <> 437 1 438 438 2 0 26 1 <> <> <> <>
  439 2 -5.839401 -27.494774 18.748416 222 " " D "A" 2 0.70000 0.70000 "ASP " " CG " "    " 6 0 A0A0A0  "C218"  0 1 7 <> 33.15 1 -1.348 -15.488 -0.217 17.589 0 0 0 0 0 0.538 3.417 0.7 1.875 2.112 0.7 13.883 7.1833272 4.6026669 -6.9043407 439 0 218 434 <> 438 1 439 439 0 0 26 1 <> <> <> <>
  440 15 -5.859407 -26.756689 19.800913 222 " " D "A" 75 -0.80000 -0.80000 "ASP " " OD1" "    " 8 0 FF5757  "O219"  0 1 7 <> 40.89 1 0.123 13.396 1.577 -26.697 0 0 -0.23 0 0 -11.831 3.462 -0.8 1.48 1.678 -0.8 3.127 4.5313921 -4.3972487 -0.81067991 440 0 219 435 <> 439 1 440 440 0 0 26 1 <> <> <> <>
  441 18 -6.592923 -28.531969 18.730767 222 " " D "A" 75 -0.80000 -0.80000 "ASP " " OD2" "    " 8 -1 FF5757  "O220"  0 1 7 <> 39.83 1 0.101 16.89 -0.385 -31.483 0 0 -0.022 0 0 -14.898 2.424 -0.8 1.48 1.678 -0.8 41.067 4.8021913 2.403075 -0.37833029 441 0 220 436 <> 440 1 441 441 0 0 26 1 <> <> <> <>
  442 25 -5.404969 -29.221571 16.030533 222 " " D "A" 38 -0.50000 -0.50000 "ASP " " N  " "    " 7 0 2F2FFF  "N213"  0 1 7 <> 21.49 1 -0.689 -40.889 0.481 36.882 0 0 0 0 0 -4.215 5.098 -0.5 1.625 1.92 -0.5 1.38 -3.2326274 0.15022598 0.67437196 442 0 213 437 <> 441 1 442 442 1 0 26 1 <> <> <> <>
  443 3 -4.477473 -28.219717 16.643546 222 " " D "A" 2 0.14000 0.14000 "ASP " " CA " "    " 6 0 A0A0A0  "C214"  0 1 -1105 FF1E00  23.14 1 -0.347 10.491 0.212 -5.799 0 -0.519 0 0 0 4.037 4.916 0.14 1.75 1.975 0.14 0 2.4024069 -0.57661253 1.1791401 443 0 214 438 <> 442 1 443 443 1 0 26 1 <> <> <> <>
  444 2 -3.396088 -28.906839 17.519478 222 " " D "A" 2 0.50000 0.50000 "ASP " " C  " "    " 6 0 A0A0A0  "C215"  0 1 7 <> 22.03 1 1.429 32.484 2.389 -45.976 0 0 0 0 0 -9.674 5.105 0.5 1.875 2.112 0.5 0 -4.0414805 -1.5663608 -4.1865735 444 0 215 439 <> 443 1 444 444 0 0 26 1 <> <> <> <>
  445 15 -2.454452 -28.277319 17.937184 222 " " D "A" 75 -0.50000 -0.50000 "ASP " " O  " "    " 8 0 FF5757  "O216"  0 1 7 <> 20.72 1 0.15 -49.293 -0.161 42.779 0 0 -0.014 0 0 -6.538 3.695 -0.5 1.48 1.678 -0.5 6.462 -0.1385839 1.8132229 -1.9457052 445 0 216 440 <> 444 1 445 445 0 0 26 1 <> <> <> <>
  446 43 -6.360878 -29.127085 16.342635 222 " " D "A" 21 0.30000 0.30000 "ASP " " H  " "    " 1 0 FFFFFF  "H445"  0 1 7 <> <> <> 0.002 17.554 -0.009 -22.426 0 0 0 0 0 -4.881 3.014 0.3 0.25 0.996 0.3 0 -7.0993223 -28.020042 -2.64031 446 0 <> 441 <> 445 1 446 446 0 0 26 1 <> <> <> <>
  447 41 -3.935185 -27.744181 15.826301 222 " " D "A" 21 0.06000 0.06000 "ASP " " HA " "    " 1 0 FFFFFF  "H446"  0 1 7 <> <> <> 0.082 3.69 0.471 -4.936 0 0 0 0 0 -0.693 3.553 0.06 1.25 1.425 0.06 7.325 1.2845478 10.440667 6.8480678 447 0 <> 442 <> 446 1 447 447 0 0 26 1 <> <> <> <>
  448 41 -5.761144 -26.569668 16.708668 222 " " D "A" 21 0.06000 0.06000 "ASP " " HB3" "    " 1 0 FFFFFF  "H447"  0 1 7 <> <> <> 0.042 3.28 0.015 -3.715 0 0 0 0 0 -0.378 2.804 0.06 1.25 1.425 0.06 10.06 -25.676794 0.26682675 19.376177 448 0 <> 443 <> 447 1 448 448 0 0 26 1 <> <> <> <>
  449 41 -4.328670 -26.430525 17.699858 222 " " D "A" 21 0.06000 0.06000 "ASP " " HB2" "    " 1 0 FFFFFF  "H448"  0 1 7 <> <> <> 0.03 3.718 -0.107 -3.838 0 0 0 0 0 -0.196 2.897 0.06 1.25 1.425 0.06 8.736 -10.048851 19.357964 13.535357 449 0 <> 444 <> 448 1 449 449 0 0 26 1 <> <> <> <>
  450 25 -3.579956 -30.175972 17.845313 223 " " N "A" 38 -0.50000 -0.50000 "ASN " " N  " "    " 7 0 2F2FFF  "N221"  0 1 7 <> 21.03 1 0.837 -34.67 1.481 38.294 0 0 -0.107 0 -0.212 5.623 5.525 -0.5 1.625 1.92 -0.5 0.115 2.0774281 -6.9151821 2.9061842 450 0 221 445 <> 449 1 450 450 1 0 27 1 <> <> <> <>
  451 3 -2.500850 -30.958855 18.555333 223 " " N "A" 2 0.14000 0.14000 "ASN " " CA " "    " 6 0 A0A0A0  "C222"  0 1 -1105 FF1E00  22.19 1 0.09 10.519 -0.14 -7.187 0 -0.981 0 0 -0.212 2.089 5.336 0.14 1.75 1.975 0.14 0 -4.5260067 -0.15450846 -10.887254 451 0 222 446 <> 450 1 451 451 1 0 27 1 <> <> <> <>
  452 2 -1.365181 -31.262556 17.593625 223 " " N "A" 2 0.50000 0.50000 "ASN " " C  " "    " 6 0 A0A0A0  "C223"  0 1 7 <> 20.91 1 -0.583 32.382 -0.065 -51.05 0 0 0 0 -0.212 -19.526 5.68 0.5 1.875 2.112 0.5 0 3.5321853 2.5882144 2.9147742 452 0 223 447 <> 451 1 452 452 0 0 27 1 <> <> <> <>
  453 15 -0.148574 -31.111887 17.893559 223 " " N "A" 75 -0.50000 -0.50000 "ASN " " O  " "    " 8 0 FF5757  "O224"  0 1 7 <> 20.3 1 0.061 -52.85 1.04 50.027 0 0 -0.006 0 -0.212 -1.94 4.173 -0.5 1.48 1.678 -0.5 6.15 -5.9697671 4.4385114 -2.695329 453 0 224 448 <> 452 1 453 453 0 0 27 1 <> <> <> <>
  454 3 -3.201813 -32.212017 19.144488 223 " " N "A" 2 -0.12000 -0.12000 "ASN " " CB " "    " 6 0 A0A0A0  "C225"  0 1 7 <> 24.18 1 0.931 -10.867 -0.173 8.159 0 -0.857 0 0 -0.212 -3.017 3.836 -0.12 1.75 1.975 -0.12 0.873 0.11994992 2.1635273 4.8667126 454 0 225 449 <> 453 1 454 454 2 0 27 1 <> <> <> <>
  455 2 -2.303732 -33.068787 20.012086 223 " " N "A" 2 0.50000 0.50000 "ASN " " CG " "    " 6 0 A0A0A0  "C226"  0 1 7 <> 30.15 1 -0.803 33.548 0.027 -47.401 0 0 0 0 -0.212 -14.84 3.351 0.5 1.875 2.112 0.5 8.626 3.4148948 6.8209248 -4.13764 455 0 226 450 <> 454 1 455 455 0 0 27 1 "Flip"  <> <> <>
  456 15 -2.195224 -34.252411 19.863747 223 " " N "A" 75 -0.50000 -0.50000 "ASN " " OD1" "    " 8 0 FF5757  "O227"  0 1 7 <> 39.84 1 0.227 -47.448 -0.564 40.65 0 0 0 0 -0.212 -7.348 2.509 -0.5 1.48 1.678 -0.5 30.435 1.4916314 7.2631011 3.2376709 456 0 227 451 <> 455 1 456 456 0 0 27 1 <> <> <> <>
  457 25 -1.720311 -32.491486 21.048825 223 " " N "A" 38 -0.76000 -0.76000 "ASN " " ND2" "    " 7 0 2F2FFF  "N228"  0 1 7 <> 31.07 1 -0.297 -56.3 -0.332 51.115 0 0 -0.045 0 -0.212 -6.07 2.862 -0.76 1.625 1.92 -0.76 36.107 1.8623158 -1.7654321 1.5267502 457 0 228 452 <> 456 1 457 457 2 0 27 1 <> <> <> <>
  458 43 -4.518570 -30.548912 17.841223 223 " " N "A" 21 0.30000 0.30000 "ASN " " H  " "    " 1 0 FFFFFF  "H457"  0 1 7 <> <> <> 0.139 11.55 -0.019 -23.315 0 0 0 0 -0.212 -11.856 4.698 0.3 0.25 0.996 0.3 0 -1.2854584 1.6824201 -9.3069267 458 0 <> 453 <> 457 1 458 458 0 0 27 1 <> <> <> <>
  459 41 -2.170337 -30.311668 19.367741 223 " " N "A" 21 0.06000 0.06000 "ASN " " HA " "    " 1 0 FFFFFF  "H458"  0 1 7 <> <> <> 0.084 3.063 1.364 -5.53 0 0 0 0 -0.212 -1.23 4.625 0.06 1.25 1.425 0.06 0 -24.09259 -0.72739887 -2.4705608 459 0 <> 454 <> 458 1 459 459 0 0 27 1 <> <> <> <>
  460 41 -3.618316 -32.917763 18.425776 223 " " N "A" 21 0.06000 0.06000 "ASN " " HB3" "    " 1 0 FFFFFF  "H459"  0 1 7 <> <> <> 0.023 4.075 0.273 -4.494 0 0 0 0 -0.212 -0.335 2.707 0.06 1.25 1.425 0.06 15.885 12.954667 5.8584867 -6.1994877 460 0 <> 455 <> 459 1 460 460 0 0 27 1 <> <> <> <>
  461 41 -3.999957 -31.985077 19.851287 223 " " N "A" 21 0.06000 0.06000 "ASN " " HB2" "    " 1 0 FFFFFF  "H460"  0 1 7 <> <> <> 0.016 4.079 0.452 -4.184 0 0 0 0 -0.212 0.152 2.988 0.06 1.25 1.425 0.06 15.179 -12.880857 6.3703294 -11.165061 461 0 <> 456 <> 460 1 461 461 0 0 27 1 <> <> <> <>
  462 43 -1.009537 -33.034561 21.517836 223 " " N "A" 21 0.38000 0.38000 "ASN " "HD21" "    " 1 0 FFFFFF  "H461"  0 1 7 <> <> <> 0 22.032 -0.002 -24.238 0 0 0 0 -0.212 -2.42 1.867 0.38 0.25 0.996 0.38 0 -1.6784587 -2.6057045 5.9196839 462 0 <> 457 <> 461 1 462 462 0 0 27 1 <> <> <> <>
  463 43 -1.979361 -31.555121 21.324881 223 " " N "A" 21 0.38000 0.38000 "ASN " "HD22" "    " 1 0 FFFFFF  "H462"  0 1 7 <> <> <> 0 25.012 -0.006 -27.267 0 0 0 0 -0.212 -2.472 2.357 0.38 0.25 0.996 0.38 0 30.849545 7.0414033 -1.1439401 463 0 <> 458 <> 462 1 463 463 0 0 27 1 <> <> <> <>
  464 3 0.415371 -34.271843 16.866881 224 " " E "A" 2 -0.22000 -0.22000 "GLU " " CG " "    " 6 0 A0A0A0  "C234"  0 1 7 <> 21.63 1 1.675 -19.064 -0.092 20.109 0 -1.543 0 0 0 1.086 4.536 -0.22 1.75 1.975 -0.22 0.125 -4.6794724 -5.4379144 3.6060865 464 0 234 459 <> 463 1 464 464 2 0 28 1 <> <> <> <>
  465 2 0.698955 -35.742748 17.079686 224 " " E "A" 2 0.70000 0.70000 "GLU " " CD " "    " 6 0 A0A0A0  "C235"  0 1 7 <> 30 1 0.178 -17.331 -0.759 17.854 0 0 0 0 0 -0.057 3.661 0.7 1.875 2.112 0.7 9.839 5.0412288 -4.0628099 -2.1389573 465 0 235 460 <> 464 1 465 465 0 0 28 1 <> <> <> <>
  466 15 -0.216295 -36.516487 16.837123 224 " " E "A" 75 -0.80000 -0.80000 "GLU " " OE1" "    " 8 0 FF5757  "O236"  0 1 7 <> 34.14 1 0.128 17.251 -0.183 -28.457 0 0 0 0 0 -11.262 2.979 -0.8 1.48 1.678 -0.8 17.094 -1.2949891 2.3807914 -4.6804895 466 0 236 461 <> 465 1 466 466 0 0 28 1 <> <> <> <>
  467 18 1.864917 -36.028091 17.552302 224 " " E "A" 75 -0.80000 -0.80000 "GLU " " OE2" "    " 8 -1 FF5757  "O237"  0 1 7 <> 37.23 1 0.127 18.51 -0.569 -30.401 0 0 0 0 0 -12.333 2.779 -0.8 1.48 1.678 -0.8 22.826 -3.2051175 3.4648497 1.7225224 467 0 237 462 <> 466 1 467 467 0 0 28 1 <> <> <> <>
  468 25 -1.846542 -31.891201 16.505234 224 " " E "A" 38 -0.50000 -0.50000 "GLU " " N  " "    " 7 0 2F2FFF  "N229"  0 1 7 <> 18.77 1 1.703 -45.262 0.399 44.579 0 0 -0.069 0 0 1.35 6.436 -0.5 1.625 1.92 -0.5 0 5.7632923 1.5035148 5.0710788 468 0 229 463 <> 467 1 468 468 1 0 28 1 <> <> <> <>
  469 3 -1.147710 -32.662697 15.538676 224 " " E "A" 2 0.14000 0.14000 "GLU " " CA " "    " 6 0 A0A0A0  "C230"  0 1 -1105 FF1E00  17.24 1 2.398 11.702 -0.665 -10.948 0 -1.543 0 0 0 0.944 6.909 0.14 1.75 1.975 0.14 0 -4.7171068 -0.62083858 5.362565 469 0 230 464 <> 468 1 469 469 1 0 28 1 <> <> <> <>
  470 2 -2.041845 -32.695358 14.317646 224 " " E "A" 2 0.50000 0.50000 "GLU " " C  " "    " 6 0 A0A0A0  "C231"  0 1 7 <> 16.18 1 1.345 38.853 0.26 -54.28 0 0 0 0 0 -13.823 7.373 0.5 1.875 2.112 0.5 0 -0.21887203 1.5939955 -4.1479111 470 0 231 465 <> 469 1 470 470 0 0 28 1 <> <> <> <>
  471 15 -3.180302 -33.194626 14.383911 224 " " E "A" 75 -0.50000 -0.50000 "GLU " " O  " "    " 8 0 FF5757  "O232"  0 1 7 <> 14.71 1 0.136 -56.209 0.643 49.669 0 0 -0.134 0 0 -5.895 6.309 -0.5 1.48 1.678 -0.5 0 0.14581859 1.8337996 1.555823 471 0 232 466 <> 470 1 471 471 0 0 28 1 <> <> <> <>
  472 3 -0.876615 -34.031628 16.156304 224 " " E "A" 2 -0.12000 -0.12000 "GLU " " CB " "    " 6 0 A0A0A0  "C233"  0 1 7 <> 15.9 1 2.336 -8.969 0.231 11.97 0 -1.734 0 0 0 3.835 5.423 -0.12 1.75 1.975 -0.12 0 7.110702 -0.20156218 -2.2085061 472 0 233 467 <> 471 1 472 472 2 0 28 1 <> <> <> <>
  473 43 -2.854154 -31.946474 16.463259 224 " " E "A" 21 0.30000 0.30000 "GLU " " H  " "    " 1 0 FFFFFF  "H472"  0 1 7 <> <> <> 0.048 12.992 -0.019 -25.955 0 0 0 0 0 -12.934 5.404 0.3 0.25 0.996 0.3 0 7.9097285 -20.293951 -17.750446 473 0 <> 468 <> 472 1 473 473 0 0 28 1 <> <> <> <>
  474 41 -0.207956 -32.205113 15.229512 224 " " E "A" 21 0.06000 0.06000 "GLU " " HA " "    " 1 0 FFFFFF  "H473"  0 1 7 <> <> <> 0.017 5.354 -0.053 -6.66 0 0 0 0 0 -1.342 6.132 0.06 1.25 1.425 0.06 0 2.4972434 -19.855919 -1.1774983 474 0 <> 469 <> 473 1 474 474 0 0 28 1 <> <> <> <>
  475 41 -1.010978 -34.724629 15.325767 224 " " E "A" 21 0.06000 0.06000 "GLU " " HB2" "    " 1 0 FFFFFF  "H474"  0 1 7 <> <> <> 0.05 3.985 0.28 -5.718 0 0 0 0 0 -1.402 3.851 0.06 1.25 1.425 0.06 1.853 12.648044 -6.6128416 2.2452607 475 0 <> 470 <> 474 1 475 475 0 0 28 1 <> <> <> <>
  476 41 -1.637376 -34.338337 16.874125 224 " " E "A" 21 0.06000 0.06000 "GLU " " HB3" "    " 1 0 FFFFFF  "H475"  0 1 7 <> <> <> 0.05 4.368 0.07 -6 0 0 0 0 0 -1.512 4.712 0.06 1.25 1.425 0.06 0 -6.6240883 -0.39013168 -16.845556 476 0 <> 471 <> 475 1 476 476 0 0 28 1 <> <> <> <>
  477 41 0.251165 -33.694584 17.776776 224 " " E "A" 21 0.06000 0.06000 "GLU " " HG3" "    " 1 0 FFFFFF  "H476"  0 1 7 <> <> <> 0.04 4.55 0.168 -4.868 0 0 0 0 0 -0.11 3.966 0.06 1.25 1.425 0.06 0 1.5103488 12.11011 -6.4097161 477 0 <> 472 <> 476 1 477 477 0 0 28 1 <> <> <> <>
  478 41 1.194832 -33.710785 16.351365 224 " " E "A" 21 0.06000 0.06000 "GLU " " HG2" "    " 1 0 FFFFFF  "H477"  0 1 7 <> <> <> 0.027 4.836 -0.213 -4.746 0 0 0 0 0 -0.096 3.462 0.06 1.25 1.425 0.06 6.266 -23.40699 18.496605 1.3389604 478 0 <> 473 <> 477 1 478 478 0 0 28 1 <> <> <> <>
  479 16 -3.048311 -29.759108 11.826354 225 " " T "A" 75 -0.68300 -0.68300 "THR " " OG1" "    " 8 0 FF5757  "O243"  2 1 7 <> 14.51 1 0.748 -56.729 -0.866 71.376 0 0 -0.012 0 -0.301 14.215 7.171 -0.683 1.56 1.766 -0.683 0 2.7063732 0.85401928 -1.8674803 479 0 243 474 <> 478 1 479 479 1 0 29 1 <> <> <> <>
  480 3 -1.842261 -30.390144 9.828679 225 " " T "A" 2 -0.18000 -0.18000 "THR " " CG2" "    " 6 0 A0A0A0  "C244"  2 1 7 <> 15.45 1 -0.403 -16.512 -0.233 19.586 0 -3.258 0 0 -0.301 -1.121 7.43 -0.18 1.75 1.975 -0.18 0 0.4641979 0.079575583 -3.5069618 480 0 244 475 <> 479 1 480 480 3 0 29 1 <> <> <> <>
  481 25 -1.501352 -31.967238 13.317085 225 " " T "A" 38 -0.50000 -0.50000 "THR " " N  " "    " 7 0 2F2FFF  "N238"  2 1 7 <> 14.03 1 1.951 -46.544 -0.496 50.639 0 0 -0.123 0 -0.301 5.126 7.944 -0.5 1.625 1.92 -0.5 0 -0.29201102 2.0236173 -6.8062267 481 0 238 476 <> 480 1 481 481 1 0 29 1 <> <> <> <>
  482 3 -2.020452 -31.925730 11.949367 225 " " T "A" 2 0.14000 0.14000 "THR " " CA " "    " 6 0 A0A0A0  "C239"  2 1 -1105 FF1E00  13.28 1 1.378 14.103 -0.718 -13.232 0 -2.655 0 0 -0.301 -1.426 8.447 0.14 1.75 1.975 0.14 0 2.4331558 -2.4983561 8.4196815 482 0 239 477 <> 481 1 482 482 1 0 29 1 <> <> <> <>
  483 2 -1.308399 -33.067883 11.129690 225 " " T "A" 2 0.50000 0.50000 "THR " " C  " "    " 6 0 A0A0A0  "C240"  2 1 7 <> 11.69 1 -0.902 44.256 1.312 -56.165 0 0 0 0 -0.301 -11.799 8.038 0.5 1.875 2.112 0.5 0 0.89900732 -1.0974323 -7.7558661 483 0 240 478 <> 482 1 483 483 0 0 29 1 <> <> <> <>
  484 15 -0.064796 -33.090565 11.139593 225 " " T "A" 75 -0.50000 -0.50000 "THR " " O  " "    " 8 0 FF5757  "O241"  2 1 7 <> 10.82 1 0.003 -63.947 -0.417 58.883 0 0 -0.125 0 -0.301 -5.904 7.118 -0.5 1.48 1.678 -0.5 0 2.1875629 4.1943069 2.1178837 484 0 241 479 <> 483 1 484 484 0 0 29 1 <> <> <> <>
  485 3 -1.885083 -30.437050 11.399885 225 " " T "A" 2 0.20500 0.20500 "THR " " CB " "    " 6 0 A0A0A0  "C242"  2 1 7 <> 12.86 1 2.201 17.503 -1.279 -21.663 0 -2.999 0 0 -0.301 -6.538 8.464 0.205 1.75 1.975 0.205 0 -7.5089164 3.6189752 -4.0648165 485 0 242 480 <> 484 1 485 485 1 0 29 1 <> <> <> <>
  486 43 -0.585444 -31.622160 13.566347 225 " " T "A" 21 0.30000 0.30000 "THR " " H  " "    " 1 0 FFFFFF  "H485"  2 1 7 <> <> <> 0.114 15.009 -0.024 -33.186 0 0 0 0 -0.301 -18.388 6.832 0.3 0.25 0.996 0.3 0 -4.8739142 2.5367212 9.3195391 486 0 <> 481 <> 485 1 486 486 0 0 29 1 <> <> <> <>
  487 41 -3.083500 -32.160980 12.001150 225 " " T "A" 21 0.06000 0.06000 "THR " " HA " "    " 1 0 FFFFFF  "H486"  2 1 7 <> <> <> 0.043 4.503 1.271 -6.014 0 0 0 0 -0.301 -0.497 6.879 0.06 1.25 1.425 0.06 0 -0.71519589 4.2365351 -25.615961 487 0 <> 482 <> 486 1 487 487 0 0 29 1 <> <> <> <>
  488 41 -1.063212 -29.971306 11.943676 225 " " T "A" 21 0.06000 0.06000 "THR " " HB " "    " 1 0 FFFFFF  "H487"  2 1 7 <> <> <> 0.028 6.778 -0.248 -7.331 0 0 0 0 -0.301 -1.073 7.172 0.06 1.25 1.425 0.06 0 -13.655884 -15.247101 21.383934 488 0 <> 483 <> 487 1 488 488 0 0 29 1 <> <> <> <>
  489 42 -3.127809 -29.750712 12.767965 225 " " T "A" 21 0.41800 0.41800 "THR " " HG1" "    " 1 0 FFFFFF  "H488"  2 1 7 <> <> <> -0.031 37.841 -0.01 -41.325 0 0 0 0 -0.301 -3.827 4.401 0.418 0.25 0.996 0.418 0 -4.3145795 -8.2520962 -2.3790383 489 0 <> 484 <> 488 1 489 489 0 0 29 1 <> <> <> <>
  490 41 -0.894954 -30.656565 9.359925 225 " " T "A" 21 0.06000 0.06000 "THR " "HG21" "    " 1 0 FFFFFF  "H489"  2 1 7 <> <> <> 0.024 5.862 -0.45 -6.182 0 0 0 0 -0.301 -1.046 5.545 0.06 1.25 1.425 0.06 0 12.656285 17.418324 11.277392 490 0 <> 485 <> 489 1 490 490 0 0 29 1 <> <> <> <>
  491 41 -2.569571 -31.002897 9.296090 225 " " T "A" 21 0.06000 0.06000 "THR " "HG22" "    " 1 0 FFFFFF  "H490"  2 1 7 <> <> <> 0.024 5.617 0.679 -6.369 0 0 0 0 -0.301 -0.35 6.322 0.06 1.25 1.425 0.06 0 28.307861 -10.297419 -29.591635 491 0 <> 486 <> 490 1 491 491 0 0 29 1 <> <> <> <>
  492 41 -2.171394 -29.397081 9.522742 225 " " T "A" 21 0.06000 0.06000 "THR " "HG23" "    " 1 0 FFFFFF  "H491"  2 1 7 <> <> <> 0.024 5.183 -0.465 -5.986 0 0 0 0 -0.301 -1.546 6.456 0.06 1.25 1.425 0.06 0 5.791461 2.2292783 -2.2602413 492 0 <> 487 <> 491 1 492 492 0 0 29 1 <> <> <> <>
  493 15 -2.650229 -34.079086 7.759831 226 " " I "A" 75 -0.50000 -0.50000 "ILE " " O  " "    " 8 0 FF5757  "O248"  2 1 7 <> 16.55 1 0.002 -57.133 0.119 51.597 0 0 -0.124 0 0 -5.538 6.655 -0.5 1.48 1.678 -0.5 0 -1.3997375 -0.88050544 1.9457023 493 0 248 488 <> 492 1 493 493 0 0 30 1 <> <> <> <>
  494 3 -2.164810 -36.495579 9.669645 226 " " I "A" 2 -0.06000 -0.06000 "ILE " " CB " "    " 6 0 A0A0A0  "C249"  2 1 7 <> 15.39 1 3.235 -4.664 -0.748 6.042 0 -1.546 0 0 0 2.316 6.168 -0.06 1.75 1.975 -0.06 0 -4.1504064 6.2272124 -2.853143 494 0 249 489 <> 493 1 494 494 1 0 30 1 <> <> <> <>
  495 3 -2.796044 -36.869618 11.031029 226 " " I "A" 2 -0.12000 -0.12000 "ILE " " CG1" "    " 6 0 A0A0A0  "C250"  2 1 7 <> 15.77 1 1.36 -9.058 -0.415 10.655 0 -1.509 0 0 0 1.033 4.901 -0.12 1.75 1.975 -0.12 0 2.9551065 -5.2314687 -1.1198395 495 0 250 490 <> 494 1 495 495 2 0 30 1 <> <> <> <>
  496 3 -1.300739 -37.631199 9.119958 226 " " I "A" 2 -0.18000 -0.18000 "ILE " " CG2" "    " 6 0 A0A0A0  "C251"  2 1 7 <> 11.89 1 0.724 -13.605 -0.137 16.229 0 -1.674 0 0 0 1.538 5.296 -0.18 1.75 1.975 -0.18 0 5.4646893 1.1058044 -3.9337583 496 0 251 491 <> 495 1 496 496 3 0 30 1 <> <> <> <>
  497 3 -3.429979 -38.276894 11.140493 226 " " I "A" 2 -0.18000 -0.18000 "ILE " " CD1" "    " 6 0 A0A0A0  "C252"  2 1 7 <> 27.92 1 0.361 -13.141 -0.577 14.23 0 -0.839 0 0 0 0.034 3.584 -0.18 1.75 1.975 -0.18 5.985 1.3469615 6.7450442 2.545769 497 0 252 492 <> 496 1 497 497 3 0 30 1 <> <> <> <>
  498 25 -2.044764 -34.052017 10.459885 226 " " I "A" 38 -0.50000 -0.50000 "ILE " " N  " "    " 7 0 2F2FFF  "N245"  2 1 7 <> 11.97 1 1.652 -40.958 0.485 47.777 0 0 -0.121 0 0 8.833 7.545 -0.5 1.625 1.92 -0.5 0 -2.0335326 4.0175109 1.8509717 498 0 245 493 <> 497 1 498 498 1 0 30 1 <> <> <> <>
  499 3 -1.491916 -35.106880 9.570493 226 " " I "A" 2 0.14000 0.14000 "ILE " " CA " "    " 6 0 A0A0A0  "C246"  2 1 -1105 FF1E00  13.93 1 2.06 12.944 -0.402 -11.588 0 -1.915 0 0 0 1.099 7.811 0.14 1.75 1.975 0.14 0 5.93998 -2.1168365 -0.36530638 499 0 246 494 <> 498 1 499 499 1 0 30 1 <> <> <> <>
  500 2 -1.589299 -34.529003 8.145181 226 " " I "A" 2 0.50000 0.50000 "ILE " " C  " "    " 6 0 A0A0A0  "C247"  2 1 7 <> 13.39 1 0.232 41.491 0.47 -54.793 0 0 0 0 0 -12.601 8.028 0.5 1.875 2.112 0.5 0 4.6411271 -8.4112253 4.6778522 500 0 247 495 <> 499 1 500 500 0 0 30 1 <> <> <> <>
  501 43 -3.026508 -33.863533 10.315817 226 " " I "A" 21 0.30000 0.30000 "ILE " " H  " "    " 1 0 FFFFFF  "H500"  2 1 7 <> <> <> 0.001 11.989 -0.021 -27.378 0 0 0 0 0 -15.409 5.738 0.3 0.25 0.996 0.3 0 3.9412954 39.765793 7.9045382 501 0 <> 496 <> 500 1 501 501 0 0 30 1 <> <> <> <>
  502 41 -0.434288 -35.260033 9.785123 226 " " I "A" 21 0.06000 0.06000 "ILE " " HA " "    " 1 0 FFFFFF  "H501"  2 1 7 <> <> <> 0.016 5.123 0.86 -6.337 0 0 0 0 0 -0.337 6.679 0.06 1.25 1.425 0.06 0 5.5599685 4.4290056 6.1781325 502 0 <> 497 <> 501 1 502 502 0 0 30 1 <> <> <> <>
  503 41 -3.054158 -36.506516 9.039535 226 " " I "A" 21 0.06000 0.06000 "ILE " " HB " "    " 1 0 FFFFFF  "H502"  2 1 7 <> <> <> 0.183 4.867 0.003 -5.46 0 0 0 0 0 -0.408 4.759 0.06 1.25 1.425 0.06 0 -11.541715 -16.374649 7.9713359 503 0 <> 498 <> 502 1 503 503 0 0 30 1 <> <> <> <>
  504 41 -3.576476 -36.181904 11.356718 226 " " I "A" 21 0.06000 0.06000 "ILE " "HG13" "    " 1 0 FFFFFF  "H503"  2 1 7 <> <> <> 0.16 5.06 0.592 -5.397 0 0 0 0 0 0.415 4.097 0.06 1.25 1.425 0.06 0 5.0393376 8.7224121 -25.590235 504 0 <> 499 <> 503 1 504 504 0 0 30 1 <> <> <> <>
  505 41 -2.106936 -36.684689 11.855065 226 " " I "A" 21 0.06000 0.06000 "ILE " "HG12" "    " 1 0 FFFFFF  "H504"  2 1 7 <> <> <> 0.133 5.21 -0.194 -5.234 0 0 0 0 0 -0.086 3.611 0.06 1.25 1.425 0.06 0.529 2.6715915 -9.7491484 0.13109116 505 0 <> 500 <> 504 1 505 505 0 0 30 1 <> <> <> <>
  506 41 -0.485568 -37.911003 9.787272 226 " " I "A" 21 0.06000 0.06000 "ILE " "HG21" "    " 1 0 FFFFFF  "H505"  2 1 7 <> <> <> 0.024 4.668 -0.318 -4.906 0 0 0 0 0 -0.532 3.426 0.06 1.25 1.425 0.06 0.882 -10.441851 1.4502444 15.641603 506 0 <> 501 <> 505 1 506 506 0 0 30 1 <> <> <> <>
  507 41 -1.856740 -38.430710 8.630322 226 " " I "A" 21 0.06000 0.06000 "ILE " "HG22" "    " 1 0 FFFFFF  "H506"  2 1 7 <> <> <> 0.024 4.982 0.175 -5.426 0 0 0 0 0 -0.244 4.66 0.06 1.25 1.425 0.06 0 -21.37501 -7.3485727 40.348621 507 0 <> 502 <> 506 1 507 507 0 0 30 1 <> <> <> <>
  508 41 -0.636748 -37.211174 8.364447 226 " " I "A" 21 0.06000 0.06000 "ILE " "HG23" "    " 1 0 FFFFFF  "H507"  2 1 7 <> <> <> 0.024 4.995 -0.429 -5.381 0 0 0 0 0 -0.79 4.454 0.06 1.25 1.425 0.06 0 -6.6131601 8.6275196 -10.366858 508 0 <> 503 <> 507 1 508 508 0 0 30 1 <> <> <> <>
  509 41 -4.021386 -38.490814 10.250225 226 " " I "A" 21 0.06000 0.06000 "ILE " "HD11" "    " 1 0 FFFFFF  "H508"  2 1 7 <> <> <> 0.025 4.171 -0.154 -4.37 0 0 0 0 0 -0.329 2.709 0.06 1.25 1.425 0.06 7.589 2.9323168 -12.170123 6.0376158 509 0 <> 504 <> 508 1 509 509 0 0 30 1 <> <> <> <>
  510 41 -2.682646 -39.067925 11.078354 226 " " I "A" 21 0.06000 0.06000 "ILE " "HD12" "    " 1 0 FFFFFF  "H509"  2 1 7 <> <> <> 0.025 4.531 -0.262 -4.626 0 0 0 0 0 -0.332 2.942 0.06 1.25 1.425 0.06 1.941 -4.7375412 1.3963782 -2.5431869 510 0 <> 505 <> 509 1 510 510 0 0 30 1 <> <> <> <>
  511 41 -3.952322 -38.420006 12.086422 226 " " I "A" 21 0.06000 0.06000 "ILE " "HD13" "    " 1 0 FFFFFF  "H510"  2 1 7 <> <> <> 0.025 4.552 -0.145 -4.505 0 0 0 0 0 -0.074 2.596 0.06 1.25 1.425 0.06 17.473 14.282198 -13.054567 6.6930714 511 0 <> 506 <> 510 1 511 511 0 0 30 1 <> <> <> <>
  512 2 -0.069671 -35.325523 5.107897 227 " " V "A" 2 0.50000 0.50000 "VAL " " C  " "    " 6 0 A0A0A0  "C255"  2 1 7 <> 11.96 1 -0.308 42.022 0.153 -55.895 0 0 0 0 0 -14.028 8.245 0.5 1.875 2.112 0.5 0 1.7428677 -7.5125237 -4.0531883 512 0 255 507 <> 511 1 512 512 0 0 31 1 <> <> <> <>
  513 15 1.014124 -35.841129 5.336104 227 " " V "A" 75 -0.50000 -0.50000 "VAL " " O  " "    " 8 0 FF5757  "O256"  2 1 7 <> 13.55 1 0.081 -59.149 0.605 55.781 0 0 -0.183 0 0 -2.866 8.01 -0.5 1.48 1.678 -0.5 0 -3.2421114 -5.1502175 0.084753901 513 0 256 508 <> 512 1 513 513 0 0 31 1 <> <> <> <>
  514 3 0.531103 -32.984005 5.804463 227 " " V "A" 2 -0.06000 -0.06000 "VAL " " CB " "    " 6 0 A0A0A0  "C257"  2 1 7 <> 13.77 1 2.077 -4.686 -1.011 7.172 0 -2.577 0 0 0 0.974 8.388 -0.06 1.75 1.975 -0.06 0 1.9663938 3.6788871 0.24100034 514 0 257 509 <> 513 1 514 514 1 0 31 1 <> <> <> <>
  515 3 0.759806 -32.515583 4.341042 227 " " V "A" 2 -0.18000 -0.18000 "VAL " " CG1" "    " 6 0 A0A0A0  "C258"  2 1 7 <> 10.78 1 0.031 -13.683 -0.574 19.903 0 -2.783 0 0 0 2.894 6.852 -0.18 1.75 1.975 -0.18 0 -2.9144266 9.1607065 4.8530674 515 0 258 510 <> 514 1 515 515 3 0 31 1 <> <> <> <>
  516 3 0.256952 -31.789471 6.686379 227 " " V "A" 2 -0.18000 -0.18000 "VAL " " CG2" "    " 6 0 A0A0A0  "C259"  2 1 7 <> 13.74 1 0.322 -16.068 -0.825 20.669 0 -2.884 0 0 0 1.214 7.249 -0.18 1.75 1.975 -0.18 0 4.7240996 -3.6169996 -11.529935 516 0 259 511 <> 515 1 516 516 3 0 31 1 <> <> <> <>
  517 25 -0.510769 -34.613846 7.322760 227 " " V "A" 38 -0.50000 -0.50000 "VAL " " N  " "    " 7 0 2F2FFF  "N253"  2 1 7 <> 13.6 1 1.359 -45.045 -0.289 50.626 0 0 -0.126 0 0 6.525 8.084 -0.5 1.625 1.92 -0.5 0 1.9952503 -1.382619 -4.097549 517 0 253 512 <> 516 1 517 517 1 0 31 1 <> <> <> <>
  518 3 -0.472932 -34.138336 5.959207 227 " " V "A" 2 0.14000 0.14000 "VAL " " CA " "    " 6 0 A0A0A0  "C254"  2 1 -1105 FF1E00  12.74 1 1.19 12.458 -0.541 -12.752 0 -2.174 0 0 0 -1.819 8.692 0.14 1.75 1.975 0.14 0 0.34501222 -5.1393943 7.3475642 518 0 254 513 <> 517 1 518 518 1 0 31 1 <> <> <> <>
  519 43 0.330864 -35.115723 7.567448 227 " " V "A" 21 0.30000 0.30000 "VAL " " H  " "    " 1 0 FFFFFF  "H518"  2 1 7 <> <> <> 0.001 13.999 -0.021 -30.698 0 0 0 0 0 -16.719 6.266 0.3 0.25 0.996 0.3 0 14.767587 15.114097 -14.193316 519 0 <> 514 <> 518 1 519 519 0 0 31 1 <> <> <> <>
  520 41 -1.430252 -33.748329 5.613480 227 " " V "A" 21 0.06000 0.06000 "VAL " " HA " "    " 1 0 FFFFFF  "H519"  2 1 7 <> <> <> 0.018 4.637 1.593 -6.418 0 0 0 0 0 -0.171 7.509 0.06 1.25 1.425 0.06 0 7.0322967 14.570062 11.064341 520 0 <> 515 <> 519 1 520 520 0 0 31 1 <> <> <> <>
  521 41 1.464059 -33.378258 6.207275 227 " " V "A" 21 0.06000 0.06000 "VAL " " HB " "    " 1 0 FFFFFF  "H520"  2 1 7 <> <> <> 0.058 5.239 -0.078 -6.985 0 0 0 0 0 -1.766 6.651 0.06 1.25 1.425 0.06 0 -23.870659 -24.830507 32.178806 521 0 <> 516 <> 520 1 521 521 0 0 31 1 <> <> <> <>
  522 41 -0.175747 -32.124249 3.941421 227 " " V "A" 21 0.06000 0.06000 "VAL " "HG11" "    " 1 0 FFFFFF  "H521"  2 1 7 <> <> <> 0.024 5.29 -0.144 -6.541 0 0 0 0 0 -1.371 5.517 0.06 1.25 1.425 0.06 0 3.1927688 6.0864735 -12.455027 522 0 <> 517 <> 521 1 522 522 0 0 31 1 <> <> <> <>
  523 41 1.617085 -31.850014 4.240106 227 " " V "A" 21 0.06000 0.06000 "VAL " "HG12" "    " 1 0 FFFFFF  "H522"  2 1 7 <> <> <> 0.024 4.882 0.028 -6.371 0 0 0 0 0 -1.437 5.748 0.06 1.25 1.425 0.06 0 2.6224153 -3.283654 -30.178835 523 0 <> 518 <> 522 1 523 523 0 0 31 1 <> <> <> <>
  524 41 0.901558 -33.399162 3.718710 227 " " V "A" 21 0.06000 0.06000 "VAL " "HG13" "    " 1 0 FFFFFF  "H523"  2 1 7 <> <> <> 0.024 5.141 -0.43 -6.087 0 0 0 0 0 -1.352 4.942 0.06 1.25 1.425 0.06 0 -20.284298 -1.4472847 15.957698 524 0 <> 519 <> 523 1 524 524 0 0 31 1 <> <> <> <>
  525 41 0.266108 -32.015949 7.752554 227 " " V "A" 21 0.06000 0.06000 "VAL " "HG21" "    " 1 0 FFFFFF  "H524"  2 1 7 <> <> <> 0.024 5.703 -0.425 -6.863 0 0 0 0 0 -1.561 5.782 0.06 1.25 1.425 0.06 0 -9.0377321 13.728601 -7.7271848 525 0 <> 520 <> 524 1 525 525 0 0 31 1 <> <> <> <>
  526 41 1.017528 -31.023548 6.534767 227 " " V "A" 21 0.06000 0.06000 "VAL " "HG22" "    " 1 0 FFFFFF  "H525"  2 1 7 <> <> <> 0.024 5.519 -0.457 -6.373 0 0 0 0 0 -1.287 5.589 0.06 1.25 1.425 0.06 0 -6.4141331 8.8041449 -4.6562181 526 0 <> 521 <> 525 1 526 526 0 0 31 1 <> <> <> <>
  527 41 -0.685252 -31.271027 6.508712 227 " " V "A" 21 0.06000 0.06000 "VAL " "HG23" "    " 1 0 FFFFFF  "H526"  2 1 7 <> <> <> 0.024 5.734 -0.208 -6.731 0 0 0 0 0 -1.181 5.817 0.06 1.25 1.425 0.06 0 -1.7411585 -13.519238 -6.1387005 527 0 <> 522 <> 526 1 527 527 0 0 31 1 <> <> <> <>
  528 31 -4.335656 -40.447289 7.829483 228 " " R "A" 38 -0.79997 -0.79997 "ARG " " NH2" "    " 7 1 2F2FFF  "N270"  2 1 7 <> 34.53 1 0.02 0.527 -0.904 -3.252 0 0 -0.093 -0.072 0 -3.774 2.901 -0.8 1.625 1.838 -0.8 30.012 -3.6678751 -1.8527576 3.4859235 528 0 270 523 <> 527 1 528 528 2 0 32 1 <> <> <> <>
  529 25 -0.901277 -35.787701 4.256451 228 " " R "A" 38 -0.50000 -0.50000 "ARG " " N  " "    " 7 0 2F2FFF  "N260"  2 1 7 <> 13.77 1 1.739 -40.574 -0.327 48.068 0 0 -0.121 0 0 8.786 7.438 -0.5 1.625 1.92 -0.5 0 -0.78314048 -4.6031222 -4.4283762 529 0 260 524 <> 528 1 529 529 1 0 32 1 <> <> <> <>
  530 3 -0.510300 -36.828098 3.265894 228 " " R "A" 2 0.14000 0.14000 "ARG " " CA " "    " 6 0 A0A0A0  "C261"  2 1 -1105 FF1E00  16.61 1 1.561 10.647 -0.681 -11.057 0 -1.734 0 0 0 -1.265 7.506 0.14 1.75 1.975 0.14 0 -2.3023577 5.7481008 8.211627 530 0 261 525 <> 529 1 530 530 1 0 32 1 <> <> <> <>
  531 2 -0.178754 -35.934418 2.016576 228 " " R "A" 2 0.50000 0.50000 "ARG " " C  " "    " 6 0 A0A0A0  "C262"  2 1 7 <> 15.18 1 -0.035 36.702 -0.71 -54.933 0 0 0 0 0 -18.976 7.84 0.5 1.875 2.112 0.5 0.135 -3.0830543 3.3701224 2.572926 531 0 262 526 <> 530 1 531 531 0 0 32 1 <> <> <> <>
  532 15 -0.634786 -34.817631 1.827532 228 " " R "A" 75 -0.50000 -0.50000 "ARG " " O  " "    " 8 0 FF5757  "O263"  2 1 7 <> 17.23 1 0.051 -57.833 0.356 53.572 0 0 -0.127 0 0 -3.981 7.166 -0.5 1.48 1.678 -0.5 0 -4.1350265 -4.9385347 3.753185 532 0 263 527 <> 531 1 532 532 0 0 32 1 <> <> <> <>
  533 3 -1.881064 -37.534065 3.077925 228 " " R "A" 2 -0.12000 -0.12000 "ARG " " CB " "    " 6 0 A0A0A0  "C264"  2 1 7 <> 15.81 1 2.82 -8.979 -0.57 11.196 0 -1.613 0 0 0 2.853 5.682 -0.12 1.75 1.975 -0.12 0 1.4078516 -3.7582142 -3.6569614 533 0 264 528 <> 532 1 533 533 2 0 32 1 <> <> <> <>
  534 3 -2.182424 -38.549641 4.204489 228 " " R "A" 2 -0.05000 -0.05000 "ARG " " CG " "    " 6 0 A0A0A0  "C265"  2 1 7 <> 24.48 1 1.576 -3.211 -0.677 4.804 0 -1.137 0 0 0 1.354 5.281 -0.05 1.75 1.975 -0.05 0 0.3516725 -2.6530404 0.67591673 534 0 265 529 <> 533 1 534 534 2 0 32 1 <> <> <> <>
  535 3 -3.622887 -38.578037 4.716407 228 " " R "A" 2 0.19000 0.19000 "ARG " " CD " "    " 6 0 A0A0A0  "C266"  2 1 7 <> 33.94 1 0.896 14.239 0.151 -14.739 0 -0.61 0 -0.072 0 -0.134 3.84 0.19 1.75 1.975 0.19 2.369 0.68189681 2.5268619 -1.7198185 535 0 266 530 <> 534 1 535 535 2 0 32 1 <> <> <> <>
  536 25 -3.702552 -39.533745 5.833794 228 " " R "A" 38 -0.69997 -0.69997 "ARG " " NE " "    " 7 0 2F2FFF  "N267"  2 1 7 <> 40.45 1 0.842 -1.04 -0.293 -0.813 0 0 0 -0.072 0 -1.377 3.499 -0.7 1.625 1.838 -0.7 13.224 -0.91906017 4.7994785 -2.0082426 536 0 267 531 <> 535 1 536 536 1 0 32 1 <> <> <> <>
  537 2 -4.552086 -39.513245 6.896719 228 " " R "A" 2 0.63990 0.63990 "ARG " " CZ " "    " 6 0 A0A0A0  "C268"  2 1 7 <> 44.52 1 0.416 -15.843 -0.208 -11.693 0 -0.612 0 -0.072 0 -28.013 3.474 0.64 1.125 1.288 0.64 0 -7.482317 -4.3030806 6.3435016 537 0 268 532 <> 536 1 537 537 0 0 32 1 <> <> <> <>
  538 25 -5.623215 -38.670258 7.015342 228 " " R "A" 38 -0.79997 -0.79997 "ARG " " NH1" "    " 7 0 2F2FFF  "N269"  2 1 7 <> 47.17 1 0.029 5.216 0.128 -6.954 0 0 -0.375 -0.072 0 -2.027 3.212 -0.8 1.625 1.838 -0.8 19.663 3.2960227 -3.2294784 -1.602702 538 0 269 533 <> 537 1 538 538 2 0 32 1 <> <> <> <>
  539 43 -1.778014 -35.341465 4.027740 228 " " R "A" 21 0.30000 0.30000 "ARG " " H  " "    " 1 0 FFFFFF  "H538"  2 1 7 <> <> <> 0.065 11.976 -0.022 -27.967 0 0 0 0 0 -15.949 5.357 0.3 0.25 0.996 0.3 0 8.6890812 6.2577252 -19.548475 539 0 <> 534 <> 538 1 539 539 0 0 32 1 <> <> <> <>
  540 41 0.290288 -37.508682 3.555656 228 " " R "A" 21 0.06000 0.06000 "ARG " " HA " "    " 1 0 FFFFFF  "H539"  2 1 7 <> <> <> 0.054 4.558 1.312 -6.14 0 0 0 0 0 -0.215 6.606 0.06 1.25 1.425 0.06 0 -3.7165415 0.46357736 -0.29323623 540 0 <> 535 <> 539 1 540 540 0 0 32 1 <> <> <> <>
  541 41 -1.814845 -38.064343 2.127916 228 " " R "A" 21 0.06000 0.06000 "ARG " " HB3" "    " 1 0 FFFFFF  "H540"  2 1 7 <> <> <> 0.129 4.645 0.029 -5.631 0 0 0 0 0 -0.828 3.706 0.06 1.25 1.425 0.06 5.648 16.703173 -18.75865 5.7821722 541 0 <> 536 <> 540 1 541 541 0 0 32 1 <> <> <> <>
  542 41 -2.700690 -36.819561 3.001776 228 " " R "A" 21 0.06000 0.06000 "ARG " " HB2" "    " 1 0 FFFFFF  "H541"  2 1 7 <> <> <> 0.086 4.687 1.217 -5.76 0 0 0 0 0 0.23 4.897 0.06 1.25 1.425 0.06 0 15.830795 12.561712 -5.7682848 542 0 <> 537 <> 541 1 542 542 0 0 32 1 <> <> <> <>
  543 41 -1.625082 -38.291260 5.104881 228 " " R "A" 21 0.06000 0.06000 "ARG " " HG3" "    " 1 0 FFFFFF  "H542"  2 1 7 <> <> <> 0.041 4.662 -0.25 -5.385 0 0 0 0 0 -0.932 4.392 0.06 1.25 1.425 0.06 0 -7.8829093 5.6356454 3.3945737 543 0 <> 538 <> 542 1 543 543 0 0 32 1 <> <> <> <>
  544 41 -1.806049 -39.537075 3.937267 228 " " R "A" 21 0.06000 0.06000 "ARG " " HG2" "    " 1 0 FFFFFF  "H543"  2 1 7 <> <> <> 0.049 4.441 -0.222 -5.306 0 0 0 0 0 -1.039 4.656 0.06 1.25 1.425 0.06 0.088 39.624092 11.440722 3.9111066 544 0 <> 539 <> 543 1 544 544 0 0 32 1 <> <> <> <>
  545 41 -4.393865 -38.763256 3.968485 228 " " R "A" 21 0.06000 0.06000 "ARG " " HD2" "    " 1 0 FFFFFF  "H544"  2 1 7 <> <> <> 0.011 4.286 -0.05 -5.278 0 0 0 0 0 -1.03 2.919 0.06 1.25 1.425 0.06 8.472 9.9521828 -18.092175 -6.169663 545 0 <> 540 <> 544 1 545 545 0 0 32 1 <> <> <> <>
  546 41 -3.920926 -37.611805 5.123425 228 " " R "A" 21 0.06000 0.06000 "ARG " " HD3" "    " 1 0 FFFFFF  "H545"  2 1 7 <> <> <> 0.014 4.751 -0.13 -5.575 0 0 0 0 0 -0.94 2.597 0.06 1.25 1.425 0.06 21.268 -14.338842 -7.6658053 11.477877 546 0 <> 541 <> 545 1 546 546 0 0 32 1 <> <> <> <>
  547 43 -2.875754 -40.113834 5.835490 228 " " R "A" 21 0.44000 0.44000 "ARG " " HE " "    " 1 0 FFFFFF  "H546"  2 1 7 <> <> <> -0.001 1.105 -0.004 2.122 0 0 0 0 0 3.222 2.184 0.44 0.25 0.996 0.44 0 -5.141788 -1.1948922 6.3181024 547 0 <> 542 <> 546 1 547 547 0 0 32 1 <> <> <> <>
  548 43 -6.334266 -38.859665 7.707172 228 " " R "A" 21 0.46000 0.46000 "ARG " "HH11" "    " 1 0 FFFFFF  "H547"  2 1 7 <> <> <> 0 -4.963 -0.004 5.117 0 0 0 0 0 0.15 2.134 0.46 0.25 0.996 0.46 0 19.356461 3.0773869 16.630592 548 0 <> 543 <> 547 1 548 548 0 0 32 1 <> <> <> <>
  549 43 -5.920196 -37.958572 6.363113 228 " " R "A" 21 0.46000 0.46000 "ARG " "HH12" "    " 1 0 FFFFFF  "H548"  2 1 7 <> <> <> 0 -6.884 -0.01 7.136 0 0 0 0 0 0.242 2.671 0.46 0.25 0.996 0.46 0 2.4835835 -17.179501 -16.454514 549 0 <> 544 <> 548 1 549 549 0 0 32 1 <> <> <> <>
  550 44 -4.932783 -40.655304 8.617053 228 " " R "A" 21 0.46000 0.46000 "ARG " "HH21" "    " 1 0 FFFFFF  "H549"  2 1 7 <> <> <> 0 -1.995 -0.004 2.766 0 0 0 0 0 0.767 1.99 0.46 0.25 0.996 0.46 0 1.575826 -28.006247 0.5538249 550 0 <> 545 <> 549 1 550 550 0 0 32 1 <> <> <> <>
  551 44 -3.441113 -40.898708 7.956397 228 " " R "A" 21 0.46000 0.46000 "ARG " "HH22" "    " 1 0 FFFFFF  "H550"  2 1 7 <> <> <> 0 -1.781 -0.004 2.634 0 0 0 0 0 0.85 2.059 0.46 0.25 0.996 0.46 0 -1.4013413 2.2709417 2.1779621 551 0 <> 546 <> 550 1 551 551 0 0 32 1 <> <> <> <>
  552 25 0.666469 -36.388664 1.144800 229 " " S "A" 38 -0.50000 -0.50000 "SER " " N  " "    " 7 0 2F2FFF  "N271"  2 1 7 <> 15.65 1 1.09 -39.841 -0.804 47.195 0 0 -0.111 0 -0.203 7.325 7.423 -0.5 1.625 1.92 -0.5 0 4.6461921 4.1785274 -0.10804762 552 0 271 547 <> 551 1 552 552 1 0 33 1 <> <> <> <>
  553 3 1.128344 -35.750343 -0.091563 229 " " S "A" 2 0.14000 0.14000 "SER " " CA " "    " 6 0 A0A0A0  "C272"  2 1 -1105 FF1E00  16.54 1 -0.099 11.499 -0.783 -12.405 0 -2.072 0 0 -0.203 -4.064 8.703 0.14 1.75 1.975 0.14 0 4.1073494 2.332453 -2.9174988 553 0 272 548 <> 552 1 553 553 1 0 33 1 <> <> <> <>
  554 2 1.269957 -36.853321 -1.123339 229 " " S "A" 2 0.50000 0.50000 "SER " " C  " "    " 6 0 A0A0A0  "C273"  2 1 7 <> 15.81 1 -0.91 35.428 -0.491 -52.732 0 0 0 0 -0.203 -18.908 7.92 0.5 1.875 2.112 0.5 0 -5.6401377 -8.1452875 -1.4161053 554 0 273 549 <> 553 1 554 554 0 0 33 1 <> <> <> <>
  555 15 1.559979 -37.961395 -0.756270 229 " " S "A" 75 -0.50000 -0.50000 "SER " " O  " "    " 8 0 FF5757  "O274"  2 1 7 <> 17.41 1 0.135 -53.193 3.627 51.032 0 0 -0.169 0 -0.203 1.23 7.055 -0.5 1.48 1.678 -0.5 0 0.83534735 -2.1185291 -6.4905715 555 0 274 550 <> 554 1 555 555 0 0 33 1 <> <> <> <>
  556 3 2.378072 -34.917721 0.159537 229 " " S "A" 2 0.14500 0.14500 "SER " " CB " "    " 6 0 A0A0A0  "C275"  2 1 7 <> 15.84 1 0.297 9.222 -0.803 -13.183 0 -2.441 0 0 -0.203 -7.111 8.743 0.145 1.75 1.975 0.145 0 6.4832911 0.27714464 -1.3452419 556 0 275 551 <> 555 1 556 556 2 0 33 1 <> <> <> <>
  557 16 3.316665 -35.743301 0.826835 229 " " S "A" 75 -0.68300 -0.68300 "SER " " OG " "    " 8 0 FF5757  "O276"  2 1 7 <> 21.34 1 -1.065 -38.034 -0.028 68.902 0 0 -0.143 0 -0.203 29.43 6.699 -0.683 1.56 1.766 -0.683 0 -0.20541741 2.9231935 4.8188839 557 0 276 552 <> 556 1 557 557 1 0 33 1 <> <> <> <>
  558 43 0.926857 -37.342522 1.350846 229 " " S "A" 21 0.30000 0.30000 "SER " " H  " "    " 1 0 FFFFFF  "H557"  2 1 7 <> <> <> 0.045 10.638 -0.017 -27.732 0 0 0 0 -0.203 -17.27 5.012 0.3 0.25 0.996 0.3 0 2.3811328 4.720284 5.26227 558 0 <> 553 <> 557 1 558 558 0 0 33 1 <> <> <> <>
  559 41 0.348832 -35.069901 -0.434280 229 " " S "A" 21 0.06000 0.06000 "SER " " HA " "    " 1 0 FFFFFF  "H558"  2 1 7 <> <> <> 0.023 3.866 1.073 -6.293 0 0 0 0 -0.203 -1.535 7.935 0.06 1.25 1.425 0.06 0 7.4577169 2.5401361 -10.125529 559 0 <> 554 <> 558 1 559 559 0 0 33 1 <> <> <> <>
  560 41 2.025185 -34.001564 0.633062 229 " " S "A" 21 0.06000 0.06000 "SER " " HB3" "    " 1 0 FFFFFF  "H559"  2 1 7 <> <> <> 0.012 4.436 0.469 -6.764 0 0 0 0 -0.203 -2.05 8.192 0.06 1.25 1.425 0.06 0.618 -17.300711 -16.045668 12.510942 560 0 <> 555 <> 559 1 560 560 0 0 33 1 <> <> <> <>
  561 41 2.800734 -34.479767 -0.744704 229 " " S "A" 21 0.06000 0.06000 "SER " " HB2" "    " 1 0 FFFFFF  "H560"  2 1 7 <> <> <> 0.015 4.881 -0.466 -6.671 0 0 0 0 -0.203 -2.444 6.738 0.06 1.25 1.425 0.06 0 -6.001462 13.451029 -0.80034369 561 0 <> 556 <> 560 1 561 561 0 0 33 1 <> <> <> <>
  562 42 2.929500 -36.119915 1.602266 229 " " S "A" 21 0.41800 0.41800 "SER " " HG " "    " 1 0 FFFFFF  "H561"  2 1 7 <> <> <> 0.068 25.276 -0.015 -41.72 0 0 0 0 -0.203 -16.594 5.003 0.418 0.25 0.996 0.418 0 10.198428 -5.699893 5.8253837 562 0 <> 557 <> 561 1 562 562 0 0 33 1 <> <> <> <>
  563 3 1.518005 -37.108196 -3.619312 230 " " V "A" 2 0.14000 0.14000 "VAL " " CA " "    " 6 0 A0A0A0  "C278"  2 1 -1105 FF1E00  12.16 1 1.35 10.515 -0.533 -10.783 0 -1.592 0 0 0 -1.043 7.673 0.14 1.75 1.975 0.14 0 -0.86860615 0.93842632 4.8229184 563 0 278 558 <> 562 1 563 563 1 0 34 1 <> <> <> <>
  564 2 2.192882 -36.057846 -4.476240 230 " " V "A" 2 0.50000 0.50000 "VAL " " C  " "    " 6 0 A0A0A0  "C279"  2 1 7 <> 13.16 1 -0.321 32.972 0.034 -50.587 0 0 0 0 0 -17.902 8.052 0.5 1.875 2.112 0.5 0 2.2554033 1.581225 -4.5059114 564 0 279 559 <> 563 1 564 564 0 0 34 1 <> <> <> <>
  565 15 1.680672 -34.967121 -4.628734 230 " " V "A" 75 -0.50000 -0.50000 "VAL " " O  " "    " 8 0 FF5757  "O280"  2 1 7 <> 12.59 1 0.099 -47.573 -0.216 49.101 0 0 -0.142 0 0 1.27 7.176 -0.5 1.48 1.678 -0.5 0 -2.3946929 -2.8689532 -0.77700782 565 0 280 560 <> 564 1 565 565 0 0 34 1 <> <> <> <>
  566 3 0.231562 -37.763027 -4.240721 230 " " V "A" 2 -0.06000 -0.06000 "VAL " " CB " "    " 6 0 A0A0A0  "C281"  2 1 7 <> 13.77 1 2.131 -3.965 -0.763 5.679 0 -1.381 0 0 0 1.702 5.558 -0.06 1.75 1.975 -0.06 0 6.1946182 9.0004625 3.6042256 566 0 281 561 <> 565 1 566 566 1 0 34 1 <> <> <> <>
  567 3 0.513790 -38.811558 -5.318893 230 " " V "A" 2 -0.18000 -0.18000 "VAL " " CG1" "    " 6 0 A0A0A0  "C282"  2 1 7 <> 12.99 1 0.052 -11.539 -0.332 14.832 0 -1.321 0 0 0 1.692 4.457 -0.18 1.75 1.975 -0.18 0.499 0.27416033 -4.4801798 0.057183605 567 0 282 562 <> 566 1 567 567 3 0 34 1 <> <> <> <>
  568 3 -0.802912 -38.325447 -3.246384 230 " " V "A" 2 -0.18000 -0.18000 "VAL " " CG2" "    " 6 0 A0A0A0  "C283"  2 1 7 <> 14.46 1 0.291 -13.924 -0.26 15.721 0 -0.912 0 0 0 0.917 4.082 -0.18 1.75 1.975 -0.18 6.11 1.4431705 4.2162218 0.72131205 568 0 283 563 <> 567 1 568 568 3 0 34 1 <> <> <> <>
  569 25 1.150794 -36.489159 -2.335615 230 " " V "A" 38 -0.50000 -0.50000 "VAL " " N  " "    " 7 0 2F2FFF  "N277"  2 1 7 <> 13.6 1 1.561 -35.186 -0.203 46.359 0 0 -0.134 0 0 12.397 7.662 -0.5 1.625 1.92 -0.5 0 3.9306836 0.34284985 3.4481785 569 0 277 564 <> 568 1 569 569 1 0 34 1 <> <> <> <>
  570 43 1.028719 -35.499596 -2.496749 230 " " V "A" 21 0.30000 0.30000 "VAL " " H  " "    " 1 0 FFFFFF  "H569"  2 1 7 <> <> <> 0.122 8.505 -0.021 -28.02 0 0 0 0 0 -19.412 6.395 0.3 0.25 0.996 0.3 0 -4.4798212 0.028094217 7.887053 570 0 <> 565 <> 569 1 570 570 0 0 34 1 <> <> <> <>
  571 41 2.301143 -37.853935 -3.482677 230 " " V "A" 21 0.06000 0.06000 "VAL " " HA " "    " 1 0 FFFFFF  "H570"  2 1 7 <> <> <> 0.022 4.022 1.354 -5.737 0 0 0 0 0 -0.339 7.152 0.06 1.25 1.425 0.06 0 -2.9659662 -0.88207644 6.9083543 571 0 <> 566 <> 570 1 571 571 0 0 34 1 <> <> <> <>
  572 41 -0.301990 -36.908047 -4.655961 230 " " V "A" 21 0.06000 0.06000 "VAL " " HB " "    " 1 0 FFFFFF  "H571"  2 1 7 <> <> <> 0.066 4.461 -0.095 -5.443 0 0 0 0 0 -1.011 4.114 0.06 1.25 1.425 0.06 1.235 -10.603176 -16.373192 -27.056416 572 0 <> 567 <> 571 1 572 572 0 0 34 1 <> <> <> <>
  573 41 -0.321673 -39.160881 -5.925580 230 " " V "A" 21 0.06000 0.06000 "VAL " "HG11" "    " 1 0 FFFFFF  "H572"  2 1 7 <> <> <> 0.024 4.442 -0.182 -4.525 0 0 0 0 0 -0.241 2.713 0.06 1.25 1.425 0.06 16.149 -2.952306 29.495649 -15.062598 573 0 <> 568 <> 572 1 573 573 0 0 34 1 <> <> <> <>
  574 41 1.104779 -38.345955 -6.107587 230 " " V "A" 21 0.06000 0.06000 "VAL " "HG12" "    " 1 0 FFFFFF  "H573"  2 1 7 <> <> <> 0.024 4.257 -0.045 -4.756 0 0 0 0 0 -0.52 4.076 0.06 1.25 1.425 0.06 0 0.65122122 -5.4638472 -0.24100922 574 0 <> 569 <> 573 1 574 574 0 0 34 1 <> <> <> <>
  575 41 0.966025 -39.658276 -4.802507 230 " " V "A" 21 0.06000 0.06000 "VAL " "HG13" "    " 1 0 FFFFFF  "H574"  2 1 7 <> <> <> 0.024 4.386 -0.363 -4.71 0 0 0 0 0 -0.664 3.951 0.06 1.25 1.425 0.06 0.706 0.21482742 -4.8521037 -0.50073272 575 0 <> 570 <> 574 1 575 575 0 0 34 1 <> <> <> <>
  576 41 -1.617020 -38.798290 -3.795700 230 " " V "A" 21 0.06000 0.06000 "VAL " "HG21" "    " 1 0 FFFFFF  "H575"  2 1 7 <> <> <> 0.024 4.868 -0.129 -4.884 0 0 0 0 0 -0.121 2.565 0.06 1.25 1.425 0.06 22.062 -3.2852476 -5.9244647 16.457884 576 0 <> 571 <> 575 1 576 576 0 0 34 1 <> <> <> <>
  577 41 -0.388450 -39.033646 -2.528902 230 " " V "A" 21 0.06000 0.06000 "VAL " "HG22" "    " 1 0 FFFFFF  "H576"  2 1 7 <> <> <> 0.024 4.924 -0.036 -5.015 0 0 0 0 0 -0.103 3.535 0.06 1.25 1.425 0.06 3.265 -0.1737106 -3.8819652 -6.3380919 577 0 <> 572 <> 576 1 577 577 0 0 34 1 <> <> <> <>
  578 41 -1.281400 -37.568810 -2.624579 230 " " V "A" 21 0.06000 0.06000 "VAL " "HG23" "    " 1 0 FFFFFF  "H577"  2 1 7 <> <> <> 0.024 5.082 0.007 -5.339 0 0 0 0 0 -0.227 3.676 0.06 1.25 1.425 0.06 7.589 8.2659836 7.7037802 1.7276806 578 0 <> 573 <> 577 1 578 578 0 0 34 1 <> <> <> <>
  579 2 4.126708 -36.426334 -7.305718 231 " " L "A" 2 0.50000 0.50000 "LEU " " C  " "    " 6 0 A0A0A0  "C286"  2 1 7 <> 15.14 1 -0.12 31.809 -0.449 -47.206 0 0 0 0 0 -15.966 8.035 0.5 1.875 2.112 0.5 0 -5.4144487 0.2788718 6.4876356 579 0 286 574 <> 578 1 579 579 0 0 35 1 <> <> <> <>
  580 15 4.658834 -37.592129 -7.294364 231 " " L "A" 75 -0.50000 -0.50000 "LEU " " O  " "    " 8 0 FF5757  "O287"  2 1 7 <> 16.65 1 0.093 -49.583 0.201 43.29 0 0 -0.123 0 0 -6.122 6.521 -0.5 1.48 1.678 -0.5 0 1.5733417 -2.2342126 0.59190613 580 0 287 575 <> 579 1 580 580 0 0 35 1 <> <> <> <>
  581 3 5.484465 -35.255604 -5.397622 231 " " L "A" 2 -0.12000 -0.12000 "LEU " " CB " "    " 6 0 A0A0A0  "C288"  2 1 7 <> 10.87 1 2.294 -8.399 -0.956 11.925 0 -2.851 0 0 0 2.013 8.979 -0.12 1.75 1.975 -0.12 0 -3.0005784 -2.5621312 3.3746085 581 0 288 576 <> 580 1 581 581 2 0 35 1 <> <> <> <>
  582 3 5.469925 -34.292637 -4.167283 231 " " L "A" 2 -0.06000 -0.06000 "LEU " " CG " "    " 6 0 A0A0A0  "C289"  2 1 7 <> 15 1 0.7 -3.597 -0.846 5.33 0 -2.546 0 0 0 -0.96 8.786 -0.06 1.75 1.975 -0.06 0 -1.5243969 3.6174314 4.5859113 582 0 289 577 <> 581 1 582 582 1 0 35 1 <> <> <> <>
  583 3 4.954859 -34.914604 -2.882732 231 " " L "A" 2 -0.18000 -0.18000 "LEU " " CD1" "    " 6 0 A0A0A0  "C290"  2 1 7 <> 12.33 1 0.123 -13.671 -1.198 18.291 0 -2.893 0 0 0 0.651 7.242 -0.18 1.75 1.975 -0.18 0 -3.6334498 -4.6257696 -3.4086397 583 0 290 578 <> 582 1 583 583 3 0 35 1 <> <> <> <>
  584 3 6.821130 -33.558830 -3.928426 231 " " L "A" 2 -0.18000 -0.18000 "LEU " " CD2" "    " 6 0 A0A0A0  "C291"  2 1 7 <> 10.34 1 0.362 -12.603 -1.002 18.814 0 -2.3 0 0 0 3.271 8.249 -0.18 1.75 1.975 -0.18 0 -2.5840685 0.87692481 -1.7958785 584 0 291 579 <> 583 1 584 584 3 0 35 1 <> <> <> <>
  585 25 3.344039 -36.477993 -5.024348 231 " " L "A" 38 -0.50000 -0.50000 "LEU " " N  " "    " 7 0 2F2FFF  "N284"  2 1 7 <> 11.69 1 1.44 -31.037 1.026 44.674 0 0 -0.117 0 0 15.985 8.392 -0.5 1.625 1.92 -0.5 0 -0.83748209 0.66649795 1.5668577 585 0 284 580 <> 584 1 585 585 1 0 35 1 <> <> <> <>
  586 3 4.073868 -35.635048 -5.950279 231 " " L "A" 2 0.14000 0.14000 "LEU " " CA " "    " 6 0 A0A0A0  "C285"  2 1 -1105 FF1E00  13.54 1 1.522 9.743 -0.558 -10.444 0 -2.313 0 0 0 -2.052 9.029 0.14 1.75 1.975 0.14 0 1.9516289 -0.8943646 -3.7720163 586 0 285 581 <> 585 1 586 586 1 0 35 1 <> <> <> <>
  587 43 3.614969 -37.429840 -4.822636 231 " " L "A" 21 0.30000 0.30000 "LEU " " H  " "    " 1 0 FFFFFF  "H586"  2 1 7 <> <> <> 0.07 5.778 -0.032 -26.376 0 0 0 0 0 -20.56 6.923 0.3 0.25 0.996 0.3 0 0.59129906 2.5537963 8.5534821 587 0 <> 582 <> 586 1 587 587 0 0 35 1 <> <> <> <>
  588 41 3.478719 -34.750893 -6.178677 231 " " L "A" 21 0.06000 0.06000 "LEU " " HA " "    " 1 0 FFFFFF  "H587"  2 1 7 <> <> <> 0.052 3.31 1.116 -5.713 0 0 0 0 0 -1.234 7.771 0.06 1.25 1.425 0.06 0 -14.281879 -10.138962 2.7417133 588 0 <> 583 <> 587 1 588 588 0 0 35 1 <> <> <> <>
  589 41 6.097081 -34.713753 -6.118178 231 " " L "A" 21 0.06000 0.06000 "LEU " " HB2" "    " 1 0 FFFFFF  "H588"  2 1 7 <> <> <> 0.114 4.126 -0.253 -5.479 0 0 0 0 0 -1.492 6.858 0.06 1.25 1.425 0.06 0 -25.262985 3.4706602 -11.016303 589 0 <> 584 <> 588 1 589 589 0 0 35 1 <> <> <> <>
  590 41 6.106225 -36.145649 -5.301021 231 " " L "A" 21 0.06000 0.06000 "LEU " " HB3" "    " 1 0 FFFFFF  "H589"  2 1 7 <> <> <> 0.148 3.926 -0.005 -5.497 0 0 0 0 0 -1.429 7.422 0.06 1.25 1.425 0.06 0 -9.0569925 -4.3232312 26.12999 590 0 <> 585 <> 589 1 590 590 0 0 35 1 <> <> <> <>
  591 41 4.920264 -33.373554 -4.370395 231 " " L "A" 21 0.06000 0.06000 "LEU " " HG " "    " 1 0 FFFFFF  "H590"  2 1 7 <> <> <> 0.061 4.435 -0.2 -6.041 0 0 0 0 0 -1.746 6.622 0.06 1.25 1.425 0.06 0.088 1.9579438 7.399343 12.275306 591 0 <> 586 <> 590 1 591 591 0 0 35 1 <> <> <> <>
  592 41 5.340680 -35.919964 -2.713923 231 " " L "A" 21 0.06000 0.06000 "LEU " "HD11" "    " 1 0 FFFFFF  "H591"  2 1 7 <> <> <> 0.024 4.729 -0.441 -5.865 0 0 0 0 0 -1.554 5.306 0.06 1.25 1.425 0.06 0.265 -32.769512 -13.516597 10.23308 592 0 <> 587 <> 591 1 592 592 0 0 35 1 <> <> <> <>
  593 41 5.241304 -34.266853 -2.054199 231 " " L "A" 21 0.06000 0.06000 "LEU " "HD12" "    " 1 0 FFFFFF  "H592"  2 1 7 <> <> <> 0.024 4.727 -0.45 -5.68 0 0 0 0 0 -1.378 6.097 0.06 1.25 1.425 0.06 0 3.4758966 -17.639343 4.3076129 593 0 <> 588 <> 592 1 593 593 0 0 35 1 <> <> <> <>
  594 41 3.870186 -34.905075 -2.775508 231 " " L "A" 21 0.06000 0.06000 "LEU " "HD13" "    " 1 0 FFFFFF  "H593"  2 1 7 <> <> <> 0.024 4.922 -0.431 -5.645 0 0 0 0 0 -1.13 5.43 0.06 1.25 1.425 0.06 0 -1.6732678 28.55356 13.471108 594 0 <> 589 <> 593 1 594 594 0 0 35 1 <> <> <> <>
  595 41 7.170349 -33.109989 -4.858312 231 " " L "A" 21 0.06000 0.06000 "LEU " "HD21" "    " 1 0 FFFFFF  "H594"  2 1 7 <> <> <> 0.024 4.3 -0.436 -5.909 0 0 0 0 0 -2.022 5.76 0.06 1.25 1.425 0.06 0 12.008843 -21.197884 -6.9706445 595 0 <> 590 <> 594 1 595 595 0 0 35 1 <> <> <> <>
  596 41 7.021415 -32.752304 -3.223090 231 " " L "A" 21 0.06000 0.06000 "LEU " "HD22" "    " 1 0 FFFFFF  "H595"  2 1 7 <> <> <> 0.024 4.756 0.124 -6.022 0 0 0 0 0 -1.117 7.719 0.06 1.25 1.425 0.06 0 -25.021338 17.691435 -14.651384 596 0 <> 591 <> 595 1 596 596 0 0 35 1 <> <> <> <>
  597 41 7.568809 -34.244980 -3.530590 231 " " L "A" 21 0.06000 0.06000 "LEU " "HD23" "    " 1 0 FFFFFF  "H596"  2 1 7 <> <> <> 0.024 4.169 -0.252 -5.87 0 0 0 0 0 -1.929 7.083 0.06 1.25 1.425 0.06 0 10.027951 -10.676212 -45.42416 597 0 <> 592 <> 596 1 597 597 0 0 35 1 <> <> <> <>
  598 2 2.759823 -36.193253 -12.151040 232 " " D "A" 2 0.70000 0.70000 "ASP " " CG " "    " 6 0 A0A0A0  "C297"  2 1 7 <> 24.22 1 -1.26 -13.05 -0.619 13.082 0 0 0 0 0 -1.847 4.347 0.7 1.875 2.112 0.7 9.57 -2.0944982 0.82880503 3.4852347 598 0 297 593 <> 597 1 598 598 0 0 36 1 <> <> <> <>
  599 15 3.381071 -37.212368 -12.622937 232 " " D "A" 75 -0.80000 -0.80000 "ASP " " OD1" "    " 8 0 FF5757  "O298"  2 1 7 <> 32.25 1 0.222 13.09 -0.8 -25.047 0 0 -0.022 0 0 -12.557 2.934 -0.8 1.48 1.678 -0.8 20.429 0.079693623 -2.1149375 2.0887039 599 0 298 594 <> 598 1 599 599 0 0 36 1 <> <> <> <>
  600 18 2.162468 -35.380871 -12.943398 232 " " D "A" 75 -0.80000 -0.80000 "ASP " " OD2" "    " 8 -1 FF5757  "O299"  2 1 7 <> 28.1 1 0.249 11.594 1.782 -21.331 0 0 -0.329 0 0 -8.035 4.082 -0.8 1.48 1.678 -0.8 14.28 1.8583609 -2.6782548 -1.7346853 600 0 299 595 <> 599 1 600 600 0 0 36 1 <> <> <> <>
  601 25 3.703370 -35.851566 -8.408559 232 " " D "A" 38 -0.50000 -0.50000 "ASP " " N  " "    " 7 0 2F2FFF  "N292"  2 1 7 <> 15.24 1 -0.335 -32.168 -0.751 39.815 0 0 -0.132 0 0 6.43 7.347 -0.5 1.625 1.92 -0.5 0 -4.6732349 3.2198119 -2.262676 601 0 292 596 <> 600 1 601 601 1 0 36 1 <> <> <> <>
  602 3 3.861344 -36.413246 -9.754828 232 " " D "A" 2 0.14000 0.14000 "ASP " " CA " "    " 6 0 A0A0A0  "C293"  2 1 -1105 FF1E00  17.75 1 -0.158 9.133 -0.462 -7.092 0 -1.652 0 0 0 -0.232 6.568 0.14 1.75 1.975 0.14 0 -1.6429406 4.0994091 6.3940134 602 0 293 597 <> 601 1 602 602 1 0 36 1 <> <> <> <>
  603 2 5.241365 -35.927708 -10.242137 232 " " D "A" 2 0.50000 0.50000 "ASP " " C  " "    " 6 0 A0A0A0  "C294"  2 1 7 <> 17.03 1 0.809 30.823 -0.289 -43.172 0 0 0 0 0 -11.827 6.551 0.5 1.875 2.112 0.5 0 2.7276828 1.1275584 -3.7946377 603 0 294 598 <> 602 1 603 603 0 0 36 1 <> <> <> <>
  604 15 5.329126 -34.700764 -10.106016 232 " " D "A" 75 -0.50000 -0.50000 "ASP " " O  " "    " 8 0 FF5757  "O295"  2 1 7 <> 18.28 1 0.202 -54.658 -0.305 41.655 0 0 -0.202 0 0 -13.307 5.751 -0.5 1.48 1.678 -0.5 0 -0.44483104 -0.35007709 10.920953 604 0 295 599 <> 603 1 604 604 0 0 36 1 <> <> <> <>
  605 3 2.757056 -35.863525 -10.633805 232 " " D "A" 2 -0.22000 -0.22000 "ASP " " CB " "    " 6 0 A0A0A0  "C296"  2 1 7 <> 18.39 1 -0.294 -18.603 -0.722 16.808 0 -1.281 0 0 0 -4.092 5.375 -0.22 1.75 1.975 -0.22 0 3.259584 11.045492 3.643079 605 0 296 600 <> 604 1 605 605 2 0 36 1 <> <> <> <>
  606 43 3.358161 -34.903080 -8.372579 232 " " D "A" 21 0.30000 0.30000 "ASP " " H  " "    " 1 0 FFFFFF  "H605"  2 1 7 <> <> <> 0.073 9.999 -0.018 -23.794 0 0 0 0 0 -13.74 5.941 0.3 0.25 0.996 0.3 0 -7.0695434 2.5607173 -7.8793578 606 0 <> 601 <> 605 1 606 606 0 0 36 1 <> <> <> <>
  607 41 3.728589 -37.488758 -9.872098 232 " " D "A" 21 0.06000 0.06000 "ASP " " HA " "    " 1 0 FFFFFF  "H606"  2 1 7 <> <> <> 0.029 3.001 0.906 -4.603 0 0 0 0 0 -0.668 4.953 0.06 1.25 1.425 0.06 0 19.40295 -0.58419579 25.523983 607 0 <> 602 <> 606 1 607 607 0 0 36 1 <> <> <> <>
  608 41 2.792288 -34.811737 -10.349897 232 " " D "A" 21 0.06000 0.06000 "ASP " " HB3" "    " 1 0 FFFFFF  "H607"  2 1 7 <> <> <> 0.022 3.717 -0.118 -4.039 0 0 0 0 0 -0.419 3.47 0.06 1.25 1.425 0.06 9.795 19.03941 5.7327685 21.366859 608 0 <> 603 <> 607 1 608 608 0 0 36 1 <> <> <> <>
  609 41 1.770897 -36.210957 -10.325773 232 " " D "A" 21 0.06000 0.06000 "ASP " " HB2" "    " 1 0 FFFFFF  "H608"  2 1 7 <> <> <> 0.016 3.92 0.016 -4.5 0 0 0 0 0 -0.548 5.293 0.06 1.25 1.425 0.06 0 10.884073 -7.6200895 6.999649 609 0 <> 604 <> 608 1 609 609 0 0 36 1 <> <> <> <>
  610 3 7.462693 -36.451645 -11.077960 233 " " M "A" 2 0.14000 0.14000 "MET " " CA " "    " 6 0 A0A0A0  "C301"  2 1 -1106 FF3C00  15.19 1 1.317 8.088 -0.684 -7.205 0 -1.999 0 0 0 -0.483 7.317 0.14 1.75 1.975 0.14 0 -0.73547709 2.8315036 -5.3548656 610 0 301 605 <> 609 1 610 610 1 0 37 1 <> <> <> <>
  611 2 7.879873 -36.849445 -12.492158 233 " " M "A" 2 0.50000 0.50000 "MET " " C  " "    " 6 0 A0A0A0  "C302"  2 1 7 <> 14.17 1 -0.501 28.109 -0.872 -39.821 0 0 0 0 0 -13.084 6.413 0.5 1.875 2.112 0.5 0 3.8782675 -0.34335384 -5.4083195 611 0 302 606 <> 610 1 611 611 0 0 37 1 <> <> <> <>
  612 15 7.323753 -37.771751 -13.138088 233 " " M "A" 75 -0.50000 -0.50000 "MET " " O  " "    " 8 0 FF5757  "O303"  2 1 7 <> 13.54 1 0.016 -45.226 0.571 36.243 0 0 -0.121 0 0 -8.515 5.243 -0.5 1.48 1.678 -0.5 0.313 -0.61910939 1.4520844 -0.43089235 612 0 303 607 <> 611 1 612 612 0 0 37 1 <> <> <> <>
  613 3 8.298434 -36.997311 -9.935232 233 " " M "A" 2 -0.12000 -0.12000 "MET " " CB " "    " 6 0 A0A0A0  "C304"  2 1 7 <> 15.29 1 2.462 -7.46 -0.81 9.693 0 -2.326 0 0 0 1.559 7.953 -0.12 1.75 1.975 -0.12 0 -0.68779671 4.5394764 -0.42033103 613 0 304 608 <> 612 1 613 613 2 0 37 1 <> <> <> <>
  614 3 7.905425 -36.509800 -8.498669 233 " " M "A" 2 0.04750 0.04750 "MET " " CG " "    " 6 0 A0A0A0  "C305"  2 1 7 <> 16.09 1 0.653 3.082 -1.063 -3.954 0 -2.72 0 0 0 -4.002 8.157 0.0475 1.75 1.975 0.048 0 -2.8178773 -0.17192148 -0.70164454 614 0 305 609 <> 613 1 614 614 2 0 37 1 <> <> <> <>
  615 49 9.067995 -37.073628 -7.232027 233 " " M "A" 13 -0.33500 -0.33500 "MET " " SD " "    " 16 0 E1E11E  "S306"  2 1 7 <> 20.55 1 0.271 -24.199 -2.81 29.098 0 -5.399 0 0 0 -3.04 7.051 -0.335 1.8 2.03 -0.335 0 1.0652337 -2.2259362 -3.5774519 615 0 306 610 <> 614 1 615 615 0 0 37 1 <> <> <> <>
  616 3 10.257232 -35.714932 -7.469891 233 " " M "A" 2 -0.01250 -0.01250 "MET " " CE " "    " 6 0 A0A0A0  "C307"  2 1 7 <> 16.1 1 0.13 -0.966 -0.951 1.889 0 -3.314 0 0 0 -3.213 6.489 -0.0125 1.75 1.975 -0.013 0 0.15907857 -5.3560424 -6.2686148 616 0 307 611 <> 615 1 616 616 3 0 37 1 <> <> <> <>
  617 25 6.093163 -36.770466 -10.819385 233 " " M "A" 38 -0.50000 -0.50000 "MET " " N  " "    " 7 0 2F2FFF  "N300"  2 1 7 <> 15.98 1 1.705 -30.885 0.282 34.494 0 0 -0.12 0 0 5.475 6.468 -0.5 1.625 1.92 -0.5 0.115 6.0203538 -3.1316378 -0.79660136 617 0 300 612 <> 616 1 617 617 1 0 37 1 <> <> <> <>
  618 43 5.777793 -37.711811 -11.005159 233 " " M "A" 21 0.30000 0.30000 "MET " " H  " "    " 1 0 FFFFFF  "H617"  2 1 7 <> <> <> 0.187 4.497 -0.024 -20.214 0 0 0 0 0 -15.554 5.218 0.3 0.25 0.996 0.3 0 17.078279 -5.6249905 -6.9345818 618 0 <> 613 <> 617 1 618 618 0 0 37 1 <> <> <> <>
  619 41 7.505082 -35.362503 -11.069383 233 " " M "A" 21 0.06000 0.06000 "MET " " HA " "    " 1 0 FFFFFF  "H618"  2 1 7 <> <> <> 0.055 3.349 1.108 -4.817 0 0 0 0 0 -0.305 6.192 0.06 1.25 1.425 0.06 0 -3.0128658 3.1329377 -32.37656 619 0 <> 614 <> 618 1 619 619 0 0 37 1 <> <> <> <>
  620 41 9.341122 -36.699230 -10.044979 233 " " M "A" 21 0.06000 0.06000 "MET " " HB3" "    " 1 0 FFFFFF  "H619"  2 1 7 <> <> <> 0.054 3.224 1.728 -4.634 0 0 0 0 0 0.372 6.28 0.06 1.25 1.425 0.06 0 -8.5620432 21.404287 -29.426029 620 0 <> 615 <> 619 1 620 620 0 0 37 1 <> <> <> <>
  621 41 8.287733 -38.077923 -9.792900 233 " " M "A" 21 0.06000 0.06000 "MET " " HB2" "    " 1 0 FFFFFF  "H620"  2 1 7 <> <> <> 0.035 2.876 -0.389 -4.555 0 0 0 0 0 -2.035 6.248 0.06 1.25 1.425 0.06 0 -7.0467763 2.9788523 -12.746898 621 0 <> 616 <> 620 1 621 621 0 0 37 1 <> <> <> <>
  622 41 6.991290 -36.992916 -8.153627 233 " " M "A" 21 0.06000 0.06000 "MET " " HG3" "    " 1 0 FFFFFF  "H621"  2 1 7 <> <> <> 0.016 4.385 -0.256 -5.34 0 0 0 0 0 -1.195 7.07 0.06 1.25 1.425 0.06 0 3.8725398 -7.1562848 7.2442098 622 0 <> 617 <> 621 1 622 622 0 0 37 1 <> <> <> <>
  623 41 7.680494 -35.452354 -8.359711 233 " " M "A" 21 0.06000 0.06000 "MET " " HG2" "    " 1 0 FFFFFF  "H622"  2 1 7 <> <> <> 0.018 4.752 -0.146 -5.466 0 0 0 0 0 -0.841 7.385 0.06 1.25 1.425 0.06 0 0.37715462 5.1360054 -35.922348 623 0 <> 618 <> 622 1 623 623 0 0 37 1 <> <> <> <>
  624 41 9.704515 -34.934208 -7.992457 233 " " M "A" 21 0.06000 0.06000 "MET " " HE1" "    " 1 0 FFFFFF  "H623"  2 1 7 <> <> <> 0.018 4.627 -0.091 -5.187 0 0 0 0 0 -0.632 5.325 0.06 1.25 1.425 0.06 0 -9.5493927 -8.5253887 -0.73509407 624 0 <> 619 <> 623 1 624 624 0 0 37 1 <> <> <> <>
  625 41 10.605914 -35.219242 -6.563905 233 " " M "A" 21 0.06000 0.06000 "MET " " HE2" "    " 1 0 FFFFFF  "H624"  2 1 7 <> <> <> 0.018 4.524 1.119 -4.87 0 0 0 0 0 0.792 5.042 0.06 1.25 1.425 0.06 0 31.522394 4.359066 -23.654648 625 0 <> 620 <> 624 1 625 625 0 0 37 1 <> <> <> <>
  626 41 11.117366 -35.942692 -8.099488 233 " " M "A" 21 0.06000 0.06000 "MET " " HE3" "    " 1 0 FFFFFF  "H625"  2 1 7 <> <> <> 0.018 4.842 -0.489 -5.195 0 0 0 0 0 -0.825 5.211 0.06 1.25 1.425 0.06 0 -4.0625968 -11.333808 -9.8736372 626 0 <> 621 <> 625 1 626 626 0 0 37 1 <> <> <> <>
  627 2 11.314324 -36.540814 -13.753510 234 " " D "A" 2 0.50000 0.50000 "ASP " " C  " "    " 6 0 A0A0A0  "C310"  2 1 7 <> 17.05 1 -0.188 25.551 -0.174 -38.29 0 0 0 0 0 -13.1 6.618 0.5 1.875 2.112 0.5 0 1.3946074 -2.7124326 -0.80822426 627 0 310 622 <> 626 1 627 627 0 0 38 1 <> <> <> <>
  628 15 11.663033 -35.911297 -12.771978 234 " " D "A" 75 -0.50000 -0.50000 "ASP " " O  " "    " 8 0 FF5757  "O311"  2 1 7 <> 17.81 1 0.028 -51.086 -0.661 38.157 0 0 -0.117 0 0 -13.679 6.028 -0.5 1.48 1.678 -0.5 0 -3.7102072 3.3884838 -2.9349606 628 0 311 623 <> 627 1 628 628 0 0 38 1 <> <> <> <>
  629 3 9.317685 -36.032105 -15.428537 234 " " D "A" 2 -0.22000 -0.22000 "ASP " " CB " "    " 6 0 A0A0A0  "C312"  2 1 7 <> 16.71 1 1.349 -16.39 -0.646 14.528 0 -1.558 0 0 0 -2.717 5.611 -0.22 1.75 1.975 -0.22 0 1.2069466 -0.24605572 -6.7284145 629 0 312 624 <> 628 1 629 629 2 0 38 1 <> <> <> <>
  630 2 9.882964 -36.314514 -16.819393 234 " " D "A" 2 0.70000 0.70000 "ASP " " CG " "    " 6 0 A0A0A0  "C313"  2 1 7 <> 22.14 1 0.082 -13.192 0.104 13.631 0 0 0 0 0 0.624 4.67 0.7 1.875 2.112 0.7 1.078 3.7866094 7.8500004 5.9966898 630 0 313 625 <> 629 1 630 630 0 0 38 1 <> <> <> <>
  631 15 9.426909 -35.706650 -17.846828 234 " " D "A" 75 -0.80000 -0.80000 "ASP " " OD1" "    " 8 0 FF5757  "O314"  2 1 7 <> 22.15 1 0.142 10.106 1.899 -22.926 0 0 -0.299 0 0 -11.078 4.097 -0.8 1.48 1.678 -0.8 3.44 -3.1485882 -1.520074 -4.891644 631 0 314 626 <> 630 1 631 631 0 0 38 1 <> <> <> <>
  632 18 10.762718 -37.170975 -16.865472 234 " " D "A" 75 -0.80000 -0.80000 "ASP " " OD2" "    " 8 -1 FF5757  "O315"  2 1 7 <> 23.71 1 0.092 9.854 -0.5 -23.669 0 0 -0.241 0 0 -14.463 3.174 -0.8 1.48 1.678 -0.8 26.37 -0.29246336 -1.8443161 1.0567344 632 0 315 627 <> 631 1 632 632 0 0 38 1 <> <> <> <>
  633 25 8.959101 -36.219112 -12.985983 234 " " D "A" 38 -0.50000 -0.50000 "ASP " " N  " "    " 7 0 2F2FFF  "N308"  2 1 7 <> 14.52 1 0.664 -29.556 -0.279 33.157 0 0 -0.118 0 0 3.867 6.488 -0.5 1.625 1.92 -0.5 0 2.2289255 3.0604439 2.3736956 633 0 308 628 <> 632 1 633 633 1 0 38 1 <> <> <> <>
  634 3 9.803757 -36.668488 -14.071148 234 " " D "A" 2 0.14000 0.14000 "ASP " " CA " "    " 6 0 A0A0A0  "C309"  2 1 -1106 FF3C00  17.47 1 0.702 8.126 -0.214 -5.462 0 -1.904 0 0 0 1.247 6.558 0.14 1.75 1.975 0.14 0 -10.239545 4.1190157 -2.7341025 634 0 309 629 <> 633 1 634 634 1 0 38 1 <> <> <> <>
  635 43 9.392853 -35.577225 -12.337957 234 " " D "A" 21 0.30000 0.30000 "ASP " " H  " "    " 1 0 FFFFFF  "H634"  2 1 7 <> <> <> 0.009 7.76 -0.02 -20.783 0 0 0 0 0 -13.033 5.698 0.3 0.25 0.996 0.3 0 8.1645346 10.340858 -8.8107014 635 0 <> 630 <> 634 1 635 635 0 0 38 1 <> <> <> <>
  636 41 9.616394 -37.733944 -14.204525 234 " " D "A" 21 0.06000 0.06000 "ASP " " HA " "    " 1 0 FFFFFF  "H635"  2 1 7 <> <> <> 0.066 2.624 0.656 -4.079 0 0 0 0 0 -0.733 5.122 0.06 1.25 1.425 0.06 0 13.933184 -0.12139252 -2.817117 636 0 <> 631 <> 635 1 636 636 0 0 38 1 <> <> <> <>
  637 41 9.313114 -34.942963 -15.385488 234 " " D "A" 21 0.06000 0.06000 "ASP " " HB3" "    " 1 0 FFFFFF  "H636"  2 1 7 <> <> <> 0.044 3.197 -0.124 -3.732 0 0 0 0 0 -0.615 4.704 0.06 1.25 1.425 0.06 0.176 -13.253185 0.26996857 -21.319777 637 0 <> 632 <> 636 1 637 637 0 0 38 1 <> <> <> <>
  638 41 8.288616 -36.388908 -15.471037 234 " " D "A" 21 0.06000 0.06000 "ASP " " HB2" "    " 1 0 FFFFFF  "H637"  2 1 7 <> <> <> 0.059 3.175 -0.216 -3.618 0 0 0 0 0 -0.599 4.133 0.06 1.25 1.425 0.06 0 3.4244437 -8.844533 11.765922 638 0 <> 633 <> 637 1 638 638 0 0 38 1 <> <> <> <>
  639 3 15.345345 -38.570789 -13.654710 235 " " I "A" 2 -0.18000 -0.18000 "ILE " " CG2" "    " 6 0 A0A0A0  "C322"  2 1 7 <> 20.65 1 0.696 -7.826 0.088 10.141 0 -0.796 0 0 0 2.303 4.465 -0.18 1.75 1.975 -0.18 1.247 -4.7446151 8.3057652 0.87977922 639 0 322 634 <> 638 1 639 639 3 0 39 1 <> <> <> <>
  640 3 13.381041 -40.892643 -13.024049 235 " " I "A" 2 -0.18000 -0.18000 "ILE " " CD1" "    " 6 0 A0A0A0  "C323"  2 1 7 <> 21.14 1 0.539 -9.112 -0.743 12.023 0 -1.539 0 0 0 1.168 5.56 -0.18 1.75 1.975 -0.18 0 -4.2918811 1.5799756 0.20871156 640 0 323 635 <> 639 1 640 640 3 0 39 1 <> <> <> <>
  641 25 12.095657 -37.047035 -14.685371 235 " " I "A" 38 -0.50000 -0.50000 "ILE " " N  " "    " 7 0 2F2FFF  "N316"  2 1 7 <> 18.76 1 1.433 -30.205 3.3 28.051 0 0 -0.306 0 0 2.273 6.175 -0.5 1.625 1.92 -0.5 0 -2.906692 5.4063592 -6.7931395 641 0 316 636 <> 640 1 641 641 1 0 39 1 <> <> <> <>
  642 3 13.514609 -37.117474 -14.549303 235 " " I "A" 2 0.14000 0.14000 "ILE " " CA " "    " 6 0 A0A0A0  "C317"  2 1 -1106 FF3C00  18.55 1 2.071 8.77 -0.108 -5.514 0 -1.361 0 0 0 3.857 6.392 0.14 1.75 1.975 0.14 0 6.3565512 -0.91599995 -5.942441 642 0 317 637 <> 641 1 642 642 1 0 39 1 <> <> <> <>
  643 2 14.168076 -36.562130 -15.816157 235 " " I "A" 2 0.50000 0.50000 "ILE " " C  " "    " 6 0 A0A0A0  "C318"  2 1 7 <> 20.11 1 0.358 24.271 0.859 -35.438 0 0 0 0 0 -9.95 5.589 0.5 1.875 2.112 0.5 0 -0.54176354 2.2386208 2.0336692 643 0 318 638 <> 642 1 643 643 0 0 39 1 <> <> <> <>
  644 15 13.640570 -36.818619 -16.930507 235 " " I "A" 75 -0.50000 -0.50000 "ILE " " O  " "    " 8 0 FF5757  "O319"  2 1 7 <> 19.6 1 0.003 -40.768 -0.263 31.016 0 0 0 0 0 -10.012 3.577 -0.5 1.48 1.678 -0.5 12.612 -3.296561 4.1593013 0.40483937 644 0 319 639 <> 643 1 644 644 0 0 39 1 <> <> <> <>
  645 3 13.951414 -38.582199 -14.293701 235 " " I "A" 2 -0.06000 -0.06000 "ILE " " CB " "    " 6 0 A0A0A0  "C320"  2 1 7 <> 20.83 1 2.795 -2.86 -0.701 4.074 0 -0.99 0 0 0 2.318 5.142 -0.06 1.75 1.975 -0.06 0 -8.8231192 1.1342109 -3.7041907 645 0 320 640 <> 644 1 645 645 1 0 39 1 <> <> <> <>
  646 3 13.053401 -39.343575 -13.308683 235 " " I "A" 2 -0.12000 -0.12000 "ILE " " CG1" "    " 6 0 A0A0A0  "C321"  2 1 7 <> 20.79 1 1.346 -5.729 -0.574 7.593 0 -1.072 0 0 0 1.563 5.27 -0.12 1.75 1.975 -0.12 0 -3.5042336 -0.5275259 3.060708 646 0 321 641 <> 645 1 646 646 2 0 39 1 <> <> <> <>
  647 43 11.668984 -37.354630 -15.547595 235 " " I "A" 21 0.30000 0.30000 "ILE " " H  " "    " 1 0 FFFFFF  "H646"  2 1 7 <> <> <> 0.027 3.141 -0.031 -16.47 0 0 0 0 0 -13.333 4.644 0.3 0.25 0.996 0.3 0 -15.734355 1.1956662 1.0567888 647 0 <> 642 <> 646 1 647 647 0 0 39 1 <> <> <> <>
  648 41 13.875509 -36.561565 -13.683964 235 " " I "A" 21 0.06000 0.06000 "ILE " " HA " "    " 1 0 FFFFFF  "H647"  2 1 7 <> <> <> 0.006 3.286 0.601 -4.141 0 0 0 0 0 -0.248 6.145 0.06 1.25 1.425 0.06 0 -13.533126 -9.0947857 7.606976 648 0 <> 643 <> 647 1 648 648 0 0 39 1 <> <> <> <>
  649 41 13.925190 -39.128445 -15.236582 235 " " I "A" 21 0.06000 0.06000 "ILE " " HB " "    " 1 0 FFFFFF  "H648"  2 1 7 <> <> <> 0.113 3.046 -0.053 -3.352 0 0 0 0 0 -0.246 3.22 0.06 1.25 1.425 0.06 5.736 9.2981386 1.3295804 -4.3213639 649 0 <> 644 <> 648 1 649 649 0 0 39 1 <> <> <> <>
  650 41 11.986562 -39.344395 -13.532185 235 " " I "A" 21 0.06000 0.06000 "ILE " "HG12" "    " 1 0 FFFFFF  "H649"  2 1 7 <> <> <> 0.051 3.336 -0.174 -3.633 0 0 0 0 0 -0.42 4.023 0.06 1.25 1.425 0.06 0.176 -2.3152459 15.051625 -2.6718192 650 0 <> 645 <> 649 1 650 650 0 0 39 1 <> <> <> <>
  651 41 13.081835 -38.863640 -12.330443 235 " " I "A" 21 0.06000 0.06000 "ILE " "HG13" "    " 1 0 FFFFFF  "H650"  2 1 7 <> <> <> 0.066 3.506 -0.325 -3.714 0 0 0 0 0 -0.467 4.168 0.06 1.25 1.425 0.06 0 5.3154078 -6.3381829 5.6551337 651 0 <> 646 <> 650 1 651 651 0 0 39 1 <> <> <> <>
  652 41 15.631707 -39.605774 -13.467895 235 " " I "A" 21 0.06000 0.06000 "ILE " "HG21" "    " 1 0 FFFFFF  "H651"  2 1 7 <> <> <> 0.025 2.814 -0.275 -3.05 0 0 0 0 0 -0.487 2.794 0.06 1.25 1.425 0.06 13.943 8.3045502 10.669428 -6.0279627 652 0 <> 647 <> 651 1 652 652 0 0 39 1 <> <> <> <>
  653 41 16.150802 -38.215797 -14.297606 235 " " I "A" 21 0.06000 0.06000 "ILE " "HG22" "    " 1 0 FFFFFF  "H652"  2 1 7 <> <> <> 0.025 2.845 0.254 -3.255 0 0 0 0 0 -0.132 3.764 0.06 1.25 1.425 0.06 3.089 12.371882 -13.207287 10.445266 653 0 <> 648 <> 652 1 653 653 0 0 39 1 <> <> <> <>
  654 41 15.402594 -38.085960 -12.680152 235 " " I "A" 21 0.06000 0.06000 "ILE " "HG23" "    " 1 0 FFFFFF  "H653"  2 1 7 <> <> <> 0.025 2.96 0.443 -3.587 0 0 0 0 0 -0.16 4.973 0.06 1.25 1.425 0.06 0 -2.6770101 -12.746123 11.231312 654 0 <> 649 <> 653 1 654 654 0 0 39 1 <> <> <> <>
  655 41 13.991740 -41.019375 -12.130135 235 " " I "A" 21 0.06000 0.06000 "ILE " "HD11" "    " 1 0 FFFFFF  "H654"  2 1 7 <> <> <> 0.025 2.896 -0.331 -3.87 0 0 0 0 0 -1.28 4.488 0.06 1.25 1.425 0.06 0 4.2396312 11.624084 -4.195828 655 0 <> 650 <> 654 1 655 655 0 0 39 1 <> <> <> <>
  656 41 12.459303 -41.461559 -12.902241 235 " " I "A" 21 0.06000 0.06000 "ILE " "HD12" "    " 1 0 FFFFFF  "H655"  2 1 7 <> <> <> 0.025 3.005 -0.337 -3.79 0 0 0 0 0 -1.098 4.416 0.06 1.25 1.425 0.06 2.912 -4.4160738 -0.18331818 -8.9667912 656 0 <> 651 <> 655 1 656 656 0 0 39 1 <> <> <> <>
  657 41 13.893879 -41.326546 -13.882431 235 " " I "A" 21 0.06000 0.06000 "ILE " "HD13" "    " 1 0 FFFFFF  "H656"  2 1 7 <> <> <> 0.025 3.57 0.062 -4.05 0 0 0 0 0 -0.394 5.372 0.06 1.25 1.425 0.06 0 18.386824 8.6039333 10.20749 657 0 <> 652 <> 656 1 657 657 0 0 39 1 <> <> <> <>
  658 16 17.327287 -33.304722 -17.356656 236 " " S "A" 75 -0.68300 -0.68300 "SER " " OG " "    " 8 0 FF5757  "O329"  0 1 7 <> 19.78 1 -0.595 -47.447 2.474 49.921 0 0 -0.251 0 -0.435 3.668 5.924 -0.683 1.56 1.766 -0.683 0 1.0169293 -0.59533989 1.6807579 658 0 329 653 <> 657 1 658 658 1 0 40 1 <> <> <> <>
  659 25 15.157510 -35.735745 -15.646281 236 " " S "A" 38 -0.50000 -0.50000 "SER " " N  " "    " 7 0 2F2FFF  "N324"  0 1 7 <> 20.46 1 1.38 -30.385 -0.561 29.471 0 0 -0.124 0 -0.435 -0.655 6.41 -0.5 1.625 1.92 -0.5 0 -9.2947893 -1.5378518 -2.8504007 659 0 324 654 <> 658 1 659 659 1 0 40 1 <> <> <> <>
  660 3 15.942550 -35.301987 -16.808710 236 " " S "A" 2 0.14000 0.14000 "SER " " CA " "    " 6 0 A0A0A0  "C325"  0 1 -1106 FF3C00  21.15 1 0.055 10.979 -0.642 -6.989 0 -1.738 0 0 -0.435 1.23 5.735 0.14 1.75 1.975 0.14 0 2.88978 10.470156 -1.80717 660 0 325 655 <> 659 1 660 660 1 0 40 1 <> <> <> <>
  661 2 16.939860 -36.482830 -17.095910 236 " " S "A" 2 0.50000 0.50000 "SER " " C  " "    " 6 0 A0A0A0  "C326"  0 1 7 <> 22.46 1 -1.332 32.877 2.783 -35.218 0 0 0 0 -0.435 -1.324 5.084 0.5 1.875 2.112 0.5 1.752 -3.6964912 5.9906793 -2.8920383 661 0 326 656 <> 660 1 661 661 0 0 40 1 <> <> <> <>
  662 15 17.337690 -37.230572 -16.232490 236 " " S "A" 75 -0.50000 -0.50000 "SER " " O  " "    " 8 0 FF5757  "O327"  0 1 7 <> 23.01 1 0.007 -41.764 0.239 32.683 0 0 -0.122 0 -0.435 -9.392 4.373 -0.5 1.48 1.678 -0.5 1.772 0.090565763 -1.6382102 -4.2837653 662 0 327 657 <> 661 1 662 662 0 0 40 1 <> <> <> <>
  663 3 16.687644 -34.030712 -16.264581 236 " " S "A" 2 0.14500 0.14500 "SER " " CB " "    " 6 0 A0A0A0  "C328"  0 1 7 <> 20.14 1 0.447 10.211 -1.11 -7.464 0 -2.031 0 0 -0.435 -0.381 5.503 0.145 1.75 1.975 0.145 0 4.1896 -4.5267558 -10.521447 663 0 328 658 <> 662 1 663 663 2 0 40 1 <> <> <> <>
  664 43 15.513416 -35.525047 -14.724850 236 " " S "A" 21 0.30000 0.30000 "SER " " H  " "    " 1 0 FFFFFF  "H663"  0 1 7 <> <> <> 0 5.078 -0.02 -20.295 0 0 0 0 -0.435 -15.672 7.007 0.3 0.25 0.996 0.3 0 11.418819 -11.257949 -8.6284761 664 0 <> 659 <> 663 1 664 664 0 0 40 1 <> <> <> <>
  665 41 15.331971 -34.990990 -17.656398 236 " " S "A" 21 0.06000 0.06000 "SER " " HA " "    " 1 0 FFFFFF  "H664"  0 1 7 <> <> <> 0.126 3.911 0.276 -4.066 0 0 0 0 -0.435 -0.188 4.197 0.06 1.25 1.425 0.06 1.324 7.069088 17.283316 -2.3178868 665 0 <> 660 <> 664 1 665 665 0 0 40 1 <> <> <> <>
  666 41 17.324559 -34.373329 -15.449074 236 " " S "A" 21 0.06000 0.06000 "SER " " HB2" "    " 1 0 FFFFFF  "H665"  0 1 7 <> <> <> 0.073 4.829 -0.347 -4.935 0 0 0 0 -0.435 -0.814 5.286 0.06 1.25 1.425 0.06 0 -9.4993515 5.77598 4.4981709 666 0 <> 661 <> 665 1 666 666 0 0 40 1 <> <> <> <>
  667 41 15.922495 -33.403927 -15.806562 236 " " S "A" 21 0.06000 0.06000 "SER " " HB3" "    " 1 0 FFFFFF  "H666"  0 1 7 <> <> <> 0.081 5.086 -0.356 -5.009 0 0 0 0 -0.435 -0.632 3.452 0.06 1.25 1.425 0.06 7.942 8.3394747 3.5156929 -14.594741 667 0 <> 662 <> 666 1 667 667 0 0 40 1 <> <> <> <>
  668 42 18.269117 -33.253006 -17.299173 236 " " S "A" 21 0.41800 0.41800 "SER " " HG " "    " 1 0 FFFFFF  "H667"  0 1 7 <> <> <> 0.068 29.823 -0.026 -32.537 0 0 0 0 -0.435 -3.106 4.705 0.418 0.25 0.996 0.418 0 -1.6256398 37.801384 10.432153 668 0 <> 663 <> 667 1 668 668 0 0 40 1 <> <> <> <>
  669 3 18.164899 -37.746094 -19.022212 237 " " K "A" 2 0.14000 0.14000 "LYS " " CA " "    " 6 0 A0A0A0  "C331"  0 1 -1106 FF3C00  27.27 1 0.27 10.062 -0.012 -3.719 0 0 0 0 0 6.602 4.059 0.14 1.75 1.975 0.14 0 0.20941466 3.589541 -7.1316152 669 0 331 664 <> 668 1 669 669 1 0 41 1 <> <> <> <>
  670 2 19.417508 -38.094975 -18.179902 237 " " K "A" 2 0.50000 0.50000 "LYS " " C  " "    " 6 0 A0A0A0  "C332"  0 1 7 <> 26.71 1 0.021 29.304 1.503 -35.315 0 0 0 0 0 -4.487 4.189 0.5 1.875 2.112 0.5 0.404 8.9759502 3.0077085 1.7004452 670 0 332 665 <> 669 1 670 670 0 0 41 1 <> <> <> <>
  671 15 19.633639 -39.199768 -17.769779 237 " " K "A" 75 -0.50000 -0.50000 "LYS " " O  " "    " 8 0 FF5757  "O333"  0 1 7 <> 27.04 1 0.003 -41.724 0.109 29.96 0 0 -0.009 0 0 -11.66 2.776 -0.5 1.48 1.678 -0.5 23.243 -6.9163775 -2.410984 -0.63198388 671 0 333 666 <> 670 1 671 671 0 0 41 1 <> <> <> <>
  672 3 18.581527 -37.341648 -20.448770 237 " " K "A" 2 -0.12000 -0.12000 "LYS " " CB " "    " 6 0 A0A0A0  "C334"  0 1 7 <> 29.1 1 0.61 -8.067 -0.17 8.289 0 0 0 0 0 0.661 3.509 -0.12 1.75 1.975 -0.12 0.623 7.6109295 -2.5299723 -3.2090912 672 0 334 667 <> 671 1 672 672 2 0 41 1 <> <> <> <>
  673 3 19.223516 -38.454258 -21.349759 237 " " K "A" 2 -0.12000 -0.12000 "LYS " " CG " "    " 6 0 A0A0A0  "C335"  0 1 7 <> 35.51 1 0.724 -7.538 0.116 8.279 0 0 0 0 0 1.581 3.877 -0.12 1.75 1.975 -0.12 0 5.6317387 1.5794101 -2.4796057 673 0 335 668 <> 672 1 673 673 2 0 41 1 <> <> <> <>
  674 3 19.807456 -37.764462 -22.577501 237 " " K "A" 2 -0.12000 -0.12000 "LYS " " CD " "    " 6 0 A0A0A0  "C336"  0 1 7 <> 45.66 1 1.094 -7.432 -0.186 9.15 0 0 0 0 0 2.626 3.239 -0.12 1.75 1.975 -0.12 0.873 5.0950537 -4.5305004 5.4044528 674 0 336 669 <> 673 1 674 674 2 0 41 1 <> <> <> <>
  675 3 18.840694 -37.198605 -23.596630 237 " " K "A" 2 0.19000 0.19000 "LYS " " CE " "    " 6 0 A0A0A0  "C337"  0 1 7 <> 51.04 1 0.797 10.752 -0.144 -13.624 0 0 0 0 0 -2.218 2.976 0.19 1.75 1.975 0.19 2.868 -5.5655718 6.3893557 0.89589304 675 0 337 670 <> 674 1 675 675 2 0 41 1 <> <> <> <>
  676 32 19.386525 -36.423077 -24.682956 237 " " K "A" 38 -0.30000 -0.30000 "LYS " " NZ " "    " 7 1 2F2FFF  "N338"  0 1 7 <> 55.54 1 0.519 1.442 -0.154 -2.261 0 0 -0.127 0 0 -0.583 2.945 -0.3 1.625 2.1 -0.3 32.312 1.6002871 -4.9420629 -4.2980242 676 0 338 671 <> 675 1 676 676 3 0 41 1 <> <> <> <>
  677 25 17.332555 -36.624653 -18.381467 237 " " K "A" 38 -0.50000 -0.50000 "LYS " " N  " "    " 7 0 2F2FFF  "N330"  0 1 7 <> 24.85 1 0.69 -39.548 0.664 28.446 0 0 -0.121 0 0 -9.87 4.547 -0.5 1.625 1.92 -0.5 2.875 -2.5149629 4.5482693 0.75350881 677 0 330 672 <> 676 1 677 677 1 0 41 1 <> <> <> <>
  678 43 16.856633 -36.113037 -19.110746 237 " " K "A" 21 0.30000 0.30000 "LYS " " H  " "    " 1 0 FFFFFF  "H677"  0 1 7 <> <> <> 0.01 21.453 -0.015 -19.844 0 0 0 0 0 1.604 4.002 0.3 0.25 0.996 0.3 0 -41.024387 -6.0582423 18.443604 678 0 <> 673 <> 677 1 678 678 0 0 41 1 <> <> <> <>
  679 41 17.439265 -38.557938 -18.972545 237 " " K "A" 21 0.06000 0.06000 "LYS " " HA " "    " 1 0 FFFFFF  "H678"  0 1 7 <> <> <> 0.092 3.323 0.178 -3.704 0 0 0 0 0 -0.111 2.688 0.06 1.25 1.425 0.06 15.002 3.649152 -1.3571738 -37.734905 679 0 <> 674 <> 678 1 679 679 0 0 41 1 <> <> <> <>
  680 41 19.298940 -36.524246 -20.376199 237 " " K "A" 21 0.06000 0.06000 "LYS " " HB2" "    " 1 0 FFFFFF  "H679"  0 1 7 <> <> <> 0.176 4.541 0.103 -4.094 0 0 0 0 0 0.726 2.561 0.06 1.25 1.425 0.06 15.885 24.414148 -17.576235 0.15367582 680 0 <> 675 <> 679 1 680 680 0 0 41 1 <> <> <> <>
  681 41 17.734954 -36.895340 -20.970519 237 " " K "A" 21 0.06000 0.06000 "LYS " " HB3" "    " 1 0 FFFFFF  "H680"  0 1 7 <> <> <> 0.15 3.681 -0.066 -3.821 0 0 0 0 0 -0.055 2.415 0.06 1.25 1.425 0.06 17.738 -4.7351279 -12.163885 8.5822601 681 0 <> 676 <> 680 1 681 681 0 0 41 1 <> <> <> <>
  682 41 18.564666 -39.278565 -21.622762 237 " " K "A" 21 0.06000 0.06000 "LYS " " HG3" "    " 1 0 FFFFFF  "H681"  0 1 7 <> <> <> 0.229 4.647 0.023 -4.561 0 0 0 0 0 0.337 2.984 0.06 1.25 1.425 0.06 3.618 9.5300865 -4.6656437 6.9685497 682 0 <> 677 <> 681 1 682 682 0 0 41 1 <> <> <> <>
  683 41 20.035037 -39.013229 -20.883836 237 " " K "A" 21 0.06000 0.06000 "LYS " " HG2" "    " 1 0 FFFFFF  "H682"  0 1 7 <> <> <> 0.228 5.486 -0.187 -4.798 0 0 0 0 0 0.728 3.757 0.06 1.25 1.425 0.06 1.059 9.0380964 -3.9743073 -15.075348 683 0 <> 678 <> 682 1 683 683 0 0 41 1 <> <> <> <>
  684 41 20.439634 -38.584053 -22.919145 237 " " K "A" 21 0.06000 0.06000 "LYS " " HD3" "    " 1 0 FFFFFF  "H683"  0 1 7 <> <> <> 0.183 4.625 -0.028 -4.481 0 0 0 0 0 0.3 2.625 0.06 1.25 1.425 0.06 19.767 22.89319 8.4457045 7.208694 684 0 <> 679 <> 683 1 684 684 0 0 41 1 <> <> <> <>
  685 41 20.503932 -37.013046 -22.205490 237 " " K "A" 21 0.06000 0.06000 "LYS " " HD2" "    " 1 0 FFFFFF  "H684"  0 1 7 <> <> <> 0.217 4.313 0.152 -4.268 0 0 0 0 0 0.414 2.308 0.06 1.25 1.425 0.06 17.032 5.3302059 -8.6623535 13.30992 685 0 <> 680 <> 684 1 685 685 0 0 41 1 <> <> <> <>
  686 41 18.173303 -36.570061 -23.007034 237 " " K "A" 21 0.06000 0.06000 "LYS " " HE3" "    " 1 0 FFFFFF  "H685"  0 1 7 <> <> <> 0.073 3.797 -0.043 -4.792 0 0 0 0 0 -0.965 2.128 0.06 1.25 1.425 0.06 26.209 -19.558311 6.6492682 -15.22019 686 0 <> 681 <> 685 1 686 686 0 0 41 1 <> <> <> <>
  687 41 18.124873 -37.985764 -23.833448 237 " " K "A" 21 0.06000 0.06000 "LYS " " HE2" "    " 1 0 FFFFFF  "H686"  0 1 7 <> <> <> 0.059 3.842 0.12 -4.785 0 0 0 0 0 -0.765 2.314 0.06 1.25 1.425 0.06 17.032 -16.880981 16.136372 2.70046 687 0 <> 682 <> 686 1 687 687 0 0 41 1 <> <> <> <>
  688 44 19.744949 -35.631779 -24.167709 237 " " K "A" 21 0.33000 0.33000 "LYS " " HZ1" "    " 1 0 FFFFFF  "H687"  0 1 7 <> <> <> 0 -1.669 -0.002 -1.777 0 0 0 0 0 -3.448 2.11 0.33 0.25 0.996 0.33 0 -0.8932777 5.1652837 -18.085846 688 0 <> 683 <> 687 1 688 688 0 0 41 1 <> <> <> <>
  689 44 20.182674 -36.801472 -25.175964 237 " " K "A" 21 0.33000 0.33000 "LYS " " HZ2" "    " 1 0 FFFFFF  "H688"  0 1 7 <> <> <> 0 -1.669 -0.003 -1.602 0 0 0 0 0 -3.273 2.197 0.33 0.25 0.996 0.33 0 -8.3035946 -5.3211451 -20.000715 689 0 <> 684 <> 688 1 689 689 0 0 41 1 <> <> <> <>
  690 44 18.681312 -36.128635 -25.343322 237 " " K "A" 21 0.33000 0.33000 "LYS " " HZ3" "    " 1 0 FFFFFF  "H689"  0 1 7 <> <> <> 0 -1.25 -0.012 -1.327 0 0 0 0 0 -2.589 3.159 0.33 0.25 0.996 0.33 0 8.9239893 -34.688026 -25.382101 690 0 <> 685 <> 689 1 690 690 0 0 41 1 <> <> <> <>
  691 2 20.557504 -33.513378 -17.636400 238 " " H "A" 2 -0.01500 -0.01500 "HIS " " CD2" "    " 6 0 A0A0A0  "C346"  0 1 7 <> 26.27 1 1.092 -1.456 -0.709 3.121 0 -0.306 0 0 0 1.741 3.594 -0.015 1.775 2.002 -0.015 5.827 -3.3982384 10.237375 -3.9399257 691 0 346 686 <> 690 1 691 691 1 0 42 1 <> <> <> <>
  692 2 20.147847 -32.864246 -15.559230 238 " " H "A" 2 0.29500 0.29500 "HIS " " CE1" "    " 6 0 A0A0A0  "C347"  0 1 7 <> 31.87 1 2.004 28.253 -0.605 -26.535 0 0 0 0 0 3.116 3.76 0.295 1.775 2.002 0.295 1.647 4.111289 -2.5117569 7.5669441 692 0 347 687 <> 691 1 692 692 1 0 42 1 <> <> <> <>
  693 25 19.891402 -32.571037 -16.857822 238 " " H "A" 38 -0.49000 -0.49000 "HIS " " NE2" "    " 7 0 2F2FFF  "N348"  0 1 7 <> 30.1 1 2.252 -49.876 -0.868 40.524 0 0 -0.127 0 0 -8.095 3.267 -0.49 1.625 1.838 -0.49 15.064 -0.28866875 3.2553384 -8.2613602 693 0 348 688 <> 692 1 693 693 0 0 42 1 <> <> <> <>
  694 25 20.170602 -37.061211 -17.828035 238 " " H "A" 38 -0.50000 -0.50000 "HIS " " N  " "    " 7 0 2F2FFF  "N339"  0 1 7 <> 24.71 1 0.578 -33.4 2.49 28.302 0 0 -0.11 0 0 -2.14 5.152 -0.5 1.625 1.92 -0.5 0 -5.5249348 0.75923002 -0.8231824 694 0 339 689 <> 693 1 694 694 1 0 42 1 <> <> <> <>
  695 3 21.334857 -37.119164 -17.046113 238 " " H "A" 2 0.14000 0.14000 "HIS " " CA " "    " 6 0 A0A0A0  "C340"  0 1 -1106 FF3C00  23.55 1 0.668 9.337 -0.301 -4.589 0 -0.739 0 0 0 4.377 4.714 0.14 1.75 1.975 0.14 0 -1.5036021 6.6311431 5.6648874 695 0 340 690 <> 694 1 695 695 1 0 42 1 <> <> <> <>
  696 2 21.122960 -37.451866 -15.586872 238 " " H "A" 2 0.50000 0.50000 "HIS " " C  " "    " 6 0 A0A0A0  "C341"  0 1 7 <> 22.04 1 -0.407 22.891 0.08 -34.382 0 0 0 0 0 -11.819 4.707 0.5 1.875 2.112 0.5 0.404 3.7129107 3.8944232 -1.7132422 696 0 341 691 <> 695 1 696 696 0 0 42 1 <> <> <> <>
  697 15 22.114543 -37.911800 -14.947492 238 " " H "A" 75 -0.50000 -0.50000 "HIS " " O  " "    " 8 0 FF5757  "O342"  0 1 7 <> 21.48 1 0.011 -41.886 -0.029 32.588 0 0 -0.002 0 0 -9.317 3.481 -0.5 1.48 1.678 -0.5 5.212 1.8110169 3.8614762 3.2368448 697 0 342 692 <> 696 1 697 697 0 0 42 1 <> <> <> <>
  698 3 21.976560 -35.723759 -17.109861 238 " " H "A" 2 -0.00500 -0.00500 "HIS " " CB " "    " 6 0 A0A0A0  "C343"  0 1 7 <> 24.14 1 1.488 -0.406 -0.773 -0.177 0 -1.211 0 0 0 -1.08 4.635 -0.005 1.75 1.975 -0.005 0 -4.1047893 -5.2111974 3.6830444 698 0 343 693 <> 697 1 698 698 2 0 42 1 <> <> <> <>
  699 2 21.213308 -34.423130 -16.840894 238 " " H "A" 2 0.01500 0.01500 "HIS " " CG " "    " 6 0 A0A0A0  "C344"  0 1 7 <> 26.91 1 0.64 1.158 -0.437 -1.358 0 -0.46 0 0 0 -0.457 4.585 0.015 1.775 2.002 0.015 0 3.5738549 3.2674174 -6.3237157 699 0 344 694 <> 698 1 699 699 0 0 42 1 "Flip HIS"  <> <> <>
  700 25 21.025628 -33.934158 -15.508768 238 " " H "A" 38 -0.57000 -0.57000 "HIS " " ND1" "    " 7 0 2F2FFF  "N345"  0 1 7 <> 27.36 1 1.735 -49.915 -1.111 46.61 0 0 -0.026 0 0 -2.707 4.137 -0.57 1.625 1.838 -0.57 1.725 -3.9159482 1.9656646 5.2682734 700 0 345 695 <> 699 1 700 700 1 0 42 1 <> <> <> <>
  701 43 20.049750 -36.175877 -18.298864 238 " " H "A" 21 0.30000 0.30000 "HIS " " H  " "    " 1 0 FFFFFF  "H700"  0 1 7 <> <> <> 0.002 10.93 -0.022 -19.77 0 0 0 0 0 -8.86 4.952 0.3 0.25 0.996 0.3 0 -12.004973 1.5133539 2.2581923 701 0 <> 696 <> 700 1 701 701 0 0 42 1 <> <> <> <>
  702 41 22.014323 -37.857361 -17.472133 238 " " H "A" 21 0.06000 0.06000 "HIS " " HA " "    " 1 0 FFFFFF  "H701"  0 1 7 <> <> <> 0.059 2.768 0.69 -3.832 0 0 0 0 0 -0.314 3.099 0.06 1.25 1.425 0.06 6.707 -5.9414487 11.695071 -10.187774 702 0 <> 697 <> 701 1 702 702 0 0 42 1 <> <> <> <>
  703 41 22.344011 -35.605572 -18.129230 238 " " H "A" 21 0.06000 0.06000 "HIS " " HB2" "    " 1 0 FFFFFF  "H702"  0 1 7 <> <> <> 0.109 3.963 -0.17 -4.327 0 0 0 0 0 -0.425 3.28 0.06 1.25 1.425 0.06 0.529 -16.146935 10.078948 1.1150262 703 0 <> 698 <> 702 1 703 703 0 0 42 1 <> <> <> <>
  704 41 22.846889 -35.764141 -16.454885 238 " " H "A" 21 0.06000 0.06000 "HIS " " HB3" "    " 1 0 FFFFFF  "H703"  0 1 7 <> <> <> 0.098 4.465 -0.261 -4.522 0 0 0 0 0 -0.22 4.261 0.06 1.25 1.425 0.06 0 -21.071892 6.8413291 26.971951 704 0 <> 699 <> 703 1 704 704 0 0 42 1 <> <> <> <>
  705 43 21.273378 -34.403526 -14.649459 238 " " H "A" 21 0.42000 0.42000 "HIS " " HD1" "    " 1 0 FFFFFF  "H704"  0 1 7 <> <> <> 0.408 35.615 -0.006 -34.485 0 0 0 0 0 1.533 2.495 0.42 0.25 0.996 0.42 0 -18.310873 -0.15317495 8.2612028 705 0 <> 700 <> 704 1 705 705 0 0 42 1 <> <> <> <>
  706 41 20.388580 -33.640266 -18.695535 238 " " H "A" 21 0.11500 0.11500 "HIS " " HD2" "    " 1 0 FFFFFF  "H705"  0 1 7 <> <> <> 0.826 11.759 -0.241 -9.489 0 0 0 0 0 2.855 2.497 0.115 1.21 1.381 0.115 10.016 19.716904 -4.4241333 -5.8701434 706 0 <> 701 <> 705 1 706 706 0 0 42 1 <> <> <> <>
  707 41 19.729667 -32.243095 -14.780963 238 " " H "A" 21 0.11500 0.11500 "HIS " " HE1" "    " 1 0 FFFFFF  "H706"  0 1 7 <> <> <> 0.475 12.876 -0.113 -11.707 0 0 0 0 0 1.532 2.662 0.115 1.21 1.381 0.115 12.327 -7.9854965 4.5734382 -4.587781 707 0 <> 702 <> 706 1 707 707 0 0 42 1 <> <> <> <>
  708 2 19.389499 -39.099266 -13.348825 239 " " N "A" 2 0.50000 0.50000 "ASN " " C  " "    " 6 0 A0A0A0  "C351"  0 1 7 <> 22.46 1 0.59 12.97 2.238 -30.412 0 0 0 0 -0.002 -14.615 4.6 0.5 1.875 2.112 0.5 0 8.2453756 -8.1451654 -3.4138861 708 0 351 703 <> 707 1 708 708 0 0 43 1 <> <> <> <>
  709 15 19.438619 -39.627617 -12.275233 239 " " N "A" 75 -0.50000 -0.50000 "ASN " " O  " "    " 8 0 FF5757  "O352"  0 1 7 <> 20.76 1 0.018 -35.686 0.052 24.987 0 0 -0.005 0 -0.002 -10.635 2.998 -0.5 1.48 1.678 -0.5 19.074 1.3135291 -9.1048183 4.2569609 709 0 352 704 <> 708 1 709 709 0 0 43 1 <> <> <> <>
  710 3 18.437658 -36.732567 -13.127557 239 " " N "A" 2 -0.12000 -0.12000 "ASN " " CB " "    " 6 0 A0A0A0  "C353"  0 1 7 <> 22.97 1 0.024 -7.55 -0.777 5.664 0 -1.894 0 -0.034 -0.002 -4.567 5.495 -0.12 1.75 1.975 -0.12 0 2.5290248 2.4265223 3.524394 710 0 353 705 <> 709 1 710 710 2 0 43 1 <> <> <> <>
  711 2 18.964412 -35.555241 -12.310200 239 " " N "A" 2 0.50000 0.50000 "ASN " " CG " "    " 6 0 A0A0A0  "C354"  0 1 7 <> 24.96 1 -0.414 19.435 0.336 -36.543 0 0 0 -0.034 -0.002 -17.22 5.295 0.5 1.875 2.112 0.5 0 2.3149598 -2.0553198 -3.5394685 711 0 354 706 <> 710 1 711 711 0 0 43 1 "No Flip"  <> <> <>
  712 15 19.656118 -34.713486 -12.923886 239 " " N "A" 75 -0.50000 -0.50000 "ASN " " OD1" "    " 8 0 FF5757  "O355"  0 1 7 <> 21.97 1 0.284 -40.294 -0.63 32.063 0 0 -0.125 -0.034 -0.002 -8.737 3.712 -0.5 1.48 1.678 -0.5 10.944 2.6978362 4.5220003 -1.7485064 712 0 355 707 <> 711 1 712 712 0 0 43 1 <> <> <> <>
  713 25 18.648566 -35.487507 -11.054950 239 " " N "A" 38 -0.76000 -0.76000 "ASN " " ND2" "    " 7 0 2F2FFF  "N356"  0 1 7 <> 23.66 1 -0.612 -32.676 -1.283 44.901 0 0 -0.238 -0.034 -0.002 10.056 5.785 -0.76 1.625 1.92 -0.76 1.61 7.6538835 0.14583841 3.56006 713 0 356 708 <> 712 1 713 713 2 0 43 1 <> <> <> <>
  714 25 19.939666 -37.287315 -14.993019 239 " " N "A" 38 -0.50000 -0.50000 "ASN " " N  " "    " 7 0 2F2FFF  "N349"  0 1 7 <> 21.9 1 0.441 -22.043 0.343 25.416 0 0 -0.138 0 -0.002 4.017 5.242 -0.5 1.625 1.92 -0.5 0 -2.0090325 8.7299099 -2.7719159 714 0 349 709 <> 713 1 714 714 1 0 43 1 <> <> <> <>
  715 3 19.635780 -37.552525 -13.596884 239 " " N "A" 2 0.14000 0.14000 "ASN " " CA " "    " 6 0 A0A0A0  "C350"  0 1 -1106 FF3C00  21.78 1 0.138 6.827 -0.636 -2.788 0 -1.326 0 0 -0.002 2.213 5.529 0.14 1.75 1.975 0.14 0 4.9598918 -2.5885048 5.8763499 715 0 350 710 <> 714 1 715 715 1 0 43 1 <> <> <> <>
  716 43 19.188373 -36.866337 -15.520692 239 " " N "A" 21 0.30000 0.30000 "ASN " " H  " "    " 1 0 FFFFFF  "H715"  0 1 7 <> <> <> 0.006 5.454 -0.021 -16.437 0 0 0 0 -0.002 -11 4.856 0.3 0.25 0.996 0.3 0 1.635384 -1.8371432 -16.391132 716 0 <> 711 <> 715 1 716 716 0 0 43 1 <> <> <> <>
  717 41 20.545554 -37.378952 -13.022187 239 " " N "A" 21 0.06000 0.06000 "ASN " " HA " "    " 1 0 FFFFFF  "H716"  0 1 7 <> <> <> 0.036 2.254 0.051 -3.844 0 0 0 0 -0.002 -1.504 5.054 0.06 1.25 1.425 0.06 0 12.085932 1.6016436 -6.6700773 717 0 <> 712 <> 716 1 717 717 0 0 43 1 <> <> <> <>
  718 41 17.666097 -37.246021 -12.553831 239 " " N "A" 21 0.06000 0.06000 "ASN " " HB3" "    " 1 0 FFFFFF  "H717"  0 1 7 <> <> <> 0.014 2.026 -0.171 -2.711 0 0 0 0 -0.002 -0.843 3.704 0.06 1.25 1.425 0.06 3.883 25.825052 1.8870935 34.370655 718 0 <> 713 <> 717 1 718 718 0 0 43 1 <> <> <> <>
  719 41 17.909127 -36.294907 -13.974437 239 " " N "A" 21 0.06000 0.06000 "ASN " " HB2" "    " 1 0 FFFFFF  "H718"  0 1 7 <> <> <> 0.018 2.766 0.701 -3.472 0 0 0 0 -0.002 0.012 5.715 0.06 1.25 1.425 0.06 0 -8.3196678 -15.618426 0.96945542 719 0 <> 714 <> 718 1 719 719 0 0 43 1 <> <> <> <>
  720 43 18.821187 -34.669552 -10.488159 239 " " N "A" 21 0.38000 0.38000 "ASN " "HD21" "    " 1 0 FFFFFF  "H719"  0 1 7 <> <> <> 0 6.748 -0.014 -21.318 0 0 0 0 -0.002 -14.586 4.791 0.38 0.25 0.996 0.38 0 -1.2715707 -3.580806 11.656414 720 0 <> 715 <> 719 1 720 720 0 0 43 1 <> <> <> <>
  721 43 18.003335 -36.186142 -10.714833 239 " " N "A" 21 0.38000 0.38000 "ASN " "HD22" "    " 1 0 FFFFFF  "H720"  0 1 7 <> <> <> 0 11.637 -0.015 -22.438 0 0 0 0 -0.002 -10.818 5.241 0.38 0.25 0.996 0.38 0 5.3193693 13.802229 27.18309 721 0 <> 716 <> 720 1 721 721 0 0 43 1 <> <> <> <>
  722 15 21.330640 -42.021751 -14.635964 240 " " V "A" 75 -0.50000 -0.50000 "VAL " " O  " "    " 8 0 FF5757  "O360"  0 1 7 <> 24.57 1 0.006 -37.116 1.481 26.459 0 0 -0.001 0 0 -9.17 2.833 -0.5 1.48 1.678 -0.5 19.491 -2.1569977 -8.9495077 4.7818298 722 0 360 717 <> 721 1 722 722 0 0 44 1 <> <> <> <>
  723 3 18.496432 -41.818840 -15.832260 240 " " V "A" 2 -0.06000 -0.06000 "VAL " " CB " "    " 6 0 A0A0A0  "C361"  0 1 7 <> 25.01 1 2.048 -2.517 0.087 3.601 0 -0.521 0 0 0 2.697 3.548 -0.06 1.75 1.975 -0.06 0 0.18915106 -1.0284948 2.6601896 723 0 361 718 <> 722 1 723 723 1 0 44 1 <> <> <> <>
  724 3 18.008226 -43.261349 -15.792631 240 " " V "A" 2 -0.18000 -0.18000 "VAL " " CG1" "    " 6 0 A0A0A0  "C362"  0 1 7 <> 24.06 1 0.285 -8.836 0.117 9.599 0 -0.375 0 0 0 0.792 3.068 -0.18 1.75 1.975 -0.18 4.738 -2.7417524 9.7445755 2.7674534 724 0 362 719 <> 723 1 724 724 3 0 44 1 <> <> <> <>
  725 3 17.207528 -40.956135 -16.118539 240 " " V "A" 2 -0.18000 -0.18000 "VAL " " CG2" "    " 6 0 A0A0A0  "C363"  0 1 7 <> 25.34 1 0.182 -8.594 0.728 9.949 0 -0.719 0 0 0 1.544 3.268 -0.18 1.75 1.975 -0.18 4.364 -6.1340451 -2.0676737 -6.0464449 725 0 363 720 <> 724 1 725 725 3 0 44 1 <> <> <> <>
  726 25 19.113519 -39.838753 -14.399851 240 " " V "A" 38 -0.50000 -0.50000 "VAL " " N  " "    " 7 0 2F2FFF  "N357"  0 1 7 <> 23.8 1 1.385 -28.929 1.633 21.559 0 0 -0.422 0 0 -4.775 4.886 -0.5 1.625 1.92 -0.5 0 -7.9064784 6.7455416 0.1727733 726 0 357 721 <> 725 1 726 726 1 0 44 1 <> <> <> <>
  727 3 19.055877 -41.282631 -14.460022 240 " " V "A" 2 0.14000 0.14000 "VAL " " CA " "    " 6 0 A0A0A0  "C358"  0 1 -1106 FF3C00  24.09 1 1.084 7.706 -0.035 -2.54 0 -0.39 0 0 0 5.824 4.05 0.14 1.75 1.975 0.14 0 -1.2814401 8.7613611 5.7470231 727 0 358 722 <> 726 1 727 727 1 0 44 1 <> <> <> <>
  728 2 20.352521 -41.952164 -13.955695 240 " " V "A" 2 0.50000 0.50000 "VAL " " C  " "    " 6 0 A0A0A0  "C359"  0 1 7 <> 23.27 1 -1.452 24.38 1.505 -29.47 0 0 0 0 0 -5.038 3.873 0.5 1.875 2.112 0.5 5.661 0.073060513 4.700974 1.9654309 728 0 359 723 <> 727 1 728 728 0 0 44 1 <> <> <> <>
  729 43 19.168805 -39.372612 -15.294139 240 " " V "A" 21 0.30000 0.30000 "VAL " " H  " "    " 1 0 FFFFFF  "H728"  0 1 7 <> <> <> 0.002 4.241 -0.025 -15.497 0 0 0 0 0 -11.279 4.817 0.3 0.25 0.996 0.3 0 25.485962 -21.734953 -12.608156 729 0 <> 724 <> 728 1 729 729 0 0 44 1 <> <> <> <>
  730 41 18.226525 -41.517922 -13.793005 240 " " V "A" 21 0.06000 0.06000 "VAL " " HA " "    " 1 0 FFFFFF  "H729"  0 1 7 <> <> <> 0.038 2.537 0.833 -2.852 0 0 0 0 0 0.556 2.768 0.06 1.25 1.425 0.06 10.325 -5.0780869 3.0142317 -1.0009191 730 0 <> 725 <> 729 1 730 730 0 0 44 1 <> <> <> <>
  731 41 19.152368 -41.709702 -16.695936 240 " " V "A" 21 0.06000 0.06000 "VAL " " HB " "    " 1 0 FFFFFF  "H730"  0 1 7 <> <> <> 0.065 2.784 0.105 -3.244 0 0 0 0 0 -0.289 2.404 0.06 1.25 1.425 0.06 16.238 -13.403628 13.500296 -5.8272052 731 0 <> 726 <> 730 1 731 731 0 0 44 1 <> <> <> <>
  732 41 18.808406 -44.000912 -15.763333 240 " " V "A" 21 0.06000 0.06000 "VAL " "HG11" "    " 1 0 FFFFFF  "H731"  0 1 7 <> <> <> 0.024 3.48 -0.083 -3.296 0 0 0 0 0 0.124 2.195 0.06 1.25 1.425 0.06 21.179 4.0105519 17.446692 12.773215 732 0 <> 727 <> 731 1 732 732 0 0 44 1 <> <> <> <>
  733 41 17.414542 -43.358868 -14.883715 240 " " V "A" 21 0.06000 0.06000 "VAL " "HG12" "    " 1 0 FFFFFF  "H732"  0 1 7 <> <> <> 0.024 3.025 -0.191 -2.976 0 0 0 0 0 -0.118 2.334 0.06 1.25 1.425 0.06 18.355 6.6616077 0.76619351 7.9462013 733 0 <> 728 <> 732 1 733 733 0 0 44 1 <> <> <> <>
  734 41 17.390323 -43.572136 -16.635074 240 " " V "A" 21 0.06000 0.06000 "VAL " "HG13" "    " 1 0 FFFFFF  "H733"  0 1 7 <> <> <> 0.024 2.956 0.443 -3.219 0 0 0 0 0 0.204 3.012 0.06 1.25 1.425 0.06 1.059 -7.8068228 -17.327301 16.469631 734 0 <> 729 <> 733 1 734 734 0 0 44 1 <> <> <> <>
  735 41 16.373517 -40.880108 -15.420867 240 " " V "A" 21 0.06000 0.06000 "VAL " "HG21" "    " 1 0 FFFFFF  "H734"  0 1 7 <> <> <> 0.024 3.505 -0.105 -3.331 0 0 0 0 0 0.092 2.245 0.06 1.25 1.425 0.06 22.768 9.6279383 19.49716 10.445676 735 0 <> 730 <> 734 1 735 735 0 0 44 1 <> <> <> <>
  736 41 17.685966 -39.986050 -16.253188 240 " " V "A" 21 0.06000 0.06000 "VAL " "HG22" "    " 1 0 FFFFFF  "H735"  0 1 7 <> <> <> 0.024 3.43 -0.141 -3.391 0 0 0 0 0 -0.078 3.066 0.06 1.25 1.425 0.06 3.971 0.87734097 -2.7057416 14.269267 736 0 <> 731 <> 735 1 736 736 0 0 44 1 <> <> <> <>
  737 41 16.734214 -41.231503 -17.061008 240 " " V "A" 21 0.06000 0.06000 "VAL " "HG23" "    " 1 0 FFFFFF  "H736"  0 1 7 <> <> <> 0.024 3.02 1.301 -3.135 0 0 0 0 0 1.21 2.777 0.06 1.25 1.425 0.06 6.001 -44.770435 -12.876076 16.514982 737 0 <> 732 <> 736 1 737 737 0 0 44 1 <> <> <> <>
  738 3 21.604674 -43.096500 -12.167318 241 " " G "A" 2 0.08000 0.08000 "GLY " " CA " "    " 6 0 A0A0A0  "C365"  0 1 -1106 FF3C00  21.78 1 -0.13 3.839 -0.255 1.031 0 -0.822 0 0 0 3.663 3.621 0.08 1.75 1.975 0.08 1.746 8.2082872 3.7249358 -0.65678036 738 0 365 733 <> 737 1 738 738 2 0 45 1 <> <> <> <>
  739 2 22.121566 -42.302483 -10.965172 241 " " G "A" 2 0.50000 0.50000 "GLY " " C  " "    " 6 0 A0A0A0  "C366"  0 1 7 <> 21.59 1 -0.142 21.034 0.189 -33.2 0 0 0 0 0 -12.119 4.195 0.5 1.875 2.112 0.5 1.887 2.9580297 -3.2469282 1.3110617 739 0 366 734 <> 738 1 739 739 0 0 45 1 <> <> <> <>
  740 15 22.966012 -42.801128 -10.216833 241 " " G "A" 75 -0.50000 -0.50000 "GLY " " O  " "    " 8 0 FF5757  "O367"  0 1 7 <> 21.62 1 -0.002 -39.835 -0.347 31.161 0 0 -0.041 0 0 -9.065 3.204 -0.5 1.48 1.678 -0.5 12.508 4.7240553 2.4400003 0.70514274 740 0 367 735 <> 739 1 740 740 0 0 45 1 <> <> <> <>
  741 25 20.406446 -42.553089 -12.771375 241 " " G "A" 38 -0.50000 -0.50000 "GLY " " N  " "    " 7 0 2F2FFF  "N364"  0 1 7 <> 22.3 1 0.115 -24.381 0.708 20.559 0 0 -0.145 0 0 -3.145 4.073 -0.5 1.625 1.92 -0.5 2.185 1.2703738 0.13032626 2.2986286 741 0 364 736 <> 740 1 741 741 1 0 45 1 <> <> <> <>
  742 43 19.647090 -42.375515 -12.129548 241 " " G "A" 21 0.30000 0.30000 "GLY " " H  " "    " 1 0 FFFFFF  "H741"  0 1 7 <> <> <> 0.003 2.615 -0.021 -14.083 0 0 0 0 0 -11.487 3.901 0.3 0.25 0.996 0.3 0 -4.2088962 -5.0315967 -2.7558286 742 0 <> 737 <> 741 1 742 742 0 0 45 1 <> <> <> <>
  743 41 22.460361 -43.347172 -12.794266 241 " " G "A" 21 0.06000 0.06000 "GLY " " HA2" "    " 1 0 FFFFFF  "H742"  0 1 7 <> <> <> 0.061 2.335 0.124 -3.144 0 0 0 0 0 -0.625 2.414 0.06 1.25 1.425 0.06 18.797 0.84587729 -1.7252218 -8.5261621 743 0 <> 738 <> 742 1 743 743 0 0 45 1 <> <> <> <>
  744 41 21.427282 -44.069073 -11.708259 241 " " G "A" 21 0.06000 0.06000 "GLY " " HA3" "    " 1 0 FFFFFF  "H743"  0 1 7 <> <> <> 0.061 2.91 -0.279 -3.444 0 0 0 0 0 -0.752 2.734 0.06 1.25 1.425 0.06 17.296 34.960087 10.813223 24.698277 744 0 <> 739 <> 743 1 744 744 0 0 45 1 <> <> <> <>
  745 15 19.550069 -41.068981 -8.935410 242 " " E "A" 75 -0.50000 -0.50000 "GLU " " O  " "    " 8 0 FF5757  "O371"  0 1 7 <> 18.78 1 0.17 -39.642 0.432 35.391 0 0 -0.017 0 0 -3.665 5.11 -0.5 1.48 1.678 -0.5 2.085 2.9272182 2.4035139 3.0044019 745 0 371 740 <> 744 1 745 745 0 0 46 1 <> <> <> <>
  746 3 21.458129 -38.709122 -10.086223 242 " " E "A" 2 -0.12000 -0.12000 "GLU " " CB " "    " 6 0 A0A0A0  "C372"  0 1 7 <> 20.81 1 2.024 -6.23 -0.397 8.089 0 -0.918 0 0 0 2.568 4.28 -0.12 1.75 1.975 -0.12 1.621 3.0235398 0.97749382 -4.0763793 746 0 372 741 <> 745 1 746 746 2 0 46 1 <> <> <> <>
  747 3 21.814830 -37.607914 -9.074488 242 " " E "A" 2 -0.22000 -0.22000 "GLU " " CG " "    " 6 0 A0A0A0  "C373"  0 1 7 <> 21.78 1 1.399 -15.448 -0.324 16.586 0 -1.187 0 0 0 1.026 4.966 -0.22 1.75 1.975 -0.22 0.125 3.8493986 7.5347509 3.3999426 747 0 373 742 <> 746 1 747 747 2 0 46 1 <> <> <> <>
  748 2 23.219152 -37.712383 -8.493130 242 " " E "A" 2 0.70000 0.70000 "GLU " " CD " "    " 6 0 A0A0A0  "C374"  0 1 7 <> 23.9 1 -0.249 -12.368 -1.139 14.15 0 0 0 0 0 0.394 4.983 0.7 1.875 2.112 0.7 1.752 0.78925604 -4.4838099 -5.3013082 748 0 374 743 <> 747 1 748 748 0 0 46 1 <> <> <> <>
  749 15 23.417123 -38.536213 -7.556308 242 " " E "A" 75 -0.80000 -0.80000 "GLU " " OE1" "    " 8 0 FF5757  "O375"  0 1 7 <> 26.58 1 0.201 9.709 0.3 -21.673 0 0 -0.371 0 0 -11.833 5.246 -0.8 1.48 1.678 -0.8 0 2.6063237 7.5667982 -0.31761557 749 0 375 744 <> 748 1 749 749 0 0 46 1 <> <> <> <>
  750 18 24.092807 -36.894810 -8.757499 242 " " E "A" 75 -0.80000 -0.80000 "GLU " " OE2" "    " 8 -1 FF5757  "O376"  0 1 7 <> 26.9 1 0.195 11.379 -0.156 -22.125 0 0 -0.206 0 0 -10.914 3.993 -0.8 1.48 1.678 -0.8 12.195 8.3701315 3.3299234 -2.7185018 750 0 376 745 <> 749 1 750 750 0 0 46 1 <> <> <> <>
  751 25 21.511712 -41.117401 -10.739985 242 " " E "A" 38 -0.50000 -0.50000 "GLU " " N  " "    " 7 0 2F2FFF  "N368"  0 1 7 <> 20.6 1 1.488 -28.956 1.433 25.704 0 0 -0.004 0 0 -0.334 4.937 -0.5 1.625 1.92 -0.5 0 1.8728408 1.68293 -3.4979722 751 0 368 746 <> 750 1 751 751 1 0 46 1 <> <> <> <>
  752 3 21.690818 -40.209744 -9.577684 242 " " E "A" 2 0.14000 0.14000 "GLU " " CA " "    " 6 0 A0A0A0  "C369"  0 1 -1106 FF3C00  20.01 1 1.913 7.125 -0.225 -4.343 0 -0.728 0 0 0 3.743 4.854 0.14 1.75 1.975 0.14 0 -1.6199564 1.0259347 1.9667875 752 0 369 747 <> 751 1 752 752 1 0 46 1 <> <> <> <>
  753 2 20.628534 -40.555939 -8.538735 242 " " E "A" 2 0.50000 0.50000 "GLU " " C  " "    " 6 0 A0A0A0  "C370"  0 1 7 <> 18.28 1 0.909 25.071 2.766 -36.624 0 0 0 0 0 -7.877 5.642 0.5 1.875 2.112 0.5 0 10.644408 2.5904994 -5.9272442 753 0 370 748 <> 752 1 753 753 0 0 46 1 <> <> <> <>
  754 43 20.859677 -40.759548 -11.423279 242 " " E "A" 21 0.30000 0.30000 "GLU " " H  " "    " 1 0 FFFFFF  "H753"  0 1 7 <> <> <> 0.003 4.417 -0.03 -16.451 0 0 0 0 0 -12.061 4.943 0.3 0.25 0.996 0.3 0 -3.4359181 23.922886 13.215392 754 0 <> 749 <> 753 1 754 754 0 0 46 1 <> <> <> <>
  755 41 22.707988 -40.374992 -9.222501 242 " " E "A" 21 0.06000 0.06000 "GLU " " HA " "    " 1 0 FFFFFF  "H754"  0 1 7 <> <> <> 0.059 3.04 0.089 -3.661 0 0 0 0 0 -0.472 3.141 0.06 1.25 1.425 0.06 13.943 -14.430228 -20.001625 28.869427 755 0 <> 750 <> 754 1 755 755 0 0 46 1 <> <> <> <>
  756 41 20.429149 -38.479374 -10.362835 242 " " E "A" 21 0.06000 0.06000 "GLU " " HB2" "    " 1 0 FFFFFF  "H755"  0 1 7 <> <> <> 0.097 2.984 0.033 -3.682 0 0 0 0 0 -0.568 2.959 0.06 1.25 1.425 0.06 8.825 11.638246 10.762271 -27.995546 756 0 <> 751 <> 755 1 756 756 0 0 46 1 <> <> <> <>
  757 41 22.019879 -38.683136 -11.019957 242 " " E "A" 21 0.06000 0.06000 "GLU " " HB3" "    " 1 0 FFFFFF  "H756"  0 1 7 <> <> <> 0.118 2.67 -0.126 -3.818 0 0 0 0 0 -1.157 3.048 0.06 1.25 1.425 0.06 15.708 16.795015 4.105535 4.2958198 757 0 <> 752 <> 756 1 757 757 0 0 46 1 <> <> <> <>
  758 41 21.052182 -37.633648 -8.296155 242 " " E "A" 21 0.06000 0.06000 "GLU " " HG3" "    " 1 0 FFFFFF  "H757"  0 1 7 <> <> <> 0.167 4.001 -0.21 -4.17 0 0 0 0 0 -0.212 3.264 0.06 1.25 1.425 0.06 12.355 -18.327766 -5.0682516 -18.746994 758 0 <> 753 <> 757 1 758 758 0 0 46 1 <> <> <> <>
  759 41 21.784831 -36.676426 -9.639754 242 " " E "A" 21 0.06000 0.06000 "GLU " " HG2" "    " 1 0 FFFFFF  "H758"  0 1 7 <> <> <> 0.143 3.321 0.363 -4.205 0 0 0 0 0 -0.379 5.291 0.06 1.25 1.425 0.06 0 2.7331529 -0.15208215 -9.2077541 759 0 <> 754 <> 758 1 759 759 0 0 46 1 <> <> <> <>
  760 2 19.081256 -39.076328 -6.148793 243 " " D "A" 2 0.50000 0.50000 "ASP " " C  " "    " 6 0 A0A0A0  "C379"  0 1 7 <> 14.74 1 0.719 23.657 1.634 -41.497 0 0 0 0 0 -15.486 6.716 0.5 1.875 2.112 0.5 0 -4.3330498 1.0624038 1.1816162 760 0 379 755 <> 759 1 760 760 0 0 47 1 <> <> <> <>
  761 15 19.511275 -37.925312 -6.235330 243 " " D "A" 75 -0.50000 -0.50000 "ASP " " O  " "    " 8 0 FF5757  "O380"  0 1 7 <> 14.71 1 0.134 -45.152 -0.261 38.838 0 0 -0.012 0 0 -6.454 5.018 -0.5 1.48 1.678 -0.5 0.938 -6.5404568 0.047731265 -4.0044003 761 0 380 756 <> 760 1 761 761 0 0 47 1 <> <> <> <>
  762 3 20.819635 -40.246170 -4.725188 243 " " D "A" 2 -0.22000 -0.22000 "ASP " " CB " "    " 6 0 A0A0A0  "C381"  0 1 7 <> 16.2 1 -1.179 -16.074 -0.946 15.137 0 -2.069 0 0 0 -5.131 5.465 -0.22 1.75 1.975 -0.22 0 7.0491624 0.98647738 0.1529265 762 0 381 757 <> 761 1 762 762 2 0 47 1 <> <> <> <>
  763 2 21.918277 -41.290623 -4.512383 243 " " D "A" 2 0.70000 0.70000 "ASP " " CG " "    " 6 0 A0A0A0  "C382"  0 1 7 <> 19.53 1 -1.499 -15.334 -0.745 15.278 0 0 0 0 0 -2.299 4.623 0.7 1.875 2.112 0.7 5.796 -3.7737396 -0.61519474 -8.1056471 763 0 382 758 <> 762 1 763 763 0 0 47 1 <> <> <> <>
  764 15 21.618850 -42.439102 -4.946085 243 " " D "A" 75 -0.80000 -0.80000 "ASP " " OD1" "    " 8 0 FF5757  "O383"  0 1 7 <> 22.8 1 0.133 15.216 1.473 -22.786 0 0 -0.409 0 0 -6.374 4.598 -0.8 1.48 1.678 -0.8 5.212 -1.0171186 1.0261892 3.9299908 764 0 383 759 <> 763 1 764 764 0 0 47 1 <> <> <> <>
  765 18 23.026435 -41.009384 -4.077789 243 " " D "A" 75 -0.80000 -0.80000 "ASP " " OD2" "    " 8 -1 FF5757  "O384"  0 1 7 <> 22.75 1 0.119 15.093 -0.946 -26.988 0 0 -0.154 0 0 -12.877 3.003 -0.8 1.48 1.678 -0.8 27.413 3.9046292 0.20050056 2.7711356 765 0 384 760 <> 764 1 765 765 0 0 47 1 <> <> <> <>
  766 25 20.826013 -40.232899 -7.251167 243 " " D "A" 38 -0.50000 -0.50000 "ASP " " N  " "    " 7 0 2F2FFF  "N377"  0 1 7 <> 15.47 1 -0.947 -25.554 0.03 29.144 0 0 -0.12 0 0 2.553 5.315 -0.5 1.625 1.92 -0.5 1.955 0.45228353 -4.0036144 4.2793889 766 0 377 761 <> 765 1 766 766 1 0 47 1 <> <> <> <>
  767 3 20.027806 -40.326130 -6.085569 243 " " D "A" 2 0.14000 0.14000 "ASP " " CA " "    " 6 0 A0A0A0  "C378"  0 1 -1106 FF3C00  15.19 1 -0.863 7.537 -0.254 -5.345 0 -1.767 0 0 0 -0.692 6.349 0.14 1.75 1.975 0.14 0 -5.7402787 5.6817579 5.0797 767 0 378 762 <> 766 1 767 767 1 0 47 1 <> <> <> <>
  768 43 21.741613 -39.897770 -6.987608 243 " " D "A" 21 0.30000 0.30000 "ASP " " H  " "    " 1 0 FFFFFF  "H767"  0 1 7 <> <> <> 0.147 8.85 -0.015 -17.242 0 0 0 0 0 -8.26 4.001 0.3 0.25 0.996 0.3 0 1.3302635 3.6312118 -8.478898 768 0 <> 763 <> 767 1 768 768 0 0 47 1 <> <> <> <>
  769 41 19.429809 -41.233025 -6.175262 243 " " D "A" 21 0.06000 0.06000 "ASP " " HA " "    " 1 0 FFFFFF  "H768"  0 1 7 <> <> <> 0.025 2.614 0.057 -4.324 0 0 0 0 0 -1.629 5.725 0.06 1.25 1.425 0.06 0 -30.344395 20.876188 15.486835 769 0 <> 764 <> 768 1 769 769 0 0 47 1 <> <> <> <>
  770 41 20.184985 -40.385609 -3.850044 243 " " D "A" 21 0.06000 0.06000 "ASP " " HB3" "    " 1 0 FFFFFF  "H769"  0 1 7 <> <> <> 0.021 2.843 -0.304 -3.95 0 0 0 0 0 -1.39 5.089 0.06 1.25 1.425 0.06 0 -2.7607462 13.608028 -4.9500918 770 0 <> 765 <> 769 1 770 770 0 0 47 1 <> <> <> <>
  771 41 21.304238 -39.300552 -4.482148 243 " " D "A" 21 0.06000 0.06000 "ASP " " HB2" "    " 1 0 FFFFFF  "H770"  0 1 7 <> <> <> 0.015 3.011 -0.167 -3.577 0 0 0 0 0 -0.717 3.549 0.06 1.25 1.425 0.06 6.354 -0.66224033 7.2805004 -8.9596424 771 0 <> 766 <> 770 1 771 771 0 0 47 1 <> <> <> <>
  772 3 13.696724 -37.263794 -6.005373 244 " " L "A" 2 -0.18000 -0.18000 "LEU " " CD1" "    " 6 0 A0A0A0  "C391"  2 1 7 <> 15.69 1 0.355 -13.445 -0.944 16.383 0 -2.627 0 0 0 -0.277 7.496 -0.18 1.75 1.975 -0.18 0 -3.9590352 8.0069351 -5.3515677 772 0 391 767 <> 771 1 772 772 3 0 48 1 <> <> <> <>
  773 3 12.924573 -39.712563 -5.627288 244 " " L "A" 2 -0.18000 -0.18000 "LEU " " CD2" "    " 6 0 A0A0A0  "C392"  2 1 7 <> 13.74 1 0.162 -13.005 -1.028 15.119 0 -3.235 0 0 0 -1.986 6.35 -0.18 1.75 1.975 -0.18 0 -7.916821 -8.0014324 1.5226735 773 0 392 768 <> 772 1 773 773 3 0 48 1 <> <> <> <>
  774 25 17.829465 -39.370239 -5.879182 244 " " L "A" 38 -0.50000 -0.50000 "LEU " " N  " "    " 7 0 2F2FFF  "N385"  2 1 7 <> 13.34 1 1.197 -30.489 -1.143 35.444 0 0 -0.093 0 0 4.917 7.227 -0.5 1.625 1.92 -0.5 0 1.1323898 1.3010541 1.7548711 774 0 385 769 <> 773 1 774 774 1 0 48 1 <> <> <> <>
  775 3 16.715469 -38.454346 -5.686658 244 " " L "A" 2 0.14000 0.14000 "LEU " " CA " "    " 6 0 A0A0A0  "C386"  2 1 -1106 FF3C00  13.87 1 1.299 9.754 -0.503 -8.454 0 -2.126 0 0 0 -0.029 8.09 0.14 1.75 1.975 0.14 0 3.5174778 -5.5791101 -3.5974545 775 0 386 770 <> 774 1 775 775 1 0 48 1 <> <> <> <>
  776 2 16.801871 -37.902054 -4.255103 244 " " L "A" 2 0.50000 0.50000 "LEU " " C  " "    " 6 0 A0A0A0  "C387"  2 1 7 <> 14.03 1 0.381 31.334 0.027 -45.871 0 0 0 0 0 -14.13 7.63 0.5 1.875 2.112 0.5 0 9.4428988 -1.3709354 -1.6121114 776 0 387 771 <> 775 1 776 776 0 0 48 1 <> <> <> <>
  777 15 16.678479 -38.673229 -3.320057 244 " " L "A" 75 -0.50000 -0.50000 "LEU " " O  " "    " 8 0 FF5757  "O388"  2 1 7 <> 13.72 1 0.006 -49.75 0.122 43.213 0 0 -0.122 0 0 -6.53 6.545 -0.5 1.48 1.678 -0.5 0 -4.3851061 -1.7173588 -1.5700743 777 0 388 772 <> 776 1 777 777 0 0 48 1 <> <> <> <>
  778 3 15.356259 -39.292519 -5.813858 244 " " L "A" 2 -0.12000 -0.12000 "LEU " " CB " "    " 6 0 A0A0A0  "C389"  2 1 7 <> 13.87 1 1.485 -8.084 -0.814 10.242 0 -2.61 0 0 0 0.219 7.919 -0.12 1.75 1.975 -0.12 0 -4.1667304 -9.2900486 -2.2137985 778 0 389 773 <> 777 1 778 778 2 0 48 1 <> <> <> <>
  779 3 14.002997 -38.619667 -5.413119 244 " " L "A" 2 -0.06000 -0.06000 "LEU " " CG " "    " 6 0 A0A0A0  "C390"  2 1 7 <> 15.61 1 0.616 -3.352 -0.799 4.348 0 -2.854 0 0 0 -2.04 7.951 -0.06 1.75 1.975 -0.06 0 7.021008 7.1380501 0.88613766 779 0 390 774 <> 778 1 779 779 1 0 48 1 <> <> <> <>
  780 43 17.642827 -40.345814 -5.696086 244 " " L "A" 21 0.30000 0.30000 "LEU " " H  " "    " 1 0 FFFFFF  "H779"  2 1 7 <> <> <> 0.118 6.467 -0.015 -20.337 0 0 0 0 0 -13.767 5.67 0.3 0.25 0.996 0.3 0 10.099939 -4.7563009 -21.379152 780 0 <> 775 <> 779 1 780 780 0 0 48 1 <> <> <> <>
  781 41 16.752507 -37.652123 -6.423657 244 " " L "A" 21 0.06000 0.06000 "LEU " " HA " "    " 1 0 FFFFFF  "H780"  2 1 7 <> <> <> 0.022 3.732 0.499 -5.17 0 0 0 0 0 -0.918 7.251 0.06 1.25 1.425 0.06 0 -26.632544 -7.112618 -6.7819076 781 0 <> 776 <> 780 1 781 781 0 0 48 1 <> <> <> <>
  782 41 15.470665 -40.228909 -5.267787 244 " " L "A" 21 0.06000 0.06000 "LEU " " HB3" "    " 1 0 FFFFFF  "H781"  2 1 7 <> <> <> 0.245 3.837 -0.127 -4.711 0 0 0 0 0 -0.757 6.642 0.06 1.25 1.425 0.06 0 -9.0706987 -5.4145799 5.4591117 782 0 <> 777 <> 781 1 782 782 0 0 48 1 <> <> <> <>
  783 41 15.265371 -39.527100 -6.874430 244 " " L "A" 21 0.06000 0.06000 "LEU " " HB2" "    " 1 0 FFFFFF  "H782"  2 1 7 <> <> <> 0.242 3.911 -0.283 -4.638 0 0 0 0 0 -0.768 6.329 0.06 1.25 1.425 0.06 0 -5.6944294 7.6978612 -5.8402734 783 0 <> 778 <> 782 1 783 783 0 0 48 1 <> <> <> <>
  784 41 14.146976 -38.490742 -4.340391 244 " " L "A" 21 0.06000 0.06000 "LEU " " HG " "    " 1 0 FFFFFF  "H783"  2 1 7 <> <> <> 0.058 4.75 -0.269 -5.39 0 0 0 0 0 -0.852 6.32 0.06 1.25 1.425 0.06 0 17.012848 -14.709667 2.1707678 784 0 <> 779 <> 783 1 784 784 0 0 48 1 <> <> <> <>
  785 41 13.408658 -37.286964 -7.056363 244 " " L "A" 21 0.06000 0.06000 "LEU " "HD11" "    " 1 0 FFFFFF  "H784"  2 1 7 <> <> <> 0.024 4.694 -0.058 -5.262 0 0 0 0 0 -0.603 6.189 0.06 1.25 1.425 0.06 0 -9.3649817 -4.5733924 -3.5925536 785 0 <> 780 <> 784 1 785 785 0 0 48 1 <> <> <> <>
  786 41 12.827699 -36.929020 -5.438964 244 " " L "A" 21 0.06000 0.06000 "LEU " "HD12" "    " 1 0 FFFFFF  "H785"  2 1 7 <> <> <> 0.024 5.061 -0.287 -5.234 0 0 0 0 0 -0.437 6.103 0.06 1.25 1.425 0.06 0 -14.101476 -0.48666286 -15.892675 786 0 <> 781 <> 785 1 786 786 0 0 48 1 <> <> <> <>
  787 41 14.545482 -36.590572 -5.885015 244 " " L "A" 21 0.06000 0.06000 "LEU " "HD13" "    " 1 0 FFFFFF  "H786"  2 1 7 <> <> <> 0.024 4.426 -0.296 -5.053 0 0 0 0 0 -0.9 6.572 0.06 1.25 1.425 0.06 0 -9.7992811 12.643673 9.89818 787 0 <> 782 <> 786 1 787 787 0 0 48 1 <> <> <> <>
  788 41 13.095875 -40.706635 -5.214278 244 " " L "A" 21 0.06000 0.06000 "LEU " "HD21" "    " 1 0 FFFFFF  "H787"  2 1 7 <> <> <> 0.024 4.561 -0.338 -4.882 0 0 0 0 0 -0.635 5.276 0.06 1.25 1.425 0.06 0 -2.340699 -10.329019 -6.3924589 788 0 <> 783 <> 787 1 788 788 0 0 48 1 <> <> <> <>
  789 41 11.952665 -39.317562 -5.331540 244 " " L "A" 21 0.06000 0.06000 "LEU " "HD22" "    " 1 0 FFFFFF  "H788"  2 1 7 <> <> <> 0.024 4.473 -0.319 -4.584 0 0 0 0 0 -0.406 5.026 0.06 1.25 1.425 0.06 0 5.5770893 36.091553 -13.023104 789 0 <> 784 <> 788 1 789 789 0 0 48 1 <> <> <> <>
  790 41 12.811135 -39.978752 -6.678180 244 " " L "A" 21 0.06000 0.06000 "LEU " "HD23" "    " 1 0 FFFFFF  "H789"  2 1 7 <> <> <> 0.024 4.525 -0.403 -4.602 0 0 0 0 0 -0.456 4.596 0.06 1.25 1.425 0.06 0 3.4098275 24.434456 -7.915967 790 0 <> 785 <> 789 1 790 790 0 0 48 1 <> <> <> <>
  791 3 17.256955 -35.913952 -2.895704 245 " " V "A" 2 0.14000 0.14000 "VAL " " CA " "    " 6 0 A0A0A0  "C394"  2 1 -1106 FF3C00  15.38 1 1.163 10.534 -0.328 -9.878 0 -1.702 0 0 0 -0.211 7.199 0.14 1.75 1.975 0.14 0 -6.941998 -1.8946364 5.1202006 791 0 394 786 <> 790 1 791 791 1 0 49 1 <> <> <> <>
  792 2 16.111222 -34.880993 -2.821470 245 " " V "A" 2 0.50000 0.50000 "VAL " " C  " "    " 6 0 A0A0A0  "C395"  2 1 7 <> 15.45 1 -0.408 35.526 0.431 -51.094 0 0 0 0 0 -15.545 7.213 0.5 1.875 2.112 0.5 0 0.58897775 1.1779861 1.6630628 792 0 395 787 <> 791 1 792 792 0 0 49 1 <> <> <> <>
  793 15 15.932261 -34.064365 -3.751418 245 " " V "A" 75 -0.50000 -0.50000 "VAL " " O  " "    " 8 0 FF5757  "O396"  2 1 7 <> 18.08 1 0.061 -51.094 0.209 49.571 0 0 -0.078 0 0 -1.33 5.719 -0.5 1.48 1.678 -0.5 6.045 -1.653609 -5.5940733 6.2057014 793 0 396 788 <> 792 1 793 793 0 0 49 1 <> <> <> <>
  794 3 18.680755 -35.225700 -2.902964 245 " " V "A" 2 -0.06000 -0.06000 "VAL " " CB " "    " 6 0 A0A0A0  "C397"  2 1 7 <> 16.36 1 2.057 -3.7 -0.649 5.542 0 -1.205 0 0 0 2.045 5.324 -0.06 1.75 1.975 -0.06 0 4.9314508 7.128459 -4.1191683 794 0 397 789 <> 793 1 794 794 1 0 49 1 <> <> <> <>
  795 3 18.851340 -34.539768 -1.562218 245 " " V "A" 2 -0.18000 -0.18000 "VAL " " CG1" "    " 6 0 A0A0A0  "C398"  2 1 7 <> 14.04 1 0.032 -11.119 -0.291 15.524 0 -1.441 0 0 0 2.705 4.679 -0.18 1.75 1.975 -0.18 0.873 0.85458255 1.867892 7.6519766 795 0 398 790 <> 794 1 795 795 3 0 49 1 <> <> <> <>
  796 3 19.798812 -36.287170 -3.281985 245 " " V "A" 2 -0.18000 -0.18000 "VAL " " CG2" "    " 6 0 A0A0A0  "C399"  2 1 7 <> 15.58 1 0.281 -11.175 -0.388 14.097 0 -1.15 0 0 0 1.666 4.322 -0.18 1.75 1.975 -0.18 1.87 3.3449485 -0.99139524 1.3274009 796 0 399 791 <> 795 1 796 796 3 0 49 1 <> <> <> <>
  797 25 17.041330 -36.616909 -4.174533 245 " " V "A" 38 -0.50000 -0.50000 "VAL " " N  " "    " 7 0 2F2FFF  "N393"  2 1 7 <> 14.16 1 1.412 -40.344 -0.109 40.413 0 0 -0.119 0 0 1.253 7.003 -0.5 1.625 1.92 -0.5 0.805 0.095910534 5.6361055 3.2224858 797 0 393 792 <> 796 1 797 797 1 0 49 1 <> <> <> <>
  798 43 17.322513 -36.104363 -4.998141 245 " " V "A" 21 0.30000 0.30000 "VAL " " H  " "    " 1 0 FFFFFF  "H797"  2 1 7 <> <> <> 0.002 15.266 -0.016 -24.469 0 0 0 0 0 -9.216 5.367 0.3 0.25 0.996 0.3 0 -1.8784877 5.6084619 2.5312116 798 0 <> 793 <> 797 1 798 798 0 0 49 1 <> <> <> <>
  799 41 17.177238 -36.582409 -2.038435 245 " " V "A" 21 0.06000 0.06000 "VAL " " HA " "    " 1 0 FFFFFF  "H798"  2 1 7 <> <> <> 0.024 3.725 1.926 -5.466 0 0 0 0 0 0.209 6.932 0.06 1.25 1.425 0.06 0 -5.9724574 15.069292 18.438002 799 0 <> 794 <> 798 1 799 799 0 0 49 1 <> <> <> <>
  800 41 18.634971 -34.477440 -3.694236 245 " " V "A" 21 0.06000 0.06000 "VAL " " HB " "    " 1 0 FFFFFF  "H799"  2 1 7 <> <> <> 0.068 4.406 -0.032 -5.265 0 0 0 0 0 -0.823 3.528 0.06 1.25 1.425 0.06 15.002 28.015581 21.255985 7.9048109 800 0 <> 795 <> 799 1 800 800 0 0 49 1 <> <> <> <>
  801 41 18.392682 -33.552906 -1.624144 245 " " V "A" 21 0.06000 0.06000 "VAL " "HG11" "    " 1 0 FFFFFF  "H800"  2 1 7 <> <> <> 0.025 4.278 -0.225 -4.643 0 0 0 0 0 -0.565 2.858 0.06 1.25 1.425 0.06 13.414 -17.684467 -7.1731777 0.88216752 801 0 <> 796 <> 800 1 801 801 0 0 49 1 <> <> <> <>
  802 41 18.319621 -35.036079 -0.750398 245 " " V "A" 21 0.06000 0.06000 "VAL " "HG12" "    " 1 0 FFFFFF  "H801"  2 1 7 <> <> <> 0.025 4.575 0.094 -5.264 0 0 0 0 0 -0.571 4.282 0.06 1.25 1.425 0.06 1.941 8.0529318 -22.89369 -2.7714467 802 0 <> 797 <> 801 1 802 802 0 0 49 1 <> <> <> <>
  803 41 19.870771 -34.420727 -1.195225 245 " " V "A" 21 0.06000 0.06000 "VAL " "HG13" "    " 1 0 FFFFFF  "H802"  2 1 7 <> <> <> 0.025 3.964 -0.447 -4.905 0 0 0 0 0 -1.365 4.279 0.06 1.25 1.425 0.06 0 7.7976708 -2.3022687 -10.281937 803 0 <> 798 <> 802 1 803 803 0 0 49 1 <> <> <> <>
  804 41 20.486032 -35.996224 -4.076453 245 " " V "A" 21 0.06000 0.06000 "VAL " "HG21" "    " 1 0 FFFFFF  "H803"  2 1 7 <> <> <> 0.025 3.931 -0.181 -4.27 0 0 0 0 0 -0.496 2.716 0.06 1.25 1.425 0.06 21.621 17.753542 5.7166042 16.247564 804 0 <> 799 <> 803 1 804 804 0 0 49 1 <> <> <> <>
  805 41 20.347600 -36.469894 -2.358113 245 " " V "A" 21 0.06000 0.06000 "VAL " "HG22" "    " 1 0 FFFFFF  "H804"  2 1 7 <> <> <> 0.025 3.741 -0.418 -4.504 0 0 0 0 0 -1.157 4.146 0.06 1.25 1.425 0.06 0 9.4432087 14.757934 0.8199231 805 0 <> 800 <> 804 1 805 805 0 0 49 1 <> <> <> <>
  806 41 19.403554 -37.242348 -3.627671 245 " " V "A" 21 0.06000 0.06000 "VAL " "HG23" "    " 1 0 FFFFFF  "H805"  2 1 7 <> <> <> 0.025 3.866 -0.032 -4.474 0 0 0 0 0 -0.616 3.772 0.06 1.25 1.425 0.06 2.294 -4.7736034 9.4404306 -18.214388 806 0 <> 801 <> 805 1 806 806 0 0 49 1 <> <> <> <>
  807 2 11.632490 -34.358772 -2.702424 246 " " F "A" 2 -0.11500 -0.11500 "PHE " " CD1" "    " 6 0 A0A0A0  "C406"  2 1 7 <> 10.87 1 0.117 -10.185 -0.106 12.134 0 -1.441 0 -0.028 0 0.491 7.701 -0.115 1.775 2.002 -0.115 0 8.0662088 3.531956 4.2631726 807 0 406 802 <> 806 1 807 807 1 0 50 1 <> <> <> <>
  808 2 12.448402 -36.511608 -2.276877 246 " " F "A" 2 -0.11500 -0.11500 "PHE " " CD2" "    " 6 0 A0A0A0  "C407"  2 1 7 <> 13.01 1 0.127 -9.637 -0.111 11.659 0 -1.533 0 -0.028 0 0.477 7.579 -0.115 1.775 2.002 -0.115 0 2.7907777 -5.0220923 5.1313009 808 0 407 803 <> 807 1 808 808 1 0 50 1 <> <> <> <>
  809 2 10.705244 -34.910847 -3.629100 246 " " F "A" 2 -0.11500 -0.11500 "PHE " " CE1" "    " 6 0 A0A0A0  "C408"  2 1 7 <> 13.82 1 0.145 -9.808 -0.282 11.641 0 -1.746 0 -0.028 0 -0.077 7.296 -0.115 1.775 2.002 -0.115 0 0.77663857 -4.6683183 3.7034495 809 0 408 804 <> 808 1 809 809 1 0 50 1 <> <> <> <>
  810 2 11.532533 -37.100052 -3.186390 246 " " F "A" 2 -0.11500 -0.11500 "PHE " " CE2" "    " 6 0 A0A0A0  "C409"  2 1 7 <> 13.17 1 0.121 -9.293 -0.154 11.385 0 -1.6 0 -0.028 0 0.431 8.271 -0.115 1.775 2.002 -0.115 0 -4.8619781 1.3674695 1.6101207 810 0 409 805 <> 809 1 810 810 1 0 50 1 <> <> <> <>
  811 2 10.642944 -36.228790 -3.863354 246 " " F "A" 2 -0.11500 -0.11500 "PHE " " CZ " "    " 6 0 A0A0A0  "C410"  2 1 7 <> 12.75 1 0.159 -8.922 -0.238 11.392 0 -1.747 0 -0.028 0 0.617 8.035 -0.115 1.775 2.002 -0.115 0 2.3929801 4.4747348 -1.3626473 811 0 410 806 <> 810 1 811 811 1 0 50 1 <> <> <> <>
  812 25 15.419604 -34.879646 -1.708423 246 " " F "A" 38 -0.50000 -0.50000 "PHE " " N  " "    " 7 0 2F2FFF  "N400"  2 1 7 <> 14.86 1 0.955 -33.422 0.008 46.088 0 0 -0.118 0 0 13.512 7.756 -0.5 1.625 1.92 -0.5 0 4.6778784 -0.91830647 -2.3578491 812 0 400 807 <> 811 1 812 812 1 0 50 1 <> <> <> <>
  813 3 14.414646 -33.895332 -1.371794 246 " " F "A" 2 0.14000 0.14000 "PHE " " CA " "    " 6 0 A0A0A0  "C401"  2 1 -1106 FF3C00  13.05 1 1.071 11.059 -0.767 -11.91 0 -2.348 0 0 0 -2.895 8.646 0.14 1.75 1.975 0.14 0 3.1086445 1.3483256 -4.8371868 813 0 401 808 <> 812 1 813 813 1 0 50 1 <> <> <> <>
  814 2 14.935148 -32.889999 -0.322364 246 " " F "A" 2 0.50000 0.50000 "PHE " " C  " "    " 6 0 A0A0A0  "C402"  2 1 7 <> 14.04 1 0.124 37.117 -0.424 -56.332 0 0 0 0 0 -19.515 8.141 0.5 1.875 2.112 0.5 0 4.8770719 0.47268087 -1.6751491 814 0 402 809 <> 813 1 814 814 0 0 50 1 <> <> <> <>
  815 15 15.734871 -33.266064 0.544004 246 " " F "A" 75 -0.50000 -0.50000 "PHE " " O  " "    " 8 0 FF5757  "O403"  2 1 7 <> 15.33 1 0.273 -56.841 -0.535 52.976 0 0 -0.121 0 0 -4.246 6.667 -0.5 1.48 1.678 -0.5 0 -2.2759829 -5.8726754 -2.8761737 815 0 403 810 <> 814 1 815 815 0 0 50 1 <> <> <> <>
  816 3 13.213432 -34.575733 -0.775790 246 " " F "A" 2 -0.00500 -0.00500 "PHE " " CB " "    " 6 0 A0A0A0  "C404"  2 1 7 <> 11.59 1 1.534 -0.424 -1.166 0.672 0 -2.654 0 -0.028 0 -2.065 9.062 -0.005 1.75 1.975 -0.005 0 -2.7703881 -2.7171211 -1.7935514 816 0 404 811 <> 815 1 816 816 2 0 50 1 <> <> <> <>
  817 2 12.444258 -35.165161 -1.984184 246 " " F "A" 2 -0.11500 -0.11500 "PHE " " CG " "    " 6 0 A0A0A0  "C405"  2 1 7 <> 13.45 1 0.119 -9.296 -0.055 11.553 0 -1.399 0 -0.028 0 0.894 8.226 -0.115 1.775 2.002 -0.115 0 -5.0179653 4.993124 1.3371755 817 0 405 812 <> 816 1 817 817 0 0 50 1 <> <> <> <>
  818 43 15.567228 -35.518520 -0.940214 246 " " F "A" 21 0.30000 0.30000 "PHE " " H  " "    " 1 0 FFFFFF  "H817"  2 1 7 <> <> <> 0.051 8.08 -0.024 -26.769 0 0 0 0 0 -18.662 6.276 0.3 0.25 0.996 0.3 0 10.791867 20.534277 14.308062 818 0 <> 813 <> 817 1 818 818 0 0 50 1 <> <> <> <>
  819 41 14.269689 -33.318638 -2.285313 246 " " F "A" 21 0.06000 0.06000 "PHE " " HA " "    " 1 0 FFFFFF  "H818"  2 1 7 <> <> <> 0.018 4.06 0.625 -6.174 0 0 0 0 0 -1.47 6.627 0.06 1.25 1.425 0.06 0 -7.6367092 -19.426035 -16.246698 819 0 <> 814 <> 818 1 819 819 0 0 50 1 <> <> <> <>
  820 41 12.559106 -34.038078 -0.089583 246 " " F "A" 21 0.06000 0.06000 "PHE " " HB3" "    " 1 0 FFFFFF  "H819"  2 1 7 <> <> <> 0.043 4.677 -0.258 -6.689 0 0 0 0 0 -2.228 8.863 0.06 1.25 1.425 0.06 0 -3.0622697 -0.70026088 -3.6521115 820 0 <> 815 <> 819 1 820 820 0 0 50 1 <> <> <> <>
  821 41 13.370291 -35.337780 -0.012387 246 " " F "A" 21 0.06000 0.06000 "PHE " " HB2" "    " 1 0 FFFFFF  "H820"  2 1 7 <> <> <> 0.035 4.677 -0.076 -6.225 0 0 0 0 0 -1.589 7.533 0.06 1.25 1.425 0.06 0 -31.876144 -2.8395195 4.0647368 821 0 <> 816 <> 820 1 821 821 0 0 50 1 <> <> <> <>
  822 41 11.486838 -33.297745 -2.563139 246 " " F "A" 21 0.11500 0.11500 "PHE " " HD1" "    " 1 0 FFFFFF  "H821"  2 1 7 <> <> <> 0.002 11.277 -0.059 -12.353 0 0 0 0 0 -1.132 7.695 0.115 1.21 1.381 0.115 0 8.7668076 4.8341179 -4.9239101 822 0 <> 817 <> 821 1 822 822 0 0 50 1 <> <> <> <>
  823 41 13.175848 -37.103108 -1.740830 246 " " F "A" 21 0.11500 0.11500 "PHE " " HD2" "    " 1 0 FFFFFF  "H822"  2 1 7 <> <> <> 0.002 10.202 -0.361 -10.901 0 0 0 0 0 -1.057 5.752 0.115 1.21 1.381 0.115 0 -1.7692071 -6.211144 10.007415 823 0 <> 818 <> 822 1 823 823 0 0 50 1 <> <> <> <>
  824 41 10.119779 -34.244808 -4.245560 246 " " F "A" 21 0.11500 0.11500 "PHE " " HE1" "    " 1 0 FFFFFF  "H823"  2 1 7 <> <> <> 0 9.812 -0.493 -10.92 0 0 0 0 0 -1.601 5.091 0.115 1.21 1.381 0.115 0 5.7605896 -7.333046 -3.908921 824 0 <> 819 <> 823 1 824 824 0 0 50 1 <> <> <> <>
  825 41 11.498447 -38.169006 -3.336634 246 " " F "A" 21 0.11500 0.11500 "PHE " " HE2" "    " 1 0 FFFFFF  "H824"  2 1 7 <> <> <> 0 8.976 -0.454 -10.654 0 0 0 0 0 -2.132 6.709 0.115 1.21 1.381 0.115 0 -14.117685 1.2660611 4.4314189 825 0 <> 820 <> 824 1 825 825 0 0 50 1 <> <> <> <>
  826 41 9.873888 -36.631340 -4.505930 246 " " F "A" 21 0.11500 0.11500 "PHE " " HZ " "    " 1 0 FFFFFF  "H825"  2 1 7 <> <> <> 0 8.715 -0.151 -10.649 0 0 0 0 0 -2.085 6.418 0.115 1.21 1.381 0.115 0 -14.16372 4.1093144 18.681835 826 0 <> 821 <> 825 1 826 826 0 0 50 1 <> <> <> <>
  827 15 12.182322 -31.341011 1.431553 247 " " D "A" 75 -0.50000 -0.50000 "ASP " " O  " "    " 8 0 FF5757  "O414"  2 1 7 <> 11.25 1 0.009 -64.372 -0.638 60.416 0 0 -0.119 0 0 -4.704 7.818 -0.5 1.48 1.678 -0.5 0 1.0759974 -3.3243496 3.7365527 827 0 414 822 <> 826 1 827 827 0 0 51 1 <> <> <> <>
  828 3 14.405088 -29.315241 0.335159 247 " " D "A" 2 -0.22000 -0.22000 "ASP " " CB " "    " 6 0 A0A0A0  "C415"  2 1 7 <> 13.08 1 -1.072 -22.757 -1.201 26.587 0 -2.207 0 0 0 -0.649 8.587 -0.22 1.75 1.975 -0.22 0 -3.5705612 -9.7237272 0.32106504 828 0 415 823 <> 827 1 828 828 2 0 51 1 <> <> <> <>
  829 2 15.548867 -28.955048 -0.532488 247 " " D "A" 2 0.70000 0.70000 "ASP " " CG " "    " 6 0 A0A0A0  "C416"  2 1 7 <> 18.32 1 -1.451 -18.282 -0.976 11.261 0 0 0 0 0 -9.448 6.538 0.7 1.875 2.112 0.7 2.696 4.2003565 -0.85694784 5.2233181 829 0 416 824 <> 828 1 829 829 0 0 51 1 <> <> <> <>
  830 15 16.564960 -28.526897 0.086775 247 " " D "A" 75 -0.80000 -0.80000 "ASP " " OD1" "    " 8 0 FF5757  "O417"  2 1 7 <> 21.88 1 0.184 19.667 -0.825 -21.407 0 0 -0.033 0 0 -2.414 4.531 -0.8 1.48 1.678 -0.8 4.795 -2.8522866 3.6787527 -2.2661436 830 0 417 825 <> 829 1 830 830 0 0 51 1 <> <> <> <>
  831 18 15.318023 -28.819372 -1.744471 247 " " D "A" 75 -0.80000 -0.80000 "ASP " " OD2" "    " 8 -1 FF5757  "O418"  2 1 7 <> 17.67 1 0.206 16.426 0.001 -18.427 0 0 -0.623 0 0 -2.418 6.028 -0.8 1.48 1.678 -0.8 9.485 -6.8944983 5.9768786 0.94472277 831 0 418 826 <> 830 1 831 831 0 0 51 1 <> <> <> <>
  832 25 14.412294 -31.665802 -0.290764 247 " " D "A" 38 -0.50000 -0.50000 "ASP " " N  " "    " 7 0 2F2FFF  "N411"  2 1 7 <> 13.87 1 -0.656 -38.37 0.351 53.473 0 0 -0.094 0 0 14.706 8.316 -0.5 1.625 1.92 -0.5 0 -0.2693097 2.8510756 -4.8675103 832 0 411 827 <> 831 1 832 832 1 0 51 1 <> <> <> <>
  833 3 14.512590 -30.748037 0.873686 247 " " D "A" 2 0.14000 0.14000 "ASP " " CA " "    " 6 0 A0A0A0  "C412"  2 1 -1106 FF3C00  13.7 1 -0.743 12.028 -0.788 -13.298 0 -2.01 0 0 0 -4.811 8.813 0.14 1.75 1.975 0.14 0 -0.61493105 -7.5008879 -7.8586593 833 0 412 828 <> 832 1 833 833 1 0 51 1 <> <> <> <>
  834 2 13.350004 -31.032894 1.821273 247 " " D "A" 2 0.50000 0.50000 "ASP " " C  " "    " 6 0 A0A0A0  "C413"  2 1 7 <> 12.58 1 0.33 42.928 -0.602 -63.681 0 0 0 0 0 -21.026 9.16 0.5 1.875 2.112 0.5 0 -1.6120121 0.18383202 -5.4805355 834 0 413 829 <> 833 1 834 834 0 0 51 1 <> <> <> <>
  835 43 13.691224 -31.442375 -0.961763 247 " " D "A" 21 0.30000 0.30000 "ASP " " H  " "    " 1 0 FFFFFF  "H834"  2 1 7 <> <> <> 0.255 14.557 -0.019 -30.289 0 0 0 0 0 -15.496 5.895 0.3 0.25 0.996 0.3 0 10.852017 23.158878 -10.056773 835 0 <> 830 <> 834 1 835 835 0 0 51 1 <> <> <> <>
  836 41 15.459446 -30.780212 1.412690 247 " " D "A" 21 0.06000 0.06000 "ASP " " HA " "    " 1 0 FFFFFF  "H835"  2 1 7 <> <> <> 0.012 4.311 0.044 -6.783 0 0 0 0 0 -2.417 6.69 0.06 1.25 1.425 0.06 0 -4.0215712 -26.674799 -3.018785 836 0 <> 831 <> 835 1 836 836 0 0 51 1 <> <> <> <>
  837 41 14.438949 -28.663889 1.208482 247 " " D "A" 21 0.06000 0.06000 "ASP " " HB2" "    " 1 0 FFFFFF  "H836"  2 1 7 <> <> <> 0.011 5.019 -0.1 -7.206 0 0 0 0 0 -2.276 8.006 0.06 1.25 1.425 0.06 0 -1.7410219 -2.3746216 -5.2310796 837 0 <> 832 <> 836 1 837 837 0 0 51 1 <> <> <> <>
  838 41 13.497729 -28.987106 -0.171915 247 " " D "A" 21 0.06000 0.06000 "ASP " " HB3" "    " 1 0 FFFFFF  "H837"  2 1 7 <> <> <> 0.011 4.89 -0.277 -6.869 0 0 0 0 0 -2.245 7.442 0.06 1.25 1.425 0.06 0 3.6499715 10.07098 0.2100464 838 0 <> 833 <> 837 1 838 838 0 0 51 1 <> <> <> <>
  839 15 14.078091 -31.485991 5.895645 248 " " G "A" 75 -0.50000 -0.50000 "GLY " " O  " "    " 8 0 FF5757  "O422"  0 1 7 <> 15.38 1 -0.009 -65.839 0.83 67.544 0 0 -0.007 0 0 2.519 8.8 -0.5 1.48 1.678 -0.5 0 -4.4374499 -1.2032415 4.0143805 839 0 422 834 <> 838 1 839 839 0 0 52 1 <> <> <> <>
  840 25 13.588390 -31.022089 3.145038 248 " " G "A" 38 -0.50000 -0.50000 "GLY " " N  " "    " 7 0 2F2FFF  "N419"  0 1 7 <> 11.14 1 0.853 -47.677 -1.539 58.445 0 0 -0.137 0 0 9.946 8.471 -0.5 1.625 1.92 -0.5 0 4.1114783 -2.7577343 -1.9473213 840 0 419 835 <> 839 1 840 840 1 0 52 1 <> <> <> <>
  841 3 12.617162 -31.509840 4.056353 248 " " G "A" 2 0.08000 0.08000 "GLY " " CA " "    " 6 0 A0A0A0  "C420"  0 1 -1106 FF3C00  11.65 1 0.597 7.75 -1.081 -7.506 0 -3.059 0 0 0 -3.297 9.077 0.08 1.75 1.975 0.08 0 0.9252854 -2.7233114 -2.6727231 841 0 420 836 <> 840 1 841 841 2 0 52 1 <> <> <> <>
  842 2 13.008678 -31.063835 5.501229 248 " " G "A" 2 0.50000 0.50000 "GLY " " C  " "    " 6 0 A0A0A0  "C421"  0 1 7 <> 13.73 1 0.99 49.489 -1.47 -69.903 0 0 0 0 0 -20.895 9.413 0.5 1.875 2.112 0.5 0 4.7728653 -4.2528248 -0.4355163 842 0 421 837 <> 841 1 842 842 0 0 52 1 <> <> <> <>
  843 43 14.453802 -30.668646 3.527454 248 " " G "A" 21 0.30000 0.30000 "GLY " " H  " "    " 1 0 FFFFFF  "H842"  0 1 7 <> <> <> 0.008 16.82 -0.018 -34.294 0 0 0 0 0 -17.484 6.85 0.3 0.25 0.996 0.3 0 2.4982452 1.94993 -2.6475043 843 0 <> 838 <> 842 1 843 843 0 0 52 1 <> <> <> <>
  844 41 12.557003 -32.598167 4.061219 248 " " G "A" 21 0.06000 0.06000 "GLY " " HA3" "    " 1 0 FFFFFF  "H843"  0 1 7 <> <> <> 0.014 5.32 -0.215 -7.403 0 0 0 0 0 -2.284 7.509 0.06 1.25 1.425 0.06 0 5.7186074 -2.9944701 -4.0602293 844 0 <> 839 <> 843 1 844 844 0 0 52 1 <> <> <> <>
  845 41 11.608410 -31.161917 3.833937 248 " " G "A" 21 0.06000 0.06000 "GLY " " HA2" "    " 1 0 FFFFFF  "H844"  0 1 7 <> <> <> 0.014 5.489 0.466 -7.721 0 0 0 0 0 -1.753 7.911 0.06 1.25 1.425 0.06 0 3.2034237 -10.430422 -25.061043 845 0 <> 840 <> 844 1 845 845 0 0 52 1 <> <> <> <>
  846 3 12.850932 -27.021505 8.301270 249 " " V "A" 2 -0.18000 -0.18000 "VAL " " CG1" "    " 6 0 A0A0A0  "C428"  0 1 7 <> 15.22 1 0.004 -22.601 0.115 26.132 0 -1.461 0 0 0 2.189 4.951 -0.18 1.75 1.975 -0.18 4.364 -6.8537903 -8.8253965 -2.8926919 846 0 428 841 <> 845 1 846 846 3 0 53 1 <> <> <> <>
  847 3 13.188039 -27.375025 5.931123 249 " " V "A" 2 -0.18000 -0.18000 "VAL " " CG2" "    " 6 0 A0A0A0  "C429"  0 1 7 <> 13.07 1 0.295 -21.316 -0.791 23.947 0 -1.862 0 0 0 0.273 5.971 -0.18 1.75 1.975 -0.18 1.995 -3.8719511 -3.171854 2.9621835 847 0 429 842 <> 846 1 847 847 3 0 53 1 <> <> <> <>
  848 25 12.184610 -30.278677 6.154421 249 " " V "A" 38 -0.50000 -0.50000 "VAL " " N  " "    " 7 0 2F2FFF  "N423"  0 1 7 <> 13.33 1 1.687 -62.303 -0.485 68.091 0 0 -0.121 0 0 6.868 9.493 -0.5 1.625 1.92 -0.5 0 -2.4960134 -5.3115726 -0.41732058 848 0 423 843 <> 847 1 848 848 1 0 53 1 <> <> <> <>
  849 3 12.572619 -29.486845 7.352988 249 " " V "A" 2 0.14000 0.14000 "VAL " " CA " "    " 6 0 A0A0A0  "C424"  0 1 -1106 FF3C00  13.9 1 1.315 19.032 -0.586 -18.143 0 -2.052 0 0 0 -0.434 8.604 0.14 1.75 1.975 0.14 0 -1.7897494 6.664865 -0.50434679 849 0 424 844 <> 848 1 849 849 1 0 53 1 <> <> <> <>
  850 2 11.831379 -29.991793 8.585530 249 " " V "A" 2 0.50000 0.50000 "VAL " " C  " "    " 6 0 A0A0A0  "C425"  0 1 7 <> 12.52 1 -0.873 75.927 1.315 -80.14 0 0 0 0 0 -3.771 7.953 0.5 1.875 2.112 0.5 0 4.8074656 4.9871287 9.5880423 850 0 425 845 <> 849 1 850 850 0 0 53 1 <> <> <> <>
  851 15 10.665933 -29.605227 8.791590 249 " " V "A" 75 -0.50000 -0.50000 "VAL " " O  " "    " 8 0 FF5757  "O426"  0 1 7 <> 12.03 1 0.046 -97.342 -0.36 81.029 0 0 -0.114 0 0 -16.739 6.846 -0.5 1.48 1.678 -0.5 2.085 -0.048109926 -0.06142614 2.4524989 851 0 426 846 <> 850 1 851 851 0 0 53 1 <> <> <> <>
  852 3 12.390311 -27.893513 7.142255 249 " " V "A" 2 -0.06000 -0.06000 "VAL " " CB " "    " 6 0 A0A0A0  "C427"  0 1 7 <> 14.08 1 2.021 -7.338 -0.939 8.863 0 -2.095 0 0 0 0.511 7.09 -0.06 1.75 1.975 -0.06 0 -2.4078252 -4.257452 4.809762 852 0 427 847 <> 851 1 852 852 1 0 53 1 <> <> <> <>
  853 43 11.305512 -29.993328 5.747158 249 " " V "A" 21 0.30000 0.30000 "VAL " " H  " "    " 1 0 FFFFFF  "H852"  0 1 7 <> <> <> 0.111 23.762 -0.025 -41.072 0 0 0 0 0 -17.224 8.23 0.3 0.25 0.996 0.3 0 -8.1740513 -11.81569 7.2818661 853 0 <> 848 <> 852 1 853 853 0 0 53 1 <> <> <> <>
  854 41 13.652973 -29.556891 7.479574 249 " " V "A" 21 0.06000 0.06000 "VAL " " HA " "    " 1 0 FFFFFF  "H853"  0 1 7 <> <> <> 0.036 6.921 1.677 -8.52 0 0 0 0 0 0.115 7.533 0.06 1.25 1.425 0.06 0 -1.0947182 3.5970616 -8.1335258 854 0 <> 849 <> 853 1 854 854 0 0 53 1 <> <> <> <>
  855 41 11.337650 -27.632868 7.032391 249 " " V "A" 21 0.06000 0.06000 "VAL " " HB " "    " 1 0 FFFFFF  "H854"  0 1 7 <> <> <> 0.058 8.223 -0.29 -8.776 0 0 0 0 0 -0.785 6.205 0.06 1.25 1.425 0.06 0 -5.9966812 -21.452188 -1.5969992 855 0 <> 850 <> 854 1 855 855 0 0 53 1 <> <> <> <>
  856 41 12.746337 -25.984247 7.983067 249 " " V "A" 21 0.06000 0.06000 "VAL " "HG11" "    " 1 0 FFFFFF  "H855"  0 1 7 <> <> <> 0.024 8.25 -0.274 -8.343 0 0 0 0 0 -0.343 3.308 0.06 1.25 1.425 0.06 5.295 -13.761704 -5.0662932 11.631735 856 0 <> 851 <> 855 1 856 856 0 0 53 1 <> <> <> <>
  857 41 12.210199 -27.143366 9.174603 249 " " V "A" 21 0.06000 0.06000 "VAL " "HG12" "    " 1 0 FFFFFF  "H856"  0 1 7 <> <> <> 0.024 8.757 0.593 -9.123 0 0 0 0 0 0.251 4.047 0.06 1.25 1.425 0.06 3.265 -12.728183 -10.625579 -7.4537101 857 0 <> 852 <> 856 1 857 857 0 0 53 1 <> <> <> <>
  858 41 13.865726 -27.287836 8.596835 249 " " V "A" 21 0.06000 0.06000 "VAL " "HG13" "    " 1 0 FFFFFF  "H857"  0 1 7 <> <> <> 0.024 7.469 -0.322 -8.262 0 0 0 0 0 -1.091 3.826 0.06 1.25 1.425 0.06 8.207 -3.9981213 25.296907 18.050011 858 0 <> 853 <> 857 1 858 858 0 0 53 1 <> <> <> <>
  859 41 13.137506 -27.960829 5.013311 249 " " V "A" 21 0.06000 0.06000 "VAL " "HG21" "    " 1 0 FFFFFF  "H858"  0 1 7 <> <> <> 0.024 7.614 -0.32 -7.598 0 0 0 0 0 -0.279 3.665 0.06 1.25 1.425 0.06 8.56 -15.177752 -29.263382 20.2379 859 0 <> 854 <> 858 1 859 859 0 0 53 1 <> <> <> <>
  860 41 12.996673 -26.313416 5.774718 249 " " V "A" 21 0.06000 0.06000 "VAL " "HG22" "    " 1 0 FFFFFF  "H859"  0 1 7 <> <> <> 0.024 6.877 -0.123 -7.472 0 0 0 0 0 -0.694 4.82 0.06 1.25 1.425 0.06 0 15.402507 0.022675721 1.0623438 860 0 <> 855 <> 859 1 860 860 0 0 53 1 <> <> <> <>
  861 41 14.264481 -27.421751 6.096027 249 " " V "A" 21 0.06000 0.06000 "VAL " "HG23" "    " 1 0 FFFFFF  "H860"  0 1 7 <> <> <> 0.024 7.203 -0.267 -7.783 0 0 0 0 0 -0.822 6.314 0.06 1.25 1.425 0.06 0 -4.5182514 -28.48189 0.0095165176 861 0 <> 856 <> 860 1 861 861 0 0 53 1 <> <> <> <>
  862 15 10.482513 -32.713150 11.803812 250 " " G "A" 75 -0.50000 -0.50000 "GLY " " O  " "    " 8 0 FF5757  "O433"  0 1 7 <> 12.63 1 0.01 -10.437 -0.225 8.773 0 0 -0.168 0 0 -2.047 6.481 -0.5 1.48 1.678 -0.5 2.814 2.0456054 1.5742023 -4.8188009 862 0 433 857 <> 861 1 862 862 0 0 54 1 <> "X00 "  <> <>
  863 25 12.533593 -30.828276 9.272454 250 " " G "A" 38 -0.50000 -0.50000 "GLY " " N  " "    " 7 0 2F2FFF  "N430"  0 1 7 <> 13.01 1 0.604 -75.626 -0.468 75.291 0 0 -0.136 0 0 -0.336 6.617 -0.5 1.625 1.92 -0.5 0.46 5.3146558 -1.1199185 0.083603054 863 0 430 858 <> 862 1 863 863 1 0 54 1 <> "X00 "  <> <>
  864 3 12.153333 -31.525585 10.558006 250 " " G "A" 2 0.08000 0.08000 "GLY " " CA " "    " 6 0 A0A0A0  "C431"  0 1 -1106 FF3C00  12.51 1 -0.00899999999999999 14.875 -0.627 -11.012 0 -1.196 0 0 0 2.031 5.829 0.08 1.75 1.975 0.08 2.12 -2.7240107 -3.687072 5.3130965 864 0 431 859 <> 863 1 864 864 2 0 54 1 <> "X00 "  <> <>
  865 2 10.912369 -32.379871 10.685899 250 " " G "A" 2 0.50000 0.50000 "GLY " " C  " "    " 6 0 A0A0A0  "C432"  0 1 7 <> 11.8 1 0.082 78.945 -0.315 -77.441 0 0 0 0 0 1.271 7.236 0.5 1.875 2.112 0.5 1.213 12.220116 -3.0558248 -14.879835 865 0 432 860 <> 864 1 865 865 0 0 54 1 <> "X00 "  <> <>
  866 43 13.380376 -31.211287 8.877023 250 " " G "A" 21 0.30000 0.30000 "GLY " " H  " "    " 1 0 FFFFFF  "H865"  0 1 7 <> <> <> 0.035 33.232 -0.013 -44.132 0 0 0 0 0 -10.878 4.756 0.3 0.25 0.996 0.3 0 0.57358646 -8.7136698 -2.7138011 866 0 <> 861 <> 865 1 866 866 0 0 54 1 <> "X00 "  <> <>
  867 41 12.190573 -30.711828 11.282239 250 " " G "A" 21 0.06000 0.06000 "GLY " " HA3" "    " 1 0 FFFFFF  "H866"  0 1 7 <> <> <> 0.005 11.864 0.093 -11.061 0 0 0 0 0 0.902 4.238 0.06 1.25 1.425 0.06 15.532 5.5535026 -8.2104778 9.9699869 867 0 <> 862 <> 866 1 867 867 0 0 54 1 <> "X00 "  <> <>
  868 41 12.936484 -32.237148 10.819640 250 " " G "A" 21 0.06000 0.06000 "GLY " " HA2" "    " 1 0 FFFFFF  "H867"  0 1 7 <> <> <> 0.005 10.947 -0.386 -10.895 0 0 0 0 0 -0.329 3.824 0.06 1.25 1.425 0.06 12.796 21.743603 7.6870241 -36.992161 868 0 <> 863 <> 867 1 868 868 0 0 54 1 <> "X00 "  <> <>
  869 3 7.565753 -31.658178 7.803684 251 " " L "A" 2 -0.18000 -0.18000 "LEU " " CD1" "    " 6 0 A0A0A0  "C440"  0 1 7 <> 9.81 1 0.113 -21.162 -1.414 24.595 0 -2.477 0 0 0 -0.346 9.229 -0.18 1.75 1.975 -0.18 0 -6.0450692 0.91614521 -5.0759859 869 0 440 864 <> 868 1 869 869 3 0 55 1 <> <> <> <>
  870 3 9.461793 -32.312882 6.224053 251 " " L "A" 2 -0.18000 -0.18000 "LEU " " CD2" "    " 6 0 A0A0A0  "C441"  0 1 7 <> 8.97 1 0.375 -24.743 -1.241 26.771 0 -2.239 0 0 0 -1.077 9.103 -0.18 1.75 1.975 -0.18 0 2.7156117 -5.7927318 -0.30210063 870 0 441 865 <> 869 1 870 870 3 0 55 1 <> <> <> <>
  871 25 10.229953 -32.728466 9.600544 251 " " L "A" 38 -0.50000 -0.50000 "LEU " " N  " "    " 7 0 2F2FFF  "N434"  0 1 7 <> 11.66 1 0.63 -85.426 0.799 79.733 0 0 -0.111 0 0 -4.375 7.885 -0.5 1.625 1.92 -0.5 0 10.035293 -1.9126664 4.725565 871 0 434 866 <> 870 1 871 871 1 0 55 1 <> <> <> <>
  872 3 9.104015 -33.692036 9.572514 251 " " L "A" 2 0.14000 0.14000 "LEU " " CA " "    " 6 0 A0A0A0  "C435"  0 1 -1106 FF3C00  12.01 1 1.202 23.334 -0.28 -18.081 0 -1.186 0 0 0 4.989 8.077 0.14 1.75 1.975 0.14 0 -0.94063878 -1.4497505 0.72744882 872 0 435 867 <> 871 1 872 872 1 0 55 1 <> <> <> <>
  873 2 9.411811 -35.045021 10.312813 251 " " L "A" 2 0.50000 0.50000 "LEU " " C  " "    " 6 0 A0A0A0  "C436"  0 1 7 <> 13.46 1 0.25 80.061 -0.199 -78.561 0 0 0 0 0 1.552 6.721 0.5 1.875 2.112 0.5 0 3.3445396 8.0855827 -8.0549021 873 0 436 868 <> 872 1 873 873 0 0 55 1 <> <> <> <>
  874 15 10.487111 -35.700050 10.215508 251 " " L "A" 75 -0.50000 -0.50000 "LEU " " O  " "    " 8 0 FF5757  "O437"  0 1 7 <> 15.57 1 0.097 -91.941 0.246 76.711 0 0 -0.067 0 0 -14.955 4.909 -0.5 1.48 1.678 -0.5 0 -0.74588597 -13.118363 1.7145963 874 0 437 869 <> 873 1 874 874 0 0 55 1 <> <> <> <>
  875 3 8.646726 -33.936565 8.079280 251 " " L "A" 2 -0.12000 -0.12000 "LEU " " CB " "    " 6 0 A0A0A0  "C438"  0 1 7 <> 11.67 1 1.692 -17.15 -0.995 17.222 0 -2.026 0 0 0 -1.257 8.204 -0.12 1.75 1.975 -0.12 0 -4.3801994 9.8536234 0.079640545 875 0 438 870 <> 874 1 875 875 2 0 55 1 <> <> <> <>
  876 3 8.277129 -32.802410 7.108736 251 " " L "A" 2 -0.06000 -0.06000 "LEU " " CG " "    " 6 0 A0A0A0  "C439"  0 1 7 <> 10.48 1 0.673 -7.435 -1.093 7.882 0 -2.23 0 0 0 -2.204 9.821 -0.06 1.75 1.975 -0.06 0 -0.74110949 0.43980363 -14.417391 876 0 439 871 <> 875 1 876 876 1 0 55 1 <> <> <> <>
  877 43 10.592510 -32.334721 8.744030 251 " " L "A" 21 0.30000 0.30000 "LEU " " H  " "    " 1 0 FFFFFF  "H876"  0 1 7 <> <> <> 0.008 36.974 -0.019 -44.675 0 0 0 0 0 -7.711 6.837 0.3 0.25 0.996 0.3 0 13.932227 -3.9343743 5.445725 877 0 <> 872 <> 876 1 877 877 0 0 55 1 <> <> <> <>
  878 41 8.198446 -33.348755 10.072710 251 " " L "A" 21 0.06000 0.06000 "LEU " " HA " "    " 1 0 FFFFFF  "H877"  0 1 7 <> <> <> 0.032 10.767 0.511 -9.596 0 0 0 0 0 1.713 6.196 0.06 1.25 1.425 0.06 0 -7.1957169 19.925858 -25.266855 878 0 <> 873 <> 877 1 878 878 0 0 55 1 <> <> <> <>
  879 41 7.761347 -34.542606 8.271424 251 " " L "A" 21 0.06000 0.06000 "LEU " " HB2" "    " 1 0 FFFFFF  "H878"  0 1 7 <> <> <> 0.091 7.927 -0.22 -8.169 0 0 0 0 0 -0.372 6.238 0.06 1.25 1.425 0.06 0 6.9566197 -0.48006052 19.724827 879 0 <> 874 <> 878 1 879 879 0 0 55 1 <> <> <> <>
  880 41 9.399078 -34.666073 7.779476 251 " " L "A" 21 0.06000 0.06000 "LEU " " HB3" "    " 1 0 FFFFFF  "H879"  0 1 7 <> <> <> 0.112 7.706 -0.242 -8.084 0 0 0 0 0 -0.509 5.67 0.06 1.25 1.425 0.06 0 -17.949291 -8.5874958 10.900966 880 0 <> 875 <> 879 1 880 880 0 0 55 1 <> <> <> <>
  881 41 7.473592 -33.194656 6.485382 251 " " L "A" 21 0.06000 0.06000 "LEU " " HG " "    " 1 0 FFFFFF  "H880"  0 1 7 <> <> <> 0.078 8.656 -0.29 -8.919 0 0 0 0 0 -0.475 8.926 0.06 1.25 1.425 0.06 0 -12.322388 -5.4679451 4.228931 881 0 <> 876 <> 880 1 881 881 0 0 55 1 <> <> <> <>
  882 41 8.220335 -31.332348 8.612054 251 " " L "A" 21 0.06000 0.06000 "LEU " "HD11" "    " 1 0 FFFFFF  "H881"  0 1 7 <> <> <> 0.025 6.932 -0.576 -7.926 0 0 0 0 0 -1.547 8.102 0.06 1.25 1.425 0.06 0 5.3608956 -5.3355789 -11.79215 882 0 <> 877 <> 881 1 882 882 0 0 55 1 <> <> <> <>
  883 41 7.476901 -30.828289 7.102618 251 " " L "A" 21 0.06000 0.06000 "LEU " "HD12" "    " 1 0 FFFFFF  "H882"  0 1 7 <> <> <> 0.025 6.902 -0.227 -7.722 0 0 0 0 0 -1.023 7.634 0.06 1.25 1.425 0.06 0 9.3259144 -12.263877 -22.625908 883 0 <> 878 <> 882 1 883 883 0 0 55 1 <> <> <> <>
  884 41 6.603320 -31.992952 8.190652 251 " " L "A" 21 0.06000 0.06000 "LEU " "HD13" "    " 1 0 FFFFFF  "H883"  0 1 7 <> <> <> 0.025 7.159 -0.5 -7.723 0 0 0 0 0 -1.04 7.124 0.06 1.25 1.425 0.06 0 -6.1183925 -12.487857 -16.854345 884 0 <> 879 <> 883 1 884 884 0 0 55 1 <> <> <> <>
  885 41 10.126317 -31.659546 6.789440 251 " " L "A" 21 0.06000 0.06000 "LEU " "HD21" "    " 1 0 FFFFFF  "H884"  0 1 7 <> <> <> 0.025 7.763 -0.441 -8.622 0 0 0 0 0 -1.275 8.242 0.06 1.25 1.425 0.06 0 -9.9319658 0.72680694 7.0294738 885 0 <> 880 <> 884 1 885 885 0 0 55 1 <> <> <> <>
  886 41 10.147277 -33.129696 5.998171 251 " " L "A" 21 0.06000 0.06000 "LEU " "HD22" "    " 1 0 FFFFFF  "H885"  0 1 7 <> <> <> 0.025 8.112 -0.539 -8.391 0 0 0 0 0 -0.794 6.405 0.06 1.25 1.425 0.06 0 -13.902676 -19.325907 -1.7961175 886 0 <> 881 <> 885 1 886 886 0 0 55 1 <> <> <> <>
  887 41 9.161374 -31.797560 5.311751 251 " " L "A" 21 0.06000 0.06000 "LEU " "HD23" "    " 1 0 FFFFFF  "H886"  0 1 7 <> <> <> 0.025 9.676 -0.31 -9.217 0 0 0 0 0 0.174 7.905 0.06 1.25 1.425 0.06 0 -8.6704578 -31.67812 -11.174258 887 0 <> 882 <> 886 1 887 887 0 0 55 1 <> <> <> <>
  888 25 8.350844 -35.448834 10.948560 252 " " K "A" 38 -0.50000 -0.50000 "LYS " " N  " "    " 7 0 2F2FFF  "N442"  2 1 7 <> 13.97 1 1.294 -83.155 -0.987 70.165 0 0 -0.12 0 0 -12.804 6.632 -0.5 1.625 1.92 -0.5 0 0.33014914 2.929898 3.0519733 888 0 442 883 <> 887 1 888 888 1 0 56 1 <> <> <> <>
  889 3 8.283516 -36.846954 11.363635 252 " " K "A" 2 0.14000 0.14000 "LYS " " CA " "    " 6 0 A0A0A0  "C443"  2 1 -1106 FF3C00  16.06 1 1.33 20.767 -0.232 -15.683 0 0 0 0 0 6.182 5.972 0.14 1.75 1.975 0.14 0 -0.089667253 2.932986 -1.3462278 889 0 443 884 <> 888 1 889 889 1 0 56 1 <> <> <> <>
  890 2 7.370493 -37.644192 10.402918 252 " " K "A" 2 0.50000 0.50000 "LYS " " C  " "    " 6 0 A0A0A0  "C444"  2 1 7 <> 14.53 1 -0.27 58.81 -0.342 -65.084 0 0 0 0 0 -6.887 5.838 0.5 1.875 2.112 0.5 0 9.3706865 0.023641495 1.085346 890 0 444 885 <> 889 1 890 890 0 0 56 1 <> <> <> <>
  891 15 6.164014 -37.328568 10.209993 252 " " K "A" 75 -0.50000 -0.50000 "LYS " " O  " "    " 8 0 FF5757  "O445"  2 1 7 <> 13.82 1 0.02 -75.886 1.138 61.908 0 0 -0.118 0 0 -12.937 5.639 -0.5 1.48 1.678 -0.5 0 -5.4983039 -0.24235973 5.9398561 891 0 445 886 <> 890 1 891 891 0 0 56 1 <> <> <> <>
  892 3 7.573751 -36.880669 12.683680 252 " " K "A" 2 -0.12000 -0.12000 "LYS " " CB " "    " 6 0 A0A0A0  "C446"  2 1 7 <> 17.14 1 1.885 -17.577 -0.62 17.438 0 0 0 0 0 1.127 4.924 -0.12 1.75 1.975 -0.12 0 4.1425538 -5.4122324 1.3400834 892 0 446 887 <> 891 1 892 892 2 0 56 1 <> <> <> <>
  893 3 7.776052 -38.208649 13.445539 252 " " K "A" 2 -0.12000 -0.12000 "LYS " " CG " "    " 6 0 A0A0A0  "C447"  2 1 7 <> 22.9 1 0.553 -20.535 -0.405 19.005 0 0 0 0 0 -1.382 4.709 -0.12 1.75 1.975 -0.12 0.125 6.2462916 5.0850496 -0.95078397 893 0 447 888 <> 892 1 893 893 2 0 56 1 <> <> <> <>
  894 3 6.517656 -38.982201 13.980643 252 " " K "A" 2 -0.12000 -0.12000 "LYS " " CD " "    " 6 0 A0A0A0  "C448"  2 1 7 <> 30.35 1 0.629 -19.206 -0.325 19.492 0 0 0 0 0 0.59 4.004 -0.12 1.75 1.975 -0.12 0.499 5.343142 -1.6307588 -2.7266283 894 0 448 889 <> 893 1 894 894 2 0 56 1 <> <> <> <>
  895 3 6.982362 -40.159168 14.861253 252 " " K "A" 2 0.19000 0.19000 "LYS " " CE " "    " 6 0 A0A0A0  "C449"  2 1 7 <> 32.47 1 0.454 32.935 -0.345 -32.001 0 0 0 0 0 1.043 3.509 0.19 1.75 1.975 0.19 2.494 5.0083938 -7.7823086 -0.12858956 895 0 449 890 <> 894 1 895 895 2 0 56 1 <> <> <> <>
  896 32 5.944954 -41.021504 15.216431 252 " " K "A" 38 -0.30000 -0.30000 "LYS " " NZ " "    " 7 1 2F2FFF  "N450"  2 1 7 <> 39.14 1 0.238 -1.482 -0.239 -0.064 0 0 -0.3 0 0 -1.848 3.053 -0.3 1.625 2.1 -0.3 45.421 -2.9749894 -3.3868017 -4.8067265 896 0 450 891 <> 895 1 896 896 3 0 56 1 <> <> <> <>
  897 43 7.477123 -34.947014 11.018458 252 " " K "A" 21 0.30000 0.30000 "LYS " " H  " "    " 1 0 FFFFFF  "H896"  2 1 7 <> <> <> 0.08 39.781 -0.014 -43.907 0 0 0 0 0 -4.059 5.376 0.3 0.25 0.996 0.3 0 -4.0964284 -4.3119841 -0.28818202 897 0 <> 892 <> 896 1 897 897 0 0 56 1 <> <> <> <>
  898 41 9.219644 -37.405224 11.373153 252 " " K "A" 21 0.06000 0.06000 "LYS " " HA " "    " 1 0 FFFFFF  "H897"  2 1 7 <> <> <> 0.017 8.245 1.359 -8.614 0 0 0 0 0 1.006 4.659 0.06 1.25 1.425 0.06 2.912 -5.8014331 -7.0360761 -24.302864 898 0 <> 893 <> 897 1 898 898 0 0 56 1 <> <> <> <>
  899 41 6.495633 -36.724499 12.646634 252 " " K "A" 21 0.06000 0.06000 "LYS " " HB3" "    " 1 0 FFFFFF  "H898"  2 1 7 <> <> <> 0.057 7.865 -0.069 -7.996 0 0 0 0 0 -0.142 3.044 0.06 1.25 1.425 0.06 8.383 2.7493174 -15.426594 -0.3293899 899 0 <> 894 <> 898 1 899 899 0 0 56 1 <> <> <> <>
  900 41 8.103076 -36.077099 13.195721 252 " " K "A" 21 0.06000 0.06000 "LYS " " HB2" "    " 1 0 FFFFFF  "H899"  2 1 7 <> <> <> 0.062 8.722 0.277 -8.457 0 0 0 0 0 0.604 4.516 0.06 1.25 1.425 0.06 0 -15.556091 17.653778 -14.494885 900 0 <> 895 <> 899 1 900 900 0 0 56 1 <> <> <> <>
  901 41 8.484680 -38.021240 14.252272 252 " " K "A" 21 0.06000 0.06000 "LYS " " HG3" "    " 1 0 FFFFFF  "H900"  2 1 7 <> <> <> 0.033 11.523 0.196 -10.133 0 0 0 0 0 1.619 3.425 0.06 1.25 1.425 0.06 6.177 11.620533 -0.70130813 -4.3273292 901 0 <> 896 <> 900 1 901 901 0 0 56 1 <> <> <> <>
  902 41 8.346551 -38.849609 12.773379 252 " " K "A" 21 0.06000 0.06000 "LYS " " HG2" "    " 1 0 FFFFFF  "H901"  2 1 7 <> <> <> 0.023 13.376 0.263 -10.615 0 0 0 0 0 3.048 4.678 0.06 1.25 1.425 0.06 0.882 34.829819 -4.5544963 32.50164 902 0 <> 897 <> 901 1 902 902 0 0 56 1 <> <> <> <>
  903 41 6.000347 -39.385574 13.110140 252 " " K "A" 21 0.06000 0.06000 "LYS " " HD3" "    " 1 0 FFFFFF  "H902"  2 1 7 <> <> <> 0.117 10.199 0.121 -9.619 0 0 0 0 0 0.819 3.511 0.06 1.25 1.425 0.06 4.148 10.543618 -21.383524 3.3360176 903 0 <> 898 <> 902 1 903 903 0 0 56 1 <> <> <> <>
  904 41 5.908175 -38.312489 14.587371 252 " " K "A" 21 0.06000 0.06000 "LYS " " HD2" "    " 1 0 FFFFFF  "H903"  2 1 7 <> <> <> 0.107 9.234 -0.079 -8.969 0 0 0 0 0 0.293 2.642 0.06 1.25 1.425 0.06 18.179 14.302142 1.2057291 3.1420901 904 0 <> 899 <> 903 1 904 904 0 0 56 1 <> <> <> <>
  905 41 7.336084 -39.672306 15.770068 252 " " K "A" 21 0.06000 0.06000 "LYS " " HE3" "    " 1 0 FFFFFF  "H904"  2 1 7 <> <> <> 0.084 10.001 -0.088 -10.394 0 0 0 0 0 -0.397 2.38 0.06 1.25 1.425 0.06 23.562 1.8207512 10.709543 -8.7942181 905 0 <> 900 <> 904 1 905 905 0 0 56 1 <> <> <> <>
  906 41 7.803578 -40.691551 14.381390 252 " " K "A" 21 0.06000 0.06000 "LYS " " HE2" "    " 1 0 FFFFFF  "H905"  2 1 7 <> <> <> 0.098 13.089 -0.026 -11.694 0 0 0 0 0 1.467 3.117 0.06 1.25 1.425 0.06 17.12 22.863001 -3.8161235 26.02672 906 0 <> 901 <> 905 1 906 906 0 0 56 1 <> <> <> <>
  907 44 5.399486 -40.768353 16.027899 252 " " K "A" 21 0.33000 0.33000 "LYS " " HZ1" "    " 1 0 FFFFFF  "H906"  2 1 7 <> <> <> 0 1.728 -0.002 -4.483 0 0 0 0 0 -2.756 2.17 0.33 0.25 0.996 0.33 0 -6.0541444 -8.8472195 -5.1731153 907 0 <> 902 <> 906 1 907 907 0 0 56 1 <> <> <> <>
  908 44 5.356494 -41.225922 14.421431 252 " " K "A" 21 0.33000 0.33000 "LYS " " HZ2" "    " 1 0 FFFFFF  "H907"  2 1 7 <> <> <> 0 0.595 -0.002 -3.636 0 0 0 0 0 -3.043 2.189 0.33 0.25 0.996 0.33 0 12.139616 -28.671446 -9.493022 908 0 <> 903 <> 907 1 908 908 0 0 56 1 <> <> <> <>
  909 44 6.299532 -41.895668 15.577271 252 " " K "A" 21 0.33000 0.33000 "LYS " " HZ3" "    " 1 0 FFFFFF  "H908"  2 1 7 <> <> <> 0 2.484 -0.007 -3.872 0 0 0 0 0 -1.395 2.949 0.33 0.25 0.996 0.33 0 8.9149733 -0.81436801 -10.258442 909 0 <> 904 <> 908 1 909 909 0 0 56 1 <> <> <> <>
  910 3 7.905806 -41.395519 6.936438 253 " " I "A" 2 -0.18000 -0.18000 "ILE " " CG2" "    " 6 0 A0A0A0  "C457"  2 1 7 <> 16.76 1 0.693 -13.46 0.616 16.65 0 -1.634 0 0 0 2.864 5.242 -0.18 1.75 1.975 -0.18 0.125 -0.3104957 2.2426214 2.2241728 910 0 457 905 <> 909 1 910 910 3 0 57 1 <> <> <> <>
  911 3 10.404871 -39.428932 6.454691 253 " " I "A" 2 -0.18000 -0.18000 "ILE " " CD1" "    " 6 0 A0A0A0  "C458"  2 1 7 <> 17.9 1 0.367 -16.7 -0.782 18.73 0 -2.308 0 0 0 -0.693 5.621 -0.18 1.75 1.975 -0.18 0 -0.33012116 -6.7138481 5.8337822 911 0 458 906 <> 910 1 911 911 3 0 57 1 <> <> <> <>
  912 25 7.865318 -38.670128 9.711276 253 " " I "A" 38 -0.50000 -0.50000 "ILE " " N  " "    " 7 0 2F2FFF  "N451"  2 1 7 <> 15.17 1 1.646 -56.834 -0.177 52.966 0 0 -0.126 0 0 -2.524 5.42 -0.5 1.625 1.92 -0.5 3.22 -4.011292 -3.2417989 13.172284 912 0 451 907 <> 911 1 912 912 1 0 57 1 <> <> <> <>
  913 3 7.240133 -39.543236 8.764671 253 " " I "A" 2 0.14000 0.14000 "ILE " " CA " "    " 6 0 A0A0A0  "C452"  2 1 -1106 FF3C00  15.1 1 1.929 14.45 -0.299 -10.816 0 -1.045 0 0 0 4.218 6.159 0.14 1.75 1.975 0.14 0 2.7900288 2.5830176 -3.9527187 913 0 452 908 <> 912 1 913 913 1 0 57 1 <> <> <> <>
  914 2 6.387798 -40.669533 9.377906 253 " " I "A" 2 0.50000 0.50000 "ILE " " C  " "    " 6 0 A0A0A0  "C453"  2 1 7 <> 16.42 1 1.12 40.941 2.945 -50.915 0 0 0 0 0 -5.908 5.191 0.5 1.875 2.112 0.5 0 6.1771326 9.0770082 -5.2307696 914 0 453 909 <> 913 1 914 914 0 0 57 1 <> <> <> <>
  915 15 6.824506 -41.155758 10.397540 253 " " I "A" 75 -0.50000 -0.50000 "ILE " " O  " "    " 8 0 FF5757  "O454"  2 1 7 <> 14.47 1 0.107 -53.194 0.242 45.238 0 0 -0.001 0 0 -7.609 3.218 -0.5 1.48 1.678 -0.5 21.367 -1.6542028 -1.4530884 0.62934756 915 0 454 910 <> 914 1 915 915 0 0 57 1 <> <> <> <>
  916 3 8.293385 -40.175346 7.804655 253 " " I "A" 2 -0.06000 -0.06000 "ILE " " CB " "    " 6 0 A0A0A0  "C455"  2 1 7 <> 17.06 1 2.107 -5.271 -0.604 6.636 0 -1.161 0 0 0 1.706 5.669 -0.06 1.75 1.975 -0.06 0 0.68713945 -0.036434725 0.24452344 916 0 455 911 <> 915 1 916 916 1 0 57 1 <> <> <> <>
  917 3 9.010002 -39.086216 7.003379 253 " " I "A" 2 -0.12000 -0.12000 "ILE " " CG1" "    " 6 0 A0A0A0  "C456"  2 1 7 <> 15.28 1 1.152 -11.388 -0.628 13.186 0 -1.829 0 0 0 0.492 6.086 -0.12 1.75 1.975 -0.12 0 -2.9866731 -11.748141 2.6704838 917 0 456 912 <> 916 1 917 917 2 0 57 1 <> <> <> <>
  918 43 8.852099 -38.882256 9.748229 253 " " I "A" 21 0.30000 0.30000 "ILE " " H  " "    " 1 0 FFFFFF  "H917"  2 1 7 <> <> <> 0.018 21.408 -0.015 -33.928 0 0 0 0 0 -12.517 4.315 0.3 0.25 0.996 0.3 0 -0.92528784 7.7830091 -5.9464121 918 0 <> 913 <> 917 1 918 918 0 0 57 1 <> <> <> <>
  919 41 6.532656 -38.933960 8.202211 253 " " I "A" 21 0.06000 0.06000 "ILE " " HA " "    " 1 0 FFFFFF  "H918"  2 1 7 <> <> <> 0.029 5.878 0.205 -6.489 0 0 0 0 0 -0.378 5.799 0.06 1.25 1.425 0.06 0 13.51168 6.1513133 -13.573422 919 0 <> 914 <> 918 1 919 919 0 0 57 1 <> <> <> <>
  920 41 9.069997 -40.551601 8.470541 253 " " I "A" 21 0.06000 0.06000 "ILE " " HB " "    " 1 0 FFFFFF  "H919"  2 1 7 <> <> <> 0.055 5.537 -0.09 -6.03 0 0 0 0 0 -0.528 3.559 0.06 1.25 1.425 0.06 10.943 -15.173336 2.1275563 19.965107 920 0 <> 915 <> 919 1 920 920 0 0 57 1 <> <> <> <>
  921 41 9.091987 -38.164223 7.578977 253 " " I "A" 21 0.06000 0.06000 "ILE " "HG13" "    " 1 0 FFFFFF  "H920"  2 1 7 <> <> <> 0.052 6.643 -0.178 -6.974 0 0 0 0 0 -0.457 4.618 0.06 1.25 1.425 0.06 0.088 -3.2914402 -0.2853134 -15.647249 921 0 <> 916 <> 920 1 921 921 0 0 57 1 <> <> <> <>
  922 41 8.286755 -38.870766 6.216872 253 " " I "A" 21 0.06000 0.06000 "ILE " "HG12" "    " 1 0 FFFFFF  "H921"  2 1 7 <> <> <> 0.047 6.448 -0.278 -6.593 0 0 0 0 0 -0.375 5.2 0.06 1.25 1.425 0.06 0 10.599442 1.1368823 -6.293241 922 0 <> 917 <> 921 1 922 922 0 0 57 1 <> <> <> <>
  923 41 7.028986 -41.156899 6.334489 253 " " I "A" 21 0.06000 0.06000 "ILE " "HG21" "    " 1 0 FFFFFF  "H922"  2 1 7 <> <> <> 0.024 4.479 0.206 -5.315 0 0 0 0 0 -0.606 4.12 0.06 1.25 1.425 0.06 0 -4.3709044 12.164614 12.071908 923 0 <> 918 <> 922 1 923 923 0 0 57 1 <> <> <> <>
  924 41 8.664450 -41.730434 6.229055 253 " " I "A" 21 0.06000 0.06000 "ILE " "HG22" "    " 1 0 FFFFFF  "H923"  2 1 7 <> <> <> 0.024 4.484 1.06 -5.091 0 0 0 0 0 0.476 4.023 0.06 1.25 1.425 0.06 3.265 -1.8447473 3.6504724 -0.087834269 924 0 <> 919 <> 923 1 924 924 0 0 57 1 <> <> <> <>
  925 41 7.706929 -42.289494 7.527505 253 " " I "A" 21 0.06000 0.06000 "ILE " "HG23" "    " 1 0 FFFFFF  "H924"  2 1 7 <> <> <> 0.024 5.053 -0.453 -5.546 0 0 0 0 0 -0.923 4.806 0.06 1.25 1.425 0.06 0 27.790689 -6.6349254 -1.7476243 925 0 <> 920 <> 924 1 925 925 0 0 57 1 <> <> <> <>
  926 41 10.834257 -38.510685 6.054003 253 " " I "A" 21 0.06000 0.06000 "ILE " "HD11" "    " 1 0 FFFFFF  "H925"  2 1 7 <> <> <> 0.025 5.802 -0.351 -6.292 0 0 0 0 0 -0.816 5.316 0.06 1.25 1.425 0.06 0 -5.5532293 -1.7141116 11.694388 926 0 <> 921 <> 925 1 926 926 0 0 57 1 <> <> <> <>
  927 41 11.123597 -39.830116 7.169238 253 " " I "A" 21 0.06000 0.06000 "ILE " "HD12" "    " 1 0 FFFFFF  "H926"  2 1 7 <> <> <> 0.025 5.684 -0.391 -5.974 0 0 0 0 0 -0.657 3.801 0.06 1.25 1.425 0.06 3.265 4.8888035 16.881392 13.831963 927 0 <> 922 <> 926 1 927 927 0 0 57 1 <> <> <> <>
  928 41 10.297713 -40.153839 5.647769 253 " " I "A" 21 0.06000 0.06000 "ILE " "HD13" "    " 1 0 FFFFFF  "H927"  2 1 7 <> <> <> 0.025 5.242 0.155 -5.739 0 0 0 0 0 -0.318 4.427 0.06 1.25 1.425 0.06 0 -18.451025 -7.2858276 8.7540579 928 0 <> 923 <> 927 1 928 928 0 0 57 1 <> <> <> <>
  929 3 4.365475 -42.064461 9.265581 254 " " N "A" 2 0.14000 0.14000 "ASN " " CA " "    " 6 0 A0A0A0  "C460"  2 1 -1106 FF3C00  17.36 1 0.981 9.219 0.153 -5.645 0 -1.26 0 0 -0.32 3.129 4.887 0.14 1.75 1.975 0.14 0 -2.3813102 -4.4839587 1.4554632 929 0 460 924 <> 928 1 929 929 1 0 58 1 <> <> <> <>
  930 2 4.304228 -43.172035 8.276691 254 " " N "A" 2 0.50000 0.50000 "ASN " " C  " "    " 6 0 A0A0A0  "C461"  2 1 7 <> 19.99 1 0.368 25.59 0.105 -41.201 0 0 0 0 -0.32 -15.456 4.761 0.5 1.875 2.112 0.5 0 -0.83358526 4.087667 2.1157782 930 0 461 925 <> 929 1 930 930 0 0 58 1 <> <> <> <>
  931 15 4.045979 -44.313206 8.574790 254 " " N "A" 75 -0.50000 -0.50000 "ASN " " O  " "    " 8 0 FF5757  "O462"  2 1 7 <> 19.04 1 0.055 -44.61 -0.349 35.694 0 0 -0.001 0 -0.32 -9.53 3.05 -0.5 1.48 1.678 -0.5 23.556 -5.0435157 4.8665924 1.7645737 931 0 462 926 <> 930 1 931 931 0 0 58 1 <> <> <> <>
  932 3 3.016058 -41.432793 9.626315 254 " " N "A" 2 -0.12000 -0.12000 "ASN " " CB " "    " 6 0 A0A0A0  "C463"  2 1 7 <> 16.4 1 1.002 -10.265 -0.748 7.65 0 -1.663 0 0 -0.32 -4.343 4.7 -0.12 1.75 1.975 -0.12 0 4.6824336 2.3039129 2.5500565 932 0 463 927 <> 931 1 932 932 2 0 58 1 <> <> <> <>
  933 2 2.076621 -42.243282 10.482103 254 " " N "A" 2 0.50000 0.50000 "ASN " " CG " "    " 6 0 A0A0A0  "C464"  2 1 7 <> 20.89 1 -0.512 33.185 -0.704 -47.236 0 0 0 0 -0.32 -15.586 3.992 0.5 1.875 2.112 0.5 7.817 -2.9056838 -7.5643649 1.5512481 933 0 464 928 <> 932 1 933 933 0 0 58 1 "No Flip"  <> <> <>
  934 15 2.244766 -42.367016 11.681471 254 " " N "A" 75 -0.50000 -0.50000 "ASN " " OD1" "    " 8 0 FF5757  "O465"  2 1 7 <> 25.18 1 0.006 -50.943 0.074 44.778 0 0 0 0 -0.32 -6.406 2.951 -0.5 1.48 1.678 -0.5 16.573 -4.7607942 -0.57188874 -3.6285315 934 0 465 929 <> 933 1 934 934 0 0 58 1 <> <> <> <>
  935 25 1.024185 -42.848736 9.997788 254 " " N "A" 38 -0.76000 -0.76000 "ASN " " ND2" "    " 7 0 2F2FFF  "N466"  2 1 7 <> 20.5 1 0.007 -53.13 -0.032 51.212 0 0 -0.365 0 -0.32 -2.627 3.615 -0.76 1.625 1.92 -0.76 10.694 -5.5327206 -3.8486435 0.60456073 935 0 466 930 <> 934 1 935 935 2 0 58 1 <> <> <> <>
  936 25 5.247212 -40.981705 8.798455 254 " " N "A" 38 -0.50000 -0.50000 "ASN " " N  " "    " 7 0 2F2FFF  "N459"  2 1 7 <> 16.81 1 1.131 -32.802 0.599 40.857 0 0 -0.121 0 -0.32 9.344 5.734 -0.5 1.625 1.92 -0.5 0 -0.79584771 -0.66570497 -1.0059596 936 0 459 931 <> 935 1 936 936 1 0 58 1 <> <> <> <>
  937 43 4.982022 -40.380680 8.031291 254 " " N "A" 21 0.30000 0.30000 "ASN " " H  " "    " 1 0 FFFFFF  "H936"  2 1 7 <> <> <> 0.099 13.683 -0.026 -26.733 0 0 0 0 -0.32 -13.297 5.795 0.3 0.25 0.996 0.3 0 -6.0437627 -9.373497 -6.0138927 937 0 <> 932 <> 936 1 937 937 0 0 58 1 <> <> <> <>
  938 41 4.594900 -42.483013 10.245520 254 " " N "A" 21 0.06000 0.06000 "ASN " " HA " "    " 1 0 FFFFFF  "H937"  2 1 7 <> <> <> 0.143 2.252 1.808 -4.475 0 0 0 0 -0.32 -0.592 3.243 0.06 1.25 1.425 0.06 5.56 -18.085072 -24.8785 -3.5789392 938 0 <> 933 <> 937 1 938 938 0 0 58 1 <> <> <> <>
  939 41 2.561068 -41.088581 8.697552 254 " " N "A" 21 0.06000 0.06000 "ASN " " HB3" "    " 1 0 FFFFFF  "H938"  2 1 7 <> <> <> 0.09 3.336 0.012 -3.615 0 0 0 0 -0.32 -0.497 3.178 0.06 1.25 1.425 0.06 5.383 18.729145 -12.803905 -9.930418 939 0 <> 934 <> 938 1 939 939 0 0 58 1 <> <> <> <>
  940 41 3.125144 -40.522438 10.215767 254 " " N "A" 21 0.06000 0.06000 "ASN " " HB2" "    " 1 0 FFFFFF  "H939"  2 1 7 <> <> <> 0.074 4.23 0.022 -4.573 0 0 0 0 -0.32 -0.568 5.162 0.06 1.25 1.425 0.06 0 -5.0613756 1.3334053 5.8521576 940 0 <> 935 <> 939 1 940 940 0 0 58 1 <> <> <> <>
  941 43 0.466477 -43.317112 10.697564 254 " " N "A" 21 0.38000 0.38000 "ASN " "HD21" "    " 1 0 FFFFFF  "H940"  2 1 7 <> <> <> 0 22.05 -0.006 -24.962 0 0 0 0 -0.32 -3.238 2.635 0.38 0.25 0.996 0.38 0 -28.825031 3.3445778 -13.14436 941 0 <> 936 <> 940 1 941 941 0 0 58 1 <> <> <> <>
  942 43 0.488098 -42.602718 9.177920 254 " " N "A" 21 0.38000 0.38000 "ASN " "HD22" "    " 1 0 FFFFFF  "H941"  2 1 7 <> <> <> 0 18.673 -0.023 -24.49 0 0 0 0 -0.32 -6.16 3.443 0.38 0.25 0.996 0.38 0 -7.2479439 8.0748339 5.3039789 942 0 <> 937 <> 941 1 942 942 0 0 58 1 <> <> <> <>
  943 15 5.294757 -41.491203 4.880796 255 " " E "A" 75 -0.50000 -0.50000 "GLU " " O  " "    " 8 0 FF5757  "O470"  2 1 7 <> 18.38 1 0.268 -55.055 0.567 45.287 0 0 -0.122 0 0 -9.055 5.994 -0.5 1.48 1.678 -0.5 0 2.0004187 -3.8688743 1.4119923 943 0 470 938 <> 942 1 943 943 0 0 59 1 <> <> <> <>
  944 3 3.093304 -43.778225 5.341068 255 " " E "A" 2 -0.12000 -0.12000 "GLU " " CB " "    " 6 0 A0A0A0  "C471"  2 1 7 <> 23.25 1 3.027 -6.787 -0.313 8.759 0 -1.044 0 0 0 3.643 4.537 -0.12 1.75 1.975 -0.12 0 3.0880332 1.3717455 0.58508402 944 0 471 939 <> 943 1 944 944 2 0 59 1 <> <> <> <>
  945 3 2.923507 -44.735626 4.129846 255 " " E "A" 2 -0.22000 -0.22000 "GLU " " CG " "    " 6 0 A0A0A0  "C472"  2 1 7 <> 29.88 1 1.968 -16 -0.108 16.499 0 -1.099 0 0 0 1.261 4.429 -0.22 1.75 1.975 -0.22 0 -3.4332938 2.6463304 -2.9166467 945 0 472 940 <> 944 1 945 945 2 0 59 1 <> <> <> <>
  946 2 2.969671 -46.229038 4.469417 255 " " E "A" 2 0.70000 0.70000 "GLU " " CD " "    " 6 0 A0A0A0  "C473"  2 1 7 <> 42.44 1 0.354 -17.356 -0.51 18.672 0 0 0 0 0 1.16 3.364 0.7 1.875 2.112 0.7 11.187 -0.35379705 -7.0463424 6.5213385 946 0 473 941 <> 945 1 946 946 0 0 59 1 <> <> <> <>
  947 15 2.070481 -46.926117 3.924086 255 " " E "A" 75 -0.80000 -0.80000 "GLU " " OE1" "    " 8 0 FF5757  "O474"  2 1 7 <> 47.99 1 0.212 17.063 -0.437 -30.227 0 0 -0.001 0 0 -13.39 2.553 -0.8 1.48 1.678 -0.8 31.999 -3.0998499 4.9751015 -1.2972783 947 0 474 942 <> 946 1 947 947 0 0 59 1 <> <> <> <>
  948 18 3.805204 -46.686928 5.219039 255 " " E "A" 75 -0.80000 -0.80000 "GLU " " OE2" "    " 8 -1 FF5757  "O475"  2 1 7 <> 46.5 1 0.225 19.606 -0.522 -32.559 0 0 0 0 0 -13.249 2.557 -0.8 1.48 1.678 -0.8 26.996 -5.580358 2.4829581 0.47474235 948 0 475 943 <> 947 1 948 948 0 0 59 1 <> <> <> <>
  949 25 4.591792 -42.790417 7.019294 255 " " E "A" 38 -0.50000 -0.50000 "GLU " " N  " "    " 7 0 2F2FFF  "N467"  2 1 7 <> 20.66 1 2.325 -38.885 0.584 35.783 0 0 -0.097 0 0 -0.29 5.843 -0.5 1.625 1.92 -0.5 0 2.5138619 -1.2290736 3.3653979 949 0 467 944 <> 948 1 949 949 1 0 59 1 <> <> <> <>
  950 3 4.580354 -43.620415 5.837074 255 " " E "A" 2 0.14000 0.14000 "GLU " " CA " "    " 6 0 A0A0A0  "C468"  2 1 -1106 FF3C00  20.94 1 2.691 8.895 -0.442 -7.053 0 -1.357 0 0 0 2.735 5.779 0.14 1.75 1.975 0.14 0 -6.0526276 4.8567662 -4.8348479 950 0 468 945 <> 949 1 950 950 1 0 59 1 <> <> <> <>
  951 2 5.413279 -42.749821 4.882931 255 " " E "A" 2 0.50000 0.50000 "GLU " " C  " "    " 6 0 A0A0A0  "C469"  2 1 7 <> 20.01 1 1.338 33.962 -0.165 -44.853 0 0 0 0 0 -9.718 6.572 0.5 1.875 2.112 0.5 0 4.4310093 4.6663427 -4.0611939 951 0 469 946 <> 950 1 951 951 0 0 59 1 <> <> <> <>
  952 43 4.868317 -41.857105 6.749901 255 " " E "A" 21 0.30000 0.30000 "GLU " " H  " "    " 1 0 FFFFFF  "H951"  2 1 7 <> <> <> 0.053 10.959 -0.016 -23.049 0 0 0 0 0 -12.052 5.224 0.3 0.25 0.996 0.3 0 -3.0477445 -1.3640949 -2.811152 952 0 <> 947 <> 951 1 952 952 0 0 59 1 <> <> <> <>
  953 41 5.075739 -44.567200 6.052230 255 " " E "A" 21 0.06000 0.06000 "GLU " " HA " "    " 1 0 FFFFFF  "H952"  2 1 7 <> <> <> 0.051 3.565 0.315 -4.697 0 0 0 0 0 -0.767 4.339 0.06 1.25 1.425 0.06 2.824 -20.285437 3.7447269 23.041994 953 0 <> 948 <> 952 1 953 953 0 0 59 1 <> <> <> <>
  954 41 2.653594 -42.891598 4.884278 255 " " E "A" 21 0.06000 0.06000 "GLU " " HB2" "    " 1 0 FFFFFF  "H953"  2 1 7 <> <> <> 0.08 3.097 -0.037 -3.953 0 0 0 0 0 -0.814 3.109 0.06 1.25 1.425 0.06 5.295 -14.555127 -0.032556508 14.842762 954 0 <> 949 <> 953 1 954 954 0 0 59 1 <> <> <> <>
  955 41 2.389014 -44.120499 6.099305 255 " " E "A" 21 0.06000 0.06000 "GLU " " HB3" "    " 1 0 FFFFFF  "H954"  2 1 7 <> <> <> 0.057 2.916 -0.11 -4.111 0 0 0 0 0 -1.247 3.276 0.06 1.25 1.425 0.06 0.265 -7.6886177 2.9352765 -8.7190428 955 0 <> 950 <> 954 1 955 955 0 0 59 1 <> <> <> <>
  956 41 3.702907 -44.560898 3.388155 255 " " E "A" 21 0.06000 0.06000 "GLU " " HG3" "    " 1 0 FFFFFF  "H955"  2 1 7 <> <> <> 0.041 3.901 -0.284 -3.974 0 0 0 0 0 -0.315 3.37 0.06 1.25 1.425 0.06 3 -9.489789 -21.92765 -15.070203 956 0 <> 951 <> 955 1 956 956 0 0 59 1 <> <> <> <>
  957 41 2.017544 -44.497063 3.572696 255 " " E "A" 21 0.06000 0.06000 "GLU " " HG2" "    " 1 0 FFFFFF  "H956"  2 1 7 <> <> <> 0.057 4 0.524 -4.092 0 0 0 0 0 0.489 4.22 0.06 1.25 1.425 0.06 0 1.2565446 -15.581181 -18.3473 957 0 <> 952 <> 956 1 957 957 0 0 59 1 <> <> <> <>
  958 3 8.644755 -41.111515 2.171410 256 " " I "A" 2 -0.12000 -0.12000 "ILE " " CG1" "    " 6 0 A0A0A0  "C481"  2 1 7 <> 25.73 1 1.526 -8.109 -0.339 10.598 0 -2.578 0 0 0 1.097 7.501 -0.12 1.75 1.975 -0.12 0 2.2781925 5.7138362 4.4142342 958 0 481 953 <> 957 1 958 958 2 0 60 1 <> <> <> <>
  959 3 9.216101 -43.206551 3.613558 256 " " I "A" 2 -0.18000 -0.18000 "ILE " " CG2" "    " 6 0 A0A0A0  "C482"  2 1 7 <> 23.07 1 1.09 -14.369 -0.049 16.786 0 -2.606 0 0 0 0.852 6.502 -0.18 1.75 1.975 -0.18 0 -7.2765288 -0.46502328 6.0727921 959 0 482 954 <> 958 1 959 959 3 0 60 1 <> <> <> <>
  960 3 9.629387 -40.085861 2.863178 256 " " I "A" 2 -0.18000 -0.18000 "ILE " " CD1" "    " 6 0 A0A0A0  "C483"  2 1 7 <> 31.37 1 0.341 -13.697 0.149 16.097 0 -2.942 0 0 0 -0.052 7.357 -0.18 1.75 1.975 -0.18 0 -4.8565483 2.8514309 1.0513071 960 0 483 955 <> 959 1 960 960 3 0 60 1 <> <> <> <>
  961 25 6.239294 -43.396584 4.076293 256 " " I "A" 38 -0.50000 -0.50000 "ILE " " N  " "    " 7 0 2F2FFF  "N476"  2 1 7 <> 18.92 1 2.717 -34.338 0.539 37.713 0 0 -0.129 0 0 6.502 6.775 -0.5 1.625 1.92 -0.5 0 0.083186902 -3.2381814 7.2793279 961 0 476 956 <> 960 1 961 961 1 0 60 1 <> <> <> <>
  962 3 6.788717 -42.799255 2.843339 256 " " I "A" 2 0.14000 0.14000 "ILE " " CA " "    " 6 0 A0A0A0  "C477"  2 1 -1106 FF3C00  20.84 1 2.96 10.3 -0.402 -8.782 0 -1.631 0 0 0 2.445 7.459 0.14 1.75 1.975 0.14 0 4.5838976 0.29835206 0.1725405 962 0 477 957 <> 961 1 962 962 1 0 60 1 <> <> <> <>
  963 2 6.904351 -43.833221 1.695259 256 " " I "A" 2 0.50000 0.50000 "ILE " " C  " "    " 6 0 A0A0A0  "C478"  2 1 7 <> 20.41 1 0.047 28.094 -0.225 -43.314 0 0 0 0 0 -15.398 6.729 0.5 1.875 2.112 0.5 0 6.238863 4.4441347 1.1216737 963 0 478 958 <> 962 1 963 963 0 0 60 1 <> <> <> <>
  964 15 7.085068 -45.044266 1.916767 256 " " I "A" 75 -0.50000 -0.50000 "ILE " " O  " "    " 8 0 FF5757  "O479"  2 1 7 <> 19.86 1 0.018 -46.769 -0.512 40.554 0 0 -0.123 0 0 -6.832 5.682 -0.5 1.48 1.678 -0.5 0 0.66877699 -2.0673642 -2.6366339 964 0 479 959 <> 963 1 964 964 0 0 60 1 <> <> <> <>
  965 3 8.115800 -42.116242 3.236114 256 " " I "A" 2 -0.06000 -0.06000 "ILE " " CB " "    " 6 0 A0A0A0  "C480"  2 1 7 <> 21.92 1 4.066 -4.231 -0.916 5.804 0 -2.482 0 0 0 2.24 7.629 -0.06 1.75 1.975 -0.06 0 -6.6486287 -6.4219117 0.5865857 965 0 480 960 <> 964 1 965 965 1 0 60 1 <> <> <> <>
  966 43 6.570255 -44.294109 4.400335 256 " " I "A" 21 0.30000 0.30000 "ILE " " H  " "    " 1 0 FFFFFF  "H965"  2 1 7 <> <> <> 0.247 4.649 -0.02 -22.941 0 0 0 0 0 -18.064 5.795 0.3 0.25 0.996 0.3 0 -15.357565 -19.723234 -22.610426 966 0 <> 961 <> 965 1 966 966 0 0 60 1 <> <> <> <>
  967 41 6.163489 -42.006496 2.432577 256 " " I "A" 21 0.06000 0.06000 "ILE " " HA " "    " 1 0 FFFFFF  "H966"  2 1 7 <> <> <> 0.076 3.791 1.429 -5.23 0 0 0 0 0 0.067 6.325 0.06 1.25 1.425 0.06 0 4.0003071 15.465388 30.332693 967 0 <> 962 <> 966 1 967 967 0 0 60 1 <> <> <> <>
  968 41 7.836878 -41.498859 4.090009 256 " " I "A" 21 0.06000 0.06000 "ILE " " HB " "    " 1 0 FFFFFF  "H967"  2 1 7 <> <> <> 0.053 4.541 -0.329 -5.312 0 0 0 0 0 -1.047 5.673 0.06 1.25 1.425 0.06 0 -12.520686 16.038565 -17.570816 968 0 <> 963 <> 967 1 968 968 0 0 60 1 <> <> <> <>
  969 41 7.842615 -40.551697 1.690505 256 " " I "A" 21 0.06000 0.06000 "ILE " "HG13" "    " 1 0 FFFFFF  "H968"  2 1 7 <> <> <> 0.027 4.709 3.404 -5.081 0 0 0 0 0 3.059 6.69 0.06 1.25 1.425 0.06 0 -7.2529068 2.9804003 17.129913 969 0 <> 964 <> 968 1 969 969 0 0 60 1 <> <> <> <>
  970 41 9.140576 -41.716858 1.412581 256 " " I "A" 21 0.06000 0.06000 "ILE " "HG12" "    " 1 0 FFFFFF  "H969"  2 1 7 <> <> <> 0.034 4.623 -0.249 -5.134 0 0 0 0 0 -0.726 5.559 0.06 1.25 1.425 0.06 0.176 -29.154421 5.2554398 -15.758261 970 0 <> 965 <> 969 1 970 970 0 0 60 1 <> <> <> <>
  971 41 8.834359 -44.076485 4.147958 256 " " I "A" 21 0.06000 0.06000 "ILE " "HG21" "    " 1 0 FFFFFF  "H970"  2 1 7 <> <> <> 0.024 4.931 1.327 -5.551 0 0 0 0 0 0.731 5.031 0.06 1.25 1.425 0.06 0 -19.90514 -0.023267658 -2.2291417 971 0 <> 966 <> 970 1 971 971 0 0 60 1 <> <> <> <>
  972 41 9.558972 -43.624435 2.667032 256 " " I "A" 21 0.06000 0.06000 "ILE " "HG22" "    " 1 0 FFFFFF  "H971"  2 1 7 <> <> <> 0.024 5.073 0.038 -5.64 0 0 0 0 0 -0.505 5.579 0.06 1.25 1.425 0.06 0 0.022083785 1.0169924 8.0623569 972 0 <> 967 <> 971 1 972 972 0 0 60 1 <> <> <> <>
  973 41 10.009473 -42.688480 4.152314 256 " " I "A" 21 0.06000 0.06000 "ILE " "HG23" "    " 1 0 FFFFFF  "H972"  2 1 7 <> <> <> 0.024 4.6 -0.146 -5.427 0 0 0 0 0 -0.95 5.177 0.06 1.25 1.425 0.06 0 0.38143477 -2.5983281 -3.1529725 973 0 <> 968 <> 972 1 973 973 0 0 60 1 <> <> <> <>
  974 41 10.638632 -40.409565 3.117631 256 " " I "A" 21 0.06000 0.06000 "ILE " "HD11" "    " 1 0 FFFFFF  "H973"  2 1 7 <> <> <> 0.025 4.368 11.506 -5.15 0 0 0 0 0 10.749 7.071 0.06 1.25 1.425 0.06 0 0.30748823 6.022089 -15.397543 974 0 <> 969 <> 973 1 974 974 0 0 60 1 <> <> <> <>
  975 41 9.814671 -39.272892 2.161142 256 " " I "A" 21 0.06000 0.06000 "ILE " "HD12" "    " 1 0 FFFFFF  "H974"  2 1 7 <> <> <> 0.025 4.811 -0.533 -5.151 0 0 0 0 0 -0.849 5.578 0.06 1.25 1.425 0.06 0 -13.002295 8.1865273 5.0795436 975 0 <> 970 <> 974 1 975 975 0 0 60 1 <> <> <> <>
  976 41 9.073376 -39.584927 3.655653 256 " " I "A" 21 0.06000 0.06000 "ILE " "HD13" "    " 1 0 FFFFFF  "H975"  2 1 7 <> <> <> 0.025 4.769 1.182 -5.374 0 0 0 0 0 0.601 5.665 0.06 1.25 1.425 0.06 0 -17.208323 -4.8970909 -2.716943 976 0 <> 971 <> 975 1 976 976 0 0 60 1 <> <> <> <>
  977 2 6.985686 -43.573933 -2.051873 257 " " S "A" 2 0.50000 0.50000 "SER " " C  " "    " 6 0 A0A0A0  "C486"  2 1 7 <> 18.68 1 0.852 32.676 -0.875 -41.787 0 0 0 0 -0.272 -9.407 7.245 0.5 1.875 2.112 0.5 0.135 -4.74896 -5.0934715 -6.5695424 977 0 486 972 <> 976 1 977 977 0 0 61 1 <> <> <> <>
  978 15 7.112573 -42.349381 -2.101558 257 " " S "A" 75 -0.50000 -0.50000 "SER " " O  " "    " 8 0 FF5757  "O487"  2 1 7 <> 17.53 1 0.51 -48.962 -0.549 42.808 0 0 -0.146 0 -0.272 -6.61 6.63 -0.5 1.48 1.678 -0.5 0 -1.1142478 5.5590072 -1.1314539 978 0 487 973 <> 977 1 978 978 0 0 61 1 <> <> <> <>
  979 3 5.393447 -45.166050 -0.735970 257 " " S "A" 2 0.14500 0.14500 "SER " " CB " "    " 6 0 A0A0A0  "C488"  2 1 7 <> 18.47 1 2.665 8.507 -0.965 -7.001 0 -1.336 0 0 -0.272 1.598 5.474 0.145 1.75 1.975 0.145 0.499 -0.20347276 0.10810433 3.8660665 979 0 488 974 <> 978 1 979 979 2 0 61 1 <> <> <> <>
  980 16 4.219777 -44.296642 -0.838823 257 " " S "A" 75 -0.68300 -0.68300 "SER " " OG " "    " 8 0 FF5757  "O489"  2 1 7 <> 25.64 1 0.997 -38.43 2.198 46.288 0 0 -0.135 0 -0.272 10.646 3.917 -0.683 1.56 1.766 -0.683 11.01 0.3769677 1.2304018 1.2160413 980 0 489 975 <> 979 1 980 980 1 0 61 1 <> <> <> <>
  981 25 6.757215 -43.428295 0.414363 257 " " S "A" 38 -0.50000 -0.50000 "SER " " N  " "    " 7 0 2F2FFF  "N484"  2 1 7 <> 18.27 1 1.833 -31.185 0.225 35.888 0 0 -0.117 0 -0.272 6.372 6.723 -0.5 1.625 1.92 -0.5 0 6.4361343 3.8118522 -5.3257937 981 0 484 976 <> 980 1 981 981 1 0 61 1 <> <> <> <>
  982 3 6.682279 -44.344418 -0.773508 257 " " S "A" 2 0.14000 0.14000 "SER " " CA " "    " 6 0 A0A0A0  "C485"  2 1 -1106 FF3C00  20.03 1 2.375 10.392 -0.867 -8.613 0 -1.925 0 0 -0.272 1.089 7.049 0.14 1.75 1.975 0.14 0 -0.13262852 5.4784989 1.7204336 982 0 485 977 <> 981 1 982 982 1 0 61 1 <> <> <> <>
  983 43 6.527044 -42.486858 0.130081 257 " " S "A" 21 0.30000 0.30000 "SER " " H  " "    " 1 0 FFFFFF  "H982"  2 1 7 <> <> <> 0.015 3.943 -0.023 -23.31 0 0 0 0 -0.272 -19.647 5.851 0.3 0.25 0.996 0.3 0 16.051769 4.3883896 -11.201898 983 0 <> 978 <> 982 1 983 983 0 0 61 1 <> <> <> <>
  984 41 7.544525 -44.988594 -0.601253 257 " " S "A" 21 0.06000 0.06000 "SER " " HA " "    " 1 0 FFFFFF  "H983"  2 1 7 <> <> <> 0.011 3.584 0.458 -4.628 0 0 0 0 -0.272 -0.848 6.624 0.06 1.25 1.425 0.06 0 3.8433981 8.7133055 -6.0851984 984 0 <> 979 <> 983 1 984 984 0 0 61 1 <> <> <> <>
  985 41 5.294047 -45.681789 0.219139 257 " " S "A" 21 0.06000 0.06000 "SER " " HB2" "    " 1 0 FFFFFF  "H984"  2 1 7 <> <> <> 0.01 4.546 -0.451 -4.854 0 0 0 0 -0.272 -1.021 4.273 0.06 1.25 1.425 0.06 0 20.731802 9.3467226 11.033514 985 0 <> 980 <> 984 1 985 985 0 0 61 1 <> <> <> <>
  986 41 5.395162 -45.940220 -1.503274 257 " " S "A" 21 0.06000 0.06000 "SER " " HB3" "    " 1 0 FFFFFF  "H985"  2 1 7 <> <> <> 0.011 3.811 0.252 -5.02 0 0 0 0 -0.272 -1.218 4.6 0.06 1.25 1.425 0.06 0.706 -12.74585 -9.0943298 13.122868 986 0 <> 981 <> 985 1 986 986 0 0 61 1 <> <> <> <>
  987 42 4.082725 -43.783646 -0.057108 257 " " S "A" 21 0.41800 0.41800 "SER " " HG " "    " 1 0 FFFFFF  "H986"  2 1 7 <> <> <> 0.068 22.128 -0.018 -28.382 0 0 0 0 -0.272 -6.477 2.861 0.418 0.25 0.996 0.418 0 -2.9380541 -4.8387623 4.6176968 987 0 <> 982 <> 986 1 987 987 0 0 61 1 <> <> <> <>
  988 3 9.580715 -43.545685 -6.018454 258 " " I "A" 2 -0.12000 -0.12000 "ILE " " CG1" "    " 6 0 A0A0A0  "C495"  2 1 7 <> 21.37 1 1.191 -7.774 -0.743 9.446 0 -2.349 0 0 0 -0.229 6.504 -0.12 1.75 1.975 -0.12 0 1.1223539 -2.2857203 -2.405781 988 0 495 983 <> 987 1 988 988 2 0 62 1 <> <> <> <>
  989 3 9.971648 -44.977455 -4.071901 258 " " I "A" 2 -0.18000 -0.18000 "ILE " " CG2" "    " 6 0 A0A0A0  "C496"  2 1 7 <> 23.9 1 0.702 -11.003 0.829 13.139 0 -1.843 0 0 0 1.823 5.551 -0.18 1.75 1.975 -0.18 1.122 12.102879 -0.1209396 -3.3340583 989 0 496 984 <> 988 1 989 989 3 0 62 1 <> <> <> <>
  990 3 11.030267 -43.076050 -6.280534 258 " " I "A" 2 -0.18000 -0.18000 "ILE " " CD1" "    " 6 0 A0A0A0  "C497"  2 1 7 <> 25.01 1 0.372 -12.181 -0.86 13.51 0 -2.851 0 0 0 -2.011 5.449 -0.18 1.75 1.975 -0.18 0 -0.33237183 -3.2619035 -2.6580384 990 0 497 985 <> 989 1 990 990 3 0 62 1 <> <> <> <>
  991 25 7.196251 -44.391598 -3.076773 258 " " I "A" 38 -0.50000 -0.50000 "ILE " " N  " "    " 7 0 2F2FFF  "N490"  2 1 7 <> 18.66 1 2.86 -35.112 -0.887 34.27 0 0 -0.104 0 0 1.027 6.827 -0.5 1.625 1.92 -0.5 0 -6.4165459 0.91613728 1.9757079 991 0 490 986 <> 990 1 991 991 1 0 62 1 <> <> <> <>
  992 3 7.555536 -44.068813 -4.462371 258 " " I "A" 2 0.14000 0.14000 "ILE " " CA " "    " 6 0 A0A0A0  "C491"  2 1 -1106 FF3C00  20.66 1 2.751 11.108 -0.519 -7.51 0 -1.475 0 0 0 4.355 7.179 0.14 1.75 1.975 0.14 0 -1.8273114 0.81149137 -3.5503473 992 0 491 987 <> 991 1 992 992 1 0 62 1 <> <> <> <>
  993 2 6.932782 -45.085335 -5.447814 258 " " I "A" 2 0.50000 0.50000 "ILE " " C  " "    " 6 0 A0A0A0  "C492"  2 1 7 <> 23.08 1 0.004 37.385 3.942 -40.037 0 0 0 0 0 1.295 6.295 0.5 1.875 2.112 0.5 0 0.1745275 -8.1619864 1.332636 993 0 492 988 <> 992 1 993 993 0 0 62 1 <> <> <> <>
  994 15 7.537306 -46.130585 -5.779092 258 " " I "A" 75 -0.50000 -0.50000 "ILE " " O  " "    " 8 0 FF5757  "O493"  2 1 7 <> 21.28 1 0.062 -50.066 1.273 37.477 0 0 -0.118 0 0 -11.372 4.804 -0.5 1.48 1.678 -0.5 0 -0.63682324 -0.50309306 -1.0669096 994 0 493 989 <> 993 1 994 994 0 0 62 1 <> <> <> <>
  995 3 9.129266 -43.824150 -4.574933 258 " " I "A" 2 -0.06000 -0.06000 "ILE " " CB " "    " 6 0 A0A0A0  "C494"  2 1 7 <> 20.66 1 3.297 -3.872 -0.752 4.977 0 -1.869 0 0 0 1.782 6.368 -0.06 1.75 1.975 -0.06 0 1.8965087 6.5886555 2.728852 995 0 494 990 <> 994 1 995 995 1 0 62 1 <> <> <> <>
  996 43 7.079843 -45.335529 -2.736855 258 " " I "A" 21 0.30000 0.30000 "ILE " " H  " "    " 1 0 FFFFFF  "H995"  2 1 7 <> <> <> 0.473 9.081 -0.015 -20.438 0 0 0 0 0 -10.898 4.684 0.3 0.25 0.996 0.3 0 -25.0151 2.995472 1.3806236 996 0 <> 991 <> 995 1 996 996 0 0 62 1 <> <> <> <>
  997 41 7.196488 -43.080048 -4.747899 258 " " I "A" 21 0.06000 0.06000 "ILE " " HA " "    " 1 0 FFFFFF  "H996"  2 1 7 <> <> <> 0.054 4.138 1.085 -4.782 0 0 0 0 0 0.495 6.787 0.06 1.25 1.425 0.06 0 16.639927 8.2542362 -0.998779 997 0 <> 992 <> 996 1 997 997 0 0 62 1 <> <> <> <>
  998 41 9.274422 -42.911659 -3.996668 258 " " I "A" 21 0.06000 0.06000 "ILE " " HB " "    " 1 0 FFFFFF  "H997"  2 1 7 <> <> <> 0.091 4.242 -0.173 -4.416 0 0 0 0 0 -0.256 4.16 0.06 1.25 1.425 0.06 0.353 -23.068039 31.380877 -30.126062 998 0 <> 993 <> 997 1 998 998 0 0 62 1 <> <> <> <>
  999 41 8.830989 -42.793362 -6.263458 258 " " I "A" 21 0.06000 0.06000 "ILE " "HG13" "    " 1 0 FFFFFF  "H998"  2 1 7 <> <> <> 0.06 4.471 -0.121 -4.804 0 0 0 0 0 -0.394 5.812 0.06 1.25 1.425 0.06 0 4.3704495 -1.7312322 -10.642426 999 0 <> 994 <> 998 1 999 999 0 0 62 1 <> <> <> <>
  1000 41 9.389313 -44.348858 -6.730055 258 " " I "A" 21 0.06000 0.06000 "ILE " "HG12" "    " 1 0 FFFFFF  "H999"  2 1 7 <> <> <> 0.046 4.547 -0.405 -4.675 0 0 0 0 0 -0.487 4.927 0.06 1.25 1.425 0.06 0 5.8879924 -8.6995544 3.5515735 1000 0 <> 995 <> 999 1 1000 1000 0 0 62 1 <> <> <> <>
  1001 41 9.820688 -45.771530 -4.803167 258 " " I "A" 21 0.06000 0.06000 "ILE " "HG21" "    " 1 0 FFFFFF  "H1000"  2 1 7 <> <> <> 0.024 3.943 0.191 -4.224 0 0 0 0 0 -0.066 4.379 0.06 1.25 1.425 0.06 0.441 -2.4242077 4.5945654 -5.4556513 1001 0 <> 996 <> 1000 1 1001 1001 0 0 62 1 <> <> <> <>
  1002 41 11.009066 -44.644367 -4.041616 258 " " I "A" 21 0.06000 0.06000 "ILE " "HG22" "    " 1 0 FFFFFF  "H1001"  2 1 7 <> <> <> 0.024 4.097 1.519 -4.246 0 0 0 0 0 1.393 4.147 0.06 1.25 1.425 0.06 2.736 10.097936 4.0287652 19.706203 1002 0 <> 997 <> 1001 1 1002 1002 0 0 62 1 <> <> <> <>
  1003 41 9.565651 -45.386021 -3.146515 258 " " I "A" 21 0.06000 0.06000 "ILE " "HG23" "    " 1 0 FFFFFF  "H1002"  2 1 7 <> <> <> 0.024 3.991 -0.503 -4.414 0 0 0 0 0 -0.902 5.548 0.06 1.25 1.425 0.06 0 1.271935 18.270256 0.03396805 1003 0 <> 998 <> 1002 1 1003 1003 0 0 62 1 <> <> <> <>
  1004 41 11.061628 -42.379700 -7.118515 258 " " I "A" 21 0.06000 0.06000 "ILE " "HD11" "    " 1 0 FFFFFF  "H1003"  2 1 7 <> <> <> 0.025 4.265 -0.412 -4.41 0 0 0 0 0 -0.533 4.165 0.06 1.25 1.425 0.06 0 -21.967674 3.5683753 2.2081053 1004 0 <> 999 <> 1003 1 1004 1004 0 0 62 1 <> <> <> <>
  1005 41 11.405722 -42.415684 -5.498835 258 " " I "A" 21 0.06000 0.06000 "ILE " "HD12" "    " 1 0 FFFFFF  "H1004"  2 1 7 <> <> <> 0.025 4.1 -0.307 -4.271 0 0 0 0 0 -0.453 4.223 0.06 1.25 1.425 0.06 0 1.4330783 -8.1562471 0.62863654 1005 0 <> 1000 <> 1004 1 1005 1005 0 0 62 1 <> <> <> <>
  1006 41 11.812006 -43.835640 -6.281030 258 " " I "A" 21 0.06000 0.06000 "ILE " "HD13" "    " 1 0 FFFFFF  "H1005"  2 1 7 <> <> <> 0.025 4.062 0.045 -4.276 0 0 0 0 0 -0.145 4.52 0.06 1.25 1.425 0.06 0 13.857097 11.344235 -7.1331992 1006 0 <> 1001 <> 1005 1 1006 1006 0 0 62 1 <> <> <> <>
  1007 25 5.736656 -44.800404 -5.967241 259 " " N "A" 38 -0.50000 -0.50000 "ASN " " N  " "    " 7 0 2F2FFF  "N498"  0 1 7 <> 24.31 1 0.806 -31.539 -0.015 32.145 0 0 -0.151 0 -0.325 0.922 5.983 -0.5 1.625 1.92 -0.5 1.265 3.4942498 1.4591738 3.6130517 1007 0 498 1002 <> 1006 1 1007 1007 1 0 63 1 <> <> <> <>
  1008 3 5.072949 -45.305344 -7.178291 259 " " N "A" 2 0.14000 0.14000 "ASN " " CA " "    " 6 0 A0A0A0  "C499"  0 1 -1106 FF3C00  26.51 1 0.215 9.269 -0.042 -4.283 0 -1.007 0 0 -0.325 3.829 4.739 0.14 1.75 1.975 0.14 0 3.927717 -8.4814615 1.7818282 1008 0 499 1003 <> 1007 1 1008 1008 1 0 63 1 <> <> <> <>
  1009 2 4.193320 -46.551308 -6.851217 259 " " N "A" 2 0.50000 0.50000 "ASN " " C  " "    " 6 0 A0A0A0  "C500"  0 1 7 <> 27.93 1 0.626 27.034 4.55 -37.431 0 0 0 0 -0.325 -5.546 4.424 0.5 1.875 2.112 0.5 0.809 6.4792218 -4.683217 -0.58924145 1009 0 500 1004 <> 1008 1 1009 1009 0 0 63 1 <> <> <> <>
  1010 15 3.042435 -46.546009 -7.359537 259 " " N "A" 75 -0.50000 -0.50000 "ASN " " O  " "    " 8 0 FF5757  "O501"  0 1 7 <> 27.41 1 0.003 -46.399 7.615 34.207 0 0 -0.032 0 -0.325 -4.932 3.233 -0.5 1.48 1.678 -0.5 9.902 4.4098592 2.3294256 -1.8759198 1010 0 501 1005 <> 1009 1 1010 1010 0 0 63 1 <> <> <> <>
  1011 3 5.845676 -45.331200 -8.455141 259 " " N "A" 2 -0.12000 -0.12000 "ASN " " CB " "    " 6 0 A0A0A0  "C502"  0 1 7 <> 24.48 1 -0.312 -9.306 0.752 6.324 0 -1.213 0 0 -0.325 -4.08 4.092 -0.12 1.75 1.975 -0.12 0.499 -6.3097229 -5.1422715 2.6020815 1011 0 502 1006 <> 1010 1 1011 1011 2 0 63 1 <> <> <> <>
  1012 2 5.128464 -45.080460 -9.766801 259 " " N "A" 2 0.50000 0.50000 "ASN " " CG " "    " 6 0 A0A0A0  "C503"  0 1 7 <> 25.58 1 -0.716 30.081 -0.725 -41.872 0 0 0 0 -0.325 -13.556 4.257 0.5 1.875 2.112 0.5 7.413 6.7608943 -5.1525927 2.6183672 1012 0 503 1007 <> 1011 1 1012 1012 0 0 63 1 "No Flip"  <> <> <>
  1013 15 4.856482 -43.918377 -10.004401 259 " " N "A" 75 -0.50000 -0.50000 "ASN " " OD1" "    " 8 0 FF5757  "O504"  0 1 7 <> 21.77 1 0.049 -48.245 -0.501 39.248 0 0 -0.124 0 -0.325 -9.899 3.733 -0.5 1.48 1.678 -0.5 7.296 4.4975796 0.87812155 6.2307844 1013 0 504 1008 <> 1012 1 1013 1013 0 0 63 1 <> <> <> <>
  1014 25 4.705425 -46.090725 -10.512724 259 " " N "A" 38 -0.76000 -0.76000 "ASN " " ND2" "    " 7 0 2F2FFF  "N505"  0 1 7 <> 17.96 1 -0.125 -48.791 -0.264 45.588 0 0 -0.099 0 -0.325 -4.016 3.73 -0.76 1.625 1.92 -0.76 19.548 -3.6113904 5.7086592 1.335519 1014 0 505 1009 <> 1013 1 1014 1014 2 0 63 1 <> <> <> <>
  1015 43 5.304449 -44.057968 -5.436125 259 " " N "A" 21 0.30000 0.30000 "ASN " " H  " "    " 1 0 FFFFFF  "H1014"  0 1 7 <> <> <> 0.045 12.628 -0.016 -20.655 0 0 0 0 -0.325 -8.322 5.3 0.3 0.25 0.996 0.3 0 -4.147881 -2.4191535 2.8155231 1015 0 <> 1010 <> 1014 1 1015 1015 0 0 63 1 <> <> <> <>
  1016 41 4.347924 -44.491455 -7.182470 259 " " N "A" 21 0.06000 0.06000 "ASN " " HA " "    " 1 0 FFFFFF  "H1015"  0 1 7 <> <> <> 0.07 2.876 0.19 -4.157 0 0 0 0 -0.325 -1.345 3.224 0.06 1.25 1.425 0.06 6.089 21.240002 6.8205657 -21.596167 1016 0 <> 1011 <> 1015 1 1016 1016 0 0 63 1 <> <> <> <>
  1017 41 6.259373 -46.330582 -8.590020 259 " " N "A" 21 0.06000 0.06000 "ASN " " HB3" "    " 1 0 FFFFFF  "H1016"  0 1 7 <> <> <> 0.049 2.925 0.87 -3.374 0 0 0 0 -0.325 0.146 2.651 0.06 1.25 1.425 0.06 15.532 0.69315767 3.4237151 -39.387863 1017 0 <> 1012 <> 1016 1 1017 1017 0 0 63 1 <> <> <> <>
  1018 41 6.680743 -44.631134 -8.481072 259 " " N "A" 21 0.06000 0.06000 "ASN " " HB2" "    " 1 0 FFFFFF  "H1017"  0 1 7 <> <> <> 0.036 3.438 0.849 -3.626 0 0 0 0 -0.325 0.373 3.479 0.06 1.25 1.425 0.06 5.471 -12.926299 2.6571574 0.089109212 1018 0 <> 1013 <> 1017 1 1018 1018 0 0 63 1 <> <> <> <>
  1019 43 4.016912 -45.855621 -11.213275 259 " " N "A" 21 0.38000 0.38000 "ASN " "HD21" "    " 1 0 FFFFFF  "H1018"  0 1 7 <> <> <> 0 16.073 -0.014 -22.471 0 0 0 0 -0.325 -6.737 3.767 0.38 0.25 0.996 0.38 0 5.2495661 13.260789 -4.8386254 1019 0 <> 1014 <> 1018 1 1019 1019 0 0 63 1 <> <> <> <>
  1020 43 4.752512 -47.057392 -10.223855 259 " " N "A" 21 0.38000 0.38000 "ASN " "HD22" "    " 1 0 FFFFFF  "H1019"  0 1 7 <> <> <> 0 20.651 -0.004 -22.876 0 0 0 0 -0.325 -2.554 2.278 0.38 0.25 0.996 0.38 0 -6.6453071 10.069022 16.421503 1020 0 <> 1015 <> 1019 1 1020 1020 0 0 63 1 <> <> <> <>
  1021 15 5.072095 -50.086186 -7.769858 260 " " N "A" 75 -0.50000 -0.50000 "ASN " " OD1" "    " 8 0 FF5757  "O512"  0 1 7 <> 46.61 1 0.118 -44.352 0.101 36.364 0 0 0 0 -0.226 -7.995 2.445 -0.5 1.48 1.678 -0.5 35.96 -4.1776028 -1.6381586 -2.7017176 1021 0 512 1016 <> 1020 1 1021 1021 0 0 64 1 <> <> <> <>
  1022 25 4.860002 -51.535969 -6.142601 260 " " N "A" 38 -0.76000 -0.76000 "ASN " " ND2" "    " 7 0 2F2FFF  "N513"  0 1 7 <> 41.74 1 -0.321 -45.836 -0.22 37.095 0 0 -0.002 0 -0.226 -9.509 2.521 -0.76 1.625 1.92 -0.76 50.941 -7.21278 2.6165586 4.3074346 1022 0 513 1017 <> 1021 1 1022 1022 2 0 64 1 <> <> <> <>
  1023 25 4.676616 -47.447399 -6.034905 260 " " N "A" 38 -0.50000 -0.50000 "ASN " " N  " "    " 7 0 2F2FFF  "N506"  0 1 7 <> 30.77 1 0.312 -34.1 0.609 28.488 0 0 -0.114 0 -0.226 -5.03 4.52 -0.5 1.625 1.92 -0.5 5.175 -8.2319384 -1.398721 -4.5423746 1023 0 506 1018 <> 1022 1 1023 1023 1 0 64 1 <> <> <> <>
  1024 3 4.024425 -48.476891 -5.223440 260 " " N "A" 2 0.14000 0.14000 "ASN " " CA " "    " 6 0 A0A0A0  "C507"  0 1 -1106 FF3C00  34.17 1 -0.083 8.801 0.149 -2.618 0 -0.426 0 0 -0.226 5.596 4.182 0.14 1.75 1.975 0.14 0 -0.34140122 -7.123755 -4.2297678 1024 0 507 1019 <> 1023 1 1024 1024 1 0 64 1 <> <> <> <>
  1025 2 4.838204 -48.960468 -4.079532 260 " " N "A" 2 0.50000 0.50000 "ASN " " C  " "    " 6 0 A0A0A0  "C508"  0 1 7 <> 34.11 1 0.469 23.63 0.806 -36.322 0 0 0 0 -0.226 -11.643 4.059 0.5 1.875 2.112 0.5 2.291 0.94447142 -7.1268387 -4.65063 1025 0 508 1020 <> 1024 1 1025 1025 0 0 64 1 <> <> <> <>
  1026 15 4.333068 -49.281014 -3.012968 260 " " N "A" 75 -0.50000 -0.50000 "ASN " " O  " "    " 8 0 FF5757  "O509"  0 1 7 <> 35.63 1 0.018 -44.455 0.512 32.542 0 0 -0.008 0 -0.226 -11.616 2.82 -0.5 1.48 1.678 -0.5 25.536 3.5539181 0.70703602 5.4380336 1026 0 509 1021 <> 1025 1 1026 1026 0 0 64 1 <> <> <> <>
  1027 3 3.432823 -49.574654 -6.078240 260 " " N "A" 2 -0.12000 -0.12000 "ASN " " CB " "    " 6 0 A0A0A0  "C510"  0 1 7 <> 35.1 1 -0.135 -8.626 1.579 5.303 0 -0.316 0 0 -0.226 -2.421 3.472 -0.12 1.75 1.975 -0.12 0.623 9.0887928 -5.8086772 -1.0690831 1027 0 510 1022 <> 1026 1 1027 1027 2 0 64 1 <> <> <> <>
  1028 2 4.498084 -50.462620 -6.769313 260 " " N "A" 2 0.50000 0.50000 "ASN " " CG " "    " 6 0 A0A0A0  "C511"  0 1 7 <> 40.04 1 -0.799 27.6 0.091 -39.796 0 0 0 0 -0.226 -13.13 3.086 0.5 1.875 2.112 0.5 10.917 0.67343676 -0.45366681 7.697051 1028 0 511 1023 <> 1027 1 1028 1028 0 0 64 1 "Flip"  <> <> <>
  1029 43 5.665026 -47.382164 -5.837709 260 " " N "A" 21 0.30000 0.30000 "ASN " " H  " "    " 1 0 FFFFFF  "H1028"  0 1 7 <> <> <> 0.003 17.129 -0.012 -19.255 0 0 0 0 -0.226 -2.36 3.743 0.3 0.25 0.996 0.3 0 -8.9914703 -9.261302 1.8658749 1029 0 <> 1024 <> 1028 1 1029 1029 0 0 64 1 <> <> <> <>
  1030 41 3.110235 -48.024895 -4.838659 260 " " N "A" 21 0.06000 0.06000 "ASN " " HA " "    " 1 0 FFFFFF  "H1029"  0 1 7 <> <> <> 0.127 2.649 0.353 -4.014 0 0 0 0 -0.226 -1.112 3.044 0.06 1.25 1.425 0.06 8.295 6.3395033 1.6066523 1.3877268 1030 0 <> 1025 <> 1029 1 1030 1030 0 0 64 1 <> <> <> <>
  1031 41 2.767742 -49.121090 -6.813118 260 " " N "A" 21 0.06000 0.06000 "ASN " " HB3" "    " 1 0 FFFFFF  "H1030"  0 1 7 <> <> <> 0.063 2.566 0.456 -2.848 0 0 0 0 -0.226 0.011 2.496 0.06 1.25 1.425 0.06 15.62 5.2845359 4.3607507 8.650423 1031 0 <> 1026 <> 1030 1 1031 1031 0 0 64 1 <> <> <> <>
  1032 41 2.849031 -50.298897 -5.510119 260 " " N "A" 21 0.06000 0.06000 "ASN " " HB2" "    " 1 0 FFFFFF  "H1031"  0 1 7 <> <> <> 0.048 3.061 6.699 -3.106 0 0 0 0 -0.226 6.476 2.864 0.06 1.25 1.425 0.06 6.354 -1.9239758 6.0960808 2.7905707 1032 0 <> 1027 <> 1031 1 1032 1032 0 0 64 1 <> <> <> <>
  1033 43 5.677076 -52.033226 -6.466979 260 " " N "A" 21 0.38000 0.38000 "ASN " "HD21" "    " 1 0 FFFFFF  "H1032"  0 1 7 <> <> <> 0 17.375 -0.002 -18.86 0 0 0 0 -0.226 -1.713 1.755 0.38 0.25 0.996 0.38 0 16.25025 29.864698 21.638285 1033 0 <> 1028 <> 1032 1 1033 1033 0 0 64 1 <> <> <> <>
  1034 43 4.358281 -51.786789 -5.302681 260 " " N "A" 21 0.38000 0.38000 "ASN " "HD22" "    " 1 0 FFFFFF  "H1033"  0 1 7 <> <> <> 0 18.148 -0.003 -19.132 0 0 0 0 -0.226 -1.213 1.875 0.38 0.25 0.996 0.38 0 -10.917358 -6.4204621 -0.60413951 1034 0 <> 1029 <> 1033 1 1034 1034 0 0 64 1 <> <> <> <>
  1035 15 7.288079 -47.165104 -2.220210 261 " " K "A" 75 -0.50000 -0.50000 "LYS " " O  " "    " 8 0 FF5757  "O517"  2 1 7 <> 27.66 1 0.006 -49.758 -0.365 38.059 0 0 -0.104 0 0 -12.162 5.199 -0.5 1.48 1.678 -0.5 0 -1.3732313 12.878554 0.48273724 1035 0 517 1030 <> 1034 1 1035 1035 0 0 65 1 <> <> <> <>
  1036 3 8.576640 -49.242859 -4.134238 261 " " K "A" 2 -0.12000 -0.12000 "LYS " " CB " "    " 6 0 A0A0A0  "C518"  2 1 7 <> 32.54 1 1.486 -6.745 -0.377 8.239 0 0 0 0 0 2.604 3.935 -0.12 1.75 1.975 -0.12 0.125 0.74606931 7.012609 -3.0857482 1036 0 518 1031 <> 1035 1 1036 1036 2 0 65 1 <> <> <> <>
  1037 3 9.884165 -49.440704 -3.274894 261 " " K "A" 2 -0.12000 -0.12000 "LYS " " CG " "    " 6 0 A0A0A0  "C519"  2 1 7 <> 38.81 1 0.537 -5.61 0.43 7.642 0 0 0 0 0 2.999 3.827 -0.12 1.75 1.975 -0.12 0.249 -0.16093947 5.4092288 -3.2562826 1037 0 519 1032 <> 1036 1 1037 1037 2 0 65 1 <> <> <> <>
  1038 3 10.349578 -50.838989 -2.908073 261 " " K "A" 2 -0.12000 -0.12000 "LYS " " CD " "    " 6 0 A0A0A0  "C520"  2 1 7 <> 44.2 1 0.801 -6.071 -0.346 8.412 0 0 0 0 0 2.796 3.64 -0.12 1.75 1.975 -0.12 0.873 0.16561656 -2.6279926 2.0695651 1038 0 520 1033 <> 1037 1 1038 1038 2 0 65 1 <> <> <> <>
  1039 3 11.497154 -50.788757 -1.877579 261 " " K "A" 2 0.19000 0.19000 "LYS " " CE " "    " 6 0 A0A0A0  "C521"  2 1 7 <> 50.41 1 0.664 8.556 -0.473 -11.942 0 0 0 0 0 -3.195 3.507 0.19 1.75 1.975 0.19 0 -4.5076923 11.788547 2.7159176 1039 0 521 1034 <> 1038 1 1039 1039 2 0 65 1 <> <> <> <>
  1040 32 12.011892 -52.121067 -1.697110 261 " " K "A" 38 -0.30000 -0.30000 "LYS " " NZ " "    " 7 1 2F2FFF  "N522"  2 1 7 <> 51.84 1 0.597 3.72 -0.101 -4.208 0 0 -0.018 0 0 -0.009 2.868 -0.3 1.625 2.1 -0.3 43.236 -1.9616276 -3.7219348 -4.0022645 1040 0 522 1035 <> 1039 1 1040 1040 3 0 65 1 <> <> <> <>
  1041 25 6.202475 -48.933029 -4.223162 261 " " K "A" 38 -0.50000 -0.50000 "LYS " " N  " "    " 7 0 2F2FFF  "N514"  2 1 7 <> 32.15 1 0.95 -34.663 1.018 28.063 0 0 -0.145 0 0 -4.776 4.568 -0.5 1.625 1.92 -0.5 0 0.20579314 7.0461278 5.4703412 1041 0 514 1036 <> 1040 1 1041 1041 1 0 65 1 <> <> <> <>
  1042 3 7.261718 -49.298721 -3.307227 261 " " K "A" 2 0.14000 0.14000 "LYS " " CA " "    " 6 0 A0A0A0  "C515"  2 1 -1106 FF3C00  31.58 1 0.637 9.322 -0.224 -4.372 0 0 0 0 0 5.363 4.411 0.14 1.75 1.975 0.14 0 0.037103429 -2.0157058 -2.7437584 1042 0 515 1037 <> 1041 1 1042 1042 1 0 65 1 <> <> <> <>
  1043 2 7.319636 -48.370331 -2.073855 261 " " K "A" 2 0.50000 0.50000 "LYS " " C  " "    " 6 0 A0A0A0  "C516"  2 1 7 <> 30 1 -0.882 32.167 2.047 -37.888 0 0 0 0 0 -4.557 5.08 0.5 1.875 2.112 0.5 0 -1.1527282 -4.0514994 -5.8474889 1043 0 516 1038 <> 1042 1 1043 1043 0 0 65 1 <> <> <> <>
  1044 43 6.521422 -48.719402 -5.157366 261 " " K "A" 21 0.30000 0.30000 "LYS " " H  " "    " 1 0 FFFFFF  "H1043"  2 1 7 <> <> <> 0.008 8.204 -0.025 -18.559 0 0 0 0 0 -10.371 4.737 0.3 0.25 0.996 0.3 0 -22.227989 -16.796926 -7.640944 1044 0 <> 1039 <> 1043 1 1044 1044 0 0 65 1 <> <> <> <>
  1045 41 6.994733 -50.340084 -3.127276 261 " " K "A" 21 0.06000 0.06000 "LYS " " HA " "    " 1 0 FFFFFF  "H1044"  2 1 7 <> <> <> 0.043 3.688 0.985 -4.039 0 0 0 0 0 0.677 2.979 0.06 1.25 1.425 0.06 8.383 8.4317255 -4.6151013 -5.3313899 1045 0 <> 1040 <> 1044 1 1045 1045 0 0 65 1 <> <> <> <>
  1046 41 8.720962 -48.369499 -4.770256 261 " " K "A" 21 0.06000 0.06000 "LYS " " HB3" "    " 1 0 FFFFFF  "H1045"  2 1 7 <> <> <> 0.204 3.452 0.497 -4.015 0 0 0 0 0 0.138 3.613 0.06 1.25 1.425 0.06 0.971 17.156187 5.3544297 -1.6390266 1046 0 <> 1041 <> 1045 1 1046 1046 0 0 65 1 <> <> <> <>
  1047 41 8.558937 -49.989933 -4.927752 261 " " K "A" 21 0.06000 0.06000 "LYS " " HB2" "    " 1 0 FFFFFF  "H1046"  2 1 7 <> <> <> 0.164 3.691 -0.181 -3.814 0 0 0 0 0 -0.14 2.546 0.06 1.25 1.425 0.06 15.708 13.791483 -3.0070829 6.0565577 1047 0 <> 1042 <> 1046 1 1047 1047 0 0 65 1 <> <> <> <>
  1048 41 9.813108 -48.799259 -2.396487 261 " " K "A" 21 0.06000 0.06000 "LYS " " HG3" "    " 1 0 FFFFFF  "H1047"  2 1 7 <> <> <> 0.16 4.28 -0.05 -4.228 0 0 0 0 0 0.161 2.573 0.06 1.25 1.425 0.06 15.796 14.780063 -26.567385 21.302929 1048 0 <> 1043 <> 1047 1 1048 1048 0 0 65 1 <> <> <> <>
  1049 41 10.774397 -48.945538 -3.662705 261 " " K "A" 21 0.06000 0.06000 "LYS " " HG2" "    " 1 0 FFFFFF  "H1048"  2 1 7 <> <> <> 0.178 4.09 1.134 -4.229 0 0 0 0 0 1.174 3.625 0.06 1.25 1.425 0.06 0.971 0.68008953 13.280961 8.7251444 1049 0 <> 1044 <> 1048 1 1049 1049 0 0 65 1 <> <> <> <>
  1050 41 10.599591 -51.452736 -3.773470 261 " " K "A" 21 0.06000 0.06000 "LYS " " HD3" "    " 1 0 FFFFFF  "H1049"  2 1 7 <> <> <> 0.041 3.797 -0.074 -4.04 0 0 0 0 0 -0.276 2.999 0.06 1.25 1.425 0.06 4.148 15.972132 15.984471 -6.5640292 1050 0 <> 1045 <> 1049 1 1050 1050 0 0 65 1 <> <> <> <>
  1051 41 9.485066 -51.405907 -2.562651 261 " " K "A" 21 0.06000 0.06000 "LYS " " HD2" "    " 1 0 FFFFFF  "H1050"  2 1 7 <> <> <> 0.036 3.977 -0.089 -4.04 0 0 0 0 0 -0.116 2.469 0.06 1.25 1.425 0.06 20.738 16.806398 -35.76189 -10.66278 1051 0 <> 1046 <> 1050 1 1051 1051 0 0 65 1 <> <> <> <>
  1052 41 11.208092 -50.258862 -0.969970 261 " " K "A" 21 0.06000 0.06000 "LYS " " HE2" "    " 1 0 FFFFFF  "H1051"  2 1 7 <> <> <> 0.017 3.046 -0.298 -4.168 0 0 0 0 0 -1.403 3.178 0.06 1.25 1.425 0.06 0 4.7206936 26.135681 -2.7213597 1052 0 <> 1047 <> 1051 1 1052 1052 0 0 65 1 <> <> <> <>
  1053 41 12.250658 -50.233967 -2.436632 261 " " K "A" 21 0.06000 0.06000 "LYS " " HE3" "    " 1 0 FFFFFF  "H1052"  2 1 7 <> <> <> 0.012 3.297 -0.168 -4.295 0 0 0 0 0 -1.154 2.541 0.06 1.25 1.425 0.06 7.06 -10.367449 12.532297 -4.4439406 1053 0 <> 1048 <> 1052 1 1053 1053 0 0 65 1 <> <> <> <>
  1054 44 12.745608 -52.147167 -1.003511 261 " " K "A" 21 0.33000 0.33000 "LYS " " HZ1" "    " 1 0 FFFFFF  "H1053"  2 1 7 <> <> <> 0 -4.622 -0.002 0.726 0 0 0 0 0 -3.898 2.15 0.33 0.25 0.996 0.33 0 -1.8593637 -4.1127748 -4.1251144 1054 0 <> 1049 <> 1053 1 1054 1054 0 0 65 1 <> <> <> <>
  1055 44 11.226410 -52.706459 -1.451281 261 " " K "A" 21 0.33000 0.33000 "LYS " " HZ2" "    " 1 0 FFFFFF  "H1054"  2 1 7 <> <> <> 0 -4.011 -0.005 0.419 0 0 0 0 0 -3.597 2.352 0.33 0.25 0.996 0.33 0 -1.8029475 7.3499846 22.870422 1055 0 <> 1050 <> 1054 1 1055 1055 0 0 65 1 <> <> <> <>
  1056 44 12.473758 -52.473358 -2.523347 261 " " K "A" 21 0.33000 0.33000 "LYS " " HZ3" "    " 1 0 FFFFFF  "H1055"  2 1 7 <> <> <> 0 -3.476 -0.002 -0.121 0 0 0 0 0 -3.599 2.131 0.33 0.25 0.996 0.33 0 -27.564251 6.9454641 -22.862499 1056 0 <> 1051 <> 1055 1 1056 1056 0 0 65 1 <> <> <> <>
  1057 3 2.448810 -48.902561 1.153672 262 " " K "A" 2 0.19000 0.19000 "LYS " " CE " "    " 6 0 A0A0A0  "C530"  2 1 7 <> 36.73 1 0.965 11.112 -0.356 -13.864 0 0 0 0 0 -2.143 3.281 0.19 1.75 1.975 0.19 2.993 1.0544634 5.786056 1.0364467 1057 0 530 1052 <> 1056 1 1057 1057 2 0 66 1 <> <> <> <>
  1058 32 1.431161 -48.895203 2.221272 262 " " K "A" 38 -0.30000 -0.30000 "LYS " " NZ " "    " 7 1 2F2FFF  "N531"  2 1 7 <> 35.27 1 0.766 3.437 1.585 -4.391 0 0 -0.409 0 0 0.987 3.426 -0.3 1.625 2.1 -0.3 23.343 4.4960313 4.2354412 -2.2992575 1058 0 531 1053 <> 1057 1 1058 1058 3 0 66 1 <> <> <> <>
  1059 25 7.371891 -48.952824 -0.894067 262 " " K "A" 38 -0.50000 -0.50000 "LYS " " N  " "    " 7 0 2F2FFF  "N523"  2 1 7 <> 29.18 1 0.846 -35.752 -0.444 28.27 0 0 -0.006 0 0 -7.086 4.27 -0.5 1.625 1.92 -0.5 2.53 -1.4474627 0.40024871 3.4060559 1059 0 523 1054 <> 1058 1 1059 1059 1 0 66 1 <> <> <> <>
  1060 3 7.379752 -48.332810 0.455669 262 " " K "A" 2 0.14000 0.14000 "LYS " " CA " "    " 6 0 A0A0A0  "C524"  2 1 -1106 FF3C00  26.91 1 0.181 9.5 -0.367 -4.994 0 0 0 0 0 4.319 5.045 0.14 1.75 1.975 0.14 0 3.9377246 2.9044304 -3.9858866 1060 0 524 1055 <> 1059 1 1060 1060 1 0 66 1 <> <> <> <>
  1061 2 8.722698 -48.362366 1.152475 262 " " K "A" 2 0.50000 0.50000 "LYS " " C  " "    " 6 0 A0A0A0  "C525"  2 1 7 <> 24.33 1 0.14 29.283 3.76 -39.124 0 0 0 0 0 -5.941 5.6 0.5 1.875 2.112 0.5 0 1.1965951 4.82301 1.3022348 1061 0 525 1056 <> 1060 1 1061 1061 0 0 66 1 <> <> <> <>
  1062 15 9.134973 -49.340691 1.732621 262 " " K "A" 75 -0.50000 -0.50000 "LYS " " O  " "    " 8 0 FF5757  "O526"  2 1 7 <> 25.22 1 0.05 -45.159 -0.44 35.178 0 0 -0.002 0 0 -10.371 3.807 -0.5 1.48 1.678 -0.5 5.316 -0.35338175 -0.88772291 2.8974848 1062 0 526 1057 <> 1061 1 1062 1062 0 0 66 1 <> <> <> <>
  1063 3 6.329142 -49.194340 1.238006 262 " " K "A" 2 -0.12000 -0.12000 "LYS " " CB " "    " 6 0 A0A0A0  "C527"  2 1 7 <> 30.01 1 0.307 -7.567 -0.43 8.792 0 0 0 0 0 1.103 3.921 -0.12 1.75 1.975 -0.12 0.125 5.5578756 -8.4635744 -7.4703455 1063 0 527 1058 <> 1062 1 1063 1063 2 0 66 1 <> <> <> <>
  1064 3 4.916312 -49.010330 0.679798 262 " " K "A" 2 -0.12000 -0.12000 "LYS " " CG " "    " 6 0 A0A0A0  "C528"  2 1 7 <> 31.12 1 0.641 -6.315 0.956 8.323 0 0 0 0 0 3.607 4.394 -0.12 1.75 1.975 -0.12 0 -0.87489581 -6.1297197 6.7493849 1064 0 528 1059 <> 1063 1 1064 1064 2 0 66 1 <> <> <> <>
  1065 3 3.788513 -49.216564 1.715559 262 " " K "A" 2 -0.12000 -0.12000 "LYS " " CD " "    " 6 0 A0A0A0  "C529"  2 1 7 <> 34.02 1 1.053 -6.981 -0.269 8.99 0 0 0 0 0 2.792 3.43 -0.12 1.75 1.975 -0.12 1.372 -2.8857565 -1.8492066 5.4586864 1065 0 529 1060 <> 1064 1 1065 1065 2 0 66 1 <> <> <> <>
  1066 43 7.363707 -49.960148 -0.967068 262 " " K "A" 21 0.30000 0.30000 "LYS " " H  " "    " 1 0 FFFFFF  "H1065"  2 1 7 <> <> <> 0.002 11.794 -0.008 -18.257 0 0 0 0 0 -6.469 2.5 0.3 0.25 0.996 0.3 0 -5.5309634 0.8784793 -2.7354753 1066 0 <> 1061 <> 1065 1 1066 1066 0 0 66 1 <> <> <> <>
  1067 41 7.028880 -47.300961 0.439040 262 " " K "A" 21 0.06000 0.06000 "LYS " " HA " "    " 1 0 FFFFFF  "H1066"  2 1 7 <> <> <> 0.053 3.69 -0.024 -4.494 0 0 0 0 0 -0.775 4.626 0.06 1.25 1.425 0.06 0 -7.4731984 -1.0124391 -6.2608213 1067 0 <> 1062 <> 1066 1 1067 1067 0 0 66 1 <> <> <> <>
  1068 41 6.326458 -48.961872 2.302925 262 " " K "A" 21 0.06000 0.06000 "LYS " " HB3" "    " 1 0 FFFFFF  "H1067"  2 1 7 <> <> <> 0.227 4.176 0.13 -4.132 0 0 0 0 0 0.401 2.737 0.06 1.25 1.425 0.06 12.708 -8.4309969 7.9338617 -11.085104 1068 0 <> 1063 <> 1067 1 1068 1068 0 0 66 1 <> <> <> <>
  1069 41 6.521909 -50.254059 1.405152 262 " " K "A" 21 0.06000 0.06000 "LYS " " HB2" "    " 1 0 FFFFFF  "H1068"  2 1 7 <> <> <> 0.164 4.217 -0.164 -4.193 0 0 0 0 0 0.025 2.63 0.06 1.25 1.425 0.06 15.532 18.734062 0.64461887 35.08057 1069 0 <> 1064 <> 1068 1 1069 1069 0 0 66 1 <> <> <> <>
  1070 41 4.846522 -49.664879 -0.188989 262 " " K "A" 21 0.06000 0.06000 "LYS " " HG3" "    " 1 0 FFFFFF  "H1069"  2 1 7 <> <> <> 0.126 4.708 1.122 -4.641 0 0 0 0 0 1.315 3.579 0.06 1.25 1.425 0.06 0.971 -4.3347511 13.390424 -7.6793289 1070 0 <> 1065 <> 1069 1 1070 1070 0 0 66 1 <> <> <> <>
  1071 41 4.883155 -47.994114 0.286974 262 " " K "A" 21 0.06000 0.06000 "LYS " " HG2" "    " 1 0 FFFFFF  "H1070"  2 1 7 <> <> <> 0.132 4.278 1.794 -4.577 0 0 0 0 0 1.626 4.534 0.06 1.25 1.425 0.06 0 -6.5235958 -4.8442264 10.551678 1071 0 <> 1066 <> 1070 1 1071 1071 0 0 66 1 <> <> <> <>
  1072 41 3.967454 -48.710117 2.664027 262 " " K "A" 21 0.06000 0.06000 "LYS " " HD3" "    " 1 0 FFFFFF  "H1071"  2 1 7 <> <> <> 0.09 4.136 -0.126 -4.226 0 0 0 0 0 -0.126 2.499 0.06 1.25 1.425 0.06 12.796 -8.5401869 14.494431 -2.201412 1072 0 <> 1067 <> 1071 1 1072 1072 0 0 66 1 <> <> <> <>
  1073 41 3.859084 -50.251629 2.049867 262 " " K "A" 21 0.06000 0.06000 "LYS " " HD2" "    " 1 0 FFFFFF  "H1072"  2 1 7 <> <> <> 0.104 4.313 -0.027 -4.297 0 0 0 0 0 0.093 2.399 0.06 1.25 1.425 0.06 18.797 -21.603634 -3.1251516 5.4593849 1073 0 <> 1068 <> 1072 1 1073 1073 0 0 66 1 <> <> <> <>
  1074 41 2.216457 -49.629585 0.375503 262 " " K "A" 21 0.06000 0.06000 "LYS " " HE2" "    " 1 0 FFFFFF  "H1073"  2 1 7 <> <> <> 0.077 4.089 -0.199 -4.939 0 0 0 0 0 -0.972 2.738 0.06 1.25 1.425 0.06 6.089 -6.1660662 15.96562 -6.3181024 1074 0 <> 1069 <> 1073 1 1074 1074 0 0 66 1 <> <> <> <>
  1075 41 2.476985 -47.942986 0.637420 262 " " K "A" 21 0.06000 0.06000 "LYS " " HE3" "    " 1 0 FFFFFF  "H1074"  2 1 7 <> <> <> 0.066 3.974 -0.067 -4.912 0 0 0 0 0 -0.939 2.228 0.06 1.25 1.425 0.06 26.209 9.8377113 -6.8761621 -22.019947 1075 0 <> 1070 <> 1074 1 1075 1075 0 0 66 1 <> <> <> <>
  1076 44 1.310996 -48.064037 2.782360 262 " " K "A" 21 0.33000 0.33000 "LYS " " HZ1" "    " 1 0 FFFFFF  "H1075"  2 1 7 <> <> <> 0 -3.819 -0.003 0.843 0 0 0 0 0 -2.979 2.423 0.33 0.25 0.996 0.33 0 -37.504642 -10.322872 10.271601 1076 0 <> 1071 <> 1075 1 1076 1076 0 0 66 1 <> <> <> <>
  1077 44 0.557958 -48.890015 1.713740 262 " " K "A" 21 0.33000 0.33000 "LYS " " HZ2" "    " 1 0 FFFFFF  "H1076"  2 1 7 <> <> <> 0 -2.712 -0.015 1.601 0 0 0 0 0 -1.126 3.94 0.33 0.25 0.996 0.33 0 -5.5521369 -6.2663307 14.881102 1077 0 <> 1072 <> 1076 1 1077 1077 0 0 66 1 <> <> <> <>
  1078 44 1.401511 -49.720142 2.803244 262 " " K "A" 21 0.33000 0.33000 "LYS " " HZ3" "    " 1 0 FFFFFF  "H1077"  2 1 7 <> <> <> 0 -4.356 -0.004 1.322 0 0 0 0 0 -3.038 2.449 0.33 0.25 0.996 0.33 0 16.031143 19.455132 19.862247 1078 0 <> 1073 <> 1077 1 1078 1078 0 0 66 1 <> <> <> <>
  1079 3 11.291483 -43.871201 -0.736074 263 " " L "A" 2 -0.18000 -0.18000 "LEU " " CD1" "    " 6 0 A0A0A0  "C538"  0 1 7 <> 22.28 1 0.123 -13.577 -1.156 14.296 0 -3.035 0 0 0 -3.349 6.186 -0.18 1.75 1.975 -0.18 0 7.7180138 8.6687746 2.5456505 1079 0 538 1074 <> 1078 1 1079 1079 3 0 67 1 <> <> <> <>
  1080 3 12.295138 -46.060394 -1.345120 263 " " L "A" 2 -0.18000 -0.18000 "LEU " " CD2" "    " 6 0 A0A0A0  "C539"  0 1 7 <> 21.61 1 0.383 -12.836 -0.712 13.168 0 -1.783 0 0 0 -1.78 5.261 -0.18 1.75 1.975 -0.18 0 5.596756 0.74089164 0.28946024 1080 0 539 1075 <> 1079 1 1080 1080 3 0 67 1 <> <> <> <>
  1081 25 9.480416 -47.264980 1.048719 263 " " L "A" 38 -0.50000 -0.50000 "LEU " " N  " "    " 7 0 2F2FFF  "N532"  0 1 7 <> 20.17 1 1 -31.484 -0.159 32.98 0 0 -0.125 0 0 2.212 6.554 -0.5 1.625 1.92 -0.5 0 1.2628798 -10.738598 1.341617 1081 0 532 1076 <> 1080 1 1081 1081 1 0 67 1 <> <> <> <>
  1082 3 10.968844 -47.185562 1.322697 263 " " L "A" 2 0.14000 0.14000 "LEU " " CA " "    " 6 0 A0A0A0  "C533"  0 1 -1106 FF3C00  19.67 1 1.205 9.814 -0.269 -6.461 0 -1.509 0 0 0 2.78 6.917 0.14 1.75 1.975 0.14 0 -2.0557249 3.1261644 2.0736537 1082 0 533 1077 <> 1081 1 1082 1082 1 0 67 1 <> <> <> <>
  1083 2 11.263592 -47.238514 2.825663 263 " " L "A" 2 0.50000 0.50000 "LEU " " C  " "    " 6 0 A0A0A0  "C534"  0 1 7 <> 18.77 1 0.22 31.805 -0.319 -39.644 0 0 0 0 0 -7.939 6.631 0.5 1.875 2.112 0.5 0 7.904387 2.1790564 -2.850235 1083 0 534 1078 <> 1082 1 1083 1083 0 0 67 1 <> <> <> <>
  1084 15 10.447714 -46.808563 3.680576 263 " " L "A" 75 -0.50000 -0.50000 "LEU " " O  " "    " 8 0 FF5757  "O535"  0 1 7 <> 17.48 1 0.065 -53.236 0.783 39.871 0 0 -0.138 0 0 -12.656 5.494 -0.5 1.48 1.678 -0.5 1.563 6.7063589 -7.840971 2.56828 1084 0 535 1079 <> 1083 1 1084 1084 0 0 67 1 <> <> <> <>
  1085 3 11.298184 -45.684170 0.973072 263 " " L "A" 2 -0.12000 -0.12000 "LEU " " CB " "    " 6 0 A0A0A0  "C536"  0 1 7 <> 21.04 1 1.82 -8.773 -0.863 9.373 0 -2.287 0 0 0 -0.729 7.306 -0.12 1.75 1.975 -0.12 0 5.5604668 10.258831 -3.6964722 1085 0 536 1080 <> 1084 1 1085 1085 2 0 67 1 <> <> <> <>
  1086 3 11.231971 -45.378262 -0.504458 263 " " L "A" 2 -0.06000 -0.06000 "LEU " " CG " "    " 6 0 A0A0A0  "C537"  0 1 7 <> 22.47 1 0.687 -3.736 -1.008 3.504 0 -2.4 0 0 0 -2.953 6.83 -0.06 1.75 1.975 -0.06 0 5.323123 -1.1581849 -2.2462859 1086 0 537 1081 <> 1085 1 1086 1086 1 0 67 1 <> <> <> <>
  1087 43 9.151983 -46.447144 0.555388 263 " " L "A" 21 0.30000 0.30000 "LEU " " H  " "    " 1 0 FFFFFF  "H1086"  0 1 7 <> <> <> 0.034 7.08 -0.021 -21.119 0 0 0 0 0 -14.025 6.129 0.3 0.25 0.996 0.3 0 -12.636706 -22.193975 -8.395299 1087 0 <> 1082 <> 1086 1 1087 1087 0 0 67 1 <> <> <> <>
  1088 41 11.535372 -47.909729 0.737264 263 " " L "A" 21 0.06000 0.06000 "LEU " " HA " "    " 1 0 FFFFFF  "H1087"  0 1 7 <> <> <> 0.03 3.238 1.268 -4.238 0 0 0 0 0 0.297 5.585 0.06 1.25 1.425 0.06 0 0.87383491 5.0538626 2.5240629 1088 0 <> 1083 <> 1087 1 1088 1088 0 0 67 1 <> <> <> <>
  1089 41 12.340628 -45.548790 1.261301 263 " " L "A" 21 0.06000 0.06000 "LEU " " HB2" "    " 1 0 FFFFFF  "H1088"  0 1 7 <> <> <> 0.091 4.288 -0.063 -4.369 0 0 0 0 0 -0.052 6.014 0.06 1.25 1.425 0.06 0 7.7002287 -23.048824 4.2089872 1089 0 <> 1084 <> 1088 1 1089 1089 0 0 67 1 <> <> <> <>
  1090 41 10.767280 -45.029457 1.664150 263 " " L "A" 21 0.06000 0.06000 "LEU " " HB3" "    " 1 0 FFFFFF  "H1089"  0 1 7 <> <> <> 0.084 4.243 3.265 -4.633 0 0 0 0 0 2.959 6.395 0.06 1.25 1.425 0.06 0 9.4646091 29.535492 -18.959543 1090 0 <> 1085 <> 1089 1 1090 1090 0 0 67 1 <> <> <> <>
  1091 41 10.273049 -45.597790 -0.973895 263 " " L "A" 21 0.06000 0.06000 "LEU " " HG " "    " 1 0 FFFFFF  "H1090"  0 1 7 <> <> <> 0.065 4.834 -0.449 -4.796 0 0 0 0 0 -0.345 5.698 0.06 1.25 1.425 0.06 0 9.390481 -5.6410184 -8.4584084 1091 0 <> 1086 <> 1090 1 1091 1091 0 0 67 1 <> <> <> <>
  1092 41 11.254533 -43.512344 -1.764643 263 " " L "A" 21 0.06000 0.06000 "LEU " "HD11" "    " 1 0 FFFFFF  "H1091"  0 1 7 <> <> <> 0.024 4.61 -0.106 -4.521 0 0 0 0 0 0.007 5.272 0.06 1.25 1.425 0.06 0 -5.3587103 -2.9855001 -1.0506418 1092 0 <> 1087 <> 1091 1 1092 1092 0 0 67 1 <> <> <> <>
  1093 41 10.408472 -43.441444 -0.263111 263 " " L "A" 21 0.06000 0.06000 "LEU " "HD12" "    " 1 0 FFFFFF  "H1092"  0 1 7 <> <> <> 0.024 4.815 -0.475 -4.638 0 0 0 0 0 -0.275 4.819 0.06 1.25 1.425 0.06 0 5.642612 -12.308819 17.732231 1093 0 <> 1088 <> 1092 1 1093 1093 0 0 67 1 <> <> <> <>
  1094 41 12.199869 -43.437309 -0.318131 263 " " L "A" 21 0.06000 0.06000 "LEU " "HD13" "    " 1 0 FFFFFF  "H1093"  0 1 7 <> <> <> 0.024 4.735 -0.375 -4.428 0 0 0 0 0 -0.044 5.006 0.06 1.25 1.425 0.06 0 11.171936 19.534269 -16.241463 1094 0 <> 1089 <> 1093 1 1094 1094 0 0 67 1 <> <> <> <>
  1095 41 12.338544 -45.608337 -2.336007 263 " " L "A" 21 0.06000 0.06000 "LEU " "HD21" "    " 1 0 FFFFFF  "H1094"  0 1 7 <> <> <> 0.024 4.489 -0.376 -4.145 0 0 0 0 0 -0.009 3.743 0.06 1.25 1.425 0.06 0 -7.9506178 0.11428928 -0.5898875 1095 0 <> 1090 <> 1094 1 1095 1095 0 0 67 1 <> <> <> <>
  1096 41 13.322308 -45.948139 -0.998108 263 " " L "A" 21 0.06000 0.06000 "LEU " "HD22" "    " 1 0 FFFFFF  "H1095"  0 1 7 <> <> <> 0.024 4.498 -0.342 -4.065 0 0 0 0 0 0.116 4.24 0.06 1.25 1.425 0.06 0 -1.2612801 17.801079 15.070612 1096 0 <> 1091 <> 1095 1 1096 1096 0 0 67 1 <> <> <> <>
  1097 41 12.051904 -47.092072 -1.599251 263 " " L "A" 21 0.06000 0.06000 "LEU " "HD23" "    " 1 0 FFFFFF  "H1096"  0 1 7 <> <> <> 0.024 4.351 0.175 -4.11 0 0 0 0 0 0.441 4.441 0.06 1.25 1.425 0.06 0 -6.7563176 4.1657758 -1.7908812 1097 0 <> 1092 <> 1096 1 1097 1097 0 0 67 1 <> <> <> <>
  1098 25 12.373986 -47.937519 3.216188 264 " " V "A" 38 -0.50000 -0.50000 "VAL " " N  " "    " 7 0 2F2FFF  "N540"  0 1 7 <> 18.34 1 1.228 -37.025 -0.575 30.722 0 0 -0.267 0 0 -5.918 6.491 -0.5 1.625 1.92 -0.5 0 2.1788042 0.11391301 -5.5719204 1098 0 540 1093 <> 1097 1 1098 1098 1 0 68 1 <> <> <> <>
  1099 3 12.801797 -48.244087 4.561554 264 " " V "A" 2 0.14000 0.14000 "VAL " " CA " "    " 6 0 A0A0A0  "C541"  0 1 -1106 FF3C00  18.72 1 1.106 10.612 -0.375 -6.438 0 -1.544 0 0 0 3.361 6.007 0.14 1.75 1.975 0.14 0 -6.7124076 0.6240254 -6.4807158 1099 0 541 1094 <> 1098 1 1099 1099 1 0 68 1 <> <> <> <>
  1100 2 14.082783 -47.417976 4.984349 264 " " V "A" 2 0.50000 0.50000 "VAL " " C  " "    " 6 0 A0A0A0  "C542"  0 1 7 <> 17.56 1 -0.894 35.048 1.658 -36.773 0 0 0 0 0 -0.961 6.36 0.5 1.875 2.112 0.5 0 -2.5276644 -3.7392576 6.5531917 1100 0 542 1095 <> 1099 1 1100 1100 0 0 68 1 <> <> <> <>
  1101 15 15.050182 -47.475639 4.176746 264 " " V "A" 75 -0.50000 -0.50000 "VAL " " O  " "    " 8 0 FF5757  "O543"  0 1 7 <> 16.18 1 0.008 -51.108 -0.507 34.463 0 0 -0.32 0 0 -17.465 5.938 -0.5 1.48 1.678 -0.5 0 -1.27844 3.7121723 0.28485572 1101 0 543 1096 <> 1100 1 1101 1101 0 0 68 1 <> <> <> <>
  1102 3 13.007797 -49.848488 4.498087 264 " " V "A" 2 -0.06000 -0.06000 "VAL " " CB " "    " 6 0 A0A0A0  "C544"  0 1 7 <> 19.56 1 2.111 -3.308 -0.722 4.119 0 -1.294 0 0 0 0.906 4.691 -0.06 1.75 1.975 -0.06 0 -2.387707 4.6463885 0.12792468 1102 0 544 1097 <> 1101 1 1102 1102 1 0 68 1 <> <> <> <>
  1103 3 13.886048 -50.395813 5.607968 264 " " V "A" 2 -0.18000 -0.18000 "VAL " " CG1" "    " 6 0 A0A0A0  "C545"  0 1 7 <> 21.6 1 -0.004 -9.806 0.408 10.989 0 -0.924 0 0 0 0.664 3.735 -0.18 1.75 1.975 -0.18 4.614 6.239192 -1.1470118 0.65814453 1103 0 545 1098 <> 1102 1 1103 1103 3 0 68 1 <> <> <> <>
  1104 3 11.669114 -50.500671 4.503671 264 " " V "A" 2 -0.18000 -0.18000 "VAL " " CG2" "    " 6 0 A0A0A0  "C546"  0 1 7 <> 20.61 1 0.297 -11.06 -0.295 11.572 0 -0.583 0 0 0 -0.069 3.574 -0.18 1.75 1.975 -0.18 2.618 -3.9001284 0.336086 6.3513846 1104 0 546 1099 <> 1103 1 1104 1104 3 0 68 1 <> <> <> <>
  1105 43 12.761471 -48.446861 2.434827 264 " " V "A" 21 0.30000 0.30000 "VAL " " H  " "    " 1 0 FFFFFF  "H1104"  0 1 7 <> <> <> 0.05 8.573 -0.017 -18.727 0 0 0 0 0 -10.121 6.026 0.3 0.25 0.996 0.3 0 13.399895 12.984355 -8.3970747 1105 0 <> 1100 <> 1104 1 1105 1105 0 0 68 1 <> <> <> <>
  1106 41 11.998314 -48.098320 5.283542 264 " " V "A" 21 0.06000 0.06000 "VAL " " HA " "    " 1 0 FFFFFF  "H1105"  0 1 7 <> <> <> 0.053 4.429 1.382 -4.469 0 0 0 0 0 1.395 4.952 0.06 1.25 1.425 0.06 2.647 -9.1096296 -19.10088 -5.1661029 1106 0 <> 1101 <> 1105 1 1106 1106 0 0 68 1 <> <> <> <>
  1107 41 13.499932 -50.174416 3.581754 264 " " V "A" 21 0.06000 0.06000 "VAL " " HB " "    " 1 0 FFFFFF  "H1106"  0 1 7 <> <> <> 0.063 3.469 -0.278 -3.68 0 0 0 0 0 -0.426 3.831 0.06 1.25 1.425 0.06 0.265 -4.2722788 16.77976 -5.1999345 1107 0 <> 1102 <> 1106 1 1107 1107 0 0 68 1 <> <> <> <>
  1108 41 13.645463 -49.926735 6.562002 264 " " V "A" 21 0.06000 0.06000 "VAL " "HG11" "    " 1 0 FFFFFF  "H1107"  0 1 7 <> <> <> 0.024 3.516 -0.126 -3.294 0 0 0 0 0 0.12 2.541 0.06 1.25 1.425 0.06 13.59 0.094891973 -19.085035 7.928443 1108 0 <> 1103 <> 1107 1 1108 1108 0 0 68 1 <> <> <> <>
  1109 41 13.865153 -51.480431 5.501810 264 " " V "A" 21 0.06000 0.06000 "VAL " "HG12" "    " 1 0 FFFFFF  "H1108"  0 1 7 <> <> <> 0.024 3.444 0.729 -3.433 0 0 0 0 0 0.764 3.683 0.06 1.25 1.425 0.06 0.088 -5.6181602 -0.65627545 -2.0216908 1109 0 <> 1104 <> 1108 1 1109 1109 0 0 68 1 <> <> <> <>
  1110 41 14.950879 -50.183426 5.512455 264 " " V "A" 21 0.06000 0.06000 "VAL " "HG13" "    " 1 0 FFFFFF  "H1109"  0 1 7 <> <> <> 0.024 4.463 -0.209 -3.959 0 0 0 0 0 0.319 2.882 0.06 1.25 1.425 0.06 15.973 8.4103251 -15.821917 -7.768939 1110 0 <> 1105 <> 1109 1 1110 1110 0 0 68 1 <> <> <> <>
  1111 41 11.314493 -50.577385 5.531511 264 " " V "A" 21 0.06000 0.06000 "VAL " "HG21" "    " 1 0 FFFFFF  "H1110"  0 1 7 <> <> <> 0.025 3.746 -0.118 -3.547 0 0 0 0 0 0.104 2.37 0.06 1.25 1.425 0.06 22.768 11.730269 0.18404672 11.732728 1111 0 <> 1106 <> 1110 1 1111 1111 0 0 68 1 <> <> <> <>
  1112 41 10.999450 -50.047005 3.773029 264 " " V "A" 21 0.06000 0.06000 "VAL " "HG22" "    " 1 0 FFFFFF  "H1111"  0 1 7 <> <> <> 0.025 4.422 -0.234 -4.118 0 0 0 0 0 0.094 3.029 0.06 1.25 1.425 0.06 2.383 10.915127 -3.7164505 -9.7437305 1112 0 <> 1107 <> 1111 1 1112 1112 0 0 68 1 <> <> <> <>
  1113 41 11.702234 -51.558399 4.242493 264 " " V "A" 21 0.06000 0.06000 "VAL " "HG23" "    " 1 0 FFFFFF  "H1112"  0 1 7 <> <> <> 0.025 3.649 -0.161 -3.749 0 0 0 0 0 -0.236 3.137 0.06 1.25 1.425 0.06 2.647 8.492877 4.8553362 -10.379288 1113 0 <> 1108 <> 1112 1 1113 1113 0 0 68 1 <> <> <> <>
  1114 3 14.703203 -45.277985 7.925607 265 " " E "A" 2 -0.12000 -0.12000 "GLU " " CB " "    " 6 0 A0A0A0  "C551"  0 1 7 <> 22 1 0.486 -7.778 -0.487 8.89 0 -1.099 0 0 0 0.012 4.348 -0.12 1.75 1.975 -0.12 0.623 -0.16201322 0.39368993 1.6411561 1114 0 551 1109 <> 1113 1 1114 1114 2 0 69 1 <> <> <> <>
  1115 3 15.716251 -44.250862 8.505622 265 " " E "A" 2 -0.22000 -0.22000 "GLU " " CG " "    " 6 0 A0A0A0  "C552"  0 1 7 <> 31.6 1 0.16 -17.467 -0.305 17.284 0 -0.939 0 0 0 -1.268 4.095 -0.22 1.75 1.975 -0.22 0.748 -1.6334985 1.2483604 4.6720514 1115 0 552 1110 <> 1114 1 1115 1115 2 0 69 1 <> <> <> <>
  1116 2 15.125414 -43.317230 9.614401 265 " " E "A" 2 0.70000 0.70000 "GLU " " CD " "    " 6 0 A0A0A0  "C553"  0 1 7 <> 47.68 1 -0.357 -13.586 2.4 16.079 0 0 0 0 0 4.537 3.661 0.7 1.875 2.112 0.7 9.839 -3.738631 -4.8381419 -6.8602862 1116 0 553 1111 <> 1115 1 1116 1116 0 0 69 1 <> <> <> <>
  1117 15 13.994647 -43.517582 10.159738 265 " " E "A" 75 -0.80000 -0.80000 "GLU " " OE1" "    " 8 0 FF5757  "O554"  0 1 7 <> 51.5 1 0.212 14.976 -0.278 -28.552 0 0 -0.032 0 0 -13.676 2.659 -0.8 1.48 1.678 -0.8 27.621 2.5899525 5.2889934 0.53171349 1117 0 554 1112 <> 1116 1 1117 1117 0 0 69 1 <> <> <> <>
  1118 18 15.891736 -42.297669 9.876408 265 " " E "A" 75 -0.80000 -0.80000 "GLU " " OE2" "    " 8 -1 FF5757  "O555"  0 1 7 <> 51.44 1 0.191 13.62 0.758 -26.678 0 0 -0.141 0 0 -12.251 3.041 -0.8 1.48 1.678 -0.8 17.302 -2.181447 1.5694661 4.1250467 1118 0 555 1113 <> 1117 1 1118 1118 0 0 69 1 <> <> <> <>
  1119 25 14.037415 -46.779324 6.171480 265 " " E "A" 38 -0.50000 -0.50000 "GLU " " N  " "    " 7 0 2F2FFF  "N547"  0 1 7 <> 18.36 1 0.654 -38.123 -0.441 30.716 0 0 -0.126 0 0 -7.32 5.75 -0.5 1.625 1.92 -0.5 1.265 5.8635249 2.6582062 -5.8153305 1119 0 547 1114 <> 1118 1 1119 1119 1 0 69 1 <> <> <> <>
  1120 3 15.174247 -45.992092 6.681190 265 " " E "A" 2 0.14000 0.14000 "GLU " " CA " "    " 6 0 A0A0A0  "C548"  0 1 -1106 FF3C00  21.79 1 0.361 9.018 -0.499 -5.618 0 -1.511 0 0 0 1.752 5.781 0.14 1.75 1.975 0.14 0 -2.1298094 -2.2044902 0.068635613 1120 0 548 1115 <> 1119 1 1120 1120 1 0 69 1 <> <> <> <>
  1121 2 16.482284 -46.771641 6.933926 265 " " E "A" 2 0.50000 0.50000 "GLU " " C  " "    " 6 0 A0A0A0  "C549"  0 1 7 <> 21.73 1 0.377 27.078 4.294 -35.006 0 0 0 0 0 -3.258 5.099 0.5 1.875 2.112 0.5 0 3.1832716 5.1542816 9.362483 1121 0 549 1116 <> 1120 1 1121 1121 0 0 69 1 <> <> <> <>
  1122 15 16.417524 -47.960072 7.280818 265 " " E "A" 75 -0.50000 -0.50000 "GLU " " O  " "    " 8 0 FF5757  "O550"  0 1 7 <> 20.53 1 0.003 -41.465 -0.082 30.028 0 0 -0.051 0 0 -11.567 3.545 -0.5 1.48 1.678 -0.5 8.755 -5.2998772 -6.7194052 2.1782312 1122 0 550 1117 <> 1121 1 1122 1122 0 0 69 1 <> <> <> <>
  1123 43 13.151679 -46.869320 6.648425 265 " " E "A" 21 0.30000 0.30000 "GLU " " H  " "    " 1 0 FFFFFF  "H1122"  0 1 7 <> <> <> 0.004 15.868 -0.014 -20.549 0 0 0 0 0 -4.692 4.573 0.3 0.25 0.996 0.3 0 9.1740599 1.9603571 0.20098521 1123 0 <> 1118 <> 1122 1 1123 1123 0 0 69 1 <> <> <> <>
  1124 41 15.376743 -45.318585 5.848434 265 " " E "A" 21 0.06000 0.06000 "GLU " " HA " "    " 1 0 FFFFFF  "H1123"  0 1 7 <> <> <> 0.03 3.789 -0.13 -4.454 0 0 0 0 0 -0.765 5.94 0.06 1.25 1.425 0.06 0 -6.2179289 8.7722712 7.9522114 1124 0 <> 1119 <> 1123 1 1124 1124 0 0 69 1 <> <> <> <>
  1125 41 14.639610 -46.109047 8.628023 265 " " E "A" 21 0.06000 0.06000 "GLU " " HB3" "    " 1 0 FFFFFF  "H1124"  0 1 7 <> <> <> 0.073 3.369 0.121 -4.092 0 0 0 0 0 -0.529 2.859 0.06 1.25 1.425 0.06 13.502 7.4757028 -0.60682601 1.1488577 1125 0 <> 1120 <> 1124 1 1125 1125 0 0 69 1 <> <> <> <>
  1126 41 13.696761 -44.895805 7.754975 265 " " E "A" 21 0.06000 0.06000 "GLU " " HB2" "    " 1 0 FFFFFF  "H1125"  0 1 7 <> <> <> 0.099 4.067 -0.072 -4.581 0 0 0 0 0 -0.487 3.522 0.06 1.25 1.425 0.06 5.383 0.060832858 5.6100101 12.010118 1126 0 <> 1121 <> 1125 1 1126 1126 0 0 69 1 <> <> <> <>
  1127 41 15.927924 -43.556316 7.692666 265 " " E "A" 21 0.06000 0.06000 "GLU " " HG3" "    " 1 0 FFFFFF  "H1126"  0 1 7 <> <> <> 0.061 4.666 -0.212 -4.303 0 0 0 0 0 0.212 2.624 0.06 1.25 1.425 0.06 20.65 -28.084381 -4.9530058 -7.5132222 1127 0 <> 1122 <> 1126 1 1127 1127 0 0 69 1 <> <> <> <>
  1128 41 16.684777 -44.639031 8.820874 265 " " E "A" 21 0.06000 0.06000 "GLU " " HG2" "    " 1 0 FFFFFF  "H1127"  0 1 7 <> <> <> 0.043 4.395 -0.234 -4.357 0 0 0 0 0 -0.154 3.949 0.06 1.25 1.425 0.06 0 -9.317399 -19.613087 2.5920899 1128 0 <> 1123 <> 1127 1 1128 1128 0 0 69 1 <> <> <> <>
  1129 25 17.591605 -46.145805 6.642215 266 " " G "A" 38 -0.50000 -0.50000 "GLY " " N  " "    " 7 0 2F2FFF  "N556"  0 1 7 <> 22.37 1 0.104 -25.646 1.309 24.56 0 0 -0.124 0 0 0.203 4.823 -0.5 1.625 1.92 -0.5 0 4.6866007 1.5552088 0.36697656 1129 0 556 1124 <> 1128 1 1129 1129 1 0 70 1 <> <> <> <>
  1130 3 18.950563 -46.739330 6.752385 266 " " G "A" 2 0.08000 0.08000 "GLY " " CA " "    " 6 0 A0A0A0  "C557"  0 1 -1106 FF3C00  24.21 1 -0.307 3.54 -0.319 0.765 0 -1.045 0 0 0 2.634 3.682 0.08 1.75 1.975 0.08 0.499 3.0260847 4.1989655 -2.162595 1130 0 557 1125 <> 1129 1 1130 1130 2 0 70 1 <> <> <> <>
  1131 2 19.412810 -47.380924 5.468072 266 " " G "A" 2 0.50000 0.50000 "GLY " " C  " "    " 6 0 A0A0A0  "C558"  0 1 7 <> 25.63 1 -0.055 18.185 0.132 -28.87 0 0 0 0 0 -10.608 3.83 0.5 1.875 2.112 0.5 1.078 1.0346889 8.2538319 -0.35524526 1131 0 558 1126 <> 1130 1 1131 1131 0 0 70 1 <> <> <> <>
  1132 15 20.576846 -47.467529 5.250794 266 " " G "A" 75 -0.50000 -0.50000 "GLY " " O  " "    " 8 0 FF5757  "O559"  0 1 7 <> 28.84 1 0.008 -34.253 0.505 24.353 0 0 0 0 0 -9.387 2.633 -0.5 1.48 1.678 -0.5 29.289 7.2008977 3.6550231 4.1668801 1132 0 559 1127 <> 1131 1 1132 1132 0 0 70 1 <> <> <> <>
  1133 43 17.604299 -45.246529 6.182608 266 " " G "A" 21 0.30000 0.30000 "GLY " " H  " "    " 1 0 FFFFFF  "H1132"  0 1 7 <> <> <> 0.003 5.202 -0.022 -17.324 0 0 0 0 0 -12.141 4.16 0.3 0.25 0.996 0.3 0 2.5784299 -5.301702 -13.107615 1133 0 <> 1128 <> 1132 1 1133 1133 0 0 70 1 <> <> <> <>
  1134 41 19.033750 -47.492405 7.536004 266 " " G "A" 21 0.06000 0.06000 "GLY " " HA2" "    " 1 0 FFFFFF  "H1133"  0 1 7 <> <> <> 0.025 2.007 0.096 -2.917 0 0 0 0 0 -0.789 2.631 0.06 1.25 1.425 0.06 13.149 -8.2344742 10.628037 5.2112722 1134 0 <> 1129 <> 1133 1 1134 1134 0 0 70 1 <> <> <> <>
  1135 41 19.582565 -45.917000 7.087702 266 " " G "A" 21 0.06000 0.06000 "GLY " " HA3" "    " 1 0 FFFFFF  "H1134"  0 1 7 <> <> <> 0.025 2.581 -0.233 -3.231 0 0 0 0 0 -0.858 2.524 0.06 1.25 1.425 0.06 12.443 6.0500917 -2.5659082 8.7279673 1135 0 <> 1130 <> 1134 1 1135 1135 0 0 70 1 <> <> <> <>
  1136 3 18.080117 -50.280060 3.655069 267 " " E "A" 2 -0.12000 -0.12000 "GLU " " CB " "    " 6 0 A0A0A0  "C564"  0 1 7 <> 24.61 1 2.907 -4.724 0.083 5.889 0 -1.366 0 0 0 2.79 4.21 -0.12 1.75 1.975 -0.12 0 3.628062 0.91637444 2.9586182 1136 0 564 1131 <> 1135 1 1136 1136 2 0 71 1 <> <> <> <>
  1137 3 18.221297 -51.025135 5.014825 267 " " E "A" 2 -0.22000 -0.22000 "GLU " " CG " "    " 6 0 A0A0A0  "C565"  0 1 7 <> 32.3 1 1.092 -11.87 -0.173 10.772 0 -0.976 0 0 0 -1.155 3.697 -0.22 1.75 1.975 -0.22 0.499 7.1942286 9.2219143 -3.7104001 1137 0 565 1132 <> 1136 1 1137 1137 2 0 71 1 <> <> <> <>
  1138 2 19.656613 -51.522835 5.293971 267 " " E "A" 2 0.70000 0.70000 "GLU " " CD " "    " 6 0 A0A0A0  "C566"  0 1 7 <> 40.13 1 -0.346 -17.314 -0.074 19.551 0 0 0 0 0 1.817 2.975 0.7 1.875 2.112 0.7 16.848 -6.1869564 -6.838181 2.5101137 1138 0 566 1133 <> 1137 1 1138 1138 0 0 71 1 <> <> <> <>
  1139 15 20.222253 -52.233032 4.388752 267 " " E "A" 75 -0.80000 -0.80000 "GLU " " OE1" "    " 8 0 FF5757  "O567"  0 1 7 <> 40.56 1 0.087 17.165 1.652 -31.562 0 0 0 0 0 -12.658 2.419 -0.8 1.48 1.678 -0.8 32.416 -2.5389423 0.86075485 -0.45640028 1139 0 567 1134 <> 1138 1 1139 1139 0 0 71 1 <> <> <> <>
  1140 18 20.245879 -51.151878 6.321192 267 " " E "A" 75 -0.80000 -0.80000 "GLU " " OE2" "    " 8 -1 FF5757  "O568"  0 1 7 <> 46.16 1 0.077 17.426 -0.265 -32.11 0 0 0 0 0 -14.871 2.286 -0.8 1.48 1.678 -0.8 42.005 -0.88499194 4.9557381 -7.1992135 1140 0 568 1135 <> 1139 1 1140 1140 0 0 71 1 <> <> <> <>
  1141 25 18.522475 -48.056965 4.708383 267 " " E "A" 38 -0.50000 -0.50000 "GLU " " N  " "    " 7 0 2F2FFF  "N560"  0 1 7 <> 25.26 1 2.037 -27.944 2.043 20.927 0 0 -0.154 0 0 -3.09 4.85 -0.5 1.625 1.92 -0.5 0 -7.833148 -0.4072544 -3.8884628 1141 0 560 1136 <> 1140 1 1141 1141 1 0 71 1 <> <> <> <>
  1142 3 18.839112 -48.964607 3.515366 267 " " E "A" 2 0.14000 0.14000 "GLU " " CA " "    " 6 0 A0A0A0  "C561"  0 1 -1106 FF3C00  23.8 1 2.183 6.062 -0.096 -2.009 0 -0.992 0 0 0 5.147 4.531 0.14 1.75 1.975 0.14 0 4.3566914 3.2205203 -3.8652754 1142 0 561 1137 <> 1141 1 1142 1142 1 0 71 1 <> <> <> <>
  1143 2 18.372136 -48.356934 2.214882 267 " " E "A" 2 0.50000 0.50000 "GLU " " C  " "    " 6 0 A0A0A0  "C562"  0 1 7 <> 21.87 1 0.255 24.03 -0.246 -30.363 0 0 0 0 0 -6.325 4.955 0.5 1.875 2.112 0.5 0 1.8253664 5.1311026 -6.758697 1143 0 562 1138 <> 1142 1 1143 1143 0 0 71 1 <> <> <> <>
  1144 15 19.102538 -48.402039 1.216645 267 " " E "A" 75 -0.50000 -0.50000 "GLU " " O  " "    " 8 0 FF5757  "O563"  0 1 7 <> 23.48 1 0.021 -37.908 -0.093 28.317 0 0 0 0 0 -9.663 3.701 -0.5 1.48 1.678 -0.5 7.609 1.8765337 0.50881886 1.09948 1144 0 563 1139 <> 1143 1 1144 1144 0 0 71 1 <> <> <> <>
  1145 43 17.575490 -48.051285 5.059511 267 " " E "A" 21 0.30000 0.30000 "GLU " " H  " "    " 1 0 FFFFFF  "H1144"  0 1 7 <> <> <> 0.007 5.092 -0.022 -14.814 0 0 0 0 0 -9.738 5.176 0.3 0.25 0.996 0.3 0 -10.518848 4.9643893 -11.218608 1145 0 <> 1140 <> 1144 1 1145 1145 0 0 71 1 <> <> <> <>
  1146 41 19.913898 -49.135223 3.453504 267 " " E "A" 21 0.06000 0.06000 "GLU " " HA " "    " 1 0 FFFFFF  "H1145"  0 1 7 <> <> <> 0.037 1.974 1.063 -2.699 0 0 0 0 0 0.375 2.979 0.06 1.25 1.425 0.06 6.619 2.6671748 -9.3477249 1.4452357 1146 0 <> 1141 <> 1145 1 1146 1146 0 0 71 1 <> <> <> <>
  1147 41 18.218942 -51.002312 2.850597 267 " " E "A" 21 0.06000 0.06000 "GLU " " HB2" "    " 1 0 FFFFFF  "H1146"  0 1 7 <> <> <> 0.123 1.513 1.735 -2.587 0 0 0 0 0 0.784 2.91 0.06 1.25 1.425 0.06 3.265 0.28608745 1.8132381 1.5766912 1147 0 <> 1142 <> 1146 1 1147 1147 0 0 71 1 <> <> <> <>
  1148 41 17.009681 -50.256889 3.450801 267 " " E "A" 21 0.06000 0.06000 "GLU " " HB3" "    " 1 0 FFFFFF  "H1147"  0 1 7 <> <> <> 0.145 2.391 0.057 -3.069 0 0 0 0 0 -0.476 4.2 0.06 1.25 1.425 0.06 0 2.0806112 -18.590723 8.855279 1148 0 <> 1143 <> 1147 1 1148 1148 0 0 71 1 <> <> <> <>
  1149 41 17.582593 -51.898392 5.147418 267 " " E "A" 21 0.06000 0.06000 "GLU " " HG3" "    " 1 0 FFFFFF  "H1148"  0 1 7 <> <> <> 0.216 2.772 -0.036 -2.527 0 0 0 0 0 0.425 3.115 0.06 1.25 1.425 0.06 0.618 10.815363 6.6531386 -3.1852558 1149 0 <> 1144 <> 1148 1 1149 1149 0 0 71 1 <> <> <> <>
  1150 41 17.984391 -50.303890 5.796990 267 " " E "A" 21 0.06000 0.06000 "GLU " " HG2" "    " 1 0 FFFFFF  "H1149"  0 1 7 <> <> <> 0.202 2.405 0.91 -2.346 0 0 0 0 0 1.171 3.114 0.06 1.25 1.425 0.06 3.177 11.139015 26.03487 -18.019003 1150 0 <> 1145 <> 1149 1 1150 1150 0 0 71 1 <> <> <> <>
  1151 3 16.389121 -47.360241 0.990994 268 " " E "A" 2 0.14000 0.14000 "GLU " " CA " "    " 6 0 A0A0A0  "C570"  0 1 -1106 FF3C00  19.65 1 1.966 7.8 -0.509 -5.196 0 -2.407 0 0 0 1.654 6.621 0.14 1.75 1.975 0.14 0 1.6501473 0.6080721 3.5905344 1151 0 570 1146 <> 1150 1 1151 1151 1 0 72 1 <> <> <> <>
  1152 2 16.109285 -45.882546 0.935977 268 " " E "A" 2 0.50000 0.50000 "GLU " " C  " "    " 6 0 A0A0A0  "C571"  0 1 7 <> 18.24 1 -0.246 29.755 -0.677 -36.786 0 0 0 0 0 -7.954 6.712 0.5 1.875 2.112 0.5 0 -7.4924393 -3.0079112 4.4386859 1152 0 571 1147 <> 1151 1 1152 1152 0 0 72 1 <> <> <> <>
  1153 15 16.118468 -45.341171 -0.167898 268 " " E "A" 75 -0.50000 -0.50000 "GLU " " O  " "    " 8 0 FF5757  "O572"  0 1 7 <> 17.7 1 0.004 -46.247 -0.857 36.042 0 0 -0.114 0 0 -11.172 5.825 -0.5 1.48 1.678 -0.5 0 2.4820802 5.5690012 -4.1124249 1153 0 572 1148 <> 1152 1 1153 1153 0 0 72 1 <> <> <> <>
  1154 3 15.113068 -48.171539 0.791073 268 " " E "A" 2 -0.12000 -0.12000 "GLU " " CB " "    " 6 0 A0A0A0  "C573"  0 1 7 <> 19.65 1 3.134 -6.866 -0.899 8.066 0 -2.891 0 0 0 0.544 6.181 -0.12 1.75 1.975 -0.12 0 2.4756966 -3.4249713 2.9724126 1154 0 573 1149 <> 1153 1 1154 1154 2 0 72 1 <> <> <> <>
  1155 3 15.287639 -49.705200 0.898792 268 " " E "A" 2 -0.22000 -0.22000 "GLU " " CG " "    " 6 0 A0A0A0  "C574"  0 1 7 <> 24.33 1 1.38 -15.008 -0.698 14.556 0 -2.082 0 0 0 -1.852 5.309 -0.22 1.75 1.975 -0.22 0 3.9115536 -0.24788606 0.32685408 1155 0 574 1150 <> 1154 1 1155 1155 2 0 72 1 <> <> <> <>
  1156 2 13.972654 -50.468781 0.731362 268 " " E "A" 2 0.70000 0.70000 "GLU " " CD " "    " 6 0 A0A0A0  "C575"  0 1 7 <> 33.28 1 -0.156 -11.788 -1.056 14.476 0 0 0 0 0 1.476 4.378 0.7 1.875 2.112 0.7 0.27 -8.2235985 6.4281635 -0.74143809 1156 0 575 1151 <> 1155 1 1156 1156 0 0 72 1 <> <> <> <>
  1157 15 14.059446 -51.516445 0.015623 268 " " E "A" 75 -0.80000 -0.80000 "GLU " " OE1" "    " 8 0 FF5757  "O576"  0 1 7 <> 38.82 1 0.151 10.035 -0.573 -22.507 0 0 -0.265 0 0 -13.161 4.225 -0.8 1.48 1.678 -0.8 0.625 -0.10011259 2.7949684 -2.9415786 1157 0 576 1152 <> 1156 1 1157 1157 0 0 72 1 <> <> <> <>
  1158 18 12.883927 -49.961281 1.151070 268 " " E "A" 75 -0.80000 -0.80000 "GLU " " OE2" "    " 8 -1 FF5757  "O577"  0 1 7 <> 38.63 1 0.152 12.877 -0.898 -25.801 0 0 -0.018 0 0 -13.688 2.878 -0.8 1.48 1.678 -0.8 20.846 1.6222004 2.3526013 0.59646153 1158 0 577 1153 <> 1157 1 1158 1158 0 0 72 1 <> <> <> <>
  1159 25 17.172832 -47.736382 2.159879 268 " " E "A" 38 -0.50000 -0.50000 "GLU " " N  " "    " 7 0 2F2FFF  "N569"  0 1 7 <> 20.93 1 2.577 -32.464 0.828 25.611 0 0 -0.123 0 0 -3.57 6.127 -0.5 1.625 1.92 -0.5 0 6.3083377 -1.0688995 1.0321081 1159 0 569 1154 <> 1158 1 1159 1159 1 0 72 1 <> <> <> <>
  1160 43 16.665755 -47.731838 3.033349 268 " " E "A" 21 0.30000 0.30000 "GLU " " H  " "    " 1 0 FFFFFF  "H1159"  0 1 7 <> <> <> 0.013 6.411 -0.024 -16.443 0 0 0 0 0 -10.042 5.752 0.3 0.25 0.996 0.3 0 35.810474 -6.249939 18.185974 1160 0 <> 1155 <> 1159 1 1160 1160 0 0 72 1 <> <> <> <>
  1161 41 16.990461 -47.467648 0.088248 268 " " E "A" 21 0.06000 0.06000 "GLU " " HA " "    " 1 0 FFFFFF  "H1160"  0 1 7 <> <> <> 0.133 2.9 1.221 -3.85 0 0 0 0 0 0.403 5.981 0.06 1.25 1.425 0.06 0 10.526225 4.6900039 9.0174694 1161 0 <> 1156 <> 1160 1 1161 1161 0 0 72 1 <> <> <> <>
  1162 41 14.645939 -48.027439 -0.183155 268 " " E "A" 21 0.06000 0.06000 "GLU " " HB3" "    " 1 0 FFFFFF  "H1161"  0 1 7 <> <> <> 0.169 3.123 -0.141 -3.969 0 0 0 0 0 -0.818 4.571 0.06 1.25 1.425 0.06 0 -3.6308019 -10.838175 4.8038378 1162 0 <> 1157 <> 1161 1 1162 1162 0 0 72 1 <> <> <> <>
  1163 41 14.364095 -47.910992 1.538906 268 " " E "A" 21 0.06000 0.06000 "GLU " " HB2" "    " 1 0 FFFFFF  "H1162"  0 1 7 <> <> <> 0.146 3.533 0.32 -3.956 0 0 0 0 0 0.043 5.714 0.06 1.25 1.425 0.06 0 11.926792 1.543816 10.706811 1163 0 <> 1158 <> 1162 1 1163 1163 0 0 72 1 <> <> <> <>
  1164 41 15.633499 -49.927776 1.908217 268 " " E "A" 21 0.06000 0.06000 "GLU " " HG2" "    " 1 0 FFFFFF  "H1163"  0 1 7 <> <> <> 0.226 3.065 0.236 -3.394 0 0 0 0 0 0.134 4.619 0.06 1.25 1.425 0.06 0 -14.13772 -0.83604199 6.3813944 1164 0 <> 1159 <> 1163 1 1164 1164 0 0 72 1 <> <> <> <>
  1165 41 16.064988 -50.058613 0.221350 268 " " E "A" 21 0.06000 0.06000 "GLU " " HG3" "    " 1 0 FFFFFF  "H1164"  0 1 7 <> <> <> 0.236 3.608 -0.273 -3.59 0 0 0 0 0 -0.019 4.064 0.06 1.25 1.425 0.06 0 4.9015074 2.611897 -0.029095955 1165 0 <> 1160 <> 1164 1 1165 1165 0 0 72 1 <> <> <> <>
  1166 2 13.290333 -44.183052 3.905212 269 " " Y "A" 2 -0.11500 -0.11500 "TYR " " CD2" "    " 6 0 A0A0A0  "C585"  2 1 7 <> 16.69 1 0.148 -9.617 9.766 9.492 0 -1.367 0 0 0 8.423 7.836 -0.115 1.775 2.002 -0.115 0 -1.7764326 1.1142836 3.4880738 1166 0 585 1161 <> 1165 1 1166 1166 1 0 73 1 <> <> <> <>
  1167 2 13.023857 -41.967411 5.582527 269 " " Y "A" 2 -0.11500 -0.11500 "TYR " " CE1" "    " 6 0 A0A0A0  "C586"  2 1 7 <> 16.18 1 0.122 -11.348 -0.315 10.865 0 -1.346 0 0 0 -2.022 6.169 -0.115 1.775 2.002 -0.115 0 8.4408503 1.742004 -1.7655538 1167 0 586 1162 <> 1166 1 1167 1167 1 0 73 1 <> <> <> <>
  1168 2 12.417847 -44.268829 5.000032 269 " " Y "A" 2 -0.11500 -0.11500 "TYR " " CE2" "    " 6 0 A0A0A0  "C587"  2 1 7 <> 16.39 1 0.213 -11.298 1.272 10.435 0 -1.304 0 0 0 -0.683 7.382 -0.115 1.775 2.002 -0.115 0 8.1497774 2.3409131 -7.8841271 1168 0 587 1163 <> 1167 1 1168 1168 1 0 73 1 <> <> <> <>
  1169 2 12.285402 -43.162354 5.821253 269 " " Y "A" 2 0.15000 0.15000 "TYR " " CZ " "    " 6 0 A0A0A0  "C588"  2 1 7 <> 17.05 1 0.286 12.475 -0.2 -14.783 0 -1.302 0 0 0 -3.525 6.367 0.15 1.775 2.002 0.15 0 3.4687693 -4.5332594 11.91286 1169 0 588 1164 <> 1168 1 1169 1169 0 0 73 1 <> <> <> <>
  1170 16 11.381587 -43.241016 6.852999 269 " " Y "A" 75 -0.58500 -0.58500 "TYR " " OH " "    " 8 0 FF5757  "O589"  2 1 7 <> 19.38 1 0.161 -50.471 0.742 48.824 0 0 -0.181 0 0 -0.925 4.339 -0.585 1.535 1.739 -0.585 12.99 1.5193453 0.035984192 3.2365463 1170 0 589 1165 <> 1169 1 1170 1170 1 0 73 1 <> <> <> <>
  1171 25 15.902989 -45.190025 2.117105 269 " " Y "A" 38 -0.50000 -0.50000 "TYR " " N  " "    " 7 0 2F2FFF  "N578"  2 1 7 <> 15.76 1 0.768 -31.565 -0.343 30.245 0 0 -0.091 0 0 -0.986 6.718 -0.5 1.625 1.92 -0.5 0 -11.267335 -5.5472889 5.5006118 1171 0 578 1166 <> 1170 1 1171 1171 1 0 73 1 <> <> <> <>
  1172 3 16.281982 -43.743225 2.292836 269 " " Y "A" 2 0.14000 0.14000 "TYR " " CA " "    " 6 0 A0A0A0  "C579"  2 1 -1107 FF5A00  16.43 1 0.558 9.137 -0.577 -6.988 0 -2.643 0 0 0 -0.512 7.418 0.14 1.75 1.975 0.14 0 -0.45342225 -2.7454093 -3.0648923 1172 0 579 1167 <> 1171 1 1172 1172 1 0 73 1 <> <> <> <>
  1173 2 17.171376 -43.496738 3.534521 269 " " Y "A" 2 0.50000 0.50000 "TYR " " C  " "    " 6 0 A0A0A0  "C580"  2 1 7 <> 17.27 1 -0.043 26.502 0.579 -40.211 0 0 0 0 0 -13.173 6.417 0.5 1.875 2.112 0.5 0 -2.6436746 5.5320754 -1.782493 1173 0 580 1168 <> 1172 1 1173 1173 0 0 73 1 <> <> <> <>
  1174 15 17.421041 -44.399754 4.330604 269 " " Y "A" 75 -0.50000 -0.50000 "TYR " " O  " "    " 8 0 FF5757  "O581"  2 1 7 <> 17.51 1 0.143 -49.336 0.154 37.188 0 0 -0.118 0 0 -11.969 5.022 -0.5 1.48 1.678 -0.5 0 -2.0726626 -0.3687261 1.26525 1174 0 581 1169 <> 1173 1 1174 1174 0 0 73 1 <> <> <> <>
  1175 3 14.991967 -42.879124 2.390194 269 " " Y "A" 2 -0.00500 -0.00500 "TYR " " CB " "    " 6 0 A0A0A0  "C582"  2 1 7 <> 13.4 1 1.033 -0.358 -0.929 0.513 0 -3.072 0 0 0 -2.813 7.899 -0.005 1.75 1.975 -0.005 0 5.6707797 -0.056618076 3.014816 1175 0 582 1170 <> 1174 1 1175 1175 2 0 73 1 <> <> <> <>
  1176 2 14.164477 -43.081127 3.696553 269 " " Y "A" 2 -0.11500 -0.11500 "TYR " " CG " "    " 6 0 A0A0A0  "C583"  2 1 7 <> 15.63 1 -0.361 -7.582 1.871 9.242 0 -1.389 0 0 0 1.781 8.22 -0.115 1.775 2.002 -0.115 0 -5.5080748 -4.0238609 -0.77340972 1176 0 583 1171 <> 1175 1 1176 1176 0 0 73 1 <> <> <> <>
  1177 2 14.051592 -42.032780 4.650639 269 " " Y "A" 2 -0.11500 -0.11500 "TYR " " CD1" "    " 6 0 A0A0A0  "C584"  2 1 7 <> 11.91 1 0.081 -9.725 0.744 10.015 0 -1.305 0 0 0 -0.189 7.553 -0.115 1.775 2.002 -0.115 0 3.0366232 0.053500012 3.6734304 1177 0 584 1172 <> 1176 1 1177 1177 1 0 73 1 <> <> <> <>
  1178 43 15.902124 -45.808369 2.915697 269 " " Y "A" 21 0.30000 0.30000 "TYR " " H  " "    " 1 0 FFFFFF  "H1177"  2 1 7 <> <> <> 0.004 6.978 -0.016 -18.225 0 0 0 0 0 -11.26 5.059 0.3 0.25 0.996 0.3 0 -31.512241 11.314047 18.534214 1178 0 <> 1173 <> 1177 1 1178 1178 0 0 73 1 <> <> <> <>
  1179 41 16.924474 -43.460274 1.459029 269 " " Y "A" 21 0.06000 0.06000 "TYR " " HA " "    " 1 0 FFFFFF  "H1178"  2 1 7 <> <> <> 0.124 2.993 1.226 -4.44 0 0 0 0 0 -0.098 6.048 0.06 1.25 1.425 0.06 0 11.190331 -18.165394 0.67439783 1179 0 <> 1174 <> 1178 1 1179 1179 0 0 73 1 <> <> <> <>
  1180 41 14.362211 -43.182671 1.553912 269 " " Y "A" 21 0.06000 0.06000 "TYR " " HB2" "    " 1 0 FFFFFF  "H1179"  2 1 7 <> <> <> 0.08 3.964 -0.323 -4.559 0 0 0 0 0 -0.837 5.768 0.06 1.25 1.425 0.06 0 -3.4880996 13.45804 5.0063715 1180 0 <> 1175 <> 1179 1 1180 1180 0 0 73 1 <> <> <> <>
  1181 41 15.264015 -41.828442 2.289433 269 " " Y "A" 21 0.06000 0.06000 "TYR " " HB3" "    " 1 0 FFFFFF  "H1180"  2 1 7 <> <> <> 0.104 3.678 -0.229 -4.92 0 0 0 0 0 -1.366 7.082 0.06 1.25 1.425 0.06 0 -20.748466 7.4961929 10.441168 1181 0 <> 1176 <> 1180 1 1181 1181 0 0 73 1 <> <> <> <>
  1182 41 14.729144 -41.205174 4.501009 269 " " Y "A" 21 0.11500 0.11500 "TYR " " HD1" "    " 1 0 FFFFFF  "H1181"  2 1 7 <> <> <> 0.003 9.661 -0.244 -10.216 0 0 0 0 0 -0.796 6.939 0.115 1.21 1.381 0.115 0 -3.684577 6.2388287 7.4496574 1182 0 <> 1177 <> 1181 1 1182 1182 0 0 73 1 <> <> <> <>
  1183 41 13.506864 -45.001991 3.235247 269 " " Y "A" 21 0.11500 0.11500 "TYR " " HD2" "    " 1 0 FFFFFF  "H1182"  2 1 7 <> <> <> 0.006 9.38 -0.343 -9.016 0 0 0 0 0 0.028 6.114 0.115 1.21 1.381 0.115 0 -20.419897 -1.2518091 0.35475209 1183 0 <> 1178 <> 1182 1 1183 1183 0 0 73 1 <> <> <> <>
  1184 41 12.969437 -41.145310 6.280800 269 " " Y "A" 21 0.11500 0.11500 "TYR " " HE1" "    " 1 0 FFFFFF  "H1183"  2 1 7 <> <> <> 0.001 10.192 -0.411 -9.787 0 0 0 0 0 -0.005 3.946 0.115 1.21 1.381 0.115 0.086 2.4067683 -7.7076054 8.8895655 1184 0 <> 1179 <> 1183 1 1184 1184 0 0 73 1 <> <> <> <>
  1185 41 11.831760 -45.143639 5.240042 269 " " Y "A" 21 0.11500 0.11500 "TYR " " HE2" "    " 1 0 FFFFFF  "H1184"  2 1 7 <> <> <> 0 10.583 -0.436 -9.178 0 0 0 0 0 0.969 5.699 0.115 1.21 1.381 0.115 0.171 0.31208715 12.681785 10.668153 1185 0 <> 1180 <> 1184 1 1185 1185 0 0 73 1 <> <> <> <>
  1186 42 11.082009 -44.122513 7.014984 269 " " Y "A" 21 0.43500 0.43500 "TYR " " HH " "    " 1 0 FFFFFF  "H1185"  2 1 7 <> <> <> 0.106 36.4 -0.021 -35.075 0 0 0 0 0 1.41 3.977 0.435 0.25 0.996 0.435 0 -16.201485 6.1092854 3.5134163 1186 0 <> 1181 <> 1185 1 1186 1186 0 0 73 1 <> <> <> <>
  1187 3 19.903205 -42.052704 4.815668 270 " " T "A" 2 0.20500 0.20500 "THR " " CB " "    " 6 0 A0A0A0  "C594"  2 1 7 <> 20.4 1 0.379 14.551 -0.614 -13.87 0 -1.287 0 0 -0.161 -1.002 4.445 0.205 1.75 1.975 0.205 0.125 0.65540856 2.3993998 3.9025011 1187 0 594 1182 <> 1186 1 1187 1187 1 0 74 1 <> <> <> <>
  1188 16 20.628572 -41.618210 5.952013 270 " " T "A" 75 -0.68300 -0.68300 "THR " " OG1" "    " 8 0 FF5757  "O595"  2 1 7 <> 29.89 1 -0.995 -51.836 -0.315 53.228 0 0 -0.064 0 -0.161 -0.143 3.139 -0.683 1.56 1.766 -0.683 24.443 -2.8185427 -5.859755 -1.592137 1188 0 595 1183 <> 1187 1 1188 1188 1 0 74 1 <> <> <> <>
  1189 3 20.576450 -41.298355 3.670784 270 " " T "A" 2 -0.18000 -0.18000 "THR " " CG2" "    " 6 0 A0A0A0  "C596"  2 1 7 <> 17.23 1 -0.47 -15.514 1.277 15.188 0 -1.274 0 0 -0.161 -0.953 4.404 -0.18 1.75 1.975 -0.18 0.873 1.1232098 -1.0054342 -4.4751167 1189 0 596 1184 <> 1188 1 1189 1189 3 0 74 1 <> <> <> <>
  1190 25 17.679757 -42.305523 3.669868 270 " " T "A" 38 -0.50000 -0.50000 "THR " " N  " "    " 7 0 2F2FFF  "N590"  2 1 7 <> 16.67 1 1.079 -35.494 -0.115 34.128 0 0 -0.117 0 -0.161 -0.68 6.44 -0.5 1.625 1.92 -0.5 0 -4.7449007 -3.0575373 0.2715084 1190 0 590 1185 <> 1189 1 1190 1190 1 0 74 1 <> <> <> <>
  1191 3 18.396609 -41.728058 4.816358 270 " " T "A" 2 0.14000 0.14000 "THR " " CA " "    " 6 0 A0A0A0  "C591"  2 1 -1107 FF5A00  18.69 1 -0.537 12.262 -0.417 -9.276 0 -1.699 0 0 -0.161 0.173 5.976 0.14 1.75 1.975 0.14 0 0.30335015 -4.2190456 -1.1552235 1191 0 591 1186 <> 1190 1 1191 1191 1 0 74 1 <> <> <> <>
  1192 2 17.974528 -40.274277 4.928749 270 " " T "A" 2 0.50000 0.50000 "THR " " C  " "    " 6 0 A0A0A0  "C592"  2 1 7 <> 18.25 1 -1.93 39.048 2.014 -45.132 0 0 0 0 -0.161 -6.161 6.805 0.5 1.875 2.112 0.5 0 0.85327953 4.1591988 4.2256374 1192 0 592 1187 <> 1191 1 1192 1192 0 0 74 1 <> <> <> <>
  1193 15 17.540572 -39.664360 3.967978 270 " " T "A" 75 -0.50000 -0.50000 "THR " " O  " "    " 8 0 FF5757  "O593"  2 1 7 <> 16.85 1 0.024 -53.928 0.5 46.985 0 0 -0.204 0 -0.161 -6.783 7.199 -0.5 1.48 1.678 -0.5 0 3.5047927 2.6324542 -0.92537665 1193 0 593 1188 <> 1192 1 1193 1193 0 0 74 1 <> <> <> <>
  1194 43 17.491201 -41.670445 2.907488 270 " " T "A" 21 0.30000 0.30000 "THR " " H  " "    " 1 0 FFFFFF  "H1193"  2 1 7 <> <> <> 0.125 7.478 -0.021 -22.314 0 0 0 0 -0.161 -14.892 5.87 0.3 0.25 0.996 0.3 0 6.119576 9.5321808 8.0719194 1194 0 <> 1189 <> 1193 1 1194 1194 0 0 74 1 <> <> <> <>
  1195 41 18.030915 -42.161995 5.746983 270 " " T "A" 21 0.06000 0.06000 "THR " " HA " "    " 1 0 FFFFFF  "H1194"  2 1 7 <> <> <> 0.048 3.857 0.881 -4.553 0 0 0 0 -0.161 0.073 4.542 0.06 1.25 1.425 0.06 0 -28.579014 -22.969276 -21.247652 1195 0 <> 1190 <> 1194 1 1195 1195 0 0 74 1 <> <> <> <>
  1196 41 20.133763 -43.109707 4.682678 270 " " T "A" 21 0.06000 0.06000 "THR " " HB " "    " 1 0 FFFFFF  "H1195"  2 1 7 <> <> <> 0.041 5.178 -0.19 -5.23 0 0 0 0 -0.161 -0.361 3.074 0.06 1.25 1.425 0.06 3.089 -7.3350039 1.6509109 -4.0008988 1196 0 <> 1191 <> 1195 1 1196 1196 0 0 74 1 <> <> <> <>
  1197 42 20.512040 -42.204063 6.684282 270 " " T "A" 21 0.41800 0.41800 "THR " " HG1" "    " 1 0 FFFFFF  "H1196"  2 1 7 <> <> <> -0.031 35.537 -0.004 -34.229 0 0 0 0 -0.161 1.112 1.936 0.418 0.25 0.996 0.418 0 -40.315746 10.063786 5.1804461 1197 0 <> 1192 <> 1196 1 1197 1197 0 0 74 1 <> <> <> <>
  1198 41 20.129008 -41.620228 2.730414 270 " " T "A" 21 0.06000 0.06000 "THR " "HG21" "    " 1 0 FFFFFF  "H1197"  2 1 7 <> <> <> 0.024 5.413 -0.244 -4.839 0 0 0 0 -0.161 0.193 2.7 0.06 1.25 1.425 0.06 20.65 3.0364065 3.429589 -6.9034824 1198 0 <> 1193 <> 1197 1 1198 1198 0 0 74 1 <> <> <> <>
  1199 41 20.329765 -40.252987 3.856411 270 " " T "A" 21 0.06000 0.06000 "THR " "HG22" "    " 1 0 FFFFFF  "H1198"  2 1 7 <> <> <> 0.024 4.832 5.636 -4.639 0 0 0 0 -0.161 5.693 4.21 0.06 1.25 1.425 0.06 0 -8.9613266 -4.5571823 2.1251431 1199 0 <> 1194 <> 1198 1 1199 1199 0 0 74 1 <> <> <> <>
  1200 41 21.656356 -41.370228 3.541446 270 " " T "A" 21 0.06000 0.06000 "THR " "HG23" "    " 1 0 FFFFFF  "H1199"  2 1 7 <> <> <> 0.024 5.531 4.975 -4.977 0 0 0 0 -0.161 5.391 4.579 0.06 1.25 1.425 0.06 2.206 0.56438869 -12.476474 -2.7662559 1200 0 <> 1195 <> 1199 1 1200 1200 0 0 74 1 <> <> <> <>
  1201 16 12.642491 -33.705689 7.368422 271 " " Y "A" 75 -0.58500 -0.58500 "TYR " " OH " "    " 8 0 FF5757  "O608"  2 1 7 <> 17.12 1 0.149 -79.46 -0.92 79.573 0 0 -0.195 -0.06 0 -0.913 6.898 -0.585 1.535 1.739 -0.585 0 0.31952608 1.0152941 -0.12615982 1201 0 608 1196 <> 1200 1 1201 1201 1 0 75 1 <> <> <> <>
  1202 25 17.912776 -39.706112 6.113420 271 " " Y "A" 38 -0.50000 -0.50000 "TYR " " N  " "    " 7 0 2F2FFF  "N597"  2 1 7 <> 15.58 1 0.93 -31.501 -0.295 39.26 0 0 -0.137 0 0 8.257 5.872 -0.5 1.625 1.92 -0.5 0 2.6053784 -4.1676483 -3.4346914 1202 0 597 1197 <> 1201 1 1202 1202 1 0 75 1 <> <> <> <>
  1203 3 17.415033 -38.311310 6.421574 271 " " Y "A" 2 0.14000 0.14000 "TYR " " CA " "    " 6 0 A0A0A0  "C598"  2 1 -1107 FF5A00  17.84 1 0.481 11.549 -0.466 -9.366 0 -1.772 0 0 0 0.427 6.526 0.14 1.75 1.975 0.14 0 0.94964141 1.316503 -2.789639 1203 0 598 1198 <> 1202 1 1203 1203 1 0 75 1 <> <> <> <>
  1204 2 18.272937 -37.735516 7.591155 271 " " Y "A" 2 0.50000 0.50000 "TYR " " C  " "    " 6 0 A0A0A0  "C599"  2 1 7 <> 18.39 1 -0.475 39.507 0.191 -51.076 0 0 0 0 0 -11.853 5.134 0.5 1.875 2.112 0.5 0 -4.7144513 -1.755699 -5.4682012 1204 0 599 1199 <> 1203 1 1204 1204 0 0 75 1 <> <> <> <>
  1205 15 17.828870 -37.558228 8.704657 271 " " Y "A" 75 -0.50000 -0.50000 "TYR " " O  " "    " 8 0 FF5757  "O600"  2 1 7 <> 18.75 1 0.045 -54.208 0.567 47.078 0 0 -0.007 0 0 -6.524 3.328 -0.5 1.48 1.678 -0.5 21.993 -3.6191165 -3.7565758 5.1587777 1205 0 600 1200 <> 1204 1 1205 1205 0 0 75 1 <> <> <> <>
  1206 3 15.886879 -38.384941 6.779518 271 " " Y "A" 2 -0.00500 -0.00500 "TYR " " CB " "    " 6 0 A0A0A0  "C601"  2 1 7 <> 16.78 1 1.194 -0.455 -0.863 0.609 0 -2.121 0 -0.06 0 -1.695 6.229 -0.005 1.75 1.975 -0.005 0 2.9562492 2.2381928 4.5397706 1206 0 601 1201 <> 1205 1 1206 1206 2 0 75 1 <> <> <> <>
  1207 2 15.060498 -37.099606 6.996231 271 " " Y "A" 2 -0.11500 -0.11500 "TYR " " CG " "    " 6 0 A0A0A0  "C602"  2 1 7 <> 16.13 1 -0.294 -10.524 0.504 12.199 0 -0.962 0 -0.06 0 0.863 7.027 -0.115 1.775 2.002 -0.115 0 -0.79698622 5.6750517 -4.3887625 1207 0 602 1202 <> 1206 1 1207 1207 0 0 75 1 <> <> <> <>
  1208 2 15.389327 -35.886379 6.405338 271 " " Y "A" 2 -0.11500 -0.11500 "TYR " " CD1" "    " 6 0 A0A0A0  "C603"  2 1 7 <> 13.8 1 0.172 -12.561 -0.014 13.107 0 -1.146 0 -0.06 0 -0.503 7.866 -0.115 1.775 2.002 -0.115 0 1.2370154 -5.7550702 -1.5390395 1208 0 603 1203 <> 1207 1 1208 1208 1 0 75 1 <> <> <> <>
  1209 2 13.847395 -37.180492 7.641933 271 " " Y "A" 2 -0.11500 -0.11500 "TYR " " CD2" "    " 6 0 A0A0A0  "C604"  2 1 7 <> 13.82 1 0.163 -13.51 0.132 13.493 0 -0.759 0 -0.06 0 -0.54 5.533 -0.115 1.775 2.002 -0.115 0 8.2921162 -5.0138273 -5.2248774 1209 0 604 1204 <> 1208 1 1209 1209 1 0 75 1 <> <> <> <>
  1210 2 14.616999 -34.740906 6.559990 271 " " Y "A" 2 -0.11500 -0.11500 "TYR " " CE1" "    " 6 0 A0A0A0  "C605"  2 1 7 <> 9.91 1 0.197 -14.575 -0.008 14.657 0 -1.356 0 -0.06 0 -1.144 7.991 -0.115 1.775 2.002 -0.115 0 -1.6635175 1.3094683 3.5048335 1210 0 605 1205 <> 1209 1 1210 1210 1 0 75 1 <> <> <> <>
  1211 2 12.977638 -36.071365 7.710718 271 " " Y "A" 2 -0.11500 -0.11500 "TYR " " CE2" "    " 6 0 A0A0A0  "C606"  2 1 7 <> 10.52 1 0.226 -15.982 -0.037 15.3 0 -0.965 0 -0.06 0 -1.519 5.775 -0.115 1.775 2.002 -0.115 0 -3.2028666 9.0688496 4.9063001 1211 0 606 1206 <> 1210 1 1211 1211 1 0 75 1 <> <> <> <>
  1212 2 13.412437 -34.809517 7.275047 271 " " Y "A" 2 0.15000 0.15000 "TYR " " CZ " "    " 6 0 A0A0A0  "C607"  2 1 7 <> 13.41 1 0.292 18.406 0.585 -20.893 0 -1.314 0 -0.06 0 -2.984 7.471 0.15 1.775 2.002 0.15 0 -2.8282785 0.51853091 0.28796616 1212 0 607 1207 <> 1211 1 1212 1212 0 0 75 1 <> <> <> <>
  1213 43 18.088525 -40.346264 6.874613 271 " " Y "A" 21 0.30000 0.30000 "TYR " " H  " "    " 1 0 FFFFFF  "H1212"  2 1 7 <> <> <> 0.006 7.043 -0.019 -23.987 0 0 0 0 0 -16.957 4.687 0.3 0.25 0.996 0.3 0 1.4859883 -4.2851648 -3.275048 1213 0 <> 1208 <> 1212 1 1213 1213 0 0 75 1 <> <> <> <>
  1214 41 17.563806 -37.650913 5.567267 271 " " Y "A" 21 0.06000 0.06000 "TYR " " HA " "    " 1 0 FFFFFF  "H1213"  2 1 7 <> <> <> 0.018 4.132 1.033 -5.863 0 0 0 0 0 -0.68 6.818 0.06 1.25 1.425 0.06 0 -14.592464 9.7063017 0.98926252 1214 0 <> 1209 <> 1213 1 1214 1214 0 0 75 1 <> <> <> <>
  1215 41 15.908918 -38.922566 7.727448 271 " " Y "A" 21 0.06000 0.06000 "TYR " " HB3" "    " 1 0 FFFFFF  "H1214"  2 1 7 <> <> <> 0.033 4.893 -0.087 -5.644 0 0 0 0 0 -0.805 3.909 0.06 1.25 1.425 0.06 2.647 -12.59527 0.2423297 3.7693605 1215 0 <> 1210 <> 1214 1 1215 1215 0 0 75 1 <> <> <> <>
  1216 41 15.287261 -39.050022 6.158048 271 " " Y "A" 21 0.06000 0.06000 "TYR " " HB2" "    " 1 0 FFFFFF  "H1215"  2 1 7 <> <> <> 0.031 4.946 -0.465 -5.722 0 0 0 0 0 -1.21 5.451 0.06 1.25 1.425 0.06 0 22.279078 -1.3191078 -10.296781 1216 0 <> 1211 <> 1215 1 1216 1216 0 0 75 1 <> <> <> <>
  1217 41 16.262847 -35.660671 5.811691 271 " " Y "A" 21 0.11500 0.11500 "TYR " " HD1" "    " 1 0 FFFFFF  "H1216"  2 1 7 <> <> <> 0.005 11.322 0.084 -12.53 0 0 0 0 0 -1.118 7.381 0.115 1.21 1.381 0.115 0 -4.4173036 -0.4810167 -7.8538136 1217 0 <> 1212 <> 1216 1 1217 1217 0 0 75 1 <> <> <> <>
  1218 41 13.436973 -38.099850 8.032750 271 " " Y "A" 21 0.11500 0.11500 "TYR " " HD2" "    " 1 0 FFFFFF  "H1217"  2 1 7 <> <> <> 0.004 13.089 -0.29 -13.131 0 0 0 0 0 -0.327 3.353 0.115 1.21 1.381 0.115 10.872 -6.7182517 3.539325 -0.86791551 1218 0 <> 1213 <> 1217 1 1218 1218 0 0 75 1 <> <> <> <>
  1219 41 14.810851 -33.746998 6.184534 271 " " Y "A" 21 0.11500 0.11500 "TYR " " HE1" "    " 1 0 FFFFFF  "H1218"  2 1 7 <> <> <> 0.001 12.193 0.103 -13.344 0 0 0 0 0 -1.046 6.212 0.115 1.21 1.381 0.115 0 26.505051 -7.2098775 -4.5038171 1219 0 <> 1214 <> 1218 1 1219 1219 0 0 75 1 <> <> <> <>
  1220 41 11.990993 -36.308895 8.080185 271 " " Y "A" 21 0.11500 0.11500 "TYR " " HE2" "    " 1 0 FFFFFF  "H1219"  2 1 7 <> <> <> 0 15.555 -0.093 -15.111 0 0 0 0 0 0.351 3.96 0.115 1.21 1.381 0.115 1.798 -4.1912746 -15.69383 -13.653379 1220 0 <> 1215 <> 1219 1 1220 1220 0 0 75 1 <> <> <> <>
  1221 42 13.217012 -32.986851 7.153424 271 " " Y "A" 21 0.43500 0.43500 "TYR " " HH " "    " 1 0 FFFFFF  "H1220"  2 1 7 <> <> <> 0.106 62.303 -0.014 -60.895 0 0 0 0 0 1.5 5.059 0.435 0.25 0.996 0.435 0 5.2240672 -2.7425785 0.41540283 1221 0 <> 1216 <> 1220 1 1221 1221 0 0 75 1 <> <> <> <>
  1222 25 19.578904 -37.681526 7.384811 272 " " D "A" 38 -0.50000 -0.50000 "ASP " " N  " "    " 7 0 2F2FFF  "N609"  0 1 7 <> 18.15 1 -0.62 -42.525 0.975 45.133 0 0 -0.097 0 0 2.866 5.518 -0.5 1.625 1.92 -0.5 0 1.4652259 4.6849494 -3.2764113 1222 0 609 1217 <> 1221 1 1222 1222 1 0 76 1 <> <> <> <>
  1223 3 20.612294 -37.253822 8.377062 272 " " D "A" 2 0.14000 0.14000 "ASP " " CA " "    " 6 0 A0A0A0  "C610"  0 1 -1107 FF5A00  18.12 1 -1.387 12.338 0.287 -8.299 0 -0.959 0 0 0 1.979 4.625 0.14 1.75 1.975 0.14 0 1.1866754 -4.5813336 -2.4836218 1223 0 610 1218 <> 1222 1 1223 1223 1 0 76 1 <> <> <> <>
  1224 2 20.950872 -35.810909 8.160375 272 " " D "A" 2 0.50000 0.50000 "ASP " " C  " "    " 6 0 A0A0A0  "C611"  0 1 7 <> 17.9 1 -1.368 44.71 5.239 -57.419 0 0 0 0 0 -8.839 5.004 0.5 1.875 2.112 0.5 0.539 -0.14347678 -2.5537133 -0.16099297 1224 0 611 1219 <> 1223 1 1224 1224 0 0 76 1 <> <> <> <>
  1225 15 21.929782 -35.375702 8.770775 272 " " D "A" 75 -0.50000 -0.50000 "ASP " " O  " "    " 8 0 FF5757  "O612"  0 1 7 <> 18.46 1 0.035 -61.967 3.493 54.455 0 0 -0.055 0 0 -4.038 3.728 -0.5 1.48 1.678 -0.5 15.218 9.7285347 0.29220518 -8.5664749 1225 0 612 1220 <> 1224 1 1225 1225 0 0 76 1 <> <> <> <>
  1226 3 21.924430 -38.128632 7.955662 272 " " D "A" 2 -0.22000 -0.22000 "ASP " " CB " "    " 6 0 A0A0A0  "C613"  0 1 7 <> 16.18 1 -0.343 -20.875 -0.301 19.612 0 -0.878 0 0 0 -2.786 4.091 -0.22 1.75 1.975 -0.22 1.122 -2.5096209 6.9251008 0.49276486 1226 0 613 1221 <> 1225 1 1226 1226 2 0 76 1 <> <> <> <>
  1227 2 22.496064 -37.944271 6.528295 272 " " D "A" 2 0.70000 0.70000 "ASP " " CG " "    " 6 0 A0A0A0  "C614"  0 1 7 <> 20.93 1 -1.967 -17.764 0.548 13.655 0 0 0 0 0 -5.527 4.603 0.7 1.875 2.112 0.7 3.639 -1.1668398 0.12805842 -7.9227896 1227 0 614 1222 <> 1226 1 1227 1227 0 0 76 1 <> <> <> <>
  1228 15 23.510465 -38.606201 6.298146 272 " " D "A" 75 -0.80000 -0.80000 "ASP " " OD1" "    " 8 0 FF5757  "O615"  0 1 7 <> 18.01 1 0.103 13.561 2.708 -20.654 0 0 -0.698 0 0 -4.98 5.212 -0.8 1.48 1.678 -0.8 0 -8.4447479 2.3539698 7.7252445 1228 0 615 1223 <> 1227 1 1228 1228 0 0 76 1 <> <> <> <>
  1229 18 21.910600 -37.303993 5.634797 272 " " D "A" 75 -0.80000 -0.80000 "ASP " " OD2" "    " 8 -1 FF5757  "O616"  0 1 7 <> 20.61 1 0.067 19.734 -0.555 -25.002 0 0 -0.119 0 0 -5.875 3.389 -0.8 1.48 1.678 -0.8 29.601 1.0656788 -5.3254051 -0.02866056 1229 0 616 1224 <> 1228 1 1229 1229 0 0 76 1 <> <> <> <>
  1230 43 19.865493 -37.755604 6.419163 272 " " D "A" 21 0.30000 0.30000 "ASP " " H  " "    " 1 0 FFFFFF  "H1229"  0 1 7 <> <> <> 0.044 16.046 -0.016 -27.585 0 0 0 0 0 -11.511 5.243 0.3 0.25 0.996 0.3 0 -14.694232 5.6858687 -8.1490536 1230 0 <> 1225 <> 1229 1 1230 1230 0 0 76 1 <> <> <> <>
  1231 41 20.215516 -37.450741 9.373000 272 " " D "A" 21 0.06000 0.06000 "ASP " " HA " "    " 1 0 FFFFFF  "H1230"  0 1 7 <> <> <> 0.045 4.674 1.132 -5.816 0 0 0 0 0 0.035 2.942 0.06 1.25 1.425 0.06 11.031 10.96913 10.532463 4.4019585 1231 0 <> 1226 <> 1230 1 1231 1231 0 0 76 1 <> <> <> <>
  1232 41 21.711686 -39.178318 8.158128 272 " " D "A" 21 0.06000 0.06000 "ASP " " HB2" "    " 1 0 FFFFFF  "H1231"  0 1 7 <> <> <> 0.019 4.44 -0.202 -4.839 0 0 0 0 0 -0.582 2.877 0.06 1.25 1.425 0.06 13.59 -8.6298876 3.7137187 -22.58766 1232 0 <> 1227 <> 1231 1 1232 1232 0 0 76 1 <> <> <> <>
  1233 41 22.728683 -37.794930 8.611345 272 " " D "A" 21 0.06000 0.06000 "ASP " " HB3" "    " 1 0 FFFFFF  "H1232"  0 1 7 <> <> <> 0.027 4.319 -0.104 -5.045 0 0 0 0 0 -0.802 2.853 0.06 1.25 1.425 0.06 19.767 10.212317 -3.3649769 -9.8748217 1233 0 <> 1228 <> 1232 1 1233 1233 0 0 76 1 <> <> <> <>
  1234 3 21.080989 -33.595833 5.662038 273 " " N "A" 2 -0.12000 -0.12000 "ASN " " CB " "    " 6 0 A0A0A0  "C621"  0 1 7 <> 21.05 1 -0.064 -16.294 0.687 14.322 0 -1.146 0 -0.019 -0.021 -2.535 4.427 -0.12 1.75 1.975 -0.12 1.247 0.91282076 0.3941943 3.9745452 1234 0 621 1229 <> 1233 1 1234 1234 2 0 77 1 <> <> <> <>
  1235 2 22.593591 -33.598393 5.784845 273 " " N "A" 2 0.50000 0.50000 "ASN " " CG " "    " 6 0 A0A0A0  "C622"  0 1 7 <> 30.17 1 -0.839 66.564 -0.383 -77.953 0 0 0 -0.019 -0.021 -12.651 3.975 0.5 1.875 2.112 0.5 9.165 -2.1571078 1.1672945 11.289145 1235 0 622 1230 <> 1234 1 1235 1235 0 0 77 1 "No Flip"  <> <> <>
  1236 15 23.207381 -32.591446 5.902341 273 " " N "A" 75 -0.50000 -0.50000 "ASN " " OD1" "    " 8 0 FF5757  "O623"  0 1 7 <> 40.27 1 0.309 -93.805 1.06 83.391 0 0 -0.101 -0.019 -0.021 -9.186 3.597 -0.5 1.48 1.678 -0.5 3.961 3.4927931 4.6506958 5.2434826 1236 0 623 1231 <> 1235 1 1236 1236 0 0 77 1 <> <> <> <>
  1237 25 23.159574 -34.751427 5.800154 273 " " N "A" 38 -0.76000 -0.76000 "ASN " " ND2" "    " 7 0 2F2FFF  "N624"  0 1 7 <> 30.63 1 -0.599 -98.339 -0.635 91.37 0 0 -0.01 -0.019 -0.021 -8.254 2.995 -0.76 1.625 1.92 -0.76 36.797 -4.2070351 2.396138 -11.296773 1237 0 624 1232 <> 1236 1 1237 1237 2 0 77 1 <> <> <> <>
  1238 25 20.160909 -35.104538 7.316847 273 " " N "A" 38 -0.50000 -0.50000 "ASN " " N  " "    " 7 0 2F2FFF  "N617"  0 1 7 <> 17.06 1 0.216 -50.136 1.096 53.514 0 0 -0.008 0 -0.021 4.661 5.953 -0.5 1.625 1.92 -0.5 0 1.4750791 7.4622655 0.30396789 1238 0 617 1233 <> 1237 1 1238 1238 1 0 77 1 <> <> <> <>
  1239 3 20.334458 -33.712288 6.990078 273 " " N "A" 2 0.14000 0.14000 "ASN " " CA " "    " 6 0 A0A0A0  "C618"  0 1 -1107 FF5A00  19.01 1 0.002 15.35 -0.517 -12.907 0 -1.398 0 0 -0.021 0.508 6.196 0.14 1.75 1.975 0.14 0 5.4665961 -5.6083646 2.5456927 1239 0 618 1234 <> 1238 1 1239 1239 1 0 77 1 <> <> <> <>
  1240 2 18.931764 -33.095158 6.870263 273 " " N "A" 2 0.50000 0.50000 "ASN " " C  " "    " 6 0 A0A0A0  "C619"  0 1 7 <> 17.51 1 0.319 44.203 -0.401 -66.165 0 0 0 0 -0.021 -22.067 6.647 0.5 1.875 2.112 0.5 0 2.1173449 2.0538869 8.0030832 1240 0 619 1235 <> 1239 1 1240 1240 0 0 77 1 <> <> <> <>
  1241 15 17.867950 -33.703159 7.144705 273 " " N "A" 75 -0.50000 -0.50000 "ASN " " O  " "    " 8 0 FF5757  "O620"  0 1 7 <> 17.08 1 0.032 -70.351 0.597 68.47 0 0 -0.105 0 -0.021 -1.378 5.785 -0.5 1.48 1.678 -0.5 0.73 -5.4305549 -0.30256385 3.7866018 1241 0 620 1236 <> 1240 1 1241 1241 0 0 77 1 <> <> <> <>
  1242 43 19.341941 -35.538422 6.915426 273 " " N "A" 21 0.30000 0.30000 "ASN " " H  " "    " 1 0 FFFFFF  "H1241"  0 1 7 <> <> <> 0.014 21.007 -0.018 -32.242 0 0 0 0 -0.021 -11.26 5.837 0.3 0.25 0.996 0.3 0 -6.5680366 10.528046 13.399667 1242 0 <> 1237 <> 1241 1 1242 1242 0 0 77 1 <> <> <> <>
  1243 41 20.741761 -33.220444 7.873424 273 " " N "A" 21 0.06000 0.06000 "ASN " " HA " "    " 1 0 FFFFFF  "H1242"  0 1 7 <> <> <> 0.343 5.828 1.432 -7.974 0 0 0 0 -0.021 -0.391 5.964 0.06 1.25 1.425 0.06 0 4.1759753 16.069983 -8.9295902 1243 0 <> 1238 <> 1242 1 1243 1243 0 0 77 1 <> <> <> <>
  1244 41 20.859983 -32.759045 4.999437 273 " " N "A" 21 0.06000 0.06000 "ASN " " HB3" "    " 1 0 FFFFFF  "H1243"  0 1 7 <> <> <> 0.095 6.942 0.613 -7.764 0 0 0 0 -0.021 -0.135 3.5 0.06 1.25 1.425 0.06 11.56 -11.535385 -10.924871 -6.1680694 1244 0 <> 1239 <> 1243 1 1244 1244 0 0 77 1 <> <> <> <>
  1245 41 20.773587 -34.424500 5.024142 273 " " N "A" 21 0.06000 0.06000 "ASN " " HB2" "    " 1 0 FFFFFF  "H1244"  0 1 7 <> <> <> 0.081 6.453 4.022 -6.843 0 0 0 0 -0.021 3.692 3.206 0.06 1.25 1.425 0.06 8.119 -16.671755 16.77894 -8.8362455 1245 0 <> 1240 <> 1244 1 1245 1245 0 0 77 1 <> <> <> <>
  1246 43 24.152177 -34.724506 5.984853 273 " " N "A" 21 0.38000 0.38000 "ASN " "HD21" "    " 1 0 FFFFFF  "H1245"  0 1 7 <> <> <> 0.001 45.567 -0.002 -47.483 0 0 0 0 -0.021 -1.938 2.011 0.38 0.25 0.996 0.38 0 -2.5892668 12.767296 -21.502594 1246 0 <> 1241 <> 1245 1 1246 1246 0 0 77 1 <> <> <> <>
  1247 43 22.634389 -35.600040 5.644777 273 " " N "A" 21 0.38000 0.38000 "ASN " "HD22" "    " 1 0 FFFFFF  "H1246"  0 1 7 <> <> <> 0.001 40.162 -0.005 -41.959 0 0 0 0 -0.021 -1.822 2.181 0.38 0.25 0.996 0.38 0 14.070194 -6.3096333 -25.527216 1247 0 <> 1242 <> 1246 1 1247 1247 0 0 77 1 <> <> <> <>
  1248 2 16.892371 -28.668673 8.273625 274 " " E "A" 2 0.70000 0.70000 "GLU " " CD " "    " 6 0 A0A0A0  "C631"  0 1 7 <> 38.46 1 0.189 -15.569 -0.484 15.056 0 0 0 0 0 -0.807 3.674 0.7 1.875 2.112 0.7 17.387 -2.8157299 -2.3038974 -6.195703 1248 0 631 1243 <> 1247 1 1248 1248 0 0 78 1 <> <> <> <>
  1249 15 16.597699 -29.766172 8.865330 274 " " E "A" 75 -0.80000 -0.80000 "GLU " " OE1" "    " 8 0 FF5757  "O632"  0 1 7 <> 41.24 1 0.111 14.009 -0.408 -26.32 0 0 -0.279 0 0 -12.887 2.661 -0.8 1.48 1.678 -0.8 37.731 -1.1709321 -0.84076619 -3.623606 1249 0 632 1244 <> 1248 1 1249 1249 0 0 78 1 <> <> <> <>
  1250 18 16.947311 -27.587631 8.941597 274 " " E "A" 75 -0.80000 -0.80000 "GLU " " OE2" "    " 8 -1 FF5757  "O633"  0 1 7 <> 40.41 1 0.126 16.809 0.369 -26.217 0 0 -0.205 0 0 -9.118 3.26 -0.8 1.48 1.678 -0.8 20.95 -3.2259324 6.5973334 -1.1527649 1250 0 633 1245 <> 1249 1 1250 1250 0 0 78 1 <> <> <> <>
  1251 25 18.965539 -31.809275 6.458574 274 " " E "A" 38 -0.50000 -0.50000 "GLU " " N  " "    " 7 0 2F2FFF  "N625"  0 1 7 <> 16.43 1 1.81 -51.08 0.718 55.217 0 0 -0.359 0 0 6.308 6.942 -0.5 1.625 1.92 -0.5 0 4.1619205 0.65245378 -0.11958507 1251 0 625 1246 <> 1250 1 1251 1251 1 0 78 1 <> <> <> <>
  1252 3 17.772643 -31.022642 6.165537 274 " " E "A" 2 0.14000 0.14000 "GLU " " CA " "    " 6 0 A0A0A0  "C626"  0 1 -1107 FF5A00  17.69 1 2.349 12.375 -0.712 -13.126 0 -1.832 0 0 0 -0.946 7.088 0.14 1.75 1.975 0.14 0 5.9713593 4.2822437 5.5637984 1252 0 626 1247 <> 1251 1 1252 1252 1 0 78 1 <> <> <> <>
  1253 2 17.197885 -31.326969 4.774119 274 " " E "A" 2 0.50000 0.50000 "GLU " " C  " "    " 6 0 A0A0A0  "C627"  0 1 7 <> 14.89 1 0.187 42.166 -0.597 -59.472 0 0 0 0 0 -17.717 7.547 0.5 1.875 2.112 0.5 0 -4.3237491 1.9966766 -2.1842303 1253 0 627 1248 <> 1252 1 1253 1253 0 0 78 1 <> <> <> <>
  1254 15 16.469253 -30.551424 4.134422 274 " " E "A" 75 -0.50000 -0.50000 "GLU " " O  " "    " 8 0 FF5757  "O628"  0 1 7 <> 13.47 1 0.009 -61.829 -0.624 57.92 0 0 -0.222 0 0 -4.746 6.609 -0.5 1.48 1.678 -0.5 1.042 -0.95558918 0.25394043 -0.4542287 1254 0 628 1249 <> 1253 1 1254 1254 0 0 78 1 <> <> <> <>
  1255 3 18.202958 -29.606922 6.290932 274 " " E "A" 2 -0.12000 -0.12000 "GLU " " CB " "    " 6 0 A0A0A0  "C629"  0 1 7 <> 18.99 1 3.235 -9.607 -0.442 13.229 0 -1.62 0 0 0 4.795 5.5 -0.12 1.75 1.975 -0.12 0 5.5763435 -2.4511189 0.39803839 1255 0 629 1250 <> 1254 1 1255 1255 2 0 78 1 <> <> <> <>
  1256 3 17.059255 -28.641205 6.779793 274 " " E "A" 2 -0.22000 -0.22000 "GLU " " CG " "    " 6 0 A0A0A0  "C630"  0 1 7 <> 29.94 1 1.371 -22.689 -0.557 25.146 0 -1.117 0 0 0 2.154 4.444 -0.22 1.75 1.975 -0.22 0.249 -6.4683771 -1.8903031 -2.1227899 1256 0 630 1251 <> 1255 1 1256 1256 2 0 78 1 <> <> <> <>
  1257 43 19.856532 -31.348064 6.342341 274 " " E "A" 21 0.30000 0.30000 "GLU " " H  " "    " 1 0 FFFFFF  "H1256"  0 1 7 <> <> <> 0.03 16.607 -0.026 -31.585 0 0 0 0 0 -14.974 6.044 0.3 0.25 0.996 0.3 0 13.065541 -16.85899 -1.3535311 1257 0 <> 1252 <> 1256 1 1257 1257 0 0 78 1 <> <> <> <>
  1258 41 17.021064 -31.199780 6.934856 274 " " E "A" 21 0.06000 0.06000 "GLU " " HA " "    " 1 0 FFFFFF  "H1257"  0 1 7 <> <> <> 0.15 5.494 0.745 -7.419 0 0 0 0 0 -1.03 6.432 0.06 1.25 1.425 0.06 0 5.9625764 -14.167181 1.307269 1258 0 <> 1253 <> 1257 1 1258 1258 0 0 78 1 <> <> <> <>
  1259 41 18.638539 -29.225601 5.367374 274 " " E "A" 21 0.06000 0.06000 "GLU " " HB3" "    " 1 0 FFFFFF  "H1258"  0 1 7 <> <> <> 0.151 3.987 0.598 -6.12 0 0 0 0 0 -1.384 4.645 0.06 1.25 1.425 0.06 0.794 -24.984776 10.463799 -8.6832533 1259 0 <> 1254 <> 1258 1 1259 1259 0 0 78 1 <> <> <> <>
  1260 41 19.042663 -29.528908 6.981519 274 " " E "A" 21 0.06000 0.06000 "GLU " " HB2" "    " 1 0 FFFFFF  "H1259"  0 1 7 <> <> <> 0.121 4.219 -0.176 -5.83 0 0 0 0 0 -1.666 3.921 0.06 1.25 1.425 0.06 2.559 -4.1279373 -21.236496 14.319855 1260 0 <> 1255 <> 1259 1 1260 1260 0 0 78 1 <> <> <> <>
  1261 41 16.145324 -29.014917 6.318094 274 " " E "A" 21 0.06000 0.06000 "GLU " " HG3" "    " 1 0 FFFFFF  "H1260"  0 1 7 <> <> <> 0.026 5.726 -0.22 -6.354 0 0 0 0 0 -0.822 3.415 0.06 1.25 1.425 0.06 7.854 -5.6335964 15.442895 -17.805267 1261 0 <> 1256 <> 1260 1 1261 1261 0 0 78 1 <> <> <> <>
  1262 41 17.234922 -27.616489 6.452377 274 " " E "A" 21 0.06000 0.06000 "GLU " " HG2" "    " 1 0 FFFFFF  "H1261"  0 1 7 <> <> <> 0.038 6.055 -0.039 -6.518 0 0 0 0 0 -0.465 3.643 0.06 1.25 1.425 0.06 0.882 17.277624 -0.68746597 14.38219 1262 0 <> 1257 <> 1261 1 1262 1262 0 0 78 1 <> <> <> <>
  1263 2 22.046912 -31.850075 2.724425 275 " " F "A" 2 -0.11500 -0.11500 "PHE " " CE1" "    " 6 0 A0A0A0  "C642"  2 1 7 <> 21.03 1 0.099 -9.954 0.398 11.221 0 -0.397 0 0 0 1.368 4.16 -0.115 1.775 2.002 -0.115 7.474 2.0725112 -7.1211529 7.2392688 1263 0 642 1258 <> 1262 1 1263 1263 1 0 79 1 <> <> <> <>
  1264 2 21.795501 -34.154575 1.961687 275 " " F "A" 2 -0.11500 -0.11500 "PHE " " CE2" "    " 6 0 A0A0A0  "C643"  2 1 7 <> 22.7 1 0.114 -9.373 0.355 10.845 0 -0.318 0 0 0 1.623 4.184 -0.115 1.775 2.002 -0.115 7.601 2.3369811 5.1121993 -0.11884943 1264 0 643 1259 <> 1263 1 1264 1264 1 0 79 1 <> <> <> <>
  1265 2 22.644008 -33.104668 2.379570 275 " " F "A" 2 -0.11500 -0.11500 "PHE " " CZ " "    " 6 0 A0A0A0  "C644"  2 1 7 <> 22.52 1 0.104 -9.728 0.352 11.054 0 -0.361 0 0 0 1.421 3.836 -0.115 1.775 2.002 -0.115 9.374 4.1194663 -1.3557348 -5.131175 1265 0 644 1260 <> 1264 1 1265 1265 1 0 79 1 <> <> <> <>
  1266 25 17.709415 -32.431820 4.251908 275 " " F "A" 38 -0.50000 -0.50000 "PHE " " N  " "    " 7 0 2F2FFF  "N634"  2 1 7 <> 13.74 1 1.181 -39.959 0.148 49.849 0 0 -0.373 0 0 10.847 7.439 -0.5 1.625 1.92 -0.5 0 -1.4931241 2.7484806 0.68314058 1266 0 634 1261 <> 1265 1 1266 1266 1 0 79 1 <> <> <> <>
  1267 3 17.432407 -32.981480 2.956373 275 " " F "A" 2 0.14000 0.14000 "PHE " " CA " "    " 6 0 A0A0A0  "C635"  2 1 -1107 FF5A00  14.19 1 0.988 10.34 -0.736 -11.298 0 -1.732 0 0 0 -2.437 7.435 0.14 1.75 1.975 0.14 0 -2.822757 -7.7544255 8.7599554 1267 0 635 1262 <> 1266 1 1267 1267 1 0 79 1 <> <> <> <>
  1268 2 17.416316 -34.491180 3.198121 275 " " F "A" 2 0.50000 0.50000 "PHE " " C  " "    " 6 0 A0A0A0  "C636"  2 1 7 <> 14.12 1 -0.113 32.765 -0.701 -53.067 0 0 0 0 0 -21.115 7.717 0.5 1.875 2.112 0.5 0 0.11674779 -2.4008212 -1.745061 1268 0 636 1263 <> 1267 1 1268 1268 0 0 79 1 <> <> <> <>
  1269 15 18.196876 -35.090988 3.970983 275 " " F "A" 75 -0.50000 -0.50000 "PHE " " O  " "    " 8 0 FF5757  "O637"  2 1 7 <> 13.82 1 0.118 -50.658 0.614 50.899 0 0 -0.1 0 0 0.874 6.876 -0.5 1.48 1.678 -0.5 0.208 8.4873695 1.607619 -2.4856143 1269 0 637 1264 <> 1268 1 1269 1269 0 0 79 1 <> <> <> <>
  1270 3 18.348062 -32.419899 1.855395 275 " " F "A" 2 -0.00500 -0.00500 "PHE " " CB " "    " 6 0 A0A0A0  "C638"  2 1 7 <> 13.23 1 1.744 -0.34 -0.746 0.631 0 -1.339 0 0 0 -0.05 5.544 -0.005 1.75 1.975 -0.005 1.122 -5.643405 -0.52510715 3.860117 1270 0 638 1265 <> 1269 1 1270 1270 2 0 79 1 <> <> <> <>
  1271 2 19.842496 -32.595123 2.057847 275 " " F "A" 2 -0.11500 -0.11500 "PHE " " CG " "    " 6 0 A0A0A0  "C639"  2 1 7 <> 14.43 1 0.128 -8.228 0.579 10.21 0 -0.423 0 0 0 2.267 5.329 -0.115 1.775 2.002 -0.115 2.407 2.1370544 0.15262464 -0.51178658 1271 0 639 1266 <> 1270 1 1271 1271 0 0 79 1 <> <> <> <>
  1272 2 20.730729 -31.564564 2.510652 275 " " F "A" 2 -0.11500 -0.11500 "PHE " " CD1" "    " 6 0 A0A0A0  "C640"  2 1 7 <> 15.8 1 0.111 -9.395 0.232 11.384 0 -0.474 0 0 0 1.856 4.94 -0.115 1.775 2.002 -0.115 0.38 -1.1530187 1.274776 3.6069462 1272 0 640 1267 <> 1271 1 1272 1272 1 0 79 1 <> <> <> <>
  1273 2 20.433595 -33.865215 1.787641 275 " " F "A" 2 -0.11500 -0.11500 "PHE " " CD2" "    " 6 0 A0A0A0  "C641"  2 1 7 <> 20.44 1 0.122 -8.897 0.452 10.945 0 -0.304 0 0 0 2.316 4.581 -0.115 1.775 2.002 -0.115 6.207 -2.1299164 -1.9615639 -0.51057911 1273 0 641 1268 <> 1272 1 1273 1273 1 0 79 1 <> <> <> <>
  1274 43 18.352246 -32.948502 4.834929 275 " " F "A" 21 0.30000 0.30000 "PHE " " H  " "    " 1 0 FFFFFF  "H1273"  2 1 7 <> <> <> 0.009 12.161 -0.024 -29.477 0 0 0 0 0 -17.333 6.156 0.3 0.25 0.996 0.3 0 -3.0893166 -12.911637 -11.435166 1274 0 <> 1269 <> 1273 1 1274 1274 0 0 79 1 <> <> <> <>
  1275 41 16.396842 -32.729061 2.728358 275 " " F "A" 21 0.06000 0.06000 "PHE " " HA " "    " 1 0 FFFFFF  "H1274"  2 1 7 <> <> <> 0.014 3.846 0.805 -6.212 0 0 0 0 0 -1.547 6.549 0.06 1.25 1.425 0.06 0 -6.3099523 -29.097322 0.9707303 1275 0 <> 1270 <> 1274 1 1275 1275 0 0 79 1 <> <> <> <>
  1276 41 18.283958 -31.332285 1.822462 275 " " F "A" 21 0.06000 0.06000 "PHE " " HB3" "    " 1 0 FFFFFF  "H1275"  2 1 7 <> <> <> 0.031 3.32 -0.202 -5.026 0 0 0 0 0 -1.877 4.12 0.06 1.25 1.425 0.06 0.618 -22.432663 -2.571964 -31.055994 1276 0 <> 1271 <> 1275 1 1276 1276 0 0 79 1 <> <> <> <>
  1277 41 18.070712 -32.712963 0.842828 275 " " F "A" 21 0.06000 0.06000 "PHE " " HB2" "    " 1 0 FFFFFF  "H1276"  2 1 7 <> <> <> 0.029 3.199 -0.074 -4.964 0 0 0 0 0 -1.811 3.873 0.06 1.25 1.425 0.06 4.854 14.526623 9.4372435 -4.5479846 1277 0 <> 1272 <> 1276 1 1277 1277 0 0 79 1 <> <> <> <>
  1278 41 20.290467 -30.619825 2.793548 275 " " F "A" 21 0.11500 0.11500 "PHE " " HD1" "    " 1 0 FFFFFF  "H1277"  2 1 7 <> <> <> 0.002 9.907 -0.432 -10.793 0 0 0 0 0 -1.316 4.024 0.115 1.21 1.381 0.115 0.086 -5.3789725 -0.79383236 3.9383812 1278 0 <> 1273 <> 1277 1 1278 1278 0 0 79 1 <> <> <> <>
  1279 41 19.804618 -34.713524 1.561461 275 " " F "A" 21 0.11500 0.11500 "PHE " " HD2" "    " 1 0 FFFFFF  "H1278"  2 1 7 <> <> <> 0.003 8.992 -0.333 -9.898 0 0 0 0 0 -1.236 3.375 0.115 1.21 1.381 0.115 3.253 -2.2633376 -6.3268905 16.23313 1279 0 <> 1274 <> 1278 1 1279 1279 0 0 79 1 <> <> <> <>
  1280 41 22.583882 -31.025229 3.169050 275 " " F "A" 21 0.11500 0.11500 "PHE " " HE1" "    " 1 0 FFFFFF  "H1279"  2 1 7 <> <> <> 0 9.734 -0.12 -10.869 0 0 0 0 0 -1.255 2.949 0.115 1.21 1.381 0.115 10.786 19.145094 -13.185704 -2.1286037 1280 0 <> 1275 <> 1279 1 1280 1280 0 0 79 1 <> <> <> <>
  1281 41 22.124616 -35.147530 1.693132 275 " " F "A" 21 0.11500 0.11500 "PHE " " HE2" "    " 1 0 FFFFFF  "H1280"  2 1 7 <> <> <> 0 9.072 -0.225 -10.413 0 0 0 0 0 -1.566 3.217 0.115 1.21 1.381 0.115 15.751 -4.8853884 2.7414401 -0.20430917 1281 0 <> 1276 <> 1280 1 1281 1281 0 0 79 1 <> <> <> <>
  1282 41 23.670661 -33.382080 2.567791 275 " " F "A" 21 0.11500 0.11500 "PHE " " HZ " "    " 1 0 FFFFFF  "H1281"  2 1 7 <> <> <> 0 10.252 -0.162 -10.597 0 0 0 0 0 -0.507 2.497 0.115 1.21 1.381 0.115 22 -0.54890728 -16.003687 -1.2568178 1282 0 <> 1277 <> 1281 1 1282 1282 0 0 79 1 <> <> <> <>
  1283 3 16.251372 -36.572010 2.644801 276 " " L "A" 2 0.14000 0.14000 "LEU " " CA " "    " 6 0 A0A0A0  "C646"  2 1 -1107 FF5A00  12.39 1 1.215 11.301 -0.743 -11.068 0 -2.13 0 0 0 -1.425 8.992 0.14 1.75 1.975 0.14 0 1.3208362 -0.56980318 1.2188801 1283 0 646 1278 <> 1282 1 1283 1283 1 0 80 1 <> <> <> <>
  1284 2 16.651200 -37.103142 1.271215 276 " " L "A" 2 0.50000 0.50000 "LEU " " C  " "    " 6 0 A0A0A0  "C647"  2 1 7 <> 13.65 1 -0.249 29.167 0.251 -50.016 0 0 0 0 0 -20.847 8.086 0.5 1.875 2.112 0.5 0 -3.1030159 -0.34535995 3.1066079 1284 0 647 1279 <> 1283 1 1284 1284 0 0 80 1 <> <> <> <>
  1285 15 16.167377 -36.734245 0.175078 276 " " L "A" 75 -0.50000 -0.50000 "LEU " " O  " "    " 8 0 FF5757  "O648"  2 1 7 <> 12.62 1 0.028 -52.248 0.559 47.66 0 0 -0.118 0 0 -4.118 6.873 -0.5 1.48 1.678 -0.5 0 -0.35108972 -3.584888 6.0629892 1285 0 648 1280 <> 1284 1 1285 1285 0 0 80 1 <> <> <> <>
  1286 3 14.767996 -36.727650 2.815768 276 " " L "A" 2 -0.12000 -0.12000 "LEU " " CB " "    " 6 0 A0A0A0  "C649"  2 1 7 <> 12.02 1 1.915 -10.183 -0.91 12.662 0 -2.653 0 0 0 0.83 8.89 -0.12 1.75 1.975 -0.12 0 -2.9298756 -2.6514239 -5.4773259 1286 0 649 1281 <> 1285 1 1286 1286 2 0 80 1 <> <> <> <>
  1287 3 14.272016 -38.014618 3.344045 276 " " L "A" 2 -0.06000 -0.06000 "LEU " " CG " "    " 6 0 A0A0A0  "C650"  2 1 7 <> 14.89 1 0.47 -4.078 -0.581 5.155 0 -3.049 0 0 0 -2.082 8.433 -0.06 1.75 1.975 -0.06 0 5.9411225 -1.3297395 0.29105365 1287 0 650 1282 <> 1286 1 1287 1287 1 0 80 1 <> <> <> <>
  1288 3 12.855926 -37.888790 3.893790 276 " " L "A" 2 -0.18000 -0.18000 "LEU " " CD1" "    " 6 0 A0A0A0  "C651"  2 1 7 <> 14.13 1 0.35 -15.213 -1.031 17.438 0 -3.19 0 0 0 -1.645 7.747 -0.18 1.75 1.975 -0.18 0 -2.5907745 10.564321 3.8567543 1288 0 651 1283 <> 1287 1 1288 1288 3 0 80 1 <> <> <> <>
  1289 3 14.195980 -39.066113 2.187614 276 " " L "A" 2 -0.18000 -0.18000 "LEU " " CD2" "    " 6 0 A0A0A0  "C652"  2 1 7 <> 12.47 1 0.159 -15.681 -1.149 18.357 0 -3.131 0 0 0 -1.445 7.732 -0.18 1.75 1.975 -0.18 0 3.2462597 7.6290383 1.1859609 1289 0 652 1284 <> 1288 1 1289 1289 3 0 80 1 <> <> <> <>
  1290 25 16.530990 -35.174278 2.479780 276 " " L "A" 38 -0.50000 -0.50000 "LEU " " N  " "    " 7 0 2F2FFF  "N645"  2 1 7 <> 13.34 1 1.322 -37.364 -0.726 47.447 0 0 -0.12 0 0 10.56 7.807 -0.5 1.625 1.92 -0.5 0 2.5744851 3.4746711 5.7883267 1290 0 645 1285 <> 1289 1 1290 1290 1 0 80 1 <> <> <> <>
  1291 43 16.421071 -34.872639 1.522162 276 " " L "A" 21 0.30000 0.30000 "LEU " " H  " "    " 1 0 FFFFFF  "H1290"  2 1 7 <> <> <> 0.099 11.932 -0.021 -28.296 0 0 0 0 0 -16.286 6.045 0.3 0.25 0.996 0.3 0 22.907488 12.891102 6.4205074 1291 0 <> 1286 <> 1290 1 1291 1291 0 0 80 1 <> <> <> <>
  1292 41 16.831094 -37.000881 3.462174 276 " " L "A" 21 0.06000 0.06000 "LEU " " HA " "    " 1 0 FFFFFF  "H1291"  2 1 7 <> <> <> 0.033 4.144 0.668 -6.044 0 0 0 0 0 -1.199 8.264 0.06 1.25 1.425 0.06 0 -5.0586896 -12.484396 -0.5079726 1292 0 <> 1287 <> 1291 1 1292 1292 0 0 80 1 <> <> <> <>
  1293 41 14.194262 -36.477421 1.923403 276 " " L "A" 21 0.06000 0.06000 "LEU " " HB3" "    " 1 0 FFFFFF  "H1292"  2 1 7 <> <> <> 0.186 5.104 -0.088 -6.094 0 0 0 0 0 -0.892 7.243 0.06 1.25 1.425 0.06 0 1.4782931 -10.724432 -10.575264 1293 0 <> 1288 <> 1292 1 1293 1293 0 0 80 1 <> <> <> <>
  1294 41 14.502919 -36.042244 3.620783 276 " " L "A" 21 0.06000 0.06000 "LEU " " HB2" "    " 1 0 FFFFFF  "H1293"  2 1 7 <> <> <> 0.14 5.312 -0.287 -6.208 0 0 0 0 0 -1.043 7.305 0.06 1.25 1.425 0.06 0 -4.388617 6.3779335 -13.645457 1294 0 <> 1289 <> 1293 1 1294 1294 0 0 80 1 <> <> <> <>
  1295 41 14.900961 -38.434433 4.129082 276 " " L "A" 21 0.06000 0.06000 "LEU " " HG " "    " 1 0 FFFFFF  "H1294"  2 1 7 <> <> <> 0.045 5.298 0.249 -5.685 0 0 0 0 0 -0.094 6.145 0.06 1.25 1.425 0.06 0 -11.635286 -22.209641 3.2067478 1295 0 <> 1290 <> 1294 1 1295 1295 0 0 80 1 <> <> <> <>
  1296 41 12.757766 -37.292049 4.800632 276 " " L "A" 21 0.06000 0.06000 "LEU " "HD11" "    " 1 0 FFFFFF  "H1295"  2 1 7 <> <> <> 0.024 5.08 -0.417 -5.384 0 0 0 0 0 -0.697 6.63 0.06 1.25 1.425 0.06 0 11.135145 3.90628 9.7237864 1296 0 <> 1291 <> 1295 1 1296 1296 0 0 80 1 <> <> <> <>
  1297 41 12.285262 -37.375362 3.119946 276 " " L "A" 21 0.06000 0.06000 "LEU " "HD12" "    " 1 0 FFFFFF  "H1296"  2 1 7 <> <> <> 0.024 5.141 -0.224 -5.516 0 0 0 0 0 -0.575 7.236 0.06 1.25 1.425 0.06 0 -3.6448262 0.38457659 -2.1199522 1297 0 <> 1292 <> 1296 1 1297 1297 0 0 80 1 <> <> <> <>
  1298 41 12.407298 -38.835438 4.194943 276 " " L "A" 21 0.06000 0.06000 "LEU " "HD13" "    " 1 0 FFFFFF  "H1297"  2 1 7 <> <> <> 0.024 5.489 -0.456 -5.614 0 0 0 0 0 -0.558 5.574 0.06 1.25 1.425 0.06 0 0.95119643 10.662461 9.441843 1298 0 <> 1293 <> 1297 1 1298 1298 0 0 80 1 <> <> <> <>
  1299 41 13.670128 -40.002991 2.371576 276 " " L "A" 21 0.06000 0.06000 "LEU " "HD21" "    " 1 0 FFFFFF  "H1298"  2 1 7 <> <> <> 0.024 5.345 -0.406 -5.653 0 0 0 0 0 -0.69 6.346 0.06 1.25 1.425 0.06 0 -10.752664 13.757697 -7.6177673 1299 0 <> 1294 <> 1298 1 1299 1299 0 0 80 1 <> <> <> <>
  1300 41 13.652215 -38.586647 1.373653 276 " " L "A" 21 0.06000 0.06000 "LEU " "HD22" "    " 1 0 FFFFFF  "H1299"  2 1 7 <> <> <> 0.024 5.497 -0.376 -6.019 0 0 0 0 0 -0.874 6.228 0.06 1.25 1.425 0.06 0 15.148839 2.5690956 -9.7460976 1300 0 <> 1295 <> 1299 1 1300 1300 0 0 80 1 <> <> <> <>
  1301 41 15.186103 -39.402992 1.880585 276 " " L "A" 21 0.06000 0.06000 "LEU " "HD23" "    " 1 0 FFFFFF  "H1300"  2 1 7 <> <> <> 0.024 5.451 -0.363 -5.94 0 0 0 0 0 -0.829 6.58 0.06 1.25 1.425 0.06 0 -0.97551137 -3.9362411 0.26108953 1301 0 <> 1296 <> 1300 1 1301 1301 0 0 80 1 <> <> <> <>
  1302 25 17.616914 -37.998848 1.391744 277 " " T "A" 38 -0.50000 -0.50000 "THR " " N  " "    " 7 0 2F2FFF  "N653"  2 1 7 <> 14.14 1 2 -34.556 -0.504 40.563 0 0 -0.146 0 -0.223 7.133 7.652 -0.5 1.625 1.92 -0.5 0 0.16972592 -2.1064403 -0.42301887 1302 0 653 1297 <> 1301 1 1302 1302 1 0 81 1 <> <> <> <>
  1303 3 18.265630 -38.707275 0.290719 277 " " T "A" 2 0.14000 0.14000 "THR " " CA " "    " 6 0 A0A0A0  "C654"  2 1 -1107 FF5A00  15.39 1 1.374 11.046 -0.807 -10.104 0 -2.517 0 0 -0.223 -1.231 7.329 0.14 1.75 1.975 0.14 0 -3.9932842 -3.9731619 -2.1038713 1303 0 654 1298 <> 1302 1 1303 1303 1 0 81 1 <> <> <> <>
  1304 2 17.539405 -40.119183 0.075749 277 " " T "A" 2 0.50000 0.50000 "THR " " C  " "    " 6 0 A0A0A0  "C655"  2 1 7 <> 16.37 1 -0.422 32.123 0.333 -42.593 0 0 0 0 -0.223 -10.783 7.464 0.5 1.875 2.112 0.5 0 -1.3271412 2.2640162 1.4118103 1304 0 655 1299 <> 1303 1 1304 1304 0 0 81 1 <> <> <> <>
  1305 15 17.489318 -40.912846 1.000608 277 " " T "A" 75 -0.50000 -0.50000 "THR " " O  " "    " 8 0 FF5757  "O656"  2 1 7 <> 16.79 1 0.095 -49.008 0.828 41.608 0 0 -0.119 0 -0.223 -6.819 6.551 -0.5 1.48 1.678 -0.5 0 5.5467119 -4.0671606 0.31392652 1305 0 656 1300 <> 1304 1 1305 1305 0 0 81 1 <> <> <> <>
  1306 3 19.773132 -38.866692 0.712963 277 " " T "A" 2 0.20500 0.20500 "THR " " CB " "    " 6 0 A0A0A0  "C657"  2 1 7 <> 15.83 1 2.041 12.845 -0.782 -14.95 0 -2.082 0 0 -0.223 -3.151 5.881 0.205 1.75 1.975 0.205 0 8.5017557 -8.1350889 3.159034 1306 0 657 1301 <> 1305 1 1306 1306 1 0 81 1 <> <> <> <>
  1307 16 20.376758 -37.644375 1.208356 277 " " T "A" 75 -0.68300 -0.68300 "THR " " OG1" "    " 8 0 FF5757  "O658"  2 1 7 <> 17.35 1 0.915 -46.183 0.619 53.825 0 0 -0.149 0 -0.223 8.805 4.598 -0.683 1.56 1.766 -0.683 15.084 2.1391833 0.80549341 -0.2729136 1307 0 658 1302 <> 1306 1 1307 1307 1 0 81 1 <> <> <> <>
  1308 3 20.710771 -39.464069 -0.349474 277 " " T "A" 2 -0.18000 -0.18000 "THR " " CG2" "    " 6 0 A0A0A0  "C659"  2 1 7 <> 16.45 1 -0.43 -12.323 -0.473 13.638 0 -1.912 0 0 -0.223 -1.723 4.847 -0.18 1.75 1.975 -0.18 0.623 3.4378371 2.7281759 -2.7268612 1308 0 659 1303 <> 1307 1 1308 1308 3 0 81 1 <> <> <> <>
  1309 43 17.829032 -38.234512 2.350684 277 " " T "A" 21 0.30000 0.30000 "THR " " H  " "    " 1 0 FFFFFF  "H1308"  2 1 7 <> <> <> 0.01 5.385 -0.023 -25.79 0 0 0 0 -0.223 -20.641 7.21 0.3 0.25 0.996 0.3 0 0.71241838 14.399083 3.5131886 1309 0 <> 1304 <> 1308 1 1309 1309 0 0 81 1 <> <> <> <>
  1310 41 18.217422 -38.115490 -0.623373 277 " " T "A" 21 0.06000 0.06000 "THR " " HA " "    " 1 0 FFFFFF  "H1309"  2 1 7 <> <> <> 0.004 3.565 0.476 -4.951 0 0 0 0 -0.223 -1.129 6.399 0.06 1.25 1.425 0.06 0 -19.67984 16.504374 11.980567 1310 0 <> 1305 <> 1309 1 1310 1310 0 0 81 1 <> <> <> <>
  1311 41 19.833057 -39.612358 1.505735 277 " " T "A" 21 0.06000 0.06000 "THR " " HB " "    " 1 0 FFFFFF  "H1310"  2 1 7 <> <> <> 0.03 5.002 5.989 -5.366 0 0 0 0 -0.223 5.433 4.991 0.06 1.25 1.425 0.06 0 2.0052533 -23.162292 -10.484198 1311 0 <> 1306 <> 1310 1 1311 1311 0 0 81 1 <> <> <> <>
  1312 42 20.123185 -37.478298 2.103422 277 " " T "A" 21 0.41800 0.41800 "THR " " HG1" "    " 1 0 FFFFFF  "H1311"  2 1 7 <> <> <> -0.031 35.734 -0.01 -31.994 0 0 0 0 -0.223 3.476 2.992 0.418 0.25 0.996 0.418 0 -10.056819 6.3834434 -4.7629943 1312 0 <> 1307 <> 1311 1 1312 1312 0 0 81 1 <> <> <> <>
  1313 41 20.537791 -39.102249 -1.363015 277 " " T "A" 21 0.06000 0.06000 "THR " "HG21" "    " 1 0 FFFFFF  "H1312"  2 1 7 <> <> <> 0.024 4.541 -0.301 -4.158 0 0 0 0 -0.223 -0.118 3.028 0.06 1.25 1.425 0.06 10.06 0.080230162 -27.141747 -12.816882 1313 0 <> 1308 <> 1312 1 1313 1313 0 0 81 1 <> <> <> <>
  1314 41 21.710641 -39.329769 0.063227 277 " " T "A" 21 0.06000 0.06000 "THR " "HG22" "    " 1 0 FFFFFF  "H1313"  2 1 7 <> <> <> 0.024 3.905 0.022 -4.139 0 0 0 0 -0.223 -0.412 4.367 0.06 1.25 1.425 0.06 0 14.887294 -9.9864693 -26.328562 1314 0 <> 1309 <> 1313 1 1314 1314 0 0 81 1 <> <> <> <>
  1315 41 20.638677 -40.549515 -0.418068 277 " " T "A" 21 0.06000 0.06000 "THR " "HG23" "    " 1 0 FFFFFF  "H1314"  2 1 7 <> <> <> 0.024 3.889 -0.355 -4.216 0 0 0 0 -0.223 -0.881 4.413 0.06 1.25 1.425 0.06 0.618 9.1972818 2.7474051 -9.0843582 1315 0 <> 1310 <> 1314 1 1315 1315 0 0 81 1 <> <> <> <>
  1316 15 17.873849 -41.495384 -3.651615 278 " " I "A" 75 -0.50000 -0.50000 "ILE " " O  " "    " 8 0 FF5757  "O663"  2 1 7 <> 15.3 1 0.046 -44.433 -0.44 38.688 0 0 -0.093 0 0 -6.231 6.774 -0.5 1.48 1.678 -0.5 0 -6.025548 3.179188 0.68790221 1316 0 663 1311 <> 1315 1 1316 1316 0 0 82 1 <> <> <> <>
  1317 3 15.127613 -41.353092 -2.243660 278 " " I "A" 2 -0.06000 -0.06000 "ILE " " CB " "    " 6 0 A0A0A0  "C664"  2 1 7 <> 18.52 1 3.417 -3.728 -0.956 5.21 0 -2.567 0 0 0 1.376 8.003 -0.06 1.75 1.975 -0.06 0 -5.0330935 2.7109461 0.13967855 1317 0 664 1312 <> 1316 1 1317 1317 1 0 82 1 <> <> <> <>
  1318 3 14.138229 -40.796963 -1.201245 278 " " I "A" 2 -0.12000 -0.12000 "ILE " " CG1" "    " 6 0 A0A0A0  "C665"  2 1 7 <> 18.95 1 1.527 -8.103 -0.822 10.073 0 -2.902 0 0 0 -0.227 7.303 -0.12 1.75 1.975 -0.12 0 -0.17049235 -6.8626175 -5.2927332 1318 0 665 1313 <> 1317 1 1318 1318 2 0 82 1 <> <> <> <>
  1319 3 14.413400 -42.705074 -2.737013 278 " " I "A" 2 -0.18000 -0.18000 "ILE " " CG2" "    " 6 0 A0A0A0  "C666"  2 1 7 <> 14.97 1 0.728 -10.533 -0.251 13.391 0 -2.798 0 0 0 0.537 6.439 -0.18 1.75 1.975 -0.18 0 -4.3851628 -4.9199529 2.8522029 1319 0 666 1314 <> 1318 1 1319 1319 3 0 82 1 <> <> <> <>
  1320 3 12.974754 -40.082405 -1.861891 278 " " I "A" 2 -0.18000 -0.18000 "ILE " " CD1" "    " 6 0 A0A0A0  "C667"  2 1 7 <> 23.27 1 0.44 -13.168 -1.175 15.5 0 -3.183 0 0 0 -1.585 6.933 -0.18 1.75 1.975 -0.18 0 -5.0631242 0.74833912 -0.054417089 1320 0 667 1315 <> 1319 1 1320 1320 3 0 82 1 <> <> <> <>
  1321 25 17.038011 -40.328568 -1.134661 278 " " I "A" 38 -0.50000 -0.50000 "ILE " " N  " "    " 7 0 2F2FFF  "N660"  2 1 7 <> 15.42 1 2.044 -30.286 0.247 36.975 0 0 -0.123 0 0 8.857 7.599 -0.5 1.625 1.92 -0.5 0 -0.069152579 -5.0656033 3.4334989 1321 0 660 1316 <> 1320 1 1321 1321 1 0 82 1 <> <> <> <>
  1322 3 16.548146 -41.638496 -1.595176 278 " " I "A" 2 0.14000 0.14000 "ILE " " CA " "    " 6 0 A0A0A0  "C661"  2 1 -1107 FF5A00  16.67 1 2.349 9.873 -0.414 -8.183 0 -2.235 0 0 0 1.39 8.218 0.14 1.75 1.975 0.14 0 0.58086544 -1.2166983 2.4315431 1322 0 661 1317 <> 1321 1 1322 1322 1 0 82 1 <> <> <> <>
  1323 2 17.569421 -42.149941 -2.648659 278 " " I "A" 2 0.50000 0.50000 "ILE " " C  " "    " 6 0 A0A0A0  "C662"  2 1 7 <> 17.18 1 -0.032 27.72 1.286 -39.901 0 0 0 0 0 -10.928 7.475 0.5 1.875 2.112 0.5 0 8.8815975 -1.8787518 2.4847414 1323 0 662 1318 <> 1322 1 1323 1323 0 0 82 1 <> <> <> <>
  1324 43 16.987411 -39.713905 -1.934494 278 " " I "A" 21 0.30000 0.30000 "ILE " " H  " "    " 1 0 FFFFFF  "H1323"  2 1 7 <> <> <> 0.079 5.334 -0.027 -22.701 0 0 0 0 0 -17.315 6.31 0.3 0.25 0.996 0.3 0 -21.021486 -18.7143 -5.7298541 1324 0 <> 1319 <> 1323 1 1324 1324 0 0 82 1 <> <> <> <>
  1325 41 16.472314 -42.428753 -0.848287 278 " " I "A" 21 0.06000 0.06000 "ILE " " HA " "    " 1 0 FFFFFF  "H1324"  2 1 7 <> <> <> 0.029 3.677 1.157 -4.673 0 0 0 0 0 0.189 7.122 0.06 1.25 1.425 0.06 0 -7.6451788 2.8479886 5.8970537 1325 0 <> 1320 <> 1324 1 1325 1325 0 0 82 1 <> <> <> <>
  1326 41 15.306347 -40.613754 -3.024388 278 " " I "A" 21 0.06000 0.06000 "ILE " " HB " "    " 1 0 FFFFFF  "H1325"  2 1 7 <> <> <> 0.194 4.044 -0.036 -4.852 0 0 0 0 0 -0.649 6.682 0.06 1.25 1.425 0.06 0 -7.6924424 13.533763 9.7799749 1326 0 <> 1321 <> 1325 1 1326 1326 0 0 82 1 <> <> <> <>
  1327 41 14.664745 -40.089939 -0.560154 278 " " I "A" 21 0.06000 0.06000 "ILE " "HG13" "    " 1 0 FFFFFF  "H1326"  2 1 7 <> <> <> 0.2 4.576 0.237 -5.027 0 0 0 0 0 -0.014 6.136 0.06 1.25 1.425 0.06 0 -1.4348996 8.6424551 -21.354019 1327 0 <> 1322 <> 1326 1 1327 1327 0 0 82 1 <> <> <> <>
  1328 41 13.905470 -41.578018 -0.477454 278 " " I "A" 21 0.06000 0.06000 "ILE " "HG12" "    " 1 0 FFFFFF  "H1327"  2 1 7 <> <> <> 0.17 4.78 -0.237 -4.843 0 0 0 0 0 -0.129 5.749 0.06 1.25 1.425 0.06 0 2.748179 6.1119266 9.6469259 1328 0 <> 1323 <> 1327 1 1328 1328 0 0 82 1 <> <> <> <>
  1329 41 14.933262 -43.205444 -3.554004 278 " " I "A" 21 0.06000 0.06000 "ILE " "HG21" "    " 1 0 FFFFFF  "H1328"  2 1 7 <> <> <> 0.024 3.961 -0.415 -4.361 0 0 0 0 0 -0.792 4.955 0.06 1.25 1.425 0.06 0 23.369289 14.330464 8.7227764 1329 0 <> 1324 <> 1328 1 1329 1329 0 0 82 1 <> <> <> <>
  1330 41 14.642882 -43.440975 -1.966372 278 " " I "A" 21 0.06000 0.06000 "ILE " "HG22" "    " 1 0 FFFFFF  "H1329"  2 1 7 <> <> <> 0.024 3.631 0.286 -4.222 0 0 0 0 0 -0.281 5.369 0.06 1.25 1.425 0.06 0 -1.235417 22.45789 28.05788 1330 0 <> 1325 <> 1329 1 1330 1330 0 0 82 1 <> <> <> <>
  1331 41 13.339864 -42.733334 -2.923619 278 " " I "A" 21 0.06000 0.06000 "ILE " "HG23" "    " 1 0 FFFFFF  "H1330"  2 1 7 <> <> <> 0.024 3.886 -0.401 -4.256 0 0 0 0 0 -0.747 4.998 0.06 1.25 1.425 0.06 0 -2.3095086 -17.957668 -7.1145306 1331 0 <> 1326 <> 1330 1 1331 1331 0 0 82 1 <> <> <> <>
  1332 41 13.168316 -39.512920 -2.770912 278 " " I "A" 21 0.06000 0.06000 "ILE " "HD11" "    " 1 0 FFFFFF  "H1331"  2 1 7 <> <> <> 0.025 4.709 -0.265 -5.161 0 0 0 0 0 -0.692 5.807 0.06 1.25 1.425 0.06 0 10.379424 -11.324018 -4.3292413 1332 0 <> 1327 <> 1331 1 1332 1332 0 0 82 1 <> <> <> <>
  1333 41 12.201907 -40.813236 -2.099998 278 " " I "A" 21 0.06000 0.06000 "ILE " "HD12" "    " 1 0 FFFFFF  "H1332"  2 1 7 <> <> <> 0.025 4.462 -0.462 -5.06 0 0 0 0 0 -1.036 5.793 0.06 1.25 1.425 0.06 0 9.7067118 -14.208844 -2.0855744 1333 0 <> 1328 <> 1332 1 1333 1333 0 0 82 1 <> <> <> <>
  1334 41 12.518314 -39.416153 -1.129855 278 " " I "A" 21 0.06000 0.06000 "ILE " "HD13" "    " 1 0 FFFFFF  "H1333"  2 1 7 <> <> <> 0.025 4.501 -0.465 -4.845 0 0 0 0 0 -0.785 5.228 0.06 1.25 1.425 0.06 0 -13.099419 5.5287781 -9.4161158 1334 0 <> 1329 <> 1333 1 1334 1334 0 0 82 1 <> <> <> <>
  1335 2 18.770497 -44.491535 -4.580064 279 " " F "A" 2 0.50000 0.50000 "PHE " " C  " "    " 6 0 A0A0A0  "C670"  0 1 7 <> 17.3 1 0.478 20.444 1.976 -37.002 0 0 0 0 0 -14.104 6.93 0.5 1.875 2.112 0.5 0 -1.8186029 -1.1899884 1.8382285 1335 0 670 1330 <> 1334 1 1335 1335 0 0 83 1 <> <> <> <>
  1336 15 17.826120 -45.295811 -4.748079 279 " " F "A" 75 -0.50000 -0.50000 "PHE " " O  " "    " 8 0 FF5757  "O671"  0 1 7 <> 18.77 1 0.084 -45.852 0.677 36.27 0 0 -0.135 0 0 -8.957 6.614 -0.5 1.48 1.678 -0.5 0 3.8966112 3.3995309 -1.2522522 1336 0 671 1331 <> 1335 1 1336 1336 0 0 83 1 <> <> <> <>
  1337 3 19.836425 -45.087086 -2.355830 279 " " F "A" 2 -0.00500 -0.00500 "PHE " " CB " "    " 6 0 A0A0A0  "C672"  0 1 7 <> 18.13 1 0.484 -0.324 -0.878 0.531 0 -1.381 0 0 0 -1.568 5.221 -0.005 1.75 1.975 -0.005 0 -1.6972889 0.10235732 -0.50332654 1337 0 672 1332 <> 1336 1 1337 1337 2 0 83 1 <> <> <> <>
  1338 2 20.249076 -44.653141 -0.942363 279 " " F "A" 2 -0.11500 -0.11500 "PHE " " CG " "    " 6 0 A0A0A0  "C673"  0 1 7 <> 21.4 1 0.14 -7.355 0.532 7.006 0 -0.493 0 0 0 -0.17 4.817 -0.115 1.775 2.002 -0.115 2.154 1.86879 -0.26258987 -4.9932542 1338 0 673 1333 <> 1337 1 1338 1338 0 0 83 1 <> <> <> <>
  1339 2 21.074630 -43.565853 -0.827204 279 " " F "A" 2 -0.11500 -0.11500 "PHE " " CD1" "    " 6 0 A0A0A0  "C674"  0 1 7 <> 26.39 1 0.066 -8.046 0.517 8.153 0 -0.439 0 0 0 0.252 4.182 -0.115 1.775 2.002 -0.115 6.207 1.4013556 -0.75401354 -3.0390537 1339 0 674 1334 <> 1338 1 1339 1339 1 0 83 1 <> <> <> <>
  1340 2 19.591989 -45.207089 0.204266 279 " " F "A" 2 -0.11500 -0.11500 "PHE " " CD2" "    " 6 0 A0A0A0  "C675"  0 1 7 <> 23.4 1 0.087 -7.721 0.276 7.816 0 -0.586 0 0 0 -0.128 4.689 -0.115 1.775 2.002 -0.115 4.307 0.87798709 -11.865256 8.0052843 1340 0 675 1335 <> 1339 1 1340 1340 1 0 83 1 <> <> <> <>
  1341 2 21.433549 -43.146961 0.493973 279 " " F "A" 2 -0.11500 -0.11500 "PHE " " CE1" "    " 6 0 A0A0A0  "C676"  0 1 7 <> 28.84 1 0.071 -8.586 0.371 8.145 0 -0.57 0 0 0 -0.568 3.563 -0.115 1.775 2.002 -0.115 7.727 4.3325877 -9.2494755 3.964977 1341 0 676 1336 <> 1340 1 1341 1341 1 0 83 1 <> <> <> <>
  1342 2 20.045411 -44.880978 1.482819 279 " " F "A" 2 -0.11500 -0.11500 "PHE " " CE2" "    " 6 0 A0A0A0  "C677"  0 1 7 <> 27.81 1 0.095 -7.879 0.093 7.581 0 -0.69 0 0 0 -0.8 4.057 -0.115 1.775 2.002 -0.115 6.587 0.42073226 0.70478171 -3.3555255 1342 0 677 1337 <> 1341 1 1342 1342 1 0 83 1 <> <> <> <>
  1343 2 20.938157 -43.864437 1.627783 279 " " F "A" 2 -0.11500 -0.11500 "PHE " " CZ " "    " 6 0 A0A0A0  "C678"  0 1 7 <> 28.66 1 0.114 -8.162 0.2 7.957 0 -0.698 0 0 0 -0.589 3.578 -0.115 1.775 2.002 -0.115 8.361 -5.2475939 2.9702957 -8.4815264 1343 0 678 1338 <> 1342 1 1343 1343 1 0 83 1 <> <> <> <>
  1344 25 18.091386 -43.357052 -2.358410 279 " " F "A" 38 -0.50000 -0.50000 "PHE " " N  " "    " 7 0 2F2FFF  "N668"  0 1 7 <> 16.71 1 0.914 -26.53 -0.705 31.16 0 0 -0.115 0 0 4.724 6.694 -0.5 1.625 1.92 -0.5 0 -1.7055986 -0.073002756 -2.6580129 1344 0 668 1339 <> 1343 1 1344 1344 1 0 83 1 <> <> <> <>
  1345 3 19.182414 -43.929207 -3.125337 279 " " F "A" 2 0.14000 0.14000 "PHE " " CA " "    " 6 0 A0A0A0  "C669"  0 1 -1107 FF5A00  18.78 1 0.76 8.064 -0.436 -6.27 0 -1.814 0 0 0 0.305 6.6 0.14 1.75 1.975 0.14 0 -4.7843933 -3.3428662 -3.1140246 1345 0 669 1340 <> 1344 1 1345 1345 1 0 83 1 <> <> <> <>
  1346 43 17.847448 -43.866829 -1.521321 279 " " F "A" 21 0.30000 0.30000 "PHE " " H  " "    " 1 0 FFFFFF  "H1345"  0 1 7 <> <> <> 0.049 5.907 -0.016 -19.306 0 0 0 0 0 -13.366 5.632 0.3 0.25 0.996 0.3 0 -29.462547 3.1239221 -8.799819 1346 0 <> 1341 <> 1345 1 1346 1346 0 0 83 1 <> <> <> <>
  1347 41 19.875692 -43.113758 -3.331520 279 " " F "A" 21 0.06000 0.06000 "PHE " " HA " "    " 1 0 FFFFFF  "H1346"  0 1 7 <> <> <> 0.068 2.613 0.754 -4.135 0 0 0 0 0 -0.7 5.56 0.06 1.25 1.425 0.06 0 -18.824354 19.512869 40.070824 1347 0 <> 1342 <> 1346 1 1347 1347 0 0 83 1 <> <> <> <>
  1348 41 20.743619 -45.472187 -2.821437 279 " " F "A" 21 0.06000 0.06000 "PHE " " HB2" "    " 1 0 FFFFFF  "H1347"  0 1 7 <> <> <> 0.026 3.377 -0.228 -3.957 0 0 0 0 0 -0.784 3.845 0.06 1.25 1.425 0.06 8.383 -2.0375366 -3.6302555 1.9208795 1348 0 <> 1343 <> 1347 1 1348 1348 0 0 83 1 <> <> <> <>
  1349 41 19.203580 -45.962582 -2.210533 279 " " F "A" 21 0.06000 0.06000 "PHE " " HB3" "    " 1 0 FFFFFF  "H1348"  0 1 7 <> <> <> 0.034 3.51 0.086 -3.913 0 0 0 0 0 -0.282 4.545 0.06 1.25 1.425 0.06 0 12.394604 -6.4582095 21.343454 1349 0 <> 1344 <> 1348 1 1349 1349 0 0 83 1 <> <> <> <>
  1350 41 21.535728 -43.047054 -1.654633 279 " " F "A" 21 0.11500 0.11500 "PHE " " HD1" "    " 1 0 FFFFFF  "H1349"  0 1 7 <> <> <> 0.002 8.185 -0.302 -7.776 0 0 0 0 0 0.11 3.411 0.115 1.21 1.381 0.115 2.14 -21.696203 10.258578 -9.0056763 1350 0 <> 1345 <> 1349 1 1350 1350 0 0 83 1 <> <> <> <>
  1351 41 19.013829 -46.100834 0.021651 279 " " F "A" 21 0.11500 0.11500 "PHE " " HD2" "    " 1 0 FFFFFF  "H1350"  0 1 7 <> <> <> 0.003 7.88 -0.367 -7.445 0 0 0 0 0 0.071 4.382 0.115 1.21 1.381 0.115 0 -24.785292 2.4131885 19.374401 1351 0 <> 1346 <> 1350 1 1351 1351 0 0 83 1 <> <> <> <>
  1352 41 22.139970 -42.353928 0.690108 279 " " F "A" 21 0.11500 0.11500 "PHE " " HE1" "    " 1 0 FFFFFF  "H1351"  0 1 7 <> <> <> 0 8.881 -0.194 -8.297 0 0 0 0 0 0.39 2.417 0.115 1.21 1.381 0.115 12.841 12.389595 -10.352605 -20.593653 1352 0 <> 1347 <> 1351 1 1352 1352 0 0 83 1 <> <> <> <>
  1353 41 19.633117 -45.455387 2.299189 279 " " F "A" 21 0.11500 0.11500 "PHE " " HE2" "    " 1 0 FFFFFF  "H1352"  0 1 7 <> <> <> 0 7.413 -0.41 -7.114 0 0 0 0 0 -0.111 3.174 0.115 1.21 1.381 0.115 0 0.15549716 16.158318 7.3838615 1353 0 <> 1348 <> 1352 1 1353 1353 0 0 83 1 <> <> <> <>
  1354 41 21.229596 -43.589886 2.630821 279 " " F "A" 21 0.11500 0.11500 "PHE " " HZ " "    " 1 0 FFFFFF  "H1353"  0 1 7 <> <> <> 0 8.754 -0.218 -8.062 0 0 0 0 0 0.475 2.515 0.115 1.21 1.381 0.115 10.272 -21.614971 18.492188 -7.9745684 1354 0 <> 1349 <> 1353 1 1354 1354 0 0 83 1 <> <> <> <>
  1355 16 22.005113 -44.699669 -7.549749 280 " " S "A" 75 -0.68300 -0.68300 "SER " " OG " "    " 8 0 FF5757  "O684"  0 1 7 <> 25.61 1 0.096 -30.154 -0.131 39.631 0 0 -0.033 0 -0.214 9.194 3.377 -0.683 1.56 1.766 -0.683 27.635 3.4615738 4.5108123 0.033864271 1355 0 684 1350 <> 1354 1 1355 1355 1 0 84 1 <> <> <> <>
  1356 25 19.601958 -44.182415 -5.593877 280 " " S "A" 38 -0.50000 -0.50000 "SER " " N  " "    " 7 0 2F2FFF  "N679"  0 1 7 <> 18.28 1 2.053 -27.168 0.308 28.708 0 0 -0.372 0 -0.214 3.314 6.465 -0.5 1.625 1.92 -0.5 0 -4.515099 -1.2253939 0.026843153 1356 0 679 1351 <> 1355 1 1356 1356 1 0 84 1 <> <> <> <>
  1357 3 19.528094 -44.408257 -7.035387 280 " " S "A" 2 0.14000 0.14000 "SER " " CA " "    " 6 0 A0A0A0  "C680"  0 1 -1107 FF5A00  20.25 1 0.949 8.779 -0.728 -6.778 0 -1.439 0 0 -0.214 0.569 5.787 0.14 1.75 1.975 0.14 0 -3.4986775 3.8808467 6.7567024 1357 0 680 1352 <> 1356 1 1357 1357 1 0 84 1 <> <> <> <>
  1358 2 19.135513 -45.777821 -7.504791 280 " " S "A" 2 0.50000 0.50000 "SER " " C  " "    " 6 0 A0A0A0  "C681"  0 1 7 <> 20.12 1 -0.271 26.244 4.011 -34.721 0 0 0 0 -0.214 -4.951 5.241 0.5 1.875 2.112 0.5 0.27 2.0109754 0.13716424 -0.47026971 1358 0 681 1353 <> 1357 1 1358 1358 0 0 84 1 <> <> <> <>
  1359 15 18.402852 -45.991154 -8.480759 280 " " S "A" 75 -0.50000 -0.50000 "SER " " O  " "    " 8 0 FF5757  "O682"  0 1 7 <> 19.13 1 0.031 -40.976 0.361 33.754 0 0 -0.124 0 -0.214 -7.168 4.17 -0.5 1.48 1.678 -0.5 4.378 0.84355736 2.6593306 1.2967677 1359 0 682 1354 <> 1358 1 1359 1359 0 0 84 1 <> <> <> <>
  1360 3 20.824607 -43.880608 -7.704277 280 " " S "A" 2 0.14500 0.14500 "SER " " CB " "    " 6 0 A0A0A0  "C683"  0 1 7 <> 21.35 1 0.48 6.392 -0.88 -4.348 0 -1.163 0 0 -0.214 0.267 4.433 0.145 1.75 1.975 0.145 0 2.2344594 -4.9215693 -1.9382625 1360 0 683 1355 <> 1359 1 1360 1360 2 0 84 1 <> <> <> <>
  1361 43 20.354396 -43.597195 -5.260039 280 " " S "A" 21 0.30000 0.30000 "SER " " H  " "    " 1 0 FFFFFF  "H1360"  0 1 7 <> <> <> 0.079 0.541 -0.021 -18.621 0 0 0 0 -0.214 -18.235 5.349 0.3 0.25 0.996 0.3 0 14.828556 -17.086611 -15.766912 1361 0 <> 1356 <> 1360 1 1361 1361 0 0 84 1 <> <> <> <>
[truncated: 57,680,702 more chars]
