# Supplementary material for: Steered molecular dynamics simulations reveal critical residues for (un)binding of substrates, inhibitors and a product to the malarial M1 aminopeptidase
Source: PLoS Comput Biol. 2018 Oct 31;14(10):e1006525. doi: 10.1371/journal.pcbi.1006525 (PMC6239339; doi:10.1371/journal.pcbi.1006525)
Supplement: S3 File — Unzipping this file will create a directory containing the parameters and starting structures used for the 30ns sMD simulations. (ZIP) [file pcbi.1006525.s011.zip › S3_File/bestatin/sMD/config.cfg]

Desmond = {
   config_version = 3
}
ORIG_CFG = {
   annealing = false
   backend = {
      app = mdsim
      boot = {
         file = "BESshort.cms"
         type = mae
      }
      force = {
         term = {
            BiasingForce = {
               cm_moi = [
                  {distance_coeff = 10
                   groups = [1 2 ]
                   pull_distance = 0.0015
                  }
               ]
               output = {
                  first = 0
                  interval = 0.2
                  name = "$JOBNAME.bforce"
               }
               type = BiasingForce
            }
            list = [BiasingForce ]
         }
      }
   }
   bigger_rclone = false
   checkpt = {
      first = 0.0
      interval = 240.06
      name = "$JOBNAME.cpt"
      write_last_step = true
   }
   coulomb_method = [pme 1e-09 ]
   cpu = 64
   cutoff_radius = 9.0
   elapsed_time = 0.0
   energy_group = false
   eneseq = {
      first = 0.0
      interval = 1.2
      name = "$JOBNAME$[_replica$REPLICA$].ene"
   }
   ensemble = {
      barostat = {
         tau = 2.0
      }
      class = NPT
      method = MTK
      thermostat = {
         tau = 1.0
      }
   }
   glue = solute
   maeff_output = {
      first = 0.0
      interval = 120.0
      name = "$JOBNAME$[_replica$REPLICA$]-out.cms"
      trjidx = "$JOBNAME$[_replica$REPLICA$]-out.idx"
   }
   meta = false
   model_file = "BESshort.cms"
   pressure = [1.01325 isotropic ]
   randomize_velocity = {
      first = 0.0
      interval = inf
      seed = 2007
      temperature = "@*.temperature"
   }
   simbox = {
      first = 0.0
      interval = 1.2
      name = "$JOBNAME$[_replica$REPLICA$]_simbox.dat"
   }
   surface_tension = 4000.0
   taper = false
   temperature = [
      [300.0 0 ]
   ]
   time = 30000.0
   timestep = [0.002 0.002 0.006 ]
   trajectory = {
      center = []
      first = 0.0
      frames_per_file = 25
      interval = 4.8
      name = "$JOBNAME$[_replica$REPLICA$]_trj"
      periodicfix = true
      write_velocity = false
   }
}
app = mdsim
boot = {
   file = "BESshort.cms"
   type = mae
}
force = {
   bonded = {
   }
   constraint = {
      maxit = 8
      tol = 1e-08
   }
   ignore_com_dofs = false
   nonbonded = {
      far = {
         n_k = [64 64 64 ]
         order = [4 4 4 ]
         r_spread = 4.0
         sigma_s = 0.85
         type = pme
      }
      n_zone = 1024
      near = {
         correct_average_dispersion = true
         r_tap = 9.0
         taper = none
         type = default
      }
      r_cut = 9.0
      sigma = 2.17856679701
   }
   term = {
      BiasingForce = {
         cm_moi = [
            {distance_coeff = 10
             groups = [1 2 ]
             pull_distance = 0.0015
            }
         ]
         output = {
            first = 0
            interval = 0.2
            name = "BESshort.bforce"
         }
         type = BiasingForce
      }
      list = [BiasingForce ]
   }
   virtual = {
   }
}
global_cell = {
   clone_policy = rounded
   margin = 0.655976867858
   n_replica = 1
   partition = [0 0 0 ]
   r_clone = 5.01605649684
   reference_time = 0.0
   topology = periodic
}
gui = {
   ewald_tol = 1e-09
}
integrator = {
   MTK_NPT = {
      barostat = {
         tau = 2.0
         thermostat = {
            mts = 2
            tau = [1.0 1.0 1.0 ]
         }
      }
      thermostat = {
         mts = 2
         tau = [1.0 1.0 1.0 ]
      }
   }
   brownie_NPT = {
      barostat = {
         T_ref = 300.0
         tau = 0.016129
         thermostat = {
            seed = 2007
         }
      }
      delta_max = 0.1
      thermostat = {
         seed = 2007
      }
   }
   brownie_NVT = {
      delta_max = 0.1
      thermostat = {
         seed = 2007
      }
   }
   dt = 0.002
   pressure = {
      P_ref = 1.01325
      isotropy = isotropic
      max_margin_contraction = 0.969896664801
   }
   respa = {
      far_timesteps = 3
      near_timesteps = 1
      outer_timesteps = 3
   }
   temperature = {
      T_ref = 300.0
   }
   type = MTK_NPT
}
mdsim = {
   checkpt = {
      first = 0.0
      interval = 240.06
      name = "BESshort.cpt"
      wall_interval = inf
      write_first_step = false
      write_last_step = true
   }
   last_time = 30000.0
   plugin = {
      eneseq = {
         first = 0.0
         interval = 1.2
         name = "BESshort.ene"
         type = eneseq
      }
      list = [status randomize_velocities remove_com_motion eneseq trajectory maeff_output simbox_output ]
      maeff_output = {
         bootfile = "BESshort.cms"
         first = 0.0
         full_system_only = false
         interval = 120.0
         name = "BESshort-out.cms"
         periodicfix = true
         precision = 8
         trjidx = "BESshort-out.idx"
         type = maeff_output
         write_last_step = true
      }
      randomize_velocities = {
         first = 0.0
         interval = inf
         seed = 2007
         temperature = 300.0
         type = randomize_velocities
      }
      remove_com_motion = {
         first = 0.0
         interval = inf
         type = remove_com_motion
      }
      simbox_output = {
         first = 0.0
         interval = 1.2
         name = "BESshort_simbox.dat"
         type = simbox_output
      }
      status = {
         first = 0.0
         interval = 0.3
         type = status
      }
      trajectory = {
         center = []
         first = 0.0
         frames_per_file = 25
         glue = []
         interval = 4.8
         mode = noclobber
         name = BESshort_trj
         periodicfix = true
         type = trajectory
         write_last_step = true
         write_velocity = false
      }
   }
   title = "Desmond MD simulation"
}
migration = {
   first = 0.0
   interval = 0.012
}
