# Supplementary material for: Steered molecular dynamics simulations reveal critical residues for (un)binding of substrates, inhibitors and a product to the malarial M1 aminopeptidase
Source: PLoS Comput Biol. 2018 Oct 31;14(10):e1006525. doi: 10.1371/journal.pcbi.1006525 (PMC6239339; doi:10.1371/journal.pcbi.1006525)
Supplement: S3 File — Unzipping this file will create a directory containing the parameters and starting structures used for the 30ns sMD simulations. (ZIP) [file pcbi.1006525.s011.zip › S3_File/bestatin/sMD/input.cms]

{
  s_m_m2io_version
  :::
  2.0.0
}
f_m_ct {
  s_m_title
  s_m_entry_name
  s_m_original_cms_file
  r_chorus_box_ax
  r_chorus_box_ay
  r_chorus_box_az
  r_chorus_box_bx
  r_chorus_box_by
  r_chorus_box_bz
  r_chorus_box_cx
  r_chorus_box_cy
  r_chorus_box_cz
  s_ffio_ct_type
  s_m_job_name
  s_m_entry_id
  i_m_ct_format
  :::
  "full system"
  desmond_setup_1.1
  short_newgroups.cms
  100.43999
  0
  0
  0
  109.30418
  0
  0
  0
  91.796516
  full_system
  desmond_Min_1
  2
  2
  m_depend[1] {
    i_m_depend_dependency
    s_m_depend_property
    :::
    1 30 s_m_job_name
    :::
  }
  m_atom[101017] {
    i_m_mmod_type
    r_m_x_coord
    r_m_y_coord
    r_m_z_coord
    i_m_residue_number
    s_m_insertion_code
    s_m_mmod_res
    s_m_chain_name
    i_m_color
    r_m_charge1
    r_m_charge2
    s_m_pdb_residue_name
    s_m_pdb_atom_name
    s_m_grow_name
    i_m_atomic_number
    i_m_formal_charge
    s_m_color_rgb
    s_m_atom_name
    i_m_secondary_structure
    i_m_ribbon_style
    i_m_ribbon_color
    s_m_ribbon_color_rgb
    r_ffio_x_vel
    r_ffio_y_vel
    r_ffio_z_vel
    i_m_Hcount
    i_i_internal_atom_index
    i_i_constraint
    r_m_pdb_tfactor
    r_m_pdb_occupancy
    i_pdb_anisou_u11
    i_pdb_anisou_u22
    i_pdb_anisou_u33
    i_pdb_anisou_u12
    i_pdb_anisou_u13
    i_pdb_anisou_u23
    i_pdb_PDB_serial
    i_pdb_seqres_index
    i_ppw_original_index
    i_m_pdb_convert_problem
    r_pdb_alt_x_coord_A
    r_pdb_alt_y_coord_A
    r_pdb_alt_z_coord_A
    r_pdb_alt_tfactor_A
    r_pdb_alt_occupancy_A
    r_pdb_alt_x_coord_B
    r_pdb_alt_y_coord_B
    r_pdb_alt_z_coord_B
    r_pdb_alt_tfactor_B
    r_pdb_alt_occupancy_B
    r_m_alt_pdb_tfactor
    r_m_alt_pdb_occupancy
    i_pdb_alt_anisou_u11_A
    i_pdb_alt_anisou_u22_A
    i_pdb_alt_anisou_u33_A
    i_pdb_alt_anisou_u12_A
    i_pdb_alt_anisou_u13_A
    i_pdb_alt_anisou_u23_A
    i_pdb_alt_PDB_serial_A
    i_pdb_alt_anisou_u11_B
    i_pdb_alt_anisou_u22_B
    i_pdb_alt_anisou_u33_B
    i_pdb_alt_anisou_u12_B
    i_pdb_alt_anisou_u13_B
    i_pdb_alt_anisou_u23_B
    i_pdb_alt_PDB_serial_B
    i_pdb_alt_anisou_u11
    i_pdb_alt_anisou_u22
    i_pdb_alt_anisou_u33
    i_pdb_alt_anisou_u12
    i_pdb_alt_anisou_u13
    i_pdb_alt_anisou_u23
    i_pdb_alt_PDB_serial
    s_pdb_altloc_chars
    i_ppw_het
    i_desmond_crystal_water
    :::
    1 3 -10.326843 1.164019 19.800221 195 A X A 2 -0.18000 -0.18000 "ACE " " CH3" "  n1" 6 0 A0A0A0 C1 0 0 1 <> 3.9394847 -5.2472738 -4.4887569 3 1 0 <> <> <> <> <> <> <> <> <> <> <> <> <> <> <> <> <> <> <> <> <> <> <> <> <> <> <> <> <> <> <> <> <> <> <> <> <> <> <> <> <> <> <> <> <> <> <> <>
    2 2 -10.471033 2.197493 20.968835 195 A X A 2 0.50000 0.50000 "ACE " " C  " "  c1" 6 0 A0A0A0 C2 0 0 1 <> 3.4226018 4.1634205 -3.2758734 0 2 0 <> <> <> <> <> <> <> <> <> <> <> <> <> <> <> <> <> <> <> <> <> <> <> <> <> <> <> <> <> <> <> <> <> <> <> <> <> <> <> <> <> <> <> <> <> <> <> <>
    3 15 -10.478803 3.417749 20.741735 195 A X A 75 -0.50000 -0.50000 "ACE " " O  " "    " 8 0 FF5757 O3 0 0 1 <> 0.39421579 -6.8464218 -2.695009 0 3 0 <> <> <> <> <> <> <> <> <> <> <> <> <> <> <> <> <> <> <> <> <> <> <> <> <> <> <> <> <> <> <> <> <> <> <> <> <> <> <> <> <> <> <> <> <> <> <> <>
    4 41 -9.904207 0.237222 20.188200 195 A X A 21 0.06000 0.06000 "ACE " " H1 " "  n2" 1 0 FFFFFF H4 0 0 1 <> 7.8260829 -9.9601403 -19.980478 0 4 0 <> <> <> <> <> <> <> <> <> <> <> <> <> <> <> <> <> <> <> <> <> <> <> <> <> <> <> <> <> <> <> <> <> <> <> <> <> <> <> <> <> <> <> <> <> <> <> <>
    5 41 -11.264694 1.074004 19.252103 195 A X A 21 0.06000 0.06000 "ACE " " H2 " "    " 1 0 FFFFFF H5 0 0 1 <> 2.5686085 3.3906178 -3.5617901 0 5 0 <> <> <> <> <> <> <> <> <> <> <> <> <> <> <> <> <> <> <> <> <> <> <> <> <> <> <> <> <> <> <> <> <> <> <> <> <> <> <> <> <> <> <> <> <> <> <> <>
    6 41 -9.558134 1.484490 19.097024 195 A X A 21 0.06000 0.06000 "ACE " " H3 " "    " 1 0 FFFFFF H6 0 0 1 <> 24.474365 -16.874806 12.660131 0 6 0 <> <> <> <> <> <> <> <> <> <> <> <> <> <> <> <> <> <> <> <> <> <> <> <> <> <> <> <> <> <> <> <> <> <> <> <> <> <> <> <> <> <> <> <> <> <> <> <>
    7 25 -10.753838 1.740433 22.177177 196 " " P A 38 -0.14000 -0.14000 "PRO " " N  " "    " 7 0 2F2FFF N1 0 1 7 <> 4.9423809 -4.3982509 3.4126372 0 7 0 39.35 1 5218 5130 4605 446 985 489 1 1 1 <> <> <> <> <> <> <> <> <> <> <> <> <> <> <> <> <> <> <> <> <> <> <> <> <> <> <> <> <> <> <> <> <> <> <> <> <>
    8 3 -11.147115 0.420002 22.490272 196 " " P A 2 0.01000 0.01000 "PRO " " CA " "    " 6 0 A0A0A0 C2 0 1 -1105 FF1E00 -5.6693429 -0.31101753 -1.6883162 1 8 0 37.85 1 4998 4897 4485 401 919 454 2 1 2 <> <> <> <> <> <> <> <> <> <> <> <> <> <> <> <> <> <> <> <> <> <> <> <> <> <> <> <> <> <> <> <> <> <> <> <> <>
    9 2 -12.557053 0.012916 22.063851 196 " " P A 2 0.50000 0.50000 "PRO " " C  " "    " 6 0 A0A0A0 C3 0 1 7 <> -5.2069576 -0.40455991 3.9726701 0 9 0 36.91 1 4818 4742 4463 338 946 424 3 1 3 <> <> <> <> <> <> <> <> <> <> <> <> <> <> <> <> <> <> <> <> <> <> <> <> <> <> <> <> <> <> <> <> <> <> <> <> <>
    10 15 -12.821036 -1.189339 22.066034 196 " " P A 75 -0.50000 -0.50000 "PRO " " O  " "    " 8 0 FF5757 O4 0 1 7 <> -3.606712 2.8159069 8.1656572 0 10 0 37.58 1 4894 4787 4597 304 1018 461 4 1 4 <> <> <> <> <> <> <> <> <> <> <> <> <> <> <> <> <> <> <> <> <> <> <> <> <> <> <> <> <> <> <> <> <> <> <> <> <>
    11 3 -11.033057 0.255943 23.994825 196 " " P A 2 -0.12000 -0.12000 "PRO " " CB " "    " 6 0 A0A0A0 C5 0 1 7 <> -1.9759138 7.1831692 5.2626008 2 11 0 38.22 1 5085 4903 4533 402 927 511 5 1 5 <> <> <> <> <> <> <> <> <> <> <> <> <> <> <> <> <> <> <> <> <> <> <> <> <> <> <> <> <> <> <> <> <> <> <> <> <>
    12 3 -11.289557 1.645353 24.495008 196 " " P A 2 -0.12000 -0.12000 "PRO " " CG " "    " 6 0 A0A0A0 C6 0 1 7 <> 11.707168 7.3388326 -2.1896317 2 12 0 39.49 1 5290 5072 4643 435 1015 584 6 1 6 <> <> <> <> <> <> <> <> <> <> <> <> <> <> <> <> <> <> <> <> <> <> <> <> <> <> <> <> <> <> <> <> <> <> <> <> <>
    13 3 -10.749905 2.519997 23.404478 196 " " P A 2 -0.05000 -0.05000 "PRO " " CD " "    " 6 0 A0A0A0 C7 0 1 7 <> 0.87500957 -2.5849645 0.47473387 2 13 0 39.89 1 5326 5169 4662 452 1063 571 7 1 7 <> <> <> <> <> <> <> <> <> <> <> <> <> <> <> <> <> <> <> <> <> <> <> <> <> <> <> <> <> <> <> <> <> <> <> <> <>
    14 41 -10.478731 -0.343867 22.092960 196 " " P A 21 0.06000 0.06000 "PRO " " HA " "    " 1 0 FFFFFF H14 0 0 1 <> -4.0192734 2.5377593 -4.3894642 0 14 0 <> <> <> <> <> <> <> <> <> <> 8220 <> <> <> <> <> <> <> <> <> <> <> <> <> <> <> <> <> <> <> <> <> <> <> <> <> <> <> <> <> <> <> <> <> <> <> <> <>
    15 41 -11.855760 -0.263312 24.486379 196 " " P A 21 0.06000 0.06000 "PRO " " HB2" "    " 1 0 FFFFFF H15 0 0 1 <> -1.0814978 -17.875631 -19.711366 0 15 0 <> <> <> <> <> <> <> <> <> <> 8221 <> <> <> <> <> <> <> <> <> <> <> <> <> <> <> <> <> <> <> <> <> <> <> <> <> <> <> <> <> <> <> <> <> <> <> <> <>
    16 41 -10.096948 -0.155911 24.371888 196 " " P A 21 0.06000 0.06000 "PRO " " HB3" "    " 1 0 FFFFFF H16 0 0 1 <> -1.3876697 -3.250363 -7.5940311 0 16 0 <> <> <> <> <> <> <> <> <> <> 8222 <> <> <> <> <> <> <> <> <> <> <> <> <> <> <> <> <> <> <> <> <> <> <> <> <> <> <> <> <> <> <> <> <> <> <> <> <>
    17 41 -12.367293 1.765448 24.605291 196 " " P A 21 0.06000 0.06000 "PRO " " HG2" "    " 1 0 FFFFFF H17 0 0 1 <> 12.671051 26.508094 -13.645123 0 17 0 <> <> <> <> <> <> <> <> <> <> 8223 <> <> <> <> <> <> <> <> <> <> <> <> <> <> <> <> <> <> <> <> <> <> <> <> <> <> <> <> <> <> <> <> <> <> <> <> <>
    18 41 -10.871081 1.838846 25.482706 196 " " P A 21 0.06000 0.06000 "PRO " " HG3" "    " 1 0 FFFFFF H18 0 0 1 <> 12.723195 -3.2745919 -0.54088541 0 18 0 <> <> <> <> <> <> <> <> <> <> 8224 <> <> <> <> <> <> <> <> <> <> <> <> <> <> <> <> <> <> <> <> <> <> <> <> <> <> <> <> <> <> <> <> <> <> <> <> <>
    19 41 -9.725857 2.771565 23.680416 196 " " P A 21 0.06000 0.06000 "PRO " " HD3" "    " 1 0 FFFFFF H19 0 0 1 <> -2.1964384 10.099917 0.30862887 0 19 0 <> <> <> <> <> <> <> <> <> <> 8225 <> <> <> <> <> <> <> <> <> <> <> <> <> <> <> <> <> <> <> <> <> <> <> <> <> <> <> <> <> <> <> <> <> <> <> <> <>
    20 41 -11.250320 3.488291 23.414310 196 " " P A 21 0.06000 0.06000 "PRO " " HD2" "    " 1 0 FFFFFF H20 0 0 1 <> 13.614888 4.0624077 -5.7681931 0 20 0 <> <> <> <> <> <> <> <> <> <> 8226 <> <> <> <> <> <> <> <> <> <> <> <> <> <> <> <> <> <> <> <> <> <> <> <> <> <> <> <> <> <> <> <> <> <> <> <> <>
    21 25 -13.496694 0.950104 21.904554 197 " " K A 38 -0.50000 -0.50000 "LYS " " N  " "    " 7 0 2F2FFF N8 0 1 7 <> 2.9284132 4.9801458 -2.5881465 1 21 0 34.9 1 4522 4501 4237 325 887 358 8 2 8 <> <> <> <> <> <> <> <> <> <> <> <> <> <> <> <> <> <> <> <> <> <> <> <> <> <> <> <> <> <> <> <> <> <> <> <> <>
    22 3 -14.895646 0.649693 21.681393 197 " " K A 2 0.14000 0.14000 "LYS " " CA " "    " 6 0 A0A0A0 C9 0 1 -1105 FF1E00 3.405316 -0.15113864 -10.344234 1 22 0 33.65 1 4303 4319 4166 273 901 320 9 2 9 <> <> <> <> <> <> <> <> <> <> <> <> <> <> <> <> <> <> <> <> <> <> <> <> <> <> <> <> <> <> <> <> <> <> <> <> <>
    23 2 -15.180624 0.388697 20.181557 197 " " K A 2 0.50000 0.50000 "LYS " " C  " "    " 6 0 A0A0A0 C10 0 1 7 <> -3.8070064 -1.9796424 1.2888137 0 23 0 31.71 1 4041 4015 3991 223 877 319 10 2 10 <> <> <> <> <> <> <> <> <> <> <> <> <> <> <> <> <> <> <> <> <> <> <> <> <> <> <> <> <> <> <> <> <> <> <> <> <>
    24 15 -14.511570 0.996403 19.303305 197 " " K A 75 -0.50000 -0.50000 "LYS " " O  " "    " 8 0 FF5757 O11 0 1 7 <> -12.416877 2.7239511 -3.52333 0 24 0 31 1 3967 3917 3894 225 806 305 11 2 11 <> <> <> <> <> <> <> <> <> <> <> <> <> <> <> <> <> <> <> <> <> <> <> <> <> <> <> <> <> <> <> <> <> <> <> <> <>
    25 3 -15.766931 1.993367 22.049554 197 " " K A 2 -0.12000 -0.12000 "LYS " " CB " "    " 6 0 A0A0A0 C12 0 1 7 <> 0.2743211 1.9844421 -9.8421738 2 25 0 33.77 1 4283 4367 4182 283 840 251 12 2 12 <> <> <> <> <> <> <> <> <> <> <> <> <> <> <> <> <> <> <> <> <> <> <> <> <> <> <> <> <> <> <> <> <> <> <> <> <>
    26 3 -16.114991 2.296274 23.504601 197 " " K A 2 -0.12000 -0.12000 "LYS " " CG " "    " 6 0 A0A0A0 C13 0 1 7 <> 1.93975 -3.4655126 5.3970264 2 26 0 35.36 1 4418 4548 4470 237 834 205 13 2 13 <> <> <> <> <> <> <> <> <> <> <> <> <> <> <> <> <> <> <> <> <> <> <> <> <> <> <> <> <> <> <> <> <> <> <> <> <>
    27 3 -16.952870 3.591092 23.828191 197 " " K A 2 -0.12000 -0.12000 "LYS " " CD " "    " 6 0 A0A0A0 C14 0 1 7 <> -3.4553347 -3.9508539 -0.91458696 2 27 0 39.89 1 4952 5129 5074 222 922 208 14 2 14 <> <> <> <> <> <> <> <> <> <> <> <> <> <> <> <> <> <> <> <> <> <> <> <> <> <> <> <> <> <> <> <> <> <> <> <> <>
    28 3 -17.002787 3.911276 25.306923 197 " " K A 2 0.19000 0.19000 "LYS " " CE " "    " 6 0 A0A0A0 C15 0 1 7 <> -5.9874855 3.6621853 3.3106797 2 28 0 41.92 1 5138 5367 5421 177 911 158 15 2 15 <> <> <> <> <> <> <> <> <> <> <> <> <> <> <> <> <> <> <> <> <> <> <> <> <> <> <> <> <> <> <> <> <> <> <> <> <>
    29 32 -15.949860 4.873208 25.669394 197 " " K A 38 -0.30000 -0.30000 "LYS " " NZ " "    " 7 1 2F2FFF N16 0 1 7 <> -8.4378955 -3.9611974 6.9721294 3 29 0 43.57 1 5320 5604 5629 197 837 94 16 2 16 <> <> <> <> <> <> <> <> <> <> <> <> <> <> <> <> <> <> <> <> <> <> <> <> <> <> <> <> <> <> <> <> <> <> <> <> <>
    30 43 -13.235680 1.916610 21.771006 197 " " K A 21 0.30000 0.30000 "LYS " " H  " "    " 1 0 FFFFFF H30 0 0 1 <> -0.27395761 5.7004886 -3.6338627 0 30 0 <> <> <> <> <> <> <> <> <> <> 8227 <> <> <> <> <> <> <> <> <> <> <> <> <> <> <> <> <> <> <> <> <> <> <> <> <> <> <> <> <> <> <> <> <> <> <> <> <>
    31 41 -15.194657 -0.190920 22.307546 197 " " K A 21 0.06000 0.06000 "LYS " " HA " "    " 1 0 FFFFFF H31 0 0 1 <> 27.59396 -4.0411136 -4.0155196 0 31 0 <> <> <> <> <> <> <> <> <> <> 8228 <> <> <> <> <> <> <> <> <> <> <> <> <> <> <> <> <> <> <> <> <> <> <> <> <> <> <> <> <> <> <> <> <> <> <> <> <>
    32 41 -15.115926 2.821330 21.768883 197 " " K A 21 0.06000 0.06000 "LYS " " HB2" "    " 1 0 FFFFFF H32 0 0 1 <> 23.474495 -11.326311 4.7037579 0 32 0 <> <> <> <> <> <> <> <> <> <> 8229 <> <> <> <> <> <> <> <> <> <> <> <> <> <> <> <> <> <> <> <> <> <> <> <> <> <> <> <> <> <> <> <> <> <> <> <> <>
    33 41 -16.614760 2.031060 21.365546 197 " " K A 21 0.06000 0.06000 "LYS " " HB3" "    " 1 0 FFFFFF H33 0 0 1 <> -1.5742666 19.200238 -6.6021463 0 33 0 <> <> <> <> <> <> <> <> <> <> 8230 <> <> <> <> <> <> <> <> <> <> <> <> <> <> <> <> <> <> <> <> <> <> <> <> <> <> <> <> <> <> <> <> <> <> <> <> <>
    34 41 -16.554839 1.467287 24.059044 197 " " K A 21 0.06000 0.06000 "LYS " " HG3" "    " 1 0 FFFFFF H34 0 0 1 <> 32.656579 -24.099397 -1.0860706 0 34 0 <> <> <> <> <> <> <> <> <> <> 8231 <> <> <> <> <> <> <> <> <> <> <> <> <> <> <> <> <> <> <> <> <> <> <> <> <> <> <> <> <> <> <> <> <> <> <> <> <>
    35 41 -15.217239 2.321177 24.122262 197 " " K A 21 0.06000 0.06000 "LYS " " HG2" "    " 1 0 FFFFFF H35 0 0 1 <> 6.0838518 -27.56352 0.3452794 0 35 0 <> <> <> <> <> <> <> <> <> <> 8232 <> <> <> <> <> <> <> <> <> <> <> <> <> <> <> <> <> <> <> <> <> <> <> <> <> <> <> <> <> <> <> <> <> <> <> <> <>
    36 41 -16.592974 4.333480 23.115840 197 " " K A 21 0.06000 0.06000 "LYS " " HD2" "    " 1 0 FFFFFF H36 0 0 1 <> 0.029006473 -0.79436786 4.1353675 0 36 0 <> <> <> <> <> <> <> <> <> <> 8233 <> <> <> <> <> <> <> <> <> <> <> <> <> <> <> <> <> <> <> <> <> <> <> <> <> <> <> <> <> <> <> <> <> <> <> <> <>
    37 41 -17.956658 3.282855 23.535794 197 " " K A 21 0.06000 0.06000 "LYS " " HD3" "    " 1 0 FFFFFF H37 0 0 1 <> 0.25887424 -26.898146 10.525118 0 37 0 <> <> <> <> <> <> <> <> <> <> 8234 <> <> <> <> <> <> <> <> <> <> <> <> <> <> <> <> <> <> <> <> <> <> <> <> <> <> <> <> <> <> <> <> <> <> <> <> <>
    38 41 -17.985813 4.211049 25.670083 197 " " K A 21 0.06000 0.06000 "LYS " " HE2" "    " 1 0 FFFFFF H38 0 0 1 <> -6.1938034 13.216373 -5.1344187 0 38 0 <> <> <> <> <> <> <> <> <> <> 8235 <> <> <> <> <> <> <> <> <> <> <> <> <> <> <> <> <> <> <> <> <> <> <> <> <> <> <> <> <> <> <> <> <> <> <> <> <>
    39 41 -16.735350 3.004598 25.849619 197 " " K A 21 0.06000 0.06000 "LYS " " HE3" "    " 1 0 FFFFFF H39 0 0 1 <> -1.8467909 -1.2936204 -7.0094654 0 39 0 <> <> <> <> <> <> <> <> <> <> 8236 <> <> <> <> <> <> <> <> <> <> <> <> <> <> <> <> <> <> <> <> <> <> <> <> <> <> <> <> <> <> <> <> <> <> <> <> <>
    40 44 -15.914514 5.004724 26.670169 197 " " K A 21 0.33000 0.33000 "LYS " " HZ1" "    " 1 0 FFFFFF H40 0 0 1 <> 3.7158316 10.754235 4.6090944 0 40 0 <> <> <> <> <> <> <> <> <> <> 8237 <> <> <> <> <> <> <> <> <> <> <> <> <> <> <> <> <> <> <> <> <> <> <> <> <> <> <> <> <> <> <> <> <> <> <> <> <>
    41 44 -15.019361 4.649847 25.346307 197 " " K A 21 0.33000 0.33000 "LYS " " HZ2" "    " 1 0 FFFFFF H41 0 0 1 <> -16.437729 -21.351699 -4.0450721 0 41 0 <> <> <> <> <> <> <> <> <> <> 8238 <> <> <> <> <> <> <> <> <> <> <> <> <> <> <> <> <> <> <> <> <> <> <> <> <> <> <> <> <> <> <> <> <> <> <> <> <>
    42 44 -16.074096 5.806862 25.304768 197 " " K A 21 0.33000 0.33000 "LYS " " HZ3" "    " 1 0 FFFFFF H42 0 0 1 <> 5.6748946 -4.8088637 -0.0068250525 0 42 0 <> <> <> <> <> <> <> <> <> <> 8239 <> <> <> <> <> <> <> <> <> <> <> <> <> <> <> <> <> <> <> <> <> <> <> <> <> <> <> <> <> <> <> <> <> <> <> <> <>
    43 25 -16.144176 -0.525754 19.954747 198 " " I A 38 -0.50000 -0.50000 "ILE " " N  " "    " 7 0 2F2FFF N17 0 1 7 <> -3.062459 6.1328109 0.74157398 1 43 0 30.07 1 3803 3771 3852 178 940 332 17 3 17 <> <> <> <> <> <> <> <> <> <> <> <> <> <> <> <> <> <> <> <> <> <> <> <> <> <> <> <> <> <> <> <> <> <> <> <> <>
    44 3 -16.345137 -1.213637 18.666313 198 " " I A 2 0.14000 0.14000 "ILE " " CA " "    " 6 0 A0A0A0 C18 0 1 -1105 FF1E00 -0.17715318 1.5196284 5.4603273 1 44 0 27.71 1 3482 3419 3627 128 920 320 18 3 18 <> <> <> <> <> <> <> <> <> <> <> <> <> <> <> <> <> <> <> <> <> <> <> <> <> <> <> <> <> <> <> <> <> <> <> <> <>
    45 2 -17.415749 -0.288769 17.889607 198 " " I A 2 0.50000 0.50000 "ILE " " C  " "    " 6 0 A0A0A0 C19 0 1 7 <> -7.5855412 -3.1228561 2.7634178 0 45 0 25.71 1 3164 3168 3438 95 885 252 19 3 19 <> <> <> <> <> <> <> <> <> <> <> <> <> <> <> <> <> <> <> <> <> <> <> <> <> <> <> <> <> <> <> <> <> <> <> <> <>
    46 15 -18.194378 0.457176 18.458555 198 " " I A 75 -0.50000 -0.50000 "ILE " " O  " "    " 8 0 FF5757 O20 0 1 7 <> 1.9942378 -2.3906809 -2.4568422 0 46 0 25.83 1 3135 3196 3484 82 928 233 20 3 20 <> <> <> <> <> <> <> <> <> <> <> <> <> <> <> <> <> <> <> <> <> <> <> <> <> <> <> <> <> <> <> <> <> <> <> <> <>
    47 3 -17.041904 -2.659695 18.880785 198 " " I A 2 -0.06000 -0.06000 "ILE " " CB " "    " 6 0 A0A0A0 C21 0 1 7 <> 2.8617427 0.33942619 6.6218749 1 47 0 28.5 1 3587 3468 3775 95 1005 369 21 3 21 <> <> <> <> <> <> <> <> <> <> <> <> <> <> <> <> <> <> <> <> <> <> <> <> <> <> <> <> <> <> <> <> <> <> <> <> <>
    48 3 -16.158885 -3.564305 19.694610 198 " " I A 2 -0.12000 -0.12000 "ILE " " CG1" "    " 6 0 A0A0A0 C22 0 1 7 <> -1.0534686 -5.5617336 1.8450049 2 48 0 29.83 1 3822 3637 3874 136 1049 442 22 3 22 <> <> <> <> <> <> <> <> <> <> <> <> <> <> <> <> <> <> <> <> <> <> <> <> <> <> <> <> <> <> <> <> <> <> <> <> <>
    49 3 -17.367125 -3.434043 17.599125 198 " " I A 2 -0.18000 -0.18000 "ILE " " CG2" "    " 6 0 A0A0A0 C23 0 1 7 <> 3.5006053 7.5873798 -1.3305791 3 49 0 27.73 1 3473 3316 3746 49 975 352 23 3 23 <> <> <> <> <> <> <> <> <> <> <> <> <> <> <> <> <> <> <> <> <> <> <> <> <> <> <> <> <> <> <> <> <> <> <> <> <>
    50 3 -16.681769 -5.008633 20.040715 198 " " I A 2 -0.18000 -0.18000 "ILE " " CD1" "    " 6 0 A0A0A0 C24 0 1 7 <> -1.3058819 -7.0644485 3.1133884 3 50 0 32.29 1 4141 3904 4223 113 1152 500 24 3 24 <> <> <> <> <> <> <> <> <> <> <> <> <> <> <> <> <> <> <> <> <> <> <> <> <> <> <> <> <> <> <> <> <> <> <> <> <>
    51 43 -16.555653 -0.976181 20.759670 198 " " I A 21 0.30000 0.30000 "ILE " " H  " "    " 1 0 FFFFFF H51 0 0 1 <> -5.2631392 -0.22590924 -3.9416726 0 51 0 <> <> <> <> <> <> <> <> <> <> 8240 <> <> <> <> <> <> <> <> <> <> <> <> <> <> <> <> <> <> <> <> <> <> <> <> <> <> <> <> <> <> <> <> <> <> <> <> <>
    52 41 -15.412997 -1.269706 18.104122 198 " " I A 21 0.06000 0.06000 "ILE " " HA " "    " 1 0 FFFFFF H52 0 0 1 <> -7.7628829 6.5133523 -7.6151888 0 52 0 <> <> <> <> <> <> <> <> <> <> 8241 <> <> <> <> <> <> <> <> <> <> <> <> <> <> <> <> <> <> <> <> <> <> <> <> <> <> <> <> <> <> <> <> <> <> <> <> <>
    53 41 -18.011892 -2.539692 19.363305 198 " " I A 21 0.06000 0.06000 "ILE " " HB " "    " 1 0 FFFFFF H53 0 0 1 <> -3.807219 -6.6255562 -5.0522451 0 53 0 <> <> <> <> <> <> <> <> <> <> 8242 <> <> <> <> <> <> <> <> <> <> <> <> <> <> <> <> <> <> <> <> <> <> <> <> <> <> <> <> <> <> <> <> <> <> <> <> <>
    54 41 -15.196016 -3.774825 19.229133 198 " " I A 21 0.06000 0.06000 "ILE " HG12 "    " 1 0 FFFFFF H54 0 0 1 <> 3.6294264 36.242803 -7.3749469 0 54 0 <> <> <> <> <> <> <> <> <> <> 8243 <> <> <> <> <> <> <> <> <> <> <> <> <> <> <> <> <> <> <> <> <> <> <> <> <> <> <> <> <> <> <> <> <> <> <> <> <>
    55 41 -15.847170 -3.068361 20.613833 198 " " I A 21 0.06000 0.06000 "ILE " HG13 "    " 1 0 FFFFFF H55 0 0 1 <> -8.0079706 12.123545 -5.338283 0 55 0 <> <> <> <> <> <> <> <> <> <> 8244 <> <> <> <> <> <> <> <> <> <> <> <> <> <> <> <> <> <> <> <> <> <> <> <> <> <> <> <> <> <> <> <> <> <> <> <> <>
    56 41 -17.893295 -4.386653 17.660646 198 " " I A 21 0.06000 0.06000 "ILE " HG21 "    " 1 0 FFFFFF H56 0 0 1 <> -14.430754 18.022438 6.8875017 0 56 0 <> <> <> <> <> <> <> <> <> <> 8245 <> <> <> <> <> <> <> <> <> <> <> <> <> <> <> <> <> <> <> <> <> <> <> <> <> <> <> <> <> <> <> <> <> <> <> <> <>
    57 41 -17.854034 -2.853690 16.815415 198 " " I A 21 0.06000 0.06000 "ILE " HG22 "    " 1 0 FFFFFF H57 0 0 1 <> 15.627596 6.1042587 -9.9632116 0 57 0 <> <> <> <> <> <> <> <> <> <> 8246 <> <> <> <> <> <> <> <> <> <> <> <> <> <> <> <> <> <> <> <> <> <> <> <> <> <> <> <> <> <> <> <> <> <> <> <> <>
    58 41 -16.492487 -3.802993 17.063421 198 " " I A 21 0.06000 0.06000 "ILE " HG23 "    " 1 0 FFFFFF H58 0 0 1 <> 15.993828 -3.0221332 26.373982 0 58 0 <> <> <> <> <> <> <> <> <> <> 8247 <> <> <> <> <> <> <> <> <> <> <> <> <> <> <> <> <> <> <> <> <> <> <> <> <> <> <> <> <> <> <> <> <> <> <> <> <>
    59 41 -16.479425 -5.656427 19.187763 198 " " I A 21 0.06000 0.06000 "ILE " HD11 "    " 1 0 FFFFFF H59 0 0 1 <> -4.5862988 -7.8952889 2.9662361 0 59 0 <> <> <> <> <> <> <> <> <> <> 8248 <> <> <> <> <> <> <> <> <> <> <> <> <> <> <> <> <> <> <> <> <> <> <> <> <> <> <> <> <> <> <> <> <> <> <> <> <>
    60 41 -16.188501 -5.570493 20.833869 198 " " I A 21 0.06000 0.06000 "ILE " HD12 "    " 1 0 FFFFFF H60 0 0 1 <> -9.7863062 -1.6528912 12.220939 0 60 0 <> <> <> <> <> <> <> <> <> <> 8249 <> <> <> <> <> <> <> <> <> <> <> <> <> <> <> <> <> <> <> <> <> <> <> <> <> <> <> <> <> <> <> <> <> <> <> <> <>
    61 41 -17.745286 -5.058740 20.274184 198 " " I A 21 0.06000 0.06000 "ILE " HD13 "    " 1 0 FFFFFF H61 0 0 1 <> 2.0741334 -11.740524 17.506874 0 61 0 <> <> <> <> <> <> <> <> <> <> 8250 <> <> <> <> <> <> <> <> <> <> <> <> <> <> <> <> <> <> <> <> <> <> <> <> <> <> <> <> <> <> <> <> <> <> <> <> <>
    62 25 -17.367239 -0.391153 16.592216 199 " " H A 38 -0.50000 -0.50000 "HID " " N  " "    " 7 0 2F2FFF N25 2 1 7 <> -1.0843259 1.2655274 -1.217134 1 62 0 22.36 1 2734 2732 3029 84 805 218 25 4 25 <> <> <> <> <> <> <> <> <> <> <> <> <> <> <> <> <> <> <> <> <> <> <> <> <> <> <> <> <> <> <> <> <> <> <> <> <>
    63 3 -18.167749 0.335795 15.656020 199 " " H A 2 0.14000 0.14000 "HID " " CA " "    " 6 0 A0A0A0 C26 2 1 -1105 FF1E00 -3.7273419 2.2473138 1.6913232 1 63 0 21.25 1 2538 2592 2943 57 761 156 26 4 26 <> <> <> <> <> <> <> <> <> <> <> <> <> <> <> <> <> <> <> <> <> <> <> <> <> <> <> <> <> <> <> <> <> <> <> <> <>
    64 2 -19.010986 -0.788508 14.922232 199 " " H A 2 0.50000 0.50000 "HID " " C  " "    " 6 0 A0A0A0 C27 2 1 7 <> -1.9924893 7.0371797 -1.6924229 0 64 0 20.85 1 2458 2495 2971 5 774 146 27 4 27 <> <> <> <> <> <> <> <> <> <> <> <> <> <> <> <> <> <> <> <> <> <> <> <> <> <> <> <> <> <> <> <> <> <> <> <> <>
    65 15 -18.390442 -1.802277 14.461390 199 " " H A 75 -0.50000 -0.50000 "HID " " O  " "    " 8 0 FF5757 O28 2 1 7 <> 7.1628453 -8.0023587 4.1177022 0 65 0 19.43 1 2307 2282 2792 -6 762 167 28 4 28 <> <> <> <> <> <> <> <> <> <> <> <> <> <> <> <> <> <> <> <> <> <> <> <> <> <> <> <> <> <> <> <> <> <> <> <> <>
    66 3 -17.266171 1.087200 14.690219 199 " " H A 2 -0.00500 -0.00500 "HID " " CB " "    " 6 0 A0A0A0 C29 2 1 7 <> 1.1970355 0.33857278 -2.9029811 2 66 0 20.93 1 2513 2570 2869 80 667 125 29 4 29 <> <> <> <> <> <> <> <> <> <> <> <> <> <> <> <> <> <> <> <> <> <> <> <> <> <> <> <> <> <> <> <> <> <> <> <> <>
    67 2 -16.651530 2.289739 15.352681 199 " " H A 2 0.01500 0.01500 "HID " " CG " "    " 6 0 A0A0A0 C30 2 1 7 <> 4.4527822 1.3809357 -6.9988566 0 67 0 22.52 1 2739 2815 3003 129 648 124 30 4 30 <> <> <> <> <> <> <> <> <> <> <> <> <> <> <> <> <> <> <> <> <> <> <> <> <> <> <> <> <> <> <> <> <> <> <> <> <>
    68 25 -15.522195 2.263897 16.094162 199 " " H A 38 -0.57000 -0.57000 "HID " " ND1" "    " 7 0 2F2FFF N31 2 1 7 <> -0.13282772 3.9266644 0.039395473 1 68 0 26.54 1 3302 3337 3445 164 644 160 31 4 31 <> <> <> <> <> <> <> <> <> <> <> <> <> <> <> <> <> <> <> <> <> <> <> <> <> <> <> <> <> <> <> <> <> <> <> <> <>
    69 2 -16.915639 3.621051 15.137404 199 " " H A 2 -0.01500 -0.01500 "HID " " CD2" "    " 6 0 A0A0A0 C32 2 1 7 <> 3.9688441 -0.76455373 0.20556757 1 69 0 25.38 1 3077 3212 3355 152 633 87 32 4 32 <> <> <> <> <> <> <> <> <> <> <> <> <> <> <> <> <> <> <> <> <> <> <> <> <> <> <> <> <> <> <> <> <> <> <> <> <>
    70 2 -15.155211 3.522231 16.454925 199 " " H A 2 0.29500 0.29500 "HID " " CE1" "    " 6 0 A0A0A0 C33 2 1 7 <> -6.9271992 1.8064928 4.1743659 1 70 0 26.78 1 3341 3407 3427 204 625 143 33 4 33 <> <> <> <> <> <> <> <> <> <> <> <> <> <> <> <> <> <> <> <> <> <> <> <> <> <> <> <> <> <> <> <> <> <> <> <> <>
    71 25 -15.943771 4.443770 15.827568 199 " " H A 38 -0.49000 -0.49000 "HID " " NE2" "    " 7 0 2F2FFF N34 2 1 7 <> -2.870516 2.2511952 -1.4334628 0 71 0 28.01 1 3451 3576 3616 197 619 100 34 4 34 <> <> <> <> <> <> <> <> <> <> <> <> <> <> <> <> <> <> <> <> <> <> <> <> <> <> <> <> <> <> <> <> <> <> <> <> <>
    72 43 -16.693323 -1.029513 16.194175 199 " " H A 21 0.30000 0.30000 "HID " " H  " "    " 1 0 FFFFFF H72 2 0 1 <> -19.531116 -20.038695 1.7177292 0 72 0 <> <> <> <> <> <> <> <> <> <> 8251 <> <> <> <> <> <> <> <> <> <> <> <> <> <> <> <> <> <> <> <> <> <> <> <> <> <> <> <> <> <> <> <> <> <> <> <> <>
    73 41 -18.837336 1.041142 16.148198 199 " " H A 21 0.06000 0.06000 "HID " " HA " "    " 1 0 FFFFFF H73 2 0 1 <> 17.970295 18.240908 8.2894357 0 73 0 <> <> <> <> <> <> <> <> <> <> 8252 <> <> <> <> <> <> <> <> <> <> <> <> <> <> <> <> <> <> <> <> <> <> <> <> <> <> <> <> <> <> <> <> <> <> <> <> <>
    74 41 -16.382889 0.551960 14.341739 199 " " H A 21 0.06000 0.06000 "HID " " HB2" "    " 1 0 FFFFFF H74 2 0 1 <> -4.617421 -15.55409 6.7692235 0 74 0 <> <> <> <> <> <> <> <> <> <> 8253 <> <> <> <> <> <> <> <> <> <> <> <> <> <> <> <> <> <> <> <> <> <> <> <> <> <> <> <> <> <> <> <> <> <> <> <> <>
    75 41 -17.748304 1.415564 13.769448 199 " " H A 21 0.06000 0.06000 "HID " " HB3" "    " 1 0 FFFFFF H75 2 0 1 <> -16.08112 7.0803777 8.5484465 0 75 0 <> <> <> <> <> <> <> <> <> <> 8254 <> <> <> <> <> <> <> <> <> <> <> <> <> <> <> <> <> <> <> <> <> <> <> <> <> <> <> <> <> <> <> <> <> <> <> <> <>
    76 43 -15.003226 1.435520 16.348253 199 " " H A 21 0.42000 0.42000 "HID " " HD1" "    " 1 0 FFFFFF H76 2 0 1 <> -9.491191 0.064906249 6.5634482 0 76 0 <> <> <> <> <> <> <> <> <> <> 8255 <> <> <> <> <> <> <> <> <> <> <> <> <> <> <> <> <> <> <> <> <> <> <> <> <> <> <> <> <> <> <> <> <> <> <> <> <>
    77 41 -17.661281 4.044186 14.480617 199 " " H A 21 0.11500 0.11500 "HID " " HD2" "    " 1 0 FFFFFF H77 2 0 1 <> -6.4420305 -7.9736405 7.380407 0 77 0 <> <> <> <> <> <> <> <> <> <> 8256 <> <> <> <> <> <> <> <> <> <> <> <> <> <> <> <> <> <> <> <> <> <> <> <> <> <> <> <> <> <> <> <> <> <> <> <> <>
    78 41 -14.235236 3.778428 16.959320 199 " " H A 21 0.11500 0.11500 "HID " " HE1" "    " 1 0 FFFFFF H78 2 0 1 <> -14.869674 15.335074 11.789186 0 78 0 <> <> <> <> <> <> <> <> <> <> 8257 <> <> <> <> <> <> <> <> <> <> <> <> <> <> <> <> <> <> <> <> <> <> <> <> <> <> <> <> <> <> <> <> <> <> <> <> <>
    79 25 -20.259989 -0.587005 14.693890 200 " " Y A 38 -0.50000 -0.50000 "TYR " " N  " "    " 7 0 2F2FFF N35 2 1 7 <> -3.0696593 -4.7714396 -5.9671102 1 79 0 20.74 1 2382 2478 3022 -26 797 108 35 5 35 <> <> <> <> <> <> <> <> <> <> <> <> <> <> <> <> <> <> <> <> <> <> <> <> <> <> <> <> <> <> <> <> <> <> <> <> <>
    80 3 -21.183424 -1.484972 14.002090 200 " " Y A 2 0.14000 0.14000 "TYR " " CA " "    " 6 0 A0A0A0 C36 2 1 -1105 FF1E00 -0.19933026 2.5039311 -2.2348621 1 80 0 21.22 1 2405 2495 3164 -79 813 89 36 5 36 <> <> <> <> <> <> <> <> <> <> <> <> <> <> <> <> <> <> <> <> <> <> <> <> <> <> <> <> <> <> <> <> <> <> <> <> <>
    81 2 -21.642161 -0.865060 12.727948 200 " " Y A 2 0.50000 0.50000 "TYR " " C  " "    " 6 0 A0A0A0 C37 2 1 7 <> -2.3482161 -0.62253908 -0.13802828 0 81 0 19.81 1 2180 2325 3022 -93 738 21 37 5 37 <> <> <> <> <> <> <> <> <> <> <> <> <> <> <> <> <> <> <> <> <> <> <> <> <> <> <> <> <> <> <> <> <> <> <> <> <>
    82 15 -22.166259 0.252207 12.722405 200 " " Y A 75 -0.50000 -0.50000 "TYR " " O  " "    " 8 0 FF5757 O38 2 1 7 <> 1.4438182 -6.794953 4.1830423 0 82 0 18.52 1 1984 2197 2853 -75 708 -15 38 5 38 <> <> <> <> <> <> <> <> <> <> <> <> <> <> <> <> <> <> <> <> <> <> <> <> <> <> <> <> <> <> <> <> <> <> <> <> <>
    83 3 -22.369705 -1.775699 14.895515 200 " " Y A 2 -0.00500 -0.00500 "TYR " " CB " "    " 6 0 A0A0A0 C39 2 1 7 <> 3.731082 -3.2721619 4.1489413 2 83 0 23.15 1 2608 2723 3464 -109 907 98 39 5 39 <> <> <> <> <> <> <> <> <> <> <> <> <> <> <> <> <> <> <> <> <> <> <> <> <> <> <> <> <> <> <> <> <> <> <> <> <>
    84 2 -21.880102 -2.506338 16.173050 200 " " Y A 2 -0.11500 -0.11500 "TYR " " CG " "    " 6 0 A0A0A0 C40 2 1 7 <> 1.4648844 2.2406584 1.2064859 0 84 0 25.11 1 2905 2954 3682 -99 990 172 40 5 40 <> <> <> <> <> <> <> <> <> <> <> <> <> <> <> <> <> <> <> <> <> <> <> <> <> <> <> <> <> <> <> <> <> <> <> <> <>
    85 2 -21.476461 -1.727625 17.264181 200 " " Y A 2 -0.11500 -0.11500 "TYR " " CD1" "    " 6 0 A0A0A0 C41 2 1 7 <> -4.492497 -6.6622369 4.2338293 1 85 0 25.27 1 2953 2919 3728 -124 1024 210 41 5 41 <> <> <> <> <> <> <> <> <> <> <> <> <> <> <> <> <> <> <> <> <> <> <> <> <> <> <> <> <> <> <> <> <> <> <> <> <>
    86 2 -21.783117 -3.892112 16.278726 200 " " Y A 2 -0.11500 -0.11500 "TYR " " CD2" "    " 6 0 A0A0A0 C42 2 1 7 <> -0.71412836 -5.1115881 -1.6067616 1 86 0 26.01 1 3038 3107 3737 -61 1033 203 42 5 42 <> <> <> <> <> <> <> <> <> <> <> <> <> <> <> <> <> <> <> <> <> <> <> <> <> <> <> <> <> <> <> <> <> <> <> <> <>
    87 2 -21.097360 -2.345693 18.518435 200 " " Y A 2 -0.11500 -0.11500 "TYR " " CE1" "    " 6 0 A0A0A0 C43 2 1 7 <> 1.8596044 7.5321261 -2.6248225 1 87 0 28.79 1 3448 3347 4144 -109 1100 283 43 5 43 <> <> <> <> <> <> <> <> <> <> <> <> <> <> <> <> <> <> <> <> <> <> <> <> <> <> <> <> <> <> <> <> <> <> <> <> <>
    88 2 -21.464470 -4.547385 17.526294 200 " " Y A 2 -0.11500 -0.11500 "TYR " " CE2" "    " 6 0 A0A0A0 C44 2 1 7 <> 1.6217449 -0.50285043 5.9065208 1 88 0 28.15 1 3358 3365 3972 -46 1109 275 44 5 44 <> <> <> <> <> <> <> <> <> <> <> <> <> <> <> <> <> <> <> <> <> <> <> <> <> <> <> <> <> <> <> <> <> <> <> <> <>
    89 2 -21.016569 -3.734452 18.602762 200 " " Y A 2 0.15000 0.15000 "TYR " " CZ " "    " 6 0 A0A0A0 C45 2 1 7 <> -1.3559006 7.2484404 -4.4858474 0 89 0 27.65 1 3325 3245 3937 -70 1142 317 45 5 45 <> <> <> <> <> <> <> <> <> <> <> <> <> <> <> <> <> <> <> <> <> <> <> <> <> <> <> <> <> <> <> <> <> <> <> <> <>
    90 16 -20.424773 -4.341601 19.745249 200 " " Y A 75 -0.58500 -0.58500 "TYR " " OH " "    " 8 0 FF5757 O46 2 1 7 <> 3.5383535 3.827284 3.4634593 1 90 0 29.86 1 3657 3509 4179 -50 1216 392 46 5 46 <> <> <> <> <> <> <> <> <> <> <> <> <> <> <> <> <> <> <> <> <> <> <> <> <> <> <> <> <> <> <> <> <> <> <> <> <>
    91 43 -20.609780 0.180629 15.249297 200 " " Y A 21 0.30000 0.30000 "TYR " " H  " "    " 1 0 FFFFFF H91 2 0 1 <> -22.283728 -18.106728 0.36288804 0 91 0 <> <> <> <> <> <> <> <> <> <> 8258 <> <> <> <> <> <> <> <> <> <> <> <> <> <> <> <> <> <> <> <> <> <> <> <> <> <> <> <> <> <> <> <> <> <> <> <> <>
    92 41 -20.762722 -2.478411 13.846563 200 " " Y A 21 0.06000 0.06000 "TYR " " HA " "    " 1 0 FFFFFF H92 2 0 1 <> 0.32521375 4.3041511 -12.314715 0 92 0 <> <> <> <> <> <> <> <> <> <> 8259 <> <> <> <> <> <> <> <> <> <> <> <> <> <> <> <> <> <> <> <> <> <> <> <> <> <> <> <> <> <> <> <> <> <> <> <> <>
    93 41 -23.034605 -0.926643 15.053991 200 " " Y A 21 0.06000 0.06000 "TYR " " HB2" "    " 1 0 FFFFFF H93 2 0 1 <> -3.4858955 -7.6853503 -2.4865031 0 93 0 <> <> <> <> <> <> <> <> <> <> 8260 <> <> <> <> <> <> <> <> <> <> <> <> <> <> <> <> <> <> <> <> <> <> <> <> <> <> <> <> <> <> <> <> <> <> <> <> <>
    94 41 -23.020339 -2.427721 14.312713 200 " " Y A 21 0.06000 0.06000 "TYR " " HB3" "    " 1 0 FFFFFF H94 2 0 1 <> -0.67861497 1.6030683 3.6175508 0 94 0 <> <> <> <> <> <> <> <> <> <> 8261 <> <> <> <> <> <> <> <> <> <> <> <> <> <> <> <> <> <> <> <> <> <> <> <> <> <> <> <> <> <> <> <> <> <> <> <> <>
    95 41 -21.516398 -0.648536 17.244933 200 " " Y A 21 0.11500 0.11500 "TYR " " HD1" "    " 1 0 FFFFFF H95 2 0 1 <> 18.331204 -5.9926008 -5.5817327 0 95 0 <> <> <> <> <> <> <> <> <> <> 8262 <> <> <> <> <> <> <> <> <> <> <> <> <> <> <> <> <> <> <> <> <> <> <> <> <> <> <> <> <> <> <> <> <> <> <> <> <>
    96 41 -21.978750 -4.546040 15.441767 200 " " Y A 21 0.11500 0.11500 "TYR " " HD2" "    " 1 0 FFFFFF H96 2 0 1 <> -1.919273 -26.748404 15.580093 0 96 0 <> <> <> <> <> <> <> <> <> <> 8263 <> <> <> <> <> <> <> <> <> <> <> <> <> <> <> <> <> <> <> <> <> <> <> <> <> <> <> <> <> <> <> <> <> <> <> <> <>
    97 41 -20.845296 -1.670556 19.322833 200 " " Y A 21 0.11500 0.11500 "TYR " " HE1" "    " 1 0 FFFFFF H97 2 0 1 <> -30.121823 -2.3777118 15.714206 0 97 0 <> <> <> <> <> <> <> <> <> <> 8264 <> <> <> <> <> <> <> <> <> <> <> <> <> <> <> <> <> <> <> <> <> <> <> <> <> <> <> <> <> <> <> <> <> <> <> <> <>
    98 41 -21.320280 -5.617216 17.559051 200 " " Y A 21 0.11500 0.11500 "TYR " " HE2" "    " 1 0 FFFFFF H98 2 0 1 <> 10.992703 0.74543223 5.4256437 0 98 0 <> <> <> <> <> <> <> <> <> <> 8265 <> <> <> <> <> <> <> <> <> <> <> <> <> <> <> <> <> <> <> <> <> <> <> <> <> <> <> <> <> <> <> <> <> <> <> <> <>
    99 42 -20.111148 -3.866586 20.499583 200 " " Y A 21 0.43500 0.43500 "TYR " " HH " "    " 1 0 FFFFFF H99 2 0 1 <> -23.65024 -5.6694346 20.747682 0 99 0 <> <> <> <> <> <> <> <> <> <> 8266 <> <> <> <> <> <> <> <> <> <> <> <> <> <> <> <> <> <> <> <> <> <> <> <> <> <> <> <> <> <> <> <> <> <> <> <> <>
    100 25 -21.637862 -1.661390 11.606050 201 " " R A 38 -0.50000 -0.50000 "ARG " " N  " "    " 7 0 2F2FFF N47 0 1 7 <> -7.6327612 2.5993891 -0.60518048 1 100 0 18.54 1 2016 2130 2896 -122 708 6 47 6 47 <> <> <> <> <> <> <> <> <> <> <> <> <> <> <> <> <> <> <> <> <> <> <> <> <> <> <> <> <> <> <> <> <> <> <> <> <>
    101 3 -22.082009 -1.249747 10.261916 201 " " R A 2 0.14000 0.14000 "ARG " " CA " "    " 6 0 A0A0A0 C48 0 1 -1105 FF1E00 2.9746557 4.700516 -3.6622597 1 101 0 18.78 1 2010 2169 2957 -134 635 -56 48 6 48 <> <> <> <> <> <> <> <> <> <> <> <> <> <> <> <> <> <> <> <> <> <> <> <> <> <> <> <> <> <> <> <> <> <> <> <> <>
    102 2 -23.632077 -1.370751 10.238744 201 " " R A 2 0.50000 0.50000 "ARG " " C  " "    " 6 0 A0A0A0 C49 0 1 7 <> -1.4178727 0.39294443 -0.72038858 0 102 0 20.15 1 2107 2356 3193 -154 647 -108 49 6 49 <> <> <> <> <> <> <> <> <> <> <> <> <> <> <> <> <> <> <> <> <> <> <> <> <> <> <> <> <> <> <> <> <> <> <> <> <>
    103 15 -24.123740 -2.446393 10.509173 201 " " R A 75 -0.50000 -0.50000 "ARG " " O  " "    " 8 0 FF5757 O50 0 1 7 <> 3.5562537 -1.7876187 -2.3386832 0 103 0 20.73 1 2151 2460 3264 -137 586 -152 50 6 50 <> <> <> <> <> <> <> <> <> <> <> <> <> <> <> <> <> <> <> <> <> <> <> <> <> <> <> <> <> <> <> <> <> <> <> <> <>
    104 3 -21.561514 -2.226090 9.235660 201 " " R A 2 -0.12000 -0.12000 "ARG " " CB " "    " 6 0 A0A0A0 C51 0 1 7 <> 4.3974139 -3.3754354 -5.0836033 2 104 0 18.06 1 1928 2037 2895 -164 615 -64 51 6 51 <> <> <> <> <> <> <> <> <> <> <> <> <> <> <> <> <> <> <> <> <> <> <> <> <> <> <> <> <> <> <> <> <> <> <> <> <>
    105 3 -21.891590 -1.718058 7.770579 201 " " R A 2 -0.05000 -0.05000 "ARG " " CG " "    " 6 0 A0A0A0 C52 0 1 7 <> -5.3467843 -4.8144828 3.6972207 2 105 0 18.51 1 1962 2108 2964 -167 533 -121 52 6 52 <> <> <> <> <> <> <> <> <> <> <> <> <> <> <> <> <> <> <> <> <> <> <> <> <> <> <> <> <> <> <> <> <> <> <> <> <>
    106 3 -21.211622 -2.520394 6.670643 201 " " R A 2 0.19000 0.19000 "ARG " " CD " "    " 6 0 A0A0A0 C53 0 1 7 <> -4.0077571 -7.1058473 -9.8923758 2 106 0 16.34 1 1704 1798 2707 -191 514 -128 53 6 53 <> <> <> <> <> <> <> <> <> <> <> <> <> <> <> <> <> <> <> <> <> <> <> <> <> <> <> <> <> <> <> <> <> <> <> <> <>
    107 25 -21.753908 -3.857312 6.588626 201 " " R A 38 -0.69997 -0.69997 "ARG " " NE " "    " 7 0 2F2FFF N54 0 1 7 <> 1.2602131 -4.7550351 -5.5359358 1 107 0 21.24 1 2288 2377 3405 -237 569 -143 54 6 54 <> <> <> <> <> <> <> <> <> <> <> <> <> <> <> <> <> <> <> <> <> <> <> <> <> <> <> <> <> <> <> <> <> <> <> <> <>
    108 2 -22.439887 -4.406729 5.600675 201 " " R A 2 0.63990 0.63990 "ARG " " CZ " "    " 6 0 A0A0A0 C55 0 1 7 <> 6.6888758 -2.8036997 -4.6952581 0 108 0 22.4 1 2371 2521 3618 -268 556 -205 55 6 55 <> <> <> <> <> <> <> <> <> <> <> <> <> <> <> <> <> <> <> <> <> <> <> <> <> <> <> <> <> <> <> <> <> <> <> <> <>
    109 25 -22.624193 -3.794524 4.399501 201 " " R A 38 -0.79997 -0.79997 "ARG " " NH1" "    " 7 0 2F2FFF N56 0 1 7 <> -4.0918591 5.0976888 -4.8210708 2 109 0 21.55 1 2230 2452 3504 -254 488 -256 56 6 56 <> <> <> <> <> <> <> <> <> <> <> <> <> <> <> <> <> <> <> <> <> <> <> <> <> <> <> <> <> <> <> <> <> <> <> <> <>
    110 31 -22.814205 -5.660994 5.738448 201 " " R A 38 -0.79997 -0.79997 "ARG " " NH2" "    " 7 1 2F2FFF N57 0 1 7 <> -2.3645683 -7.599127 -1.969086 2 110 0 25.36 1 2716 2853 4068 -313 611 -217 57 6 57 <> <> <> <> <> <> <> <> <> <> <> <> <> <> <> <> <> <> <> <> <> <> <> <> <> <> <> <> <> <> <> <> <> <> <> <> <>
    111 43 -21.335073 -2.624781 11.623181 201 " " R A 21 0.30000 0.30000 "ARG " " H  " "    " 1 0 FFFFFF H111 0 0 1 <> 13.987945 9.4926925 4.9081682 0 111 0 <> <> <> <> <> <> <> <> <> <> 8267 <> <> <> <> <> <> <> <> <> <> <> <> <> <> <> <> <> <> <> <> <> <> <> <> <> <> <> <> <> <> <> <> <> <> <> <> <>
    112 41 -21.719479 -0.245978 10.040299 201 " " R A 21 0.06000 0.06000 "ARG " " HA " "    " 1 0 FFFFFF H112 0 0 1 <> -3.0898378 2.8596287 -21.920772 0 112 0 <> <> <> <> <> <> <> <> <> <> 8268 <> <> <> <> <> <> <> <> <> <> <> <> <> <> <> <> <> <> <> <> <> <> <> <> <> <> <> <> <> <> <> <> <> <> <> <> <>
    113 41 -20.472924 -2.270210 9.269146 201 " " R A 21 0.06000 0.06000 "ARG " " HB2" "    " 1 0 FFFFFF H113 0 0 1 <> 5.1895651 25.707379 7.4818955 0 113 0 <> <> <> <> <> <> <> <> <> <> 8269 <> <> <> <> <> <> <> <> <> <> <> <> <> <> <> <> <> <> <> <> <> <> <> <> <> <> <> <> <> <> <> <> <> <> <> <> <>
    114 41 -21.984013 -3.226077 9.333797 201 " " R A 21 0.06000 0.06000 "ARG " " HB3" "    " 1 0 FFFFFF H114 0 0 1 <> 1.9634993 1.0572689 29.605849 0 114 0 <> <> <> <> <> <> <> <> <> <> 8270 <> <> <> <> <> <> <> <> <> <> <> <> <> <> <> <> <> <> <> <> <> <> <> <> <> <> <> <> <> <> <> <> <> <> <> <> <>
    115 41 -22.949582 -1.902472 7.584170 201 " " R A 21 0.06000 0.06000 "ARG " " HG2" "    " 1 0 FFFFFF H115 0 0 1 <> -6.964693 -0.020202155 8.1371006 0 115 0 <> <> <> <> <> <> <> <> <> <> 8271 <> <> <> <> <> <> <> <> <> <> <> <> <> <> <> <> <> <> <> <> <> <> <> <> <> <> <> <> <> <> <> <> <> <> <> <> <>
    116 41 -21.683421 -0.658331 7.623122 201 " " R A 21 0.06000 0.06000 "ARG " " HG3" "    " 1 0 FFFFFF H116 0 0 1 <> -13.897786 -8.4675696 -34.628132 0 116 0 <> <> <> <> <> <> <> <> <> <> 8272 <> <> <> <> <> <> <> <> <> <> <> <> <> <> <> <> <> <> <> <> <> <> <> <> <> <> <> <> <> <> <> <> <> <> <> <> <>
    117 41 -21.366515 -1.954664 5.751918 201 " " R A 21 0.06000 0.06000 "ARG " " HD3" "    " 1 0 FFFFFF H117 0 0 1 <> -10.769796 11.554882 2.7385523 0 117 0 <> <> <> <> <> <> <> <> <> <> 8273 <> <> <> <> <> <> <> <> <> <> <> <> <> <> <> <> <> <> <> <> <> <> <> <> <> <> <> <> <> <> <> <> <> <> <> <> <>
    118 41 -20.163801 -2.585929 6.963702 201 " " R A 21 0.06000 0.06000 "ARG " " HD2" "    " 1 0 FFFFFF H118 0 0 1 <> -8.2271912 -20.02914 2.3041377 0 118 0 <> <> <> <> <> <> <> <> <> <> 8274 <> <> <> <> <> <> <> <> <> <> <> <> <> <> <> <> <> <> <> <> <> <> <> <> <> <> <> <> <> <> <> <> <> <> <> <> <>
    119 43 -21.545805 -4.481997 7.354499 201 " " R A 21 0.44000 0.44000 "ARG " " HE " "    " 1 0 FFFFFF H119 0 0 1 <> -1.8501352 -12.423848 -10.945883 0 119 0 <> <> <> <> <> <> <> <> <> <> 8275 <> <> <> <> <> <> <> <> <> <> <> <> <> <> <> <> <> <> <> <> <> <> <> <> <> <> <> <> <> <> <> <> <> <> <> <> <>
    120 43 -22.975660 -4.336695 3.623216 201 " " R A 21 0.46000 0.46000 "ARG " HH11 "    " 1 0 FFFFFF H120 0 0 1 <> 11.361051 20.631997 -22.666887 0 120 0 <> <> <> <> <> <> <> <> <> <> 8276 <> <> <> <> <> <> <> <> <> <> <> <> <> <> <> <> <> <> <> <> <> <> <> <> <> <> <> <> <> <> <> <> <> <> <> <> <>
    121 43 -22.594906 -2.793042 4.271911 201 " " R A 21 0.46000 0.46000 "ARG " HH12 "    " 1 0 FFFFFF H121 0 0 1 <> -12.937706 5.5200342 -3.5364692 0 121 0 <> <> <> <> <> <> <> <> <> <> 8277 <> <> <> <> <> <> <> <> <> <> <> <> <> <> <> <> <> <> <> <> <> <> <> <> <> <> <> <> <> <> <> <> <> <> <> <> <>
    122 44 -22.749632 -6.373351 5.025375 201 " " R A 21 0.46000 0.46000 "ARG " HH21 "    " 1 0 FFFFFF H122 0 0 1 <> -0.61964651 0.1172544 -9.5197197 0 122 0 <> <> <> <> <> <> <> <> <> <> 8278 <> <> <> <> <> <> <> <> <> <> <> <> <> <> <> <> <> <> <> <> <> <> <> <> <> <> <> <> <> <> <> <> <> <> <> <> <>
    123 44 -22.571672 -6.091634 6.619260 201 " " R A 21 0.46000 0.46000 "ARG " HH22 "    " 1 0 FFFFFF H123 0 0 1 <> -4.882233 9.6023028 7.1341591 0 123 0 <> <> <> <> <> <> <> <> <> <> 8279 <> <> <> <> <> <> <> <> <> <> <> <> <> <> <> <> <> <> <> <> <> <> <> <> <> <> <> <> <> <> <> <> <> <> <> <> <>
    124 25 -24.395104 -0.280671 9.966291 202 " " K A 38 -0.50000 -0.50000 "LYS " " N  " "    " 7 0 2F2FFF N58 0 1 7 <> 0.71495343 9.4066872 7.1144659 1 124 0 21.6 1 2257 2515 3434 -188 727 -100 58 7 58 <> <> <> <> <> <> <> <> <> <> <> <> <> <> <> <> <> <> <> <> <> <> <> <> <> <> <> <> <> <> <> <> <> <> <> <> <>
    125 3 -25.846074 -0.205448 10.096737 202 " " K A 2 0.14000 0.14000 "LYS " " CA " "    " 6 0 A0A0A0 C59 0 1 -1105 FF1E00 -4.598703 -12.870961 1.7264159 1 125 0 23.76 1 2448 2798 3780 -215 750 -151 59 7 59 <> <> <> <> <> <> <> <> <> <> <> <> <> <> <> <> <> <> <> <> <> <> <> <> <> <> <> <> <> <> <> <> <> <> <> <> <>
    126 2 -26.445707 0.523037 8.907731 202 " " K A 2 0.50000 0.50000 "LYS " " C  " "    " 6 0 A0A0A0 C60 0 1 7 <> 2.3266691 2.079886 -2.3392754 0 126 0 23.01 1 2330 2754 3661 -180 752 -163 60 7 60 <> <> <> <> <> <> <> <> <> <> <> <> <> <> <> <> <> <> <> <> <> <> <> <> <> <> <> <> <> <> <> <> <> <> <> <> <>
    127 15 -25.768852 0.878331 7.933011 202 " " K A 75 -0.50000 -0.50000 "LYS " " O  " "    " 8 0 FF5757 O61 0 1 7 <> 1.5646517 -1.7564364 -4.4156623 0 127 0 22.98 1 2253 2768 3710 -191 751 -215 61 7 61 <> <> <> <> <> <> <> <> <> <> <> <> <> <> <> <> <> <> <> <> <> <> <> <> <> <> <> <> <> <> <> <> <> <> <> <> <>
    128 3 -26.359469 0.218443 11.483018 202 " " K A 2 -0.12000 -0.12000 "LYS " " CB " "    " 6 0 A0A0A0 C62 0 1 7 <> 0.86900137 -1.1916802 3.9127084 2 128 0 25.19 1 2605 2936 4030 -263 849 -131 62 7 62 <> <> <> <> <> <> <> <> <> <> <> <> <> <> <> <> <> <> <> <> <> <> <> <> <> <> <> <> <> <> <> <> <> <> <> <> <>
    129 3 -25.552319 1.358757 12.130077 202 " " K A 2 -0.12000 -0.12000 "LYS " " CG " "    " 6 0 A0A0A0 C63 0 1 7 <> 2.0643128 -4.7501051 -3.2111177 2 129 0 27.23 1 2902 3193 4251 -247 938 -60 63 7 63 <> <> <> <> <> <> <> <> <> <> <> <> <> <> <> <> <> <> <> <> <> <> <> <> <> <> <> <> <> <> <> <> <> <> <> <> <>
    130 3 -25.952560 1.641271 13.570230 202 " " K A 2 -0.12000 -0.12000 "LYS " " CD " "    " 6 0 A0A0A0 C64 0 1 7 <> 8.2261507 5.7190065 3.1686822 2 130 0 28.66 1 3059 3326 4506 -297 1040 -37 64 7 64 <> <> <> <> <> <> <> <> <> <> <> <> <> <> <> <> <> <> <> <> <> <> <> <> <> <> <> <> <> <> <> <> <> <> <> <> <>
    131 3 -25.220723 2.916850 14.116631 202 " " K A 2 0.19000 0.19000 "LYS " " CE " "    " 6 0 A0A0A0 C65 0 1 7 <> 5.4534313 3.1085658 -1.9991276 2 131 0 35.69 1 3999 4156 5405 -318 1056 2 65 7 65 <> <> <> <> <> <> <> <> <> <> <> <> <> <> <> <> <> <> <> <> <> <> <> <> <> <> <> <> <> <> <> <> <> <> <> <> <>
    132 32 -26.170655 4.090192 14.232336 202 " " K A 38 -0.30000 -0.30000 "LYS " " NZ " "    " 7 1 2F2FFF N66 0 1 7 <> -0.17181063 -3.7614057 -1.6989955 3 132 0 40.22 1 4544 4672 6066 -372 1152 17 66 7 66 <> <> <> <> <> <> <> <> <> <> <> <> <> <> <> <> <> <> <> <> <> <> <> <> <> <> <> <> <> <> <> <> <> <> <> <> <>
    133 43 -23.857428 0.410170 9.462563 202 " " K A 21 0.30000 0.30000 "LYS " " H  " "    " 1 0 FFFFFF H133 0 0 1 <> 32.417566 2.4599537 31.4265 0 133 0 <> <> <> <> <> <> <> <> <> <> 8280 <> <> <> <> <> <> <> <> <> <> <> <> <> <> <> <> <> <> <> <> <> <> <> <> <> <> <> <> <> <> <> <> <> <> <> <> <>
    134 41 -26.250487 -1.204549 9.934409 202 " " K A 21 0.06000 0.06000 "LYS " " HA " "    " 1 0 FFFFFF H134 0 0 1 <> -19.038552 -9.3099176 15.783412 0 134 0 <> <> <> <> <> <> <> <> <> <> 8281 <> <> <> <> <> <> <> <> <> <> <> <> <> <> <> <> <> <> <> <> <> <> <> <> <> <> <> <> <> <> <> <> <> <> <> <> <>
    135 41 -27.428871 0.428370 11.462855 202 " " K A 21 0.06000 0.06000 "LYS " " HB3" "    " 1 0 FFFFFF H135 0 0 1 <> 1.3699928 0.74843525 -2.4594759 0 135 0 <> <> <> <> <> <> <> <> <> <> 8282 <> <> <> <> <> <> <> <> <> <> <> <> <> <> <> <> <> <> <> <> <> <> <> <> <> <> <> <> <> <> <> <> <> <> <> <> <>
    136 41 -26.221009 -0.685180 12.076643 202 " " K A 21 0.06000 0.06000 "LYS " " HB2" "    " 1 0 FFFFFF H136 0 0 1 <> -12.942279 -12.833556 -10.587294 0 136 0 <> <> <> <> <> <> <> <> <> <> 8283 <> <> <> <> <> <> <> <> <> <> <> <> <> <> <> <> <> <> <> <> <> <> <> <> <> <> <> <> <> <> <> <> <> <> <> <> <>
    137 41 -24.515167 1.040715 12.236197 202 " " K A 21 0.06000 0.06000 "LYS " " HG2" "    " 1 0 FFFFFF H137 0 0 1 <> 9.0052472 19.142634 0.55863054 0 137 0 <> <> <> <> <> <> <> <> <> <> 8284 <> <> <> <> <> <> <> <> <> <> <> <> <> <> <> <> <> <> <> <> <> <> <> <> <> <> <> <> <> <> <> <> <> <> <> <> <>
    138 41 -25.590784 2.220979 11.464349 202 " " K A 21 0.06000 0.06000 "LYS " " HG3" "    " 1 0 FFFFFF H138 0 0 1 <> 2.9211907 -10.36821 -10.536926 0 138 0 <> <> <> <> <> <> <> <> <> <> 8285 <> <> <> <> <> <> <> <> <> <> <> <> <> <> <> <> <> <> <> <> <> <> <> <> <> <> <> <> <> <> <> <> <> <> <> <> <>
    139 41 -27.029278 1.664843 13.738216 202 " " K A 21 0.06000 0.06000 "LYS " " HD3" "    " 1 0 FFFFFF H139 0 0 1 <> 10.708849 2.5488841 19.526339 0 139 0 <> <> <> <> <> <> <> <> <> <> 8286 <> <> <> <> <> <> <> <> <> <> <> <> <> <> <> <> <> <> <> <> <> <> <> <> <> <> <> <> <> <> <> <> <> <> <> <> <>
    140 41 -25.530061 0.810102 14.134818 202 " " K A 21 0.06000 0.06000 "LYS " " HD2" "    " 1 0 FFFFFF H140 0 0 1 <> -0.88172853 1.6497517 3.9936795 0 140 0 <> <> <> <> <> <> <> <> <> <> 8287 <> <> <> <> <> <> <> <> <> <> <> <> <> <> <> <> <> <> <> <> <> <> <> <> <> <> <> <> <> <> <> <> <> <> <> <> <>
    141 41 -24.975322 2.637837 15.141344 202 " " K A 21 0.06000 0.06000 "LYS " " HE2" "    " 1 0 FFFFFF H141 0 0 1 <> -4.6398072 18.755108 4.6783005 0 141 0 <> <> <> <> <> <> <> <> <> <> 8288 <> <> <> <> <> <> <> <> <> <> <> <> <> <> <> <> <> <> <> <> <> <> <> <> <> <> <> <> <> <> <> <> <> <> <> <> <>
    142 41 -24.388794 3.210392 13.476460 202 " " K A 21 0.06000 0.06000 "LYS " " HE3" "    " 1 0 FFFFFF H142 0 0 1 <> -17.290929 20.131516 -23.750773 0 142 0 <> <> <> <> <> <> <> <> <> <> 8289 <> <> <> <> <> <> <> <> <> <> <> <> <> <> <> <> <> <> <> <> <> <> <> <> <> <> <> <> <> <> <> <> <> <> <> <> <>
    143 44 -25.569645 4.861390 13.979077 202 " " K A 21 0.33000 0.33000 "LYS " " HZ1" "    " 1 0 FFFFFF H143 0 0 1 <> 13.606288 -10.462669 10.591799 0 143 0 <> <> <> <> <> <> <> <> <> <> 8290 <> <> <> <> <> <> <> <> <> <> <> <> <> <> <> <> <> <> <> <> <> <> <> <> <> <> <> <> <> <> <> <> <> <> <> <> <>
    144 44 -26.803472 4.014497 13.448807 202 " " K A 21 0.33000 0.33000 "LYS " " HZ2" "    " 1 0 FFFFFF H144 0 0 1 <> 5.013001 1.8284316 -6.4265377 0 144 0 <> <> <> <> <> <> <> <> <> <> 8291 <> <> <> <> <> <> <> <> <> <> <> <> <> <> <> <> <> <> <> <> <> <> <> <> <> <> <> <> <> <> <> <> <> <> <> <> <>
    145 44 -26.623225 4.150811 15.133230 202 " " K A 21 0.33000 0.33000 "LYS " " HZ3" "    " 1 0 FFFFFF H145 0 0 1 <> 17.478345 18.838715 5.6469802 0 145 0 <> <> <> <> <> <> <> <> <> <> 8292 <> <> <> <> <> <> <> <> <> <> <> <> <> <> <> <> <> <> <> <> <> <> <> <> <> <> <> <> <> <> <> <> <> <> <> <> <>
    146 25 -27.741431 0.696298 8.941802 203 " " D A 38 -0.50000 -0.50000 "ASP " " N  " "    " 7 0 2F2FFF N67 0 1 7 <> -0.55259752 -2.6517707 4.9545026 1 146 0 21.59 1 2207 2595 3400 -136 752 -119 67 8 67 <> <> <> <> <> <> <> <> <> <> <> <> <> <> <> <> <> <> <> <> <> <> <> <> <> <> <> <> <> <> <> <> <> <> <> <> <>
    147 3 -28.625425 1.223087 7.972012 203 " " D A 2 0.14000 0.14000 "ASP " " CA " "    " 6 0 A0A0A0 C68 0 1 -1105 FF1E00 -4.3010479 2.5534343 0.26109046 1 147 0 21.92 1 2235 2683 3412 -99 762 -126 68 8 68 <> <> <> <> <> <> <> <> <> <> <> <> <> <> <> <> <> <> <> <> <> <> <> <> <> <> <> <> <> <> <> <> <> <> <> <> <>
    148 2 -28.705886 2.758121 8.233747 203 " " D A 2 0.50000 0.50000 "ASP " " C  " "    " 6 0 A0A0A0 C69 0 1 7 <> 4.7093078 3.9069751 -2.2493414 0 148 0 21.64 1 2199 2681 3344 -60 668 -166 69 8 69 <> <> <> <> <> <> <> <> <> <> <> <> <> <> <> <> <> <> <> <> <> <> <> <> <> <> <> <> <> <> <> <> <> <> <> <> <>
    149 15 -28.475513 3.298335 9.342868 203 " " D A 75 -0.50000 -0.50000 "ASP " " O  " "    " 8 0 FF5757 O70 0 1 7 <> -2.4508095 2.6086171 -4.1772461 0 149 0 22.45 1 2293 2819 3418 -24 667 -177 70 8 70 <> <> <> <> <> <> <> <> <> <> <> <> <> <> <> <> <> <> <> <> <> <> <> <> <> <> <> <> <> <> <> <> <> <> <> <> <>
    150 3 -29.989499 0.566430 8.104362 203 " " D A 2 -0.22000 -0.22000 "ASP " " CB " "    " 6 0 A0A0A0 C71 0 1 7 <> 4.6052668 -1.7459927 6.335377 2 150 0 22.12 1 2322 2717 3368 -70 817 -62 71 8 71 <> <> <> <> <> <> <> <> <> <> <> <> <> <> <> <> <> <> <> <> <> <> <> <> <> <> <> <> <> <> <> <> <> <> <> <> <>
    151 2 -30.802988 0.846828 9.399285 203 " " D A 2 0.70000 0.70000 "ASP " " CG " "    " 6 0 A0A0A0 C72 0 1 7 <> -6.5707049 5.917701 0.58750937 0 151 0 24.11 1 2566 2945 3650 -99 926 -21 72 8 72 <> <> <> <> <> <> <> <> <> <> <> <> <> <> <> <> <> <> <> <> <> <> <> <> <> <> <> <> <> <> <> <> <> <> <> <> <>
    152 15 -31.759428 1.607393 9.448687 203 " " D A 75 -0.80000 -0.80000 "ASP " " OD1" "    " 8 0 FF5757 O73 0 1 7 <> 2.55766 2.6463652 2.3226965 0 152 0 25.13 1 2630 3056 3861 -143 966 -49 73 8 73 <> <> <> <> <> <> <> <> <> <> <> <> <> <> <> <> <> <> <> <> <> <> <> <> <> <> <> <> <> <> <> <> <> <> <> <> <>
    153 18 -30.328118 0.319097 10.402304 203 " " D A 75 -0.80000 -0.80000 "ASP " " OD2" "    " 8 -1 FF5757 O74 0 1 7 <> 1.3603201 -0.37568358 6.7067251 0 153 0 25.16 1 2757 3077 3726 -78 972 40 74 8 74 <> <> <> <> <> <> <> <> <> <> <> <> <> <> <> <> <> <> <> <> <> <> <> <> <> <> <> <> <> <> <> <> <> <> <> <> <>
    154 43 -28.065532 0.345991 9.831938 203 " " D A 21 0.30000 0.30000 "ASP " " H  " "    " 1 0 FFFFFF H154 0 0 1 <> -14.401475 -2.3971632 0.012285094 0 154 0 <> <> <> <> <> <> <> <> <> <> 8293 <> <> <> <> <> <> <> <> <> <> <> <> <> <> <> <> <> <> <> <> <> <> <> <> <> <> <> <> <> <> <> <> <> <> <> <> <>
    155 41 -28.379690 1.042005 6.925621 203 " " D A 21 0.06000 0.06000 "ASP " " HA " "    " 1 0 FFFFFF H155 0 0 1 <> -10.85156 -36.207108 5.4304212 0 155 0 <> <> <> <> <> <> <> <> <> <> 8294 <> <> <> <> <> <> <> <> <> <> <> <> <> <> <> <> <> <> <> <> <> <> <> <> <> <> <> <> <> <> <> <> <> <> <> <> <>
    156 41 -30.684907 0.808018 7.300528 203 " " D A 21 0.06000 0.06000 "ASP " " HB2" "    " 1 0 FFFFFF H156 0 0 1 <> 4.6232223 -1.111255 6.5106223 0 156 0 <> <> <> <> <> <> <> <> <> <> 8295 <> <> <> <> <> <> <> <> <> <> <> <> <> <> <> <> <> <> <> <> <> <> <> <> <> <> <> <> <> <> <> <> <> <> <> <> <>
    157 41 -29.827481 -0.503508 7.973681 203 " " D A 21 0.06000 0.06000 "ASP " " HB3" "    " 1 0 FFFFFF H157 0 0 1 <> 10.538359 -1.8081612 14.200545 0 157 0 <> <> <> <> <> <> <> <> <> <> 8296 <> <> <> <> <> <> <> <> <> <> <> <> <> <> <> <> <> <> <> <> <> <> <> <> <> <> <> <> <> <> <> <> <> <> <> <> <>
    158 25 -28.904489 3.473613 7.147457 204 " " Y A 38 -0.50000 -0.50000 "TYR " " N  " "    " 7 0 2F2FFF N75 0 1 7 <> 2.1062261 -8.7235507 5.6496724 1 158 0 20.79 1 2102 2561 3238 -64 592 -188 75 9 75 <> <> <> <> <> <> <> <> <> <> <> <> <> <> <> <> <> <> <> <> <> <> <> <> <> <> <> <> <> <> <> <> <> <> <> <> <>
    159 3 -28.753229 4.926547 7.157382 204 " " Y A 2 0.14000 0.14000 "TYR " " CA " "    " 6 0 A0A0A0 C76 0 1 -1105 FF1E00 -4.7088324 -3.5791816 2.1036153 1 159 0 19.85 1 1988 2467 3086 -26 505 -218 76 9 76 <> <> <> <> <> <> <> <> <> <> <> <> <> <> <> <> <> <> <> <> <> <> <> <> <> <> <> <> <> <> <> <> <> <> <> <> <>
    160 2 -29.953291 5.643801 7.807265 204 " " Y A 2 0.50000 0.50000 "TYR " " C  " "    " 6 0 A0A0A0 C77 0 1 7 <> -8.5504562 5.4086075 -2.0589289 0 160 0 20.46 1 1998 2576 3199 -11 492 -271 77 9 77 <> <> <> <> <> <> <> <> <> <> <> <> <> <> <> <> <> <> <> <> <> <> <> <> <> <> <> <> <> <> <> <> <> <> <> <> <>
    161 15 -31.078968 5.162961 7.707443 204 " " Y A 75 -0.50000 -0.50000 "TYR " " O  " "    " 8 0 FF5757 O78 0 1 7 <> -3.8243687 -2.5594229 -5.8312351 0 161 0 20.29 1 1910 2553 3245 -40 500 -312 78 9 78 <> <> <> <> <> <> <> <> <> <> <> <> <> <> <> <> <> <> <> <> <> <> <> <> <> <> <> <> <> <> <> <> <> <> <> <> <>
    162 3 -28.696727 5.464018 5.729781 204 " " Y A 2 -0.00500 -0.00500 "TYR " " CB " "    " 6 0 A0A0A0 C79 0 1 7 <> -7.5043646 1.5340618 0.59209141 2 162 0 19.12 1 1911 2359 2996 -36 430 -235 79 9 79 <> <> <> <> <> <> <> <> <> <> <> <> <> <> <> <> <> <> <> <> <> <> <> <> <> <> <> <> <> <> <> <> <> <> <> <> <>
    163 2 -28.276748 6.920321 5.663236 204 " " Y A 2 -0.11500 -0.11500 "TYR " " CG " "    " 6 0 A0A0A0 C80 0 1 7 <> -3.0713367 4.9392346 2.65641 0 163 0 19.15 1 1919 2386 2971 4 347 -263 80 9 80 <> <> <> <> <> <> <> <> <> <> <> <> <> <> <> <> <> <> <> <> <> <> <> <> <> <> <> <> <> <> <> <> <> <> <> <> <>
    164 2 -27.097317 7.369461 6.228568 204 " " Y A 2 -0.11500 -0.11500 "TYR " " CD1" "    " 6 0 A0A0A0 C81 0 1 7 <> 3.029749 5.9316018 -8.369792 1 164 0 18.25 1 1867 2276 2791 38 313 -233 81 9 81 <> <> <> <> <> <> <> <> <> <> <> <> <> <> <> <> <> <> <> <> <> <> <> <> <> <> <> <> <> <> <> <> <> <> <> <> <>
    165 2 -29.104492 7.784844 4.977368 204 " " Y A 2 -0.11500 -0.11500 "TYR " " CD2" "    " 6 0 A0A0A0 C82 0 1 7 <> -1.4687162 8.2062933 -8.8833988 1 165 0 19.9 1 1956 2498 3108 9 304 -319 82 9 82 <> <> <> <> <> <> <> <> <> <> <> <> <> <> <> <> <> <> <> <> <> <> <> <> <> <> <> <> <> <> <> <> <> <> <> <> <>
    166 2 -26.676811 8.711331 6.035862 204 " " Y A 2 -0.11500 -0.11500 "TYR " " CE1" "    " 6 0 A0A0A0 C83 0 1 7 <> 4.2548094 0.12885846 -3.0296058 1 166 0 16.85 1 1696 2113 2593 74 242 -256 83 9 83 <> <> <> <> <> <> <> <> <> <> <> <> <> <> <> <> <> <> <> <> <> <> <> <> <> <> <> <> <> <> <> <> <> <> <> <> <>
    167 2 -28.757067 9.129088 4.835235 204 " " Y A 2 -0.11500 -0.11500 "TYR " " CE2" "    " 6 0 A0A0A0 C84 0 1 7 <> 1.3177837 -0.0058535581 2.9648444 1 167 0 19.31 1 1889 2442 3007 50 229 -339 84 9 84 <> <> <> <> <> <> <> <> <> <> <> <> <> <> <> <> <> <> <> <> <> <> <> <> <> <> <> <> <> <> <> <> <> <> <> <> <>
    168 2 -27.544121 9.562794 5.353785 204 " " Y A 2 0.15000 0.15000 "TYR " " CZ " "    " 6 0 A0A0A0 C85 0 1 7 <> -0.84066144 -0.59085426 1.4278959 0 168 0 18.7 1 1876 2361 2866 81 201 -305 85 9 85 <> <> <> <> <> <> <> <> <> <> <> <> <> <> <> <> <> <> <> <> <> <> <> <> <> <> <> <> <> <> <> <> <> <> <> <> <>
    169 16 -27.129052 10.881063 5.204807 204 " " Y A 75 -0.58500 -0.58500 "TYR " " OH " "    " 8 0 FF5757 O86 0 1 7 <> 1.4401118 3.3584922 0.23496348 1 169 0 17.99 1 1798 2283 2756 120 132 -322 86 9 86 <> <> <> <> <> <> <> <> <> <> <> <> <> <> <> <> <> <> <> <> <> <> <> <> <> <> <> <> <> <> <> <> <> <> <> <> <>
    170 43 -29.099852 3.011214 6.271038 204 " " Y A 21 0.30000 0.30000 "TYR " " H  " "    " 1 0 FFFFFF H170 0 0 1 <> 7.2875863 9.4149551 -5.0751773 0 170 0 <> <> <> <> <> <> <> <> <> <> 8297 <> <> <> <> <> <> <> <> <> <> <> <> <> <> <> <> <> <> <> <> <> <> <> <> <> <> <> <> <> <> <> <> <> <> <> <> <>
    171 41 -27.827130 5.230187 7.645484 204 " " Y A 21 0.06000 0.06000 "TYR " " HA " "    " 1 0 FFFFFF H171 0 0 1 <> -0.85592983 -10.085858 -1.1590304 0 171 0 <> <> <> <> <> <> <> <> <> <> 8298 <> <> <> <> <> <> <> <> <> <> <> <> <> <> <> <> <> <> <> <> <> <> <> <> <> <> <> <> <> <> <> <> <> <> <> <> <>
    172 41 -27.985999 4.849996 5.176661 204 " " Y A 21 0.06000 0.06000 "TYR " " HB2" "    " 1 0 FFFFFF H172 0 0 1 <> -15.175572 -2.761621 -4.4963446 0 172 0 <> <> <> <> <> <> <> <> <> <> 8299 <> <> <> <> <> <> <> <> <> <> <> <> <> <> <> <> <> <> <> <> <> <> <> <> <> <> <> <> <> <> <> <> <> <> <> <> <>
    173 41 -29.633847 5.238363 5.220871 204 " " Y A 21 0.06000 0.06000 "TYR " " HB3" "    " 1 0 FFFFFF H173 0 0 1 <> 3.7104398 -14.696112 -12.862494 0 173 0 <> <> <> <> <> <> <> <> <> <> 8300 <> <> <> <> <> <> <> <> <> <> <> <> <> <> <> <> <> <> <> <> <> <> <> <> <> <> <> <> <> <> <> <> <> <> <> <> <>
    174 41 -26.476168 6.633445 6.717288 204 " " Y A 21 0.11500 0.11500 "TYR " " HD1" "    " 1 0 FFFFFF H174 0 0 1 <> 1.0711237 10.971204 1.7091979 0 174 0 <> <> <> <> <> <> <> <> <> <> 8301 <> <> <> <> <> <> <> <> <> <> <> <> <> <> <> <> <> <> <> <> <> <> <> <> <> <> <> <> <> <> <> <> <> <> <> <> <>
    175 41 -29.993109 7.404962 4.495236 204 " " Y A 21 0.11500 0.11500 "TYR " " HD2" "    " 1 0 FFFFFF H175 0 0 1 <> -21.123879 22.193023 16.322522 0 175 0 <> <> <> <> <> <> <> <> <> <> 8302 <> <> <> <> <> <> <> <> <> <> <> <> <> <> <> <> <> <> <> <> <> <> <> <> <> <> <> <> <> <> <> <> <> <> <> <> <>
    176 41 -25.766475 9.003240 6.538326 204 " " Y A 21 0.11500 0.11500 "TYR " " HE1" "    " 1 0 FFFFFF H176 0 0 1 <> -2.9060391 7.9447023 5.403394 0 176 0 <> <> <> <> <> <> <> <> <> <> 8303 <> <> <> <> <> <> <> <> <> <> <> <> <> <> <> <> <> <> <> <> <> <> <> <> <> <> <> <> <> <> <> <> <> <> <> <> <>
    177 41 -29.412579 9.841703 4.356818 204 " " Y A 21 0.11500 0.11500 "TYR " " HE2" "    " 1 0 FFFFFF H177 0 0 1 <> 8.4094201 6.6343605 3.1387734 0 177 0 <> <> <> <> <> <> <> <> <> <> 8304 <> <> <> <> <> <> <> <> <> <> <> <> <> <> <> <> <> <> <> <> <> <> <> <> <> <> <> <> <> <> <> <> <> <> <> <> <>
    178 42 -26.370305 11.121028 5.714466 204 " " Y A 21 0.43500 0.43500 "TYR " " HH " "    " 1 0 FFFFFF H178 0 0 1 <> 5.0780438 -0.05719394 -3.5727102 0 178 0 <> <> <> <> <> <> <> <> <> <> 8305 <> <> <> <> <> <> <> <> <> <> <> <> <> <> <> <> <> <> <> <> <> <> <> <> <> <> <> <> <> <> <> <> <> <> <> <> <>
    179 25 -29.760663 6.783427 8.445800 205 " " K A 38 -0.50000 -0.50000 "LYS " " N  " "    " 7 0 2F2FFF N87 0 1 7 <> -2.1551844 -2.9526124 -1.08854 1 179 0 20.85 1 2062 2653 3204 35 471 -273 87 10 87 <> <> <> <> <> <> <> <> <> <> <> <> <> <> <> <> <> <> <> <> <> <> <> <> <> <> <> <> <> <> <> <> <> <> <> <> <>
    180 3 -30.803431 7.757588 8.631344 205 " " K A 2 0.14000 0.14000 "LYS " " CA " "    " 6 0 A0A0A0 C88 0 1 -1105 FF1E00 2.943137 -1.9955822 -3.2909311 1 180 0 20.96 1 2021 2699 3245 61 444 -324 88 10 88 <> <> <> <> <> <> <> <> <> <> <> <> <> <> <> <> <> <> <> <> <> <> <> <> <> <> <> <> <> <> <> <> <> <> <> <> <>
    181 2 -30.135735 9.165820 8.502490 205 " " K A 2 0.50000 0.50000 "LYS " " C  " "    " 6 0 A0A0A0 C89 0 1 7 <> 3.3227305 2.0657046 0.76612881 0 181 0 19.52 1 1878 2527 3012 110 365 -330 89 10 89 <> <> <> <> <> <> <> <> <> <> <> <> <> <> <> <> <> <> <> <> <> <> <> <> <> <> <> <> <> <> <> <> <> <> <> <> <>
    182 15 -28.935159 9.375356 8.797453 205 " " K A 75 -0.50000 -0.50000 "LYS " " O  " "    " 8 0 FF5757 O90 0 1 7 <> -5.8686091 -3.4707002 2.3338889 0 182 0 17.6 1 1697 2282 2709 131 364 -294 90 10 90 <> <> <> <> <> <> <> <> <> <> <> <> <> <> <> <> <> <> <> <> <> <> <> <> <> <> <> <> <> <> <> <> <> <> <> <> <>
    183 3 -31.664090 7.540018 9.857928 205 " " K A 2 -0.12000 -0.12000 "LYS " " CB " "    " 6 0 A0A0A0 C91 0 1 7 <> -1.8284121 -1.250485 -3.4184379 2 183 0 22.16 1 2142 2876 3403 71 522 -323 91 10 91 <> <> <> <> <> <> <> <> <> <> <> <> <> <> <> <> <> <> <> <> <> <> <> <> <> <> <> <> <> <> <> <> <> <> <> <> <>
    184 3 -30.827635 7.053039 11.050003 205 " " K A 2 -0.12000 -0.12000 "LYS " " CG " "    " 6 0 A0A0A0 C92 0 1 7 <> 2.1236102 -7.4509781 6.0881243 2 184 0 24.87 1 2435 3209 3807 23 609 -321 92 10 92 <> <> <> <> <> <> <> <> <> <> <> <> <> <> <> <> <> <> <> <> <> <> <> <> <> <> <> <> <> <> <> <> <> <> <> <> <>
    185 3 -31.638048 6.818406 12.342749 205 " " K A 2 -0.12000 -0.12000 "LYS " " CD " "    " 6 0 A0A0A0 C93 0 1 7 <> -1.4383315 -1.7888519 -1.9106827 2 185 0 25.76 1 2510 3352 3926 37 683 -326 93 10 93 <> <> <> <> <> <> <> <> <> <> <> <> <> <> <> <> <> <> <> <> <> <> <> <> <> <> <> <> <> <> <> <> <> <> <> <> <>
    186 3 -30.992431 6.036563 13.381661 205 " " K A 2 0.19000 0.19000 "LYS " " CE " "    " 6 0 A0A0A0 C94 0 1 7 <> -0.91169454 -2.8374522 -6.9854484 2 186 0 30.52 1 3183 3967 4448 69 724 -273 94 10 94 <> <> <> <> <> <> <> <> <> <> <> <> <> <> <> <> <> <> <> <> <> <> <> <> <> <> <> <> <> <> <> <> <> <> <> <> <>
    187 32 -31.835010 6.007043 14.622722 205 " " K A 38 -0.30000 -0.30000 "LYS " " NZ " "    " 7 1 2F2FFF N95 0 1 7 <> 4.1407535 2.1749828 5.1750014 3 187 0 35.26 1 3747 4603 5045 90 792 -283 95 10 95 <> <> <> <> <> <> <> <> <> <> <> <> <> <> <> <> <> <> <> <> <> <> <> <> <> <> <> <> <> <> <> <> <> <> <> <> <>
    188 43 -28.837246 7.191255 8.478481 205 " " K A 21 0.30000 0.30000 "LYS " " H  " "    " 1 0 FFFFFF H188 0 0 1 <> -12.034547 18.898639 5.3741146 0 188 0 <> <> <> <> <> <> <> <> <> <> 8306 <> <> <> <> <> <> <> <> <> <> <> <> <> <> <> <> <> <> <> <> <> <> <> <> <> <> <> <> <> <> <> <> <> <> <> <> <>
    189 41 -31.559388 7.742072 7.846233 205 " " K A 21 0.06000 0.06000 "LYS " " HA " "    " 1 0 FFFFFF H189 0 0 1 <> -5.1682027 20.947656 4.065752 0 189 0 <> <> <> <> <> <> <> <> <> <> 8307 <> <> <> <> <> <> <> <> <> <> <> <> <> <> <> <> <> <> <> <> <> <> <> <> <> <> <> <> <> <> <> <> <> <> <> <> <>
    190 41 -32.173144 8.449612 10.176692 205 " " K A 21 0.06000 0.06000 "LYS " " HB2" "    " 1 0 FFFFFF H190 0 0 1 <> 4.1436259 2.3171736 -4.0615887 0 190 0 <> <> <> <> <> <> <> <> <> <> 8308 <> <> <> <> <> <> <> <> <> <> <> <> <> <> <> <> <> <> <> <> <> <> <> <> <> <> <> <> <> <> <> <> <> <> <> <> <>
    191 41 -32.321009 6.768986 9.455357 205 " " K A 21 0.06000 0.06000 "LYS " " HB3" "    " 1 0 FFFFFF H191 0 0 1 <> -9.1096023 2.0286103 2.1826518 0 191 0 <> <> <> <> <> <> <> <> <> <> 8309 <> <> <> <> <> <> <> <> <> <> <> <> <> <> <> <> <> <> <> <> <> <> <> <> <> <> <> <> <> <> <> <> <> <> <> <> <>
    192 41 -30.238832 6.173750 10.788734 205 " " K A 21 0.06000 0.06000 "LYS " " HG2" "    " 1 0 FFFFFF H192 0 0 1 <> -19.493032 -13.755962 -21.408688 0 192 0 <> <> <> <> <> <> <> <> <> <> 8310 <> <> <> <> <> <> <> <> <> <> <> <> <> <> <> <> <> <> <> <> <> <> <> <> <> <> <> <> <> <> <> <> <> <> <> <> <>
    193 41 -30.082508 7.846906 11.101567 205 " " K A 21 0.06000 0.06000 "LYS " " HG3" "    " 1 0 FFFFFF H193 0 0 1 <> -2.798135 -1.790689 -9.9354336 0 193 0 <> <> <> <> <> <> <> <> <> <> 8311 <> <> <> <> <> <> <> <> <> <> <> <> <> <> <> <> <> <> <> <> <> <> <> <> <> <> <> <> <> <> <> <> <> <> <> <> <>
    194 41 -31.926361 7.781928 12.762993 205 " " K A 21 0.06000 0.06000 "LYS " " HD2" "    " 1 0 FFFFFF H194 0 0 1 <> -19.871482 -0.7543048 -16.928928 0 194 0 <> <> <> <> <> <> <> <> <> <> 8312 <> <> <> <> <> <> <> <> <> <> <> <> <> <> <> <> <> <> <> <> <> <> <> <> <> <> <> <> <> <> <> <> <> <> <> <> <>
    195 41 -32.567296 6.306021 12.093626 205 " " K A 21 0.06000 0.06000 "LYS " " HD3" "    " 1 0 FFFFFF H195 0 0 1 <> -2.8304175 0.24986517 -0.91107625 0 195 0 <> <> <> <> <> <> <> <> <> <> 8313 <> <> <> <> <> <> <> <> <> <> <> <> <> <> <> <> <> <> <> <> <> <> <> <> <> <> <> <> <> <> <> <> <> <> <> <> <>
    196 41 -30.806808 5.025038 13.020460 205 " " K A 21 0.06000 0.06000 "LYS " " HE2" "    " 1 0 FFFFFF H196 0 0 1 <> -34.753577 -14.697887 8.8376239 0 196 0 <> <> <> <> <> <> <> <> <> <> 8314 <> <> <> <> <> <> <> <> <> <> <> <> <> <> <> <> <> <> <> <> <> <> <> <> <> <> <> <> <> <> <> <> <> <> <> <> <>
    197 41 -30.008285 6.424214 13.644862 205 " " K A 21 0.06000 0.06000 "LYS " " HE3" "    " 1 0 FFFFFF H197 0 0 1 <> -2.6793791 -8.4294858 7.8602082 0 197 0 <> <> <> <> <> <> <> <> <> <> 8315 <> <> <> <> <> <> <> <> <> <> <> <> <> <> <> <> <> <> <> <> <> <> <> <> <> <> <> <> <> <> <> <> <> <> <> <> <>
    198 44 -31.572134 5.181888 15.142449 205 " " K A 21 0.33000 0.33000 "LYS " " HZ1" "    " 1 0 FFFFFF H198 0 0 1 <> 9.0451055 10.639779 16.133742 0 198 0 <> <> <> <> <> <> <> <> <> <> 8316 <> <> <> <> <> <> <> <> <> <> <> <> <> <> <> <> <> <> <> <> <> <> <> <> <> <> <> <> <> <> <> <> <> <> <> <> <>
    199 44 -31.753609 6.840411 15.187501 205 " " K A 21 0.33000 0.33000 "LYS " " HZ2" "    " 1 0 FFFFFF H199 0 0 1 <> 9.5348031 7.246636 -3.0860157 0 199 0 <> <> <> <> <> <> <> <> <> <> 8317 <> <> <> <> <> <> <> <> <> <> <> <> <> <> <> <> <> <> <> <> <> <> <> <> <> <> <> <> <> <> <> <> <> <> <> <> <>
    200 44 -32.788318 5.871452 14.317911 205 " " K A 21 0.33000 0.33000 "LYS " " HZ3" "    " 1 0 FFFFFF H200 0 0 1 <> 8.7226218 -28.516093 4.4974366 0 200 0 <> <> <> <> <> <> <> <> <> <> 8318 <> <> <> <> <> <> <> <> <> <> <> <> <> <> <> <> <> <> <> <> <> <> <> <> <> <> <> <> <> <> <> <> <> <> <> <> <>
    201 25 -30.964072 10.210714 8.076206 206 " " P A 38 -0.14000 -0.14000 "PRO " " N  " "    " 7 0 2F2FFF N96 0 1 7 <> -2.5598217 6.721356 10.435036 0 201 0 20.09 1 1914 2610 3109 129 298 -377 96 11 96 <> <> <> <> <> <> <> <> <> <> <> <> <> <> <> <> <> <> <> <> <> <> <> <> <> <> <> <> <> <> <> <> <> <> <> <> <>
    202 3 -30.430508 11.635589 7.927906 206 " " P A 2 0.01000 0.01000 "PRO " " CA " "    " 6 0 A0A0A0 C97 0 1 -1105 FF1E00 -6.7958493 5.5290809 3.135176 1 202 0 19.78 1 1910 2577 3029 178 229 -383 97 11 97 <> <> <> <> <> <> <> <> <> <> <> <> <> <> <> <> <> <> <> <> <> <> <> <> <> <> <> <> <> <> <> <> <> <> <> <> <>
    203 2 -30.151121 12.186298 9.356777 206 " " P A 2 0.50000 0.50000 "PRO " " C  " "    " 6 0 A0A0A0 C98 0 1 7 <> -6.7044261 -5.1070977 -5.6297999 0 203 0 18.58 1 1766 2446 2848 215 261 -381 98 11 98 <> <> <> <> <> <> <> <> <> <> <> <> <> <> <> <> <> <> <> <> <> <> <> <> <> <> <> <> <> <> <> <> <> <> <> <> <>
    204 15 -30.754628 11.787562 10.349400 206 " " P A 75 -0.50000 -0.50000 "PRO " " O  " "    " 8 0 FF5757 O99 0 1 7 <> 2.0122454 -2.035774 2.4646635 0 204 0 19.39 1 1825 2569 2974 210 325 -392 99 11 99 <> <> <> <> <> <> <> <> <> <> <> <> <> <> <> <> <> <> <> <> <> <> <> <> <> <> <> <> <> <> <> <> <> <> <> <> <>
    205 3 -31.525456 12.481514 7.166115 206 " " P A 2 -0.12000 -0.12000 "PRO " " CB " "    " 6 0 A0A0A0 C100 0 1 7 <> -2.8777054 1.6640085 -3.7302859 2 205 0 20.24 1 1912 2647 3130 194 168 -436 100 11 100 <> <> <> <> <> <> <> <> <> <> <> <> <> <> <> <> <> <> <> <> <> <> <> <> <> <> <> <> <> <> <> <> <> <> <> <> <>
    206 3 -32.719507 11.682735 7.117347 206 " " P A 2 -0.12000 -0.12000 "PRO " " CG " "    " 6 0 A0A0A0 C101 0 1 7 <> 3.1272548 -5.0918052 -4.5453967 2 206 0 21.24 1 1993 2767 3309 147 184 -454 101 11 101 <> <> <> <> <> <> <> <> <> <> <> <> <> <> <> <> <> <> <> <> <> <> <> <> <> <> <> <> <> <> <> <> <> <> <> <> <>
    207 3 -32.300595 10.211122 7.594424 206 " " P A 2 -0.05000 -0.05000 "PRO " " CD " "    " 6 0 A0A0A0 C102 0 1 7 <> 3.7670052 -2.2262937 -5.4968061 2 207 0 20.92 1 1945 2721 3282 110 280 -427 102 11 102 <> <> <> <> <> <> <> <> <> <> <> <> <> <> <> <> <> <> <> <> <> <> <> <> <> <> <> <> <> <> <> <> <> <> <> <> <>
    208 41 -29.519382 11.667828 7.330490 206 " " P A 21 0.06000 0.06000 "PRO " " HA " "    " 1 0 FFFFFF H208 0 0 1 <> -8.9852498 26.298497 0.91687755 0 208 0 <> <> <> <> <> <> <> <> <> <> 8319 <> <> <> <> <> <> <> <> <> <> <> <> <> <> <> <> <> <> <> <> <> <> <> <> <> <> <> <> <> <> <> <> <> <> <> <> <>
    209 41 -31.765241 13.368354 7.752741 206 " " P A 21 0.06000 0.06000 "PRO " " HB2" "    " 1 0 FFFFFF H209 0 0 1 <> 0.2009978 5.1746183 -7.7791266 0 209 0 <> <> <> <> <> <> <> <> <> <> 8320 <> <> <> <> <> <> <> <> <> <> <> <> <> <> <> <> <> <> <> <> <> <> <> <> <> <> <> <> <> <> <> <> <> <> <> <> <>
    210 41 -31.176156 12.840499 6.198015 206 " " P A 21 0.06000 0.06000 "PRO " " HB3" "    " 1 0 FFFFFF H210 0 0 1 <> -1.9751019 -26.881493 -13.989651 0 210 0 <> <> <> <> <> <> <> <> <> <> 8321 <> <> <> <> <> <> <> <> <> <> <> <> <> <> <> <> <> <> <> <> <> <> <> <> <> <> <> <> <> <> <> <> <> <> <> <> <>
    211 41 -33.507685 12.157127 7.702015 206 " " P A 21 0.06000 0.06000 "PRO " " HG2" "    " 1 0 FFFFFF H211 0 0 1 <> -14.957853 -22.304067 -14.959696 0 211 0 <> <> <> <> <> <> <> <> <> <> 8322 <> <> <> <> <> <> <> <> <> <> <> <> <> <> <> <> <> <> <> <> <> <> <> <> <> <> <> <> <> <> <> <> <> <> <> <> <>
    212 41 -33.068603 11.658313 6.085045 206 " " P A 21 0.06000 0.06000 "PRO " " HG3" "    " 1 0 FFFFFF H212 0 0 1 <> -8.1077528 -12.812671 -0.56333983 0 212 0 <> <> <> <> <> <> <> <> <> <> 8323 <> <> <> <> <> <> <> <> <> <> <> <> <> <> <> <> <> <> <> <> <> <> <> <> <> <> <> <> <> <> <> <> <> <> <> <> <>
    213 41 -32.300990 9.639482 6.666343 206 " " P A 21 0.06000 0.06000 "PRO " " HD2" "    " 1 0 FFFFFF H213 0 0 1 <> 16.938074 -4.5132024 -4.093803 0 213 0 <> <> <> <> <> <> <> <> <> <> 8324 <> <> <> <> <> <> <> <> <> <> <> <> <> <> <> <> <> <> <> <> <> <> <> <> <> <> <> <> <> <> <> <> <> <> <> <> <>
    214 41 -32.938877 9.853453 8.402362 206 " " P A 21 0.06000 0.06000 "PRO " " HD3" "    " 1 0 FFFFFF H214 0 0 1 <> 39.176757 -25.422979 12.208381 0 214 0 <> <> <> <> <> <> <> <> <> <> 8325 <> <> <> <> <> <> <> <> <> <> <> <> <> <> <> <> <> <> <> <> <> <> <> <> <> <> <> <> <> <> <> <> <> <> <> <> <>
    215 25 -29.164024 13.051697 9.465403 207 " " S A 38 -0.50000 -0.50000 "SER " " N  " "    " 7 0 2F2FFF N103 0 1 7 <> 0.58245478 -4.0967903 5.1253359 1 215 0 16.97 1 1617 2236 2594 250 218 -368 103 12 103 <> <> <> <> <> <> <> <> <> <> <> <> <> <> <> <> <> <> <> <> <> <> <> <> <> <> <> <> <> <> <> <> <> <> <> <> <>
    216 3 -28.825961 13.840759 10.673236 207 " " S A 2 0.14000 0.14000 "SER " " CA " "    " 6 0 A0A0A0 C104 0 1 -1105 FF1E00 -0.3939353 -1.1383395 -0.28260887 1 216 0 16.31 1 1548 2171 2477 288 240 -370 104 12 104 <> <> <> <> <> <> <> <> <> <> <> <> <> <> <> <> <> <> <> <> <> <> <> <> <> <> <> <> <> <> <> <> <> <> <> <> <>
    217 2 -29.923651 14.939667 10.798271 207 " " S A 2 0.50000 0.50000 "SER " " C  " "    " 6 0 A0A0A0 C105 0 1 7 <> 6.5121521 -0.37450171 7.3914746 0 217 0 16.5 1 1514 2219 2536 322 228 -422 105 12 105 <> <> <> <> <> <> <> <> <> <> <> <> <> <> <> <> <> <> <> <> <> <> <> <> <> <> <> <> <> <> <> <> <> <> <> <> <>
    218 15 -30.451683 15.442566 9.746244 207 " " S A 75 -0.50000 -0.50000 "SER " " O  " "    " 8 0 FF5757 O106 0 1 7 <> -7.3162284 -3.031431 6.2364025 0 218 0 16.34 1 1461 2196 2552 331 173 -454 106 12 106 <> <> <> <> <> <> <> <> <> <> <> <> <> <> <> <> <> <> <> <> <> <> <> <> <> <> <> <> <> <> <> <> <> <> <> <> <>
    219 3 -27.349081 14.457903 10.489142 207 " " S A 2 0.14500 0.14500 "SER " " CB " "    " 6 0 A0A0A0 C107 0 1 7 <> -7.1933585 10.240376 -4.1784725 2 219 0 16.16 1 1599 2135 2406 313 189 -351 107 12 107 <> <> <> <> <> <> <> <> <> <> <> <> <> <> <> <> <> <> <> <> <> <> <> <> <> <> <> <> <> <> <> <> <> <> <> <> <>
    220 16 -26.844582 14.978200 11.691121 207 " " S A 75 -0.68300 -0.68300 "SER " " OG " "    " 8 0 FF5757 O108 0 1 7 <> 3.5379623 -5.7345365 -2.3993364 1 220 0 15.8 1 1564 2107 2333 355 196 -366 108 12 108 <> <> <> <> <> <> <> <> <> <> <> <> <> <> <> <> <> <> <> <> <> <> <> <> <> <> <> <> <> <> <> <> <> <> <> <> <>
    221 43 -28.814994 13.390307 8.580174 207 " " S A 21 0.30000 0.30000 "SER " " H  " "    " 1 0 FFFFFF H221 0 0 1 <> 26.007272 16.494992 23.026499 0 221 0 <> <> <> <> <> <> <> <> <> <> 8326 <> <> <> <> <> <> <> <> <> <> <> <> <> <> <> <> <> <> <> <> <> <> <> <> <> <> <> <> <> <> <> <> <> <> <> <> <>
    222 41 -28.936823 13.247780 11.581084 207 " " S A 21 0.06000 0.06000 "SER " " HA " "    " 1 0 FFFFFF H222 0 0 1 <> -7.641397 6.8724866 4.0647965 0 222 0 <> <> <> <> <> <> <> <> <> <> 8327 <> <> <> <> <> <> <> <> <> <> <> <> <> <> <> <> <> <> <> <> <> <> <> <> <> <> <> <> <> <> <> <> <> <> <> <> <>
    223 41 -26.623380 13.698100 10.199060 207 " " S A 21 0.06000 0.06000 "SER " " HB2" "    " 1 0 FFFFFF H223 0 0 1 <> 1.0514676 12.479062 10.584087 0 223 0 <> <> <> <> <> <> <> <> <> <> 8328 <> <> <> <> <> <> <> <> <> <> <> <> <> <> <> <> <> <> <> <> <> <> <> <> <> <> <> <> <> <> <> <> <> <> <> <> <>
    224 41 -27.232412 15.103634 9.618791 207 " " S A 21 0.06000 0.06000 "SER " " HB3" "    " 1 0 FFFFFF H224 0 0 1 <> -3.6362515 10.094799 -3.8096078 0 224 0 <> <> <> <> <> <> <> <> <> <> 8329 <> <> <> <> <> <> <> <> <> <> <> <> <> <> <> <> <> <> <> <> <> <> <> <> <> <> <> <> <> <> <> <> <> <> <> <> <>
    225 42 -27.072376 15.895335 11.689901 207 " " S A 21 0.41800 0.41800 "SER " " HG " "    " 1 0 FFFFFF H225 0 0 1 <> -3.3988761 -7.4438117 7.8521546 0 225 0 <> <> <> <> <> <> <> <> <> <> 8330 <> <> <> <> <> <> <> <> <> <> <> <> <> <> <> <> <> <> <> <> <> <> <> <> <> <> <> <> <> <> <> <> <> <> <> <> <>
    226 25 -30.195962 15.401511 11.992535 208 " " G A 38 -0.50000 -0.50000 "GLY " " N  " "    " 7 0 2F2FFF N109 0 1 7 <> -0.831799 -3.9309963 -2.2079245 1 226 0 16.97 1 1562 2305 2581 346 279 -432 109 13 109 <> <> <> <> <> <> <> <> <> <> <> <> <> <> <> <> <> <> <> <> <> <> <> <> <> <> <> <> <> <> <> <> <> <> <> <> <>
    227 3 -31.265514 16.356961 12.304744 208 " " G A 2 0.08000 0.08000 "GLY " " CA " "    " 6 0 A0A0A0 C110 0 1 -1105 FF1E00 3.1631494 -6.012933 0.37268035 2 227 0 18.23 1 1671 2489 2767 387 271 -482 110 13 110 <> <> <> <> <> <> <> <> <> <> <> <> <> <> <> <> <> <> <> <> <> <> <> <> <> <> <> <> <> <> <> <> <> <> <> <> <>
    228 2 -30.798151 17.655939 12.794366 208 " " G A 2 0.50000 0.50000 "GLY " " C  " "    " 6 0 A0A0A0 C111 0 1 7 <> 3.1676856 9.6101564 -1.4154098 0 228 0 17.89 1 1665 2434 2699 437 200 -499 111 13 111 <> <> <> <> <> <> <> <> <> <> <> <> <> <> <> <> <> <> <> <> <> <> <> <> <> <> <> <> <> <> <> <> <> <> <> <> <>
    229 15 -31.450850 18.712320 12.575616 208 " " G A 75 -0.50000 -0.50000 "GLY " " O  " "    " 8 0 FF5757 O112 0 1 7 <> 6.6589842 -3.4462042 1.6661575 0 229 0 18.66 1 1729 2547 2814 478 187 -541 112 13 112 <> <> <> <> <> <> <> <> <> <> <> <> <> <> <> <> <> <> <> <> <> <> <> <> <> <> <> <> <> <> <> <> <> <> <> <> <>
    230 43 -29.563989 15.063482 12.704185 208 " " G A 21 0.30000 0.30000 "GLY " " H  " "    " 1 0 FFFFFF H230 0 0 1 <> -28.820627 -5.7084739 21.802903 0 230 0 <> <> <> <> <> <> <> <> <> <> 8331 <> <> <> <> <> <> <> <> <> <> <> <> <> <> <> <> <> <> <> <> <> <> <> <> <> <> <> <> <> <> <> <> <> <> <> <> <>
    231 41 -31.889961 16.546891 11.431761 208 " " G A 21 0.06000 0.06000 "GLY " " HA2" "    " 1 0 FFFFFF H231 0 0 1 <> 2.5669705 4.7359039 3.1376814 0 231 0 <> <> <> <> <> <> <> <> <> <> 8332 <> <> <> <> <> <> <> <> <> <> <> <> <> <> <> <> <> <> <> <> <> <> <> <> <> <> <> <> <> <> <> <> <> <> <> <> <>
    232 41 -31.857089 15.919079 13.108731 208 " " G A 21 0.06000 0.06000 "GLY " " HA3" "    " 1 0 FFFFFF H232 0 0 1 <> 9.5907002 -16.703429 -0.72038429 0 232 0 <> <> <> <> <> <> <> <> <> <> 8333 <> <> <> <> <> <> <> <> <> <> <> <> <> <> <> <> <> <> <> <> <> <> <> <> <> <> <> <> <> <> <> <> <> <> <> <> <>
    233 25 -29.655244 17.725546 13.475114 209 " " F A 38 -0.50000 -0.50000 "PHE " " N  " "    " 7 0 2F2FFF N113 2 1 7 <> -3.1448796 -8.7634815 5.0134067 1 233 0 16.57 1 1564 2236 2495 432 156 -466 113 14 113 <> <> <> <> <> <> <> <> <> <> <> <> <> <> <> <> <> <> <> <> <> <> <> <> <> <> <> <> <> <> <> <> <> <> <> <> <>
    234 3 -28.771375 18.866602 13.668520 209 " " F A 2 0.14000 0.14000 "PHE " " CA " "    " 6 0 A0A0A0 C114 2 1 -1105 FF1E00 0.7841305 9.5747487 -1.1281215 1 234 0 16.06 1 1541 2151 2411 472 90 -477 114 14 114 <> <> <> <> <> <> <> <> <> <> <> <> <> <> <> <> <> <> <> <> <> <> <> <> <> <> <> <> <> <> <> <> <> <> <> <> <>
    235 2 -27.892391 18.756749 12.382297 209 " " F A 2 0.50000 0.50000 "PHE " " C  " "    " 6 0 A0A0A0 C115 2 1 7 <> -0.30357744 -3.3730184 -2.0290712 0 235 0 15.85 1 1547 2087 2387 460 21 -456 115 14 115 <> <> <> <> <> <> <> <> <> <> <> <> <> <> <> <> <> <> <> <> <> <> <> <> <> <> <> <> <> <> <> <> <> <> <> <> <>
    236 15 -27.368238 17.689433 12.139505 209 " " F A 75 -0.50000 -0.50000 "PHE " " O  " "    " 8 0 FF5757 O116 2 1 7 <> 3.6375073 4.637735 -6.4301995 0 236 0 15.59 1 1519 2046 2357 419 26 -429 116 14 116 <> <> <> <> <> <> <> <> <> <> <> <> <> <> <> <> <> <> <> <> <> <> <> <> <> <> <> <> <> <> <> <> <> <> <> <> <>
    237 3 -27.935124 18.705153 14.893419 209 " " F A 2 -0.00500 -0.00500 "PHE " " CB " "    " 6 0 A0A0A0 C117 2 1 7 <> 3.3573707 8.4025708 -3.3162583 2 237 0 16.6 1 1662 2219 2423 487 110 -462 117 14 117 <> <> <> <> <> <> <> <> <> <> <> <> <> <> <> <> <> <> <> <> <> <> <> <> <> <> <> <> <> <> <> <> <> <> <> <> <>
    238 2 -28.578903 19.051255 16.187954 209 " " F A 2 -0.11500 -0.11500 "PHE " " CG " "    " 6 0 A0A0A0 C118 2 1 7 <> 4.6360352 3.6999127 4.8084574 0 238 0 16.84 1 1668 2291 2440 505 180 -479 118 14 118 <> <> <> <> <> <> <> <> <> <> <> <> <> <> <> <> <> <> <> <> <> <> <> <> <> <> <> <> <> <> <> <> <> <> <> <> <>
    239 2 -28.940565 17.967267 17.024513 209 " " F A 2 -0.11500 -0.11500 "PHE " " CD1" "    " 6 0 A0A0A0 C119 2 1 7 <> 1.0699239 5.4323597 -3.3239046 1 239 0 18.86 1 1896 2564 2707 553 174 -528 119 14 119 <> <> <> <> <> <> <> <> <> <> <> <> <> <> <> <> <> <> <> <> <> <> <> <> <> <> <> <> <> <> <> <> <> <> <> <> <>
    240 2 -28.820561 20.390098 16.629969 209 " " F A 2 -0.11500 -0.11500 "PHE " " CD2" "    " 6 0 A0A0A0 C120 2 1 7 <> -0.90027953 -1.8100267 -7.6566889 1 240 0 18.38 1 1868 2506 2610 475 253 -447 120 14 120 <> <> <> <> <> <> <> <> <> <> <> <> <> <> <> <> <> <> <> <> <> <> <> <> <> <> <> <> <> <> <> <> <> <> <> <> <>
    241 2 -29.668887 18.176634 18.266494 209 " " F A 2 -0.11500 -0.11500 "PHE " " CE1" "    " 6 0 A0A0A0 C121 2 1 7 <> -1.2054091 1.7390222 1.4178784 1 241 0 19.44 1 1946 2679 2763 570 243 -545 121 14 121 <> <> <> <> <> <> <> <> <> <> <> <> <> <> <> <> <> <> <> <> <> <> <> <> <> <> <> <> <> <> <> <> <> <> <> <> <>
    242 2 -29.562181 20.578979 17.791098 209 " " F A 2 -0.11500 -0.11500 "PHE " " CE2" "    " 6 0 A0A0A0 C122 2 1 7 <> 1.0411659 -1.5015579 -7.6253477 1 242 0 17.04 1 1678 2375 2421 493 322 -459 122 14 122 <> <> <> <> <> <> <> <> <> <> <> <> <> <> <> <> <> <> <> <> <> <> <> <> <> <> <> <> <> <> <> <> <> <> <> <> <>
    243 2 -29.999341 19.474126 18.642315 209 " " F A 2 -0.11500 -0.11500 "PHE " " CZ " "    " 6 0 A0A0A0 C123 2 1 7 <> -0.63855904 -1.7990985 2.2573256 1 243 0 18.15 1 1789 2537 2570 540 318 -509 123 14 123 <> <> <> <> <> <> <> <> <> <> <> <> <> <> <> <> <> <> <> <> <> <> <> <> <> <> <> <> <> <> <> <> <> <> <> <> <>
    244 43 -29.099296 16.883135 13.512047 209 " " F A 21 0.30000 0.30000 "PHE " " H  " "    " 1 0 FFFFFF H244 2 0 1 <> 19.633287 5.2198684 -18.915974 0 244 0 <> <> <> <> <> <> <> <> <> <> 8334 <> <> <> <> <> <> <> <> <> <> <> <> <> <> <> <> <> <> <> <> <> <> <> <> <> <> <> <> <> <> <> <> <> <> <> <> <>
    245 41 -29.387806 19.765410 13.684311 209 " " F A 21 0.06000 0.06000 "PHE " " HA " "    " 1 0 FFFFFF H245 2 0 1 <> -4.7991721 6.0317084 -17.416169 0 245 0 <> <> <> <> <> <> <> <> <> <> 8335 <> <> <> <> <> <> <> <> <> <> <> <> <> <> <> <> <> <> <> <> <> <> <> <> <> <> <> <> <> <> <> <> <> <> <> <> <>
    246 41 -27.542427 17.692860 14.989094 209 " " F A 21 0.06000 0.06000 "PHE " " HB3" "    " 1 0 FFFFFF H246 2 0 1 <> -10.889917 5.8096212 27.726639 0 246 0 <> <> <> <> <> <> <> <> <> <> 8336 <> <> <> <> <> <> <> <> <> <> <> <> <> <> <> <> <> <> <> <> <> <> <> <> <> <> <> <> <> <> <> <> <> <> <> <> <>
    247 41 -27.099358 19.387782 14.739709 209 " " F A 21 0.06000 0.06000 "PHE " " HB2" "    " 1 0 FFFFFF H247 2 0 1 <> 14.325034 -3.1354974 5.0773613 0 247 0 <> <> <> <> <> <> <> <> <> <> 8337 <> <> <> <> <> <> <> <> <> <> <> <> <> <> <> <> <> <> <> <> <> <> <> <> <> <> <> <> <> <> <> <> <> <> <> <> <>
    248 41 -28.580633 16.953667 16.927203 209 " " F A 21 0.11500 0.11500 "PHE " " HD1" "    " 1 0 FFFFFF H248 2 0 1 <> 24.685942 11.770895 18.004011 0 248 0 <> <> <> <> <> <> <> <> <> <> 8338 <> <> <> <> <> <> <> <> <> <> <> <> <> <> <> <> <> <> <> <> <> <> <> <> <> <> <> <> <> <> <> <> <> <> <> <> <>
    249 41 -28.500824 21.160775 15.944243 209 " " F A 21 0.11500 0.11500 "PHE " " HD2" "    " 1 0 FFFFFF H249 2 0 1 <> -14.509447 8.6431099 -2.2541783 0 249 0 <> <> <> <> <> <> <> <> <> <> 8339 <> <> <> <> <> <> <> <> <> <> <> <> <> <> <> <> <> <> <> <> <> <> <> <> <> <> <> <> <> <> <> <> <> <> <> <> <>
    250 41 -29.967509 17.348638 18.892308 209 " " F A 21 0.11500 0.11500 "PHE " " HE1" "    " 1 0 FFFFFF H250 2 0 1 <> -18.484563 2.2574544 -6.141387 0 250 0 <> <> <> <> <> <> <> <> <> <> 8340 <> <> <> <> <> <> <> <> <> <> <> <> <> <> <> <> <> <> <> <> <> <> <> <> <> <> <> <> <> <> <> <> <> <> <> <> <>
    251 41 -29.812424 21.584500 18.095576 209 " " F A 21 0.11500 0.11500 "PHE " " HE2" "    " 1 0 FFFFFF H251 2 0 1 <> -21.701483 -10.704071 4.0737373 0 251 0 <> <> <> <> <> <> <> <> <> <> 8341 <> <> <> <> <> <> <> <> <> <> <> <> <> <> <> <> <> <> <> <> <> <> <> <> <> <> <> <> <> <> <> <> <> <> <> <> <>
    252 41 -30.525906 19.747250 19.544833 209 " " F A 21 0.11500 0.11500 "PHE " " HZ " "    " 1 0 FFFFFF H252 2 0 1 <> -15.321833 11.737998 -10.406157 0 252 0 <> <> <> <> <> <> <> <> <> <> 8342 <> <> <> <> <> <> <> <> <> <> <> <> <> <> <> <> <> <> <> <> <> <> <> <> <> <> <> <> <> <> <> <> <> <> <> <> <>
    253 25 -27.776495 19.832968 11.523835 210 " " I A 38 -0.50000 -0.50000 "ILE " " N  " "    " 7 0 2F2FFF N124 2 1 7 <> 9.2930243 2.5751653 3.1198258 1 253 0 16.03 1 1594 2088 2411 498 -41 -470 124 15 124 <> <> <> <> <> <> <> <> <> <> <> <> <> <> <> <> <> <> <> <> <> <> <> <> <> <> <> <> <> <> <> <> <> <> <> <> <>
    254 3 -26.937370 19.858504 10.347310 210 " " I A 2 0.14000 0.14000 "ILE " " CA " "    " 6 0 A0A0A0 C125 2 1 -1105 FF1E00 1.4026718 -1.961446 1.8283033 1 254 0 15.88 1 1616 2031 2387 493 -104 -447 125 15 125 <> <> <> <> <> <> <> <> <> <> <> <> <> <> <> <> <> <> <> <> <> <> <> <> <> <> <> <> <> <> <> <> <> <> <> <> <>
    255 2 -26.155137 21.129812 10.437765 210 " " I A 2 0.50000 0.50000 "ILE " " C  " "    " 6 0 A0A0A0 C126 2 1 7 <> -2.9937685 -0.22254403 9.542325 0 255 0 14.7 1 1526 1851 2207 514 -131 -436 126 15 126 <> <> <> <> <> <> <> <> <> <> <> <> <> <> <> <> <> <> <> <> <> <> <> <> <> <> <> <> <> <> <> <> <> <> <> <> <>
    256 15 -26.648261 22.160243 10.793565 210 " " I A 75 -0.50000 -0.50000 "ILE " " O  " "    " 8 0 FF5757 O127 2 1 7 <> 1.5103149 2.3405837 2.2916862 0 256 0 15.55 1 1632 1961 2317 553 -133 -467 127 15 127 <> <> <> <> <> <> <> <> <> <> <> <> <> <> <> <> <> <> <> <> <> <> <> <> <> <> <> <> <> <> <> <> <> <> <> <> <>
    257 3 -27.852364 19.808934 9.120255 210 " " I A 2 -0.06000 -0.06000 "ILE " " CB " "    " 6 0 A0A0A0 C128 2 1 7 <> -0.34725002 -5.7047735 -3.8417211 1 257 0 16.14 1 1615 2059 2458 524 -162 -474 128 15 128 <> <> <> <> <> <> <> <> <> <> <> <> <> <> <> <> <> <> <> <> <> <> <> <> <> <> <> <> <> <> <> <> <> <> <> <> <>
    258 3 -28.760174 18.500894 9.018108 210 " " I A 2 -0.12000 -0.12000 "ILE " " CG1" "    " 6 0 A0A0A0 C129 2 1 7 <> 4.5748134 6.3611796 -6.9649151 2 258 0 19.65 1 1989 2537 2942 507 -141 -498 129 15 129 <> <> <> <> <> <> <> <> <> <> <> <> <> <> <> <> <> <> <> <> <> <> <> <> <> <> <> <> <> <> <> <> <> <> <> <> <>
    259 3 -27.058511 19.876785 7.764188 210 " " I A 2 -0.18000 -0.18000 "ILE " " CG2" "    " 6 0 A0A0A0 C130 2 1 7 <> 6.1041042 2.167214 10.593371 3 259 0 18.92 1 2017 2373 2798 522 -224 -444 130 15 130 <> <> <> <> <> <> <> <> <> <> <> <> <> <> <> <> <> <> <> <> <> <> <> <> <> <> <> <> <> <> <> <> <> <> <> <> <>
    260 3 -29.665786 18.333920 7.742023 210 " " I A 2 -0.18000 -0.18000 "ILE " " CD1" "    " 6 0 A0A0A0 C131 2 1 7 <> 4.213256 1.8690835 -2.3116056 3 260 0 26.51 1 2861 3403 3809 457 -138 -472 131 15 131 <> <> <> <> <> <> <> <> <> <> <> <> <> <> <> <> <> <> <> <> <> <> <> <> <> <> <> <> <> <> <> <> <> <> <> <> <>
    261 43 -28.323666 20.655944 11.732206 210 " " I A 21 0.30000 0.30000 "ILE " " H  " "    " 1 0 FFFFFF H261 2 0 1 <> 8.9733742 3.6566584 -1.9909361 0 261 0 <> <> <> <> <> <> <> <> <> <> 8343 <> <> <> <> <> <> <> <> <> <> <> <> <> <> <> <> <> <> <> <> <> <> <> <> <> <> <> <> <> <> <> <> <> <> <> <> <>
    262 41 -26.375729 18.924674 10.372473 210 " " I A 21 0.06000 0.06000 "ILE " " HA " "    " 1 0 FFFFFF H262 2 0 1 <> -11.298533 -10.093092 -16.454178 0 262 0 <> <> <> <> <> <> <> <> <> <> 8344 <> <> <> <> <> <> <> <> <> <> <> <> <> <> <> <> <> <> <> <> <> <> <> <> <> <> <> <> <> <> <> <> <> <> <> <> <>
    263 41 -28.558973 20.631412 9.231332 210 " " I A 21 0.06000 0.06000 "ILE " " HB " "    " 1 0 FFFFFF H263 2 0 1 <> 8.3369381 1.1914494 0.33872735 0 263 0 <> <> <> <> <> <> <> <> <> <> 8345 <> <> <> <> <> <> <> <> <> <> <> <> <> <> <> <> <> <> <> <> <> <> <> <> <> <> <> <> <> <> <> <> <> <> <> <> <>
    264 41 -28.182141 17.578078 9.066957 210 " " I A 21 0.06000 0.06000 "ILE " HG12 "    " 1 0 FFFFFF H264 2 0 1 <> -3.7790998 2.9274015 27.018267 0 264 0 <> <> <> <> <> <> <> <> <> <> 8346 <> <> <> <> <> <> <> <> <> <> <> <> <> <> <> <> <> <> <> <> <> <> <> <> <> <> <> <> <> <> <> <> <> <> <> <> <>
    265 41 -29.481282 18.473693 9.835035 210 " " I A 21 0.06000 0.06000 "ILE " HG13 "    " 1 0 FFFFFF H265 2 0 1 <> 12.88645 -41.047981 -1.2066693 0 265 0 <> <> <> <> <> <> <> <> <> <> 8347 <> <> <> <> <> <> <> <> <> <> <> <> <> <> <> <> <> <> <> <> <> <> <> <> <> <> <> <> <> <> <> <> <> <> <> <> <>
    266 41 -26.592728 20.855422 7.648384 210 " " I A 21 0.06000 0.06000 "ILE " HG21 "    " 1 0 FFFFFF H266 2 0 1 <> 12.57591 -3.1319483 -8.1583265 0 266 0 <> <> <> <> <> <> <> <> <> <> 8348 <> <> <> <> <> <> <> <> <> <> <> <> <> <> <> <> <> <> <> <> <> <> <> <> <> <> <> <> <> <> <> <> <> <> <> <> <>
    267 41 -26.215381 19.187934 7.816277 210 " " I A 21 0.06000 0.06000 "ILE " HG22 "    " 1 0 FFFFFF H267 2 0 1 <> 5.1678615 -0.54818821 -10.162025 0 267 0 <> <> <> <> <> <> <> <> <> <> 8349 <> <> <> <> <> <> <> <> <> <> <> <> <> <> <> <> <> <> <> <> <> <> <> <> <> <> <> <> <> <> <> <> <> <> <> <> <>
    268 41 -27.712934 19.796318 6.896222 210 " " I A 21 0.06000 0.06000 "ILE " HG23 "    " 1 0 FFFFFF H268 2 0 1 <> 21.774511 19.453788 -2.824275 0 268 0 <> <> <> <> <> <> <> <> <> <> 8350 <> <> <> <> <> <> <> <> <> <> <> <> <> <> <> <> <> <> <> <> <> <> <> <> <> <> <> <> <> <> <> <> <> <> <> <> <>
    269 41 -29.090196 18.062640 6.857035 210 " " I A 21 0.06000 0.06000 "ILE " HD11 "    " 1 0 FFFFFF H269 2 0 1 <> -17.848604 3.029982 -17.016357 0 269 0 <> <> <> <> <> <> <> <> <> <> 8351 <> <> <> <> <> <> <> <> <> <> <> <> <> <> <> <> <> <> <> <> <> <> <> <> <> <> <> <> <> <> <> <> <> <> <> <> <>
    270 41 -30.379693 17.549842 7.994325 210 " " I A 21 0.06000 0.06000 "ILE " HD12 "    " 1 0 FFFFFF H270 2 0 1 <> -12.815879 22.096858 12.365152 0 270 0 <> <> <> <> <> <> <> <> <> <> 8352 <> <> <> <> <> <> <> <> <> <> <> <> <> <> <> <> <> <> <> <> <> <> <> <> <> <> <> <> <> <> <> <> <> <> <> <> <>
    271 41 -30.343977 19.149762 7.491910 210 " " I A 21 0.06000 0.06000 "ILE " HD13 "    " 1 0 FFFFFF H271 2 0 1 <> 20.741812 14.640488 -5.4703478 0 271 0 <> <> <> <> <> <> <> <> <> <> 8353 <> <> <> <> <> <> <> <> <> <> <> <> <> <> <> <> <> <> <> <> <> <> <> <> <> <> <> <> <> <> <> <> <> <> <> <> <>
    272 25 -24.860234 21.010457 10.037486 211 " " I A 38 -0.50000 -0.50000 "ILE " " N  " "    " 7 0 2F2FFF N132 2 1 7 <> 5.2882369 -1.1099396 3.7706836 1 272 0 13.37 1 1410 1655 2014 487 -149 -397 132 16 132 <> <> <> <> <> <> <> <> <> <> <> <> <> <> <> <> <> <> <> <> <> <> <> <> <> <> <> <> <> <> <> <> <> <> <> <> <>
    273 3 -23.966044 22.133369 9.906663 211 " " I A 2 0.14000 0.14000 "ILE " " CA " "    " 6 0 A0A0A0 C133 2 1 -1105 FF1E00 -4.4612704 0.58986912 5.6838107 1 273 0 13.26 1 1451 1605 1982 501 -182 -387 133 16 133 <> <> <> <> <> <> <> <> <> <> <> <> <> <> <> <> <> <> <> <> <> <> <> <> <> <> <> <> <> <> <> <> <> <> <> <> <>
    274 2 -23.821657 22.412496 8.391763 211 " " I A 2 0.50000 0.50000 "ILE " " C  " "    " 6 0 A0A0A0 C134 2 1 7 <> 3.0301156 -6.0883992 1.409373 0 274 0 13.85 1 1550 1643 2070 505 -242 -368 134 16 134 <> <> <> <> <> <> <> <> <> <> <> <> <> <> <> <> <> <> <> <> <> <> <> <> <> <> <> <> <> <> <> <> <> <> <> <> <>
    275 15 -23.851058 21.519375 7.546384 211 " " I A 75 -0.50000 -0.50000 "ILE " " O  " "    " 8 0 FF5757 O135 2 1 7 <> -9.5684465 2.7208638 -3.1348286 0 275 0 15.78 1 1806 1883 2306 472 -247 -337 135 16 135 <> <> <> <> <> <> <> <> <> <> <> <> <> <> <> <> <> <> <> <> <> <> <> <> <> <> <> <> <> <> <> <> <> <> <> <> <>
    276 3 -22.538452 21.806340 10.478128 211 " " I A 2 -0.06000 -0.06000 "ILE " " CB " "    " 6 0 A0A0A0 C136 2 1 7 <> -1.4155759 -0.81879938 10.702349 1 276 0 12.79 1 1431 1544 1883 470 -153 -357 136 16 136 <> <> <> <> <> <> <> <> <> <> <> <> <> <> <> <> <> <> <> <> <> <> <> <> <> <> <> <> <> <> <> <> <> <> <> <> <>
    277 3 -22.584112 21.283186 11.942881 211 " " I A 2 -0.12000 -0.12000 "ILE " " CG1" "    " 6 0 A0A0A0 C137 2 1 7 <> 2.602044 1.4545176 0.08649749 2 277 0 11.72 1 1276 1448 1726 473 -94 -371 137 16 137 <> <> <> <> <> <> <> <> <> <> <> <> <> <> <> <> <> <> <> <> <> <> <> <> <> <> <> <> <> <> <> <> <> <> <> <> <>
    278 3 -21.625152 23.073681 10.264318 211 " " I A 2 -0.18000 -0.18000 "ILE " " CG2" "    " 6 0 A0A0A0 C138 2 1 7 <> 2.7963684 -5.456845 -6.2922714 3 278 0 13.23 1 1537 1560 1929 480 -191 -351 138 16 138 <> <> <> <> <> <> <> <> <> <> <> <> <> <> <> <> <> <> <> <> <> <> <> <> <> <> <> <> <> <> <> <> <> <> <> <> <>
    279 3 -21.280247 20.550905 12.469507 211 " " I A 2 -0.18000 -0.18000 "ILE " " CD1" "    " 6 0 A0A0A0 C139 2 1 7 <> 4.0282102 -0.10815909 0.56522347 3 279 0 12.36 1 1387 1539 1768 441 -59 -337 139 16 139 <> <> <> <> <> <> <> <> <> <> <> <> <> <> <> <> <> <> <> <> <> <> <> <> <> <> <> <> <> <> <> <> <> <> <> <> <>
    280 43 -24.651664 20.170632 9.516627 211 " " I A 21 0.30000 0.30000 "ILE " " H  " "    " 1 0 FFFFFF H280 2 0 1 <> -9.9043114 -9.5539132 11.301946 0 280 0 <> <> <> <> <> <> <> <> <> <> 8354 <> <> <> <> <> <> <> <> <> <> <> <> <> <> <> <> <> <> <> <> <> <> <> <> <> <> <> <> <> <> <> <> <> <> <> <> <>
    281 41 -24.289571 23.018534 10.454305 211 " " I A 21 0.06000 0.06000 "ILE " " HA " "    " 1 0 FFFFFF H281 2 0 1 <> -11.756085 8.3797312 -11.216564 0 281 0 <> <> <> <> <> <> <> <> <> <> 8355 <> <> <> <> <> <> <> <> <> <> <> <> <> <> <> <> <> <> <> <> <> <> <> <> <> <> <> <> <> <> <> <> <> <> <> <> <>
    282 41 -22.090905 20.974031 9.934934 211 " " I A 21 0.06000 0.06000 "ILE " " HB " "    " 1 0 FFFFFF H282 2 0 1 <> -11.06225 -2.4251459 5.2156368 0 282 0 <> <> <> <> <> <> <> <> <> <> 8356 <> <> <> <> <> <> <> <> <> <> <> <> <> <> <> <> <> <> <> <> <> <> <> <> <> <> <> <> <> <> <> <> <> <> <> <> <>
    283 41 -22.771059 22.183782 12.527757 211 " " I A 21 0.06000 0.06000 "ILE " HG12 "    " 1 0 FFFFFF H283 2 0 1 <> -12.396684 -2.859424 1.9351071 0 283 0 <> <> <> <> <> <> <> <> <> <> 8357 <> <> <> <> <> <> <> <> <> <> <> <> <> <> <> <> <> <> <> <> <> <> <> <> <> <> <> <> <> <> <> <> <> <> <> <> <>
    284 41 -23.378780 20.537237 11.955826 211 " " I A 21 0.06000 0.06000 "ILE " HG13 "    " 1 0 FFFFFF H284 2 0 1 <> 2.3012029 1.4187919 -20.437005 0 284 0 <> <> <> <> <> <> <> <> <> <> 8358 <> <> <> <> <> <> <> <> <> <> <> <> <> <> <> <> <> <> <> <> <> <> <> <> <> <> <> <> <> <> <> <> <> <> <> <> <>
    285 41 -22.008612 24.039825 10.592378 211 " " I A 21 0.06000 0.06000 "ILE " HG21 "    " 1 0 FFFFFF H285 2 0 1 <> -14.626156 -24.498799 29.422119 0 285 0 <> <> <> <> <> <> <> <> <> <> 8359 <> <> <> <> <> <> <> <> <> <> <> <> <> <> <> <> <> <> <> <> <> <> <> <> <> <> <> <> <> <> <> <> <> <> <> <> <>
    286 41 -20.725437 22.936490 10.864148 211 " " I A 21 0.06000 0.06000 "ILE " HG22 "    " 1 0 FFFFFF H286 2 0 1 <> -5.2439608 -2.8350585 6.3675692 0 286 0 <> <> <> <> <> <> <> <> <> <> 8360 <> <> <> <> <> <> <> <> <> <> <> <> <> <> <> <> <> <> <> <> <> <> <> <> <> <> <> <> <> <> <> <> <> <> <> <> <>
    287 41 -21.319688 23.094535 9.218200 211 " " I A 21 0.06000 0.06000 "ILE " HG23 "    " 1 0 FFFFFF H287 2 0 1 <> -5.2908489 18.4273 -8.1775731 0 287 0 <> <> <> <> <> <> <> <> <> <> 8361 <> <> <> <> <> <> <> <> <> <> <> <> <> <> <> <> <> <> <> <> <> <> <> <> <> <> <> <> <> <> <> <> <> <> <> <> <>
    288 41 -20.395546 21.090253 12.131111 211 " " I A 21 0.06000 0.06000 "ILE " HD11 "    " 1 0 FFFFFF H288 2 0 1 <> 7.9812846 -0.056716186 10.98226 0 288 0 <> <> <> <> <> <> <> <> <> <> 8362 <> <> <> <> <> <> <> <> <> <> <> <> <> <> <> <> <> <> <> <> <> <> <> <> <> <> <> <> <> <> <> <> <> <> <> <> <>
    289 41 -21.078041 20.607114 13.539119 211 " " I A 21 0.06000 0.06000 "ILE " HD12 "    " 1 0 FFFFFF H289 2 0 1 <> 19.11977 -4.2042323 -2.0724954 0 289 0 <> <> <> <> <> <> <> <> <> <> 8363 <> <> <> <> <> <> <> <> <> <> <> <> <> <> <> <> <> <> <> <> <> <> <> <> <> <> <> <> <> <> <> <> <> <> <> <> <>
    290 41 -21.295837 19.513233 12.136216 211 " " I A 21 0.06000 0.06000 "ILE " HD13 "    " 1 0 FFFFFF H290 2 0 1 <> -36.654286 -6.6230992 22.751722 0 290 0 <> <> <> <> <> <> <> <> <> <> 8364 <> <> <> <> <> <> <> <> <> <> <> <> <> <> <> <> <> <> <> <> <> <> <> <> <> <> <> <> <> <> <> <> <> <> <> <> <>
    291 25 -23.825315 23.738850 8.043738 212 " " N A 38 -0.50000 -0.50000 "ASN " " N  " "    " 7 0 2F2FFF N140 2 1 7 <> 6.7014053 -7.0545304 1.8491708 1 291 0 14.74 1 1670 1728 2201 546 -285 -387 140 17 140 <> <> <> <> <> <> <> <> <> <> <> <> <> <> <> <> <> <> <> <> <> <> <> <> <> <> <> <> <> <> <> <> <> <> <> <> <>
    292 3 -23.830960 24.249010 6.663339 212 " " N A 2 0.14000 0.14000 "ASN " " CA " "    " 6 0 A0A0A0 C141 2 1 -1105 FF1E00 0.93400336 -9.060718 7.2595862 1 292 0 14.99 1 1727 1723 2243 558 -340 -366 141 17 141 <> <> <> <> <> <> <> <> <> <> <> <> <> <> <> <> <> <> <> <> <> <> <> <> <> <> <> <> <> <> <> <> <> <> <> <> <>
    293 2 -22.504813 25.026166 6.358948 212 " " N A 2 0.50000 0.50000 "ASN " " C  " "    " 6 0 A0A0A0 C142 2 1 7 <> -5.7956411 -6.9413863 5.2637749 0 293 0 14.73 1 1759 1642 2198 548 -360 -335 142 17 142 <> <> <> <> <> <> <> <> <> <> <> <> <> <> <> <> <> <> <> <> <> <> <> <> <> <> <> <> <> <> <> <> <> <> <> <> <>
    294 15 -22.008971 24.869854 5.275203 212 " " N A 75 -0.50000 -0.50000 "ASN " " O  " "    " 8 0 FF5757 O143 2 1 7 <> 1.0588858 7.1458997 1.5173795 0 294 0 15.51 1 1889 1717 2288 531 -384 -298 143 17 143 <> <> <> <> <> <> <> <> <> <> <> <> <> <> <> <> <> <> <> <> <> <> <> <> <> <> <> <> <> <> <> <> <> <> <> <> <>
    295 3 -25.086220 25.075348 6.208384 212 " " N A 2 -0.12000 -0.12000 "ASN " " CB " "    " 6 0 A0A0A0 C144 2 1 7 <> -1.2247396 2.6236827 0.87160741 2 295 0 16.25 1 1862 1876 2437 613 -379 -400 144 17 144 <> <> <> <> <> <> <> <> <> <> <> <> <> <> <> <> <> <> <> <> <> <> <> <> <> <> <> <> <> <> <> <> <> <> <> <> <>
    296 2 -25.368696 26.275440 7.126824 212 " " N A 2 0.50000 0.50000 "ASN " " CG " "    " 6 0 A0A0A0 C145 2 1 7 <> -1.9948663 0.072545173 4.34389 0 296 0 17.83 1 1995 2123 2659 622 -370 -429 145 17 145 <> <> <> <> <> <> <> <> <> <> <> <> <> <> <> <> <> <> <> <> <> <> <> <> <> <> <> <> <> <> <> <> <> <> <> <> <>
    297 15 -24.965271 27.431996 6.896080 212 " " N A 75 -0.50000 -0.50000 "ASN " " OD1" "    " 8 0 FF5757 O146 2 1 7 <> 1.7616478 4.3855636 -10.479711 0 297 0 20.71 1 2318 2503 3049 662 -371 -471 146 17 146 <> <> <> <> <> <> <> <> <> <> <> <> <> <> <> <> <> <> <> <> <> <> <> <> <> <> <> <> <> <> <> <> <> <> <> <> <>
    298 25 -26.372340 26.098450 8.011428 212 " " N A 38 -0.76000 -0.76000 "ASN " " ND2" "    " 7 0 2F2FFF N147 2 1 7 <> -4.1363184 -4.2720832 -4.78419 2 298 0 16.16 1 1769 1932 2439 586 -361 -411 147 17 147 <> <> <> <> <> <> <> <> <> <> <> <> <> <> <> <> <> <> <> <> <> <> <> <> <> <> <> <> <> <> <> <> <> <> <> <> <>
    299 43 -23.866162 24.312626 8.873934 212 " " N A 21 0.30000 0.30000 "ASN " " H  " "    " 1 0 FFFFFF H299 2 0 1 <> 24.785588 15.803887 -13.05926 0 299 0 <> <> <> <> <> <> <> <> <> <> 8365 <> <> <> <> <> <> <> <> <> <> <> <> <> <> <> <> <> <> <> <> <> <> <> <> <> <> <> <> <> <> <> <> <> <> <> <> <>
    300 41 -23.813563 23.341589 6.059690 212 " " N A 21 0.06000 0.06000 "ASN " " HA " "    " 1 0 FFFFFF H300 2 0 1 <> 24.068343 2.6623165 -9.6960108 0 300 0 <> <> <> <> <> <> <> <> <> <> 8366 <> <> <> <> <> <> <> <> <> <> <> <> <> <> <> <> <> <> <> <> <> <> <> <> <> <> <> <> <> <> <> <> <> <> <> <> <>
    301 41 -24.923448 25.446757 5.196627 212 " " N A 21 0.06000 0.06000 "ASN " " HB2" "    " 1 0 FFFFFF H301 2 0 1 <> -15.175641 0.68421151 -2.0847805 0 301 0 <> <> <> <> <> <> <> <> <> <> 8367 <> <> <> <> <> <> <> <> <> <> <> <> <> <> <> <> <> <> <> <> <> <> <> <> <> <> <> <> <> <> <> <> <> <> <> <> <>
    302 41 -25.996550 24.477785 6.256506 212 " " N A 21 0.06000 0.06000 "ASN " " HB3" "    " 1 0 FFFFFF H302 2 0 1 <> -8.1336198 14.095167 12.624027 0 302 0 <> <> <> <> <> <> <> <> <> <> 8368 <> <> <> <> <> <> <> <> <> <> <> <> <> <> <> <> <> <> <> <> <> <> <> <> <> <> <> <> <> <> <> <> <> <> <> <> <>
    303 43 -26.900696 26.899584 8.326264 212 " " N A 21 0.38000 0.38000 "ASN " HD21 "    " 1 0 FFFFFF H303 2 0 1 <> 10.551053 0.96328791 6.5420858 0 303 0 <> <> <> <> <> <> <> <> <> <> 8369 <> <> <> <> <> <> <> <> <> <> <> <> <> <> <> <> <> <> <> <> <> <> <> <> <> <> <> <> <> <> <> <> <> <> <> <> <>
    304 43 -26.746760 25.181272 8.208151 212 " " N A 21 0.38000 0.38000 "ASN " HD22 "    " 1 0 FFFFFF H304 2 0 1 <> -28.317347 4.9676827 -7.7292354 0 304 0 <> <> <> <> <> <> <> <> <> <> 8370 <> <> <> <> <> <> <> <> <> <> <> <> <> <> <> <> <> <> <> <> <> <> <> <> <> <> <> <> <> <> <> <> <> <> <> <> <>
    305 25 -21.954995 25.824460 7.332498 213 " " N A 38 -0.50000 -0.50000 "ASN " " N  " "    " 7 0 2F2FFF N148 2 1 7 <> 2.9367678 4.7624614 0.8646523 1 305 0 14.61 1 1760 1612 2181 558 -350 -353 148 18 148 <> <> <> <> <> <> <> <> <> <> <> <> <> <> <> <> <> <> <> <> <> <> <> <> <> <> <> <> <> <> <> <> <> <> <> <> <>
    306 3 -20.772432 26.675050 7.171056 213 " " N A 2 0.14000 0.14000 "ASN " " CA " "    " 6 0 A0A0A0 C149 2 1 -1105 FF1E00 7.0563097 5.9806582 -9.1512706 1 306 0 14.59 1 1810 1559 2176 549 -370 -333 149 18 149 <> <> <> <> <> <> <> <> <> <> <> <> <> <> <> <> <> <> <> <> <> <> <> <> <> <> <> <> <> <> <> <> <> <> <> <> <>
    307 2 -19.893239 26.595557 8.415493 213 " " N A 2 0.50000 0.50000 "ASN " " C  " "    " 6 0 A0A0A0 C150 2 1 7 <> -1.3263808 -2.5106495 4.0420652 0 307 0 13.54 1 1687 1437 2022 530 -339 -345 150 18 150 <> <> <> <> <> <> <> <> <> <> <> <> <> <> <> <> <> <> <> <> <> <> <> <> <> <> <> <> <> <> <> <> <> <> <> <> <>
    308 15 -20.450522 26.683529 9.526388 213 " " N A 75 -0.50000 -0.50000 "ASN " " O  " "    " 8 0 FF5757 O151 2 1 7 <> 5.0290699 0.34039499 -0.7762889 0 308 0 13.09 1 1605 1410 1960 550 -315 -383 151 18 151 <> <> <> <> <> <> <> <> <> <> <> <> <> <> <> <> <> <> <> <> <> <> <> <> <> <> <> <> <> <> <> <> <> <> <> <> <>
    309 3 -21.229079 28.151823 6.743748 213 " " N A 2 -0.12000 -0.12000 "ASN " " CB " "  g1" 6 0 A0A0A0 C309 2 1 -1105 <> 3.7304233 -9.1647189 -9.9118437 2 309 0 <> <> <> <> <> <> <> <> <> <> 8174 <> <> <> <> <> <> <> <> <> <> <> <> <> <> <> <> <> <> <> <> <> <> <> <> <> <> <> <> <> <> <> <> <> <> <> <> <>
    310 2 -20.084981 29.140408 6.346446 213 " " N A 2 0.50000 0.50000 "ASN " " CG " "    " 6 0 A0A0A0 C310 2 1 -1105 <> 0.97927966 -1.90641 -2.7430793 0 310 0 <> <> <> <> <> <> <> <> <> <> 8175 <> <> <> <> <> <> <> <> <> <> <> <> <> <> <> <> <> <> <> <> <> <> <> <> <> <> <> <> <> <> <> <> <> <> <> <> <>
    311 15 -19.525776 29.046875 5.282426 213 " " N A 75 -0.50000 -0.50000 "ASN " " OD1" "    " 8 0 FF5757 O311 2 1 -1105 <> 1.272118 8.5452751 1.0763946 0 311 0 <> <> <> <> <> <> <> <> <> <> 8176 <> <> <> <> <> <> <> <> <> <> <> <> <> <> <> <> <> <> <> <> <> <> <> <> <> <> <> <> <> <> <> <> <> <> <> <> <>
    312 25 -19.610452 30.005716 7.270205 213 " " N A 38 -0.76000 -0.76000 "ASN " " ND2" "    " 7 0 2F2FFF N312 2 1 -1105 <> -1.3996223 3.528304 -0.72575882 2 312 0 <> <> <> <> <> <> <> <> <> <> 8177 <> <> <> <> <> <> <> <> <> <> <> <> <> <> <> <> <> <> <> <> <> <> <> <> <> <> <> <> <> <> <> <> <> <> <> <> <>
    313 41 -21.947877 28.079597 5.927526 213 " " N A 21 0.06000 0.06000 "ASN " " HB2" "    " 1 0 FFFFFF H313 2 1 -1105 <> -1.823654 18.059703 -7.4296839 0 313 0 <> <> <> <> <> <> <> <> <> <> 8178 <> <> <> <> <> <> <> <> <> <> <> <> <> <> <> <> <> <> <> <> <> <> <> <> <> <> <> <> <> <> <> <> <> <> <> <> <>
    314 41 -21.782668 28.696702 7.508434 213 " " N A 21 0.06000 0.06000 "ASN " " HB3" "    " 1 0 FFFFFF H314 2 1 -1105 <> 14.809613 -19.811489 5.6952333 0 314 0 <> <> <> <> <> <> <> <> <> <> 8179 <> <> <> <> <> <> <> <> <> <> <> <> <> <> <> <> <> <> <> <> <> <> <> <> <> <> <> <> <> <> <> <> <> <> <> <> <>
    315 43 -18.732270 30.470616 7.089158 213 " " N A 21 0.38000 0.38000 "ASN " HD21 "    " 1 0 FFFFFF H315 2 1 -1105 <> 5.4709621 -16.088287 -17.771822 0 315 0 <> <> <> <> <> <> <> <> <> <> 8180 <> <> <> <> <> <> <> <> <> <> <> <> <> <> <> <> <> <> <> <> <> <> <> <> <> <> <> <> <> <> <> <> <> <> <> <> <>
    316 43 -19.920867 30.104334 8.226245 213 " " N A 21 0.38000 0.38000 "ASN " HD22 "    " 1 0 FFFFFF H316 2 1 -1105 <> 7.9876319 -7.6269961 3.4728597 0 316 0 <> <> <> <> <> <> <> <> <> <> 8181 <> <> <> <> <> <> <> <> <> <> <> <> <> <> <> <> <> <> <> <> <> <> <> <> <> <> <> <> <> <> <> <> <> <> <> <> <>
    317 43 -22.281755 25.899692 8.285211 213 " " N A 21 0.30000 0.30000 "ASN " " H  " "    " 1 0 FFFFFF H317 2 0 1 <> 11.104975 4.3316561 3.7002022 0 317 0 <> <> <> <> <> <> <> <> <> <> 8371 <> <> <> <> <> <> <> <> <> <> <> <> <> <> <> <> <> <> <> <> <> <> <> <> <> <> <> <> <> <> <> <> <> <> <> <> <>
    318 41 -20.293114 26.189224 6.321157 213 " " N A 21 0.06000 0.06000 "ASN " " HA " "    " 1 0 FFFFFF H318 2 0 1 <> -9.7665818 5.5176454 -18.374202 0 318 0 <> <> <> <> <> <> <> <> <> <> 8372 <> <> <> <> <> <> <> <> <> <> <> <> <> <> <> <> <> <> <> <> <> <> <> <> <> <> <> <> <> <> <> <> <> <> <> <> <>
    319 25 -18.504620 26.571575 8.286410 214 " " V A 38 -0.50000 -0.50000 "VAL " " N  " "    " 7 0 2F2FFF N157 2 1 7 <> 6.4076804 -1.5300385 -1.0328431 1 319 0 13.15 1 1673 1366 1958 494 -338 -314 157 19 152 <> <> <> <> <> <> <> <> <> <> <> <> <> <> <> <> <> <> <> <> <> <> <> <> <> <> <> <> <> <> <> <> <> <> <> <> <>
    320 3 -17.568571 26.550824 9.358780 214 " " V A 2 0.14000 0.14000 "VAL " " CA " "    " 6 0 A0A0A0 C158 2 1 -1105 FF1E00 2.1929136 0.57657548 4.1248913 1 320 0 13.87 1 1779 1461 2031 479 -319 -324 158 19 153 <> <> <> <> <> <> <> <> <> <> <> <> <> <> <> <> <> <> <> <> <> <> <> <> <> <> <> <> <> <> <> <> <> <> <> <> <>
    321 2 -16.579043 27.611671 9.040131 214 " " V A 2 0.50000 0.50000 "VAL " " C  " "    " 6 0 A0A0A0 C159 2 1 7 <> 7.3948309 -0.19900952 -4.0894778 0 321 0 14.4 1 1884 1467 2121 479 -352 -324 159 19 154 <> <> <> <> <> <> <> <> <> <> <> <> <> <> <> <> <> <> <> <> <> <> <> <> <> <> <> <> <> <> <> <> <> <> <> <> <>
    322 15 -15.876822 27.581223 8.049696 214 " " V A 75 -0.50000 -0.50000 "VAL " " O  " "    " 8 0 FF5757 O160 2 1 7 <> -1.8089372 0.43421269 3.9917348 0 322 0 15.18 1 2009 1527 2231 461 -371 -287 160 19 155 <> <> <> <> <> <> <> <> <> <> <> <> <> <> <> <> <> <> <> <> <> <> <> <> <> <> <> <> <> <> <> <> <> <> <> <> <>
    323 3 -17.167122 25.156160 9.823797 214 " " V A 2 -0.06000 -0.06000 "VAL " " CB " "    " 6 0 A0A0A0 C161 2 1 7 <> -1.0186623 -0.11011791 -9.2151672 1 323 0 14.41 1 1853 1556 2067 434 -289 -289 161 19 156 <> <> <> <> <> <> <> <> <> <> <> <> <> <> <> <> <> <> <> <> <> <> <> <> <> <> <> <> <> <> <> <> <> <> <> <> <>
    324 3 -16.301925 24.509113 8.789399 214 " " V A 2 -0.18000 -0.18000 "VAL " " CG1" "    " 6 0 A0A0A0 C162 2 1 7 <> 5.6243701 -1.2676504 0.78510419 3 324 0 14.11 1 1826 1528 2007 424 -273 -303 162 19 157 <> <> <> <> <> <> <> <> <> <> <> <> <> <> <> <> <> <> <> <> <> <> <> <> <> <> <> <> <> <> <> <> <> <> <> <> <>
    325 3 -16.315443 25.214024 11.130341 214 " " V A 2 -0.18000 -0.18000 "VAL " " CG2" "    " 6 0 A0A0A0 C163 2 1 7 <> 0.91822968 -1.5934909 -2.1616068 3 325 0 14.74 1 1859 1647 2096 428 -256 -284 163 19 158 <> <> <> <> <> <> <> <> <> <> <> <> <> <> <> <> <> <> <> <> <> <> <> <> <> <> <> <> <> <> <> <> <> <> <> <> <>
    326 43 -18.172317 26.639602 7.335069 214 " " V A 21 0.30000 0.30000 "VAL " " H  " "    " 1 0 FFFFFF H326 2 0 1 <> -13.680749 -0.96519892 -8.0093356 0 326 0 <> <> <> <> <> <> <> <> <> <> 8373 <> <> <> <> <> <> <> <> <> <> <> <> <> <> <> <> <> <> <> <> <> <> <> <> <> <> <> <> <> <> <> <> <> <> <> <> <>
    327 41 -18.111055 26.913924 10.231686 214 " " V A 21 0.06000 0.06000 "VAL " " HA " "    " 1 0 FFFFFF H327 2 0 1 <> 7.7959162 -0.73963094 8.1545044 0 327 0 <> <> <> <> <> <> <> <> <> <> 8374 <> <> <> <> <> <> <> <> <> <> <> <> <> <> <> <> <> <> <> <> <> <> <> <> <> <> <> <> <> <> <> <> <> <> <> <> <>
    328 41 -18.047716 24.535746 9.990360 214 " " V A 21 0.06000 0.06000 "VAL " " HB " "    " 1 0 FFFFFF H328 2 0 1 <> 8.5285856 -9.9700366 4.5336094 0 328 0 <> <> <> <> <> <> <> <> <> <> 8375 <> <> <> <> <> <> <> <> <> <> <> <> <> <> <> <> <> <> <> <> <> <> <> <> <> <> <> <> <> <> <> <> <> <> <> <> <>
    329 41 -16.647034 24.654239 7.765709 214 " " V A 21 0.06000 0.06000 "VAL " HG11 "    " 1 0 FFFFFF H329 2 0 1 <> -1.5137966 -4.7086719 2.7036763 0 329 0 <> <> <> <> <> <> <> <> <> <> 8376 <> <> <> <> <> <> <> <> <> <> <> <> <> <> <> <> <> <> <> <> <> <> <> <> <> <> <> <> <> <> <> <> <> <> <> <> <>
    330 41 -15.291061 24.912407 8.849389 214 " " V A 21 0.06000 0.06000 "VAL " HG12 "    " 1 0 FFFFFF H330 2 0 1 <> 2.637951 5.0934684 8.3443774 0 330 0 <> <> <> <> <> <> <> <> <> <> 8377 <> <> <> <> <> <> <> <> <> <> <> <> <> <> <> <> <> <> <> <> <> <> <> <> <> <> <> <> <> <> <> <> <> <> <> <> <>
    331 41 -16.298237 23.441686 9.010059 214 " " V A 21 0.06000 0.06000 "VAL " HG13 "    " 1 0 FFFFFF H331 2 0 1 <> -8.6631756 1.4987815 14.406457 0 331 0 <> <> <> <> <> <> <> <> <> <> 8378 <> <> <> <> <> <> <> <> <> <> <> <> <> <> <> <> <> <> <> <> <> <> <> <> <> <> <> <> <> <> <> <> <> <> <> <> <>
    332 41 -16.801928 25.602128 12.025227 214 " " V A 21 0.06000 0.06000 "VAL " HG21 "    " 1 0 FFFFFF H332 2 0 1 <> 1.2466641 -0.0032760252 -2.6727588 0 332 0 <> <> <> <> <> <> <> <> <> <> 8379 <> <> <> <> <> <> <> <> <> <> <> <> <> <> <> <> <> <> <> <> <> <> <> <> <> <> <> <> <> <> <> <> <> <> <> <> <>
    333 41 -15.809747 24.266620 11.316870 214 " " V A 21 0.06000 0.06000 "VAL " HG22 "    " 1 0 FFFFFF H333 2 0 1 <> -9.6188877 -8.6985294 -9.6819512 0 333 0 <> <> <> <> <> <> <> <> <> <> 8380 <> <> <> <> <> <> <> <> <> <> <> <> <> <> <> <> <> <> <> <> <> <> <> <> <> <> <> <> <> <> <> <> <> <> <> <> <>
    334 41 -15.513065 25.947060 11.047071 214 " " V A 21 0.06000 0.06000 "VAL " HG23 "    " 1 0 FFFFFF H334 2 0 1 <> 7.5134955 -7.3001444 11.15275 0 334 0 <> <> <> <> <> <> <> <> <> <> 8381 <> <> <> <> <> <> <> <> <> <> <> <> <> <> <> <> <> <> <> <> <> <> <> <> <> <> <> <> <> <> <> <> <> <> <> <> <>
    335 25 -16.478078 28.596321 9.954199 215 " " T A 38 -0.50000 -0.50000 "THR " " N  " "    " 7 0 2F2FFF N164 2 1 7 <> -1.6856214 1.0171606 1.8154334 1 335 0 14.21 1 1861 1434 2104 501 -357 -368 164 20 159 <> <> <> <> <> <> <> <> <> <> <> <> <> <> <> <> <> <> <> <> <> <> <> <> <> <> <> <> <> <> <> <> <> <> <> <> <>
    336 3 -15.583433 29.706409 9.878249 215 " " T A 2 0.14000 0.14000 "THR " " CA " "    " 6 0 A0A0A0 C165 2 1 -1105 FF1E00 -3.0093016 2.7238576 1.5711935 1 336 0 14.83 1 1972 1452 2211 498 -384 -376 165 20 160 <> <> <> <> <> <> <> <> <> <> <> <> <> <> <> <> <> <> <> <> <> <> <> <> <> <> <> <> <> <> <> <> <> <> <> <> <>
    337 2 -14.633213 29.450583 10.992306 215 " " T A 2 0.50000 0.50000 "THR " " C  " "    " 6 0 A0A0A0 C166 2 1 7 <> -0.79079165 4.8805845 -0.86043868 0 337 0 14.57 1 1942 1437 2158 482 -371 -401 166 20 161 <> <> <> <> <> <> <> <> <> <> <> <> <> <> <> <> <> <> <> <> <> <> <> <> <> <> <> <> <> <> <> <> <> <> <> <> <>
    338 15 -15.095469 29.210732 12.142979 215 " " T A 75 -0.50000 -0.50000 "THR " " O  " "    " 8 0 FF5757 O167 2 1 7 <> 2.8838612 -2.865974 0.4222764 0 338 0 15.37 1 2027 1570 2243 508 -361 -448 167 20 162 <> <> <> <> <> <> <> <> <> <> <> <> <> <> <> <> <> <> <> <> <> <> <> <> <> <> <> <> <> <> <> <> <> <> <> <> <>
    339 3 -16.402645 31.005673 9.935569 215 " " T A 2 0.20500 0.20500 "THR " " CB " "    " 6 0 A0A0A0 C168 2 1 7 <> 0.63973892 5.0438598 8.0713407 1 339 0 14.83 1 1975 1410 2251 543 -414 -412 168 20 163 <> <> <> <> <> <> <> <> <> <> <> <> <> <> <> <> <> <> <> <> <> <> <> <> <> <> <> <> <> <> <> <> <> <> <> <> <>
    340 16 -17.548025 31.016436 9.035069 215 " " T A 75 -0.68300 -0.68300 "THR " " OG1" "    " 8 0 FF5757 O169 2 1 7 <> -3.2613808 -3.7016434 0.88512156 1 340 0 15.67 1 2075 1505 2372 564 -429 -388 169 20 164 <> <> <> <> <> <> <> <> <> <> <> <> <> <> <> <> <> <> <> <> <> <> <> <> <> <> <> <> <> <> <> <> <> <> <> <> <>
    341 3 -15.619407 32.263183 9.609982 215 " " T A 2 -0.18000 -0.18000 "THR " " CG2" "    " 6 0 A0A0A0 C170 2 1 7 <> -0.65410935 4.1961363 1.7958625 3 341 0 17.17 1 2306 1632 2585 534 -440 -417 170 20 165 <> <> <> <> <> <> <> <> <> <> <> <> <> <> <> <> <> <> <> <> <> <> <> <> <> <> <> <> <> <> <> <> <> <> <> <> <>
    342 43 -16.975583 28.620287 10.832840 215 " " T A 21 0.30000 0.30000 "THR " " H  " "    " 1 0 FFFFFF H342 2 0 1 <> -15.356232 14.376495 -6.2895589 0 342 0 <> <> <> <> <> <> <> <> <> <> 8382 <> <> <> <> <> <> <> <> <> <> <> <> <> <> <> <> <> <> <> <> <> <> <> <> <> <> <> <> <> <> <> <> <> <> <> <> <>
    343 41 -15.128468 29.743538 8.888433 215 " " T A 21 0.06000 0.06000 "THR " " HA " "    " 1 0 FFFFFF H343 2 0 1 <> 17.29325 -2.179444 10.719223 0 343 0 <> <> <> <> <> <> <> <> <> <> 8383 <> <> <> <> <> <> <> <> <> <> <> <> <> <> <> <> <> <> <> <> <> <> <> <> <> <> <> <> <> <> <> <> <> <> <> <> <>
    344 41 -16.670460 31.006100 10.992153 215 " " T A 21 0.06000 0.06000 "THR " " HB " "    " 1 0 FFFFFF H344 2 0 1 <> 2.0208298 -35.250918 8.4376759 0 344 0 <> <> <> <> <> <> <> <> <> <> 8384 <> <> <> <> <> <> <> <> <> <> <> <> <> <> <> <> <> <> <> <> <> <> <> <> <> <> <> <> <> <> <> <> <> <> <> <> <>
    345 42 -18.263518 30.543259 9.431545 215 " " T A 21 0.41800 0.41800 "THR " " HG1" "    " 1 0 FFFFFF H345 2 0 1 <> -2.4947614 1.3757258 8.328202 0 345 0 <> <> <> <> <> <> <> <> <> <> 8385 <> <> <> <> <> <> <> <> <> <> <> <> <> <> <> <> <> <> <> <> <> <> <> <> <> <> <> <> <> <> <> <> <> <> <> <> <>
    346 41 -15.557678 32.416218 8.532545 215 " " T A 21 0.06000 0.06000 "THR " HG21 "    " 1 0 FFFFFF H346 2 0 1 <> 21.324399 2.5568012 2.8222274 0 346 0 <> <> <> <> <> <> <> <> <> <> 8386 <> <> <> <> <> <> <> <> <> <> <> <> <> <> <> <> <> <> <> <> <> <> <> <> <> <> <> <> <> <> <> <> <> <> <> <> <>
    347 41 -16.215938 33.131872 9.888601 215 " " T A 21 0.06000 0.06000 "THR " HG22 "    " 1 0 FFFFFF H347 2 0 1 <> -1.2781276 11.634257 -22.731042 0 347 0 <> <> <> <> <> <> <> <> <> <> 8387 <> <> <> <> <> <> <> <> <> <> <> <> <> <> <> <> <> <> <> <> <> <> <> <> <> <> <> <> <> <> <> <> <> <> <> <> <>
    348 41 -14.716506 32.175888 10.214336 215 " " T A 21 0.06000 0.06000 "THR " HG23 "    " 1 0 FFFFFF H348 2 0 1 <> 6.2881938 19.380419 -6.3825843 0 348 0 <> <> <> <> <> <> <> <> <> <> 8388 <> <> <> <> <> <> <> <> <> <> <> <> <> <> <> <> <> <> <> <> <> <> <> <> <> <> <> <> <> <> <> <> <> <> <> <> <>
    349 25 -13.311172 29.426809 10.685935 216 " " L A 38 -0.50000 -0.50000 "LEU " " N  " "    " 7 0 2F2FFF N171 2 1 7 <> 3.3335957 -2.4038115 8.1303642 1 349 0 13.51 1 1828 1287 2020 440 -370 -371 171 21 166 <> <> <> <> <> <> <> <> <> <> <> <> <> <> <> <> <> <> <> <> <> <> <> <> <> <> <> <> <> <> <> <> <> <> <> <> <>
    350 3 -12.203557 29.248600 11.663512 216 " " L A 2 0.14000 0.14000 "LEU " " CA " "    " 6 0 A0A0A0 C172 2 1 -1105 FF1E00 10.662783 1.5941725 -2.7555768 1 350 0 13.77 1 1860 1342 2030 423 -360 -391 172 21 167 <> <> <> <> <> <> <> <> <> <> <> <> <> <> <> <> <> <> <> <> <> <> <> <> <> <> <> <> <> <> <> <> <> <> <> <> <>
    351 2 -11.220261 30.423486 11.690869 216 " " L A 2 0.50000 0.50000 "LEU " " C  " "    " 6 0 A0A0A0 C173 2 1 7 <> 0.3081022 0.31464307 -1.7301961 0 351 0 14.49 1 1970 1376 2159 410 -386 -413 173 21 168 <> <> <> <> <> <> <> <> <> <> <> <> <> <> <> <> <> <> <> <> <> <> <> <> <> <> <> <> <> <> <> <> <> <> <> <> <>
    352 15 -10.924668 30.968378 10.628217 216 " " L A 75 -0.50000 -0.50000 "LEU " " O  " "    " 8 0 FF5757 O174 2 1 7 <> 1.7912219 -6.1747388 -4.0500661 0 352 0 15.03 1 2060 1386 2266 391 -402 -385 174 21 169 <> <> <> <> <> <> <> <> <> <> <> <> <> <> <> <> <> <> <> <> <> <> <> <> <> <> <> <> <> <> <> <> <> <> <> <> <>
    353 3 -11.503288 27.914415 11.374699 216 " " L A 2 -0.12000 -0.12000 "LEU " " CB " "    " 6 0 A0A0A0 C175 2 1 7 <> -0.57526387 5.7824907 1.1153434 2 353 0 14.21 1 1915 1429 2054 384 -335 -345 175 21 170 <> <> <> <> <> <> <> <> <> <> <> <> <> <> <> <> <> <> <> <> <> <> <> <> <> <> <> <> <> <> <> <> <> <> <> <> <>
    354 3 -12.452603 26.724655 11.654796 216 " " L A 2 -0.06000 -0.06000 "LEU " " CG " "    " 6 0 A0A0A0 C176 2 1 7 <> 6.8549805 0.86726592 1.7385526 1 354 0 15.09 1 2006 1604 2124 387 -301 -328 176 21 171 <> <> <> <> <> <> <> <> <> <> <> <> <> <> <> <> <> <> <> <> <> <> <> <> <> <> <> <> <> <> <> <> <> <> <> <> <>
    355 3 -12.791851 25.914028 10.440993 216 " " L A 2 -0.18000 -0.18000 "LEU " " CD1" "    " 6 0 A0A0A0 C177 2 1 7 <> 3.0882158 5.7136168 -1.1433282 3 355 0 16.3 1 2165 1771 2258 347 -283 -283 177 21 172 <> <> <> <> <> <> <> <> <> <> <> <> <> <> <> <> <> <> <> <> <> <> <> <> <> <> <> <> <> <> <> <> <> <> <> <> <>
    356 3 -11.749736 25.819515 12.685183 216 " " L A 2 -0.18000 -0.18000 "LEU " " CD2" "    " 6 0 A0A0A0 C178 2 1 7 <> 3.6810117 -3.8983208 2.3831084 3 356 0 21.69 1 2827 2490 2927 415 -283 -369 178 21 173 <> <> <> <> <> <> <> <> <> <> <> <> <> <> <> <> <> <> <> <> <> <> <> <> <> <> <> <> <> <> <> <> <> <> <> <> <>
    357 43 -13.116593 29.415001 9.694927 216 " " L A 21 0.30000 0.30000 "LEU " " H  " "    " 1 0 FFFFFF H357 2 0 1 <> -11.105998 -4.7236871 5.3228584 0 357 0 <> <> <> <> <> <> <> <> <> <> 8389 <> <> <> <> <> <> <> <> <> <> <> <> <> <> <> <> <> <> <> <> <> <> <> <> <> <> <> <> <> <> <> <> <> <> <> <> <>
    358 41 -12.584747 29.217683 12.684220 216 " " L A 21 0.06000 0.06000 "LEU " " HA " "    " 1 0 FFFFFF H358 2 0 1 <> 7.5975802 -2.2272194 -4.0160656 0 358 0 <> <> <> <> <> <> <> <> <> <> 8390 <> <> <> <> <> <> <> <> <> <> <> <> <> <> <> <> <> <> <> <> <> <> <> <> <> <> <> <> <> <> <> <> <> <> <> <> <>
    359 41 -11.027495 27.873188 10.394884 216 " " L A 21 0.06000 0.06000 "LEU " " HB2" "    " 1 0 FFFFFF H359 2 0 1 <> -5.8812842 1.4742796 -1.2799703 0 359 0 <> <> <> <> <> <> <> <> <> <> 8391 <> <> <> <> <> <> <> <> <> <> <> <> <> <> <> <> <> <> <> <> <> <> <> <> <> <> <> <> <> <> <> <> <> <> <> <> <>
    360 41 -10.584301 27.809692 11.951422 216 " " L A 21 0.06000 0.06000 "LEU " " HB3" "    " 1 0 FFFFFF H360 2 0 1 <> -10.198881 18.932013 18.837896 0 360 0 <> <> <> <> <> <> <> <> <> <> 8392 <> <> <> <> <> <> <> <> <> <> <> <> <> <> <> <> <> <> <> <> <> <> <> <> <> <> <> <> <> <> <> <> <> <> <> <> <>
    361 41 -13.442215 26.991769 12.025501 216 " " L A 21 0.06000 0.06000 "LEU " " HG " "    " 1 0 FFFFFF H361 2 0 1 <> 11.607025 27.10631 -4.4823532 0 361 0 <> <> <> <> <> <> <> <> <> <> 8393 <> <> <> <> <> <> <> <> <> <> <> <> <> <> <> <> <> <> <> <> <> <> <> <> <> <> <> <> <> <> <> <> <> <> <> <> <>
    362 41 -11.913831 25.676721 9.840282 216 " " L A 21 0.06000 0.06000 "LEU " HD11 "    " 1 0 FFFFFF H362 2 0 1 <> 1.6766424 4.2202712 -2.6165204 0 362 0 <> <> <> <> <> <> <> <> <> <> 8394 <> <> <> <> <> <> <> <> <> <> <> <> <> <> <> <> <> <> <> <> <> <> <> <> <> <> <> <> <> <> <> <> <> <> <> <> <>
    363 41 -13.309292 24.976847 10.646026 216 " " L A 21 0.06000 0.06000 "LEU " HD12 "    " 1 0 FFFFFF H363 2 0 1 <> -0.85654408 9.9789775 8.3974763 0 363 0 <> <> <> <> <> <> <> <> <> <> 8395 <> <> <> <> <> <> <> <> <> <> <> <> <> <> <> <> <> <> <> <> <> <> <> <> <> <> <> <> <> <> <> <> <> <> <> <> <>
    364 41 -13.517899 26.446134 9.826330 216 " " L A 21 0.06000 0.06000 "LEU " HD13 "    " 1 0 FFFFFF H364 2 0 1 <> 14.678913 21.730626 -0.96861145 0 364 0 <> <> <> <> <> <> <> <> <> <> 8396 <> <> <> <> <> <> <> <> <> <> <> <> <> <> <> <> <> <> <> <> <> <> <> <> <> <> <> <> <> <> <> <> <> <> <> <> <>
    365 41 -10.834036 25.336718 12.343865 216 " " L A 21 0.06000 0.06000 "LEU " HD21 "    " 1 0 FFFFFF H365 2 0 1 <> 8.3922893 -3.6305184 14.643969 0 365 0 <> <> <> <> <> <> <> <> <> <> 8397 <> <> <> <> <> <> <> <> <> <> <> <> <> <> <> <> <> <> <> <> <> <> <> <> <> <> <> <> <> <> <> <> <> <> <> <> <>
    366 41 -11.475725 26.296481 13.626204 216 " " L A 21 0.06000 0.06000 "LEU " HD22 "    " 1 0 FFFFFF H366 2 0 1 <> 9.4709206 4.1785019 -3.3966239 0 366 0 <> <> <> <> <> <> <> <> <> <> 8398 <> <> <> <> <> <> <> <> <> <> <> <> <> <> <> <> <> <> <> <> <> <> <> <> <> <> <> <> <> <> <> <> <> <> <> <> <>
    367 41 -12.362863 24.996698 13.052818 216 " " L A 21 0.06000 0.06000 "LEU " HD23 "    " 1 0 FFFFFF H367 2 0 1 <> 20.252661 -35.123972 -39.866428 0 367 0 <> <> <> <> <> <> <> <> <> <> 8399 <> <> <> <> <> <> <> <> <> <> <> <> <> <> <> <> <> <> <> <> <> <> <> <> <> <> <> <> <> <> <> <> <> <> <> <> <>
    368 25 -10.573728 30.725051 12.824241 217 " " N A 38 -0.50000 -0.50000 "ASN " " N  " "    " 7 0 2F2FFF N179 2 1 7 <> 2.2717843 -4.6919071 -6.4196694 1 368 0 14.07 1 1910 1343 2094 421 -391 -464 179 22 174 <> <> <> <> <> <> <> <> <> <> <> <> <> <> <> <> <> <> <> <> <> <> <> <> <> <> <> <> <> <> <> <> <> <> <> <> <>
    369 3 -9.539384 31.708392 13.006365 217 " " N A 2 0.14000 0.14000 "ASN " " CA " "    " 6 0 A0A0A0 C180 2 1 -1105 FF1E00 -3.0556318 -3.0967213 2.4978942 1 369 0 14.86 1 2020 1400 2226 402 -414 -493 180 22 175 <> <> <> <> <> <> <> <> <> <> <> <> <> <> <> <> <> <> <> <> <> <> <> <> <> <> <> <> <> <> <> <> <> <> <> <> <>
    370 2 -8.378990 31.210525 13.899150 217 " " N A 2 0.50000 0.50000 "ASN " " C  " "    " 6 0 A0A0A0 C181 2 1 7 <> 2.4097587 5.3775642 0.19524079 0 370 0 15.08 1 2037 1481 2212 387 -403 -505 181 22 176 <> <> <> <> <> <> <> <> <> <> <> <> <> <> <> <> <> <> <> <> <> <> <> <> <> <> <> <> <> <> <> <> <> <> <> <> <>
    371 15 -8.434468 31.203675 15.111738 217 " " N A 75 -0.50000 -0.50000 "ASN " " O  " "    " 8 0 FF5757 O182 2 1 7 <> -3.3405233 -3.2434291 -1.4310177 0 371 0 16.42 1 2194 1706 2338 417 -396 -541 182 22 177 <> <> <> <> <> <> <> <> <> <> <> <> <> <> <> <> <> <> <> <> <> <> <> <> <> <> <> <> <> <> <> <> <> <> <> <> <>
    372 3 -10.142471 33.086977 13.413685 217 " " N A 2 -0.12000 -0.12000 "ASN " " CB " "    " 6 0 A0A0A0 C183 2 1 7 <> -4.9621849 6.0983594 2.6437464 2 372 0 16.27 1 2200 1546 2437 437 -440 -559 183 22 178 <> <> <> <> <> <> <> <> <> <> <> <> <> <> <> <> <> <> <> <> <> <> <> <> <> <> <> <> <> <> <> <> <> <> <> <> <>
    373 2 -9.236523 34.256761 12.966691 217 " " N A 2 0.50000 0.50000 "ASN " " CG " "    " 6 0 A0A0A0 C184 2 1 7 <> -4.5618405 4.0316181 0.11313061 0 373 0 19.44 1 2618 1873 2894 447 -457 -546 184 22 179 <> <> <> <> <> <> <> <> <> <> <> <> <> <> <> <> <> <> <> <> <> <> <> <> <> <> <> <> <> <> <> <> <> <> <> <> <>
    374 15 -8.010156 34.207042 13.166554 217 " " N A 75 -0.50000 -0.50000 "ASN " " OD1" "    " 8 0 FF5757 O185 2 1 7 <> 6.3225149 2.2772818 7.2384576 0 374 0 22.88 1 3072 2238 3384 428 -477 -549 185 22 180 <> <> <> <> <> <> <> <> <> <> <> <> <> <> <> <> <> <> <> <> <> <> <> <> <> <> <> <> <> <> <> <> <> <> <> <> <>
    375 25 -9.773912 35.290434 12.380918 217 " " N A 38 -0.76000 -0.76000 "ASN " " ND2" "    " 7 0 2F2FFF N186 2 1 7 <> 1.817398 -4.2511945 -3.3695728 2 375 0 21.64 1 2892 2167 3163 478 -450 -529 186 22 181 <> <> <> <> <> <> <> <> <> <> <> <> <> <> <> <> <> <> <> <> <> <> <> <> <> <> <> <> <> <> <> <> <> <> <> <> <>
    376 43 -10.798235 30.164585 13.633919 217 " " N A 21 0.30000 0.30000 "ASN " " H  " "    " 1 0 FFFFFF H376 2 0 1 <> 18.594787 -4.6477242 -1.8630346 0 376 0 <> <> <> <> <> <> <> <> <> <> 8400 <> <> <> <> <> <> <> <> <> <> <> <> <> <> <> <> <> <> <> <> <> <> <> <> <> <> <> <> <> <> <> <> <> <> <> <> <>
    377 41 -9.202758 31.930261 11.993673 217 " " N A 21 0.06000 0.06000 "ASN " " HA " "    " 1 0 FFFFFF H377 2 0 1 <> 20.537607 27.116548 16.959846 0 377 0 <> <> <> <> <> <> <> <> <> <> 8401 <> <> <> <> <> <> <> <> <> <> <> <> <> <> <> <> <> <> <> <> <> <> <> <> <> <> <> <> <> <> <> <> <> <> <> <> <>
    378 41 -11.132017 33.343663 13.035523 217 " " N A 21 0.06000 0.06000 "ASN " " HB2" "    " 1 0 FFFFFF H378 2 0 1 <> -3.7148078 -8.0820224 -10.245496 0 378 0 <> <> <> <> <> <> <> <> <> <> 8402 <> <> <> <> <> <> <> <> <> <> <> <> <> <> <> <> <> <> <> <> <> <> <> <> <> <> <> <> <> <> <> <> <> <> <> <> <>
    379 41 -10.194525 33.245175 14.490881 217 " " N A 21 0.06000 0.06000 "ASN " " HB3" "    " 1 0 FFFFFF H379 2 0 1 <> 3.1885963 -20.259895 6.9085911 0 379 0 <> <> <> <> <> <> <> <> <> <> 8403 <> <> <> <> <> <> <> <> <> <> <> <> <> <> <> <> <> <> <> <> <> <> <> <> <> <> <> <> <> <> <> <> <> <> <> <> <>
    380 43 -9.196179 36.014095 11.977641 217 " " N A 21 0.38000 0.38000 "ASN " HD21 "    " 1 0 FFFFFF H380 2 0 1 <> 3.8530151 -8.5255825 -8.1235187 0 380 0 <> <> <> <> <> <> <> <> <> <> 8404 <> <> <> <> <> <> <> <> <> <> <> <> <> <> <> <> <> <> <> <> <> <> <> <> <> <> <> <> <> <> <> <> <> <> <> <> <>
    381 43 -10.724545 35.210478 12.049236 217 " " N A 21 0.38000 0.38000 "ASN " HD22 "    " 1 0 FFFFFF H381 2 0 1 <> 0.50594114 -11.919408 2.2376617 0 381 0 <> <> <> <> <> <> <> <> <> <> 8405 <> <> <> <> <> <> <> <> <> <> <> <> <> <> <> <> <> <> <> <> <> <> <> <> <> <> <> <> <> <> <> <> <> <> <> <> <>
    382 25 -7.285305 30.759845 13.275962 218 " " I A 38 -0.50000 -0.50000 "ILE " " N  " "    " 7 0 2F2FFF N187 2 1 7 <> 8.4243789 3.1206902 12.142661 1 382 0 14.96 1 2027 1450 2206 344 -401 -471 187 23 182 <> <> <> <> <> <> <> <> <> <> <> <> <> <> <> <> <> <> <> <> <> <> <> <> <> <> <> <> <> <> <> <> <> <> <> <> <>
    383 3 -6.117919 30.193492 13.919225 218 " " I A 2 0.14000 0.14000 "ILE " " CA " "    " 6 0 A0A0A0 C188 2 1 -1105 FF1E00 -1.6326731 11.980091 4.0286455 1 383 0 15.03 1 2025 1508 2180 330 -395 -478 188 23 183 <> <> <> <> <> <> <> <> <> <> <> <> <> <> <> <> <> <> <> <> <> <> <> <> <> <> <> <> <> <> <> <> <> <> <> <> <>
    384 2 -5.197369 31.399650 14.184844 218 " " I A 2 0.50000 0.50000 "ILE " " C  " "    " 6 0 A0A0A0 C189 2 1 7 <> -1.7748137 -3.1659158 0.23311137 0 384 0 15.55 1 2087 1536 2285 309 -423 -520 189 23 184 <> <> <> <> <> <> <> <> <> <> <> <> <> <> <> <> <> <> <> <> <> <> <> <> <> <> <> <> <> <> <> <> <> <> <> <> <>
    385 15 -4.834701 32.092707 13.220169 218 " " I A 75 -0.50000 -0.50000 "ILE " " O  " "    " 8 0 FF5757 O190 2 1 7 <> -2.9692341 3.6713211 2.9411864 0 385 0 16.43 1 2205 1596 2442 269 -427 -495 190 23 185 <> <> <> <> <> <> <> <> <> <> <> <> <> <> <> <> <> <> <> <> <> <> <> <> <> <> <> <> <> <> <> <> <> <> <> <> <>
    386 3 -5.439872 29.205223 12.915237 218 " " I A 2 -0.06000 -0.06000 "ILE " " CB " "    " 6 0 A0A0A0 C191 2 1 7 <> -0.72642542 -8.9773993 -1.6826059 1 386 0 15.34 1 2064 1567 2196 298 -368 -412 191 23 186 <> <> <> <> <> <> <> <> <> <> <> <> <> <> <> <> <> <> <> <> <> <> <> <> <> <> <> <> <> <> <> <> <> <> <> <> <>
    387 3 -6.473935 28.132698 12.339614 218 " " I A 2 -0.12000 -0.12000 "ILE " " CG1" "    " 6 0 A0A0A0 C192 2 1 7 <> -1.3547493 -6.057058 -4.2963169 2 387 0 16.05 1 2153 1695 2251 317 -341 -379 192 23 187 <> <> <> <> <> <> <> <> <> <> <> <> <> <> <> <> <> <> <> <> <> <> <> <> <> <> <> <> <> <> <> <> <> <> <> <> <>
    388 3 -4.200783 28.532018 13.471831 218 " " I A 2 -0.18000 -0.18000 "ILE " " CG2" "    " 6 0 A0A0A0 C193 2 1 7 <> 3.5412423 0.026547203 -3.5344093 3 388 0 15.92 1 2126 1687 2236 287 -365 -419 193 23 188 <> <> <> <> <> <> <> <> <> <> <> <> <> <> <> <> <> <> <> <> <> <> <> <> <> <> <> <> <> <> <> <> <> <> <> <> <>
    389 3 -6.130461 27.607785 11.008475 218 " " I A 2 -0.18000 -0.18000 "ILE " " CD1" "    " 6 0 A0A0A0 C194 2 1 7 <> 2.0713749 7.0074479 -0.36951302 3 389 0 17.11 1 2291 1829 2380 285 -319 -315 194 23 189 <> <> <> <> <> <> <> <> <> <> <> <> <> <> <> <> <> <> <> <> <> <> <> <> <> <> <> <> <> <> <> <> <> <> <> <> <>
    390 43 -7.332893 30.861831 12.272254 218 " " I A 21 0.30000 0.30000 "ILE " " H  " "    " 1 0 FFFFFF H390 2 0 1 <> -13.723816 4.00146 13.282235 0 390 0 <> <> <> <> <> <> <> <> <> <> 8406 <> <> <> <> <> <> <> <> <> <> <> <> <> <> <> <> <> <> <> <> <> <> <> <> <> <> <> <> <> <> <> <> <> <> <> <> <>
    391 41 -6.317042 29.835882 14.929455 218 " " I A 21 0.06000 0.06000 "ILE " " HA " "    " 1 0 FFFFFF H391 2 0 1 <> 19.3796 16.51649 9.7761369 0 391 0 <> <> <> <> <> <> <> <> <> <> 8407 <> <> <> <> <> <> <> <> <> <> <> <> <> <> <> <> <> <> <> <> <> <> <> <> <> <> <> <> <> <> <> <> <> <> <> <> <>
    392 41 -5.136209 29.729035 12.008873 218 " " I A 21 0.06000 0.06000 "ILE " " HB " "    " 1 0 FFFFFF H392 2 0 1 <> -22.461043 -15.877529 -12.952175 0 392 0 <> <> <> <> <> <> <> <> <> <> 8408 <> <> <> <> <> <> <> <> <> <> <> <> <> <> <> <> <> <> <> <> <> <> <> <> <> <> <> <> <> <> <> <> <> <> <> <> <>
    393 41 -6.407938 27.296741 13.035977 218 " " I A 21 0.06000 0.06000 "ILE " HG12 "    " 1 0 FFFFFF H393 2 0 1 <> 8.9114028 5.0800913 8.1003818 0 393 0 <> <> <> <> <> <> <> <> <> <> 8409 <> <> <> <> <> <> <> <> <> <> <> <> <> <> <> <> <> <> <> <> <> <> <> <> <> <> <> <> <> <> <> <> <> <> <> <> <>
    394 41 -7.478801 28.551592 12.285999 218 " " I A 21 0.06000 0.06000 "ILE " HG13 "    " 1 0 FFFFFF H394 2 0 1 <> 13.404403 29.483817 -3.2345971 0 394 0 <> <> <> <> <> <> <> <> <> <> 8410 <> <> <> <> <> <> <> <> <> <> <> <> <> <> <> <> <> <> <> <> <> <> <> <> <> <> <> <> <> <> <> <> <> <> <> <> <>
    395 41 -3.829494 27.871895 12.687946 218 " " I A 21 0.06000 0.06000 "ILE " HG21 "    " 1 0 FFFFFF H395 2 0 1 <> 3.4964744 0.66912814 -4.0967377 0 395 0 <> <> <> <> <> <> <> <> <> <> 8411 <> <> <> <> <> <> <> <> <> <> <> <> <> <> <> <> <> <> <> <> <> <> <> <> <> <> <> <> <> <> <> <> <> <> <> <> <>
    396 41 -3.331467 29.163706 13.654459 218 " " I A 21 0.06000 0.06000 "ILE " HG22 "    " 1 0 FFFFFF H396 2 0 1 <> -11.972644 17.760834 8.9711902 0 396 0 <> <> <> <> <> <> <> <> <> <> 8412 <> <> <> <> <> <> <> <> <> <> <> <> <> <> <> <> <> <> <> <> <> <> <> <> <> <> <> <> <> <> <> <> <> <> <> <> <>
    397 41 -4.328467 27.935986 14.375454 218 " " I A 21 0.06000 0.06000 "ILE " HG23 "    " 1 0 FFFFFF H397 2 0 1 <> -5.5535452 -5.9941706 -8.7908041 0 397 0 <> <> <> <> <> <> <> <> <> <> 8413 <> <> <> <> <> <> <> <> <> <> <> <> <> <> <> <> <> <> <> <> <> <> <> <> <> <> <> <> <> <> <> <> <> <> <> <> <>
    398 41 -6.142171 28.452378 10.319547 218 " " I A 21 0.06000 0.06000 "ILE " HD11 "    " 1 0 FFFFFF H398 2 0 1 <> 7.3170023 -2.798408 -12.480223 0 398 0 <> <> <> <> <> <> <> <> <> <> 8414 <> <> <> <> <> <> <> <> <> <> <> <> <> <> <> <> <> <> <> <> <> <> <> <> <> <> <> <> <> <> <> <> <> <> <> <> <>
    399 41 -5.162616 27.117737 10.902497 218 " " I A 21 0.06000 0.06000 "ILE " HD12 "    " 1 0 FFFFFF H399 2 0 1 <> -5.1600809 0.10285354 -34.483987 0 399 0 <> <> <> <> <> <> <> <> <> <> 8415 <> <> <> <> <> <> <> <> <> <> <> <> <> <> <> <> <> <> <> <> <> <> <> <> <> <> <> <> <> <> <> <> <> <> <> <> <>
    400 41 -6.903522 26.938495 10.630941 218 " " I A 21 0.06000 0.06000 "ILE " HD13 "    " 1 0 FFFFFF H400 2 0 1 <> -8.4582193 7.871606 19.6597 0 400 0 <> <> <> <> <> <> <> <> <> <> 8416 <> <> <> <> <> <> <> <> <> <> <> <> <> <> <> <> <> <> <> <> <> <> <> <> <> <> <> <> <> <> <> <> <> <> <> <> <>
    401 25 -4.850542 31.541949 15.493380 219 " " N A 38 -0.50000 -0.50000 "ASN " " N  " "    " 7 0 2F2FFF N195 2 1 7 <> 2.0977439 -3.3236793 4.6022272 1 401 0 14.54 1 1948 1436 2139 338 -442 -586 195 24 190 <> <> <> <> <> <> <> <> <> <> <> <> <> <> <> <> <> <> <> <> <> <> <> <> <> <> <> <> <> <> <> <> <> <> <> <> <>
    402 3 -3.766604 32.413706 15.911156 219 " " N A 2 0.14000 0.14000 "ASN " " CA " "    " 6 0 A0A0A0 C196 2 1 -1105 FF1E00 2.5587094 1.2873189 -6.3991819 1 402 0 15.6 1 2074 1540 2312 323 -474 -642 196 24 191 <> <> <> <> <> <> <> <> <> <> <> <> <> <> <> <> <> <> <> <> <> <> <> <> <> <> <> <> <> <> <> <> <> <> <> <> <>
    403 2 -2.617674 31.505139 16.366341 219 " " N A 2 0.50000 0.50000 "ASN " " C  " "    " 6 0 A0A0A0 C197 2 1 7 <> -0.4579636 -5.3863903 2.4769486 0 403 0 15.07 1 1989 1530 2206 316 -478 -656 197 24 192 <> <> <> <> <> <> <> <> <> <> <> <> <> <> <> <> <> <> <> <> <> <> <> <> <> <> <> <> <> <> <> <> <> <> <> <> <>
    404 15 -2.759164 30.899410 17.431587 219 " " N A 75 -0.50000 -0.50000 "ASN " " O  " "    " 8 0 FF5757 O198 2 1 7 <> 2.5546888 0.71264732 2.1783129 0 404 0 15.08 1 1984 1597 2148 354 -481 -688 198 24 193 <> <> <> <> <> <> <> <> <> <> <> <> <> <> <> <> <> <> <> <> <> <> <> <> <> <> <> <> <> <> <> <> <> <> <> <> <>
    405 3 -4.160660 33.549046 16.868171 219 " " N A 2 -0.12000 -0.12000 "ASN " " CB " "    " 6 0 A0A0A0 C199 2 1 7 <> 3.80054 0.67601723 2.8642686 2 405 0 16.68 1 2211 1664 2463 362 -499 -718 199 24 194 <> <> <> <> <> <> <> <> <> <> <> <> <> <> <> <> <> <> <> <> <> <> <> <> <> <> <> <> <> <> <> <> <> <> <> <> <>
    406 2 -3.037701 34.638764 16.931996 219 " " N A 2 0.50000 0.50000 "ASN " " CG " "    " 6 0 A0A0A0 C200 2 1 7 <> -1.3381681 -5.8724361 -5.2455613 0 406 0 19.98 1 2645 2030 2916 379 -496 -705 200 24 195 <> <> <> <> <> <> <> <> <> <> <> <> <> <> <> <> <> <> <> <> <> <> <> <> <> <> <> <> <> <> <> <> <> <> <> <> <>
    407 15 -2.192925 34.742558 16.022830 219 " " N A 75 -0.50000 -0.50000 "ASN " " OD1" "    " 8 0 FF5757 O201 2 1 7 <> 6.2095502 6.1393341 -3.5234934 0 407 0 28.04 1 3665 3078 3911 425 -494 -735 201 24 196 <> <> <> <> <> <> <> <> <> <> <> <> <> <> <> <> <> <> <> <> <> <> <> <> <> <> <> <> <> <> <> <> <> <> <> <> <>
    408 25 -2.907358 35.466727 17.948053 219 " " N A 38 -0.76000 -0.76000 "ASN " " ND2" "    " 7 0 2F2FFF N202 2 1 7 <> -3.4780442 1.9571215 -7.1757914 2 408 0 19.12 1 2551 1851 2864 344 -494 -660 202 24 197 <> <> <> <> <> <> <> <> <> <> <> <> <> <> <> <> <> <> <> <> <> <> <> <> <> <> <> <> <> <> <> <> <> <> <> <> <>
    409 43 -5.386764 31.016289 16.168842 219 " " N A 21 0.30000 0.30000 "ASN " " H  " "    " 1 0 FFFFFF H409 2 0 1 <> -2.4554491 -9.5232687 -3.8370445 0 409 0 <> <> <> <> <> <> <> <> <> <> 8417 <> <> <> <> <> <> <> <> <> <> <> <> <> <> <> <> <> <> <> <> <> <> <> <> <> <> <> <> <> <> <> <> <> <> <> <> <>
    410 41 -3.390059 32.904621 15.013760 219 " " N A 21 0.06000 0.06000 "ASN " " HA " "    " 1 0 FFFFFF H410 2 0 1 <> 10.924452 2.6090128 -2.1659304 0 410 0 <> <> <> <> <> <> <> <> <> <> 8418 <> <> <> <> <> <> <> <> <> <> <> <> <> <> <> <> <> <> <> <> <> <> <> <> <> <> <> <> <> <> <> <> <> <> <> <> <>
    411 41 -5.084310 33.902148 16.409583 219 " " N A 21 0.06000 0.06000 "ASN " " HB3" "    " 1 0 FFFFFF H411 2 0 1 <> 2.7696745 5.2287409 8.4460024 0 411 0 <> <> <> <> <> <> <> <> <> <> 8419 <> <> <> <> <> <> <> <> <> <> <> <> <> <> <> <> <> <> <> <> <> <> <> <> <> <> <> <> <> <> <> <> <> <> <> <> <>
    412 41 -4.556548 33.285053 17.848822 219 " " N A 21 0.06000 0.06000 "ASN " " HB2" "    " 1 0 FFFFFF H412 2 0 1 <> 3.7405383 12.958386 6.1465058 0 412 0 <> <> <> <> <> <> <> <> <> <> 8420 <> <> <> <> <> <> <> <> <> <> <> <> <> <> <> <> <> <> <> <> <> <> <> <> <> <> <> <> <> <> <> <> <> <> <> <> <>
    413 43 -2.154424 36.139193 17.979525 219 " " N A 21 0.38000 0.38000 "ASN " HD21 "    " 1 0 FFFFFF H413 2 0 1 <> 5.7794544 -8.9137915 3.6278566 0 413 0 <> <> <> <> <> <> <> <> <> <> 8421 <> <> <> <> <> <> <> <> <> <> <> <> <> <> <> <> <> <> <> <> <> <> <> <> <> <> <> <> <> <> <> <> <> <> <> <> <>
    414 43 -3.652312 35.525425 18.627531 219 " " N A 21 0.38000 0.38000 "ASN " HD22 "    " 1 0 FFFFFF H414 2 0 1 <> 3.9297287 -16.165546 2.5113463 0 414 0 <> <> <> <> <> <> <> <> <> <> 8422 <> <> <> <> <> <> <> <> <> <> <> <> <> <> <> <> <> <> <> <> <> <> <> <> <> <> <> <> <> <> <> <> <> <> <> <> <>
    415 25 -1.505012 31.331308 15.591194 220 " " I A 38 -0.50000 -0.50000 "ILE " " N  " "    " 7 0 2F2FFF N203 2 1 7 <> -8.6487381 6.3372832 0.25524298 1 415 0 14.18 1 1869 1393 2125 269 -477 -628 203 25 198 <> <> <> <> <> <> <> <> <> <> <> <> <> <> <> <> <> <> <> <> <> <> <> <> <> <> <> <> <> <> <> <> <> <> <> <> <>
    416 3 -0.269168 30.565322 15.905526 220 " " I A 2 0.14000 0.14000 "ILE " " CA " "    " 6 0 A0A0A0 C204 2 1 -1105 FF1E00 -7.7716122 6.8295616 4.1853857 1 416 0 14.78 1 1926 1519 2170 260 -481 -634 204 25 199 <> <> <> <> <> <> <> <> <> <> <> <> <> <> <> <> <> <> <> <> <> <> <> <> <> <> <> <> <> <> <> <> <> <> <> <> <>
    417 2 0.589857 31.443614 16.861632 220 " " I A 2 0.50000 0.50000 "ILE " " C  " "    " 6 0 A0A0A0 C205 2 1 7 <> 5.0508245 -8.645545 8.022141 0 417 0 16.26 1 2092 1698 2389 258 -522 -714 205 25 200 <> <> <> <> <> <> <> <> <> <> <> <> <> <> <> <> <> <> <> <> <> <> <> <> <> <> <> <> <> <> <> <> <> <> <> <> <>
    418 15 0.910450 32.550173 16.494752 220 " " I A 75 -0.50000 -0.50000 "ILE " " O  " "    " 8 0 FF5757 O206 2 1 7 <> -8.9808594 -2.6071981 4.9230364 0 418 0 16.8 1 2154 1698 2533 222 -536 -733 206 25 201 <> <> <> <> <> <> <> <> <> <> <> <> <> <> <> <> <> <> <> <> <> <> <> <> <> <> <> <> <> <> <> <> <> <> <> <> <>
    419 3 0.460562 30.241375 14.589144 220 " " I A 2 -0.06000 -0.06000 "ILE " " CB " "    " 6 0 A0A0A0 C207 2 1 7 <> 2.7004033 -5.2359333 -2.607806 1 419 0 13.88 1 1808 1386 2078 211 -459 -570 207 25 202 <> <> <> <> <> <> <> <> <> <> <> <> <> <> <> <> <> <> <> <> <> <> <> <> <> <> <> <> <> <> <> <> <> <> <> <> <>
    420 3 -0.590036 29.531353 13.584604 220 " " I A 2 -0.12000 -0.12000 "ILE " " CG1" "    " 6 0 A0A0A0 C208 2 1 7 <> 1.3675447 -1.1590503 3.1029929 2 420 0 14.33 1 1885 1454 2104 213 -422 -496 208 25 203 <> <> <> <> <> <> <> <> <> <> <> <> <> <> <> <> <> <> <> <> <> <> <> <> <> <> <> <> <> <> <> <> <> <> <> <> <>
    421 3 1.665240 29.350890 14.953546 220 " " I A 2 -0.18000 -0.18000 "ILE " " CG2" "    " 6 0 A0A0A0 C209 2 1 7 <> 0.505256 -3.3919136 1.7907019 3 421 0 13.24 1 1703 1354 1972 205 -467 -581 209 25 204 <> <> <> <> <> <> <> <> <> <> <> <> <> <> <> <> <> <> <> <> <> <> <> <> <> <> <> <> <> <> <> <> <> <> <> <> <>
    422 3 -0.075157 29.194027 12.200671 220 " " I A 2 -0.18000 -0.18000 "ILE " " CD1" "    " 6 0 A0A0A0 C210 2 1 7 <> 3.2877924 -9.5678183 9.8031921 3 422 0 16.34 1 2146 1672 2392 166 -400 -435 210 25 205 <> <> <> <> <> <> <> <> <> <> <> <> <> <> <> <> <> <> <> <> <> <> <> <> <> <> <> <> <> <> <> <> <> <> <> <> <>
    423 43 -1.530952 32.009934 14.843601 220 " " I A 21 0.30000 0.30000 "ILE " " H  " "    " 1 0 FFFFFF H423 2 0 1 <> 15.794195 -4.8143238 -10.715742 0 423 0 <> <> <> <> <> <> <> <> <> <> 8423 <> <> <> <> <> <> <> <> <> <> <> <> <> <> <> <> <> <> <> <> <> <> <> <> <> <> <> <> <> <> <> <> <> <> <> <> <>
    424 41 -0.577470 29.628303 16.369252 220 " " I A 21 0.06000 0.06000 "ILE " " HA " "    " 1 0 FFFFFF H424 2 0 1 <> 1.4863599 3.9268622 4.4752552 0 424 0 <> <> <> <> <> <> <> <> <> <> 8424 <> <> <> <> <> <> <> <> <> <> <> <> <> <> <> <> <> <> <> <> <> <> <> <> <> <> <> <> <> <> <> <> <> <> <> <> <>
    425 41 0.666905 31.157982 14.036555 220 " " I A 21 0.06000 0.06000 "ILE " " HB " "    " 1 0 FFFFFF H425 2 0 1 <> -19.958023 -8.6231125 -16.687185 0 425 0 <> <> <> <> <> <> <> <> <> <> 8425 <> <> <> <> <> <> <> <> <> <> <> <> <> <> <> <> <> <> <> <> <> <> <> <> <> <> <> <> <> <> <> <> <> <> <> <> <>
    426 41 -0.877834 28.620932 14.110349 220 " " I A 21 0.06000 0.06000 "ILE " HG12 "    " 1 0 FFFFFF H426 2 0 1 <> -9.4797931 6.8523527 11.038226 0 426 0 <> <> <> <> <> <> <> <> <> <> 8426 <> <> <> <> <> <> <> <> <> <> <> <> <> <> <> <> <> <> <> <> <> <> <> <> <> <> <> <> <> <> <> <> <> <> <> <> <>
    427 41 -1.440691 30.172530 13.353581 220 " " I A 21 0.06000 0.06000 "ILE " HG13 "    " 1 0 FFFFFF H427 2 0 1 <> 6.7128486 -4.8602564 -26.851258 0 427 0 <> <> <> <> <> <> <> <> <> <> 8427 <> <> <> <> <> <> <> <> <> <> <> <> <> <> <> <> <> <> <> <> <> <> <> <> <> <> <> <> <> <> <> <> <> <> <> <> <>
    428 41 1.198673 28.515470 15.475549 220 " " I A 21 0.06000 0.06000 "ILE " HG21 "    " 1 0 FFFFFF H428 2 0 1 <> -25.395542 17.389756 11.89982 0 428 0 <> <> <> <> <> <> <> <> <> <> 8428 <> <> <> <> <> <> <> <> <> <> <> <> <> <> <> <> <> <> <> <> <> <> <> <> <> <> <> <> <> <> <> <> <> <> <> <> <>
    429 41 2.158681 28.888299 14.098783 220 " " I A 21 0.06000 0.06000 "ILE " HG22 "    " 1 0 FFFFFF H429 2 0 1 <> -1.2280999 -4.8068845 1.555839 0 429 0 <> <> <> <> <> <> <> <> <> <> 8429 <> <> <> <> <> <> <> <> <> <> <> <> <> <> <> <> <> <> <> <> <> <> <> <> <> <> <> <> <> <> <> <> <> <> <> <> <>
    430 41 2.429704 29.783706 15.598805 220 " " I A 21 0.06000 0.06000 "ILE " HG23 "    " 1 0 FFFFFF H430 2 0 1 <> -9.9597991 -0.76269961 12.425554 0 430 0 <> <> <> <> <> <> <> <> <> <> 8430 <> <> <> <> <> <> <> <> <> <> <> <> <> <> <> <> <> <> <> <> <> <> <> <> <> <> <> <> <> <> <> <> <> <> <> <> <>
    431 41 0.227973 30.095711 11.668524 220 " " I A 21 0.06000 0.06000 "ILE " HD11 "    " 1 0 FFFFFF H431 2 0 1 <> -25.897593 4.8476983 17.604131 0 431 0 <> <> <> <> <> <> <> <> <> <> 8431 <> <> <> <> <> <> <> <> <> <> <> <> <> <> <> <> <> <> <> <> <> <> <> <> <> <> <> <> <> <> <> <> <> <> <> <> <>
    432 41 0.813747 28.563202 12.203576 220 " " I A 21 0.06000 0.06000 "ILE " HD12 "    " 1 0 FFFFFF H432 2 0 1 <> -9.2206459 -27.176267 13.58165 0 432 0 <> <> <> <> <> <> <> <> <> <> 8432 <> <> <> <> <> <> <> <> <> <> <> <> <> <> <> <> <> <> <> <> <> <> <> <> <> <> <> <> <> <> <> <> <> <> <> <> <>
    433 41 -0.755634 28.554485 11.638496 220 " " I A 21 0.06000 0.06000 "ILE " HD13 "    " 1 0 FFFFFF H433 2 0 1 <> -0.62537956 -3.2117332 7.3090169 0 433 0 <> <> <> <> <> <> <> <> <> <> 8433 <> <> <> <> <> <> <> <> <> <> <> <> <> <> <> <> <> <> <> <> <> <> <> <> <> <> <> <> <> <> <> <> <> <> <> <> <>
    434 25 0.933822 30.959364 18.074620 221 " " H A 38 -0.50000 -0.50000 "HID " " N  " "    " 7 0 2F2FFF N211 0 1 7 <> 3.298547 4.2753691 2.9363012 1 434 0 17.35 1 2219 1904 2469 298 -541 -761 211 26 206 <> <> <> <> <> <> <> <> <> <> <> <> <> <> <> <> <> <> <> <> <> <> <> <> <> <> <> <> <> <> <> <> <> <> <> <> <>
    435 3 1.608947 31.719591 19.234517 221 " " H A 2 0.14000 0.14000 "HID " " CA " "    " 6 0 A0A0A0 C212 0 1 -1105 FF1E00 -8.1144921 1.7399902 -7.1008185 1 435 0 19.19 1 2427 2142 2721 302 -586 -845 212 26 207 <> <> <> <> <> <> <> <> <> <> <> <> <> <> <> <> <> <> <> <> <> <> <> <> <> <> <> <> <> <> <> <> <> <> <> <> <>
    436 2 2.679188 30.904775 19.923893 221 " " H A 2 0.50000 0.50000 "HID " " C  " "    " 6 0 A0A0A0 C213 0 1 7 <> 3.165154 -3.1630234 6.9501495 0 436 0 20.45 1 2565 2367 2838 305 -596 -846 213 26 208 <> <> <> <> <> <> <> <> <> <> <> <> <> <> <> <> <> <> <> <> <> <> <> <> <> <> <> <> <> <> <> <> <> <> <> <> <>
    437 15 2.842870 29.713881 19.550425 221 " " H A 75 -0.50000 -0.50000 "HID " " O  " "    " 8 0 FF5757 O214 0 1 7 <> 3.2949237 1.8566694 1.539386 0 437 0 19.33 1 2430 2262 2653 305 -566 -780 214 26 209 <> <> <> <> <> <> <> <> <> <> <> <> <> <> <> <> <> <> <> <> <> <> <> <> <> <> <> <> <> <> <> <> <> <> <> <> <>
    438 3 0.506779 32.222793 20.251461 221 " " H A 2 -0.00500 -0.00500 "HID " " CB " "    " 6 0 A0A0A0 C215 0 1 7 <> 0.71845267 -3.0728946 -3.2305856 2 438 0 19.81 1 2512 2245 2769 355 -610 -918 215 26 210 <> <> <> <> <> <> <> <> <> <> <> <> <> <> <> <> <> <> <> <> <> <> <> <> <> <> <> <> <> <> <> <> <> <> <> <> <>
    439 2 0.587348 33.630334 20.798217 221 " " H A 2 0.01500 0.01500 "HID " " CG " "    " 6 0 A0A0A0 C216 0 1 7 <> -6.9769888 -1.5268909 1.9328999 0 439 0 22.21 1 2833 2482 3125 356 -607 -929 216 26 211 <> <> <> <> <> <> <> <> <> <> <> <> <> <> <> <> <> <> <> <> <> <> <> <> <> <> <> <> <> <> <> <> <> <> <> <> <>
    440 25 0.685476 33.971478 22.159105 221 " " H A 38 -0.57000 -0.57000 "HID " " ND1" "    " 7 0 2F2FFF N217 0 1 7 <> -1.4163461 -3.4056137 -1.1852728 1 440 0 26.6 1 3381 2963 3764 332 -635 -984 217 26 212 <> <> <> <> <> <> <> <> <> <> <> <> <> <> <> <> <> <> <> <> <> <> <> <> <> <> <> <> <> <> <> <> <> <> <> <> <>
    441 2 0.692403 34.814931 20.126262 221 " " H A 2 -0.01500 -0.01500 "HID " " CD2" "    " 6 0 A0A0A0 C218 0 1 7 <> 3.179072 -8.3440982 2.5312114 1 441 0 24.05 1 3089 2708 3341 378 -579 -893 218 26 213 <> <> <> <> <> <> <> <> <> <> <> <> <> <> <> <> <> <> <> <> <> <> <> <> <> <> <> <> <> <> <> <> <> <> <> <> <>
    442 2 0.873464 35.274404 22.282498 221 " " H A 2 0.29500 0.29500 "HID " " CE1" "    " 6 0 A0A0A0 C219 0 1 7 <> 2.1418753 -2.0180399 -4.7690404 1 442 0 25.64 1 3281 2790 3672 343 -626 -979 219 26 214 <> <> <> <> <> <> <> <> <> <> <> <> <> <> <> <> <> <> <> <> <> <> <> <> <> <> <> <> <> <> <> <> <> <> <> <> <>
    443 25 0.940000 35.829178 21.061659 221 " " H A 38 -0.49000 -0.49000 "HID " " NE2" "    " 7 0 2F2FFF N220 0 1 7 <> 6.6426387 2.4901171 0.066487535 0 443 0 23.32 1 3004 2539 3318 372 -594 -926 220 26 215 <> <> <> <> <> <> <> <> <> <> <> <> <> <> <> <> <> <> <> <> <> <> <> <> <> <> <> <> <> <> <> <> <> <> <> <> <>
    444 43 0.769224 30.018557 18.403090 221 " " H A 21 0.30000 0.30000 "HID " " H  " "    " 1 0 FFFFFF H444 0 0 1 <> 12.931359 7.8857339 18.104202 0 444 0 <> <> <> <> <> <> <> <> <> <> 8434 <> <> <> <> <> <> <> <> <> <> <> <> <> <> <> <> <> <> <> <> <> <> <> <> <> <> <> <> <> <> <> <> <> <> <> <> <>
    445 41 2.046101 32.522634 18.641122 221 " " H A 21 0.06000 0.06000 "HID " " HA " "    " 1 0 FFFFFF H445 0 0 1 <> 14.906938 -3.3215483 3.0093021 0 445 0 <> <> <> <> <> <> <> <> <> <> 8435 <> <> <> <> <> <> <> <> <> <> <> <> <> <> <> <> <> <> <> <> <> <> <> <> <> <> <> <> <> <> <> <> <> <> <> <> <>
    446 41 -0.477624 32.107258 19.797923 221 " " H A 21 0.06000 0.06000 "HID " " HB2" "    " 1 0 FFFFFF H446 0 0 1 <> -1.2416135 9.1229794 -2.083006 0 446 0 <> <> <> <> <> <> <> <> <> <> 8436 <> <> <> <> <> <> <> <> <> <> <> <> <> <> <> <> <> <> <> <> <> <> <> <> <> <> <> <> <> <> <> <> <> <> <> <> <>
    447 41 0.425031 31.508344 21.070594 221 " " H A 21 0.06000 0.06000 "HID " " HB3" "    " 1 0 FFFFFF H447 0 0 1 <> -38.606455 16.093132 9.561489 0 447 0 <> <> <> <> <> <> <> <> <> <> 8437 <> <> <> <> <> <> <> <> <> <> <> <> <> <> <> <> <> <> <> <> <> <> <> <> <> <> <> <> <> <> <> <> <> <> <> <> <>
    448 43 0.578853 33.259586 22.867582 221 " " H A 21 0.42000 0.42000 "HID " " HD1" "    " 1 0 FFFFFF H448 0 0 1 <> 5.9630483 -13.075163 -9.7908108 0 448 0 <> <> <> <> <> <> <> <> <> <> 8438 <> <> <> <> <> <> <> <> <> <> <> <> <> <> <> <> <> <> <> <> <> <> <> <> <> <> <> <> <> <> <> <> <> <> <> <> <>
    449 41 0.555732 34.933641 19.061541 221 " " H A 21 0.11500 0.11500 "HID " " HD2" "    " 1 0 FFFFFF H449 0 0 1 <> 17.218857 -5.9843425 0.99215788 0 449 0 <> <> <> <> <> <> <> <> <> <> 8439 <> <> <> <> <> <> <> <> <> <> <> <> <> <> <> <> <> <> <> <> <> <> <> <> <> <> <> <> <> <> <> <> <> <> <> <> <>
    450 41 1.004160 35.756047 23.240278 221 " " H A 21 0.11500 0.11500 "HID " " HE1" "    " 1 0 FFFFFF H450 0 0 1 <> -9.923831 -20.454409 6.1486215 0 450 0 <> <> <> <> <> <> <> <> <> <> 8440 <> <> <> <> <> <> <> <> <> <> <> <> <> <> <> <> <> <> <> <> <> <> <> <> <> <> <> <> <> <> <> <> <> <> <> <> <>
    451 25 3.381600 31.555324 20.865440 222 " " D A 38 -0.50000 -0.50000 "ASP " " N  " "    " 7 0 2F2FFF N221 0 1 7 <> -8.5641172 2.6235882 -4.9270127 1 451 0 22.77 1 2831 2673 3148 308 -641 -924 221 27 216 <> <> <> <> <> <> <> <> <> <> <> <> <> <> <> <> <> <> <> <> <> <> <> <> <> <> <> <> <> <> <> <> <> <> <> <> <>
    452 3 4.642451 31.150897 21.570240 222 " " D A 2 0.14000 0.14000 "ASP " " CA " "    " 6 0 A0A0A0 C222 0 1 -1105 FF1E00 7.0957897 0.35092711 -1.7811541 1 452 0 25.68 1 3172 3099 3485 313 -660 -936 222 27 217 <> <> <> <> <> <> <> <> <> <> <> <> <> <> <> <> <> <> <> <> <> <> <> <> <> <> <> <> <> <> <> <> <> <> <> <> <>
    453 2 4.826793 29.640434 21.799058 222 " " D A 2 0.50000 0.50000 "ASP " " C  " "    " 6 0 A0A0A0 C223 0 1 7 <> -3.1619638 1.2814825 -6.9226916 0 453 0 25.65 1 3185 3186 3375 369 -648 -907 223 27 218 <> <> <> <> <> <> <> <> <> <> <> <> <> <> <> <> <> <> <> <> <> <> <> <> <> <> <> <> <> <> <> <> <> <> <> <> <>
    454 15 5.883528 29.162612 21.318392 222 " " D A 75 -0.50000 -0.50000 "ASP " " O  " "    " 8 0 FF5757 O224 0 1 7 <> 2.6552787 -6.7547626 2.1072499 0 454 0 25.8 1 3199 3238 3366 364 -631 -855 224 27 219 <> <> <> <> <> <> <> <> <> <> <> <> <> <> <> <> <> <> <> <> <> <> <> <> <> <> <> <> <> <> <> <> <> <> <> <> <>
    455 3 4.860432 32.086524 22.844191 222 " " D A 2 -0.22000 -0.22000 "ASP " " CB " "    " 6 0 A0A0A0 C225 0 1 7 <> -3.4408727 4.7848198 1.002797 2 455 0 27.5 1 3367 3332 3749 315 -717 -1039 225 27 220 <> <> <> <> <> <> <> <> <> <> <> <> <> <> <> <> <> <> <> <> <> <> <> <> <> <> <> <> <> <> <> <> <> <> <> <> <>
    456 2 5.979207 31.572084 23.799690 222 " " D A 2 0.70000 0.70000 "ASP " " CG " "    " 6 0 A0A0A0 C226 0 1 7 <> 4.3354934 5.5654794 -4.3180186 0 456 0 33.11 1 4053 3954 4575 248 -726 -1062 226 27 221 <> <> <> <> <> <> <> <> <> <> <> <> <> <> <> <> <> <> <> <> <> <> <> <> <> <> <> <> <> <> <> <> <> <> <> <> <>
    457 15 5.729730 31.433291 24.985298 222 " " D A 75 -0.80000 -0.80000 "ASP " " OD1" "    " 8 0 FF5757 O227 0 1 7 <> -6.2672236 -4.1863574 -1.7975986 0 457 0 36.76 1 4521 4365 5083 199 -688 -991 227 27 222 <> <> <> <> <> <> <> <> <> <> <> <> <> <> <> <> <> <> <> <> <> <> <> <> <> <> <> <> <> <> <> <> <> <> <> <> <>
    458 18 7.129484 31.549021 23.309684 222 " " D A 75 -0.80000 -0.80000 "ASP " " OD2" "    " 8 -1 FF5757 O228 0 1 7 <> -0.11841695 -0.55541592 -2.1779775 0 458 0 37.24 1 4550 4456 5142 245 -769 -1152 228 27 223 <> <> <> <> <> <> <> <> <> <> <> <> <> <> <> <> <> <> <> <> <> <> <> <> <> <> <> <> <> <> <> <> <> <> <> <> <>
    459 43 3.117904 32.522058 20.991881 222 " " D A 21 0.30000 0.30000 "ASP " " H  " "    " 1 0 FFFFFF H459 0 0 1 <> 21.925686 10.12285 1.3230364 0 459 0 <> <> <> <> <> <> <> <> <> <> 8441 <> <> <> <> <> <> <> <> <> <> <> <> <> <> <> <> <> <> <> <> <> <> <> <> <> <> <> <> <> <> <> <> <> <> <> <> <>
    460 41 5.432041 31.401963 20.861998 222 " " D A 21 0.06000 0.06000 "ASP " " HA " "    " 1 0 FFFFFF H460 0 0 1 <> 11.043208 2.2733567 3.3011414 0 460 0 <> <> <> <> <> <> <> <> <> <> 8442 <> <> <> <> <> <> <> <> <> <> <> <> <> <> <> <> <> <> <> <> <> <> <> <> <> <> <> <> <> <> <> <> <> <> <> <> <>
    461 41 4.995043 33.144563 22.619394 222 " " D A 21 0.06000 0.06000 "ASP " " HB2" "    " 1 0 FFFFFF H461 0 0 1 <> 13.546705 2.0991814 -1.465407 0 461 0 <> <> <> <> <> <> <> <> <> <> 8443 <> <> <> <> <> <> <> <> <> <> <> <> <> <> <> <> <> <> <> <> <> <> <> <> <> <> <> <> <> <> <> <> <> <> <> <> <>
    462 41 3.985196 32.024498 23.490895 222 " " D A 21 0.06000 0.06000 "ASP " " HB3" "    " 1 0 FFFFFF H462 0 0 1 <> -2.3214733 -29.030361 -0.72543483 0 462 0 <> <> <> <> <> <> <> <> <> <> 8444 <> <> <> <> <> <> <> <> <> <> <> <> <> <> <> <> <> <> <> <> <> <> <> <> <> <> <> <> <> <> <> <> <> <> <> <> <>
    463 25 3.846041 28.982334 22.456863 223 " " N A 38 -0.50000 -0.50000 "ASN " " N  " "    " 7 0 2F2FFF N229 0 1 7 <> -0.19782215 -1.5912706 4.3228096 1 463 0 26.35 1 3293 3314 3404 423 -653 -939 229 28 224 <> <> <> <> <> <> <> <> <> <> <> <> <> <> <> <> <> <> <> <> <> <> <> <> <> <> <> <> <> <> <> <> <> <> <> <> <>
    464 3 3.836942 27.467011 22.432061 223 " " N A 2 0.14000 0.14000 "ASN " " CA " "    " 6 0 A0A0A0 C230 0 1 -1105 FF1E00 -0.7386251 4.3588045 -3.7360421 1 464 0 27.1 1 3405 3497 3394 482 -642 -920 230 28 225 <> <> <> <> <> <> <> <> <> <> <> <> <> <> <> <> <> <> <> <> <> <> <> <> <> <> <> <> <> <> <> <> <> <> <> <> <>
    465 2 2.622248 27.003128 21.779038 223 " " N A 2 0.50000 0.50000 "ASN " " C  " "    " 6 0 A0A0A0 C231 0 1 7 <> 0.14463787 -3.1982765 -5.2792336 0 465 0 25.39 1 3223 3290 3133 502 -589 -856 231 28 226 <> <> <> <> <> <> <> <> <> <> <> <> <> <> <> <> <> <> <> <> <> <> <> <> <> <> <> <> <> <> <> <> <> <> <> <> <>
    466 15 2.642100 26.141817 20.923312 223 " " N A 75 -0.50000 -0.50000 "ASN " " O  " "    " 8 0 FF5757 O232 0 1 7 <> 6.7663506 -8.796178 4.2394429 0 466 0 25.53 1 3259 3375 3068 547 -569 -828 232 28 227 <> <> <> <> <> <> <> <> <> <> <> <> <> <> <> <> <> <> <> <> <> <> <> <> <> <> <> <> <> <> <> <> <> <> <> <> <>
    467 3 3.981454 27.006929 23.849557 223 " " N A 2 -0.12000 -0.12000 "ASN " " CB " "  g1" 6 0 A0A0A0 C467 0 1 -1105 <> 1.4886309 1.0202374 4.8058629 2 467 0 <> <> <> <> <> <> <> <> <> <> 8166 <> <> <> <> <> <> <> <> <> <> <> <> <> <> <> <> <> <> <> <> <> <> <> <> <> <> <> <> <> <> <> <> <> <> <> <> <>
    468 2 4.137869 25.491001 24.078353 223 " " N A 2 0.50000 0.50000 "ASN " " CG " "    " 6 0 A0A0A0 C468 0 1 -1105 <> -3.8346247 0.8085356 0.72561783 0 468 0 <> <> <> <> <> <> <> <> <> <> 8167 <> <> <> <> <> <> <> <> <> <> <> <> <> <> <> <> <> <> <> <> <> <> <> <> <> <> <> <> <> <> <> <> <> <> <> <> <>
    469 15 4.699390 24.724461 23.314860 223 " " N A 75 -0.50000 -0.50000 "ASN " " OD1" "    " 8 0 FF5757 O469 0 1 -1105 <> 2.6474702 -0.71898095 -0.47719365 0 469 0 <> <> <> <> <> <> <> <> <> <> 8168 <> <> <> <> <> <> <> <> <> <> <> <> <> <> <> <> <> <> <> <> <> <> <> <> <> <> <> <> <> <> <> <> <> <> <> <> <>
    470 25 3.383629 24.977274 25.045621 223 " " N A 38 -0.76000 -0.76000 "ASN " " ND2" "    " 7 0 2F2FFF N470 0 1 -1105 <> -0.30125921 -0.76753148 3.1516772 2 470 0 <> <> <> <> <> <> <> <> <> <> 8169 <> <> <> <> <> <> <> <> <> <> <> <> <> <> <> <> <> <> <> <> <> <> <> <> <> <> <> <> <> <> <> <> <> <> <> <> <>
    471 41 4.890012 27.519213 24.166061 223 " " N A 21 0.06000 0.06000 "ASN " " HB2" "    " 1 0 FFFFFF H471 0 1 -1105 <> -6.1260988 12.703197 7.7551024 0 471 0 <> <> <> <> <> <> <> <> <> <> 8170 <> <> <> <> <> <> <> <> <> <> <> <> <> <> <> <> <> <> <> <> <> <> <> <> <> <> <> <> <> <> <> <> <> <> <> <> <>
    472 41 3.137588 27.350021 24.448117 223 " " N A 21 0.06000 0.06000 "ASN " " HB3" "    " 1 0 FFFFFF H472 0 1 -1105 <> -1.5191884 8.7443937 -3.8620924 0 472 0 <> <> <> <> <> <> <> <> <> <> 8171 <> <> <> <> <> <> <> <> <> <> <> <> <> <> <> <> <> <> <> <> <> <> <> <> <> <> <> <> <> <> <> <> <> <> <> <> <>
    473 43 3.403673 23.985108 25.233496 223 " " N A 21 0.38000 0.38000 "ASN " HD21 "    " 1 0 FFFFFF H473 0 1 -1105 <> 5.0471263 -1.4173586 -0.85074279 0 473 0 <> <> <> <> <> <> <> <> <> <> 8172 <> <> <> <> <> <> <> <> <> <> <> <> <> <> <> <> <> <> <> <> <> <> <> <> <> <> <> <> <> <> <> <> <> <> <> <> <>
    474 43 2.700261 25.363035 25.681458 223 " " N A 21 0.38000 0.38000 "ASN " HD22 "    " 1 0 FFFFFF H474 0 1 -1105 <> 6.205952 16.954454 -0.60661066 0 474 0 <> <> <> <> <> <> <> <> <> <> 8173 <> <> <> <> <> <> <> <> <> <> <> <> <> <> <> <> <> <> <> <> <> <> <> <> <> <> <> <> <> <> <> <> <> <> <> <> <>
    475 43 3.024195 29.549768 22.607494 223 " " N A 21 0.30000 0.30000 "ASN " " H  " "    " 1 0 FFFFFF H475 0 0 1 <> 4.6371454 9.5793024 -11.37784 0 475 0 <> <> <> <> <> <> <> <> <> <> 8445 <> <> <> <> <> <> <> <> <> <> <> <> <> <> <> <> <> <> <> <> <> <> <> <> <> <> <> <> <> <> <> <> <> <> <> <> <>
    476 41 4.690458 27.153599 21.830902 223 " " N A 21 0.06000 0.06000 "ASN " " HA " "    " 1 0 FFFFFF H476 0 0 1 <> 0.43407334 -9.4200057 5.1125103 0 476 0 <> <> <> <> <> <> <> <> <> <> 8446 <> <> <> <> <> <> <> <> <> <> <> <> <> <> <> <> <> <> <> <> <> <> <> <> <> <> <> <> <> <> <> <> <> <> <> <> <>
    477 25 1.455334 27.616854 22.186216 224 " " E A 38 -0.50000 -0.50000 "GLU " " N  " "    " 7 0 2F2FFF N238 0 1 7 <> -3.0246991 -2.5250332 0.002966571 1 477 0 23.96 1 3051 3044 3009 470 -566 -832 238 29 228 <> <> <> <> <> <> <> <> <> <> <> <> <> <> <> <> <> <> <> <> <> <> <> <> <> <> <> <> <> <> <> <> <> <> <> <> <>
    478 3 0.150763 27.333551 21.781664 224 " " E A 2 0.14000 0.14000 "GLU " " CA " "    " 6 0 A0A0A0 C239 0 1 -1105 FF1E00 -2.7644316 0.62213242 7.1556312 1 478 0 22.51 1 2893 2864 2796 486 -519 -780 239 29 229 <> <> <> <> <> <> <> <> <> <> <> <> <> <> <> <> <> <> <> <> <> <> <> <> <> <> <> <> <> <> <> <> <> <> <> <> <>
    479 2 -0.381837 27.994762 20.481527 224 " " E A 2 0.50000 0.50000 "GLU " " C  " "    " 6 0 A0A0A0 C240 0 1 7 <> -5.7029121 1.2575871 -0.81985897 0 479 0 20.48 1 2639 2528 2613 440 -501 -743 240 29 230 <> <> <> <> <> <> <> <> <> <> <> <> <> <> <> <> <> <> <> <> <> <> <> <> <> <> <> <> <> <> <> <> <> <> <> <> <>
    480 15 0.003029 29.115332 20.133824 224 " " E A 75 -0.50000 -0.50000 "GLU " " O  " "    " 8 0 FF5757 O241 0 1 7 <> 0.59754552 5.196423 -0.97658296 0 480 0 19.95 1 2562 2399 2620 404 -525 -770 241 29 231 <> <> <> <> <> <> <> <> <> <> <> <> <> <> <> <> <> <> <> <> <> <> <> <> <> <> <> <> <> <> <> <> <> <> <> <> <>
    481 3 -0.748480 27.777583 22.980573 224 " " E A 2 -0.12000 -0.12000 "GLU " " CB " "    " 6 0 A0A0A0 C242 0 1 7 <> -6.9671317 -9.1984599 -3.5932943 2 481 0 23.28 1 3002 2999 2845 542 -524 -833 242 29 232 <> <> <> <> <> <> <> <> <> <> <> <> <> <> <> <> <> <> <> <> <> <> <> <> <> <> <> <> <> <> <> <> <> <> <> <> <>
    482 3 -0.198513 27.596289 24.428879 224 " " E A 2 -0.22000 -0.22000 "GLU " " CG " "    " 6 0 A0A0A0 C243 0 1 7 <> -6.8473457 -1.3170849 0.96147842 2 482 0 24.93 1 3201 3163 3108 543 -565 -918 243 29 233 <> <> <> <> <> <> <> <> <> <> <> <> <> <> <> <> <> <> <> <> <> <> <> <> <> <> <> <> <> <> <> <> <> <> <> <> <>
    483 2 0.749133 28.622088 24.906021 224 " " E A 2 0.70000 0.70000 "GLU " " CD " "    " 6 0 A0A0A0 C244 0 1 7 <> -8.7765513 -6.2269201 1.960415 0 483 0 26.25 1 3380 3371 3224 602 -568 -974 244 29 234 <> <> <> <> <> <> <> <> <> <> <> <> <> <> <> <> <> <> <> <> <> <> <> <> <> <> <> <> <> <> <> <> <> <> <> <> <>
    484 15 1.428364 29.285967 24.085083 224 " " E A 75 -0.80000 -0.80000 "GLU " " OE1" "    " 8 0 FF5757 O245 0 1 7 <> 2.4665812 -2.3253022 -2.832874 0 484 0 30.87 1 3977 4032 3719 649 -548 -963 245 29 235 <> <> <> <> <> <> <> <> <> <> <> <> <> <> <> <> <> <> <> <> <> <> <> <> <> <> <> <> <> <> <> <> <> <> <> <> <>
    485 18 0.978584 28.614834 26.158907 224 " " E A 75 -0.80000 -0.80000 "GLU " " OE2" "    " 8 -1 FF5757 O246 0 1 7 <> 1.6925497 2.6466877 3.4741315 0 485 0 30.88 1 3964 3910 3859 604 -587 -1029 246 29 236 <> <> <> <> <> <> <> <> <> <> <> <> <> <> <> <> <> <> <> <> <> <> <> <> <> <> <> <> <> <> <> <> <> <> <> <> <>
    486 43 1.447288 28.185082 23.021172 224 " " E A 21 0.30000 0.30000 "GLU " " H  " "    " 1 0 FFFFFF H486 0 0 1 <> 19.199214 18.132185 -13.841138 0 486 0 <> <> <> <> <> <> <> <> <> <> 8447 <> <> <> <> <> <> <> <> <> <> <> <> <> <> <> <> <> <> <> <> <> <> <> <> <> <> <> <> <> <> <> <> <> <> <> <> <>
    487 41 0.127020 26.245507 21.720854 224 " " E A 21 0.06000 0.06000 "GLU " " HA " "    " 1 0 FFFFFF H487 0 0 1 <> -4.2573995 1.6730934 -11.066072 0 487 0 <> <> <> <> <> <> <> <> <> <> 8448 <> <> <> <> <> <> <> <> <> <> <> <> <> <> <> <> <> <> <> <> <> <> <> <> <> <> <> <> <> <> <> <> <> <> <> <> <>
    488 41 -1.011535 28.792421 22.682229 224 " " E A 21 0.06000 0.06000 "GLU " " HB3" "    " 1 0 FFFFFF H488 0 0 1 <> -6.048225 -14.827904 -23.552437 0 488 0 <> <> <> <> <> <> <> <> <> <> 8449 <> <> <> <> <> <> <> <> <> <> <> <> <> <> <> <> <> <> <> <> <> <> <> <> <> <> <> <> <> <> <> <> <> <> <> <> <>
    489 41 -1.675250 27.207723 22.913799 224 " " E A 21 0.06000 0.06000 "GLU " " HB2" "    " 1 0 FFFFFF H489 0 0 1 <> 3.1958991 -24.789819 -11.588257 0 489 0 <> <> <> <> <> <> <> <> <> <> 8450 <> <> <> <> <> <> <> <> <> <> <> <> <> <> <> <> <> <> <> <> <> <> <> <> <> <> <> <> <> <> <> <> <> <> <> <> <>
    490 41 -1.055837 27.528679 25.098602 224 " " E A 21 0.06000 0.06000 "GLU " " HG2" "    " 1 0 FFFFFF H490 0 0 1 <> -4.9231833 18.590419 5.4343798 0 490 0 <> <> <> <> <> <> <> <> <> <> 8451 <> <> <> <> <> <> <> <> <> <> <> <> <> <> <> <> <> <> <> <> <> <> <> <> <> <> <> <> <> <> <> <> <> <> <> <> <>
    491 41 0.402294 26.688135 24.477603 224 " " E A 21 0.06000 0.06000 "GLU " " HG3" "    " 1 0 FFFFFF H491 0 0 1 <> -18.44798 -8.2461649 14.858276 0 491 0 <> <> <> <> <> <> <> <> <> <> 8452 <> <> <> <> <> <> <> <> <> <> <> <> <> <> <> <> <> <> <> <> <> <> <> <> <> <> <> <> <> <> <> <> <> <> <> <> <>
    492 25 -1.343719 27.294004 19.788479 225 " " T A 38 -0.50000 -0.50000 "THR " " N  " "    " 7 0 2F2FFF N247 2 1 7 <> -8.1213614 -1.7080867 -1.1595658 1 492 0 17.85 1 2322 2198 2261 443 -457 -682 247 30 237 <> <> <> <> <> <> <> <> <> <> <> <> <> <> <> <> <> <> <> <> <> <> <> <> <> <> <> <> <> <> <> <> <> <> <> <> <>
    493 3 -2.218859 27.822058 18.749321 225 " " T A 2 0.14000 0.14000 "THR " " CA " "    " 6 0 A0A0A0 C248 2 1 -1105 FF1E00 1.0594711 -5.1715384 1.8344032 1 493 0 15.78 1 2068 1872 2058 413 -441 -650 248 30 238 <> <> <> <> <> <> <> <> <> <> <> <> <> <> <> <> <> <> <> <> <> <> <> <> <> <> <> <> <> <> <> <> <> <> <> <> <>
    494 2 -3.653910 28.076245 19.404074 225 " " T A 2 0.50000 0.50000 "THR " " C  " "    " 6 0 A0A0A0 C249 2 1 7 <> 5.1098298 0.10970553 2.0949781 0 494 0 15.78 1 2078 1883 2034 451 -423 -659 249 30 239 <> <> <> <> <> <> <> <> <> <> <> <> <> <> <> <> <> <> <> <> <> <> <> <> <> <> <> <> <> <> <> <> <> <> <> <> <>
    495 15 -4.298234 27.131259 19.910778 225 " " T A 75 -0.50000 -0.50000 "THR " " O  " "    " 8 0 FF5757 O250 2 1 7 <> 1.2284361 -0.46129723 3.2651905 0 495 0 16.16 1 2132 1989 2020 482 -392 -638 250 30 240 <> <> <> <> <> <> <> <> <> <> <> <> <> <> <> <> <> <> <> <> <> <> <> <> <> <> <> <> <> <> <> <> <> <> <> <> <>
    496 3 -2.238142 26.795663 17.673625 225 " " T A 2 0.20500 0.20500 "THR " " CB " "    " 6 0 A0A0A0 C251 2 1 7 <> 3.0002292 -1.1952656 5.2931172 1 496 0 15.39 1 2021 1808 2018 374 -409 -568 251 30 241 <> <> <> <> <> <> <> <> <> <> <> <> <> <> <> <> <> <> <> <> <> <> <> <> <> <> <> <> <> <> <> <> <> <> <> <> <>
    497 16 -0.915976 26.511575 17.130611 225 " " T A 75 -0.68300 -0.68300 "THR " " OG1" "    " 8 0 FF5757 O252 2 1 7 <> -2.3201123 -7.6814161 0.96778124 1 497 0 15.25 1 1991 1764 2038 334 -427 -566 252 30 242 <> <> <> <> <> <> <> <> <> <> <> <> <> <> <> <> <> <> <> <> <> <> <> <> <> <> <> <> <> <> <> <> <> <> <> <> <>
    498 3 -3.052128 27.148967 16.488930 225 " " T A 2 -0.18000 -0.18000 "THR " " CG2" "    " 6 0 A0A0A0 C253 2 1 7 <> 2.8195879 2.666416 -5.2858031 3 498 0 14.67 1 1941 1665 1968 355 -391 -532 253 30 243 <> <> <> <> <> <> <> <> <> <> <> <> <> <> <> <> <> <> <> <> <> <> <> <> <> <> <> <> <> <> <> <> <> <> <> <> <>
    499 43 -1.595273 26.384691 20.148991 225 " " T A 21 0.30000 0.30000 "THR " " H  " "    " 1 0 FFFFFF H499 2 0 1 <> 34.02664 -9.2971547 9.1083738 0 499 0 <> <> <> <> <> <> <> <> <> <> 8453 <> <> <> <> <> <> <> <> <> <> <> <> <> <> <> <> <> <> <> <> <> <> <> <> <> <> <> <> <> <> <> <> <> <> <> <> <>
    500 41 -1.859544 28.779990 18.373353 225 " " T A 21 0.06000 0.06000 "THR " " HA " "    " 1 0 FFFFFF H500 2 0 1 <> -28.440881 7.6249486 6.2450595 0 500 0 <> <> <> <> <> <> <> <> <> <> 8454 <> <> <> <> <> <> <> <> <> <> <> <> <> <> <> <> <> <> <> <> <> <> <> <> <> <> <> <> <> <> <> <> <> <> <> <> <>
    501 41 -2.595021 25.806384 17.960101 225 " " T A 21 0.06000 0.06000 "THR " " HB " "    " 1 0 FFFFFF H501 2 0 1 <> 1.8297283 1.2198416 12.174938 0 501 0 <> <> <> <> <> <> <> <> <> <> 8455 <> <> <> <> <> <> <> <> <> <> <> <> <> <> <> <> <> <> <> <> <> <> <> <> <> <> <> <> <> <> <> <> <> <> <> <> <>
    502 42 -0.257464 26.594586 17.803288 225 " " T A 21 0.41800 0.41800 "THR " " HG1" "    " 1 0 FFFFFF H502 2 0 1 <> 15.180555 4.0153831 -17.607816 0 502 0 <> <> <> <> <> <> <> <> <> <> 8456 <> <> <> <> <> <> <> <> <> <> <> <> <> <> <> <> <> <> <> <> <> <> <> <> <> <> <> <> <> <> <> <> <> <> <> <> <>
    503 41 -3.152609 28.233978 16.516474 225 " " T A 21 0.06000 0.06000 "THR " HG21 "    " 1 0 FFFFFF H503 2 0 1 <> -12.623071 0.77696397 12.808303 0 503 0 <> <> <> <> <> <> <> <> <> <> 8457 <> <> <> <> <> <> <> <> <> <> <> <> <> <> <> <> <> <> <> <> <> <> <> <> <> <> <> <> <> <> <> <> <> <> <> <> <>
    504 41 -2.641441 26.944212 15.500241 225 " " T A 21 0.06000 0.06000 "THR " HG22 "    " 1 0 FFFFFF H504 2 0 1 <> -4.4759377 17.558062 -11.400295 0 504 0 <> <> <> <> <> <> <> <> <> <> 8458 <> <> <> <> <> <> <> <> <> <> <> <> <> <> <> <> <> <> <> <> <> <> <> <> <> <> <> <> <> <> <> <> <> <> <> <> <>
    505 41 -3.987860 26.656912 16.754249 225 " " T A 21 0.06000 0.06000 "THR " HG23 "    " 1 0 FFFFFF H505 2 0 1 <> 3.02343 3.4757945 -3.0660183 0 505 0 <> <> <> <> <> <> <> <> <> <> 8459 <> <> <> <> <> <> <> <> <> <> <> <> <> <> <> <> <> <> <> <> <> <> <> <> <> <> <> <> <> <> <> <> <> <> <> <> <>
    506 25 -4.145454 29.309161 19.560427 226 " " I A 38 -0.50000 -0.50000 "ILE " " N  " "    " 7 0 2F2FFF N254 2 1 7 <> -0.40726501 -3.7405906 0.52480311 1 506 0 14.6 1 1931 1678 1940 448 -439 -691 254 31 244 <> <> <> <> <> <> <> <> <> <> <> <> <> <> <> <> <> <> <> <> <> <> <> <> <> <> <> <> <> <> <> <> <> <> <> <> <>
    507 3 -5.529756 29.683785 19.936253 226 " " I A 2 0.14000 0.14000 "ILE " " CA " "    " 6 0 A0A0A0 C255 2 1 -1105 FF1E00 -1.292886 2.3837499 7.5264558 1 507 0 15.72 1 2078 1824 2072 485 -426 -706 255 31 245 <> <> <> <> <> <> <> <> <> <> <> <> <> <> <> <> <> <> <> <> <> <> <> <> <> <> <> <> <> <> <> <> <> <> <> <> <>
    508 2 -6.335146 29.672267 18.616112 226 " " I A 2 0.50000 0.50000 "ILE " " C  " "    " 6 0 A0A0A0 C256 2 1 7 <> 2.8601619 -0.86336546 0.12840599 0 508 0 14.7 1 1954 1655 1976 463 -401 -645 256 31 246 <> <> <> <> <> <> <> <> <> <> <> <> <> <> <> <> <> <> <> <> <> <> <> <> <> <> <> <> <> <> <> <> <> <> <> <> <>
    509 15 -6.021353 30.366001 17.668832 226 " " I A 75 -0.50000 -0.50000 "ILE " " O  " "    " 8 0 FF5757 O257 2 1 7 <> -2.7431325 -3.5179853 -4.7670649 0 509 0 15.51 1 2062 1694 2139 426 -414 -625 257 31 247 <> <> <> <> <> <> <> <> <> <> <> <> <> <> <> <> <> <> <> <> <> <> <> <> <> <> <> <> <> <> <> <> <> <> <> <> <>
    510 3 -5.391805 31.070240 20.563211 226 " " I A 2 -0.06000 -0.06000 "ILE " " CB " "    " 6 0 A0A0A0 C258 2 1 7 <> -5.1487141 -3.7978366 7.4243049 1 510 0 16.23 1 2140 1850 2174 505 -463 -786 258 31 248 <> <> <> <> <> <> <> <> <> <> <> <> <> <> <> <> <> <> <> <> <> <> <> <> <> <> <> <> <> <> <> <> <> <> <> <> <>
    511 3 -4.332717 31.113442 21.748419 226 " " I A 2 -0.12000 -0.12000 "ILE " " CG1" "    " 6 0 A0A0A0 C259 2 1 7 <> 0.66640067 -0.5453775 -3.1135431 2 511 0 19.26 1 2517 2278 2523 528 -493 -855 259 31 249 <> <> <> <> <> <> <> <> <> <> <> <> <> <> <> <> <> <> <> <> <> <> <> <> <> <> <> <> <> <> <> <> <> <> <> <> <>
    512 3 -6.769342 31.616354 21.114426 226 " " I A 2 -0.18000 -0.18000 "ILE " " CG2" "    " 6 0 A0A0A0 C260 2 1 7 <> -1.2059074 -1.9689491 3.1846506 3 512 0 18.45 1 2424 2137 2448 546 -447 -804 260 31 250 <> <> <> <> <> <> <> <> <> <> <> <> <> <> <> <> <> <> <> <> <> <> <> <> <> <> <> <> <> <> <> <> <> <> <> <> <>
    513 3 -3.072010 32.031821 21.509052 226 " " I A 2 -0.18000 -0.18000 "ILE " " CD1" "    " 6 0 A0A0A0 C261 2 1 7 <> 3.7191572 -2.109234 -0.49519842 3 513 0 26.37 1 3412 3127 3480 531 -538 -937 261 31 251 <> <> <> <> <> <> <> <> <> <> <> <> <> <> <> <> <> <> <> <> <> <> <> <> <> <> <> <> <> <> <> <> <> <> <> <> <>
    514 43 -3.651486 30.071772 19.119381 226 " " I A 21 0.30000 0.30000 "ILE " " H  " "    " 1 0 FFFFFF H514 2 0 1 <> -11.962884 7.3984251 6.8430024 0 514 0 <> <> <> <> <> <> <> <> <> <> 8460 <> <> <> <> <> <> <> <> <> <> <> <> <> <> <> <> <> <> <> <> <> <> <> <> <> <> <> <> <> <> <> <> <> <> <> <> <>
    515 41 -5.858994 28.938230 20.660034 226 " " I A 21 0.06000 0.06000 "ILE " " HA " "    " 1 0 FFFFFF H515 2 0 1 <> -0.38745823 -19.408948 -14.509993 0 515 0 <> <> <> <> <> <> <> <> <> <> 8461 <> <> <> <> <> <> <> <> <> <> <> <> <> <> <> <> <> <> <> <> <> <> <> <> <> <> <> <> <> <> <> <> <> <> <> <> <>
    516 41 -5.140208 31.712235 19.719035 226 " " I A 21 0.06000 0.06000 "ILE " " HB " "    " 1 0 FFFFFF H516 2 0 1 <> -37.77025 -19.710137 -14.399427 0 516 0 <> <> <> <> <> <> <> <> <> <> 8462 <> <> <> <> <> <> <> <> <> <> <> <> <> <> <> <> <> <> <> <> <> <> <> <> <> <> <> <> <> <> <> <> <> <> <> <> <>
    517 41 -4.722816 31.348540 22.738695 226 " " I A 21 0.06000 0.06000 "ILE " HG12 "    " 1 0 FFFFFF H517 2 0 1 <> 15.683015 -1.2377233 2.9663043 0 517 0 <> <> <> <> <> <> <> <> <> <> 8463 <> <> <> <> <> <> <> <> <> <> <> <> <> <> <> <> <> <> <> <> <> <> <> <> <> <> <> <> <> <> <> <> <> <> <> <> <>
    518 41 -3.935578 30.112530 21.917412 226 " " I A 21 0.06000 0.06000 "ILE " HG13 "    " 1 0 FFFFFF H518 2 0 1 <> 25.892611 10.694311 4.1744068 0 518 0 <> <> <> <> <> <> <> <> <> <> 8464 <> <> <> <> <> <> <> <> <> <> <> <> <> <> <> <> <> <> <> <> <> <> <> <> <> <> <> <> <> <> <> <> <> <> <> <> <>
    519 41 -7.132561 30.913029 21.863764 226 " " I A 21 0.06000 0.06000 "ILE " HG21 "    " 1 0 FFFFFF H519 2 0 1 <> -2.6699605 3.772343 7.8637572 0 519 0 <> <> <> <> <> <> <> <> <> <> 8465 <> <> <> <> <> <> <> <> <> <> <> <> <> <> <> <> <> <> <> <> <> <> <> <> <> <> <> <> <> <> <> <> <> <> <> <> <>
    520 41 -6.674226 32.667431 21.386989 226 " " I A 21 0.06000 0.06000 "ILE " HG22 "    " 1 0 FFFFFF H520 2 0 1 <> 11.864193 -10.300506 30.752253 0 520 0 <> <> <> <> <> <> <> <> <> <> 8466 <> <> <> <> <> <> <> <> <> <> <> <> <> <> <> <> <> <> <> <> <> <> <> <> <> <> <> <> <> <> <> <> <> <> <> <> <>
    521 41 -7.487961 31.605640 20.294927 226 " " I A 21 0.06000 0.06000 "ILE " HG23 "    " 1 0 FFFFFF H521 2 0 1 <> 2.3394915 31.346237 -0.35981677 0 521 0 <> <> <> <> <> <> <> <> <> <> 8467 <> <> <> <> <> <> <> <> <> <> <> <> <> <> <> <> <> <> <> <> <> <> <> <> <> <> <> <> <> <> <> <> <> <> <> <> <>
    522 41 -2.497875 31.837533 20.603114 226 " " I A 21 0.06000 0.06000 "ILE " HD11 "    " 1 0 FFFFFF H522 2 0 1 <> -4.1598012 -13.003977 -3.1519457 0 522 0 <> <> <> <> <> <> <> <> <> <> 8468 <> <> <> <> <> <> <> <> <> <> <> <> <> <> <> <> <> <> <> <> <> <> <> <> <> <> <> <> <> <> <> <> <> <> <> <> <>
    523 41 -3.354337 33.084211 21.479561 226 " " I A 21 0.06000 0.06000 "ILE " HD12 "    " 1 0 FFFFFF H523 2 0 1 <> 3.8472821 -2.566834 -18.052196 0 523 0 <> <> <> <> <> <> <> <> <> <> 8469 <> <> <> <> <> <> <> <> <> <> <> <> <> <> <> <> <> <> <> <> <> <> <> <> <> <> <> <> <> <> <> <> <> <> <> <> <>
    524 41 -2.313724 31.935577 22.286120 226 " " I A 21 0.06000 0.06000 "ILE " HD13 "    " 1 0 FFFFFF H524 2 0 1 <> 18.654848 13.414982 -13.147167 0 524 0 <> <> <> <> <> <> <> <> <> <> 8470 <> <> <> <> <> <> <> <> <> <> <> <> <> <> <> <> <> <> <> <> <> <> <> <> <> <> <> <> <> <> <> <> <> <> <> <> <>
    525 25 -7.443725 28.875458 18.628713 227 " " V A 38 -0.50000 -0.50000 "VAL " " N  " "    " 7 0 2F2FFF N262 2 1 7 <> 2.326273 -1.5639134 -3.2389602 1 525 0 13.44 1 1793 1536 1778 485 -365 -616 262 32 252 <> <> <> <> <> <> <> <> <> <> <> <> <> <> <> <> <> <> <> <> <> <> <> <> <> <> <> <> <> <> <> <> <> <> <> <> <>
    526 3 -8.349020 28.650878 17.519886 227 " " V A 2 0.14000 0.14000 "VAL " " CA " "    " 6 0 A0A0A0 C263 2 1 -1105 FF1E00 -2.3203229 3.3864838 -4.3370742 1 526 0 13.23 1 1768 1482 1778 468 -344 -563 263 32 253 <> <> <> <> <> <> <> <> <> <> <> <> <> <> <> <> <> <> <> <> <> <> <> <> <> <> <> <> <> <> <> <> <> <> <> <> <>
    527 2 -9.712178 29.065446 17.961026 227 " " V A 2 0.50000 0.50000 "VAL " " C  " "    " 6 0 A0A0A0 C264 2 1 7 <> -12.187801 -1.4709098 6.8710635 0 527 0 14.23 1 1887 1609 1910 506 -337 -590 264 32 254 <> <> <> <> <> <> <> <> <> <> <> <> <> <> <> <> <> <> <> <> <> <> <> <> <> <> <> <> <> <> <> <> <> <> <> <> <>
    528 15 -10.258780 28.542878 18.939565 227 " " V A 75 -0.50000 -0.50000 "VAL " " O  " "    " 8 0 FF5757 O265 2 1 7 <> -3.8051228 -2.1540104 0.43402779 0 528 0 13.89 1 1837 1623 1820 540 -309 -602 265 32 255 <> <> <> <> <> <> <> <> <> <> <> <> <> <> <> <> <> <> <> <> <> <> <> <> <> <> <> <> <> <> <> <> <> <> <> <> <>
    529 3 -8.347853 27.176900 17.172195 227 " " V A 2 -0.06000 -0.06000 "VAL " " CB " "    " 6 0 A0A0A0 C266 2 1 7 <> -1.4089663 -2.7823646 -4.1931351 1 529 0 13.55 1 1805 1563 1780 451 -305 -500 266 32 256 <> <> <> <> <> <> <> <> <> <> <> <> <> <> <> <> <> <> <> <> <> <> <> <> <> <> <> <> <> <> <> <> <> <> <> <> <>
    530 3 -9.181901 26.914334 15.872303 227 " " V A 2 -0.18000 -0.18000 "VAL " " CG1" "    " 6 0 A0A0A0 C267 2 1 7 <> 1.5041067 -2.5919406 3.380069 3 530 0 12.73 1 1699 1436 1703 438 -287 -456 267 32 257 <> <> <> <> <> <> <> <> <> <> <> <> <> <> <> <> <> <> <> <> <> <> <> <> <> <> <> <> <> <> <> <> <> <> <> <> <>
    531 3 -6.907347 26.668076 17.006381 227 " " V A 2 -0.18000 -0.18000 "VAL " " CG2" "    " 6 0 A0A0A0 C268 2 1 7 <> -6.8702444 -6.3777208 -0.59575705 3 531 0 12.77 1 1711 1459 1681 415 -312 -472 268 32 258 <> <> <> <> <> <> <> <> <> <> <> <> <> <> <> <> <> <> <> <> <> <> <> <> <> <> <> <> <> <> <> <> <> <> <> <> <>
    532 43 -7.746735 28.436520 19.486392 227 " " V A 21 0.30000 0.30000 "VAL " " H  " "    " 1 0 FFFFFF H532 2 0 1 <> 28.887922 -15.844223 -1.1632619 0 532 0 <> <> <> <> <> <> <> <> <> <> 8471 <> <> <> <> <> <> <> <> <> <> <> <> <> <> <> <> <> <> <> <> <> <> <> <> <> <> <> <> <> <> <> <> <> <> <> <> <>
    533 41 -8.044920 29.257288 16.666727 227 " " V A 21 0.06000 0.06000 "VAL " " HA " "    " 1 0 FFFFFF H533 2 0 1 <> -10.955984 -14.831249 -20.363977 0 533 0 <> <> <> <> <> <> <> <> <> <> 8472 <> <> <> <> <> <> <> <> <> <> <> <> <> <> <> <> <> <> <> <> <> <> <> <> <> <> <> <> <> <> <> <> <> <> <> <> <>
    534 41 -8.791209 26.567832 17.959965 227 " " V A 21 0.06000 0.06000 "VAL " " HB " "    " 1 0 FFFFFF H534 2 0 1 <> 7.577378 22.490664 20.404313 0 534 0 <> <> <> <> <> <> <> <> <> <> 8473 <> <> <> <> <> <> <> <> <> <> <> <> <> <> <> <> <> <> <> <> <> <> <> <> <> <> <> <> <> <> <> <> <> <> <> <> <>
    535 41 -9.103523 25.867635 15.578407 227 " " V A 21 0.06000 0.06000 "VAL " HG11 "    " 1 0 FFFFFF H535 2 0 1 <> -5.7154354 -0.66585212 -5.4049638 0 535 0 <> <> <> <> <> <> <> <> <> <> 8474 <> <> <> <> <> <> <> <> <> <> <> <> <> <> <> <> <> <> <> <> <> <> <> <> <> <> <> <> <> <> <> <> <> <> <> <> <>
    536 41 -10.242084 27.165544 15.840492 227 " " V A 21 0.06000 0.06000 "VAL " HG12 "    " 1 0 FFFFFF H536 2 0 1 <> 3.8715793 10.686053 29.333461 0 536 0 <> <> <> <> <> <> <> <> <> <> 8475 <> <> <> <> <> <> <> <> <> <> <> <> <> <> <> <> <> <> <> <> <> <> <> <> <> <> <> <> <> <> <> <> <> <> <> <> <>
    537 41 -8.666524 27.482416 15.097856 227 " " V A 21 0.06000 0.06000 "VAL " HG13 "    " 1 0 FFFFFF H537 2 0 1 <> 11.998306 -11.609346 3.7491378 0 537 0 <> <> <> <> <> <> <> <> <> <> 8476 <> <> <> <> <> <> <> <> <> <> <> <> <> <> <> <> <> <> <> <> <> <> <> <> <> <> <> <> <> <> <> <> <> <> <> <> <>
    538 41 -6.421833 27.210886 16.195373 227 " " V A 21 0.06000 0.06000 "VAL " HG21 "    " 1 0 FFFFFF H538 2 0 1 <> 3.2996399 6.1011192 13.844619 0 538 0 <> <> <> <> <> <> <> <> <> <> 8477 <> <> <> <> <> <> <> <> <> <> <> <> <> <> <> <> <> <> <> <> <> <> <> <> <> <> <> <> <> <> <> <> <> <> <> <> <>
    539 41 -6.419067 26.487733 17.964068 227 " " V A 21 0.06000 0.06000 "VAL " HG22 "    " 1 0 FFFFFF H539 2 0 1 <> 4.0163386 -9.4305845 -6.7211752 0 539 0 <> <> <> <> <> <> <> <> <> <> 8478 <> <> <> <> <> <> <> <> <> <> <> <> <> <> <> <> <> <> <> <> <> <> <> <> <> <> <> <> <> <> <> <> <> <> <> <> <>
    540 41 -6.875648 25.633162 16.665731 227 " " V A 21 0.06000 0.06000 "VAL " HG23 "    " 1 0 FFFFFF H540 2 0 1 <> -25.472051 -9.1564904 6.1153835 0 540 0 <> <> <> <> <> <> <> <> <> <> 8479 <> <> <> <> <> <> <> <> <> <> <> <> <> <> <> <> <> <> <> <> <> <> <> <> <> <> <> <> <> <> <> <> <> <> <> <> <>
    541 25 -10.291576 30.008794 17.264570 228 " " R A 38 -0.50000 -0.50000 "ARG " " N  " "    " 7 0 2F2FFF N269 2 1 7 <> 1.4358253 4.3863994 0.8332872 1 541 0 15.01 1 1990 1644 2067 503 -360 -600 269 33 259 <> <> <> <> <> <> <> <> <> <> <> <> <> <> <> <> <> <> <> <> <> <> <> <> <> <> <> <> <> <> <> <> <> <> <> <> <>
    542 3 -11.708865 30.318431 17.313715 228 " " R A 2 0.14000 0.14000 "ARG " " CA " "    " 6 0 A0A0A0 C270 2 1 -1105 FF1E00 1.5206307 4.6953097 -3.9125824 1 542 0 17.15 1 2254 1908 2355 540 -357 -622 270 33 260 <> <> <> <> <> <> <> <> <> <> <> <> <> <> <> <> <> <> <> <> <> <> <> <> <> <> <> <> <> <> <> <> <> <> <> <> <>
    543 2 -12.393604 29.611351 16.098643 228 " " R A 2 0.50000 0.50000 "ARG " " C  " "    " 6 0 A0A0A0 C271 2 1 7 <> -0.70526211 -2.2213394 -0.038844258 0 543 0 15.59 1 2051 1700 2172 525 -340 -564 271 33 261 <> <> <> <> <> <> <> <> <> <> <> <> <> <> <> <> <> <> <> <> <> <> <> <> <> <> <> <> <> <> <> <> <> <> <> <> <>
    544 15 -11.764253 29.485184 15.063320 228 " " R A 75 -0.50000 -0.50000 "ARG " " O  " "    " 8 0 FF5757 O272 2 1 7 <> -3.3858949 3.0076315 3.6597804 0 544 0 15.83 1 2094 1689 2231 490 -350 -521 272 33 262 <> <> <> <> <> <> <> <> <> <> <> <> <> <> <> <> <> <> <> <> <> <> <> <> <> <> <> <> <> <> <> <> <> <> <> <> <>
    545 3 -11.905228 31.794322 17.044944 228 " " R A 2 -0.12000 -0.12000 "ARG " " CB " "    " 6 0 A0A0A0 C273 2 1 7 <> 0.35428918 4.6497756 3.2275099 2 545 0 18.19 1 2395 1973 2545 552 -397 -670 273 33 263 <> <> <> <> <> <> <> <> <> <> <> <> <> <> <> <> <> <> <> <> <> <> <> <> <> <> <> <> <> <> <> <> <> <> <> <> <>
    546 3 -11.448048 32.590775 18.272119 228 " " R A 2 -0.05000 -0.05000 "ARG " " CG " "    " 6 0 A0A0A0 C274 2 1 7 <> 6.0964808 6.984343 4.6926463 2 546 0 21.09 1 2762 2350 2900 576 -418 -745 274 33 264 <> <> <> <> <> <> <> <> <> <> <> <> <> <> <> <> <> <> <> <> <> <> <> <> <> <> <> <> <> <> <> <> <> <> <> <> <>
    547 3 -11.852024 34.062346 18.251158 228 " " R A 2 0.19000 0.19000 "ARG " " CD " "    " 6 0 A0A0A0 C275 2 1 7 <> 4.2029349 3.0189869 -0.75035513 2 547 0 23.01 1 3012 2523 3207 594 -453 -797 275 33 265 <> <> <> <> <> <> <> <> <> <> <> <> <> <> <> <> <> <> <> <> <> <> <> <> <> <> <> <> <> <> <> <> <> <> <> <> <>
    548 25 -13.298307 34.168079 18.504537 228 " " R A 38 -0.69997 -0.69997 "ARG " " NE " "    " 7 0 2F2FFF N276 2 1 7 <> -2.4750681 0.11986126 -1.4309186 1 548 0 31.7 1 4130 3541 4374 554 -474 -763 276 33 266 <> <> <> <> <> <> <> <> <> <> <> <> <> <> <> <> <> <> <> <> <> <> <> <> <> <> <> <> <> <> <> <> <> <> <> <> <>
    549 2 -13.898173 34.288646 19.703162 228 " " R A 2 0.63990 0.63990 "ARG " " CZ " "    " 6 0 A0A0A0 C277 2 1 7 <> 6.381816 0.75282943 -1.5445146 0 549 0 34.39 1 4479 3841 4747 519 -496 -776 277 33 267 <> <> <> <> <> <> <> <> <> <> <> <> <> <> <> <> <> <> <> <> <> <> <> <> <> <> <> <> <> <> <> <> <> <> <> <> <>
    550 25 -13.231220 34.275450 20.841923 228 " " R A 38 -0.79997 -0.79997 "ARG " " NH1" "    " 7 0 2F2FFF N278 2 1 7 <> 1.371268 5.6298445 -5.1883804 2 550 0 38.17 1 4948 4356 5198 521 -507 -828 278 33 268 <> <> <> <> <> <> <> <> <> <> <> <> <> <> <> <> <> <> <> <> <> <> <> <> <> <> <> <> <> <> <> <> <> <> <> <> <>
    551 31 -15.232900 34.347314 19.811312 228 " " R A 38 -0.79997 -0.79997 "ARG " " NH2" "    " 7 1 2F2FFF N279 2 1 7 <> -0.92544245 3.2116667 -3.9344492 2 551 0 34.02 1 4449 3719 4760 483 -507 -738 279 33 269 <> <> <> <> <> <> <> <> <> <> <> <> <> <> <> <> <> <> <> <> <> <> <> <> <> <> <> <> <> <> <> <> <> <> <> <> <>
    552 43 -9.754599 30.440041 16.525803 228 " " R A 21 0.30000 0.30000 "ARG " " H  " "    " 1 0 FFFFFF H552 2 0 1 <> 12.319015 4.8300214 9.002722 0 552 0 <> <> <> <> <> <> <> <> <> <> 8480 <> <> <> <> <> <> <> <> <> <> <> <> <> <> <> <> <> <> <> <> <> <> <> <> <> <> <> <> <> <> <> <> <> <> <> <> <>
    553 41 -12.173815 29.820572 18.164626 228 " " R A 21 0.06000 0.06000 "ARG " " HA " "    " 1 0 FFFFFF H553 2 0 1 <> 0.82774236 5.0409155 -4.0890254 0 553 0 <> <> <> <> <> <> <> <> <> <> 8481 <> <> <> <> <> <> <> <> <> <> <> <> <> <> <> <> <> <> <> <> <> <> <> <> <> <> <> <> <> <> <> <> <> <> <> <> <>
    554 41 -11.355782 32.190091 16.190794 228 " " R A 21 0.06000 0.06000 "ARG " " HB2" "    " 1 0 FFFFFF H554 2 0 1 <> 12.305228 -15.27085 1.684969 0 554 0 <> <> <> <> <> <> <> <> <> <> 8482 <> <> <> <> <> <> <> <> <> <> <> <> <> <> <> <> <> <> <> <> <> <> <> <> <> <> <> <> <> <> <> <> <> <> <> <> <>
    555 41 -12.978025 31.924714 16.902794 228 " " R A 21 0.06000 0.06000 "ARG " " HB3" "    " 1 0 FFFFFF H555 2 0 1 <> 2.0614388 15.003854 -0.15854597 0 555 0 <> <> <> <> <> <> <> <> <> <> 8483 <> <> <> <> <> <> <> <> <> <> <> <> <> <> <> <> <> <> <> <> <> <> <> <> <> <> <> <> <> <> <> <> <> <> <> <> <>
    556 41 -11.851497 32.113871 19.165369 228 " " R A 21 0.06000 0.06000 "ARG " " HG2" "    " 1 0 FFFFFF H556 2 0 1 <> -19.373662 16.31051 -1.8320488 0 556 0 <> <> <> <> <> <> <> <> <> <> 8484 <> <> <> <> <> <> <> <> <> <> <> <> <> <> <> <> <> <> <> <> <> <> <> <> <> <> <> <> <> <> <> <> <> <> <> <> <>
    557 41 -10.367559 32.602066 18.415336 228 " " R A 21 0.06000 0.06000 "ARG " " HG3" "    " 1 0 FFFFFF H557 2 0 1 <> 8.2094461 -1.7097439 -10.562997 0 557 0 <> <> <> <> <> <> <> <> <> <> 8485 <> <> <> <> <> <> <> <> <> <> <> <> <> <> <> <> <> <> <> <> <> <> <> <> <> <> <> <> <> <> <> <> <> <> <> <> <>
    558 41 -11.286935 34.712840 18.918719 228 " " R A 21 0.06000 0.06000 "ARG " " HD3" "    " 1 0 FFFFFF H558 2 0 1 <> 22.854985 -13.086697 -0.845351 0 558 0 <> <> <> <> <> <> <> <> <> <> 8486 <> <> <> <> <> <> <> <> <> <> <> <> <> <> <> <> <> <> <> <> <> <> <> <> <> <> <> <> <> <> <> <> <> <> <> <> <>
    559 41 -11.655709 34.360920 17.221389 228 " " R A 21 0.06000 0.06000 "ARG " " HD2" "    " 1 0 FFFFFF H559 2 0 1 <> 4.8529536 -10.909164 -4.6647869 0 559 0 <> <> <> <> <> <> <> <> <> <> 8487 <> <> <> <> <> <> <> <> <> <> <> <> <> <> <> <> <> <> <> <> <> <> <> <> <> <> <> <> <> <> <> <> <> <> <> <> <>
    560 43 -13.833637 34.208755 17.649041 228 " " R A 21 0.44000 0.44000 "ARG " " HE " "    " 1 0 FFFFFF H560 2 0 1 <> -24.28456 7.3292873 12.559189 0 560 0 <> <> <> <> <> <> <> <> <> <> 8488 <> <> <> <> <> <> <> <> <> <> <> <> <> <> <> <> <> <> <> <> <> <> <> <> <> <> <> <> <> <> <> <> <> <> <> <> <>
    561 43 -13.727972 34.426322 21.708275 228 " " R A 21 0.46000 0.46000 "ARG " HH11 "    " 1 0 FFFFFF H561 2 0 1 <> -15.499967 -13.836702 -11.472026 0 561 0 <> <> <> <> <> <> <> <> <> <> 8489 <> <> <> <> <> <> <> <> <> <> <> <> <> <> <> <> <> <> <> <> <> <> <> <> <> <> <> <> <> <> <> <> <> <> <> <> <>
    562 43 -12.265525 33.999453 20.948519 228 " " R A 21 0.46000 0.46000 "ARG " HH12 "    " 1 0 FFFFFF H562 2 0 1 <> -4.3689891 -19.714096 -18.80534 0 562 0 <> <> <> <> <> <> <> <> <> <> 8490 <> <> <> <> <> <> <> <> <> <> <> <> <> <> <> <> <> <> <> <> <> <> <> <> <> <> <> <> <> <> <> <> <> <> <> <> <>
    563 44 -15.594753 34.417604 20.751644 228 " " R A 21 0.46000 0.46000 "ARG " HH21 "    " 1 0 FFFFFF H563 2 0 1 <> -7.6649434 -41.779968 -3.1647086 0 563 0 <> <> <> <> <> <> <> <> <> <> 8491 <> <> <> <> <> <> <> <> <> <> <> <> <> <> <> <> <> <> <> <> <> <> <> <> <> <> <> <> <> <> <> <> <> <> <> <> <>
    564 44 -15.790794 34.211120 18.980459 228 " " R A 21 0.46000 0.46000 "ARG " HH22 "    " 1 0 FFFFFF H564 2 0 1 <> 0.39455628 9.4940575 -5.8505715 0 564 0 <> <> <> <> <> <> <> <> <> <> 8492 <> <> <> <> <> <> <> <> <> <> <> <> <> <> <> <> <> <> <> <> <> <> <> <> <> <> <> <> <> <> <> <> <> <> <> <> <>
    565 25 -13.669230 29.286306 16.338885 229 " " S A 38 -0.50000 -0.50000 "SER " " N  " "    " 7 0 2F2FFF N280 2 1 7 <> 2.4935601 1.0142726 -3.2782181 1 565 0 14.91 1 1945 1653 2066 553 -313 -565 280 34 270 <> <> <> <> <> <> <> <> <> <> <> <> <> <> <> <> <> <> <> <> <> <> <> <> <> <> <> <> <> <> <> <> <> <> <> <> <>
    566 3 -14.557661 28.608824 15.440788 229 " " S A 2 0.14000 0.14000 "SER " " CA " "    " 6 0 A0A0A0 C281 2 1 -1105 FF1E00 2.4401319 -1.7669211 2.6218041 1 566 0 14.91 1 1935 1652 2080 541 -298 -518 281 34 271 <> <> <> <> <> <> <> <> <> <> <> <> <> <> <> <> <> <> <> <> <> <> <> <> <> <> <> <> <> <> <> <> <> <> <> <> <>
    567 2 -15.946154 29.171140 15.672637 229 " " S A 2 0.50000 0.50000 "SER " " C  " "    " 6 0 A0A0A0 C282 2 1 7 <> 3.7838786 1.7332088 -6.2128303 0 567 0 15.19 1 1947 1693 2131 582 -293 -545 282 34 272 <> <> <> <> <> <> <> <> <> <> <> <> <> <> <> <> <> <> <> <> <> <> <> <> <> <> <> <> <> <> <> <> <> <> <> <> <>
    568 15 -16.342503 29.318337 16.864959 229 " " S A 75 -0.50000 -0.50000 "SER " " O  " "    " 8 0 FF5757 O283 2 1 7 <> -2.3218881 6.2695541 1.7164137 0 568 0 17.36 1 2204 2011 2380 615 -272 -583 283 34 273 <> <> <> <> <> <> <> <> <> <> <> <> <> <> <> <> <> <> <> <> <> <> <> <> <> <> <> <> <> <> <> <> <> <> <> <> <>
    569 3 -14.450829 27.133735 15.661558 229 " " S A 2 0.14500 0.14500 "SER " " CB " "    " 6 0 A0A0A0 C284 2 1 7 <> 1.1354872 -0.49763263 -3.4641724 2 569 0 14.13 1 1827 1606 1938 518 -257 -475 284 34 274 <> <> <> <> <> <> <> <> <> <> <> <> <> <> <> <> <> <> <> <> <> <> <> <> <> <> <> <> <> <> <> <> <> <> <> <> <>
    570 16 -15.499966 26.391369 14.992880 229 " " S A 75 -0.68300 -0.68300 "SER " " OG " "    " 8 0 FF5757 O285 2 1 7 <> -0.055201046 0.24884759 -4.3291543 1 570 0 15.92 1 2039 1827 2180 504 -246 -436 285 34 275 <> <> <> <> <> <> <> <> <> <> <> <> <> <> <> <> <> <> <> <> <> <> <> <> <> <> <> <> <> <> <> <> <> <> <> <> <>
    571 43 -14.073009 29.589682 17.213548 229 " " S A 21 0.30000 0.30000 "SER " " H  " "    " 1 0 FFFFFF H571 2 0 1 <> 5.2978787 -14.039815 3.2378731 0 571 0 <> <> <> <> <> <> <> <> <> <> 8493 <> <> <> <> <> <> <> <> <> <> <> <> <> <> <> <> <> <> <> <> <> <> <> <> <> <> <> <> <> <> <> <> <> <> <> <> <>
    572 41 -14.219844 28.847254 14.432260 229 " " S A 21 0.06000 0.06000 "SER " " HA " "    " 1 0 FFFFFF H572 2 0 1 <> -12.6703 -0.72536658 -2.1933671 0 572 0 <> <> <> <> <> <> <> <> <> <> 8494 <> <> <> <> <> <> <> <> <> <> <> <> <> <> <> <> <> <> <> <> <> <> <> <> <> <> <> <> <> <> <> <> <> <> <> <> <>
    573 41 -13.510864 26.831007 15.200130 229 " " S A 21 0.06000 0.06000 "SER " " HB2" "    " 1 0 FFFFFF H573 2 0 1 <> -0.57992471 -2.7924702 -5.4529439 0 573 0 <> <> <> <> <> <> <> <> <> <> 8495 <> <> <> <> <> <> <> <> <> <> <> <> <> <> <> <> <> <> <> <> <> <> <> <> <> <> <> <> <> <> <> <> <> <> <> <> <>
    574 41 -14.314961 26.792203 16.687715 229 " " S A 21 0.06000 0.06000 "SER " " HB3" "    " 1 0 FFFFFF H574 2 0 1 <> 5.462499 -6.2340029 -5.946327 0 574 0 <> <> <> <> <> <> <> <> <> <> 8496 <> <> <> <> <> <> <> <> <> <> <> <> <> <> <> <> <> <> <> <> <> <> <> <> <> <> <> <> <> <> <> <> <> <> <> <> <>
    575 42 -15.751856 25.691442 15.575704 229 " " S A 21 0.41800 0.41800 "SER " " HG " "    " 1 0 FFFFFF H575 2 0 1 <> 32.6 -23.547933 -18.794079 0 575 0 <> <> <> <> <> <> <> <> <> <> 8497 <> <> <> <> <> <> <> <> <> <> <> <> <> <> <> <> <> <> <> <> <> <> <> <> <> <> <> <> <> <> <> <> <> <> <> <> <>
    576 25 -16.572122 29.442107 14.557196 230 " " V A 38 -0.50000 -0.50000 "VAL " " N  " "    " 7 0 2F2FFF N286 2 1 7 <> -5.1917497 -3.3137777 5.2914049 1 576 0 14.73 1 1888 1594 2116 582 -314 -525 286 35 276 <> <> <> <> <> <> <> <> <> <> <> <> <> <> <> <> <> <> <> <> <> <> <> <> <> <> <> <> <> <> <> <> <> <> <> <> <>
    577 3 -18.003612 29.697128 14.517155 230 " " V A 2 0.14000 0.14000 "VAL " " CA " "    " 6 0 A0A0A0 C287 2 1 -1105 FF1E00 -2.9796043 0.76661565 -3.0237064 1 577 0 14.79 1 1867 1610 2141 619 -312 -545 287 35 277 <> <> <> <> <> <> <> <> <> <> <> <> <> <> <> <> <> <> <> <> <> <> <> <> <> <> <> <> <> <> <> <> <> <> <> <> <>
    578 2 -18.711161 28.868891 13.405216 230 " " V A 2 0.50000 0.50000 "VAL " " C  " "    " 6 0 A0A0A0 C288 2 1 7 <> -7.7192223 -7.7825346 -7.3240097 0 578 0 14.39 1 1799 1576 2092 599 -297 -497 288 35 278 <> <> <> <> <> <> <> <> <> <> <> <> <> <> <> <> <> <> <> <> <> <> <> <> <> <> <> <> <> <> <> <> <> <> <> <> <>
    579 15 -18.349529 28.872005 12.228876 230 " " V A 75 -0.50000 -0.50000 "VAL " " O  " "    " 8 0 FF5757 O289 2 1 7 <> -4.3748356 2.5257596 0.21507683 0 579 0 13.45 1 1698 1423 1989 573 -318 -456 289 35 279 <> <> <> <> <> <> <> <> <> <> <> <> <> <> <> <> <> <> <> <> <> <> <> <> <> <> <> <> <> <> <> <> <> <> <> <> <>
    580 3 -18.297822 31.196567 14.700741 230 " " V A 2 -0.06000 -0.06000 "VAL " " CB " "    " 6 0 A0A0A0 C290 2 1 7 <> -3.7446219 0.94662688 4.1223998 1 580 0 16.09 1 2044 1712 2358 651 -355 -572 290 35 280 <> <> <> <> <> <> <> <> <> <> <> <> <> <> <> <> <> <> <> <> <> <> <> <> <> <> <> <> <> <> <> <> <> <> <> <> <>
    581 3 -17.303343 32.050125 13.788784 230 " " V A 2 -0.18000 -0.18000 "VAL " " CG1" "    " 6 0 A0A0A0 C291 2 1 7 <> 0.54381388 -3.266022 -0.93024608 3 581 0 17.86 1 2234 1951 2602 693 -354 -592 291 35 281 <> <> <> <> <> <> <> <> <> <> <> <> <> <> <> <> <> <> <> <> <> <> <> <> <> <> <> <> <> <> <> <> <> <> <> <> <>
    582 3 -19.791687 31.584173 14.560167 230 " " V A 2 -0.18000 -0.18000 "VAL " " CG2" "    " 6 0 A0A0A0 C292 2 1 7 <> -0.33837232 2.8813882 9.3633963 3 582 0 16.72 1 2139 1773 2443 670 -370 -627 292 35 282 <> <> <> <> <> <> <> <> <> <> <> <> <> <> <> <> <> <> <> <> <> <> <> <> <> <> <> <> <> <> <> <> <> <> <> <> <>
    583 43 -16.172475 29.292948 13.641694 230 " " V A 21 0.30000 0.30000 "VAL " " H  " "    " 1 0 FFFFFF H583 2 0 1 <> -17.85304 -12.446985 1.2523289 0 583 0 <> <> <> <> <> <> <> <> <> <> 8498 <> <> <> <> <> <> <> <> <> <> <> <> <> <> <> <> <> <> <> <> <> <> <> <> <> <> <> <> <> <> <> <> <> <> <> <> <>
    584 41 -18.423722 29.276270 15.430660 230 " " V A 21 0.06000 0.06000 "VAL " " HA " "    " 1 0 FFFFFF H584 2 0 1 <> -4.5872543 -15.754883 -11.374632 0 584 0 <> <> <> <> <> <> <> <> <> <> 8499 <> <> <> <> <> <> <> <> <> <> <> <> <> <> <> <> <> <> <> <> <> <> <> <> <> <> <> <> <> <> <> <> <> <> <> <> <>
    585 41 -18.068891 31.363814 15.753222 230 " " V A 21 0.06000 0.06000 "VAL " " HB " "    " 1 0 FFFFFF H585 2 0 1 <> -16.795567 -8.2516249 8.4228655 0 585 0 <> <> <> <> <> <> <> <> <> <> 8500 <> <> <> <> <> <> <> <> <> <> <> <> <> <> <> <> <> <> <> <> <> <> <> <> <> <> <> <> <> <> <> <> <> <> <> <> <>
    586 41 -17.489313 31.969143 12.717820 230 " " V A 21 0.06000 0.06000 "VAL " HG11 "    " 1 0 FFFFFF H586 2 0 1 <> 14.580701 28.552744 -5.7737214 0 586 0 <> <> <> <> <> <> <> <> <> <> 8501 <> <> <> <> <> <> <> <> <> <> <> <> <> <> <> <> <> <> <> <> <> <> <> <> <> <> <> <> <> <> <> <> <> <> <> <> <>
    587 41 -17.503364 33.102287 13.991377 230 " " V A 21 0.06000 0.06000 "VAL " HG12 "    " 1 0 FFFFFF H587 2 0 1 <> -11.349312 -4.3455109 -7.0661133 0 587 0 <> <> <> <> <> <> <> <> <> <> 8502 <> <> <> <> <> <> <> <> <> <> <> <> <> <> <> <> <> <> <> <> <> <> <> <> <> <> <> <> <> <> <> <> <> <> <> <> <>
    588 41 -16.240454 31.888321 13.968205 230 " " V A 21 0.06000 0.06000 "VAL " HG13 "    " 1 0 FFFFFF H588 2 0 1 <> 1.4988498 2.4658915 -1.4187237 0 588 0 <> <> <> <> <> <> <> <> <> <> 8503 <> <> <> <> <> <> <> <> <> <> <> <> <> <> <> <> <> <> <> <> <> <> <> <> <> <> <> <> <> <> <> <> <> <> <> <> <>
    589 41 -19.853607 32.672047 14.588482 230 " " V A 21 0.06000 0.06000 "VAL " HG21 "    " 1 0 FFFFFF H589 2 0 1 <> 5.461134 3.0026136 17.388869 0 589 0 <> <> <> <> <> <> <> <> <> <> 8504 <> <> <> <> <> <> <> <> <> <> <> <> <> <> <> <> <> <> <> <> <> <> <> <> <> <> <> <> <> <> <> <> <> <> <> <> <>
    590 41 -20.176936 31.412677 13.555042 230 " " V A 21 0.06000 0.06000 "VAL " HG22 "    " 1 0 FFFFFF H590 2 0 1 <> 5.7744039 8.5166417 6.0589403 0 590 0 <> <> <> <> <> <> <> <> <> <> 8505 <> <> <> <> <> <> <> <> <> <> <> <> <> <> <> <> <> <> <> <> <> <> <> <> <> <> <> <> <> <> <> <> <> <> <> <> <>
    591 41 -20.528331 31.121305 15.216834 230 " " V A 21 0.06000 0.06000 "VAL " HG23 "    " 1 0 FFFFFF H591 2 0 1 <> 14.039065 -10.019314 16.398554 0 591 0 <> <> <> <> <> <> <> <> <> <> 8506 <> <> <> <> <> <> <> <> <> <> <> <> <> <> <> <> <> <> <> <> <> <> <> <> <> <> <> <> <> <> <> <> <> <> <> <> <>
    592 25 -19.778612 28.132118 13.785966 231 " " L A 38 -0.50000 -0.50000 "LEU " " N  " "    " 7 0 2F2FFF N293 2 1 7 <> 2.3089549 3.29227 5.7081786 1 592 0 13.85 1 1693 1563 2005 610 -260 -506 293 36 283 <> <> <> <> <> <> <> <> <> <> <> <> <> <> <> <> <> <> <> <> <> <> <> <> <> <> <> <> <> <> <> <> <> <> <> <> <>
    593 3 -20.461112 27.086497 13.031583 231 " " L A 2 0.14000 0.14000 "LEU " " CA " "    " 6 0 A0A0A0 C294 2 1 -1105 FF1E00 0.39811641 3.7862154 -0.56283508 1 593 0 14.2 1 1712 1628 2057 594 -244 -474 294 36 284 <> <> <> <> <> <> <> <> <> <> <> <> <> <> <> <> <> <> <> <> <> <> <> <> <> <> <> <> <> <> <> <> <> <> <> <> <>
    594 2 -21.760488 27.695236 12.713744 231 " " L A 2 0.50000 0.50000 "LEU " " C  " "    " 6 0 A0A0A0 C295 2 1 7 <> 2.9128611 3.4665264 0.95568214 0 594 0 15.39 1 1828 1778 2242 634 -258 -503 295 36 285 <> <> <> <> <> <> <> <> <> <> <> <> <> <> <> <> <> <> <> <> <> <> <> <> <> <> <> <> <> <> <> <> <> <> <> <> <>
    595 15 -22.446221 27.979761 13.714530 231 " " L A 75 -0.50000 -0.50000 "LEU " " O  " "    " 8 0 FF5757 O296 2 1 7 <> 2.6177499 3.7623998 -2.5573977 0 595 0 16.17 1 1897 1908 2339 667 -236 -545 296 36 286 <> <> <> <> <> <> <> <> <> <> <> <> <> <> <> <> <> <> <> <> <> <> <> <> <> <> <> <> <> <> <> <> <> <> <> <> <>
    596 3 -20.602835 25.834346 13.919837 231 " " L A 2 -0.12000 -0.12000 "LEU " " CB " "    " 6 0 A0A0A0 C297 2 1 7 <> -1.2385717 3.1893816 -2.7323917 2 596 0 13.99 1 1662 1660 1992 575 -187 -463 297 36 287 <> <> <> <> <> <> <> <> <> <> <> <> <> <> <> <> <> <> <> <> <> <> <> <> <> <> <> <> <> <> <> <> <> <> <> <> <>
    597 3 -19.652592 24.656020 13.659996 231 " " L A 2 -0.06000 -0.06000 "LEU " " CG " "    " 6 0 A0A0A0 C298 2 1 7 <> 0.31185375 1.0000134 -1.7762399 1 597 0 13.8 1 1668 1649 1928 544 -167 -437 298 36 288 <> <> <> <> <> <> <> <> <> <> <> <> <> <> <> <> <> <> <> <> <> <> <> <> <> <> <> <> <> <> <> <> <> <> <> <> <>
    598 3 -18.302402 25.027364 14.235734 231 " " L A 2 -0.18000 -0.18000 "LEU " " CD1" "    " 6 0 A0A0A0 C299 2 1 7 <> 4.2685383 -3.0832558 -4.9470986 3 598 0 12.53 1 1484 1541 1735 530 -108 -420 299 36 289 <> <> <> <> <> <> <> <> <> <> <> <> <> <> <> <> <> <> <> <> <> <> <> <> <> <> <> <> <> <> <> <> <> <> <> <> <>
    599 3 -20.057190 23.448520 14.386452 231 " " L A 2 -0.18000 -0.18000 "LEU " " CD2" "    " 6 0 A0A0A0 C300 2 1 7 <> -1.6249008 -0.75013748 7.0816713 3 599 0 12.97 1 1593 1504 1830 506 -195 -395 300 36 290 <> <> <> <> <> <> <> <> <> <> <> <> <> <> <> <> <> <> <> <> <> <> <> <> <> <> <> <> <> <> <> <> <> <> <> <> <>
    600 43 -20.055430 28.258302 14.749059 231 " " L A 21 0.30000 0.30000 "LEU " " H  " "    " 1 0 FFFFFF H600 2 0 1 <> -1.0793138 3.8121331 4.6662201 0 600 0 <> <> <> <> <> <> <> <> <> <> 8507 <> <> <> <> <> <> <> <> <> <> <> <> <> <> <> <> <> <> <> <> <> <> <> <> <> <> <> <> <> <> <> <> <> <> <> <> <>
    601 41 -19.864102 26.907187 12.137415 231 " " L A 21 0.06000 0.06000 "LEU " " HA " "    " 1 0 FFFFFF H601 2 0 1 <> 8.2461649 -18.450983 9.1363565 0 601 0 <> <> <> <> <> <> <> <> <> <> 8508 <> <> <> <> <> <> <> <> <> <> <> <> <> <> <> <> <> <> <> <> <> <> <> <> <> <> <> <> <> <> <> <> <> <> <> <> <>
    602 41 -20.797055 26.056734 14.969085 231 " " L A 21 0.06000 0.06000 "LEU " " HB3" "    " 1 0 FFFFFF H602 2 0 1 <> -6.9140512 -33.160678 3.9214704 0 602 0 <> <> <> <> <> <> <> <> <> <> 8509 <> <> <> <> <> <> <> <> <> <> <> <> <> <> <> <> <> <> <> <> <> <> <> <> <> <> <> <> <> <> <> <> <> <> <> <> <>
    603 41 -21.609527 25.462233 13.729555 231 " " L A 21 0.06000 0.06000 "LEU " " HB2" "    " 1 0 FFFFFF H603 2 0 1 <> 8.2111524 -8.4281208 -30.00723 0 603 0 <> <> <> <> <> <> <> <> <> <> 8510 <> <> <> <> <> <> <> <> <> <> <> <> <> <> <> <> <> <> <> <> <> <> <> <> <> <> <> <> <> <> <> <> <> <> <> <> <>
    604 41 -19.644276 24.522866 12.578193 231 " " L A 21 0.06000 0.06000 "LEU " " HG " "    " 1 0 FFFFFF H604 2 0 1 <> -3.9458358 26.223012 -4.91356 0 604 0 <> <> <> <> <> <> <> <> <> <> 8511 <> <> <> <> <> <> <> <> <> <> <> <> <> <> <> <> <> <> <> <> <> <> <> <> <> <> <> <> <> <> <> <> <> <> <> <> <>
    605 41 -18.273169 24.956142 15.323009 231 " " L A 21 0.06000 0.06000 "LEU " HD11 "    " 1 0 FFFFFF H605 2 0 1 <> 11.288364 17.422653 -3.7926134 0 605 0 <> <> <> <> <> <> <> <> <> <> 8512 <> <> <> <> <> <> <> <> <> <> <> <> <> <> <> <> <> <> <> <> <> <> <> <> <> <> <> <> <> <> <> <> <> <> <> <> <>
    606 41 -17.567709 24.326604 13.839182 231 " " L A 21 0.06000 0.06000 "LEU " HD12 "    " 1 0 FFFFFF H606 2 0 1 <> 13.899765 -2.1870881 11.313139 0 606 0 <> <> <> <> <> <> <> <> <> <> 8513 <> <> <> <> <> <> <> <> <> <> <> <> <> <> <> <> <> <> <> <> <> <> <> <> <> <> <> <> <> <> <> <> <> <> <> <> <>
    607 41 -18.015807 26.005669 13.849890 231 " " L A 21 0.06000 0.06000 "LEU " HD13 "    " 1 0 FFFFFF H607 2 0 1 <> -15.927284 10.465058 14.403591 0 607 0 <> <> <> <> <> <> <> <> <> <> 8514 <> <> <> <> <> <> <> <> <> <> <> <> <> <> <> <> <> <> <> <> <> <> <> <> <> <> <> <> <> <> <> <> <> <> <> <> <>
    608 41 -20.269484 23.568967 15.448771 231 " " L A 21 0.06000 0.06000 "LEU " HD21 "    " 1 0 FFFFFF H608 2 0 1 <> 28.684262 11.700119 11.72701 0 608 0 <> <> <> <> <> <> <> <> <> <> 8515 <> <> <> <> <> <> <> <> <> <> <> <> <> <> <> <> <> <> <> <> <> <> <> <> <> <> <> <> <> <> <> <> <> <> <> <> <>
    609 41 -20.965347 23.035115 13.947769 231 " " L A 21 0.06000 0.06000 "LEU " HD22 "    " 1 0 FFFFFF H609 2 0 1 <> -10.783856 7.7581054 18.024349 0 609 0 <> <> <> <> <> <> <> <> <> <> 8516 <> <> <> <> <> <> <> <> <> <> <> <> <> <> <> <> <> <> <> <> <> <> <> <> <> <> <> <> <> <> <> <> <> <> <> <> <>
    610 41 -19.291313 22.673508 14.356649 231 " " L A 21 0.06000 0.06000 "LEU " HD23 "    " 1 0 FFFFFF H610 2 0 1 <> -0.19792652 0.75464605 4.6210383 0 610 0 <> <> <> <> <> <> <> <> <> <> 8517 <> <> <> <> <> <> <> <> <> <> <> <> <> <> <> <> <> <> <> <> <> <> <> <> <> <> <> <> <> <> <> <> <> <> <> <> <>
    611 25 -22.170618 27.797441 11.466855 232 " " D A 38 -0.50000 -0.50000 "ASP " " N  " "    " 7 0 2F2FFF N301 2 1 7 <> -4.2069464 -0.47571225 -2.3830258 1 611 0 16.19 1 1932 1845 2373 634 -296 -482 301 37 291 <> <> <> <> <> <> <> <> <> <> <> <> <> <> <> <> <> <> <> <> <> <> <> <> <> <> <> <> <> <> <> <> <> <> <> <> <>
    612 3 -23.604137 28.085360 11.097616 232 " " D A 2 0.14000 0.14000 "ASP " " CA " "    " 6 0 A0A0A0 C302 2 1 -1106 FF3C00 -4.9452887 -0.60874714 -2.2482073 1 612 0 17.56 1 2069 2024 2581 673 -313 -506 302 37 292 <> <> <> <> <> <> <> <> <> <> <> <> <> <> <> <> <> <> <> <> <> <> <> <> <> <> <> <> <> <> <> <> <> <> <> <> <>
    613 2 -24.269366 26.670525 10.940114 232 " " D A 2 0.50000 0.50000 "ASP " " C  " "    " 6 0 A0A0A0 C303 2 1 7 <> 5.7307881 0.36505698 -1.9450079 0 613 0 16.84 1 1931 1983 2485 654 -280 -497 303 37 293 <> <> <> <> <> <> <> <> <> <> <> <> <> <> <> <> <> <> <> <> <> <> <> <> <> <> <> <> <> <> <> <> <> <> <> <> <>
    614 15 -23.823968 25.846937 10.201883 232 " " D A 75 -0.50000 -0.50000 "ASP " " O  " "    " 8 0 FF5757 O304 2 1 7 <> -1.0089692 -4.0586787 2.3370665 0 614 0 15.89 1 1816 1862 2358 618 -283 -458 304 37 294 <> <> <> <> <> <> <> <> <> <> <> <> <> <> <> <> <> <> <> <> <> <> <> <> <> <> <> <> <> <> <> <> <> <> <> <> <>
    615 3 -23.687441 28.714677 9.766308 232 " " D A 2 -0.22000 -0.22000 "ASP " " CB " "    " 6 0 A0A0A0 C305 2 1 7 <> 3.7036012 -1.1840454 5.6312604 2 615 0 18.73 1 2243 2115 2759 690 -371 -488 305 37 295 <> <> <> <> <> <> <> <> <> <> <> <> <> <> <> <> <> <> <> <> <> <> <> <> <> <> <> <> <> <> <> <> <> <> <> <> <>
    616 2 -23.381258 30.206943 9.740789 232 " " D A 2 0.70000 0.70000 "ASP " " CG " "    " 6 0 A0A0A0 C306 2 1 7 <> -0.16832703 1.5161517 0.59438243 0 616 0 20.91 1 2560 2333 3051 712 -401 -502 306 37 296 <> <> <> <> <> <> <> <> <> <> <> <> <> <> <> <> <> <> <> <> <> <> <> <> <> <> <> <> <> <> <> <> <> <> <> <> <>
    617 15 -22.332522 30.634964 10.213805 232 " " D A 75 -0.80000 -0.80000 "ASP " " OD1" "    " 8 0 FF5757 O307 2 1 7 <> -0.016554294 0.012245878 4.2936722 0 617 0 26.17 1 3212 3001 3730 750 -398 -552 307 37 297 <> <> <> <> <> <> <> <> <> <> <> <> <> <> <> <> <> <> <> <> <> <> <> <> <> <> <> <> <> <> <> <> <> <> <> <> <>
    618 18 -24.225705 30.937461 9.275082 232 " " D A 75 -0.80000 -0.80000 "ASP " " OD2" "    " 8 -1 FF5757 O308 2 1 7 <> 2.0119014 -5.036457 0.22294979 0 618 0 23.68 1 2956 2635 3405 689 -425 -466 308 37 298 <> <> <> <> <> <> <> <> <> <> <> <> <> <> <> <> <> <> <> <> <> <> <> <> <> <> <> <> <> <> <> <> <> <> <> <> <>
    619 43 -21.452359 27.578014 10.791530 232 " " D A 21 0.30000 0.30000 "ASP " " H  " "    " 1 0 FFFFFF H619 2 0 1 <> -1.8575063 13.125736 -4.3035368 0 619 0 <> <> <> <> <> <> <> <> <> <> 8518 <> <> <> <> <> <> <> <> <> <> <> <> <> <> <> <> <> <> <> <> <> <> <> <> <> <> <> <> <> <> <> <> <> <> <> <> <>
    620 41 -24.120842 28.717576 11.819701 232 " " D A 21 0.06000 0.06000 "ASP " " HA " "    " 1 0 FFFFFF H620 2 0 1 <> 10.725092 16.216052 -5.7657361 0 620 0 <> <> <> <> <> <> <> <> <> <> 8519 <> <> <> <> <> <> <> <> <> <> <> <> <> <> <> <> <> <> <> <> <> <> <> <> <> <> <> <> <> <> <> <> <> <> <> <> <>
    621 41 -23.144054 28.169179 8.994783 232 " " D A 21 0.06000 0.06000 "ASP " " HB2" "    " 1 0 FFFFFF H621 2 0 1 <> 22.83021 7.0501427 13.280324 0 621 0 <> <> <> <> <> <> <> <> <> <> 8520 <> <> <> <> <> <> <> <> <> <> <> <> <> <> <> <> <> <> <> <> <> <> <> <> <> <> <> <> <> <> <> <> <> <> <> <> <>
    622 41 -24.717637 28.547012 9.452151 232 " " D A 21 0.06000 0.06000 "ASP " " HB3" "    " 1 0 FFFFFF H622 2 0 1 <> 5.4751936 -5.8141939 2.2928081 0 622 0 <> <> <> <> <> <> <> <> <> <> 8521 <> <> <> <> <> <> <> <> <> <> <> <> <> <> <> <> <> <> <> <> <> <> <> <> <> <> <> <> <> <> <> <> <> <> <> <> <>
    623 25 -25.268592 26.425996 11.732578 233 " " M A 38 -0.50000 -0.50000 "MET " " N  " "    " 7 0 2F2FFF N309 2 1 7 <> 2.1257495 -3.0828959 -2.2822165 1 623 0 17.15 1 1923 2066 2529 676 -244 -535 309 38 299 <> <> <> <> <> <> <> <> <> <> <> <> <> <> <> <> <> <> <> <> <> <> <> <> <> <> <> <> <> <> <> <> <> <> <> <> <>
    624 3 -25.991419 25.188599 11.903442 233 " " M A 2 0.14000 0.14000 "MET " " CA " "    " 6 0 A0A0A0 C310 2 1 -1106 FF3C00 0.24000161 -1.4324035 -1.0520826 1 624 0 16.56 1 1801 2041 2450 652 -196 -530 310 38 300 <> <> <> <> <> <> <> <> <> <> <> <> <> <> <> <> <> <> <> <> <> <> <> <> <> <> <> <> <> <> <> <> <> <> <> <> <>
    625 2 -27.478363 25.526791 11.853247 233 " " M A 2 0.50000 0.50000 "MET " " C  " "    " 6 0 A0A0A0 C311 2 1 7 <> 4.0695574 3.3844448 -3.4810915 0 625 0 16.75 1 1761 2089 2513 683 -199 -567 311 38 301 <> <> <> <> <> <> <> <> <> <> <> <> <> <> <> <> <> <> <> <> <> <> <> <> <> <> <> <> <> <> <> <> <> <> <> <> <>
    626 15 -27.854854 26.651527 12.206005 233 " " M A 75 -0.50000 -0.50000 "MET " " O  " "    " 8 0 FF5757 O312 2 1 7 <> 0.95709189 -0.7504943 2.0523455 0 626 0 17.83 1 1888 2210 2675 732 -231 -602 312 38 302 <> <> <> <> <> <> <> <> <> <> <> <> <> <> <> <> <> <> <> <> <> <> <> <> <> <> <> <> <> <> <> <> <> <> <> <> <>
    627 3 -25.663732 24.596291 13.347491 233 " " M A 2 -0.12000 -0.12000 "MET " " CB " "    " 6 0 A0A0A0 C313 2 1 7 <> -0.58568228 -2.0051701 -0.35981627 2 627 0 16.42 1 1782 2062 2395 640 -133 -535 313 38 303 <> <> <> <> <> <> <> <> <> <> <> <> <> <> <> <> <> <> <> <> <> <> <> <> <> <> <> <> <> <> <> <> <> <> <> <> <>
    628 3 -24.216072 24.415987 13.608356 233 " " M A 2 0.04750 0.04750 "MET " " CG " "    " 6 0 A0A0A0 C314 2 1 7 <> -3.4583761 0.11959701 -3.0761536 2 628 0 16.25 1 1813 2028 2333 603 -126 -496 314 38 304 <> <> <> <> <> <> <> <> <> <> <> <> <> <> <> <> <> <> <> <> <> <> <> <> <> <> <> <> <> <> <> <> <> <> <> <> <>
    629 49 -23.667153 23.698004 15.063665 233 " " M A 13 -0.33500 -0.33500 "MET " " SD " "    " 16 0 E1E11E S315 2 1 7 <> 2.0364423 1.6678134 2.4849839 0 629 0 18.12 1 2049 2315 2519 591 -52 -493 315 38 305 <> <> <> <> <> <> <> <> <> <> <> <> <> <> <> <> <> <> <> <> <> <> <> <> <> <> <> <> <> <> <> <> <> <> <> <> <>
    630 3 -24.569065 22.137522 14.945076 233 " " M A 2 -0.01250 -0.01250 "MET " " CE " "    " 6 0 A0A0A0 C316 2 1 7 <> -3.0151266 -0.03254395 -2.0806077 3 630 0 16.3 1 1767 2122 2306 560 3 -474 316 38 306 <> <> <> <> <> <> <> <> <> <> <> <> <> <> <> <> <> <> <> <> <> <> <> <> <> <> <> <> <> <> <> <> <> <> <> <> <>
    631 43 -25.393139 27.033273 12.529951 233 " " M A 21 0.30000 0.30000 "MET " " H  " "    " 1 0 FFFFFF H631 2 0 1 <> 5.364969 -0.12749198 -4.027054 0 631 0 <> <> <> <> <> <> <> <> <> <> 8522 <> <> <> <> <> <> <> <> <> <> <> <> <> <> <> <> <> <> <> <> <> <> <> <> <> <> <> <> <> <> <> <> <> <> <> <> <>
    632 41 -25.621047 24.576097 11.081393 233 " " M A 21 0.06000 0.06000 "MET " " HA " "    " 1 0 FFFFFF H632 2 0 1 <> 9.563946 6.2734517 -2.5927692 0 632 0 <> <> <> <> <> <> <> <> <> <> 8523 <> <> <> <> <> <> <> <> <> <> <> <> <> <> <> <> <> <> <> <> <> <> <> <> <> <> <> <> <> <> <> <> <> <> <> <> <>
    633 41 -26.159520 25.254541 14.060931 233 " " M A 21 0.06000 0.06000 "MET " " HB2" "    " 1 0 FFFFFF H633 2 0 1 <> 25.387762 0.42827204 15.444548 0 633 0 <> <> <> <> <> <> <> <> <> <> 8524 <> <> <> <> <> <> <> <> <> <> <> <> <> <> <> <> <> <> <> <> <> <> <> <> <> <> <> <> <> <> <> <> <> <> <> <> <>
    634 41 -26.175378 23.633863 13.354533 233 " " M A 21 0.06000 0.06000 "MET " " HB3" "    " 1 0 FFFFFF H634 2 0 1 <> -5.9658466 0.57187115 -39.059844 0 634 0 <> <> <> <> <> <> <> <> <> <> 8525 <> <> <> <> <> <> <> <> <> <> <> <> <> <> <> <> <> <> <> <> <> <> <> <> <> <> <> <> <> <> <> <> <> <> <> <> <>
    635 41 -23.845424 23.910619 12.716545 233 " " M A 21 0.06000 0.06000 "MET " " HG2" "    " 1 0 FFFFFF H635 2 0 1 <> 17.301849 5.7280618 2.3738897 0 635 0 <> <> <> <> <> <> <> <> <> <> 8526 <> <> <> <> <> <> <> <> <> <> <> <> <> <> <> <> <> <> <> <> <> <> <> <> <> <> <> <> <> <> <> <> <> <> <> <> <>
    636 41 -23.811977 25.427303 13.563107 233 " " M A 21 0.06000 0.06000 "MET " " HG3" "    " 1 0 FFFFFF H636 2 0 1 <> 15.220823 -7.3432787 -3.0578283 0 636 0 <> <> <> <> <> <> <> <> <> <> 8527 <> <> <> <> <> <> <> <> <> <> <> <> <> <> <> <> <> <> <> <> <> <> <> <> <> <> <> <> <> <> <> <> <> <> <> <> <>
    637 41 -25.598094 22.361845 15.225933 233 " " M A 21 0.06000 0.06000 "MET " " HE1" "    " 1 0 FFFFFF H637 2 0 1 <> -4.0820639 7.1636433 -11.737384 0 637 0 <> <> <> <> <> <> <> <> <> <> 8528 <> <> <> <> <> <> <> <> <> <> <> <> <> <> <> <> <> <> <> <> <> <> <> <> <> <> <> <> <> <> <> <> <> <> <> <> <>
    638 41 -24.660973 21.770664 13.922786 233 " " M A 21 0.06000 0.06000 "MET " " HE2" "    " 1 0 FFFFFF H638 2 0 1 <> -0.83108664 14.639192 -7.5420925 0 638 0 <> <> <> <> <> <> <> <> <> <> 8529 <> <> <> <> <> <> <> <> <> <> <> <> <> <> <> <> <> <> <> <> <> <> <> <> <> <> <> <> <> <> <> <> <> <> <> <> <>
    639 41 -24.188025 21.326602 15.565806 233 " " M A 21 0.06000 0.06000 "MET " " HE3" "    " 1 0 FFFFFF H639 2 0 1 <> -19.640658 -4.3132967 2.532777 0 639 0 <> <> <> <> <> <> <> <> <> <> 8530 <> <> <> <> <> <> <> <> <> <> <> <> <> <> <> <> <> <> <> <> <> <> <> <> <> <> <> <> <> <> <> <> <> <> <> <> <>
    640 25 -28.332820 24.468492 11.649789 234 " " D A 38 -0.50000 -0.50000 "ASP " " N  " "    " 7 0 2F2FFF N317 2 1 7 <> -3.5249347 -3.5584019 -0.79756556 1 640 0 15.75 1 1590 1999 2396 655 -164 -561 317 39 307 <> <> <> <> <> <> <> <> <> <> <> <> <> <> <> <> <> <> <> <> <> <> <> <> <> <> <> <> <> <> <> <> <> <> <> <> <>
    641 3 -29.823566 24.396585 11.745814 234 " " D A 2 0.14000 0.14000 "ASP " " CA " "    " 6 0 A0A0A0 C318 2 1 -1106 FF3C00 -3.7696456 1.2046245 3.7935925 1 641 0 16.6 1 1626 2137 2546 677 -159 -598 318 39 308 <> <> <> <> <> <> <> <> <> <> <> <> <> <> <> <> <> <> <> <> <> <> <> <> <> <> <> <> <> <> <> <> <> <> <> <> <>
    642 2 -30.275836 23.031613 12.361828 234 " " D A 2 0.50000 0.50000 "ASP " " C  " "    " 6 0 A0A0A0 C319 2 1 7 <> -2.7846327 -5.4694857 -3.5292202 0 642 0 16.84 1 1609 2213 2576 640 -86 -598 319 39 309 <> <> <> <> <> <> <> <> <> <> <> <> <> <> <> <> <> <> <> <> <> <> <> <> <> <> <> <> <> <> <> <> <> <> <> <> <>
    643 15 -29.452193 22.085392 12.422797 234 " " D A 75 -0.50000 -0.50000 "ASP " " O  " "    " 8 0 FF5757 O320 2 1 7 <> -1.2857226 0.87132775 0.65238968 0 643 0 16.4 1 1581 2161 2488 597 -47 -561 320 39 310 <> <> <> <> <> <> <> <> <> <> <> <> <> <> <> <> <> <> <> <> <> <> <> <> <> <> <> <> <> <> <> <> <> <> <> <> <>
    644 3 -30.495883 24.892428 10.404044 234 " " D A 2 -0.22000 -0.22000 "ASP " " CB " "    " 6 0 A0A0A0 C321 2 1 7 <> 13.277399 2.1488458 5.0267917 2 644 0 17.12 1 1681 2183 2640 683 -221 -592 321 39 311 <> <> <> <> <> <> <> <> <> <> <> <> <> <> <> <> <> <> <> <> <> <> <> <> <> <> <> <> <> <> <> <> <> <> <> <> <>
    645 2 -30.888442 23.796628 9.390810 234 " " D A 2 0.70000 0.70000 "ASP " " CG " "    " 6 0 A0A0A0 C322 2 1 7 <> -6.5148326 6.1207083 -0.26012823 0 645 0 19.56 1 1924 2513 2997 729 -243 -642 322 39 312 <> <> <> <> <> <> <> <> <> <> <> <> <> <> <> <> <> <> <> <> <> <> <> <> <> <> <> <> <> <> <> <> <> <> <> <> <>
    646 15 -30.199398 23.592757 8.388590 234 " " D A 75 -0.80000 -0.80000 "ASP " " OD1" "    " 8 0 FF5757 O323 2 1 7 <> -1.0358086 -2.5558798 -3.3941592 0 646 0 21.42 1 2115 2778 3246 752 -204 -682 323 39 313 <> <> <> <> <> <> <> <> <> <> <> <> <> <> <> <> <> <> <> <> <> <> <> <> <> <> <> <> <> <> <> <> <> <> <> <> <>
    647 18 -31.992831 23.227426 9.503577 234 " " D A 75 -0.80000 -0.80000 "ASP " " OD2" "    " 8 -1 FF5757 O324 2 1 7 <> 1.4361345 0.27892051 2.1956283 0 647 0 25.53 1 2669 3256 3773 744 -300 -641 324 39 314 <> <> <> <> <> <> <> <> <> <> <> <> <> <> <> <> <> <> <> <> <> <> <> <> <> <> <> <> <> <> <> <> <> <> <> <> <>
    648 43 -27.819509 23.604816 11.753124 234 " " D A 21 0.30000 0.30000 "ASP " " H  " "    " 1 0 FFFFFF H648 2 0 1 <> -9.5389663 -6.6693048 3.0761876 0 648 0 <> <> <> <> <> <> <> <> <> <> 8531 <> <> <> <> <> <> <> <> <> <> <> <> <> <> <> <> <> <> <> <> <> <> <> <> <> <> <> <> <> <> <> <> <> <> <> <> <>
    649 41 -30.148822 25.129722 12.483936 234 " " D A 21 0.06000 0.06000 "ASP " " HA " "    " 1 0 FFFFFF H649 2 0 1 <> -13.196102 6.9668771 -6.0835105 0 649 0 <> <> <> <> <> <> <> <> <> <> 8532 <> <> <> <> <> <> <> <> <> <> <> <> <> <> <> <> <> <> <> <> <> <> <> <> <> <> <> <> <> <> <> <> <> <> <> <> <>
    650 41 -31.399304 25.421948 10.706590 234 " " D A 21 0.06000 0.06000 "ASP " " HB2" "    " 1 0 FFFFFF H650 2 0 1 <> 2.1047097 -26.468372 21.750487 0 650 0 <> <> <> <> <> <> <> <> <> <> 8533 <> <> <> <> <> <> <> <> <> <> <> <> <> <> <> <> <> <> <> <> <> <> <> <> <> <> <> <> <> <> <> <> <> <> <> <> <>
    651 41 -29.848596 25.641996 9.948771 234 " " D A 21 0.06000 0.06000 "ASP " " HB3" "    " 1 0 FFFFFF H651 2 0 1 <> 13.666212 -12.25288 -18.131707 0 651 0 <> <> <> <> <> <> <> <> <> <> 8534 <> <> <> <> <> <> <> <> <> <> <> <> <> <> <> <> <> <> <> <> <> <> <> <> <> <> <> <> <> <> <> <> <> <> <> <> <>
    652 25 -31.489697 23.101725 12.979090 235 " " I A 38 -0.50000 -0.50000 "ILE " " N  " "    " 7 0 2F2FFF N325 2 1 7 <> 0.37395985 -0.4776916 3.7935026 1 652 0 17.28 1 1593 2302 2672 657 -67 -638 325 40 315 <> <> <> <> <> <> <> <> <> <> <> <> <> <> <> <> <> <> <> <> <> <> <> <> <> <> <> <> <> <> <> <> <> <> <> <> <>
    653 3 -32.045490 21.894958 13.590108 235 " " I A 2 0.14000 0.14000 "ILE " " CA " "    " 6 0 A0A0A0 C326 2 1 -1106 FF3C00 -2.8415474 -7.3397834 -7.4326098 1 653 0 18.74 1 1722 2526 2871 621 4 -641 326 40 316 <> <> <> <> <> <> <> <> <> <> <> <> <> <> <> <> <> <> <> <> <> <> <> <> <> <> <> <> <> <> <> <> <> <> <> <> <>
    654 2 -33.348475 21.623443 12.771463 235 " " I A 2 0.50000 0.50000 "ILE " " C  " "    " 6 0 A0A0A0 C327 2 1 7 <> -2.1530956 1.7790235 -1.1949907 0 654 0 18.3 1 1632 2468 2852 591 -24 -636 327 40 317 <> <> <> <> <> <> <> <> <> <> <> <> <> <> <> <> <> <> <> <> <> <> <> <> <> <> <> <> <> <> <> <> <> <> <> <> <>
    655 15 -34.137419 22.578561 12.594991 235 " " I A 75 -0.50000 -0.50000 "ILE " " O  " "    " 8 0 FF5757 O328 2 1 7 <> 1.301576 -1.8310081 -1.3345599 0 655 0 19.74 1 1789 2644 3067 621 -85 -662 328 40 318 <> <> <> <> <> <> <> <> <> <> <> <> <> <> <> <> <> <> <> <> <> <> <> <> <> <> <> <> <> <> <> <> <> <> <> <> <>
    656 3 -32.234136 21.920780 15.219860 235 " " I A 2 -0.06000 -0.06000 "ILE " " CB " "    " 6 0 A0A0A0 C329 2 1 7 <> -7.0814479 -6.0265588 0.17868817 1 656 0 20.01 1 1816 2726 3060 656 45 -693 329 40 319 <> <> <> <> <> <> <> <> <> <> <> <> <> <> <> <> <> <> <> <> <> <> <> <> <> <> <> <> <> <> <> <> <> <> <> <> <>
    657 3 -32.586166 20.448030 15.641981 235 " " I A 2 -0.12000 -0.12000 "ILE " " CG1" "    " 6 0 A0A0A0 C330 2 1 7 <> 0.35542897 -0.53540583 3.4325162 2 657 0 21.63 1 2057 2935 3226 694 65 -706 330 40 320 <> <> <> <> <> <> <> <> <> <> <> <> <> <> <> <> <> <> <> <> <> <> <> <> <> <> <> <> <> <> <> <> <> <> <> <> <>
    658 3 -33.348535 22.878292 15.737217 235 " " I A 2 -0.18000 -0.18000 "ILE " " CG2" "    " 6 0 A0A0A0 C331 2 1 7 <> 2.4375316 3.3849718 3.6898608 3 658 0 21.82 1 1984 2994 3311 615 126 -694 331 40 321 <> <> <> <> <> <> <> <> <> <> <> <> <> <> <> <> <> <> <> <> <> <> <> <> <> <> <> <> <> <> <> <> <> <> <> <> <>
    659 3 -32.927497 20.370198 17.171412 235 " " I A 2 -0.18000 -0.18000 "ILE " " CD1" "    " 6 0 A0A0A0 C332 2 1 7 <> -1.7179162 -1.4956929 -7.3471949 3 659 0 23 1 2286 3113 3339 665 116 -666 332 40 322 <> <> <> <> <> <> <> <> <> <> <> <> <> <> <> <> <> <> <> <> <> <> <> <> <> <> <> <> <> <> <> <> <> <> <> <> <>
    660 43 -31.922655 24.009015 13.076450 235 " " I A 21 0.30000 0.30000 "ILE " " H  " "    " 1 0 FFFFFF H660 2 0 1 <> 1.1897431 0.35224096 -0.31320166 0 660 0 <> <> <> <> <> <> <> <> <> <> 8535 <> <> <> <> <> <> <> <> <> <> <> <> <> <> <> <> <> <> <> <> <> <> <> <> <> <> <> <> <> <> <> <> <> <> <> <> <>
    661 41 -31.319639 21.101247 13.413275 235 " " I A 21 0.06000 0.06000 "ILE " " HA " "    " 1 0 FFFFFF H661 2 0 1 <> -3.5875888 -7.8400743 -8.2491679 0 661 0 <> <> <> <> <> <> <> <> <> <> 8536 <> <> <> <> <> <> <> <> <> <> <> <> <> <> <> <> <> <> <> <> <> <> <> <> <> <> <> <> <> <> <> <> <> <> <> <> <>
    662 41 -31.314018 22.160019 15.753019 235 " " I A 21 0.06000 0.06000 "ILE " " HB " "    " 1 0 FFFFFF H662 2 0 1 <> 1.7678933 10.993249 -22.730564 0 662 0 <> <> <> <> <> <> <> <> <> <> 8537 <> <> <> <> <> <> <> <> <> <> <> <> <> <> <> <> <> <> <> <> <> <> <> <> <> <> <> <> <> <> <> <> <> <> <> <> <>
    663 41 -33.573556 20.150667 15.288817 235 " " I A 21 0.06000 0.06000 "ILE " HG13 "    " 1 0 FFFFFF H663 2 0 1 <> -3.5542826 2.7415553 11.604364 0 663 0 <> <> <> <> <> <> <> <> <> <> 8538 <> <> <> <> <> <> <> <> <> <> <> <> <> <> <> <> <> <> <> <> <> <> <> <> <> <> <> <> <> <> <> <> <> <> <> <> <>
    664 41 -31.860800 19.702882 15.315338 235 " " I A 21 0.06000 0.06000 "ILE " HG12 "    " 1 0 FFFFFF H664 2 0 1 <> -3.1228028 -12.352116 22.665112 0 664 0 <> <> <> <> <> <> <> <> <> <> 8539 <> <> <> <> <> <> <> <> <> <> <> <> <> <> <> <> <> <> <> <> <> <> <> <> <> <> <> <> <> <> <> <> <> <> <> <> <>
    665 41 -33.365567 22.960762 16.823961 235 " " I A 21 0.06000 0.06000 "ILE " HG21 "    " 1 0 FFFFFF H665 2 0 1 <> -43.807214 25.336233 1.2992852 0 665 0 <> <> <> <> <> <> <> <> <> <> 8540 <> <> <> <> <> <> <> <> <> <> <> <> <> <> <> <> <> <> <> <> <> <> <> <> <> <> <> <> <> <> <> <> <> <> <> <> <>
    666 41 -33.084534 23.884634 15.412145 235 " " I A 21 0.06000 0.06000 "ILE " HG22 "    " 1 0 FFFFFF H666 2 0 1 <> 6.8529669 3.3656381 7.2159232 0 666 0 <> <> <> <> <> <> <> <> <> <> 8541 <> <> <> <> <> <> <> <> <> <> <> <> <> <> <> <> <> <> <> <> <> <> <> <> <> <> <> <> <> <> <> <> <> <> <> <> <>
    667 41 -34.336668 22.691711 15.316645 235 " " I A 21 0.06000 0.06000 "ILE " HG23 "    " 1 0 FFFFFF H667 2 0 1 <> 7.9758928 8.3469027 -11.52376 0 667 0 <> <> <> <> <> <> <> <> <> <> 8542 <> <> <> <> <> <> <> <> <> <> <> <> <> <> <> <> <> <> <> <> <> <> <> <> <> <> <> <> <> <> <> <> <> <> <> <> <>
    668 41 -33.935901 20.724108 17.385835 235 " " I A 21 0.06000 0.06000 "ILE " HD11 "    " 1 0 FFFFFF H668 2 0 1 <> -0.6828465 -4.1448544 1.8933378 0 668 0 <> <> <> <> <> <> <> <> <> <> 8543 <> <> <> <> <> <> <> <> <> <> <> <> <> <> <> <> <> <> <> <> <> <> <> <> <> <> <> <> <> <> <> <> <> <> <> <> <>
    669 41 -32.886488 19.335548 17.511871 235 " " I A 21 0.06000 0.06000 "ILE " HD12 "    " 1 0 FFFFFF H669 2 0 1 <> -6.9762274 1.8349836 3.40809 0 669 0 <> <> <> <> <> <> <> <> <> <> 8544 <> <> <> <> <> <> <> <> <> <> <> <> <> <> <> <> <> <> <> <> <> <> <> <> <> <> <> <> <> <> <> <> <> <> <> <> <>
    670 41 -32.298248 20.984914 17.815046 235 " " I A 21 0.06000 0.06000 "ILE " HD13 "    " 1 0 FFFFFF H670 2 0 1 <> 5.5701301 -13.505141 -3.0024771 0 670 0 <> <> <> <> <> <> <> <> <> <> 8545 <> <> <> <> <> <> <> <> <> <> <> <> <> <> <> <> <> <> <> <> <> <> <> <> <> <> <> <> <> <> <> <> <> <> <> <> <>
    671 25 -33.454080 20.444554 12.181214 236 " " S A 38 -0.50000 -0.50000 "SER " " N  " "    " 7 0 2F2FFF N333 0 1 7 <> -5.9212757 -3.6520552 1.6450127 1 671 0 18.51 1 1659 2499 2873 535 19 -605 333 41 323 <> <> <> <> <> <> <> <> <> <> <> <> <> <> <> <> <> <> <> <> <> <> <> <> <> <> <> <> <> <> <> <> <> <> <> <> <>
    672 3 -34.652669 20.129490 11.316318 236 " " S A 2 0.14000 0.14000 "SER " " CA " "    " 6 0 A0A0A0 C334 0 1 -1106 FF3C00 -7.0725187 -0.31891009 -2.3237996 1 672 0 18.1 1 1575 2446 2855 502 -5 -605 334 41 324 <> <> <> <> <> <> <> <> <> <> <> <> <> <> <> <> <> <> <> <> <> <> <> <> <> <> <> <> <> <> <> <> <> <> <> <> <>
    673 2 -35.853534 19.676037 12.183238 236 " " S A 2 0.50000 0.50000 "SER " " C  " "    " 6 0 A0A0A0 C335 0 1 7 <> -3.7302859 2.0312591 4.4038059 0 673 0 19.37 1 1642 2644 3075 492 35 -648 335 41 325 <> <> <> <> <> <> <> <> <> <> <> <> <> <> <> <> <> <> <> <> <> <> <> <> <> <> <> <> <> <> <> <> <> <> <> <> <>
    674 15 -35.688570 19.221157 13.332942 236 " " S A 75 -0.50000 -0.50000 "SER " " O  " "    " 8 0 FF5757 O336 0 1 7 <> 1.0546805 -2.4177396 -4.3391256 0 674 0 19.55 1 1629 2693 3107 500 97 -667 336 41 326 <> <> <> <> <> <> <> <> <> <> <> <> <> <> <> <> <> <> <> <> <> <> <> <> <> <> <> <> <> <> <> <> <> <> <> <> <>
    675 3 -34.330142 18.859700 10.410697 236 " " S A 2 0.14500 0.14500 "SER " " CB " "    " 6 0 A0A0A0 C337 0 1 7 <> -5.8856095 -1.6081935 3.3396096 2 675 0 17.79 1 1579 2389 2789 446 20 -555 337 41 327 <> <> <> <> <> <> <> <> <> <> <> <> <> <> <> <> <> <> <> <> <> <> <> <> <> <> <> <> <> <> <> <> <> <> <> <> <>
    676 16 -33.446926 19.293653 9.355907 236 " " S A 75 -0.68300 -0.68300 "SER " " OG " "    " 8 0 FF5757 O338 0 1 7 <> -5.3150593 0.60623975 -3.6093091 1 676 0 17.42 1 1502 2364 2753 408 106 -548 338 41 328 <> <> <> <> <> <> <> <> <> <> <> <> <> <> <> <> <> <> <> <> <> <> <> <> <> <> <> <> <> <> <> <> <> <> <> <> <>
    677 43 -32.720232 19.795347 12.426364 236 " " S A 21 0.30000 0.30000 "SER " " H  " "    " 1 0 FFFFFF H677 0 0 1 <> -20.01549 -18.570831 4.327561 0 677 0 <> <> <> <> <> <> <> <> <> <> 8546 <> <> <> <> <> <> <> <> <> <> <> <> <> <> <> <> <> <> <> <> <> <> <> <> <> <> <> <> <> <> <> <> <> <> <> <> <>
    678 41 -34.838993 20.939436 10.611080 236 " " S A 21 0.06000 0.06000 "SER " " HA " "    " 1 0 FFFFFF H678 0 0 1 <> 23.277865 25.220412 18.988866 0 678 0 <> <> <> <> <> <> <> <> <> <> 8547 <> <> <> <> <> <> <> <> <> <> <> <> <> <> <> <> <> <> <> <> <> <> <> <> <> <> <> <> <> <> <> <> <> <> <> <> <>
    679 41 -33.839204 18.089984 11.006199 236 " " S A 21 0.06000 0.06000 "SER " " HB3" "    " 1 0 FFFFFF H679 0 0 1 <> -20.094797 -5.2759021 10.313064 0 679 0 <> <> <> <> <> <> <> <> <> <> 8548 <> <> <> <> <> <> <> <> <> <> <> <> <> <> <> <> <> <> <> <> <> <> <> <> <> <> <> <> <> <> <> <> <> <> <> <> <>
    680 41 -35.225242 18.611096 9.840540 236 " " S A 21 0.06000 0.06000 "SER " " HB2" "    " 1 0 FFFFFF H680 0 0 1 <> -17.759879 2.7548642 20.078827 0 680 0 <> <> <> <> <> <> <> <> <> <> 8549 <> <> <> <> <> <> <> <> <> <> <> <> <> <> <> <> <> <> <> <> <> <> <> <> <> <> <> <> <> <> <> <> <> <> <> <> <>
    681 42 -32.727595 19.805885 9.692377 236 " " S A 21 0.41800 0.41800 "SER " " HG " "    " 1 0 FFFFFF H681 0 0 1 <> -22.032703 9.9743364 17.869216 0 681 0 <> <> <> <> <> <> <> <> <> <> 8550 <> <> <> <> <> <> <> <> <> <> <> <> <> <> <> <> <> <> <> <> <> <> <> <> <> <> <> <> <> <> <> <> <> <> <> <> <>
    682 25 -37.097316 19.832486 11.638917 237 " " K A 38 -0.50000 -0.50000 "LYS " " N  " "    " 7 0 2F2FFF N339 0 1 7 <> -2.7002967 -1.1611424 -3.1004301 1 682 0 20.52 1 1746 2792 3260 473 1 -666 339 42 329 <> <> <> <> <> <> <> <> <> <> <> <> <> <> <> <> <> <> <> <> <> <> <> <> <> <> <> <> <> <> <> <> <> <> <> <> <>
    683 3 -38.331945 19.797875 12.452918 237 " " K A 2 0.14000 0.14000 "LYS " " CA " "    " 6 0 A0A0A0 C340 0 1 -1106 FF3C00 -7.5172058 -2.8780433 3.6138276 1 683 0 22.89 1 1948 3124 3625 456 35 -712 340 42 330 <> <> <> <> <> <> <> <> <> <> <> <> <> <> <> <> <> <> <> <> <> <> <> <> <> <> <> <> <> <> <> <> <> <> <> <> <>
    684 2 -38.711921 18.450757 13.135296 237 " " K A 2 0.50000 0.50000 "LYS " " C  " "    " 6 0 A0A0A0 C341 0 1 7 <> -4.5975461 2.1073955 1.0045553 0 684 0 23.13 1 1957 3164 3666 400 136 -694 341 42 331 <> <> <> <> <> <> <> <> <> <> <> <> <> <> <> <> <> <> <> <> <> <> <> <> <> <> <> <> <> <> <> <> <> <> <> <> <>
    685 15 -39.539096 18.502138 14.028890 237 " " K A 75 -0.50000 -0.50000 "LYS " " O  " "    " 8 0 FF5757 O342 0 1 7 <> 0.84994046 -5.7956455 -0.79709572 0 685 0 24.27 1 2020 3334 3865 385 185 -730 342 42 332 <> <> <> <> <> <> <> <> <> <> <> <> <> <> <> <> <> <> <> <> <> <> <> <> <> <> <> <> <> <> <> <> <> <> <> <> <>
    686 3 -39.418955 20.302904 11.609081 237 " " K A 2 -0.12000 -0.12000 "LYS " " CB " "    " 6 0 A0A0A0 C343 0 1 7 <> 2.9190182 -4.0700099 -1.3717258 2 686 0 23.76 1 2022 3234 3771 449 -32 -738 343 42 333 <> <> <> <> <> <> <> <> <> <> <> <> <> <> <> <> <> <> <> <> <> <> <> <> <> <> <> <> <> <> <> <> <> <> <> <> <>
    687 3 -40.229870 19.375570 10.612574 237 " " K A 2 -0.12000 -0.12000 "LYS " " CG " "    " 6 0 A0A0A0 C344 0 1 7 <> 1.3091981 -1.5052751 -3.5042767 2 687 0 26.06 1 2361 3500 4039 402 -45 -699 344 42 334 <> <> <> <> <> <> <> <> <> <> <> <> <> <> <> <> <> <> <> <> <> <> <> <> <> <> <> <> <> <> <> <> <> <> <> <> <>
    688 3 -41.445809 20.046899 9.920473 237 " " K A 2 -0.12000 -0.12000 "LYS " " CD " "    " 6 0 A0A0A0 C345 0 1 7 <> 3.9371479 3.0910109 3.889403 2 688 0 31.09 1 2941 4149 4722 388 -92 -739 345 42 335 <> <> <> <> <> <> <> <> <> <> <> <> <> <> <> <> <> <> <> <> <> <> <> <> <> <> <> <> <> <> <> <> <> <> <> <> <>
    689 3 -42.054434 18.989577 9.040678 237 " " K A 2 0.19000 0.19000 "LYS " " CE " "    " 6 0 A0A0A0 C346 0 1 7 <> 4.5270972 -3.2722593 -0.23520192 2 689 0 36 1 3616 4746 5315 353 -119 -705 346 42 336 <> <> <> <> <> <> <> <> <> <> <> <> <> <> <> <> <> <> <> <> <> <> <> <> <> <> <> <> <> <> <> <> <> <> <> <> <>
    690 32 -43.032725 19.462676 8.057931 237 " " K A 38 -0.30000 -0.30000 "LYS " " NZ " "    " 7 1 2F2FFF N347 0 1 7 <> 2.3184538 5.4390311 -3.5131273 3 690 0 39.55 1 4139 5176 5710 393 -198 -678 347 42 337 <> <> <> <> <> <> <> <> <> <> <> <> <> <> <> <> <> <> <> <> <> <> <> <> <> <> <> <> <> <> <> <> <> <> <> <> <>
    691 43 -37.225264 20.116893 10.678275 237 " " K A 21 0.30000 0.30000 "LYS " " H  " "    " 1 0 FFFFFF H691 0 0 1 <> 14.688127 -21.035494 -11.300376 0 691 0 <> <> <> <> <> <> <> <> <> <> 8551 <> <> <> <> <> <> <> <> <> <> <> <> <> <> <> <> <> <> <> <> <> <> <> <> <> <> <> <> <> <> <> <> <> <> <> <> <>
    692 41 -38.153189 20.503994 13.263805 237 " " K A 21 0.06000 0.06000 "LYS " " HA " "    " 1 0 FFFFFF H692 0 0 1 <> -15.297331 -3.2490662 5.6519625 0 692 0 <> <> <> <> <> <> <> <> <> <> 8552 <> <> <> <> <> <> <> <> <> <> <> <> <> <> <> <> <> <> <> <> <> <> <> <> <> <> <> <> <> <> <> <> <> <> <> <> <>
    693 41 -40.229056 20.663941 12.242708 237 " " K A 21 0.06000 0.06000 "LYS " " HB3" "    " 1 0 FFFFFF H693 0 0 1 <> -9.3943435 8.1063878 -24.052577 0 693 0 <> <> <> <> <> <> <> <> <> <> 8553 <> <> <> <> <> <> <> <> <> <> <> <> <> <> <> <> <> <> <> <> <> <> <> <> <> <> <> <> <> <> <> <> <> <> <> <> <>
    694 41 -39.066590 21.260696 11.226219 237 " " K A 21 0.06000 0.06000 "LYS " " HB2" "    " 1 0 FFFFFF H694 0 0 1 <> 16.194826 -7.4341202 2.4308107 0 694 0 <> <> <> <> <> <> <> <> <> <> 8554 <> <> <> <> <> <> <> <> <> <> <> <> <> <> <> <> <> <> <> <> <> <> <> <> <> <> <> <> <> <> <> <> <> <> <> <> <>
    695 41 -39.524943 18.993636 9.874129 237 " " K A 21 0.06000 0.06000 "LYS " " HG2" "    " 1 0 FFFFFF H695 0 0 1 <> 22.861128 -10.944791 21.951689 0 695 0 <> <> <> <> <> <> <> <> <> <> 8555 <> <> <> <> <> <> <> <> <> <> <> <> <> <> <> <> <> <> <> <> <> <> <> <> <> <> <> <> <> <> <> <> <> <> <> <> <>
    696 41 -40.554109 18.532234 11.222290 237 " " K A 21 0.06000 0.06000 "LYS " " HG3" "    " 1 0 FFFFFF H696 0 0 1 <> 7.7922307 -23.200333 -30.064424 0 696 0 <> <> <> <> <> <> <> <> <> <> 8556 <> <> <> <> <> <> <> <> <> <> <> <> <> <> <> <> <> <> <> <> <> <> <> <> <> <> <> <> <> <> <> <> <> <> <> <> <>
    697 41 -42.211111 20.450955 10.583164 237 " " K A 21 0.06000 0.06000 "LYS " " HD2" "    " 1 0 FFFFFF H697 0 0 1 <> -3.8373858 1.7494657 -4.2709813 0 697 0 <> <> <> <> <> <> <> <> <> <> 8557 <> <> <> <> <> <> <> <> <> <> <> <> <> <> <> <> <> <> <> <> <> <> <> <> <> <> <> <> <> <> <> <> <> <> <> <> <>
    698 41 -41.147845 20.826342 9.219202 237 " " K A 21 0.06000 0.06000 "LYS " " HD3" "    " 1 0 FFFFFF H698 0 0 1 <> -12.492576 -5.0403695 -12.12921 0 698 0 <> <> <> <> <> <> <> <> <> <> 8558 <> <> <> <> <> <> <> <> <> <> <> <> <> <> <> <> <> <> <> <> <> <> <> <> <> <> <> <> <> <> <> <> <> <> <> <> <>
    699 41 -41.330744 18.490326 8.396376 237 " " K A 21 0.06000 0.06000 "LYS " " HE2" "    " 1 0 FFFFFF H699 0 0 1 <> -17.24602 -19.436862 -12.165656 0 699 0 <> <> <> <> <> <> <> <> <> <> 8559 <> <> <> <> <> <> <> <> <> <> <> <> <> <> <> <> <> <> <> <> <> <> <> <> <> <> <> <> <> <> <> <> <> <> <> <> <>
    700 41 -42.447597 18.282187 9.770833 237 " " K A 21 0.06000 0.06000 "LYS " " HE3" "    " 1 0 FFFFFF H700 0 0 1 <> 0.41851222 -11.969572 -10.873674 0 700 0 <> <> <> <> <> <> <> <> <> <> 8560 <> <> <> <> <> <> <> <> <> <> <> <> <> <> <> <> <> <> <> <> <> <> <> <> <> <> <> <> <> <> <> <> <> <> <> <> <>
    701 44 -42.701188 20.090641 7.339715 237 " " K A 21 0.33000 0.33000 "LYS " " HZ1" "    " 1 0 FFFFFF H701 0 0 1 <> 17.876928 -19.89025 -18.477533 0 701 0 <> <> <> <> <> <> <> <> <> <> 8561 <> <> <> <> <> <> <> <> <> <> <> <> <> <> <> <> <> <> <> <> <> <> <> <> <> <> <> <> <> <> <> <> <> <> <> <> <>
    702 44 -43.471381 18.706740 7.551724 237 " " K A 21 0.33000 0.33000 "LYS " " HZ2" "    " 1 0 FFFFFF H702 0 0 1 <> 0.12899349 -20.616982 37.294544 0 702 0 <> <> <> <> <> <> <> <> <> <> 8562 <> <> <> <> <> <> <> <> <> <> <> <> <> <> <> <> <> <> <> <> <> <> <> <> <> <> <> <> <> <> <> <> <> <> <> <> <>
    703 44 -43.721074 19.997978 8.567568 237 " " K A 21 0.33000 0.33000 "LYS " " HZ3" "    " 1 0 FFFFFF H703 0 0 1 <> 0.57453292 -15.191338 15.800679 0 703 0 <> <> <> <> <> <> <> <> <> <> 8563 <> <> <> <> <> <> <> <> <> <> <> <> <> <> <> <> <> <> <> <> <> <> <> <> <> <> <> <> <> <> <> <> <> <> <> <> <>
    704 25 -38.173759 17.288615 12.657070 238 " " H A 38 -0.50000 -0.50000 "HID " " N  " "    " 7 0 2F2FFF N348 0 1 7 <> -0.90083071 1.1516877 -7.037895 1 704 0 23 1 2013 3125 3601 370 168 -638 348 43 338 <> <> <> <> <> <> <> <> <> <> <> <> <> <> <> <> <> <> <> <> <> <> <> <> <> <> <> <> <> <> <> <> <> <> <> <> <>
    705 3 -38.428511 15.978209 13.271612 238 " " H A 2 0.14000 0.14000 "HID " " CA " "    " 6 0 A0A0A0 C349 0 1 -1106 FF3C00 -1.6786481 -3.9889479 -6.2618524 1 705 0 22.92 1 1998 3117 3594 319 262 -609 349 43 339 <> <> <> <> <> <> <> <> <> <> <> <> <> <> <> <> <> <> <> <> <> <> <> <> <> <> <> <> <> <> <> <> <> <> <> <> <>
    706 2 -37.537111 15.782892 14.494235 238 " " H A 2 0.50000 0.50000 "HID " " C  " "    " 6 0 A0A0A0 C350 0 1 7 <> 0.98002424 6.8165429 -0.59396432 0 706 0 23.15 1 2043 3164 3589 336 335 -594 350 43 340 <> <> <> <> <> <> <> <> <> <> <> <> <> <> <> <> <> <> <> <> <> <> <> <> <> <> <> <> <> <> <> <> <> <> <> <> <>
    707 15 -37.959166 14.978480 15.328497 238 " " H A 75 -0.50000 -0.50000 "HID " " O  " "    " 8 0 FF5757 O351 0 1 7 <> 4.9271427 2.8840633 6.5374714 0 707 0 24.51 1 2211 3341 3760 302 421 -567 351 43 341 <> <> <> <> <> <> <> <> <> <> <> <> <> <> <> <> <> <> <> <> <> <> <> <> <> <> <> <> <> <> <> <> <> <> <> <> <>
    708 3 -38.136797 14.921161 12.192638 238 " " H A 2 -0.00500 -0.00500 "HID " " CB " "    " 6 0 A0A0A0 C352 0 1 7 <> -8.5175628 -2.0682935 2.8189751 2 708 0 22.21 1 1974 2993 3471 278 258 -557 352 43 342 <> <> <> <> <> <> <> <> <> <> <> <> <> <> <> <> <> <> <> <> <> <> <> <> <> <> <> <> <> <> <> <> <> <> <> <> <>
    709 2 -36.656415 14.696806 11.810832 238 " " H A 2 0.01500 0.01500 "HID " " CG " "    " 6 0 A0A0A0 C353 0 1 7 <> -1.6088293 1.8710595 6.7339287 0 709 0 24.9 1 2304 3319 3838 261 190 -572 353 43 343 <> <> <> <> <> <> <> <> <> <> <> <> <> <> <> <> <> <> <> <> <> <> <> <> <> <> <> <> <> <> <> <> <> <> <> <> <>
    710 25 -36.050963 15.424031 10.777703 238 " " H A 38 -0.57000 -0.57000 "HID " " ND1" "    " 7 0 2F2FFF N354 0 1 7 <> -0.69773357 6.2931825 4.6511707 1 710 0 24.9 1 2362 3299 3800 283 110 -556 354 43 344 <> <> <> <> <> <> <> <> <> <> <> <> <> <> <> <> <> <> <> <> <> <> <> <> <> <> <> <> <> <> <> <> <> <> <> <> <>
    711 2 -35.741570 13.795503 12.233073 238 " " H A 2 -0.01500 -0.01500 "HID " " CD2" "    " 6 0 A0A0A0 C355 0 1 7 <> -1.7469034 5.8183509 7.3068672 1 711 0 26.18 1 2403 3484 4059 226 190 -603 355 43 345 <> <> <> <> <> <> <> <> <> <> <> <> <> <> <> <> <> <> <> <> <> <> <> <> <> <> <> <> <> <> <> <> <> <> <> <> <>
    712 2 -34.834006 14.943416 10.662506 238 " " H A 2 0.29500 0.29500 "HID " " CE1" "    " 6 0 A0A0A0 C356 0 1 7 <> 0.92424934 -5.0408357 2.8801339 1 712 0 24.26 1 2259 3214 3747 265 65 -576 356 43 346 <> <> <> <> <> <> <> <> <> <> <> <> <> <> <> <> <> <> <> <> <> <> <> <> <> <> <> <> <> <> <> <> <> <> <> <> <>
    713 25 -34.563043 13.867826 11.466253 238 " " H A 38 -0.49000 -0.49000 "HID " " NE2" "    " 7 0 2F2FFF N357 0 1 7 <> -3.9974004 4.3452947 0.73755143 0 713 0 28.68 1 2744 3788 4367 231 109 -607 357 43 347 <> <> <> <> <> <> <> <> <> <> <> <> <> <> <> <> <> <> <> <> <> <> <> <> <> <> <> <> <> <> <> <> <> <> <> <> <>
    714 43 -37.576299 17.405683 11.851190 238 " " H A 21 0.30000 0.30000 "HID " " H  " "    " 1 0 FFFFFF H714 0 0 1 <> -9.4814311 -20.951614 -16.610198 0 714 0 <> <> <> <> <> <> <> <> <> <> 8564 <> <> <> <> <> <> <> <> <> <> <> <> <> <> <> <> <> <> <> <> <> <> <> <> <> <> <> <> <> <> <> <> <> <> <> <> <>
    715 41 -39.456258 15.901690 13.626549 238 " " H A 21 0.06000 0.06000 "HID " " HA " "    " 1 0 FFFFFF H715 0 0 1 <> -0.15840947 0.21690017 -0.95311858 0 715 0 <> <> <> <> <> <> <> <> <> <> 8565 <> <> <> <> <> <> <> <> <> <> <> <> <> <> <> <> <> <> <> <> <> <> <> <> <> <> <> <> <> <> <> <> <> <> <> <> <>
    716 41 -38.407647 13.916252 12.516513 238 " " H A 21 0.06000 0.06000 "HID " " HB3" "    " 1 0 FFFFFF H716 0 0 1 <> 5.2400705 -2.4208461 13.230228 0 716 0 <> <> <> <> <> <> <> <> <> <> 8566 <> <> <> <> <> <> <> <> <> <> <> <> <> <> <> <> <> <> <> <> <> <> <> <> <> <> <> <> <> <> <> <> <> <> <> <> <>
    717 41 -38.644690 14.988712 11.230568 238 " " H A 21 0.06000 0.06000 "HID " " HB2" "    " 1 0 FFFFFF H717 0 0 1 <> -17.021476 -20.562313 6.0098 0 717 0 <> <> <> <> <> <> <> <> <> <> 8567 <> <> <> <> <> <> <> <> <> <> <> <> <> <> <> <> <> <> <> <> <> <> <> <> <> <> <> <> <> <> <> <> <> <> <> <> <>
    718 43 -36.438900 16.211604 10.278358 238 " " H A 21 0.42000 0.42000 "HID " " HD1" "    " 1 0 FFFFFF H718 0 0 1 <> -15.453284 6.244377 16.037645 0 718 0 <> <> <> <> <> <> <> <> <> <> 8568 <> <> <> <> <> <> <> <> <> <> <> <> <> <> <> <> <> <> <> <> <> <> <> <> <> <> <> <> <> <> <> <> <> <> <> <> <>
    719 41 -35.972776 13.141266 13.060675 238 " " H A 21 0.11500 0.11500 "HID " " HD2" "    " 1 0 FFFFFF H719 0 0 1 <> 43.702927 -30.276479 -8.5296093 0 719 0 <> <> <> <> <> <> <> <> <> <> 8569 <> <> <> <> <> <> <> <> <> <> <> <> <> <> <> <> <> <> <> <> <> <> <> <> <> <> <> <> <> <> <> <> <> <> <> <> <>
    720 41 -34.213611 15.146451 9.802108 238 " " H A 21 0.11500 0.11500 "HID " " HE1" "    " 1 0 FFFFFF H720 0 0 1 <> -3.1778127 -4.6849208 0.0062790483 0 720 0 <> <> <> <> <> <> <> <> <> <> 8570 <> <> <> <> <> <> <> <> <> <> <> <> <> <> <> <> <> <> <> <> <> <> <> <> <> <> <> <> <> <> <> <> <> <> <> <> <>
    721 25 -36.418090 16.442565 14.629939 239 " " N A 38 -0.50000 -0.50000 "ASN " " N  " "    " 7 0 2F2FFF N358 0 1 7 <> 1.6515156 1.5620224 4.4969336 1 721 0 22.34 1 1959 3071 3457 393 301 -611 358 44 348 <> <> <> <> <> <> <> <> <> <> <> <> <> <> <> <> <> <> <> <> <> <> <> <> <> <> <> <> <> <> <> <> <> <> <> <> <>
    722 3 -35.418612 16.362131 15.761604 239 " " N A 2 0.14000 0.14000 "ASN " " CA " "    " 6 0 A0A0A0 C359 0 1 -1106 FF3C00 0.6793163 -6.6033749 -1.1492505 1 722 0 22.65 1 2015 3132 3458 419 360 -606 359 44 349 <> <> <> <> <> <> <> <> <> <> <> <> <> <> <> <> <> <> <> <> <> <> <> <> <> <> <> <> <> <> <> <> <> <> <> <> <>
    723 2 -35.568136 17.392334 16.852440 239 " " N A 2 0.50000 0.50000 "ASN " " C  " "    " 6 0 A0A0A0 C360 0 1 7 <> -10.181004 -5.9350268 0.71159679 0 723 0 23.83 1 2085 3319 3650 411 444 -635 360 44 350 <> <> <> <> <> <> <> <> <> <> <> <> <> <> <> <> <> <> <> <> <> <> <> <> <> <> <> <> <> <> <> <> <> <> <> <> <>
    724 15 -34.826008 17.415557 17.793609 239 " " N A 75 -0.50000 -0.50000 "ASN " " O  " "    " 8 0 FF5757 O361 0 1 7 <> -0.11895873 -1.6804544 -1.6623349 0 724 0 24.29 1 2064 3392 3772 417 429 -684 361 44 351 <> <> <> <> <> <> <> <> <> <> <> <> <> <> <> <> <> <> <> <> <> <> <> <> <> <> <> <> <> <> <> <> <> <> <> <> <>
    725 3 -34.075433 16.605780 15.031208 239 " " N A 2 -0.12000 -0.12000 "ASN " " CB " "    " 6 0 A0A0A0 C362 0 1 7 <> 4.7227675 -0.097379839 0.30015236 2 725 0 21.97 1 1958 3046 3346 483 298 -631 362 44 352 <> <> <> <> <> <> <> <> <> <> <> <> <> <> <> <> <> <> <> <> <> <> <> <> <> <> <> <> <> <> <> <> <> <> <> <> <>
    726 2 -32.904538 16.001074 15.766955 239 " " N A 2 0.50000 0.50000 "ASN " " CG " "    " 6 0 A0A0A0 C363 0 1 7 <> 0.19371154 -2.1759657 1.2380905 0 726 0 24.28 1 2282 3358 3586 514 347 -627 363 44 353 <> <> <> <> <> <> <> <> <> <> <> <> <> <> <> <> <> <> <> <> <> <> <> <> <> <> <> <> <> <> <> <> <> <> <> <> <>
    727 15 -32.539092 14.826908 15.577729 239 " " N A 75 -0.50000 -0.50000 "ASN " " OD1" "    " 8 0 FF5757 O364 0 1 7 <> -5.7504028 3.4565022 -0.14111568 0 727 0 23.02 1 2072 3234 3441 534 400 -659 364 44 354 <> <> <> <> <> <> <> <> <> <> <> <> <> <> <> <> <> <> <> <> <> <> <> <> <> <> <> <> <> <> <> <> <> <> <> <> <>
    728 25 -32.261322 16.788537 16.609478 239 " " N A 38 -0.76000 -0.76000 "ASN " " ND2" "    " 7 0 2F2FFF N365 0 1 7 <> 3.0625965 -0.78769827 2.2786065 2 728 0 20.47 1 1880 2856 3041 519 328 -591 365 44 355 <> <> <> <> <> <> <> <> <> <> <> <> <> <> <> <> <> <> <> <> <> <> <> <> <> <> <> <> <> <> <> <> <> <> <> <> <>
    729 43 -36.295944 17.167422 13.937286 239 " " N A 21 0.30000 0.30000 "ASN " " H  " "    " 1 0 FFFFFF H729 0 0 1 <> 0.97400324 20.941786 24.658232 0 729 0 <> <> <> <> <> <> <> <> <> <> 8571 <> <> <> <> <> <> <> <> <> <> <> <> <> <> <> <> <> <> <> <> <> <> <> <> <> <> <> <> <> <> <> <> <> <> <> <> <>
    730 41 -35.405262 15.374937 16.223519 239 " " N A 21 0.06000 0.06000 "ASN " " HA " "    " 1 0 FFFFFF H730 0 0 1 <> 15.048899 2.9958568 18.950782 0 730 0 <> <> <> <> <> <> <> <> <> <> 8572 <> <> <> <> <> <> <> <> <> <> <> <> <> <> <> <> <> <> <> <> <> <> <> <> <> <> <> <> <> <> <> <> <> <> <> <> <>
    731 41 -34.043122 16.201793 14.019353 239 " " N A 21 0.06000 0.06000 "ASN " " HB2" "    " 1 0 FFFFFF H731 0 0 1 <> -13.100347 2.5173524 -1.3129353 0 731 0 <> <> <> <> <> <> <> <> <> <> 8573 <> <> <> <> <> <> <> <> <> <> <> <> <> <> <> <> <> <> <> <> <> <> <> <> <> <> <> <> <> <> <> <> <> <> <> <> <>
    732 41 -33.847645 17.650766 14.820938 239 " " N A 21 0.06000 0.06000 "ASN " " HB3" "    " 1 0 FFFFFF H732 0 0 1 <> -10.593437 2.9461021 -1.1667427 0 732 0 <> <> <> <> <> <> <> <> <> <> 8574 <> <> <> <> <> <> <> <> <> <> <> <> <> <> <> <> <> <> <> <> <> <> <> <> <> <> <> <> <> <> <> <> <> <> <> <> <>
    733 43 -31.545403 16.307874 17.135328 239 " " N A 21 0.38000 0.38000 "ASN " HD21 "    " 1 0 FFFFFF H733 0 0 1 <> 11.006216 10.342207 1.6373301 0 733 0 <> <> <> <> <> <> <> <> <> <> 8575 <> <> <> <> <> <> <> <> <> <> <> <> <> <> <> <> <> <> <> <> <> <> <> <> <> <> <> <> <> <> <> <> <> <> <> <> <>
    734 43 -32.565410 17.733207 16.797173 239 " " N A 21 0.38000 0.38000 "ASN " HD22 "    " 1 0 FFFFFF H734 0 0 1 <> 20.201882 5.4914372 -1.5567945 0 734 0 <> <> <> <> <> <> <> <> <> <> 8576 <> <> <> <> <> <> <> <> <> <> <> <> <> <> <> <> <> <> <> <> <> <> <> <> <> <> <> <> <> <> <> <> <> <> <> <> <>
    735 25 -36.584676 18.246351 16.834970 240 " " V A 38 -0.50000 -0.50000 "VAL " " N  " "    " 7 0 2F2FFF N366 0 1 7 <> -1.1346839 4.9271552 2.6609651 1 735 0 24.74 1 2221 3450 3731 399 533 -603 366 45 356 <> <> <> <> <> <> <> <> <> <> <> <> <> <> <> <> <> <> <> <> <> <> <> <> <> <> <> <> <> <> <> <> <> <> <> <> <>
    736 3 -36.898654 19.147270 17.906951 240 " " V A 2 0.14000 0.14000 "VAL " " CA " "    " 6 0 A0A0A0 C367 0 1 -1106 FF3C00 7.1636154 5.3341207 0.53026822 1 736 0 25.67 1 2270 3603 3880 391 628 -621 367 45 357 <> <> <> <> <> <> <> <> <> <> <> <> <> <> <> <> <> <> <> <> <> <> <> <> <> <> <> <> <> <> <> <> <> <> <> <> <>
    737 2 -37.229838 18.471133 19.245165 240 " " V A 2 0.50000 0.50000 "VAL " " C  " "    " 6 0 A0A0A0 C368 0 1 7 <> -5.3525176 7.9019426 -1.7142277 0 737 0 26.18 1 2362 3700 3884 437 675 -621 368 45 358 <> <> <> <> <> <> <> <> <> <> <> <> <> <> <> <> <> <> <> <> <> <> <> <> <> <> <> <> <> <> <> <> <> <> <> <> <>
    738 15 -38.087245 17.586609 19.327221 240 " " V A 75 -0.50000 -0.50000 "VAL " " O  " "    " 8 0 FF5757 O369 0 1 7 <> -2.6728563 5.254032 -0.62559753 0 738 0 27.94 1 2559 3952 4106 427 773 -612 369 45 359 <> <> <> <> <> <> <> <> <> <> <> <> <> <> <> <> <> <> <> <> <> <> <> <> <> <> <> <> <> <> <> <> <> <> <> <> <>
    739 3 -37.950647 20.266211 17.601209 240 " " V A 2 -0.06000 -0.06000 "VAL " " CB " "    " 6 0 A0A0A0 C370 0 1 7 <> -2.6701733 -3.3575139 7.2009189 1 739 0 26.18 1 2320 3657 3971 323 713 -581 370 45 360 <> <> <> <> <> <> <> <> <> <> <> <> <> <> <> <> <> <> <> <> <> <> <> <> <> <> <> <> <> <> <> <> <> <> <> <> <>
    740 3 -37.742688 21.041934 16.256599 240 " " V A 2 -0.18000 -0.18000 "VAL " " CG1" "    " 6 0 A0A0A0 C371 0 1 7 <> 6.4481983 8.9643176 5.518061 3 740 0 26.87 1 2353 3722 4136 279 674 -603 371 45 361 <> <> <> <> <> <> <> <> <> <> <> <> <> <> <> <> <> <> <> <> <> <> <> <> <> <> <> <> <> <> <> <> <> <> <> <> <>
    741 3 -39.423852 19.756491 17.672984 240 " " V A 2 -0.18000 -0.18000 "VAL " " CG2" "    " 6 0 A0A0A0 C372 0 1 7 <> -2.6499607 -1.2346655 -0.57802455 3 741 0 25.37 1 2310 3531 3796 307 736 -510 372 45 362 <> <> <> <> <> <> <> <> <> <> <> <> <> <> <> <> <> <> <> <> <> <> <> <> <> <> <> <> <> <> <> <> <> <> <> <> <>
    742 43 -37.352427 18.087857 16.198153 240 " " V A 21 0.30000 0.30000 "VAL " " H  " "    " 1 0 FFFFFF H742 0 0 1 <> -9.2729258 -2.3680885 14.288179 0 742 0 <> <> <> <> <> <> <> <> <> <> 8577 <> <> <> <> <> <> <> <> <> <> <> <> <> <> <> <> <> <> <> <> <> <> <> <> <> <> <> <> <> <> <> <> <> <> <> <> <>
    743 41 -35.997436 19.721349 18.122244 240 " " V A 21 0.06000 0.06000 "VAL " " HA " "    " 1 0 FFFFFF H743 0 0 1 <> -3.83254 24.228936 -3.8228484 0 743 0 <> <> <> <> <> <> <> <> <> <> 8578 <> <> <> <> <> <> <> <> <> <> <> <> <> <> <> <> <> <> <> <> <> <> <> <> <> <> <> <> <> <> <> <> <> <> <> <> <>
    744 41 -37.757032 21.032575 18.351746 240 " " V A 21 0.06000 0.06000 "VAL " " HB " "    " 1 0 FFFFFF H744 0 0 1 <> 7.908666 10.620874 -9.8012531 0 744 0 <> <> <> <> <> <> <> <> <> <> 8579 <> <> <> <> <> <> <> <> <> <> <> <> <> <> <> <> <> <> <> <> <> <> <> <> <> <> <> <> <> <> <> <> <> <> <> <> <>
    745 41 -38.277089 20.638047 15.396726 240 " " V A 21 0.06000 0.06000 "VAL " HG11 "    " 1 0 FFFFFF H745 0 0 1 <> 10.533854 14.553264 0.35367422 0 745 0 <> <> <> <> <> <> <> <> <> <> 8580 <> <> <> <> <> <> <> <> <> <> <> <> <> <> <> <> <> <> <> <> <> <> <> <> <> <> <> <> <> <> <> <> <> <> <> <> <>
    746 41 -37.954910 22.110351 16.295951 240 " " V A 21 0.06000 0.06000 "VAL " HG12 "    " 1 0 FFFFFF H746 0 0 1 <> -5.0559306 6.9474939 -1.7665283 0 746 0 <> <> <> <> <> <> <> <> <> <> 8581 <> <> <> <> <> <> <> <> <> <> <> <> <> <> <> <> <> <> <> <> <> <> <> <> <> <> <> <> <> <> <> <> <> <> <> <> <>
    747 41 -36.673525 21.151758 16.075176 240 " " V A 21 0.06000 0.06000 "VAL " HG13 "    " 1 0 FFFFFF H747 0 0 1 <> 7.6643974 -7.7333987 2.5774128 0 747 0 <> <> <> <> <> <> <> <> <> <> 8582 <> <> <> <> <> <> <> <> <> <> <> <> <> <> <> <> <> <> <> <> <> <> <> <> <> <> <> <> <> <> <> <> <> <> <> <> <>
    748 41 -39.714093 19.349148 18.641456 240 " " V A 21 0.06000 0.06000 "VAL " HG21 "    " 1 0 FFFFFF H748 0 0 1 <> -5.6606985 1.7341776 -0.23157403 0 748 0 <> <> <> <> <> <> <> <> <> <> 8583 <> <> <> <> <> <> <> <> <> <> <> <> <> <> <> <> <> <> <> <> <> <> <> <> <> <> <> <> <> <> <> <> <> <> <> <> <>
    749 41 -40.090637 20.617984 17.636594 240 " " V A 21 0.06000 0.06000 "VAL " HG22 "    " 1 0 FFFFFF H749 0 0 1 <> 25.214747 19.757503 -14.184916 0 749 0 <> <> <> <> <> <> <> <> <> <> 8584 <> <> <> <> <> <> <> <> <> <> <> <> <> <> <> <> <> <> <> <> <> <> <> <> <> <> <> <> <> <> <> <> <> <> <> <> <>
    750 41 -39.555817 18.957461 16.943442 240 " " V A 21 0.06000 0.06000 "VAL " HG23 "    " 1 0 FFFFFF H750 0 0 1 <> -7.0046196 0.92813889 -2.1591053 0 750 0 <> <> <> <> <> <> <> <> <> <> 8585 <> <> <> <> <> <> <> <> <> <> <> <> <> <> <> <> <> <> <> <> <> <> <> <> <> <> <> <> <> <> <> <> <> <> <> <> <>
    751 25 -36.488314 18.910882 20.282884 241 " " G A 38 -0.50000 -0.50000 "GLY " " N  " "    " 7 0 2F2FFF N373 0 1 7 <> -3.0895707 10.927408 0.7233669 1 751 0 24.89 1 2253 3531 3674 487 607 -632 373 46 363 <> <> <> <> <> <> <> <> <> <> <> <> <> <> <> <> <> <> <> <> <> <> <> <> <> <> <> <> <> <> <> <> <> <> <> <> <>
    752 3 -36.503586 18.298823 21.633764 241 " " G A 2 0.08000 0.08000 "GLY " " CA " "    " 6 0 A0A0A0 C374 0 1 -1106 FF3C00 -4.0405359 -0.1514422 -2.482848 2 752 0 25.1 1 2307 3588 3643 538 636 -644 374 46 364 <> <> <> <> <> <> <> <> <> <> <> <> <> <> <> <> <> <> <> <> <> <> <> <> <> <> <> <> <> <> <> <> <> <> <> <> <>
    753 2 -35.357279 17.405371 21.921844 241 " " G A 2 0.50000 0.50000 "GLY " " C  " "    " 6 0 A0A0A0 C375 0 1 7 <> -2.9254732 3.035236 -2.6667711 0 753 0 24.37 1 2296 3496 3468 533 676 -588 375 46 365 <> <> <> <> <> <> <> <> <> <> <> <> <> <> <> <> <> <> <> <> <> <> <> <> <> <> <> <> <> <> <> <> <> <> <> <> <>
    754 15 -35.300399 17.002240 23.083782 241 " " G A 75 -0.50000 -0.50000 "GLY " " O  " "    " 8 0 FF5757 O376 0 1 7 <> 0.54518666 5.8182582 10.202536 0 754 0 25.35 1 2438 3654 3540 566 726 -591 376 46 366 <> <> <> <> <> <> <> <> <> <> <> <> <> <> <> <> <> <> <> <> <> <> <> <> <> <> <> <> <> <> <> <> <> <> <> <> <>
    755 43 -35.696353 19.478237 20.016416 241 " " G A 21 0.30000 0.30000 "GLY " " H  " "    " 1 0 FFFFFF H755 0 0 1 <> -5.889133 15.889814 2.9686931 0 755 0 <> <> <> <> <> <> <> <> <> <> 8586 <> <> <> <> <> <> <> <> <> <> <> <> <> <> <> <> <> <> <> <> <> <> <> <> <> <> <> <> <> <> <> <> <> <> <> <> <>
    756 41 -36.509435 19.164965 22.295482 241 " " G A 21 0.06000 0.06000 "GLY " " HA3" "    " 1 0 FFFFFF H756 0 0 1 <> 1.1547989 0.19212523 -2.8866559 0 756 0 <> <> <> <> <> <> <> <> <> <> 8587 <> <> <> <> <> <> <> <> <> <> <> <> <> <> <> <> <> <> <> <> <> <> <> <> <> <> <> <> <> <> <> <> <> <> <> <> <>
    757 41 -37.412701 17.733761 21.839487 241 " " G A 21 0.06000 0.06000 "GLY " " HA2" "    " 1 0 FFFFFF H757 0 0 1 <> -2.8007968 -6.5377178 -14.54562 0 757 0 <> <> <> <> <> <> <> <> <> <> 8588 <> <> <> <> <> <> <> <> <> <> <> <> <> <> <> <> <> <> <> <> <> <> <> <> <> <> <> <> <> <> <> <> <> <> <> <> <>
    758 25 -34.435712 17.100965 21.008465 242 " " E A 38 -0.50000 -0.50000 "GLU " " N  " "    " 7 0 2F2FFF N377 0 1 7 <> 0.51515684 7.2873325 0.42342889 1 758 0 22.66 1 2129 3245 3238 494 653 -538 377 47 367 <> <> <> <> <> <> <> <> <> <> <> <> <> <> <> <> <> <> <> <> <> <> <> <> <> <> <> <> <> <> <> <> <> <> <> <> <>
    759 3 -33.134714 16.487223 21.185129 242 " " E A 2 0.14000 0.14000 "GLU " " CA " "    " 6 0 A0A0A0 C378 0 1 -1106 FF3C00 1.0670945 -1.4849251 -3.9523889 1 759 0 21.9 1 2108 3146 3066 487 685 -482 378 47 368 <> <> <> <> <> <> <> <> <> <> <> <> <> <> <> <> <> <> <> <> <> <> <> <> <> <> <> <> <> <> <> <> <> <> <> <> <>
    760 2 -32.175143 17.608493 21.556085 242 " " E A 2 0.50000 0.50000 "GLU " " C  " "    " 6 0 A0A0A0 C379 0 1 7 <> -9.6245612 -4.3632147 -2.1322244 0 760 0 20.94 1 2053 3025 2876 536 629 -491 379 47 369 <> <> <> <> <> <> <> <> <> <> <> <> <> <> <> <> <> <> <> <> <> <> <> <> <> <> <> <> <> <> <> <> <> <> <> <> <>
    761 15 -32.263836 18.744455 21.095560 242 " " E A 75 -0.50000 -0.50000 "GLU " " O  " "    " 8 0 FF5757 O380 0 1 7 <> -2.258311 -7.9239559 -3.7929586 0 761 0 19.48 1 1866 2826 2708 567 552 -533 380 47 370 <> <> <> <> <> <> <> <> <> <> <> <> <> <> <> <> <> <> <> <> <> <> <> <> <> <> <> <> <> <> <> <> <> <> <> <> <>
    762 3 -32.662095 15.731084 19.877840 242 " " E A 2 -0.12000 -0.12000 "GLU " " CB " "    " 6 0 A0A0A0 C381 0 1 7 <> -2.9016924 -3.277626 -2.3635717 2 762 0 22.29 1 2187 3156 3127 433 672 -431 381 47 371 <> <> <> <> <> <> <> <> <> <> <> <> <> <> <> <> <> <> <> <> <> <> <> <> <> <> <> <> <> <> <> <> <> <> <> <> <>
    763 3 -33.617074 14.700917 19.320354 242 " " E A 2 -0.22000 -0.22000 "GLU " " CG " "    " 6 0 A0A0A0 C382 0 1 7 <> 5.4969779 -0.40800789 -1.1201545 2 763 0 22.2 1 2201 3104 3128 431 567 -438 382 47 372 <> <> <> <> <> <> <> <> <> <> <> <> <> <> <> <> <> <> <> <> <> <> <> <> <> <> <> <> <> <> <> <> <> <> <> <> <>
    764 2 -33.677084 13.511219 20.312873 242 " " E A 2 0.70000 0.70000 "GLU " " CD " "    " 6 0 A0A0A0 C383 0 1 7 <> -0.10180151 5.9590138 -0.18621417 0 764 0 24.92 1 2484 3432 3554 404 530 -466 383 47 373 <> <> <> <> <> <> <> <> <> <> <> <> <> <> <> <> <> <> <> <> <> <> <> <> <> <> <> <> <> <> <> <> <> <> <> <> <>
    765 15 -34.803773 13.019138 20.485286 242 " " E A 75 -0.80000 -0.80000 "GLU " " OE1" "    " 8 0 FF5757 O384 0 1 7 <> -1.7165857 -4.3340905 1.0484243 0 765 0 25.99 1 2547 3589 3738 412 552 -509 384 47 374 <> <> <> <> <> <> <> <> <> <> <> <> <> <> <> <> <> <> <> <> <> <> <> <> <> <> <> <> <> <> <> <> <> <> <> <> <>
    766 18 -32.618811 13.195246 20.883720 242 " " E A 75 -0.80000 -0.80000 "GLU " " OE2" "    " 8 -1 FF5757 O385 0 1 7 <> 6.2464211 -2.3626461 2.1872694 0 766 0 22.23 1 2165 3056 3223 377 479 -447 385 47 375 <> <> <> <> <> <> <> <> <> <> <> <> <> <> <> <> <> <> <> <> <> <> <> <> <> <> <> <> <> <> <> <> <> <> <> <> <>
    767 43 -34.589540 17.288475 20.028011 242 " " E A 21 0.30000 0.30000 "GLU " " H  " "    " 1 0 FFFFFF H767 0 0 1 <> 0.31224615 -17.953778 -4.3720604 0 767 0 <> <> <> <> <> <> <> <> <> <> 8589 <> <> <> <> <> <> <> <> <> <> <> <> <> <> <> <> <> <> <> <> <> <> <> <> <> <> <> <> <> <> <> <> <> <> <> <> <>
    768 41 -33.225532 15.756086 21.988432 242 " " E A 21 0.06000 0.06000 "GLU " " HA " "    " 1 0 FFFFFF H768 0 0 1 <> 3.8301512 -5.887495 -7.64713 0 768 0 <> <> <> <> <> <> <> <> <> <> 8590 <> <> <> <> <> <> <> <> <> <> <> <> <> <> <> <> <> <> <> <> <> <> <> <> <> <> <> <> <> <> <> <> <> <> <> <> <>
    769 41 -32.451142 16.468082 19.102966 242 " " E A 21 0.06000 0.06000 "GLU " " HB3" "    " 1 0 FFFFFF H769 0 0 1 <> 11.808092 -17.045842 -11.454213 0 769 0 <> <> <> <> <> <> <> <> <> <> 8591 <> <> <> <> <> <> <> <> <> <> <> <> <> <> <> <> <> <> <> <> <> <> <> <> <> <> <> <> <> <> <> <> <> <> <> <> <>
    770 41 -31.663718 15.308216 19.989743 242 " " E A 21 0.06000 0.06000 "GLU " " HB2" "    " 1 0 FFFFFF H770 0 0 1 <> -3.8683715 -5.4115159 -1.8027694 0 770 0 <> <> <> <> <> <> <> <> <> <> 8592 <> <> <> <> <> <> <> <> <> <> <> <> <> <> <> <> <> <> <> <> <> <> <> <> <> <> <> <> <> <> <> <> <> <> <> <> <>
    771 41 -34.633500 15.091135 19.268282 242 " " E A 21 0.06000 0.06000 "GLU " " HG2" "    " 1 0 FFFFFF H771 0 0 1 <> 3.7879041 -7.5611344 -21.363984 0 771 0 <> <> <> <> <> <> <> <> <> <> 8593 <> <> <> <> <> <> <> <> <> <> <> <> <> <> <> <> <> <> <> <> <> <> <> <> <> <> <> <> <> <> <> <> <> <> <> <> <>
    772 41 -33.332975 14.252809 18.368204 242 " " E A 21 0.06000 0.06000 "GLU " " HG3" "    " 1 0 FFFFFF H772 0 0 1 <> 5.6458199 42.062457 -21.063477 0 772 0 <> <> <> <> <> <> <> <> <> <> 8594 <> <> <> <> <> <> <> <> <> <> <> <> <> <> <> <> <> <> <> <> <> <> <> <> <> <> <> <> <> <> <> <> <> <> <> <> <>
    773 25 -31.154718 17.322659 22.409923 243 " " D A 38 -0.50000 -0.50000 "ASP " " N  " "    " 7 0 2F2FFF N386 0 1 7 <> -3.8894103 1.855988 4.7874218 1 773 0 21.4 1 2171 3100 2860 545 667 -454 386 48 376 <> <> <> <> <> <> <> <> <> <> <> <> <> <> <> <> <> <> <> <> <> <> <> <> <> <> <> <> <> <> <> <> <> <> <> <> <>
    774 3 -30.180468 18.321375 22.851129 243 " " D A 2 0.14000 0.14000 "ASP " " CA " "    " 6 0 A0A0A0 C387 0 1 -1106 FF3C00 -4.2292416 -2.5237713 2.5311828 1 774 0 20.95 1 2181 3040 2739 583 612 -458 387 48 377 <> <> <> <> <> <> <> <> <> <> <> <> <> <> <> <> <> <> <> <> <> <> <> <> <> <> <> <> <> <> <> <> <> <> <> <> <>
    775 2 -29.048594 18.295074 21.819385 243 " " D A 2 0.50000 0.50000 "ASP " " C  " "    " 6 0 A0A0A0 C388 0 1 7 <> -0.37350512 0.69911645 -2.8042324 0 775 0 19.72 1 2057 2833 2601 563 522 -448 388 48 378 <> <> <> <> <> <> <> <> <> <> <> <> <> <> <> <> <> <> <> <> <> <> <> <> <> <> <> <> <> <> <> <> <> <> <> <> <>
    776 15 -28.796333 17.206714 21.253626 243 " " D A 75 -0.50000 -0.50000 "ASP " " O  " "    " 8 0 FF5757 O389 0 1 7 <> 2.9461527 3.1486139 4.4036787 0 776 0 19.85 1 2068 2823 2652 516 519 -414 389 48 379 <> <> <> <> <> <> <> <> <> <> <> <> <> <> <> <> <> <> <> <> <> <> <> <> <> <> <> <> <> <> <> <> <> <> <> <> <>
    777 3 -29.466136 17.964781 24.196816 243 " " D A 2 -0.22000 -0.22000 "ASP " " CB " "    " 6 0 A0A0A0 C390 0 1 7 <> -6.141276 4.2356163 -2.6963826 2 777 0 21.43 1 2299 3126 2719 589 667 -412 390 48 380 <> <> <> <> <> <> <> <> <> <> <> <> <> <> <> <> <> <> <> <> <> <> <> <> <> <> <> <> <> <> <> <> <> <> <> <> <>
    778 2 -30.380705 17.739116 25.404250 243 " " D A 2 0.70000 0.70000 "ASP " " CG " "    " 6 0 A0A0A0 C391 0 1 7 <> -1.2644545 -3.1742895 1.4223115 0 778 0 23.18 1 2501 3401 2906 615 759 -417 391 48 381 <> <> <> <> <> <> <> <> <> <> <> <> <> <> <> <> <> <> <> <> <> <> <> <> <> <> <> <> <> <> <> <> <> <> <> <> <>
    779 15 -31.142571 18.677722 25.854834 243 " " D A 75 -0.80000 -0.80000 "ASP " " OD1" "    " 8 0 FF5757 O392 0 1 7 <> -7.1453881 -2.7095381 -3.3527778 0 779 0 22.37 1 2350 3322 2827 644 768 -471 392 48 382 <> <> <> <> <> <> <> <> <> <> <> <> <> <> <> <> <> <> <> <> <> <> <> <> <> <> <> <> <> <> <> <> <> <> <> <> <>
    780 18 -30.330656 16.597747 25.901566 243 " " D A 75 -0.80000 -0.80000 "ASP " " OD2" "    " 8 -1 FF5757 O393 0 1 7 <> -3.8628091 -3.4366414 1.328179 0 780 0 23.84 1 2620 3505 2935 610 825 -366 393 48 383 <> <> <> <> <> <> <> <> <> <> <> <> <> <> <> <> <> <> <> <> <> <> <> <> <> <> <> <> <> <> <> <> <> <> <> <> <>
    781 43 -31.067450 16.361437 22.707469 243 " " D A 21 0.30000 0.30000 "ASP " " H  " "    " 1 0 FFFFFF H781 0 0 1 <> -1.7750596 3.9149183 10.818595 0 781 0 <> <> <> <> <> <> <> <> <> <> 8595 <> <> <> <> <> <> <> <> <> <> <> <> <> <> <> <> <> <> <> <> <> <> <> <> <> <> <> <> <> <> <> <> <> <> <> <> <>
    782 41 -30.578655 19.322945 23.013621 243 " " D A 21 0.06000 0.06000 "ASP " " HA " "    " 1 0 FFFFFF H782 0 0 1 <> 10.20475 4.6907221 -6.566929 0 782 0 <> <> <> <> <> <> <> <> <> <> 8596 <> <> <> <> <> <> <> <> <> <> <> <> <> <> <> <> <> <> <> <> <> <> <> <> <> <> <> <> <> <> <> <> <> <> <> <> <>
    783 41 -28.809061 17.095278 24.178761 243 " " D A 21 0.06000 0.06000 "ASP " " HB2" "    " 1 0 FFFFFF H783 0 0 1 <> 18.044415 22.316284 6.7527752 0 783 0 <> <> <> <> <> <> <> <> <> <> 8597 <> <> <> <> <> <> <> <> <> <> <> <> <> <> <> <> <> <> <> <> <> <> <> <> <> <> <> <> <> <> <> <> <> <> <> <> <>
    784 41 -28.697559 18.703821 24.423101 243 " " D A 21 0.06000 0.06000 "ASP " " HB3" "    " 1 0 FFFFFF H784 0 0 1 <> 0.70495967 -7.9667472 13.902905 0 784 0 <> <> <> <> <> <> <> <> <> <> 8598 <> <> <> <> <> <> <> <> <> <> <> <> <> <> <> <> <> <> <> <> <> <> <> <> <> <> <> <> <> <> <> <> <> <> <> <> <>
    785 25 -28.279891 19.374772 21.757830 244 " " L A 38 -0.50000 -0.50000 "LEU " " N  " "    " 7 0 2F2FFF N394 2 1 7 <> 0.43976959 0.76081249 0.67225249 1 785 0 17.94 1 1864 2595 2356 598 451 -478 394 49 384 <> <> <> <> <> <> <> <> <> <> <> <> <> <> <> <> <> <> <> <> <> <> <> <> <> <> <> <> <> <> <> <> <> <> <> <> <>
    786 3 -27.166505 19.502629 20.895194 244 " " L A 2 0.14000 0.14000 "LEU " " CA " "    " 6 0 A0A0A0 C395 2 1 -1106 FF3C00 2.9056673 3.6345212 4.054494 1 786 0 16.46 1 1716 2361 2175 581 373 -463 395 49 385 <> <> <> <> <> <> <> <> <> <> <> <> <> <> <> <> <> <> <> <> <> <> <> <> <> <> <> <> <> <> <> <> <> <> <> <> <>
    787 2 -25.954218 18.885180 21.633759 244 " " L A 2 0.50000 0.50000 "LEU " " C  " "    " 6 0 A0A0A0 C396 2 1 7 <> 4.8808251 -2.2454925 -8.2216947 0 787 0 15.71 1 1684 2267 2017 572 381 -419 396 49 386 <> <> <> <> <> <> <> <> <> <> <> <> <> <> <> <> <> <> <> <> <> <> <> <> <> <> <> <> <> <> <> <> <> <> <> <> <>
    788 15 -25.709853 19.184517 22.788557 244 " " L A 75 -0.50000 -0.50000 "LEU " " O  " "    " 8 0 FF5757 O397 2 1 7 <> -5.9135121 1.4943497 2.5108736 0 788 0 15.87 1 1740 2309 1981 608 378 -434 397 49 387 <> <> <> <> <> <> <> <> <> <> <> <> <> <> <> <> <> <> <> <> <> <> <> <> <> <> <> <> <> <> <> <> <> <> <> <> <>
    789 3 -26.870415 21.067320 20.765158 244 " " L A 2 -0.12000 -0.12000 "LEU " " CB " "    " 6 0 A0A0A0 C398 2 1 7 <> -7.8972518 0.41475495 -2.2699663 2 789 0 16.63 1 1745 2361 2211 620 297 -512 398 49 388 <> <> <> <> <> <> <> <> <> <> <> <> <> <> <> <> <> <> <> <> <> <> <> <> <> <> <> <> <> <> <> <> <> <> <> <> <>
    790 3 -25.702442 21.598751 19.848162 244 " " L A 2 -0.06000 -0.06000 "LEU " " CG " "    " 6 0 A0A0A0 C399 2 1 7 <> 2.7172022 4.5234545 0.34960977 1 790 0 15.88 1 1692 2216 2124 607 216 -500 399 49 389 <> <> <> <> <> <> <> <> <> <> <> <> <> <> <> <> <> <> <> <> <> <> <> <> <> <> <> <> <> <> <> <> <> <> <> <> <>
    791 3 -25.925159 21.367578 18.352096 244 " " L A 2 -0.18000 -0.18000 "LEU " " CD1" "    " 6 0 A0A0A0 C400 2 1 7 <> 1.5325841 7.84221 -1.7256656 3 791 0 19.38 1 2123 2630 2610 560 198 -466 400 49 390 <> <> <> <> <> <> <> <> <> <> <> <> <> <> <> <> <> <> <> <> <> <> <> <> <> <> <> <> <> <> <> <> <> <> <> <> <>
    792 3 -25.487448 23.084431 20.167950 244 " " L A 2 -0.18000 -0.18000 "LEU " " CD2" "    " 6 0 A0A0A0 C401 2 1 7 <> 7.8129422 -4.9705586 -9.8133928 3 792 0 16.74 1 1802 2303 2258 648 153 -551 401 49 391 <> <> <> <> <> <> <> <> <> <> <> <> <> <> <> <> <> <> <> <> <> <> <> <> <> <> <> <> <> <> <> <> <> <> <> <> <>
    793 43 -28.402469 20.135575 22.410711 244 " " L A 21 0.30000 0.30000 "LEU " " H  " "    " 1 0 FFFFFF H793 2 0 1 <> 2.3071407 -3.7068907 6.2290206 0 793 0 <> <> <> <> <> <> <> <> <> <> 8599 <> <> <> <> <> <> <> <> <> <> <> <> <> <> <> <> <> <> <> <> <> <> <> <> <> <> <> <> <> <> <> <> <> <> <> <> <>
    794 41 -27.268566 19.083436 19.894210 244 " " L A 21 0.06000 0.06000 "LEU " " HA " "    " 1 0 FFFFFF H794 2 0 1 <> 22.373478 -19.431061 11.728989 0 794 0 <> <> <> <> <> <> <> <> <> <> 8600 <> <> <> <> <> <> <> <> <> <> <> <> <> <> <> <> <> <> <> <> <> <> <> <> <> <> <> <> <> <> <> <> <> <> <> <> <>
    795 41 -27.780799 21.371595 20.248703 244 " " L A 21 0.06000 0.06000 "LEU " " HB2" "    " 1 0 FFFFFF H795 2 0 1 <> -10.039584 -19.114037 -9.9991796 0 795 0 <> <> <> <> <> <> <> <> <> <> 8601 <> <> <> <> <> <> <> <> <> <> <> <> <> <> <> <> <> <> <> <> <> <> <> <> <> <> <> <> <> <> <> <> <> <> <> <> <>
    796 41 -26.815020 21.517929 21.756101 244 " " L A 21 0.06000 0.06000 "LEU " " HB3" "    " 1 0 FFFFFF H796 2 0 1 <> 16.678995 0.11623064 -3.508077 0 796 0 <> <> <> <> <> <> <> <> <> <> 8602 <> <> <> <> <> <> <> <> <> <> <> <> <> <> <> <> <> <> <> <> <> <> <> <> <> <> <> <> <> <> <> <> <> <> <> <> <>
    797 41 -24.792800 21.093230 20.172343 244 " " L A 21 0.06000 0.06000 "LEU " " HG " "    " 1 0 FFFFFF H797 2 0 1 <> -17.248068 -9.2390735 34.910485 0 797 0 <> <> <> <> <> <> <> <> <> <> 8603 <> <> <> <> <> <> <> <> <> <> <> <> <> <> <> <> <> <> <> <> <> <> <> <> <> <> <> <> <> <> <> <> <> <> <> <> <>
    798 41 -26.925912 20.955046 18.223959 244 " " L A 21 0.06000 0.06000 "LEU " HD11 "    " 1 0 FFFFFF H798 2 0 1 <> 0.28187467 19.330733 -28.944706 0 798 0 <> <> <> <> <> <> <> <> <> <> 8604 <> <> <> <> <> <> <> <> <> <> <> <> <> <> <> <> <> <> <> <> <> <> <> <> <> <> <> <> <> <> <> <> <> <> <> <> <>
    799 41 -25.878792 22.290632 17.774235 244 " " L A 21 0.06000 0.06000 "LEU " HD12 "    " 1 0 FFFFFF H799 2 0 1 <> 0.070639293 13.372735 6.9912425 0 799 0 <> <> <> <> <> <> <> <> <> <> 8605 <> <> <> <> <> <> <> <> <> <> <> <> <> <> <> <> <> <> <> <> <> <> <> <> <> <> <> <> <> <> <> <> <> <> <> <> <>
    800 41 -25.189167 20.661006 17.968473 244 " " L A 21 0.06000 0.06000 "LEU " HD13 "    " 1 0 FFFFFF H800 2 0 1 <> -7.3001444 -6.7802119 8.2607023 0 800 0 <> <> <> <> <> <> <> <> <> <> 8606 <> <> <> <> <> <> <> <> <> <> <> <> <> <> <> <> <> <> <> <> <> <> <> <> <> <> <> <> <> <> <> <> <> <> <> <> <>
    801 41 -25.395271 23.239163 21.242968 244 " " L A 21 0.06000 0.06000 "LEU " HD21 "    " 1 0 FFFFFF H801 2 0 1 <> -11.314504 26.222125 -12.662998 0 801 0 <> <> <> <> <> <> <> <> <> <> 8607 <> <> <> <> <> <> <> <> <> <> <> <> <> <> <> <> <> <> <> <> <> <> <> <> <> <> <> <> <> <> <> <> <> <> <> <> <>
    802 41 -24.505487 23.353336 19.778669 244 " " L A 21 0.06000 0.06000 "LEU " HD22 "    " 1 0 FFFFFF H802 2 0 1 <> 11.422135 -16.768676 -8.8589864 0 802 0 <> <> <> <> <> <> <> <> <> <> 8608 <> <> <> <> <> <> <> <> <> <> <> <> <> <> <> <> <> <> <> <> <> <> <> <> <> <> <> <> <> <> <> <> <> <> <> <> <>
    803 41 -26.176360 23.874861 19.870092 244 " " L A 21 0.06000 0.06000 "LEU " HD23 "    " 1 0 FFFFFF H803 2 0 1 <> 9.3064368 5.6492324 14.914173 0 803 0 <> <> <> <> <> <> <> <> <> <> 8609 <> <> <> <> <> <> <> <> <> <> <> <> <> <> <> <> <> <> <> <> <> <> <> <> <> <> <> <> <> <> <> <> <> <> <> <> <>
    804 25 -25.231163 17.967872 20.942506 245 " " V A 38 -0.50000 -0.50000 "VAL " " N  " "    " 7 0 2F2FFF N402 2 1 7 <> -0.65788132 -3.6361614 2.4262572 1 804 0 15.58 1 1680 2229 2010 526 389 -370 402 50 392 <> <> <> <> <> <> <> <> <> <> <> <> <> <> <> <> <> <> <> <> <> <> <> <> <> <> <> <> <> <> <> <> <> <> <> <> <>
    805 3 -24.135138 17.176569 21.484616 245 " " V A 2 0.14000 0.14000 "VAL " " CA " "    " 6 0 A0A0A0 C403 2 1 -1106 FF3C00 -1.8214761 -0.78026441 6.126413 1 805 0 14.77 1 1633 2127 1851 517 397 -325 403 50 393 <> <> <> <> <> <> <> <> <> <> <> <> <> <> <> <> <> <> <> <> <> <> <> <> <> <> <> <> <> <> <> <> <> <> <> <> <>
    806 2 -23.019273 17.316750 20.401462 245 " " V A 2 0.50000 0.50000 "VAL " " C  " "    " 6 0 A0A0A0 C404 2 1 7 <> -2.38812 1.7421781 0.7186474 0 806 0 13.67 1 1525 1943 1725 495 326 -311 404 50 394 <> <> <> <> <> <> <> <> <> <> <> <> <> <> <> <> <> <> <> <> <> <> <> <> <> <> <> <> <> <> <> <> <> <> <> <> <>
    807 15 -23.307939 17.212978 19.168914 245 " " V A 75 -0.50000 -0.50000 "VAL " " O  " "    " 8 0 FF5757 O405 2 1 7 <> -0.67965052 10.725832 -1.6662521 0 807 0 14.01 1 1550 1956 1816 459 307 -298 405 50 395 <> <> <> <> <> <> <> <> <> <> <> <> <> <> <> <> <> <> <> <> <> <> <> <> <> <> <> <> <> <> <> <> <> <> <> <> <>
    808 3 -24.691146 15.754464 21.946066 245 " " V A 2 -0.06000 -0.06000 "VAL " " CB " "    " 6 0 A0A0A0 C406 2 1 7 <> -2.8035737 -0.28121135 0.88342907 1 808 0 15.37 1 1706 2215 1919 487 478 -272 406 50 396 <> <> <> <> <> <> <> <> <> <> <> <> <> <> <> <> <> <> <> <> <> <> <> <> <> <> <> <> <> <> <> <> <> <> <> <> <>
    809 3 -23.607741 14.674730 21.938849 245 " " V A 2 -0.18000 -0.18000 "VAL " " CG1" "    " 6 0 A0A0A0 C407 2 1 7 <> 4.7598878 -3.4384614 -2.3618706 3 809 0 13.94 1 1584 2036 1675 487 483 -226 407 50 397 <> <> <> <> <> <> <> <> <> <> <> <> <> <> <> <> <> <> <> <> <> <> <> <> <> <> <> <> <> <> <> <> <> <> <> <> <>
    810 3 -25.473068 15.755672 23.354282 245 " " V A 2 -0.18000 -0.18000 "VAL " " CG2" "    " 6 0 A0A0A0 C408 2 1 7 <> 3.0230936 4.8293974 1.7779868 3 810 0 16.98 1 1878 2462 2111 507 557 -282 408 50 398 <> <> <> <> <> <> <> <> <> <> <> <> <> <> <> <> <> <> <> <> <> <> <> <> <> <> <> <> <> <> <> <> <> <> <> <> <>
    811 43 -25.457335 17.743449 19.984080 245 " " V A 21 0.30000 0.30000 "VAL " " H  " "    " 1 0 FFFFFF H811 2 0 1 <> 23.065879 11.088799 -6.6200961 0 811 0 <> <> <> <> <> <> <> <> <> <> 8610 <> <> <> <> <> <> <> <> <> <> <> <> <> <> <> <> <> <> <> <> <> <> <> <> <> <> <> <> <> <> <> <> <> <> <> <> <>
    812 41 -23.774231 17.790657 22.309686 245 " " V A 21 0.06000 0.06000 "VAL " " HA " "    " 1 0 FFFFFF H812 2 0 1 <> -7.6824838 0.77894324 7.5296709 0 812 0 <> <> <> <> <> <> <> <> <> <> 8611 <> <> <> <> <> <> <> <> <> <> <> <> <> <> <> <> <> <> <> <> <> <> <> <> <> <> <> <> <> <> <> <> <> <> <> <> <>
    813 41 -25.322041 15.370747 21.144289 245 " " V A 21 0.06000 0.06000 "VAL " " HB " "    " 1 0 FFFFFF H813 2 0 1 <> 5.4794251 23.190573 -16.867366 0 813 0 <> <> <> <> <> <> <> <> <> <> 8612 <> <> <> <> <> <> <> <> <> <> <> <> <> <> <> <> <> <> <> <> <> <> <> <> <> <> <> <> <> <> <> <> <> <> <> <> <>
    814 41 -22.773370 14.884709 22.608046 245 " " V A 21 0.06000 0.06000 "VAL " HG11 "    " 1 0 FFFFFF H814 2 0 1 <> 4.7758305 -6.0877421 -1.5505154 0 814 0 <> <> <> <> <> <> <> <> <> <> 8613 <> <> <> <> <> <> <> <> <> <> <> <> <> <> <> <> <> <> <> <> <> <> <> <> <> <> <> <> <> <> <> <> <> <> <> <> <>
    815 41 -23.997061 13.698246 22.226973 245 " " V A 21 0.06000 0.06000 "VAL " HG12 "    " 1 0 FFFFFF H815 2 0 1 <> -7.6796173 0.67349618 -5.234474 0 815 0 <> <> <> <> <> <> <> <> <> <> 8614 <> <> <> <> <> <> <> <> <> <> <> <> <> <> <> <> <> <> <> <> <> <> <> <> <> <> <> <> <> <> <> <> <> <> <> <> <>
    816 41 -23.168348 14.399779 20.979975 245 " " V A 21 0.06000 0.06000 "VAL " HG13 "    " 1 0 FFFFFF H816 2 0 1 <> 23.464053 7.2774169 3.1363846 0 816 0 <> <> <> <> <> <> <> <> <> <> 8615 <> <> <> <> <> <> <> <> <> <> <> <> <> <> <> <> <> <> <> <> <> <> <> <> <> <> <> <> <> <> <> <> <> <> <> <> <>
    817 41 -24.835796 15.969672 24.212301 245 " " V A 21 0.06000 0.06000 "VAL " HG21 "    " 1 0 FFFFFF H817 2 0 1 <> 9.7312281 -15.863265 1.9566743 0 817 0 <> <> <> <> <> <> <> <> <> <> 8616 <> <> <> <> <> <> <> <> <> <> <> <> <> <> <> <> <> <> <> <> <> <> <> <> <> <> <> <> <> <> <> <> <> <> <> <> <>
    818 41 -26.344454 16.409994 23.328774 245 " " V A 21 0.06000 0.06000 "VAL " HG22 "    " 1 0 FFFFFF H818 2 0 1 <> -16.878833 -21.489155 6.5399018 0 818 0 <> <> <> <> <> <> <> <> <> <> 8617 <> <> <> <> <> <> <> <> <> <> <> <> <> <> <> <> <> <> <> <> <> <> <> <> <> <> <> <> <> <> <> <> <> <> <> <> <>
    819 41 -25.834299 14.749890 23.568798 245 " " V A 21 0.06000 0.06000 "VAL " HG23 "    " 1 0 FFFFFF H819 2 0 1 <> -19.00627 13.166072 3.7694765 0 819 0 <> <> <> <> <> <> <> <> <> <> 8618 <> <> <> <> <> <> <> <> <> <> <> <> <> <> <> <> <> <> <> <> <> <> <> <> <> <> <> <> <> <> <> <> <> <> <> <> <>
    820 25 -21.850414 17.374994 20.979116 246 " " F A 38 -0.50000 -0.50000 "PHE " " N  " "    " 7 0 2F2FFF N409 2 1 7 <> 4.4149894 5.6935079 2.442647 1 820 0 13.52 1 1551 1924 1663 517 286 -317 409 51 399 <> <> <> <> <> <> <> <> <> <> <> <> <> <> <> <> <> <> <> <> <> <> <> <> <> <> <> <> <> <> <> <> <> <> <> <> <>
    821 3 -20.644832 17.004403 20.296825 246 " " F A 2 0.14000 0.14000 "PHE " " CA " "    " 6 0 A0A0A0 C410 2 1 -1106 FF3C00 -1.6846792 3.3499191 -0.25717854 1 821 0 13.02 1 1521 1823 1605 497 226 -302 410 51 400 <> <> <> <> <> <> <> <> <> <> <> <> <> <> <> <> <> <> <> <> <> <> <> <> <> <> <> <> <> <> <> <> <> <> <> <> <>
    822 2 -19.760257 16.215588 21.244215 246 " " F A 2 0.50000 0.50000 "PHE " " C  " "    " 6 0 A0A0A0 C411 2 1 7 <> -4.506982 3.7156863 -3.1983567 0 822 0 13.4 1 1606 1878 1605 484 247 -256 411 51 401 <> <> <> <> <> <> <> <> <> <> <> <> <> <> <> <> <> <> <> <> <> <> <> <> <> <> <> <> <> <> <> <> <> <> <> <> <>
    823 15 -20.005399 16.201239 22.486453 246 " " F A 75 -0.50000 -0.50000 "PHE " " O  " "    " 8 0 FF5757 O412 2 1 7 <> -6.5109157 1.6341152 -11.946486 0 823 0 13.56 1 1645 1935 1570 510 285 -249 412 51 402 <> <> <> <> <> <> <> <> <> <> <> <> <> <> <> <> <> <> <> <> <> <> <> <> <> <> <> <> <> <> <> <> <> <> <> <> <>
    824 3 -19.836042 18.308518 19.793825 246 " " F A 2 -0.00500 -0.00500 "PHE " " CB " "    " 6 0 A0A0A0 C413 2 1 7 <> 3.1689285 2.1518126 -0.8482619 2 824 0 13.84 1 1644 1913 1702 527 163 -345 413 51 403 <> <> <> <> <> <> <> <> <> <> <> <> <> <> <> <> <> <> <> <> <> <> <> <> <> <> <> <> <> <> <> <> <> <> <> <> <>
    825 2 -20.626674 19.427606 19.139155 246 " " F A 2 -0.11500 -0.11500 "PHE " " CG " "    " 6 0 A0A0A0 C414 2 1 7 <> 1.9032254 0.17648879 -5.6510319 0 825 0 14.73 1 1727 2004 1866 540 127 -386 414 51 404 <> <> <> <> <> <> <> <> <> <> <> <> <> <> <> <> <> <> <> <> <> <> <> <> <> <> <> <> <> <> <> <> <> <> <> <> <>
    826 2 -21.033440 20.574180 19.925037 246 " " F A 2 -0.11500 -0.11500 "PHE " " CD1" "    " 6 0 A0A0A0 C415 2 1 7 <> -9.9907923 -2.6390555 -5.2838672 1 826 0 12.42 1 1424 1670 1624 514 87 -377 415 51 405 <> <> <> <> <> <> <> <> <> <> <> <> <> <> <> <> <> <> <> <> <> <> <> <> <> <> <> <> <> <> <> <> <> <> <> <> <>
    827 2 -20.899482 19.395102 17.752485 246 " " F A 2 -0.11500 -0.11500 "PHE " " CD2" "    " 6 0 A0A0A0 C416 2 1 7 <> -7.3235973 0.38387199 1.8985689 1 827 0 16.98 1 1997 2311 2145 584 132 -436 416 51 406 <> <> <> <> <> <> <> <> <> <> <> <> <> <> <> <> <> <> <> <> <> <> <> <> <> <> <> <> <> <> <> <> <> <> <> <> <>
    828 2 -21.612538 21.676707 19.280292 246 " " F A 2 -0.11500 -0.11500 "PHE " " CE1" "    " 6 0 A0A0A0 C417 2 1 7 <> -5.8169934 -6.1011774 1.7451565 1 828 0 13.21 1 1501 1751 1769 532 51 -412 417 51 407 <> <> <> <> <> <> <> <> <> <> <> <> <> <> <> <> <> <> <> <> <> <> <> <> <> <> <> <> <> <> <> <> <> <> <> <> <>
    829 2 -21.506478 20.506877 17.138211 246 " " F A 2 -0.11500 -0.11500 "PHE " " CE2" "    " 6 0 A0A0A0 C418 2 1 7 <> 1.4552335 0.75104816 0.54298911 1 829 0 15.14 1 1737 2056 1961 602 97 -474 418 51 408 <> <> <> <> <> <> <> <> <> <> <> <> <> <> <> <> <> <> <> <> <> <> <> <> <> <> <> <> <> <> <> <> <> <> <> <> <>
    830 2 -21.955791 21.568632 17.888151 246 " " F A 2 -0.11500 -0.11500 "PHE " " CZ " "    " 6 0 A0A0A0 C419 2 1 7 <> -0.03553946 -2.8487412 -2.2046207 1 830 0 15.36 1 1756 2042 2039 577 55 -460 419 51 409 <> <> <> <> <> <> <> <> <> <> <> <> <> <> <> <> <> <> <> <> <> <> <> <> <> <> <> <> <> <> <> <> <> <> <> <> <>
    831 43 -21.812626 17.513722 21.978830 246 " " F A 21 0.30000 0.30000 "PHE " " H  " "    " 1 0 FFFFFF H831 2 0 1 <> 2.7672858 16.999431 0.93605595 0 831 0 <> <> <> <> <> <> <> <> <> <> 8619 <> <> <> <> <> <> <> <> <> <> <> <> <> <> <> <> <> <> <> <> <> <> <> <> <> <> <> <> <> <> <> <> <> <> <> <> <>
    832 41 -20.906582 16.434412 19.405365 246 " " F A 21 0.06000 0.06000 "PHE " " HA " "    " 1 0 FFFFFF H832 2 0 1 <> 8.7262391 16.498199 -11.720867 0 832 0 <> <> <> <> <> <> <> <> <> <> 8620 <> <> <> <> <> <> <> <> <> <> <> <> <> <> <> <> <> <> <> <> <> <> <> <> <> <> <> <> <> <> <> <> <> <> <> <> <>
    833 41 -19.419183 18.798807 20.673565 246 " " F A 21 0.06000 0.06000 "PHE " " HB2" "    " 1 0 FFFFFF H833 2 0 1 <> 0.22836626 7.5650929 -2.4718293 0 833 0 <> <> <> <> <> <> <> <> <> <> 8621 <> <> <> <> <> <> <> <> <> <> <> <> <> <> <> <> <> <> <> <> <> <> <> <> <> <> <> <> <> <> <> <> <> <> <> <> <>
    834 41 -19.024606 17.998692 19.135275 246 " " F A 21 0.06000 0.06000 "PHE " " HB3" "    " 1 0 FFFFFF H834 2 0 1 <> 9.0744533 3.1818395 5.9436652 0 834 0 <> <> <> <> <> <> <> <> <> <> 8622 <> <> <> <> <> <> <> <> <> <> <> <> <> <> <> <> <> <> <> <> <> <> <> <> <> <> <> <> <> <> <> <> <> <> <> <> <>
    835 41 -20.913095 20.430882 20.988702 246 " " F A 21 0.11500 0.11500 "PHE " " HD1" "    " 1 0 FFFFFF H835 2 0 1 <> 5.1796006 4.450958 -6.0450855 0 835 0 <> <> <> <> <> <> <> <> <> <> 8623 <> <> <> <> <> <> <> <> <> <> <> <> <> <> <> <> <> <> <> <> <> <> <> <> <> <> <> <> <> <> <> <> <> <> <> <> <>
    836 41 -20.596753 18.586091 17.104217 246 " " F A 21 0.11500 0.11500 "PHE " " HD2" "    " 1 0 FFFFFF H836 2 0 1 <> -13.983918 11.793759 -15.45069 0 836 0 <> <> <> <> <> <> <> <> <> <> 8624 <> <> <> <> <> <> <> <> <> <> <> <> <> <> <> <> <> <> <> <> <> <> <> <> <> <> <> <> <> <> <> <> <> <> <> <> <>
    837 41 -21.911196 22.591220 19.771074 246 " " F A 21 0.11500 0.11500 "PHE " " HE1" "    " 1 0 FFFFFF H837 2 0 1 <> 11.230897 -1.2604507 3.0992563 0 837 0 <> <> <> <> <> <> <> <> <> <> 8625 <> <> <> <> <> <> <> <> <> <> <> <> <> <> <> <> <> <> <> <> <> <> <> <> <> <> <> <> <> <> <> <> <> <> <> <> <>
    838 41 -21.623123 20.503740 16.064539 246 " " F A 21 0.11500 0.11500 "PHE " " HE2" "    " 1 0 FFFFFF H838 2 0 1 <> 11.738885 17.033488 -0.62183053 0 838 0 <> <> <> <> <> <> <> <> <> <> 8626 <> <> <> <> <> <> <> <> <> <> <> <> <> <> <> <> <> <> <> <> <> <> <> <> <> <> <> <> <> <> <> <> <> <> <> <> <>
    839 41 -22.393269 22.375529 17.319000 246 " " F A 21 0.11500 0.11500 "PHE " " HZ " "    " 1 0 FFFFFF H839 2 0 1 <> 2.4873904 -8.5893285 -12.282433 0 839 0 <> <> <> <> <> <> <> <> <> <> 8627 <> <> <> <> <> <> <> <> <> <> <> <> <> <> <> <> <> <> <> <> <> <> <> <> <> <> <> <> <> <> <> <> <> <> <> <> <>
    840 25 -18.703061 15.577453 20.750571 247 " " D A 38 -0.50000 -0.50000 "ASP " " N  " "    " 7 0 2F2FFF N420 2 1 7 <> 1.7597414 -3.0910786 -7.9518935 1 840 0 11.75 1 1412 1636 1417 449 220 -226 420 52 410 <> <> <> <> <> <> <> <> <> <> <> <> <> <> <> <> <> <> <> <> <> <> <> <> <> <> <> <> <> <> <> <> <> <> <> <> <>
    841 3 -17.717963 14.896746 21.527070 247 " " D A 2 0.14000 0.14000 "ASP " " CA " "    " 6 0 A0A0A0 C421 2 1 -1106 FF3C00 4.5064952 2.7723872 3.2867672 1 841 0 11.77 1 1453 1640 1381 441 220 -190 421 52 411 <> <> <> <> <> <> <> <> <> <> <> <> <> <> <> <> <> <> <> <> <> <> <> <> <> <> <> <> <> <> <> <> <> <> <> <> <>
    842 2 -16.340312 15.274361 20.887616 247 " " D A 2 0.50000 0.50000 "ASP " " C  " "    " 6 0 A0A0A0 C422 2 1 7 <> -1.0201056 -2.6973333 -3.4972318 0 842 0 11.3 1 1420 1578 1294 466 163 -220 422 52 412 <> <> <> <> <> <> <> <> <> <> <> <> <> <> <> <> <> <> <> <> <> <> <> <> <> <> <> <> <> <> <> <> <> <> <> <> <>
    843 15 -16.223877 15.417470 19.691448 247 " " D A 75 -0.50000 -0.50000 "ASP " " O  " "    " 8 0 FF5757 O423 2 1 7 <> -4.462152 -5.006139 -2.5682117 0 843 0 11.77 1 1476 1610 1387 465 111 -250 423 52 413 <> <> <> <> <> <> <> <> <> <> <> <> <> <> <> <> <> <> <> <> <> <> <> <> <> <> <> <> <> <> <> <> <> <> <> <> <>
    844 3 -17.904347 13.375482 21.739041 247 " " D A 2 -0.22000 -0.22000 "ASP " " CB " "    " 6 0 A0A0A0 C424 2 1 7 <> 2.1715956 0.078696564 3.2248581 2 844 0 12.53 1 1550 1700 1512 396 209 -155 424 52 414 <> <> <> <> <> <> <> <> <> <> <> <> <> <> <> <> <> <> <> <> <> <> <> <> <> <> <> <> <> <> <> <> <> <> <> <> <>
    845 2 -17.514212 12.426527 20.558456 247 " " D A 2 0.70000 0.70000 "ASP " " CG " "    " 6 0 A0A0A0 C425 2 1 7 <> -5.2999272 -3.7253888 -3.706024 0 845 0 14.46 1 1763 1941 1789 369 261 -133 425 52 415 <> <> <> <> <> <> <> <> <> <> <> <> <> <> <> <> <> <> <> <> <> <> <> <> <> <> <> <> <> <> <> <> <> <> <> <> <>
    846 15 -16.655679 11.585136 20.789151 247 " " D A 75 -0.80000 -0.80000 "ASP " " OD1" "    " 8 0 FF5757 O426 2 1 7 <> 1.4115137 1.1681742 -2.9622942 0 846 0 16.97 1 2085 2280 2083 371 322 -105 426 52 416 <> <> <> <> <> <> <> <> <> <> <> <> <> <> <> <> <> <> <> <> <> <> <> <> <> <> <> <> <> <> <> <> <> <> <> <> <>
    847 18 -18.042495 12.504376 19.425500 247 " " D A 75 -0.80000 -0.80000 "ASP " " OD2" "    " 8 -1 FF5757 O427 2 1 7 <> -6.4516427 -3.7008221 -6.3225321 0 847 0 17.08 1 2067 2249 2172 345 240 -145 427 52 417 <> <> <> <> <> <> <> <> <> <> <> <> <> <> <> <> <> <> <> <> <> <> <> <> <> <> <> <> <> <> <> <> <> <> <> <> <>
    848 43 -18.442562 15.573372 19.774751 247 " " D A 21 0.30000 0.30000 "ASP " " H  " "    " 1 0 FFFFFF H848 2 0 1 <> 12.372796 -12.058025 -5.0811833 0 848 0 <> <> <> <> <> <> <> <> <> <> 8628 <> <> <> <> <> <> <> <> <> <> <> <> <> <> <> <> <> <> <> <> <> <> <> <> <> <> <> <> <> <> <> <> <> <> <> <> <>
    849 41 -17.703427 15.309206 22.535916 247 " " D A 21 0.06000 0.06000 "ASP " " HA " "    " 1 0 FFFFFF H849 2 0 1 <> -3.2534343 24.246135 -5.3808714 0 849 0 <> <> <> <> <> <> <> <> <> <> 8629 <> <> <> <> <> <> <> <> <> <> <> <> <> <> <> <> <> <> <> <> <> <> <> <> <> <> <> <> <> <> <> <> <> <> <> <> <>
    850 41 -17.238681 13.234011 22.590488 247 " " D A 21 0.06000 0.06000 "ASP " " HB2" "    " 1 0 FFFFFF H850 2 0 1 <> 8.4133104 2.3340997 -1.2801751 0 850 0 <> <> <> <> <> <> <> <> <> <> 8630 <> <> <> <> <> <> <> <> <> <> <> <> <> <> <> <> <> <> <> <> <> <> <> <> <> <> <> <> <> <> <> <> <> <> <> <> <>
    851 41 -18.877411 13.017067 22.074882 247 " " D A 21 0.06000 0.06000 "ASP " " HB3" "    " 1 0 FFFFFF H851 2 0 1 <> 1.689883 4.3124777 6.3475035 0 851 0 <> <> <> <> <> <> <> <> <> <> 8631 <> <> <> <> <> <> <> <> <> <> <> <> <> <> <> <> <> <> <> <> <> <> <> <> <> <> <> <> <> <> <> <> <> <> <> <> <>
    852 25 -15.288361 15.380715 21.684003 248 " " G A 38 -0.50000 -0.50000 "GLY " " N  " "    " 7 0 2F2FFF N428 0 1 7 <> 7.2297398 2.6974234 -2.6781358 1 852 0 11.51 1 1477 1634 1263 489 174 -211 428 53 418 <> <> <> <> <> <> <> <> <> <> <> <> <> <> <> <> <> <> <> <> <> <> <> <> <> <> <> <> <> <> <> <> <> <> <> <> <>
    853 3 -13.960866 15.396345 21.256532 248 " " G A 2 0.08000 0.08000 "GLY " " CA " "    " 6 0 A0A0A0 C429 0 1 -1106 FF3C00 -3.1305482 2.3168979 1.8102214 2 853 0 10.88 1 1420 1555 1158 511 120 -242 429 53 419 <> <> <> <> <> <> <> <> <> <> <> <> <> <> <> <> <> <> <> <> <> <> <> <> <> <> <> <> <> <> <> <> <> <> <> <> <>
    854 2 -13.122897 14.227404 21.788520 248 " " G A 2 0.50000 0.50000 "GLY " " C  " "    " 6 0 A0A0A0 C430 0 1 7 <> -3.039692 9.3626459 -2.1560797 0 854 0 10.96 1 1461 1601 1104 531 136 -218 430 53 420 <> <> <> <> <> <> <> <> <> <> <> <> <> <> <> <> <> <> <> <> <> <> <> <> <> <> <> <> <> <> <> <> <> <> <> <> <>
    855 15 -13.705575 13.180089 22.136135 248 " " G A 75 -0.50000 -0.50000 "GLY " " O  " "    " 8 0 FF5757 O431 0 1 7 <> 1.8208821 3.5204878 0.73134292 0 855 0 12.9 1 1714 1890 1297 566 176 -218 431 53 421 <> <> <> <> <> <> <> <> <> <> <> <> <> <> <> <> <> <> <> <> <> <> <> <> <> <> <> <> <> <> <> <> <> <> <> <> <>
    856 43 -15.434765 15.363565 22.683187 248 " " G A 21 0.30000 0.30000 "GLY " " H  " "    " 1 0 FFFFFF H856 0 0 1 <> -21.216699 -6.7798024 -7.0089194 0 856 0 <> <> <> <> <> <> <> <> <> <> 8632 <> <> <> <> <> <> <> <> <> <> <> <> <> <> <> <> <> <> <> <> <> <> <> <> <> <> <> <> <> <> <> <> <> <> <> <> <>
    857 41 -13.916169 15.360330 20.168043 248 " " G A 21 0.06000 0.06000 "GLY " " HA2" "    " 1 0 FFFFFF H857 0 0 1 <> -5.9681671 -14.72041 2.2573861 0 857 0 <> <> <> <> <> <> <> <> <> <> 8633 <> <> <> <> <> <> <> <> <> <> <> <> <> <> <> <> <> <> <> <> <> <> <> <> <> <> <> <> <> <> <> <> <> <> <> <> <>
    858 41 -13.623672 16.385249 21.567116 248 " " G A 21 0.06000 0.06000 "GLY " " HA3" "    " 1 0 FFFFFF H858 0 0 1 <> 4.9206581 -3.8066048 12.56656 0 858 0 <> <> <> <> <> <> <> <> <> <> 8634 <> <> <> <> <> <> <> <> <> <> <> <> <> <> <> <> <> <> <> <> <> <> <> <> <> <> <> <> <> <> <> <> <> <> <> <> <>
    859 25 -11.797408 14.482601 22.007467 249 " " V A 38 -0.50000 -0.50000 "VAL " " N  " "    " 7 0 2F2FFF N432 0 1 7 <> 6.1251047 3.1455672 1.1987943 1 859 0 10.81 1 1458 1563 1086 512 107 -197 432 54 422 <> <> <> <> <> <> <> <> <> <> <> <> <> <> <> <> <> <> <> <> <> <> <> <> <> <> <> <> <> <> <> <> <> <> <> <> <>
    860 3 -10.784573 13.644725 22.698031 249 " " V A 2 0.14000 0.14000 "VAL " " CA " "    " 6 0 A0A0A0 C433 0 1 -1106 FF3C00 -1.7754667 3.0000173 -5.2212708 1 860 0 11.23 1 1539 1646 1083 530 120 -167 433 54 423 <> <> <> <> <> <> <> <> <> <> <> <> <> <> <> <> <> <> <> <> <> <> <> <> <> <> <> <> <> <> <> <> <> <> <> <> <>
    861 2 -10.397163 14.384283 23.984588 249 " " V A 2 0.50000 0.50000 "VAL " " C  " "    " 6 0 A0A0A0 C434 0 1 7 <> 4.1551557 2.9996278 8.405761 0 861 0 12.42 1 1705 1807 1208 552 61 -204 434 54 424 <> <> <> <> <> <> <> <> <> <> <> <> <> <> <> <> <> <> <> <> <> <> <> <> <> <> <> <> <> <> <> <> <> <> <> <> <>
    862 15 -9.663206 13.834971 24.851624 249 " " V A 75 -0.50000 -0.50000 "VAL " " O  " "    " 8 0 FF5757 O435 0 1 7 <> -1.9457788 -2.9863689 2.3213248 0 862 0 11.85 1 1627 1699 1176 525 13 -218 435 54 425 <> <> <> <> <> <> <> <> <> <> <> <> <> <> <> <> <> <> <> <> <> <> <> <> <> <> <> <> <> <> <> <> <> <> <> <> <>
    863 3 -9.488689 13.423957 21.814914 249 " " V A 2 -0.06000 -0.06000 "VAL " " CB " "    " 6 0 A0A0A0 C436 0 1 7 <> -9.1182169 6.0835251 0.61028785 1 863 0 10.99 1 1513 1591 1073 493 140 -109 436 54 426 <> <> <> <> <> <> <> <> <> <> <> <> <> <> <> <> <> <> <> <> <> <> <> <> <> <> <> <> <> <> <> <> <> <> <> <> <>
    864 3 -9.772919 12.596746 20.590776 249 " " V A 2 -0.18000 -0.18000 "VAL " " CG1" "    " 6 0 A0A0A0 C437 0 1 7 <> 7.2044872 -4.7243655 2.9181706 3 864 0 12.36 1 1715 1791 1189 517 145 -80 437 54 427 <> <> <> <> <> <> <> <> <> <> <> <> <> <> <> <> <> <> <> <> <> <> <> <> <> <> <> <> <> <> <> <> <> <> <> <> <>
    865 3 -8.723584 14.722439 21.457604 249 " " V A 2 -0.18000 -0.18000 "VAL " " CG2" "    " 6 0 A0A0A0 C438 0 1 7 <> 13.129731 1.5958334 3.3821424 3 865 0 13.55 1 1820 1907 1421 472 204 -75 438 54 428 <> <> <> <> <> <> <> <> <> <> <> <> <> <> <> <> <> <> <> <> <> <> <> <> <> <> <> <> <> <> <> <> <> <> <> <> <>
    866 43 -11.447097 15.380334 21.705041 249 " " V A 21 0.30000 0.30000 "VAL " " H  " "    " 1 0 FFFFFF H866 0 0 1 <> 20.158338 -2.5734543 0.47741242 0 866 0 <> <> <> <> <> <> <> <> <> <> 8635 <> <> <> <> <> <> <> <> <> <> <> <> <> <> <> <> <> <> <> <> <> <> <> <> <> <> <> <> <> <> <> <> <> <> <> <> <>
    867 41 -11.215370 12.695201 23.015706 249 " " V A 21 0.06000 0.06000 "VAL " " HA " "    " 1 0 FFFFFF H867 0 0 1 <> -1.4609707 -0.24631614 -14.497981 0 867 0 <> <> <> <> <> <> <> <> <> <> 8636 <> <> <> <> <> <> <> <> <> <> <> <> <> <> <> <> <> <> <> <> <> <> <> <> <> <> <> <> <> <> <> <> <> <> <> <> <>
    868 41 -8.781283 12.772802 22.328409 249 " " V A 21 0.06000 0.06000 "VAL " " HB " "    " 1 0 FFFFFF H868 0 0 1 <> -7.4062057 0.22850276 -9.1728705 0 868 0 <> <> <> <> <> <> <> <> <> <> 8637 <> <> <> <> <> <> <> <> <> <> <> <> <> <> <> <> <> <> <> <> <> <> <> <> <> <> <> <> <> <> <> <> <> <> <> <> <>
    869 41 -10.281266 11.658079 20.811190 249 " " V A 21 0.06000 0.06000 "VAL " HG11 "    " 1 0 FFFFFF H869 0 0 1 <> 5.0607764 -5.7304506 -6.3103753 0 869 0 <> <> <> <> <> <> <> <> <> <> 8638 <> <> <> <> <> <> <> <> <> <> <> <> <> <> <> <> <> <> <> <> <> <> <> <> <> <> <> <> <> <> <> <> <> <> <> <> <>
    870 41 -10.341199 13.251950 19.930580 249 " " V A 21 0.06000 0.06000 "VAL " HG12 "    " 1 0 FFFFFF H870 0 0 1 <> -10.729051 -5.3037483 17.779944 0 870 0 <> <> <> <> <> <> <> <> <> <> 8639 <> <> <> <> <> <> <> <> <> <> <> <> <> <> <> <> <> <> <> <> <> <> <> <> <> <> <> <> <> <> <> <> <> <> <> <> <>
    871 41 -8.833409 12.444046 20.059641 249 " " V A 21 0.06000 0.06000 "VAL " HG13 "    " 1 0 FFFFFF H871 0 0 1 <> 4.4500707 17.186506 -8.2533994 0 871 0 <> <> <> <> <> <> <> <> <> <> 8640 <> <> <> <> <> <> <> <> <> <> <> <> <> <> <> <> <> <> <> <> <> <> <> <> <> <> <> <> <> <> <> <> <> <> <> <> <>
    872 41 -9.309375 15.332950 20.770416 249 " " V A 21 0.06000 0.06000 "VAL " HG21 "    " 1 0 FFFFFF H872 0 0 1 <> -3.1296278 -15.283749 2.246193 0 872 0 <> <> <> <> <> <> <> <> <> <> 8641 <> <> <> <> <> <> <> <> <> <> <> <> <> <> <> <> <> <> <> <> <> <> <> <> <> <> <> <> <> <> <> <> <> <> <> <> <>
    873 41 -8.626132 15.322621 22.362250 249 " " V A 21 0.06000 0.06000 "VAL " HG22 "    " 1 0 FFFFFF H873 0 0 1 <> -4.8421017 0.40650013 6.1071935 0 873 0 <> <> <> <> <> <> <> <> <> <> 8642 <> <> <> <> <> <> <> <> <> <> <> <> <> <> <> <> <> <> <> <> <> <> <> <> <> <> <> <> <> <> <> <> <> <> <> <> <>
    874 41 -7.778297 14.664143 20.918037 249 " " V A 21 0.06000 0.06000 "VAL " HG23 "    " 1 0 FFFFFF H874 0 0 1 <> 17.51834 -8.8157155 12.195618 0 874 0 <> <> <> <> <> <> <> <> <> <> 8643 <> <> <> <> <> <> <> <> <> <> <> <> <> <> <> <> <> <> <> <> <> <> <> <> <> <> <> <> <> <> <> <> <> <> <> <> <>
    875 25 -10.848092 15.627873 24.176222 250 " " G A 38 -0.50000 -0.50000 "GLY " " N  " "    " 7 0 2F2FFF N439 0 1 7 <> -0.70995839 1.8941015 0.67335759 1 875 0 13.05 1 1801 1937 1219 600 65 -222 439 55 429 <> <> <> <> <> <> <> <> <> <> <> <> <> <> <> <> <> <> <> <> <> <> <> <> <> <> <> <> <> <> <> <> <> <> <> <> <>
    876 3 -10.567514 16.530646 25.312477 250 " " G A 2 0.08000 0.08000 "GLY " " CA " "    " 6 0 A0A0A0 C440 0 1 -1106 FF3C00 -1.8131196 2.7745064 -1.0610004 2 876 0 13.72 1 1899 2041 1274 626 9 -262 440 55 430 <> <> <> <> <> <> <> <> <> <> <> <> <> <> <> <> <> <> <> <> <> <> <> <> <> <> <> <> <> <> <> <> <> <> <> <> <>
    877 2 -9.665595 17.712389 24.916340 250 " " G A 2 0.50000 0.50000 "GLY " " C  " "    " 6 0 A0A0A0 C441 0 1 7 <> 2.3043316 -1.5344914 -4.2823073 0 877 0 13.7 1 1882 2017 1305 627 -44 -332 441 55 431 <> <> <> <> <> <> <> <> <> <> <> <> <> <> <> <> <> <> <> <> <> <> <> <> <> <> <> <> <> <> <> <> <> <> <> <> <>
    878 15 -8.428470 17.617569 24.992044 250 " " G A 75 -0.50000 -0.50000 "GLY " " O  " "    " 8 0 FF5757 O442 0 1 7 <> -2.333532 -2.9758128 -2.7324217 0 878 0 14.73 1 2014 2142 1441 629 -99 -368 442 55 432 <> <> <> <> <> <> <> <> <> <> <> <> <> <> <> <> <> <> <> <> <> <> <> <> <> <> <> <> <> <> <> <> <> <> <> <> <>
    879 43 -11.583342 15.910352 23.543996 250 " " G A 21 0.30000 0.30000 "GLY " " H  " "    " 1 0 FFFFFF H879 0 0 1 <> 8.2055558 2.7525437 -9.3114191 0 879 0 <> <> <> <> <> <> <> <> <> <> 8644 <> <> <> <> <> <> <> <> <> <> <> <> <> <> <> <> <> <> <> <> <> <> <> <> <> <> <> <> <> <> <> <> <> <> <> <> <>
    880 41 -11.466404 16.889852 25.813540 250 " " G A 21 0.06000 0.06000 "GLY " " HA3" "    " 1 0 FFFFFF H880 0 0 1 <> 0.92854839 -5.267712 9.6229145 0 880 0 <> <> <> <> <> <> <> <> <> <> 8645 <> <> <> <> <> <> <> <> <> <> <> <> <> <> <> <> <> <> <> <> <> <> <> <> <> <> <> <> <> <> <> <> <> <> <> <> <>
    881 41 -10.033465 15.954478 26.068069 250 " " G A 21 0.06000 0.06000 "GLY " " HA2" "    " 1 0 FFFFFF H881 0 0 1 <> 4.0543542 6.2253351 -2.5767303 0 881 0 <> <> <> <> <> <> <> <> <> <> 8646 <> <> <> <> <> <> <> <> <> <> <> <> <> <> <> <> <> <> <> <> <> <> <> <> <> <> <> <> <> <> <> <> <> <> <> <> <>
    882 25 -10.268251 18.848979 24.518924 251 " " L A 38 -0.50000 -0.50000 "LEU " " N  " "    " 7 0 2F2FFF N443 0 1 7 <> 3.6310878 4.9567865 -4.8201228 1 882 0 13.62 1 1857 1995 1323 627 -28 -353 443 56 433 <> <> <> <> <> <> <> <> <> <> <> <> <> <> <> <> <> <> <> <> <> <> <> <> <> <> <> <> <> <> <> <> <> <> <> <> <>
    883 3 -9.686082 20.123842 24.240774 251 " " L A 2 0.14000 0.14000 "LEU " " CA " "    " 6 0 A0A0A0 C444 0 1 -1106 FF3C00 2.0634881 -2.2405897 -5.6806605 1 883 0 13.79 1 1866 1990 1383 630 -75 -418 444 56 434 <> <> <> <> <> <> <> <> <> <> <> <> <> <> <> <> <> <> <> <> <> <> <> <> <> <> <> <> <> <> <> <> <> <> <> <> <>
    884 2 -10.138340 21.037917 25.405055 251 " " L A 2 0.50000 0.50000 "LEU " " C  " "    " 6 0 A0A0A0 C445 0 1 7 <> -2.6938567 3.8911442 3.4644129 0 884 0 15.39 1 2077 2240 1531 685 -85 -476 445 56 435 <> <> <> <> <> <> <> <> <> <> <> <> <> <> <> <> <> <> <> <> <> <> <> <> <> <> <> <> <> <> <> <> <> <> <> <> <>
    885 15 -11.306721 21.000287 25.868753 251 " " L A 75 -0.50000 -0.50000 "LEU " " O  " "    " 8 0 FF5757 O446 0 1 7 <> 4.3285996 -1.3934072 -2.3746383 0 885 0 17.2 1 2313 2519 1702 720 -37 -466 446 56 436 <> <> <> <> <> <> <> <> <> <> <> <> <> <> <> <> <> <> <> <> <> <> <> <> <> <> <> <> <> <> <> <> <> <> <> <> <>
    886 3 -10.324784 20.699546 22.915753 251 " " L A 2 -0.12000 -0.12000 "LEU " " CB " "    " 6 0 A0A0A0 C447 0 1 7 <> -1.0248481 1.7135175 -2.9493456 2 886 0 13.71 1 1834 1942 1432 608 -58 -414 447 56 437 <> <> <> <> <> <> <> <> <> <> <> <> <> <> <> <> <> <> <> <> <> <> <> <> <> <> <> <> <> <> <> <> <> <> <> <> <>
    887 3 -10.062297 19.745438 21.705162 251 " " L A 2 -0.06000 -0.06000 "LEU " " CG " "    " 6 0 A0A0A0 C448 0 1 7 <> 9.7903738 -1.9979362 -5.2241632 1 887 0 11.93 1 1600 1676 1258 557 -44 -359 448 56 438 <> <> <> <> <> <> <> <> <> <> <> <> <> <> <> <> <> <> <> <> <> <> <> <> <> <> <> <> <> <> <> <> <> <> <> <> <>
    888 3 -10.661541 20.271133 20.399640 251 " " L A 2 -0.18000 -0.18000 "LEU " " CD1" "    " 6 0 A0A0A0 C449 0 1 7 <> 2.198034 3.0425558 0.18012578 3 888 0 13.61 1 1789 1862 1521 546 -34 -366 449 56 439 <> <> <> <> <> <> <> <> <> <> <> <> <> <> <> <> <> <> <> <> <> <> <> <> <> <> <> <> <> <> <> <> <> <> <> <> <>
    889 3 -8.554148 19.430384 21.506787 251 " " L A 2 -0.18000 -0.18000 "LEU " " CD2" "    " 6 0 A0A0A0 C450 0 1 7 <> 0.45716747 0.56465071 -0.66662405 3 889 0 14.96 1 1988 2018 1677 522 -92 -354 450 56 440 <> <> <> <> <> <> <> <> <> <> <> <> <> <> <> <> <> <> <> <> <> <> <> <> <> <> <> <> <> <> <> <> <> <> <> <> <>
    890 43 -11.260306 18.775112 24.693475 251 " " L A 21 0.30000 0.30000 "LEU " " H  " "    " 1 0 FFFFFF H890 0 0 1 <> 4.7772637 13.562881 5.3358943 0 890 0 <> <> <> <> <> <> <> <> <> <> 8647 <> <> <> <> <> <> <> <> <> <> <> <> <> <> <> <> <> <> <> <> <> <> <> <> <> <> <> <> <> <> <> <> <> <> <> <> <>
    891 41 -8.596923 20.166636 24.243198 251 " " L A 21 0.06000 0.06000 "LEU " " HA " "    " 1 0 FFFFFF H891 0 0 1 <> 2.6434793 -18.25292 16.408313 0 891 0 <> <> <> <> <> <> <> <> <> <> 8648 <> <> <> <> <> <> <> <> <> <> <> <> <> <> <> <> <> <> <> <> <> <> <> <> <> <> <> <> <> <> <> <> <> <> <> <> <>
    892 41 -11.398748 20.839228 23.038949 251 " " L A 21 0.06000 0.06000 "LEU " " HB3" "    " 1 0 FFFFFF H892 0 0 1 <> -1.2702788 -0.90390995 -2.1212263 0 892 0 <> <> <> <> <> <> <> <> <> <> 8649 <> <> <> <> <> <> <> <> <> <> <> <> <> <> <> <> <> <> <> <> <> <> <> <> <> <> <> <> <> <> <> <> <> <> <> <> <>
    893 41 -9.929842 21.708383 22.795888 251 " " L A 21 0.06000 0.06000 "LEU " " HB2" "    " 1 0 FFFFFF H893 0 0 1 <> 2.7846897 2.4786543 16.042354 0 893 0 <> <> <> <> <> <> <> <> <> <> 8650 <> <> <> <> <> <> <> <> <> <> <> <> <> <> <> <> <> <> <> <> <> <> <> <> <> <> <> <> <> <> <> <> <> <> <> <> <>
    894 41 -10.644401 18.844490 21.898935 251 " " L A 21 0.06000 0.06000 "LEU " " HG " "    " 1 0 FFFFFF H894 0 0 1 <> -1.7197767 3.9087075 -12.338125 0 894 0 <> <> <> <> <> <> <> <> <> <> 8651 <> <> <> <> <> <> <> <> <> <> <> <> <> <> <> <> <> <> <> <> <> <> <> <> <> <> <> <> <> <> <> <> <> <> <> <> <>
    895 41 -10.290121 21.257236 20.120813 251 " " L A 21 0.06000 0.06000 "LEU " HD11 "    " 1 0 FFFFFF H895 0 0 1 <> 28.59035 -5.0404377 6.7503864 0 895 0 <> <> <> <> <> <> <> <> <> <> 8652 <> <> <> <> <> <> <> <> <> <> <> <> <> <> <> <> <> <> <> <> <> <> <> <> <> <> <> <> <> <> <> <> <> <> <> <> <>
    896 41 -10.674909 19.514229 19.615405 251 " " L A 21 0.06000 0.06000 "LEU " HD12 "    " 1 0 FFFFFF H896 0 0 1 <> -7.1024909 4.7743972 -1.3327962 0 896 0 <> <> <> <> <> <> <> <> <> <> 8653 <> <> <> <> <> <> <> <> <> <> <> <> <> <> <> <> <> <> <> <> <> <> <> <> <> <> <> <> <> <> <> <> <> <> <> <> <>
    897 41 -11.691270 20.563069 20.605866 251 " " L A 21 0.06000 0.06000 "LEU " HD13 "    " 1 0 FFFFFF H897 0 0 1 <> -1.9916186 -12.19787 0.83477217 0 897 0 <> <> <> <> <> <> <> <> <> <> 8654 <> <> <> <> <> <> <> <> <> <> <> <> <> <> <> <> <> <> <> <> <> <> <> <> <> <> <> <> <> <> <> <> <> <> <> <> <>
    898 41 -8.325002 19.063213 20.506400 251 " " L A 21 0.06000 0.06000 "LEU " HD21 "    " 1 0 FFFFFF H898 0 0 1 <> 17.656001 17.954051 -3.1095622 0 898 0 <> <> <> <> <> <> <> <> <> <> 8655 <> <> <> <> <> <> <> <> <> <> <> <> <> <> <> <> <> <> <> <> <> <> <> <> <> <> <> <> <> <> <> <> <> <> <> <> <>
    899 41 -8.021004 20.378902 21.442196 251 " " L A 21 0.06000 0.06000 "LEU " HD22 "    " 1 0 FFFFFF H899 0 0 1 <> -0.92970865 -0.96977171 -34.64656 0 899 0 <> <> <> <> <> <> <> <> <> <> 8656 <> <> <> <> <> <> <> <> <> <> <> <> <> <> <> <> <> <> <> <> <> <> <> <> <> <> <> <> <> <> <> <> <> <> <> <> <>
    900 41 -8.047219 18.814355 22.249510 251 " " L A 21 0.06000 0.06000 "LEU " HD23 "    " 1 0 FFFFFF H900 0 0 1 <> 7.0353323 -6.367774 -10.906229 0 900 0 <> <> <> <> <> <> <> <> <> <> 8657 <> <> <> <> <> <> <> <> <> <> <> <> <> <> <> <> <> <> <> <> <> <> <> <> <> <> <> <> <> <> <> <> <> <> <> <> <>
    901 25 -9.136976 21.876048 25.891641 252 " " K A 38 -0.50000 -0.50000 "LYS " " N  " "    " 7 0 2F2FFF N451 2 1 7 <> 0.68758632 -0.66802365 0.99597218 1 901 0 15.26 1 2059 2208 1531 693 -144 -539 451 57 441 <> <> <> <> <> <> <> <> <> <> <> <> <> <> <> <> <> <> <> <> <> <> <> <> <> <> <> <> <> <> <> <> <> <> <> <> <>
    902 3 -9.452655 23.062078 26.691196 252 " " K A 2 0.14000 0.14000 "LYS " " CA " "    " 6 0 A0A0A0 C452 2 1 -1106 FF3C00 1.8399646 -3.0969275 7.3844812 1 902 0 15.68 1 2117 2300 1542 744 -161 -609 452 57 442 <> <> <> <> <> <> <> <> <> <> <> <> <> <> <> <> <> <> <> <> <> <> <> <> <> <> <> <> <> <> <> <> <> <> <> <> <>
    903 2 -10.367750 24.069068 25.919239 252 " " K A 2 0.50000 0.50000 "LYS " " C  " "    " 6 0 A0A0A0 C453 2 1 7 <> -2.4343528 0.60376416 -1.919463 0 903 0 15.33 1 2056 2218 1552 744 -168 -652 453 57 443 <> <> <> <> <> <> <> <> <> <> <> <> <> <> <> <> <> <> <> <> <> <> <> <> <> <> <> <> <> <> <> <> <> <> <> <> <>
    904 15 -9.853529 24.619194 24.890778 252 " " K A 75 -0.50000 -0.50000 "LYS " " O  " "    " 8 0 FF5757 O454 2 1 7 <> -2.4876546 2.0221565 -7.5491924 0 904 0 15.39 1 2053 2164 1629 714 -210 -672 454 57 444 <> <> <> <> <> <> <> <> <> <> <> <> <> <> <> <> <> <> <> <> <> <> <> <> <> <> <> <> <> <> <> <> <> <> <> <> <>
    905 3 -8.073369 23.772647 26.936762 252 " " K A 2 -0.12000 -0.12000 "LYS " " CB " "    " 6 0 A0A0A0 C455 2 1 7 <> 0.85393218 3.5372273 -0.48797025 2 905 0 15.85 1 2144 2326 1552 754 -225 -661 455 57 445 <> <> <> <> <> <> <> <> <> <> <> <> <> <> <> <> <> <> <> <> <> <> <> <> <> <> <> <> <> <> <> <> <> <> <> <> <>
    906 3 -7.255090 23.334546 28.214664 252 " " K A 2 -0.12000 -0.12000 "LYS " " CG " "    " 6 0 A0A0A0 C456 2 1 7 <> 6.2072459 -0.46081592 -4.4408402 2 906 0 19.42 1 2603 2826 1950 813 -248 -739 456 57 446 <> <> <> <> <> <> <> <> <> <> <> <> <> <> <> <> <> <> <> <> <> <> <> <> <> <> <> <> <> <> <> <> <> <> <> <> <>
    907 3 -6.068816 24.307645 28.386370 252 " " K A 2 -0.12000 -0.12000 "LYS " " CD " "    " 6 0 A0A0A0 C457 2 1 7 <> -8.2846061 -2.7491562 -0.51214052 2 907 0 10.84 0 1509 1712 899 802 -327 -806 457 57 447 <> <> <> <> <> <> <> <> <> <> <> <> <> <> <> <> <> <> <> <> <> <> <> <> <> <> <> <> <> <> <> <> <> <> <> <> <>
    908 3 -5.112927 24.078945 29.582927 252 " " K A 2 0.19000 0.19000 "LYS " " CE " "    " 6 0 A0A0A0 C458 2 1 7 <> 0.57760071 4.0819461 0.40170186 2 908 0 10.73 0 1502 1727 848 798 -340 -772 458 57 448 <> <> <> <> <> <> <> <> <> <> <> <> <> <> <> <> <> <> <> <> <> <> <> <> <> <> <> <> <> <> <> <> <> <> <> <> <>
    909 32 -4.159445 25.152114 29.744402 252 " " K A 38 -0.30000 -0.30000 "LYS " " NZ " "    " 7 1 2F2FFF N459 2 1 7 <> 1.9114344 3.2391763 -4.7344999 3 909 0 10.99 0 1522 1746 909 790 -411 -837 459 57 449 <> <> <> <> <> <> <> <> <> <> <> <> <> <> <> <> <> <> <> <> <> <> <> <> <> <> <> <> <> <> <> <> <> <> <> <> <>
    910 43 -8.204023 21.792017 25.513976 252 " " K A 21 0.30000 0.30000 "LYS " " H  " "    " 1 0 FFFFFF H910 2 0 1 <> 7.6439223 -8.2909372 19.876532 0 910 0 <> <> <> <> <> <> <> <> <> <> 8658 <> <> <> <> <> <> <> <> <> <> <> <> <> <> <> <> <> <> <> <> <> <> <> <> <> <> <> <> <> <> <> <> <> <> <> <> <>
    911 41 -9.909128 22.744167 27.628568 252 " " K A 21 0.06000 0.06000 "LYS " " HA " "    " 1 0 FFFFFF H911 2 0 1 <> -12.516327 -3.3074204 0.32200598 0 911 0 <> <> <> <> <> <> <> <> <> <> 8659 <> <> <> <> <> <> <> <> <> <> <> <> <> <> <> <> <> <> <> <> <> <> <> <> <> <> <> <> <> <> <> <> <> <> <> <> <>
    912 41 -7.595158 23.749495 25.957534 252 " " K A 21 0.06000 0.06000 "LYS " " HB2" "    " 1 0 FFFFFF H912 2 0 1 <> -5.944689 -6.2641697 -3.5763957 0 912 0 <> <> <> <> <> <> <> <> <> <> 8660 <> <> <> <> <> <> <> <> <> <> <> <> <> <> <> <> <> <> <> <> <> <> <> <> <> <> <> <> <> <> <> <> <> <> <> <> <>
    913 41 -8.427266 24.785813 27.127422 252 " " K A 21 0.06000 0.06000 "LYS " " HB3" "    " 1 0 FFFFFF H913 2 0 1 <> -12.954291 -0.091796956 -6.8337885 0 913 0 <> <> <> <> <> <> <> <> <> <> 8661 <> <> <> <> <> <> <> <> <> <> <> <> <> <> <> <> <> <> <> <> <> <> <> <> <> <> <> <> <> <> <> <> <> <> <> <> <>
    914 41 -7.860111 23.119905 29.095553 252 " " K A 21 0.06000 0.06000 "LYS " " HG2" "    " 1 0 FFFFFF H914 2 0 1 <> 4.6795972 -9.3883374 -7.6653529 0 914 0 <> <> <> <> <> <> <> <> <> <> 8662 <> <> <> <> <> <> <> <> <> <> <> <> <> <> <> <> <> <> <> <> <> <> <> <> <> <> <> <> <> <> <> <> <> <> <> <> <>
    915 41 -6.856868 22.337908 28.024321 252 " " K A 21 0.06000 0.06000 "LYS " " HG3" "    " 1 0 FFFFFF H915 2 0 1 <> 9.0973854 2.2337032 -12.503018 0 915 0 <> <> <> <> <> <> <> <> <> <> 8663 <> <> <> <> <> <> <> <> <> <> <> <> <> <> <> <> <> <> <> <> <> <> <> <> <> <> <> <> <> <> <> <> <> <> <> <> <>
    916 41 -5.508024 24.495435 27.470753 252 " " K A 21 0.06000 0.06000 "LYS " " HD2" "    " 1 0 FFFFFF H916 2 0 1 <> -13.4919 5.0850736 -2.0946769 0 916 0 <> <> <> <> <> <> <> <> <> <> 8664 <> <> <> <> <> <> <> <> <> <> <> <> <> <> <> <> <> <> <> <> <> <> <> <> <> <> <> <> <> <> <> <> <> <> <> <> <>
    917 41 -6.617238 25.203681 28.676967 252 " " K A 21 0.06000 0.06000 "LYS " " HD3" "    " 1 0 FFFFFF H917 2 0 1 <> 8.6064594 4.8047687 8.0732181 0 917 0 <> <> <> <> <> <> <> <> <> <> 8665 <> <> <> <> <> <> <> <> <> <> <> <> <> <> <> <> <> <> <> <> <> <> <> <> <> <> <> <> <> <> <> <> <> <> <> <> <>
    918 41 -5.652136 24.000741 30.526979 252 " " K A 21 0.06000 0.06000 "LYS " " HE2" "    " 1 0 FFFFFF H918 2 0 1 <> -9.4490121 -9.0459245 -6.4126145 0 918 0 <> <> <> <> <> <> <> <> <> <> 8666 <> <> <> <> <> <> <> <> <> <> <> <> <> <> <> <> <> <> <> <> <> <> <> <> <> <> <> <> <> <> <> <> <> <> <> <> <>
    919 41 -4.623904 23.154304 29.276342 252 " " K A 21 0.06000 0.06000 "LYS " " HE3" "    " 1 0 FFFFFF H919 2 0 1 <> 18.387169 8.7007134 14.879297 0 919 0 <> <> <> <> <> <> <> <> <> <> 8667 <> <> <> <> <> <> <> <> <> <> <> <> <> <> <> <> <> <> <> <> <> <> <> <> <> <> <> <> <> <> <> <> <> <> <> <> <>
    920 44 -3.370219 25.080915 29.118183 252 " " K A 21 0.33000 0.33000 "LYS " " HZ1" "    " 1 0 FFFFFF H920 2 0 1 <> -4.2194522 -37.351192 -7.8462851 0 920 0 <> <> <> <> <> <> <> <> <> <> 8668 <> <> <> <> <> <> <> <> <> <> <> <> <> <> <> <> <> <> <> <> <> <> <> <> <> <> <> <> <> <> <> <> <> <> <> <> <>
    921 44 -4.520508 26.079341 29.917569 252 " " K A 21 0.33000 0.33000 "LYS " " HZ2" "    " 1 0 FFFFFF H921 2 0 1 <> -8.2396811 0.51256144 -11.300581 0 921 0 <> <> <> <> <> <> <> <> <> <> 8669 <> <> <> <> <> <> <> <> <> <> <> <> <> <> <> <> <> <> <> <> <> <> <> <> <> <> <> <> <> <> <> <> <> <> <> <> <>
    922 44 -3.702026 25.081798 30.642138 252 " " K A 21 0.33000 0.33000 "LYS " " HZ3" "    " 1 0 FFFFFF H922 2 0 1 <> 7.972139 12.099931 -7.1284943 0 922 0 <> <> <> <> <> <> <> <> <> <> 8670 <> <> <> <> <> <> <> <> <> <> <> <> <> <> <> <> <> <> <> <> <> <> <> <> <> <> <> <> <> <> <> <> <> <> <> <> <>
    923 25 -11.590861 24.316567 26.434402 253 " " I A 38 -0.50000 -0.50000 "ILE " " N  " "    " 7 0 2F2FFF N460 2 1 7 <> -1.5660597 -2.6584847 -4.1340984 1 923 0 15.79 1 2109 2311 1578 779 -126 -663 460 58 450 <> <> <> <> <> <> <> <> <> <> <> <> <> <> <> <> <> <> <> <> <> <> <> <> <> <> <> <> <> <> <> <> <> <> <> <> <>
    924 3 -12.423771 25.399503 25.968685 253 " " I A 2 0.14000 0.14000 "ILE " " CA " "    " 6 0 A0A0A0 C461 2 1 -1106 FF3C00 -5.8330306 7.8154852 -1.8401364 1 924 0 16.61 1 2194 2384 1732 786 -129 -704 461 58 451 <> <> <> <> <> <> <> <> <> <> <> <> <> <> <> <> <> <> <> <> <> <> <> <> <> <> <> <> <> <> <> <> <> <> <> <> <>
    925 2 -11.912681 26.700944 26.741906 253 " " I A 2 0.50000 0.50000 "ILE " " C  " "    " 6 0 A0A0A0 C462 2 1 7 <> 2.6834326 5.3982292 2.9691629 0 925 0 18.54 1 2442 2626 1976 821 -180 -794 462 58 452 <> <> <> <> <> <> <> <> <> <> <> <> <> <> <> <> <> <> <> <> <> <> <> <> <> <> <> <> <> <> <> <> <> <> <> <> <>
    926 15 -11.445690 26.635103 27.856565 253 " " I A 75 -0.50000 -0.50000 "ILE " " O  " "    " 8 0 FF5757 O463 2 1 7 <> 6.4945635 -5.2241139 -4.7146845 0 926 0 18.18 1 2409 2639 1859 868 -178 -833 463 58 453 <> <> <> <> <> <> <> <> <> <> <> <> <> <> <> <> <> <> <> <> <> <> <> <> <> <> <> <> <> <> <> <> <> <> <> <> <>
    927 3 -13.922413 25.060513 26.298747 253 " " I A 2 -0.06000 -0.06000 "ILE " " CB " "    " 6 0 A0A0A0 C464 2 1 7 <> -4.6630234 -0.026965315 8.929895 1 927 0 16.44 1 2160 2401 1685 809 -61 -686 464 58 454 <> <> <> <> <> <> <> <> <> <> <> <> <> <> <> <> <> <> <> <> <> <> <> <> <> <> <> <> <> <> <> <> <> <> <> <> <>
    928 3 -14.373894 23.956029 25.282986 253 " " I A 2 -0.12000 -0.12000 "ILE " " CG1" "    " 6 0 A0A0A0 C465 2 1 7 <> -7.5441253 1.4238007 0.36459305 2 928 0 16.67 1 2181 2421 1731 769 -13 -603 465 58 455 <> <> <> <> <> <> <> <> <> <> <> <> <> <> <> <> <> <> <> <> <> <> <> <> <> <> <> <> <> <> <> <> <> <> <> <> <>
    929 3 -14.928321 26.296126 26.233057 253 " " I A 2 -0.18000 -0.18000 "ILE " " CG2" "    " 6 0 A0A0A0 C466 2 1 7 <> 4.4642488 -5.3779594 6.4825865 3 929 0 15.72 1 2046 2282 1644 825 -70 -737 466 58 456 <> <> <> <> <> <> <> <> <> <> <> <> <> <> <> <> <> <> <> <> <> <> <> <> <> <> <> <> <> <> <> <> <> <> <> <> <>
    930 3 -15.740553 23.339944 25.526971 253 " " I A 2 -0.18000 -0.18000 "ILE " " CD1" "    " 6 0 A0A0A0 C467 2 1 7 <> 0.72780576 -0.64510564 -9.8546369 3 930 0 16.99 1 2205 2501 1751 785 61 -581 467 58 457 <> <> <> <> <> <> <> <> <> <> <> <> <> <> <> <> <> <> <> <> <> <> <> <> <> <> <> <> <> <> <> <> <> <> <> <> <>
    931 43 -11.876642 23.759447 27.226894 253 " " I A 21 0.30000 0.30000 "ILE " " H  " "    " 1 0 FFFFFF H931 2 0 1 <> -7.8174833 18.473984 8.4676378 0 931 0 <> <> <> <> <> <> <> <> <> <> 8671 <> <> <> <> <> <> <> <> <> <> <> <> <> <> <> <> <> <> <> <> <> <> <> <> <> <> <> <> <> <> <> <> <> <> <> <> <>
    932 41 -12.223289 25.644755 24.925735 253 " " I A 21 0.06000 0.06000 "ILE " " HA " "    " 1 0 FFFFFF H932 2 0 1 <> 6.7202197 20.453112 3.5447275 0 932 0 <> <> <> <> <> <> <> <> <> <> 8672 <> <> <> <> <> <> <> <> <> <> <> <> <> <> <> <> <> <> <> <> <> <> <> <> <> <> <> <> <> <> <> <> <> <> <> <> <>
    933 41 -14.020996 24.603718 27.283491 253 " " I A 21 0.06000 0.06000 "ILE " " HB " "    " 1 0 FFFFFF H933 2 0 1 <> 32.010861 -7.4040217 9.1792861 0 933 0 <> <> <> <> <> <> <> <> <> <> 8673 <> <> <> <> <> <> <> <> <> <> <> <> <> <> <> <> <> <> <> <> <> <> <> <> <> <> <> <> <> <> <> <> <> <> <> <> <>
    934 41 -14.517832 24.327467 24.268389 253 " " I A 21 0.06000 0.06000 "ILE " HG12 "    " 1 0 FFFFFF H934 2 0 1 <> -0.52068325 10.523002 2.6993765 0 934 0 <> <> <> <> <> <> <> <> <> <> 8674 <> <> <> <> <> <> <> <> <> <> <> <> <> <> <> <> <> <> <> <> <> <> <> <> <> <> <> <> <> <> <> <> <> <> <> <> <>
    935 41 -13.689609 23.108598 25.324377 253 " " I A 21 0.06000 0.06000 "ILE " HG13 "    " 1 0 FFFFFF H935 2 0 1 <> -10.262627 -0.89940541 -2.2572496 0 935 0 <> <> <> <> <> <> <> <> <> <> 8675 <> <> <> <> <> <> <> <> <> <> <> <> <> <> <> <> <> <> <> <> <> <> <> <> <> <> <> <> <> <> <> <> <> <> <> <> <>
    936 41 -15.910360 26.066269 26.646417 253 " " I A 21 0.06000 0.06000 "ILE " HG21 "    " 1 0 FFFFFF H936 2 0 1 <> -0.06367774 -15.4468 -9.8735987 0 936 0 <> <> <> <> <> <> <> <> <> <> 8676 <> <> <> <> <> <> <> <> <> <> <> <> <> <> <> <> <> <> <> <> <> <> <> <> <> <> <> <> <> <> <> <> <> <> <> <> <>
    937 41 -14.564342 27.224202 26.673835 253 " " I A 21 0.06000 0.06000 "ILE " HG22 "    " 1 0 FFFFFF H937 2 0 1 <> 8.489751 -14.946251 23.304892 0 937 0 <> <> <> <> <> <> <> <> <> <> 8677 <> <> <> <> <> <> <> <> <> <> <> <> <> <> <> <> <> <> <> <> <> <> <> <> <> <> <> <> <> <> <> <> <> <> <> <> <>
    938 41 -15.047630 26.586302 25.189188 253 " " I A 21 0.06000 0.06000 "ILE " HG23 "    " 1 0 FFFFFF H938 2 0 1 <> 7.0448192 -7.3290143 5.6452739 0 938 0 <> <> <> <> <> <> <> <> <> <> 8678 <> <> <> <> <> <> <> <> <> <> <> <> <> <> <> <> <> <> <> <> <> <> <> <> <> <> <> <> <> <> <> <> <> <> <> <> <>
    939 41 -16.054459 23.101324 26.543154 253 " " I A 21 0.06000 0.06000 "ILE " HD11 "    " 1 0 FFFFFF H939 2 0 1 <> -2.242644 6.2102517 -9.1624964 0 939 0 <> <> <> <> <> <> <> <> <> <> 8679 <> <> <> <> <> <> <> <> <> <> <> <> <> <> <> <> <> <> <> <> <> <> <> <> <> <> <> <> <> <> <> <> <> <> <> <> <>
    940 41 -16.581456 23.989373 25.283620 253 " " I A 21 0.06000 0.06000 "ILE " HD12 "    " 1 0 FFFFFF H940 2 0 1 <> 9.9361161 16.099616 3.0123052 0 940 0 <> <> <> <> <> <> <> <> <> <> 8680 <> <> <> <> <> <> <> <> <> <> <> <> <> <> <> <> <> <> <> <> <> <> <> <> <> <> <> <> <> <> <> <> <> <> <> <> <>
    941 41 -15.835059 22.384732 25.010499 253 " " I A 21 0.06000 0.06000 "ILE " HD13 "    " 1 0 FFFFFF H941 2 0 1 <> 10.21021 -2.4542206 -8.2438444 0 941 0 <> <> <> <> <> <> <> <> <> <> 8681 <> <> <> <> <> <> <> <> <> <> <> <> <> <> <> <> <> <> <> <> <> <> <> <> <> <> <> <> <> <> <> <> <> <> <> <> <>
    942 25 -11.925247 27.892609 26.086098 254 " " N A 38 -0.50000 -0.50000 "ASN " " N  " "    " 7 0 2F2FFF N468 2 1 7 <> 1.4073825 4.1829633 -0.47958746 1 942 0 19.46 1 2549 2674 2172 799 -225 -826 468 59 458 <> <> <> <> <> <> <> <> <> <> <> <> <> <> <> <> <> <> <> <> <> <> <> <> <> <> <> <> <> <> <> <> <> <> <> <> <>
    943 3 -11.518829 29.172762 26.579074 254 " " N A 2 0.14000 0.14000 "ASN " " CA " "    " 6 0 A0A0A0 C469 2 1 -1106 FF3C00 4.7949862 5.43988 1.6967243 1 943 0 20.96 1 2737 2847 2378 831 -267 -915 469 59 459 <> <> <> <> <> <> <> <> <> <> <> <> <> <> <> <> <> <> <> <> <> <> <> <> <> <> <> <> <> <> <> <> <> <> <> <> <>
    944 2 -12.746999 30.090988 26.612341 254 " " N A 2 0.50000 0.50000 "ASN " " C  " "    " 6 0 A0A0A0 C470 2 1 7 <> 4.4881899 10.392483 -8.3905257 0 944 0 22.26 1 2887 3015 2557 863 -238 -941 470 59 460 <> <> <> <> <> <> <> <> <> <> <> <> <> <> <> <> <> <> <> <> <> <> <> <> <> <> <> <> <> <> <> <> <> <> <> <> <>
    945 15 -12.817246 30.972968 27.481089 254 " " N A 75 -0.50000 -0.50000 "ASN " " O  " "    " 8 0 FF5757 O471 2 1 7 <> -0.21875317 -4.4135898 5.8814483 0 945 0 21.76 1 2824 2994 2451 914 -232 -1001 471 59 461 <> <> <> <> <> <> <> <> <> <> <> <> <> <> <> <> <> <> <> <> <> <> <> <> <> <> <> <> <> <> <> <> <> <> <> <> <>
    946 3 -10.311182 29.766676 25.773308 254 " " N A 2 -0.12000 -0.12000 "ASN " " CB " "    " 6 0 A0A0A0 C472 2 1 7 <> 2.4644568 -3.2355113 -0.19222237 2 946 0 21.71 1 2832 2861 2556 793 -327 -938 472 59 462 <> <> <> <> <> <> <> <> <> <> <> <> <> <> <> <> <> <> <> <> <> <> <> <> <> <> <> <> <> <> <> <> <> <> <> <> <>
    947 2 -9.769895 31.028844 26.503081 254 " " N A 2 0.50000 0.50000 "ASN " " CG " "    " 6 0 A0A0A0 C473 2 1 7 <> 0.062962979 -1.2750791 3.1001692 0 947 0 24.88 1 3243 3269 2943 778 -367 -954 473 59 463 <> <> <> <> <> <> <> <> <> <> <> <> <> <> <> <> <> <> <> <> <> <> <> <> <> <> <> <> <> <> <> <> <> <> <> <> <>
    948 15 -9.352431 30.980981 27.687135 254 " " N A 75 -0.50000 -0.50000 "ASN " " OD1" "    " 8 0 FF5757 O474 2 1 7 <> -10.839206 0.99138293 0.56590317 0 948 0 26.25 1 3425 3511 3039 806 -361 -961 474 59 464 <> <> <> <> <> <> <> <> <> <> <> <> <> <> <> <> <> <> <> <> <> <> <> <> <> <> <> <> <> <> <> <> <> <> <> <> <>
    949 25 -10.001006 32.203085 25.914916 254 " " N A 38 -0.76000 -0.76000 "ASN " " ND2" "    " 7 0 2F2FFF N475 2 1 7 <> 1.0460552 1.9146907 0.7754538 2 949 0 26.4 1 3432 3390 3209 735 -409 -959 475 59 465 <> <> <> <> <> <> <> <> <> <> <> <> <> <> <> <> <> <> <> <> <> <> <> <> <> <> <> <> <> <> <> <> <> <> <> <> <>
    950 43 -12.102819 27.834235 25.093540 254 " " N A 21 0.30000 0.30000 "ASN " " H  " "    " 1 0 FFFFFF H950 2 0 1 <> 20.01665 1.8644678 -3.6724925 0 950 0 <> <> <> <> <> <> <> <> <> <> 8682 <> <> <> <> <> <> <> <> <> <> <> <> <> <> <> <> <> <> <> <> <> <> <> <> <> <> <> <> <> <> <> <> <> <> <> <> <>
    951 41 -11.219818 29.201220 27.626872 254 " " N A 21 0.06000 0.06000 "ASN " " HA " "    " 1 0 FFFFFF H951 2 0 1 <> 6.1316954 14.772485 1.0617734 0 951 0 <> <> <> <> <> <> <> <> <> <> 8683 <> <> <> <> <> <> <> <> <> <> <> <> <> <> <> <> <> <> <> <> <> <> <> <> <> <> <> <> <> <> <> <> <> <> <> <> <>
    952 41 -9.472824 29.071577 25.727517 254 " " N A 21 0.06000 0.06000 "ASN " " HB2" "    " 1 0 FFFFFF H952 2 0 1 <> 7.2371491 2.0965196 6.2481308 0 952 0 <> <> <> <> <> <> <> <> <> <> 8684 <> <> <> <> <> <> <> <> <> <> <> <> <> <> <> <> <> <> <> <> <> <> <> <> <> <> <> <> <> <> <> <> <> <> <> <> <>
    953 41 -10.541729 29.938126 24.721856 254 " " N A 21 0.06000 0.06000 "ASN " " HB3" "    " 1 0 FFFFFF H953 2 0 1 <> 7.3028744 1.9633628 -0.40540812 0 953 0 <> <> <> <> <> <> <> <> <> <> 8685 <> <> <> <> <> <> <> <> <> <> <> <> <> <> <> <> <> <> <> <> <> <> <> <> <> <> <> <> <> <> <> <> <> <> <> <> <>
    954 43 -9.911636 33.035853 26.479367 254 " " N A 21 0.38000 0.38000 "ASN " HD21 "    " 1 0 FFFFFF H954 2 0 1 <> 16.045016 -1.0934417 2.8387441 0 954 0 <> <> <> <> <> <> <> <> <> <> 8686 <> <> <> <> <> <> <> <> <> <> <> <> <> <> <> <> <> <> <> <> <> <> <> <> <> <> <> <> <> <> <> <> <> <> <> <> <>
    955 43 -10.135485 32.357038 24.925823 254 " " N A 21 0.38000 0.38000 "ASN " HD22 "    " 1 0 FFFFFF H955 2 0 1 <> 12.243393 17.27373 1.6436774 0 955 0 <> <> <> <> <> <> <> <> <> <> 8687 <> <> <> <> <> <> <> <> <> <> <> <> <> <> <> <> <> <> <> <> <> <> <> <> <> <> <> <> <> <> <> <> <> <> <> <> <>
    956 25 -13.598102 30.027854 25.666849 255 " " E A 38 -0.50000 -0.50000 "GLU " " N  " "    " 7 0 2F2FFF N476 2 1 7 <> -0.32482479 -2.3655162 5.7734825 1 956 0 21.49 1 2773 2874 2516 834 -221 -896 476 60 466 <> <> <> <> <> <> <> <> <> <> <> <> <> <> <> <> <> <> <> <> <> <> <> <> <> <> <> <> <> <> <> <> <> <> <> <> <>
    957 3 -14.817950 30.775774 25.493414 255 " " E A 2 0.14000 0.14000 "GLU " " CA " "    " 6 0 A0A0A0 C477 2 1 -1106 FF3C00 -2.7147852 4.1385687 -1.6077181 1 957 0 23.34 1 2986 3111 2769 861 -191 -912 477 60 467 <> <> <> <> <> <> <> <> <> <> <> <> <> <> <> <> <> <> <> <> <> <> <> <> <> <> <> <> <> <> <> <> <> <> <> <> <>
    958 2 -15.805479 29.923920 24.753180 255 " " E A 2 0.50000 0.50000 "GLU " " C  " "    " 6 0 A0A0A0 C478 2 1 7 <> 3.46746 5.7466648 -3.7883919 0 958 0 21.59 1 2746 2864 2593 825 -164 -845 478 60 468 <> <> <> <> <> <> <> <> <> <> <> <> <> <> <> <> <> <> <> <> <> <> <> <> <> <> <> <> <> <> <> <> <> <> <> <> <>
    959 15 -15.418421 29.100562 23.914739 255 " " E A 75 -0.50000 -0.50000 "GLU " " O  " "    " 8 0 FF5757 O479 2 1 7 <> -8.6696344 6.8518912 6.5494937 0 959 0 19.32 1 2466 2531 2345 779 -186 -799 479 60 469 <> <> <> <> <> <> <> <> <> <> <> <> <> <> <> <> <> <> <> <> <> <> <> <> <> <> <> <> <> <> <> <> <> <> <> <> <>
    960 3 -14.512126 32.197961 24.888939 255 " " E A 2 -0.12000 -0.12000 "GLU " " CB " "    " 6 0 A0A0A0 C480 2 1 7 <> -1.6065669 -4.2878344 -0.05238419 2 960 0 24.33 1 3108 3187 2949 886 -237 -988 480 60 470 <> <> <> <> <> <> <> <> <> <> <> <> <> <> <> <> <> <> <> <> <> <> <> <> <> <> <> <> <> <> <> <> <> <> <> <> <>
    961 3 -15.705675 32.998414 24.356535 255 " " E A 2 -0.22000 -0.22000 "GLU " " CG " "    " 6 0 A0A0A0 C481 2 1 7 <> 1.5132765 0.078175357 -0.057166696 2 961 0 26.92 1 3443 3424 3359 846 -292 -982 481 60 471 <> <> <> <> <> <> <> <> <> <> <> <> <> <> <> <> <> <> <> <> <> <> <> <> <> <> <> <> <> <> <> <> <> <> <> <> <>
    962 2 -15.369959 33.964334 23.251686 255 " " E A 2 0.70000 0.70000 "GLU " " CD " "    " 6 0 A0A0A0 C482 2 1 7 <> -4.1393419 -2.1689896 5.0580527 0 962 0 27.67 1 3538 3466 3511 873 -333 -1055 482 60 472 <> <> <> <> <> <> <> <> <> <> <> <> <> <> <> <> <> <> <> <> <> <> <> <> <> <> <> <> <> <> <> <> <> <> <> <> <>
    963 15 -16.256205 34.270394 22.351811 255 " " E A 75 -0.80000 -0.80000 "GLU " " OE1" "    " 8 0 FF5757 O483 2 1 7 <> 2.4640271 5.6625662 0.05557943 0 963 0 31.23 1 3972 3905 3990 900 -320 -1069 483 60 473 <> <> <> <> <> <> <> <> <> <> <> <> <> <> <> <> <> <> <> <> <> <> <> <> <> <> <> <> <> <> <> <> <> <> <> <> <>
    964 18 -14.219036 34.439606 23.151410 255 " " E A 75 -0.80000 -0.80000 "GLU " " OE2" "    " 8 -1 FF5757 O484 2 1 7 <> -6.9032224 5.5526156 1.2287973 0 964 0 36.21 1 4634 4513 4612 868 -379 -1102 484 60 474 <> <> <> <> <> <> <> <> <> <> <> <> <> <> <> <> <> <> <> <> <> <> <> <> <> <> <> <> <> <> <> <> <> <> <> <> <>
    965 43 -13.488708 29.230303 25.056898 255 " " E A 21 0.30000 0.30000 "GLU " " H  " "    " 1 0 FFFFFF H965 2 0 1 <> -7.2325081 9.6696661 -11.202163 0 965 0 <> <> <> <> <> <> <> <> <> <> 8688 <> <> <> <> <> <> <> <> <> <> <> <> <> <> <> <> <> <> <> <> <> <> <> <> <> <> <> <> <> <> <> <> <> <> <> <> <>
    966 41 -15.314516 30.837155 26.461793 255 " " E A 21 0.06000 0.06000 "GLU " " HA " "    " 1 0 FFFFFF H966 2 0 1 <> -8.0878919 14.929052 -5.0469215 0 966 0 <> <> <> <> <> <> <> <> <> <> 8689 <> <> <> <> <> <> <> <> <> <> <> <> <> <> <> <> <> <> <> <> <> <> <> <> <> <> <> <> <> <> <> <> <> <> <> <> <>
    967 41 -13.907369 32.695354 25.647201 255 " " E A 21 0.06000 0.06000 "GLU " " HB3" "    " 1 0 FFFFFF H967 2 0 1 <> 8.1667213 16.332078 -21.373061 0 967 0 <> <> <> <> <> <> <> <> <> <> 8690 <> <> <> <> <> <> <> <> <> <> <> <> <> <> <> <> <> <> <> <> <> <> <> <> <> <> <> <> <> <> <> <> <> <> <> <> <>
    968 41 -13.817042 31.989089 24.075716 255 " " E A 21 0.06000 0.06000 "GLU " " HB2" "    " 1 0 FFFFFF H968 2 0 1 <> 11.303788 -19.207131 14.814391 0 968 0 <> <> <> <> <> <> <> <> <> <> 8691 <> <> <> <> <> <> <> <> <> <> <> <> <> <> <> <> <> <> <> <> <> <> <> <> <> <> <> <> <> <> <> <> <> <> <> <> <>
    969 41 -16.456855 32.263277 24.067738 255 " " E A 21 0.06000 0.06000 "GLU " " HG2" "    " 1 0 FFFFFF H969 2 0 1 <> 1.4333293 -1.4361958 4.0056233 0 969 0 <> <> <> <> <> <> <> <> <> <> 8692 <> <> <> <> <> <> <> <> <> <> <> <> <> <> <> <> <> <> <> <> <> <> <> <> <> <> <> <> <> <> <> <> <> <> <> <> <>
    970 41 -16.084710 33.487094 25.254102 255 " " E A 21 0.06000 0.06000 "GLU " " HG3" "    " 1 0 FFFFFF H970 2 0 1 <> 11.896612 6.2420565 0.97175097 0 970 0 <> <> <> <> <> <> <> <> <> <> 8693 <> <> <> <> <> <> <> <> <> <> <> <> <> <> <> <> <> <> <> <> <> <> <> <> <> <> <> <> <> <> <> <> <> <> <> <> <>
    971 25 -17.130549 30.097848 24.953880 256 " " I A 38 -0.50000 -0.50000 "ILE " " N  " "    " 7 0 2F2FFF N485 2 1 7 <> -2.1142614 4.5734652 -1.0391594 1 971 0 21.33 1 2689 2863 2552 848 -116 -841 485 61 475 <> <> <> <> <> <> <> <> <> <> <> <> <> <> <> <> <> <> <> <> <> <> <> <> <> <> <> <> <> <> <> <> <> <> <> <> <>
    972 3 -18.159505 29.259787 24.330523 256 " " I A 2 0.14000 0.14000 "ILE " " CA " "    " 6 0 A0A0A0 C486 2 1 -1106 FF3C00 -3.0857816 -3.7644106 -5.9655089 1 972 0 20.22 1 2522 2697 2463 822 -97 -796 486 61 476 <> <> <> <> <> <> <> <> <> <> <> <> <> <> <> <> <> <> <> <> <> <> <> <> <> <> <> <> <> <> <> <> <> <> <> <> <>
    973 2 -19.424176 30.123778 24.356256 256 " " I A 2 0.50000 0.50000 "ILE " " C  " "    " 6 0 A0A0A0 C487 2 1 7 <> -0.69740964 1.4907271 0.1874685 0 973 0 19.7 1 2427 2624 2433 861 -95 -845 487 61 477 <> <> <> <> <> <> <> <> <> <> <> <> <> <> <> <> <> <> <> <> <> <> <> <> <> <> <> <> <> <> <> <> <> <> <> <> <>
    974 15 -19.806959 30.663637 25.387354 256 " " I A 75 -0.50000 -0.50000 "ILE " " O  " "    " 8 0 FF5757 O488 2 1 7 <> 1.5410113 0.54675179 1.4677725 0 974 0 18.16 1 2227 2468 2204 908 -78 -900 488 61 478 <> <> <> <> <> <> <> <> <> <> <> <> <> <> <> <> <> <> <> <> <> <> <> <> <> <> <> <> <> <> <> <> <> <> <> <> <>
    975 3 -18.254879 27.815856 25.001789 256 " " I A 2 -0.06000 -0.06000 "ILE " " CB " "    " 6 0 A0A0A0 C489 2 1 7 <> 5.4271591 -3.3075754 7.7858853 1 975 0 21.06 1 2618 2848 2535 797 -35 -729 489 61 479 <> <> <> <> <> <> <> <> <> <> <> <> <> <> <> <> <> <> <> <> <> <> <> <> <> <> <> <> <> <> <> <> <> <> <> <> <>
    976 3 -19.281345 26.962102 24.234778 256 " " I A 2 -0.12000 -0.12000 "ILE " " CG1" "    " 6 0 A0A0A0 C490 2 1 7 <> -1.9041418 1.197402 3.7635515 2 976 0 22.21 1 2750 3066 2624 836 30 -744 490 61 480 <> <> <> <> <> <> <> <> <> <> <> <> <> <> <> <> <> <> <> <> <> <> <> <> <> <> <> <> <> <> <> <> <> <> <> <> <>
    977 3 -18.417687 27.814865 26.498818 256 " " I A 2 -0.18000 -0.18000 "ILE " " CG2" "    " 6 0 A0A0A0 C491 2 1 7 <> 1.0381188 -0.89533093 1.2153063 3 977 0 20.41 1 2565 2768 2420 762 -41 -681 491 61 481 <> <> <> <> <> <> <> <> <> <> <> <> <> <> <> <> <> <> <> <> <> <> <> <> <> <> <> <> <> <> <> <> <> <> <> <> <>
    978 3 -19.144495 25.530452 24.650458 256 " " I A 2 -0.18000 -0.18000 "ILE " " CD1" "    " 6 0 A0A0A0 C492 2 1 7 <> 9.5337967 -4.0884583 1.4999657 3 978 0 22.16 1 2728 3092 2601 810 97 -678 492 61 482 <> <> <> <> <> <> <> <> <> <> <> <> <> <> <> <> <> <> <> <> <> <> <> <> <> <> <> <> <> <> <> <> <> <> <> <> <>
    979 43 -17.437888 30.758424 25.653368 256 " " I A 21 0.30000 0.30000 "ILE " " H  " "    " 1 0 FFFFFF H979 2 0 1 <> 20.069272 10.766043 2.859697 0 979 0 <> <> <> <> <> <> <> <> <> <> 8694 <> <> <> <> <> <> <> <> <> <> <> <> <> <> <> <> <> <> <> <> <> <> <> <> <> <> <> <> <> <> <> <> <> <> <> <> <>
    980 41 -17.914207 29.108931 23.279257 256 " " I A 21 0.06000 0.06000 "ILE " " HA " "    " 1 0 FFFFFF H980 2 0 1 <> 2.0571391 3.7653132 -5.8459987 0 980 0 <> <> <> <> <> <> <> <> <> <> 8695 <> <> <> <> <> <> <> <> <> <> <> <> <> <> <> <> <> <> <> <> <> <> <> <> <> <> <> <> <> <> <> <> <> <> <> <> <>
    981 41 -17.338299 27.230017 24.932722 256 " " I A 21 0.06000 0.06000 "ILE " " HB " "    " 1 0 FFFFFF H981 2 0 1 <> 6.5330767 1.6058666 -19.214297 0 981 0 <> <> <> <> <> <> <> <> <> <> 8696 <> <> <> <> <> <> <> <> <> <> <> <> <> <> <> <> <> <> <> <> <> <> <> <> <> <> <> <> <> <> <> <> <> <> <> <> <>
    982 41 -20.252309 27.447489 24.333380 256 " " I A 21 0.06000 0.06000 "ILE " HG12 "    " 1 0 FFFFFF H982 2 0 1 <> 4.0269175 15.881351 -10.116161 0 982 0 <> <> <> <> <> <> <> <> <> <> 8697 <> <> <> <> <> <> <> <> <> <> <> <> <> <> <> <> <> <> <> <> <> <> <> <> <> <> <> <> <> <> <> <> <> <> <> <> <>
    983 41 -19.164120 26.990684 23.151476 256 " " I A 21 0.06000 0.06000 "ILE " HG13 "    " 1 0 FFFFFF H983 2 0 1 <> 3.0817842 -9.5840117 4.0186591 0 983 0 <> <> <> <> <> <> <> <> <> <> 8698 <> <> <> <> <> <> <> <> <> <> <> <> <> <> <> <> <> <> <> <> <> <> <> <> <> <> <> <> <> <> <> <> <> <> <> <> <>
    984 41 -19.409700 28.210488 26.716732 256 " " I A 21 0.06000 0.06000 "ILE " HG21 "    " 1 0 FFFFFF H984 2 0 1 <> -0.68448451 0.36623232 -8.9171358 0 984 0 <> <> <> <> <> <> <> <> <> <> 8699 <> <> <> <> <> <> <> <> <> <> <> <> <> <> <> <> <> <> <> <> <> <> <> <> <> <> <> <> <> <> <> <> <> <> <> <> <>
    985 41 -18.401427 26.798477 26.892263 256 " " I A 21 0.06000 0.06000 "ILE " HG22 "    " 1 0 FFFFFF H985 2 0 1 <> -4.7777415 -5.5237197 -10.500889 0 985 0 <> <> <> <> <> <> <> <> <> <> 8700 <> <> <> <> <> <> <> <> <> <> <> <> <> <> <> <> <> <> <> <> <> <> <> <> <> <> <> <> <> <> <> <> <> <> <> <> <>
    986 41 -17.690328 28.478741 26.966073 256 " " I A 21 0.06000 0.06000 "ILE " HG23 "    " 1 0 FFFFFF H986 2 0 1 <> -17.289223 0.35073945 27.974389 0 986 0 <> <> <> <> <> <> <> <> <> <> 8701 <> <> <> <> <> <> <> <> <> <> <> <> <> <> <> <> <> <> <> <> <> <> <> <> <> <> <> <> <> <> <> <> <> <> <> <> <>
    987 41 -19.786688 24.869935 24.067875 256 " " I A 21 0.06000 0.06000 "ILE " HD11 "    " 1 0 FFFFFF H987 2 0 1 <> -19.532549 14.781426 12.146136 0 987 0 <> <> <> <> <> <> <> <> <> <> 8702 <> <> <> <> <> <> <> <> <> <> <> <> <> <> <> <> <> <> <> <> <> <> <> <> <> <> <> <> <> <> <> <> <> <> <> <> <>
    988 41 -18.217852 25.064132 24.315827 256 " " I A 21 0.06000 0.06000 "ILE " HD12 "    " 1 0 FFFFFF H988 2 0 1 <> -4.4112362 -28.081951 -3.6802048 0 988 0 <> <> <> <> <> <> <> <> <> <> 8703 <> <> <> <> <> <> <> <> <> <> <> <> <> <> <> <> <> <> <> <> <> <> <> <> <> <> <> <> <> <> <> <> <> <> <> <> <>
    989 41 -19.327137 25.356449 25.710868 256 " " I A 21 0.06000 0.06000 "ILE " HD13 "    " 1 0 FFFFFF H989 2 0 1 <> -34.371237 9.4085396 -3.8474186 0 989 0 <> <> <> <> <> <> <> <> <> <> 8704 <> <> <> <> <> <> <> <> <> <> <> <> <> <> <> <> <> <> <> <> <> <> <> <> <> <> <> <> <> <> <> <> <> <> <> <> <>
    990 25 -20.237306 30.174635 23.283415 257 " " S A 38 -0.50000 -0.50000 "SER " " N  " "    " 7 0 2F2FFF N493 2 1 7 <> -1.4769938 5.6326735 -9.4546287 1 990 0 18.32 1 2235 2400 2326 844 -114 -826 493 62 483 <> <> <> <> <> <> <> <> <> <> <> <> <> <> <> <> <> <> <> <> <> <> <> <> <> <> <> <> <> <> <> <> <> <> <> <> <>
    991 3 -21.465984 30.989428 23.048015 257 " " S A 2 0.14000 0.14000 "SER " " CA " "    " 6 0 A0A0A0 C494 2 1 -1106 FF3C00 -7.8942162 2.1110267 -0.91381374 1 991 0 19.13 1 2308 2488 2472 882 -119 -870 494 62 484 <> <> <> <> <> <> <> <> <> <> <> <> <> <> <> <> <> <> <> <> <> <> <> <> <> <> <> <> <> <> <> <> <> <> <> <> <>
    992 2 -22.351901 30.322686 22.024779 257 " " S A 2 0.50000 0.50000 "SER " " C  " "    " 6 0 A0A0A0 C495 2 1 7 <> -6.0466511 -8.1467038 4.1118439 0 992 0 19.02 1 2261 2465 2503 863 -104 -828 495 62 485 <> <> <> <> <> <> <> <> <> <> <> <> <> <> <> <> <> <> <> <> <> <> <> <> <> <> <> <> <> <> <> <> <> <> <> <> <>
    993 15 -21.878461 29.662585 21.116976 257 " " S A 75 -0.50000 -0.50000 "SER " " O  " "    " 8 0 FF5757 O496 2 1 7 <> -2.755817 -3.9853066 5.1589028 0 993 0 18.24 1 2168 2347 2415 817 -109 -769 496 62 486 <> <> <> <> <> <> <> <> <> <> <> <> <> <> <> <> <> <> <> <> <> <> <> <> <> <> <> <> <> <> <> <> <> <> <> <> <>
    994 3 -21.059883 32.398959 22.680752 257 " " S A 2 0.14500 0.14500 "SER " " CB " "    " 6 0 A0A0A0 C497 2 1 7 <> -0.29960824 -10.283287 -1.22242 2 994 0 19.44 1 2367 2457 2563 898 -185 -915 497 62 487 <> <> <> <> <> <> <> <> <> <> <> <> <> <> <> <> <> <> <> <> <> <> <> <> <> <> <> <> <> <> <> <> <> <> <> <> <>
    995 16 -22.159524 33.266860 22.528666 257 " " S A 75 -0.68300 -0.68300 "SER " " OG " "    " 8 0 FF5757 O498 2 1 7 <> -4.0428338 4.4876542 4.1968103 1 995 0 23 1 2845 2915 2980 915 -204 -964 498 62 488 <> <> <> <> <> <> <> <> <> <> <> <> <> <> <> <> <> <> <> <> <> <> <> <> <> <> <> <> <> <> <> <> <> <> <> <> <>
    996 43 -20.005471 29.650184 22.451972 257 " " S A 21 0.30000 0.30000 "SER " " H  " "    " 1 0 FFFFFF H996 2 0 1 <> -3.1387051 -31.486151 13.495518 0 996 0 <> <> <> <> <> <> <> <> <> <> 8705 <> <> <> <> <> <> <> <> <> <> <> <> <> <> <> <> <> <> <> <> <> <> <> <> <> <> <> <> <> <> <> <> <> <> <> <> <>
    997 41 -22.001314 31.049536 23.995591 257 " " S A 21 0.06000 0.06000 "SER " " HA " "    " 1 0 FFFFFF H997 2 0 1 <> -12.494487 10.348554 -4.035244 0 997 0 <> <> <> <> <> <> <> <> <> <> 8706 <> <> <> <> <> <> <> <> <> <> <> <> <> <> <> <> <> <> <> <> <> <> <> <> <> <> <> <> <> <> <> <> <> <> <> <> <>
    998 41 -20.403610 32.917980 23.379342 257 " " S A 21 0.06000 0.06000 "SER " " HB3" "    " 1 0 FFFFFF H998 2 0 1 <> -20.641484 21.612143 -5.8095529 0 998 0 <> <> <> <> <> <> <> <> <> <> 8707 <> <> <> <> <> <> <> <> <> <> <> <> <> <> <> <> <> <> <> <> <> <> <> <> <> <> <> <> <> <> <> <> <> <> <> <> <>
    999 41 -20.603302 32.279757 21.698191 257 " " S A 21 0.06000 0.06000 "SER " " HB2" "    " 1 0 FFFFFF H999 2 0 1 <> -6.0644686 8.7983116 -6.2161895 0 999 0 <> <> <> <> <> <> <> <> <> <> 8708 <> <> <> <> <> <> <> <> <> <> <> <> <> <> <> <> <> <> <> <> <> <> <> <> <> <> <> <> <> <> <> <> <> <> <> <> <>
    1000 42 -22.706415 33.292647 23.298911 257 " " S A 21 0.41800 0.41800 "SER " " HG " "    " 1 0 FFFFFF H1000 2 0 1 <> -1.7736264 14.958672 5.4574485 0 1000 0 <> <> <> <> <> <> <> <> <> <> 8709 <> <> <> <> <> <> <> <> <> <> <> <> <> <> <> <> <> <> <> <> <> <> <> <> <> <> <> <> <> <> <> <> <> <> <> <> <>
    1001 25 -23.642523 30.706604 21.967011 258 " " I A 38 -0.50000 -0.50000 "ILE " " N  " "    " 7 0 2F2FFF N499 2 1 7 <> -4.5462406 2.9379711 2.2130914 1 1001 0 18.98 1 2216 2476 2521 900 -87 -863 499 63 489 <> <> <> <> <> <> <> <> <> <> <> <> <> <> <> <> <> <> <> <> <> <> <> <> <> <> <> <> <> <> <> <> <> <> <> <> <>
    1002 3 -24.555224 30.484952 20.812530 258 " " I A 2 0.14000 0.14000 "ILE " " CA " "    " 6 0 A0A0A0 C500 2 1 -1106 FF3C00 2.4703905 0.010074764 -0.24231554 1 1002 0 18.94 1 2173 2455 2569 892 -88 -841 500 63 490 <> <> <> <> <> <> <> <> <> <> <> <> <> <> <> <> <> <> <> <> <> <> <> <> <> <> <> <> <> <> <> <> <> <> <> <> <>
    1003 2 -25.086848 31.893673 20.475957 258 " " I A 2 0.50000 0.50000 "ILE " " C  " "    " 6 0 A0A0A0 C501 2 1 7 <> -5.8487069 2.8080526 -3.1085086 0 1003 0 19.37 1 2217 2466 2678 938 -134 -893 501 63 491 <> <> <> <> <> <> <> <> <> <> <> <> <> <> <> <> <> <> <> <> <> <> <> <> <> <> <> <> <> <> <> <> <> <> <> <> <>
    1004 15 -25.630853 32.616063 21.341909 258 " " I A 75 -0.50000 -0.50000 "ILE " " O  " "    " 8 0 FF5757 O502 2 1 7 <> -2.6053449 0.24144761 -3.9856334 0 1004 0 20.64 1 2365 2648 2829 986 -122 -954 502 63 492 <> <> <> <> <> <> <> <> <> <> <> <> <> <> <> <> <> <> <> <> <> <> <> <> <> <> <> <> <> <> <> <> <> <> <> <> <>
    1005 3 -25.750958 29.438944 21.084732 258 " " I A 2 -0.06000 -0.06000 "ILE " " CB " "    " 6 0 A0A0A0 C503 2 1 7 <> -4.4428621 2.2835062 -3.3954245 1 1005 0 18.55 1 2074 2471 2503 891 -17 -830 503 63 493 <> <> <> <> <> <> <> <> <> <> <> <> <> <> <> <> <> <> <> <> <> <> <> <> <> <> <> <> <> <> <> <> <> <> <> <> <>
    1006 3 -25.217873 28.071779 20.831057 258 " " I A 2 -0.12000 -0.12000 "ILE " " CG1" "    " 6 0 A0A0A0 C504 2 1 7 <> -1.2490703 -1.2215551 5.5868833 2 1006 0 19.5 1 2207 2618 2583 840 24 -766 504 63 494 <> <> <> <> <> <> <> <> <> <> <> <> <> <> <> <> <> <> <> <> <> <> <> <> <> <> <> <> <> <> <> <> <> <> <> <> <>
    1007 3 -27.079279 29.799870 20.337675 258 " " I A 2 -0.18000 -0.18000 "ILE " " CG2" "    " 6 0 A0A0A0 C505 2 1 7 <> -6.9254981 2.5526897 1.9263934 3 1007 0 18.1 1 1967 2400 2509 898 -27 -832 505 63 495 <> <> <> <> <> <> <> <> <> <> <> <> <> <> <> <> <> <> <> <> <> <> <> <> <> <> <> <> <> <> <> <> <> <> <> <> <>
    1008 3 -25.941526 26.907015 21.388143 258 " " I A 2 -0.18000 -0.18000 "ILE " " CD1" "    " 6 0 A0A0A0 C506 2 1 7 <> -4.6148605 -3.1381429 2.1037127 3 1008 0 21.04 1 2359 2873 2763 832 102 -751 506 63 496 <> <> <> <> <> <> <> <> <> <> <> <> <> <> <> <> <> <> <> <> <> <> <> <> <> <> <> <> <> <> <> <> <> <> <> <> <>
    1009 43 -23.799620 31.419378 22.665142 258 " " I A 21 0.30000 0.30000 "ILE " " H  " "    " 1 0 FFFFFF H1009 2 0 1 <> 6.4208729 12.58253 -5.1658822 0 1009 0 <> <> <> <> <> <> <> <> <> <> 8710 <> <> <> <> <> <> <> <> <> <> <> <> <> <> <> <> <> <> <> <> <> <> <> <> <> <> <> <> <> <> <> <> <> <> <> <> <>
    1010 41 -24.037076 29.986181 19.993474 258 " " I A 21 0.06000 0.06000 "ILE " " HA " "    " 1 0 FFFFFF H1010 2 0 1 <> 17.490084 4.2315325 6.6886879 0 1010 0 <> <> <> <> <> <> <> <> <> <> 8711 <> <> <> <> <> <> <> <> <> <> <> <> <> <> <> <> <> <> <> <> <> <> <> <> <> <> <> <> <> <> <> <> <> <> <> <> <>
    1011 41 -25.994951 29.461652 22.146826 258 " " I A 21 0.06000 0.06000 "ILE " " HB " "    " 1 0 FFFFFF H1011 2 0 1 <> -19.405945 -9.1538969 -6.5883596 0 1011 0 <> <> <> <> <> <> <> <> <> <> 8712 <> <> <> <> <> <> <> <> <> <> <> <> <> <> <> <> <> <> <> <> <> <> <> <> <> <> <> <> <> <> <> <> <> <> <> <> <>
    1012 41 -24.960631 27.969451 19.776798 258 " " I A 21 0.06000 0.06000 "ILE " HG12 "    " 1 0 FFFFFF H1012 2 0 1 <> -6.8882525 -19.67533 6.0020876 0 1012 0 <> <> <> <> <> <> <> <> <> <> 8713 <> <> <> <> <> <> <> <> <> <> <> <> <> <> <> <> <> <> <> <> <> <> <> <> <> <> <> <> <> <> <> <> <> <> <> <> <>
    1013 41 -24.235715 27.968281 21.292310 258 " " I A 21 0.06000 0.06000 "ILE " HG13 "    " 1 0 FFFFFF H1013 2 0 1 <> 2.9983821 14.903662 0.16093474 0 1013 0 <> <> <> <> <> <> <> <> <> <> 8714 <> <> <> <> <> <> <> <> <> <> <> <> <> <> <> <> <> <> <> <> <> <> <> <> <> <> <> <> <> <> <> <> <> <> <> <> <>
    1014 41 -26.946171 29.796847 19.255840 258 " " I A 21 0.06000 0.06000 "ILE " HG21 "    " 1 0 FFFFFF H1014 2 0 1 <> -5.5431029 -2.8216132 2.1115347 0 1014 0 <> <> <> <> <> <> <> <> <> <> 8715 <> <> <> <> <> <> <> <> <> <> <> <> <> <> <> <> <> <> <> <> <> <> <> <> <> <> <> <> <> <> <> <> <> <> <> <> <>
    1015 41 -27.923240 29.164726 20.606780 258 " " I A 21 0.06000 0.06000 "ILE " HG22 "    " 1 0 FFFFFF H1015 2 0 1 <> -8.5452387 0.39121201 -8.2548327 0 1015 0 <> <> <> <> <> <> <> <> <> <> 8716 <> <> <> <> <> <> <> <> <> <> <> <> <> <> <> <> <> <> <> <> <> <> <> <> <> <> <> <> <> <> <> <> <> <> <> <> <>
    1016 41 -27.434637 30.762232 20.706011 258 " " I A 21 0.06000 0.06000 "ILE " HG23 "    " 1 0 FFFFFF H1016 2 0 1 <> 0.0074393072 3.6678514 5.7013758 0 1016 0 <> <> <> <> <> <> <> <> <> <> 8717 <> <> <> <> <> <> <> <> <> <> <> <> <> <> <> <> <> <> <> <> <> <> <> <> <> <> <> <> <> <> <> <> <> <> <> <> <>
    1017 41 -26.057081 26.989778 22.468841 258 " " I A 21 0.06000 0.06000 "ILE " HD11 "    " 1 0 FFFFFF H1017 2 0 1 <> 7.3568606 11.365555 2.2730837 0 1017 0 <> <> <> <> <> <> <> <> <> <> 8718 <> <> <> <> <> <> <> <> <> <> <> <> <> <> <> <> <> <> <> <> <> <> <> <> <> <> <> <> <> <> <> <> <> <> <> <> <>
    1018 41 -26.966088 26.894235 21.016377 258 " " I A 21 0.06000 0.06000 "ILE " HD12 "    " 1 0 FFFFFF H1018 2 0 1 <> -10.495088 -6.8334473 18.436309 0 1018 0 <> <> <> <> <> <> <> <> <> <> 8719 <> <> <> <> <> <> <> <> <> <> <> <> <> <> <> <> <> <> <> <> <> <> <> <> <> <> <> <> <> <> <> <> <> <> <> <> <>
    1019 41 -25.458203 25.969240 21.114147 258 " " I A 21 0.06000 0.06000 "ILE " HD13 "    " 1 0 FFFFFF H1019 2 0 1 <> 4.0563334 0.31122239 5.593813 0 1019 0 <> <> <> <> <> <> <> <> <> <> 8720 <> <> <> <> <> <> <> <> <> <> <> <> <> <> <> <> <> <> <> <> <> <> <> <> <> <> <> <> <> <> <> <> <> <> <> <> <>
    1020 25 -24.865724 32.322209 19.219421 259 " " N A 38 -0.50000 -0.50000 "ASN " " N  " "    " 7 0 2F2FFF N507 0 1 7 <> 0.27795395 -0.40034956 -2.2918529 1 1020 0 18.9 1 2164 2345 2671 926 -184 -869 507 64 497 <> <> <> <> <> <> <> <> <> <> <> <> <> <> <> <> <> <> <> <> <> <> <> <> <> <> <> <> <> <> <> <> <> <> <> <> <>
    1021 3 -25.293263 33.501945 18.458500 259 " " N A 2 0.14000 0.14000 "ASN " " CA " "    " 6 0 A0A0A0 C508 0 1 -1106 FF3C00 -1.8264247 -2.9335433 4.3670064 1 1021 0 20.52 1 2369 2496 2934 970 -235 -908 508 64 498 <> <> <> <> <> <> <> <> <> <> <> <> <> <> <> <> <> <> <> <> <> <> <> <> <> <> <> <> <> <> <> <> <> <> <> <> <>
    1022 2 -24.793542 34.827625 19.051747 259 " " N A 2 0.50000 0.50000 "ASN " " C  " "    " 6 0 A0A0A0 C509 0 1 7 <> -6.1797766 9.6860579 9.8431876 0 1022 0 21 1 2461 2528 2992 1001 -260 -965 509 64 499 <> <> <> <> <> <> <> <> <> <> <> <> <> <> <> <> <> <> <> <> <> <> <> <> <> <> <> <> <> <> <> <> <> <> <> <> <>
    1023 15 -24.025061 35.461545 18.404912 259 " " N A 75 -0.50000 -0.50000 "ASN " " O  " "    " 8 0 FF5757 O510 0 1 7 <> -2.955823 -4.6590148 -5.2152562 0 1023 0 21.78 1 2543 2618 3115 1055 -269 -1025 510 64 500 <> <> <> <> <> <> <> <> <> <> <> <> <> <> <> <> <> <> <> <> <> <> <> <> <> <> <> <> <> <> <> <> <> <> <> <> <>
    1024 3 -26.834303 33.565910 18.255502 259 " " N A 2 -0.12000 -0.12000 "ASN " " CB " "    " 6 0 A0A0A0 C511 0 1 7 <> 6.8092059 0.38975991 4.2947304 2 1024 0 20.63 1 2323 2540 2978 1010 -217 -937 511 64 501 <> <> <> <> <> <> <> <> <> <> <> <> <> <> <> <> <> <> <> <> <> <> <> <> <> <> <> <> <> <> <> <> <> <> <> <> <>
    1025 2 -27.309617 32.623914 17.179975 259 " " N A 2 0.50000 0.50000 "ASN " " CG " "    " 6 0 A0A0A0 C512 0 1 7 <> -3.4761773 -1.2270593 -11.514235 0 1025 0 21.81 1 2438 2702 3145 980 -209 -887 512 64 502 <> <> <> <> <> <> <> <> <> <> <> <> <> <> <> <> <> <> <> <> <> <> <> <> <> <> <> <> <> <> <> <> <> <> <> <> <>
    1026 15 -28.156242 31.742139 17.471978 259 " " N A 75 -0.50000 -0.50000 "ASN " " OD1" "    " 8 0 FF5757 O513 0 1 7 <> -3.9889786 8.5476701 2.6734024 0 1026 0 22.1 1 2501 2703 3191 942 -239 -835 513 64 503 <> <> <> <> <> <> <> <> <> <> <> <> <> <> <> <> <> <> <> <> <> <> <> <> <> <> <> <> <> <> <> <> <> <> <> <> <>
    1027 25 -26.962035 32.862758 15.925059 259 " " N A 38 -0.76000 -0.76000 "ASN " " ND2" "    " 7 0 2F2FFF N514 0 1 7 <> 1.3707228 -2.4392237 0.24861731 2 1027 0 19.57 1 2094 2473 2868 996 -167 -906 514 64 504 <> <> <> <> <> <> <> <> <> <> <> <> <> <> <> <> <> <> <> <> <> <> <> <> <> <> <> <> <> <> <> <> <> <> <> <> <>
    1028 43 -24.616594 31.563797 18.600677 259 " " N A 21 0.30000 0.30000 "ASN " " H  " "    " 1 0 FFFFFF H1028 0 0 1 <> -12.416135 5.1010442 -14.146218 0 1028 0 <> <> <> <> <> <> <> <> <> <> 8721 <> <> <> <> <> <> <> <> <> <> <> <> <> <> <> <> <> <> <> <> <> <> <> <> <> <> <> <> <> <> <> <> <> <> <> <> <>
    1029 41 -24.689416 33.445695 17.552803 259 " " N A 21 0.06000 0.06000 "ASN " " HA " "    " 1 0 FFFFFF H1029 0 0 1 <> 34.116117 0.068728278 28.144196 0 1029 0 <> <> <> <> <> <> <> <> <> <> 8722 <> <> <> <> <> <> <> <> <> <> <> <> <> <> <> <> <> <> <> <> <> <> <> <> <> <> <> <> <> <> <> <> <> <> <> <> <>
    1030 41 -27.312951 33.317765 19.202821 259 " " N A 21 0.06000 0.06000 "ASN " " HB2" "    " 1 0 FFFFFF H1030 0 0 1 <> 10.029688 -15.049718 1.8776402 0 1030 0 <> <> <> <> <> <> <> <> <> <> 8723 <> <> <> <> <> <> <> <> <> <> <> <> <> <> <> <> <> <> <> <> <> <> <> <> <> <> <> <> <> <> <> <> <> <> <> <> <>
    1031 41 -27.201736 34.575764 18.073055 259 " " N A 21 0.06000 0.06000 "ASN " " HB3" "    " 1 0 FFFFFF H1031 0 0 1 <> -24.619807 -10.897084 5.1168783 0 1031 0 <> <> <> <> <> <> <> <> <> <> 8724 <> <> <> <> <> <> <> <> <> <> <> <> <> <> <> <> <> <> <> <> <> <> <> <> <> <> <> <> <> <> <> <> <> <> <> <> <>
    1032 43 -27.473999 32.403904 15.185165 259 " " N A 21 0.38000 0.38000 "ASN " HD21 "    " 1 0 FFFFFF H1032 0 0 1 <> 2.8802404 5.7451244 -5.8715244 0 1032 0 <> <> <> <> <> <> <> <> <> <> 8725 <> <> <> <> <> <> <> <> <> <> <> <> <> <> <> <> <> <> <> <> <> <> <> <> <> <> <> <> <> <> <> <> <> <> <> <> <>
    1033 43 -26.427262 33.710085 15.797929 259 " " N A 21 0.38000 0.38000 "ASN " HD22 "    " 1 0 FFFFFF H1033 0 0 1 <> -12.33444 3.251728 -19.471806 0 1033 0 <> <> <> <> <> <> <> <> <> <> 8726 <> <> <> <> <> <> <> <> <> <> <> <> <> <> <> <> <> <> <> <> <> <> <> <> <> <> <> <> <> <> <> <> <> <> <> <> <>
    1034 25 -25.137681 35.140096 20.270091 260 " " N A 38 -0.50000 -0.50000 "ASN " " N  " "    " 7 0 2F2FFF N515 0 1 7 <> 6.2980351 -2.0918206 0.33154378 1 1034 0 21.52 1 2570 2578 3029 968 -271 -951 515 65 505 <> <> <> <> <> <> <> <> <> <> <> <> <> <> <> <> <> <> <> <> <> <> <> <> <> <> <> <> <> <> <> <> <> <> <> <> <>
    1035 3 -24.732819 36.340221 20.995722 260 " " N A 2 0.14000 0.14000 "ASN " " CA " "    " 6 0 A0A0A0 C516 0 1 -1106 FF3C00 3.2812401 -7.9245321 -4.8073348 1 1035 0 23.21 1 2816 2763 3241 989 -298 -1006 516 65 506 <> <> <> <> <> <> <> <> <> <> <> <> <> <> <> <> <> <> <> <> <> <> <> <> <> <> <> <> <> <> <> <> <> <> <> <> <>
    1036 2 -24.848386 36.152406 22.522253 260 " " N A 2 0.50000 0.50000 "ASN " " C  " "    " 6 0 A0A0A0 C517 0 1 7 <> -4.0174653 6.2860055 -0.67432761 0 1036 0 24 1 2900 2926 3293 1033 -263 -1073 517 65 507 <> <> <> <> <> <> <> <> <> <> <> <> <> <> <> <> <> <> <> <> <> <> <> <> <> <> <> <> <> <> <> <> <> <> <> <> <>
    1037 15 -24.616749 37.109895 23.272773 260 " " N A 75 -0.50000 -0.50000 "ASN " " O  " "    " 8 0 FF5757 O518 0 1 7 <> 0.63427026 0.40037743 -0.26409044 0 1037 0 25.2 1 3070 3056 3449 1063 -288 -1136 518 65 508 <> <> <> <> <> <> <> <> <> <> <> <> <> <> <> <> <> <> <> <> <> <> <> <> <> <> <> <> <> <> <> <> <> <> <> <> <>
    1038 3 -25.521027 37.628462 20.360568 260 " " N A 2 -0.12000 -0.12000 "ASN " " CB " "    " 6 0 A0A0A0 C519 0 1 7 <> 6.5307323 -1.0794946 -0.42391903 2 1038 0 23.69 1 2894 2734 3374 1012 -356 -1030 519 65 509 <> <> <> <> <> <> <> <> <> <> <> <> <> <> <> <> <> <> <> <> <> <> <> <> <> <> <> <> <> <> <> <> <> <> <> <> <>
    1039 2 -27.043951 37.625710 20.694237 260 " " N A 2 0.50000 0.50000 "ASN " " CG " "    " 6 0 A0A0A0 C520 0 1 7 <> -4.6621013 2.7417734 -0.49827411 0 1039 0 26.64 1 3296 3041 3784 967 -392 -963 520 65 510 <> <> <> <> <> <> <> <> <> <> <> <> <> <> <> <> <> <> <> <> <> <> <> <> <> <> <> <> <> <> <> <> <> <> <> <> <>
    1040 15 -27.871455 36.889315 20.175812 260 " " N A 75 -0.50000 -0.50000 "ASN " " OD1" "    " 8 0 FF5757 O521 0 1 7 <> 4.5564469 4.9816386 -4.7578202 0 1040 0 33.51 1 4170 3854 4709 983 -425 -951 521 65 511 <> <> <> <> <> <> <> <> <> <> <> <> <> <> <> <> <> <> <> <> <> <> <> <> <> <> <> <> <> <> <> <> <> <> <> <> <>
    1041 25 -27.466097 38.502979 21.571717 260 " " N A 38 -0.76000 -0.76000 "ASN " " ND2" "    " 7 0 2F2FFF N522 0 1 7 <> 3.617193 4.5625567 8.2354024 2 1041 0 22.95 1 2851 2584 3284 913 -384 -919 522 65 512 <> <> <> <> <> <> <> <> <> <> <> <> <> <> <> <> <> <> <> <> <> <> <> <> <> <> <> <> <> <> <> <> <> <> <> <> <>
    1042 43 -25.709686 34.549296 20.856488 260 " " N A 21 0.30000 0.30000 "ASN " " H  " "    " 1 0 FFFFFF H1042 0 0 1 <> -4.806475 5.4306942 -2.9214637 0 1042 0 <> <> <> <> <> <> <> <> <> <> 8727 <> <> <> <> <> <> <> <> <> <> <> <> <> <> <> <> <> <> <> <> <> <> <> <> <> <> <> <> <> <> <> <> <> <> <> <> <>
    1043 41 -23.646522 36.393759 20.923711 260 " " N A 21 0.06000 0.06000 "ASN " " HA " "    " 1 0 FFFFFF H1043 0 0 1 <> 3.6509253 8.9875703 13.342841 0 1043 0 <> <> <> <> <> <> <> <> <> <> 8728 <> <> <> <> <> <> <> <> <> <> <> <> <> <> <> <> <> <> <> <> <> <> <> <> <> <> <> <> <> <> <> <> <> <> <> <> <>
    1044 41 -25.003208 38.508276 20.742523 260 " " N A 21 0.06000 0.06000 "ASN " " HB2" "    " 1 0 FFFFFF H1044 0 0 1 <> -11.728443 8.001828 3.4118437 0 1044 0 <> <> <> <> <> <> <> <> <> <> 8729 <> <> <> <> <> <> <> <> <> <> <> <> <> <> <> <> <> <> <> <> <> <> <> <> <> <> <> <> <> <> <> <> <> <> <> <> <>
    1045 41 -25.285391 37.684368 19.297812 260 " " N A 21 0.06000 0.06000 "ASN " " HB3" "    " 1 0 FFFFFF H1045 0 0 1 <> -0.62872383 0.088657432 -1.9498492 0 1045 0 <> <> <> <> <> <> <> <> <> <> 8730 <> <> <> <> <> <> <> <> <> <> <> <> <> <> <> <> <> <> <> <> <> <> <> <> <> <> <> <> <> <> <> <> <> <> <> <> <>
    1046 43 -28.450392 38.458511 21.793718 260 " " N A 21 0.38000 0.38000 "ASN " HD21 "    " 1 0 FFFFFF H1046 0 0 1 <> 2.9766101 -17.715857 0.93257517 0 1046 0 <> <> <> <> <> <> <> <> <> <> 8731 <> <> <> <> <> <> <> <> <> <> <> <> <> <> <> <> <> <> <> <> <> <> <> <> <> <> <> <> <> <> <> <> <> <> <> <> <>
    1047 43 -26.982809 39.103206 22.224604 260 " " N A 21 0.38000 0.38000 "ASN " HD22 "    " 1 0 FFFFFF H1047 0 0 1 <> 12.005882 0.56484134 5.7011028 0 1047 0 <> <> <> <> <> <> <> <> <> <> 8732 <> <> <> <> <> <> <> <> <> <> <> <> <> <> <> <> <> <> <> <> <> <> <> <> <> <> <> <> <> <> <> <> <> <> <> <> <>
    1048 25 -25.161460 34.929540 22.959202 261 " " K A 38 -0.50000 -0.50000 "LYS " " N  " "    " 7 0 2F2FFF N523 2 1 7 <> -0.4642438 -2.0966879 13.200961 1 1048 0 23.48 1 2801 2938 3183 1036 -203 -1060 523 66 513 <> <> <> <> <> <> <> <> <> <> <> <> <> <> <> <> <> <> <> <> <> <> <> <> <> <> <> <> <> <> <> <> <> <> <> <> <>
    1049 3 -25.541052 34.680770 24.352574 261 " " K A 2 0.14000 0.14000 "LYS " " CA " "    " 6 0 A0A0A0 C524 2 1 -1106 FF3C00 -3.011753 6.0044333 0.65624572 1 1049 0 24.94 1 2976 3193 3309 1074 -159 -1111 524 66 514 <> <> <> <> <> <> <> <> <> <> <> <> <> <> <> <> <> <> <> <> <> <> <> <> <> <> <> <> <> <> <> <> <> <> <> <> <>
    1050 2 -24.468806 33.751729 24.925642 261 " " K A 2 0.50000 0.50000 "LYS " " C  " "    " 6 0 A0A0A0 C525 2 1 7 <> -1.6025576 1.7097716 0.23204604 0 1050 0 24.33 1 2919 3170 3155 1041 -122 -1074 525 66 515 <> <> <> <> <> <> <> <> <> <> <> <> <> <> <> <> <> <> <> <> <> <> <> <> <> <> <> <> <> <> <> <> <> <> <> <> <>
    1051 15 -24.138233 32.667376 24.351167 261 " " K A 75 -0.50000 -0.50000 "LYS " " O  " "    " 8 0 FF5757 O526 2 1 7 <> 8.9822869 5.2106683 -5.5188319 0 1051 0 22.27 1 2646 2938 2877 1005 -84 -1011 526 66 516 <> <> <> <> <> <> <> <> <> <> <> <> <> <> <> <> <> <> <> <> <> <> <> <> <> <> <> <> <> <> <> <> <> <> <> <> <>
    1052 3 -26.863201 33.919194 24.497705 261 " " K A 2 -0.12000 -0.12000 "LYS " " CB " "    " 6 0 A0A0A0 C527 2 1 7 <> 5.8705518 -10.849639 -4.2149742 2 1052 0 25.63 1 3009 3331 3400 1109 -109 -1129 527 66 517 <> <> <> <> <> <> <> <> <> <> <> <> <> <> <> <> <> <> <> <> <> <> <> <> <> <> <> <> <> <> <> <> <> <> <> <> <>
    1053 3 -28.171676 34.673470 24.087337 261 " " K A 2 -0.12000 -0.12000 "LYS " " CG " "    " 6 0 A0A0A0 C528 2 1 7 <> -3.1097915 1.3390616 4.67756 2 1053 0 26.32 1 3086 3494 3421 1150 -55 -1180 528 66 518 <> <> <> <> <> <> <> <> <> <> <> <> <> <> <> <> <> <> <> <> <> <> <> <> <> <> <> <> <> <> <> <> <> <> <> <> <>
    1054 3 -28.543749 34.540429 22.604654 261 " " K A 2 -0.12000 -0.12000 "LYS " " CD " "    " 6 0 A0A0A0 C529 2 1 7 <> -1.3886335 -0.35966163 2.0471187 2 1054 0 28.04 1 3245 3758 3652 1185 -4 -1203 529 66 519 <> <> <> <> <> <> <> <> <> <> <> <> <> <> <> <> <> <> <> <> <> <> <> <> <> <> <> <> <> <> <> <> <> <> <> <> <>
    1055 3 -29.956889 35.048169 22.238715 261 " " K A 2 0.19000 0.19000 "LYS " " CE " "    " 6 0 A0A0A0 C530 2 1 7 <> -7.3827114 -2.3605475 1.1961591 2 1055 0 34.73 1 4085 4679 4430 1232 51 -1257 530 66 520 <> <> <> <> <> <> <> <> <> <> <> <> <> <> <> <> <> <> <> <> <> <> <> <> <> <> <> <> <> <> <> <> <> <> <> <> <>
    1056 32 -30.195351 35.059922 20.764223 261 " " K A 38 -0.30000 -0.30000 "LYS " " NZ " "    " 7 1 2F2FFF N531 2 1 7 <> 2.1235884 -1.3904377 -1.508629 3 1056 0 36.5 1 4321 4974 4575 1205 116 -1209 531 66 521 <> <> <> <> <> <> <> <> <> <> <> <> <> <> <> <> <> <> <> <> <> <> <> <> <> <> <> <> <> <> <> <> <> <> <> <> <>
    1057 43 -25.290078 34.165241 22.311584 261 " " K A 21 0.30000 0.30000 "LYS " " H  " "    " 1 0 FFFFFF H1057 2 0 1 <> 28.415833 10.162025 -7.0020943 0 1057 0 <> <> <> <> <> <> <> <> <> <> 8733 <> <> <> <> <> <> <> <> <> <> <> <> <> <> <> <> <> <> <> <> <> <> <> <> <> <> <> <> <> <> <> <> <> <> <> <> <>
    1058 41 -25.503887 35.552315 25.006117 261 " " K A 21 0.06000 0.06000 "LYS " " HA " "    " 1 0 FFFFFF H1058 2 0 1 <> -8.9887989 8.1042721 -1.8040661 0 1058 0 <> <> <> <> <> <> <> <> <> <> 8734 <> <> <> <> <> <> <> <> <> <> <> <> <> <> <> <> <> <> <> <> <> <> <> <> <> <> <> <> <> <> <> <> <> <> <> <> <>
    1059 41 -26.826712 32.887633 24.147491 261 " " K A 21 0.06000 0.06000 "LYS " " HB2" "    " 1 0 FFFFFF H1059 2 0 1 <> -2.1852453 -12.028677 -1.5815012 0 1059 0 <> <> <> <> <> <> <> <> <> <> 8735 <> <> <> <> <> <> <> <> <> <> <> <> <> <> <> <> <> <> <> <> <> <> <> <> <> <> <> <> <> <> <> <> <> <> <> <> <>
    1060 41 -27.060037 33.767762 25.559039 261 " " K A 21 0.06000 0.06000 "LYS " " HB3" "    " 1 0 FFFFFF H1060 2 0 1 <> -20.161478 -20.566408 -10.429294 0 1060 0 <> <> <> <> <> <> <> <> <> <> 8736 <> <> <> <> <> <> <> <> <> <> <> <> <> <> <> <> <> <> <> <> <> <> <> <> <> <> <> <> <> <> <> <> <> <> <> <> <>
    1061 41 -29.098637 34.344779 24.557230 261 " " K A 21 0.06000 0.06000 "LYS " " HG2" "    " 1 0 FFFFFF H1061 2 0 1 <> 3.0477954 -38.236264 -10.858385 0 1061 0 <> <> <> <> <> <> <> <> <> <> 8737 <> <> <> <> <> <> <> <> <> <> <> <> <> <> <> <> <> <> <> <> <> <> <> <> <> <> <> <> <> <> <> <> <> <> <> <> <>
    1062 41 -28.046518 35.726322 24.340192 261 " " K A 21 0.06000 0.06000 "LYS " " HG3" "    " 1 0 FFFFFF H1062 2 0 1 <> -16.38736 5.3231997 -5.3397846 0 1062 0 <> <> <> <> <> <> <> <> <> <> 8738 <> <> <> <> <> <> <> <> <> <> <> <> <> <> <> <> <> <> <> <> <> <> <> <> <> <> <> <> <> <> <> <> <> <> <> <> <>
    1063 41 -27.768784 34.792643 21.880830 261 " " K A 21 0.06000 0.06000 "LYS " " HD2" "    " 1 0 FFFFFF H1063 2 0 1 <> 4.5394106 -6.5547804 6.2353679 0 1063 0 <> <> <> <> <> <> <> <> <> <> 8739 <> <> <> <> <> <> <> <> <> <> <> <> <> <> <> <> <> <> <> <> <> <> <> <> <> <> <> <> <> <> <> <> <> <> <> <> <>
    1064 41 -28.623372 33.456014 22.528485 261 " " K A 21 0.06000 0.06000 "LYS " " HD3" "    " 1 0 FFFFFF H1064 2 0 1 <> 4.0329918 0.36971309 -14.004393 0 1064 0 <> <> <> <> <> <> <> <> <> <> 8740 <> <> <> <> <> <> <> <> <> <> <> <> <> <> <> <> <> <> <> <> <> <> <> <> <> <> <> <> <> <> <> <> <> <> <> <> <>
    1065 41 -30.721659 34.446131 22.729404 261 " " K A 21 0.06000 0.06000 "LYS " " HE2" "    " 1 0 FFFFFF H1065 2 0 1 <> -9.2635755 -5.0376395 -5.0197578 0 1065 0 <> <> <> <> <> <> <> <> <> <> 8741 <> <> <> <> <> <> <> <> <> <> <> <> <> <> <> <> <> <> <> <> <> <> <> <> <> <> <> <> <> <> <> <> <> <> <> <> <>
    1066 41 -30.079514 36.079662 22.569002 261 " " K A 21 0.06000 0.06000 "LYS " " HE3" "    " 1 0 FFFFFF H1066 2 0 1 <> 3.2914498 2.695691 -10.631521 0 1066 0 <> <> <> <> <> <> <> <> <> <> 8742 <> <> <> <> <> <> <> <> <> <> <> <> <> <> <> <> <> <> <> <> <> <> <> <> <> <> <> <> <> <> <> <> <> <> <> <> <>
    1067 44 -29.722552 35.791831 20.253464 261 " " K A 21 0.33000 0.33000 "LYS " " HZ1" "    " 1 0 FFFFFF H1067 2 0 1 <> 32.563076 -11.216155 12.588536 0 1067 0 <> <> <> <> <> <> <> <> <> <> 8743 <> <> <> <> <> <> <> <> <> <> <> <> <> <> <> <> <> <> <> <> <> <> <> <> <> <> <> <> <> <> <> <> <> <> <> <> <>
    1068 44 -29.943215 34.157824 20.386399 261 " " K A 21 0.33000 0.33000 "LYS " " HZ2" "    " 1 0 FFFFFF H1068 2 0 1 <> 8.0022375 8.525719 -21.261608 0 1068 0 <> <> <> <> <> <> <> <> <> <> 8744 <> <> <> <> <> <> <> <> <> <> <> <> <> <> <> <> <> <> <> <> <> <> <> <> <> <> <> <> <> <> <> <> <> <> <> <> <>
    1069 44 -31.180257 35.205624 20.594404 261 " " K A 21 0.33000 0.33000 "LYS " " HZ3" "    " 1 0 FFFFFF H1069 2 0 1 <> 3.4041997 17.722818 7.4630584 0 1069 0 <> <> <> <> <> <> <> <> <> <> 8745 <> <> <> <> <> <> <> <> <> <> <> <> <> <> <> <> <> <> <> <> <> <> <> <> <> <> <> <> <> <> <> <> <> <> <> <> <>
    1070 25 -23.986076 34.166961 26.110189 262 " " K A 38 -0.50000 -0.50000 "LYS " " N  " "    " 7 0 2F2FFF N532 2 1 7 <> -6.2702653 -4.2138766 -0.65049436 1 1070 0 24.79 1 3008 3241 3169 1058 -137 -1117 532 67 522 <> <> <> <> <> <> <> <> <> <> <> <> <> <> <> <> <> <> <> <> <> <> <> <> <> <> <> <> <> <> <> <> <> <> <> <> <>
    1071 3 -23.020327 33.406829 26.865042 262 " " K A 2 0.14000 0.14000 "LYS " " CA " "    " 6 0 A0A0A0 C533 2 1 -1106 FF3C00 0.52684314 -5.5349287 3.0356255 1 1071 0 25.58 1 3134 3391 3193 1037 -113 -1089 533 67 523 <> <> <> <> <> <> <> <> <> <> <> <> <> <> <> <> <> <> <> <> <> <> <> <> <> <> <> <> <> <> <> <> <> <> <> <> <>
    1072 2 -23.609746 32.042049 27.389737 262 " " K A 2 0.50000 0.50000 "LYS " " C  " "    " 6 0 A0A0A0 C534 2 1 7 <> -0.077825976 2.7159421 -2.8411235 0 1072 0 26.02 1 3167 3533 3186 1050 -33 -1067 534 67 524 <> <> <> <> <> <> <> <> <> <> <> <> <> <> <> <> <> <> <> <> <> <> <> <> <> <> <> <> <> <> <> <> <> <> <> <> <>
    1073 15 -24.719367 31.963367 27.963659 262 " " K A 75 -0.50000 -0.50000 "LYS " " O  " "    " 8 0 FF5757 O535 2 1 7 <> 0.87798817 5.9529414 0.33212644 0 1073 0 26.92 1 3257 3688 3282 1096 2 -1113 535 67 525 <> <> <> <> <> <> <> <> <> <> <> <> <> <> <> <> <> <> <> <> <> <> <> <> <> <> <> <> <> <> <> <> <> <> <> <> <>
    1074 3 -22.446670 34.249992 27.992291 262 " " K A 2 -0.12000 -0.12000 "LYS " " CB " "    " 6 0 A0A0A0 C536 2 1 7 <> 4.3361635 -1.6278734 2.9202897 2 1074 0 26.32 1 3258 3487 3254 1065 -149 -1157 536 67 526 <> <> <> <> <> <> <> <> <> <> <> <> <> <> <> <> <> <> <> <> <> <> <> <> <> <> <> <> <> <> <> <> <> <> <> <> <>
    1075 3 -21.241801 33.684305 28.730095 262 " " K A 2 -0.12000 -0.12000 "LYS " " CG " "    " 6 0 A0A0A0 C537 2 1 7 <> -5.3404497 2.57501 2.1427975 2 1075 0 28.18 1 3526 3751 3429 1040 -153 -1131 537 67 527 <> <> <> <> <> <> <> <> <> <> <> <> <> <> <> <> <> <> <> <> <> <> <> <> <> <> <> <> <> <> <> <> <> <> <> <> <>
    1076 3 -20.668862 34.428693 29.911064 262 " " K A 2 -0.12000 -0.12000 "LYS " " CD " "    " 6 0 A0A0A0 C538 2 1 7 <> 2.6108473 2.7169216 3.0845044 2 1076 0 30.4 1 3831 4034 3685 1071 -196 -1212 538 67 528 <> <> <> <> <> <> <> <> <> <> <> <> <> <> <> <> <> <> <> <> <> <> <> <> <> <> <> <> <> <> <> <> <> <> <> <> <>
    1077 3 -19.423403 35.282225 29.675614 262 " " K A 2 0.19000 0.19000 "LYS " " CE " "    " 6 0 A0A0A0 C539 2 1 7 <> 4.4314127 -4.3441477 -6.5722113 2 1077 0 35.46 1 4501 4702 4271 1047 -209 -1190 539 67 529 <> <> <> <> <> <> <> <> <> <> <> <> <> <> <> <> <> <> <> <> <> <> <> <> <> <> <> <> <> <> <> <> <> <> <> <> <>
    1078 32 -19.129301 36.110934 30.810551 262 " " K A 38 -0.30000 -0.30000 "LYS " " NZ " "    " 7 1 2F2FFF N540 2 1 7 <> -2.9509621 -0.72068029 -2.8565475 3 1078 0 39.05 1 4959 5244 4634 1057 -147 -1145 540 67 530 <> <> <> <> <> <> <> <> <> <> <> <> <> <> <> <> <> <> <> <> <> <> <> <> <> <> <> <> <> <> <> <> <> <> <> <> <>
    1079 43 -24.475416 34.898352 26.605884 262 " " K A 21 0.30000 0.30000 "LYS " " H  " "    " 1 0 FFFFFF H1079 2 0 1 <> 15.929195 -6.7173531 24.958125 0 1079 0 <> <> <> <> <> <> <> <> <> <> 8746 <> <> <> <> <> <> <> <> <> <> <> <> <> <> <> <> <> <> <> <> <> <> <> <> <> <> <> <> <> <> <> <> <> <> <> <> <>
    1080 41 -22.216991 33.176099 26.165391 262 " " K A 21 0.06000 0.06000 "LYS " " HA " "    " 1 0 FFFFFF H1080 2 0 1 <> 6.5293912 -14.154476 12.770287 0 1080 0 <> <> <> <> <> <> <> <> <> <> 8747 <> <> <> <> <> <> <> <> <> <> <> <> <> <> <> <> <> <> <> <> <> <> <> <> <> <> <> <> <> <> <> <> <> <> <> <> <>
    1081 41 -22.057122 35.189542 27.600379 262 " " K A 21 0.06000 0.06000 "LYS " " HB2" "    " 1 0 FFFFFF H1081 2 0 1 <> -17.377949 13.235142 16.96906 0 1081 0 <> <> <> <> <> <> <> <> <> <> 8748 <> <> <> <> <> <> <> <> <> <> <> <> <> <> <> <> <> <> <> <> <> <> <> <> <> <> <> <> <> <> <> <> <> <> <> <> <>
    1082 41 -23.237973 34.522370 28.690684 262 " " K A 21 0.06000 0.06000 "LYS " " HB3" "    " 1 0 FFFFFF H1082 2 0 1 <> 3.24736 -12.482338 5.919914 0 1082 0 <> <> <> <> <> <> <> <> <> <> 8749 <> <> <> <> <> <> <> <> <> <> <> <> <> <> <> <> <> <> <> <> <> <> <> <> <> <> <> <> <> <> <> <> <> <> <> <> <>
    1083 41 -21.620291 32.810189 29.259966 262 " " K A 21 0.06000 0.06000 "LYS " " HG2" "    " 1 0 FFFFFF H1083 2 0 1 <> 26.065899 -12.583076 -0.4294323 0 1083 0 <> <> <> <> <> <> <> <> <> <> 8750 <> <> <> <> <> <> <> <> <> <> <> <> <> <> <> <> <> <> <> <> <> <> <> <> <> <> <> <> <> <> <> <> <> <> <> <> <>
    1084 41 -20.529474 33.305032 27.997402 262 " " K A 21 0.06000 0.06000 "LYS " " HG3" "    " 1 0 FFFFFF H1084 2 0 1 <> -2.6857264 1.2784006 5.394931 0 1084 0 <> <> <> <> <> <> <> <> <> <> 8751 <> <> <> <> <> <> <> <> <> <> <> <> <> <> <> <> <> <> <> <> <> <> <> <> <> <> <> <> <> <> <> <> <> <> <> <> <>
    1085 41 -21.444510 35.057792 30.347766 262 " " K A 21 0.06000 0.06000 "LYS " " HD2" "    " 1 0 FFFFFF H1085 2 0 1 <> 6.1987857 4.9398365 6.2550241 0 1085 0 <> <> <> <> <> <> <> <> <> <> 8752 <> <> <> <> <> <> <> <> <> <> <> <> <> <> <> <> <> <> <> <> <> <> <> <> <> <> <> <> <> <> <> <> <> <> <> <> <>
    1086 41 -20.388566 33.755862 30.721518 262 " " K A 21 0.06000 0.06000 "LYS " " HD3" "    " 1 0 FFFFFF H1086 2 0 1 <> -6.3601981 1.9955088 5.5882165 0 1086 0 <> <> <> <> <> <> <> <> <> <> 8753 <> <> <> <> <> <> <> <> <> <> <> <> <> <> <> <> <> <> <> <> <> <> <> <> <> <> <> <> <> <> <> <> <> <> <> <> <>
    1087 41 -18.567792 34.678336 29.373401 262 " " K A 21 0.06000 0.06000 "LYS " " HE2" "    " 1 0 FFFFFF H1087 2 0 1 <> -2.2550656 -3.0254093 -28.137712 0 1087 0 <> <> <> <> <> <> <> <> <> <> 8754 <> <> <> <> <> <> <> <> <> <> <> <> <> <> <> <> <> <> <> <> <> <> <> <> <> <> <> <> <> <> <> <> <> <> <> <> <>
    1088 41 -19.550106 35.968007 28.837906 262 " " K A 21 0.06000 0.06000 "LYS " " HE3" "    " 1 0 FFFFFF H1088 2 0 1 <> -19.915776 2.985278 3.1104494 0 1088 0 <> <> <> <> <> <> <> <> <> <> 8755 <> <> <> <> <> <> <> <> <> <> <> <> <> <> <> <> <> <> <> <> <> <> <> <> <> <> <> <> <> <> <> <> <> <> <> <> <>
    1089 44 -19.918557 36.711135 31.002726 262 " " K A 21 0.33000 0.33000 "LYS " " HZ1" "    " 1 0 FFFFFF H1089 2 0 1 <> -18.289434 -19.626872 -6.8032806 0 1089 0 <> <> <> <> <> <> <> <> <> <> 8756 <> <> <> <> <> <> <> <> <> <> <> <> <> <> <> <> <> <> <> <> <> <> <> <> <> <> <> <> <> <> <> <> <> <> <> <> <>
    1090 44 -18.908512 35.573095 31.636424 262 " " K A 21 0.33000 0.33000 "LYS " " HZ2" "    " 1 0 FFFFFF H1090 2 0 1 <> -10.446562 6.4776573 3.8351335 0 1090 0 <> <> <> <> <> <> <> <> <> <> 8757 <> <> <> <> <> <> <> <> <> <> <> <> <> <> <> <> <> <> <> <> <> <> <> <> <> <> <> <> <> <> <> <> <> <> <> <> <>
    1091 44 -18.266086 36.613169 30.659822 262 " " K A 21 0.33000 0.33000 "LYS " " HZ3" "    " 1 0 FFFFFF H1091 2 0 1 <> -2.9725151 -1.7637983 -6.4557489 0 1091 0 <> <> <> <> <> <> <> <> <> <> 8758 <> <> <> <> <> <> <> <> <> <> <> <> <> <> <> <> <> <> <> <> <> <> <> <> <> <> <> <> <> <> <> <> <> <> <> <> <>
    1092 25 -22.829034 31.014253 27.066240 263 " " L A 38 -0.50000 -0.50000 "LEU " " N  " "    " 7 0 2F2FFF N541 0 1 7 <> -1.8545489 5.7502067 0.30184369 1 1092 0 26.43 1 3228 3610 3206 1008 -1 -994 541 68 531 <> <> <> <> <> <> <> <> <> <> <> <> <> <> <> <> <> <> <> <> <> <> <> <> <> <> <> <> <> <> <> <> <> <> <> <> <>
    1093 3 -23.025146 29.647210 27.619480 263 " " L A 2 0.14000 0.14000 "LEU " " CA " "    " 6 0 A0A0A0 C542 0 1 -1106 FF3C00 -0.57663275 -1.6699709 -1.3095246 1 1093 0 27.48 1 3345 3816 3281 1012 80 -961 542 68 532 <> <> <> <> <> <> <> <> <> <> <> <> <> <> <> <> <> <> <> <> <> <> <> <> <> <> <> <> <> <> <> <> <> <> <> <> <>
    1094 2 -22.073478 29.532786 28.893469 263 " " L A 2 0.50000 0.50000 "LEU " " C  " "    " 6 0 A0A0A0 C543 0 1 7 <> -1.6492944 -4.9521846 2.3246988 0 1094 0 28.57 1 3516 4016 3323 1039 102 -976 543 68 533 <> <> <> <> <> <> <> <> <> <> <> <> <> <> <> <> <> <> <> <> <> <> <> <> <> <> <> <> <> <> <> <> <> <> <> <> <>
    1095 15 -20.853013 29.639714 28.805312 263 " " L A 75 -0.50000 -0.50000 "LEU " " O  " "    " 8 0 FF5757 O544 0 1 7 <> -4.5432035 0.79476951 2.2411891 0 1095 0 28.6 1 3556 4005 3304 1033 54 -985 544 68 534 <> <> <> <> <> <> <> <> <> <> <> <> <> <> <> <> <> <> <> <> <> <> <> <> <> <> <> <> <> <> <> <> <> <> <> <> <>
    1096 3 -22.580203 28.582978 26.583052 263 " " L A 2 -0.12000 -0.12000 "LEU " " CB " "    " 6 0 A0A0A0 C545 0 1 7 <> -1.2537096 -7.6616604 1.1534201 2 1096 0 27.09 1 3287 3758 3250 954 106 -875 545 68 535 <> <> <> <> <> <> <> <> <> <> <> <> <> <> <> <> <> <> <> <> <> <> <> <> <> <> <> <> <> <> <> <> <> <> <> <> <>
    1097 3 -23.468311 28.556000 25.365135 263 " " L A 2 -0.06000 -0.06000 "LEU " " CG " "    " 6 0 A0A0A0 C546 0 1 7 <> 8.9447294 -6.5851097 -4.58939 1 1097 0 28.8 1 3453 3964 3526 938 135 -853 546 68 536 <> <> <> <> <> <> <> <> <> <> <> <> <> <> <> <> <> <> <> <> <> <> <> <> <> <> <> <> <> <> <> <> <> <> <> <> <>
    1098 3 -22.833889 27.615414 24.321260 263 " " L A 2 -0.18000 -0.18000 "LEU " " CD1" "    " 6 0 A0A0A0 C547 0 1 7 <> 2.9772732 4.7840581 -1.6785908 3 1098 0 31.2 1 3731 4220 3902 963 87 -904 547 68 537 <> <> <> <> <> <> <> <> <> <> <> <> <> <> <> <> <> <> <> <> <> <> <> <> <> <> <> <> <> <> <> <> <> <> <> <> <>
    1099 3 -24.914539 28.057309 25.673218 263 " " L A 2 -0.18000 -0.18000 "LEU " " CD2" "    " 6 0 A0A0A0 C548 0 1 7 <> -4.4496263 -1.0371795 -0.3135892 3 1099 0 26.99 1 3224 3709 3323 877 137 -778 548 68 538 <> <> <> <> <> <> <> <> <> <> <> <> <> <> <> <> <> <> <> <> <> <> <> <> <> <> <> <> <> <> <> <> <> <> <> <> <>
    1100 43 -21.911244 31.249961 26.716655 263 " " L A 21 0.30000 0.30000 "LEU " " H  " "    " 1 0 FFFFFF H1100 0 0 1 <> 2.1978034 -16.885316 -4.3211455 0 1100 0 <> <> <> <> <> <> <> <> <> <> 8759 <> <> <> <> <> <> <> <> <> <> <> <> <> <> <> <> <> <> <> <> <> <> <> <> <> <> <> <> <> <> <> <> <> <> <> <> <>
    1101 41 -24.060610 29.466518 27.908041 263 " " L A 21 0.06000 0.06000 "LEU " " HA " "    " 1 0 FFFFFF H1101 0 0 1 <> -0.71840502 0.72420632 -0.31913945 0 1101 0 <> <> <> <> <> <> <> <> <> <> 8760 <> <> <> <> <> <> <> <> <> <> <> <> <> <> <> <> <> <> <> <> <> <> <> <> <> <> <> <> <> <> <> <> <> <> <> <> <>
    1102 41 -21.617304 28.971122 26.250987 263 " " L A 21 0.06000 0.06000 "LEU " " HB2" "    " 1 0 FFFFFF H1102 0 0 1 <> -14.026302 10.968201 -14.107656 0 1102 0 <> <> <> <> <> <> <> <> <> <> 8761 <> <> <> <> <> <> <> <> <> <> <> <> <> <> <> <> <> <> <> <> <> <> <> <> <> <> <> <> <> <> <> <> <> <> <> <> <>
    1103 41 -22.367382 27.586341 26.969734 263 " " L A 21 0.06000 0.06000 "LEU " " HB3" "    " 1 0 FFFFFF H1103 0 0 1 <> 20.978642 3.0348278 16.486528 0 1103 0 <> <> <> <> <> <> <> <> <> <> 8762 <> <> <> <> <> <> <> <> <> <> <> <> <> <> <> <> <> <> <> <> <> <> <> <> <> <> <> <> <> <> <> <> <> <> <> <> <>
    1104 41 -23.567690 29.598481 25.062708 263 " " L A 21 0.06000 0.06000 "LEU " " HG " "    " 1 0 FFFFFF H1104 0 0 1 <> -9.1066675 -9.045788 -7.1396874 0 1104 0 <> <> <> <> <> <> <> <> <> <> 8763 <> <> <> <> <> <> <> <> <> <> <> <> <> <> <> <> <> <> <> <> <> <> <> <> <> <> <> <> <> <> <> <> <> <> <> <> <>
    1105 41 -23.557339 27.295679 23.571271 263 " " L A 21 0.06000 0.06000 "LEU " HD11 "    " 1 0 FFFFFF H1105 0 0 1 <> 17.593279 -4.1129131 -11.984383 0 1105 0 <> <> <> <> <> <> <> <> <> <> 8764 <> <> <> <> <> <> <> <> <> <> <> <> <> <> <> <> <> <> <> <> <> <> <> <> <> <> <> <> <> <> <> <> <> <> <> <> <>
    1106 41 -22.034019 28.212507 23.883327 263 " " L A 21 0.06000 0.06000 "LEU " HD12 "    " 1 0 FFFFFF H1106 0 0 1 <> 13.463508 8.0201192 21.886237 0 1106 0 <> <> <> <> <> <> <> <> <> <> 8765 <> <> <> <> <> <> <> <> <> <> <> <> <> <> <> <> <> <> <> <> <> <> <> <> <> <> <> <> <> <> <> <> <> <> <> <> <>
    1107 41 -22.542206 26.672301 24.783388 263 " " L A 21 0.06000 0.06000 "LEU " HD13 "    " 1 0 FFFFFF H1107 0 0 1 <> -2.0746112 7.548508 7.1516995 0 1107 0 <> <> <> <> <> <> <> <> <> <> 8766 <> <> <> <> <> <> <> <> <> <> <> <> <> <> <> <> <> <> <> <> <> <> <> <> <> <> <> <> <> <> <> <> <> <> <> <> <>
    1108 41 -24.839544 26.980589 25.825353 263 " " L A 21 0.06000 0.06000 "LEU " HD21 "    " 1 0 FFFFFF H1108 0 0 1 <> 2.993741 -4.0861589 -25.561733 0 1108 0 <> <> <> <> <> <> <> <> <> <> 8767 <> <> <> <> <> <> <> <> <> <> <> <> <> <> <> <> <> <> <> <> <> <> <> <> <> <> <> <> <> <> <> <> <> <> <> <> <>
    1109 41 -25.348688 28.707895 26.432394 263 " " L A 21 0.06000 0.06000 "LEU " HD22 "    " 1 0 FFFFFF H1109 0 0 1 <> -1.760181 -1.2150641 1.3768178 0 1109 0 <> <> <> <> <> <> <> <> <> <> 8768 <> <> <> <> <> <> <> <> <> <> <> <> <> <> <> <> <> <> <> <> <> <> <> <> <> <> <> <> <> <> <> <> <> <> <> <> <>
    1110 41 -25.522542 28.277547 24.795760 263 " " L A 21 0.06000 0.06000 "LEU " HD23 "    " 1 0 FFFFFF H1110 0 0 1 <> -14.581725 -5.3231314 5.6312825 0 1110 0 <> <> <> <> <> <> <> <> <> <> 8769 <> <> <> <> <> <> <> <> <> <> <> <> <> <> <> <> <> <> <> <> <> <> <> <> <> <> <> <> <> <> <> <> <> <> <> <> <>
    1111 25 -22.759241 29.244440 30.032044 264 " " V A 38 -0.50000 -0.50000 "VAL " " N  " "    " 7 0 2F2FFF N549 0 1 7 <> -4.8024855 -2.4596066 4.444886 1 1111 0 30.6 1 3759 4344 3523 1072 173 -981 549 69 539 <> <> <> <> <> <> <> <> <> <> <> <> <> <> <> <> <> <> <> <> <> <> <> <> <> <> <> <> <> <> <> <> <> <> <> <> <>
    1112 3 -22.118324 29.004752 31.297377 264 " " V A 2 0.14000 0.14000 "VAL " " CA " "    " 6 0 A0A0A0 C550 0 1 -1106 FF3C00 1.4452618 -1.6646443 -8.6254814 1 1112 0 32.88 1 4082 4701 3709 1106 200 -992 550 69 540 <> <> <> <> <> <> <> <> <> <> <> <> <> <> <> <> <> <> <> <> <> <> <> <> <> <> <> <> <> <> <> <> <> <> <> <> <>
    1113 2 -22.304019 27.501108 31.694209 264 " " V A 2 0.50000 0.50000 "VAL " " C  " "    " 6 0 A0A0A0 C551 0 1 7 <> -6.0433749 0.040791625 -1.7482608 0 1113 0 32.74 1 4076 4726 3637 1080 266 -908 551 69 541 <> <> <> <> <> <> <> <> <> <> <> <> <> <> <> <> <> <> <> <> <> <> <> <> <> <> <> <> <> <> <> <> <> <> <> <> <>
    1114 15 -23.359515 26.906151 31.561859 264 " " V A 75 -0.50000 -0.50000 "VAL " " O  " "    " 8 0 FF5757 O552 0 1 7 <> -0.19331116 1.5984998 2.334263 0 1114 0 32.84 1 4057 4752 3668 1062 332 -865 552 69 542 <> <> <> <> <> <> <> <> <> <> <> <> <> <> <> <> <> <> <> <> <> <> <> <> <> <> <> <> <> <> <> <> <> <> <> <> <>
    1115 3 -22.485254 30.160012 32.260793 264 " " V A 2 -0.06000 -0.06000 "VAL " " CB " "    " 6 0 A0A0A0 C553 0 1 7 <> 1.6098717 -1.9654324 -7.8169973 1 1115 0 34.2 1 4238 4925 3831 1174 233 -1066 553 69 543 <> <> <> <> <> <> <> <> <> <> <> <> <> <> <> <> <> <> <> <> <> <> <> <> <> <> <> <> <> <> <> <> <> <> <> <> <>
    1116 3 -21.960886 31.473065 31.887708 264 " " V A 2 -0.18000 -0.18000 "VAL " " CG1" "    " 6 0 A0A0A0 C554 0 1 7 <> -2.4110989 3.7055371 0.98406789 3 1116 0 36.4 1 4520 5163 4146 1207 158 -1157 554 69 544 <> <> <> <> <> <> <> <> <> <> <> <> <> <> <> <> <> <> <> <> <> <> <> <> <> <> <> <> <> <> <> <> <> <> <> <> <>
    1117 3 -23.858571 30.326617 32.720186 264 " " V A 2 -0.18000 -0.18000 "VAL " " CG2" "    " 6 0 A0A0A0 C555 0 1 7 <> -7.3816346 -3.2731184 1.1423202 3 1117 0 35.4 1 4339 5100 4011 1180 306 -1056 555 69 545 <> <> <> <> <> <> <> <> <> <> <> <> <> <> <> <> <> <> <> <> <> <> <> <> <> <> <> <> <> <> <> <> <> <> <> <> <>
    1118 43 -23.746817 29.035220 29.999970 264 " " V A 21 0.30000 0.30000 "VAL " " H  " "    " 1 0 FFFFFF H1118 0 0 1 <> -6.7754343 4.1838254 21.857435 0 1118 0 <> <> <> <> <> <> <> <> <> <> 8770 <> <> <> <> <> <> <> <> <> <> <> <> <> <> <> <> <> <> <> <> <> <> <> <> <> <> <> <> <> <> <> <> <> <> <> <> <>
    1119 41 -21.040301 29.138881 31.208061 264 " " V A 21 0.06000 0.06000 "VAL " " HA " "    " 1 0 FFFFFF H1119 0 0 1 <> -1.4836299 26.975269 -0.96710993 0 1119 0 <> <> <> <> <> <> <> <> <> <> 8771 <> <> <> <> <> <> <> <> <> <> <> <> <> <> <> <> <> <> <> <> <> <> <> <> <> <> <> <> <> <> <> <> <> <> <> <> <>
    1120 41 -21.926115 29.790374 33.120344 264 " " V A 21 0.06000 0.06000 "VAL " " HB " "    " 1 0 FFFFFF H1120 0 0 1 <> 19.092402 12.670232 -12.895527 0 1120 0 <> <> <> <> <> <> <> <> <> <> 8772 <> <> <> <> <> <> <> <> <> <> <> <> <> <> <> <> <> <> <> <> <> <> <> <> <> <> <> <> <> <> <> <> <> <> <> <> <>
    1121 41 -20.895626 31.548021 31.669286 264 " " V A 21 0.06000 0.06000 "VAL " HG11 "    " 1 0 FFFFFF H1121 0 0 1 <> -5.2670977 15.923598 -8.7520378 0 1121 0 <> <> <> <> <> <> <> <> <> <> 8773 <> <> <> <> <> <> <> <> <> <> <> <> <> <> <> <> <> <> <> <> <> <> <> <> <> <> <> <> <> <> <> <> <> <> <> <> <>
    1122 41 -22.508596 31.856104 31.026669 264 " " V A 21 0.06000 0.06000 "VAL " HG12 "    " 1 0 FFFFFF H1122 0 0 1 <> 11.443429 -6.2115485 -12.240527 0 1122 0 <> <> <> <> <> <> <> <> <> <> 8774 <> <> <> <> <> <> <> <> <> <> <> <> <> <> <> <> <> <> <> <> <> <> <> <> <> <> <> <> <> <> <> <> <> <> <> <> <>
    1123 41 -22.154963 32.331884 32.530254 264 " " V A 21 0.06000 0.06000 "VAL " HG13 "    " 1 0 FFFFFF H1123 0 0 1 <> 34.08049 5.9923278 8.9495548 0 1123 0 <> <> <> <> <> <> <> <> <> <> 8775 <> <> <> <> <> <> <> <> <> <> <> <> <> <> <> <> <> <> <> <> <> <> <> <> <> <> <> <> <> <> <> <> <> <> <> <> <>
    1124 41 -24.398151 29.450254 33.079264 264 " " V A 21 0.06000 0.06000 "VAL " HG21 "    " 1 0 FFFFFF H1124 0 0 1 <> 12.259569 -11.691997 10.109745 0 1124 0 <> <> <> <> <> <> <> <> <> <> 8776 <> <> <> <> <> <> <> <> <> <> <> <> <> <> <> <> <> <> <> <> <> <> <> <> <> <> <> <> <> <> <> <> <> <> <> <> <>
    1125 41 -23.787515 30.980040 33.589722 264 " " V A 21 0.06000 0.06000 "VAL " HG22 "    " 1 0 FFFFFF H1125 0 0 1 <> 20.775733 -3.8560181 -0.72058904 0 1125 0 <> <> <> <> <> <> <> <> <> <> 8777 <> <> <> <> <> <> <> <> <> <> <> <> <> <> <> <> <> <> <> <> <> <> <> <> <> <> <> <> <> <> <> <> <> <> <> <> <>
    1126 41 -24.486156 30.876190 32.018608 264 " " V A 21 0.06000 0.06000 "VAL " HG23 "    " 1 0 FFFFFF H1126 0 0 1 <> 16.368933 -13.330692 -27.981896 0 1126 0 <> <> <> <> <> <> <> <> <> <> 8778 <> <> <> <> <> <> <> <> <> <> <> <> <> <> <> <> <> <> <> <> <> <> <> <> <> <> <> <> <> <> <> <> <> <> <> <> <>
    1127 25 -21.239454 26.949620 32.298262 265 " " E A 38 -0.50000 -0.50000 "GLU " " N  " "    " 7 0 2F2FFF N556 0 1 7 <> 4.4256082 -3.7296281 -1.4933542 1 1127 0 32.65 1 4109 4733 3564 1080 247 -887 556 70 546 <> <> <> <> <> <> <> <> <> <> <> <> <> <> <> <> <> <> <> <> <> <> <> <> <> <> <> <> <> <> <> <> <> <> <> <> <>
    1128 3 -20.983325 25.490649 32.532656 265 " " E A 2 0.14000 0.14000 "GLU " " CA " "    " 6 0 A0A0A0 C557 0 1 -1106 FF3C00 3.420958 -0.31786195 4.7726259 1 1128 0 32.86 1 4156 4794 3535 1059 300 -806 557 70 547 <> <> <> <> <> <> <> <> <> <> <> <> <> <> <> <> <> <> <> <> <> <> <> <> <> <> <> <> <> <> <> <> <> <> <> <> <>
    1129 2 -21.717216 25.136846 33.841558 265 " " E A 2 0.50000 0.50000 "GLU " " C  " "    " 6 0 A0A0A0 C558 0 1 7 <> 2.7724273 2.3777417 -4.1476125 0 1129 0 33.41 1 4224 4941 3531 1097 394 -792 558 70 548 <> <> <> <> <> <> <> <> <> <> <> <> <> <> <> <> <> <> <> <> <> <> <> <> <> <> <> <> <> <> <> <> <> <> <> <> <>
    1130 15 -21.595081 25.742585 34.907133 265 " " E A 75 -0.50000 -0.50000 "GLU " " O  " "    " 8 0 FF5757 O559 0 1 7 <> 2.3694613 -2.3509334 1.9088735 0 1130 0 33.71 1 4269 5027 3512 1154 402 -853 559 70 549 <> <> <> <> <> <> <> <> <> <> <> <> <> <> <> <> <> <> <> <> <> <> <> <> <> <> <> <> <> <> <> <> <> <> <> <> <>
    1131 3 -19.543957 25.188169 32.583727 265 " " E A 2 -0.12000 -0.12000 "GLU " " CB " "    " 6 0 A0A0A0 C560 0 1 7 <> -2.6474979 -4.4960997 1.554618 2 1131 0 33.09 1 4232 4828 3513 1061 249 -798 560 70 550 <> <> <> <> <> <> <> <> <> <> <> <> <> <> <> <> <> <> <> <> <> <> <> <> <> <> <> <> <> <> <> <> <> <> <> <> <>
    1132 3 -18.401517 26.270916 32.409377 265 " " E A 2 -0.22000 -0.22000 "GLU " " CG " "    " 6 0 A0A0A0 C561 0 1 7 <> 2.5146072 -3.0985369 -3.9417586 2 1132 0 36.93 1 4740 5323 3969 1028 283 -707 561 70 551 <> <> <> <> <> <> <> <> <> <> <> <> <> <> <> <> <> <> <> <> <> <> <> <> <> <> <> <> <> <> <> <> <> <> <> <> <>
    1133 2 -18.557369 27.287346 33.610541 265 " " E A 2 0.70000 0.70000 "GLU " " CD " "    " 6 0 A0A0A0 C562 0 1 7 <> -5.7880349 1.6120768 6.0278762 0 1133 0 42.7 1 5494 6131 4598 1067 361 -673 562 70 552 <> <> <> <> <> <> <> <> <> <> <> <> <> <> <> <> <> <> <> <> <> <> <> <> <> <> <> <> <> <> <> <> <> <> <> <> <>
    1134 15 -18.121604 26.892929 34.742452 265 " " E A 75 -0.80000 -0.80000 "GLU " " OE1" "    " 8 0 FF5757 O563 0 1 7 <> 0.5019262 -2.9776832 -0.75187454 0 1134 0 48.34 1 6239 6900 5229 1122 347 -715 563 70 553 <> <> <> <> <> <> <> <> <> <> <> <> <> <> <> <> <> <> <> <> <> <> <> <> <> <> <> <> <> <> <> <> <> <> <> <> <>
    1135 18 -19.060287 28.394599 33.408057 265 " " E A 75 -0.80000 -0.80000 "GLU " " OE2" "    " 8 -1 FF5757 O564 0 1 7 <> -0.19070977 -4.9035969 -0.45105937 0 1135 0 44.81 1 5751 6405 4869 1043 436 -605 564 70 554 <> <> <> <> <> <> <> <> <> <> <> <> <> <> <> <> <> <> <> <> <> <> <> <> <> <> <> <> <> <> <> <> <> <> <> <> <>
    1136 43 -20.454467 27.566916 32.449434 265 " " E A 21 0.30000 0.30000 "GLU " " H  " "    " 1 0 FFFFFF H1136 0 0 1 <> 10.345961 -11.402547 -0.9042512 0 1136 0 <> <> <> <> <> <> <> <> <> <> 8779 <> <> <> <> <> <> <> <> <> <> <> <> <> <> <> <> <> <> <> <> <> <> <> <> <> <> <> <> <> <> <> <> <> <> <> <> <>
    1137 41 -21.438493 24.869648 31.761109 265 " " E A 21 0.06000 0.06000 "GLU " " HA " "    " 1 0 FFFFFF H1137 0 0 1 <> -15.173866 -1.0465535 16.329006 0 1137 0 <> <> <> <> <> <> <> <> <> <> 8780 <> <> <> <> <> <> <> <> <> <> <> <> <> <> <> <> <> <> <> <> <> <> <> <> <> <> <> <> <> <> <> <> <> <> <> <> <>
    1138 41 -19.334256 24.491262 33.395172 265 " " E A 21 0.06000 0.06000 "GLU " " HB2" "    " 1 0 FFFFFF H1138 0 0 1 <> -8.7076067 -20.282418 -10.437348 0 1138 0 <> <> <> <> <> <> <> <> <> <> 8781 <> <> <> <> <> <> <> <> <> <> <> <> <> <> <> <> <> <> <> <> <> <> <> <> <> <> <> <> <> <> <> <> <> <> <> <> <>
    1139 41 -19.443309 24.517406 31.730474 265 " " E A 21 0.06000 0.06000 "GLU " " HB3" "    " 1 0 FFFFFF H1139 0 0 1 <> 16.707455 33.180743 -25.780953 0 1139 0 <> <> <> <> <> <> <> <> <> <> 8782 <> <> <> <> <> <> <> <> <> <> <> <> <> <> <> <> <> <> <> <> <> <> <> <> <> <> <> <> <> <> <> <> <> <> <> <> <>
    1140 41 -17.391413 25.903213 32.228840 265 " " E A 21 0.06000 0.06000 "GLU " " HG2" "    " 1 0 FFFFFF H1140 0 0 1 <> -6.6341558 -20.14619 -20.407931 0 1140 0 <> <> <> <> <> <> <> <> <> <> 8783 <> <> <> <> <> <> <> <> <> <> <> <> <> <> <> <> <> <> <> <> <> <> <> <> <> <> <> <> <> <> <> <> <> <> <> <> <>
    1141 41 -18.502549 26.830105 31.479217 265 " " E A 21 0.06000 0.06000 "GLU " " HG3" "    " 1 0 FFFFFF H1141 0 0 1 <> 4.2665451 -22.98705 -16.08856 0 1141 0 <> <> <> <> <> <> <> <> <> <> 8784 <> <> <> <> <> <> <> <> <> <> <> <> <> <> <> <> <> <> <> <> <> <> <> <> <> <> <> <> <> <> <> <> <> <> <> <> <>
    1142 25 -22.524258 24.058526 33.698528 266 " " G A 38 -0.50000 -0.50000 "GLY " " N  " "    " 7 0 2F2FFF N565 0 1 7 <> 2.8728882 2.2283565 3.4848368 1 1142 0 33.29 1 4198 4934 3518 1064 466 -714 565 71 555 <> <> <> <> <> <> <> <> <> <> <> <> <> <> <> <> <> <> <> <> <> <> <> <> <> <> <> <> <> <> <> <> <> <> <> <> <>
    1143 3 -23.176040 23.375545 34.811316 266 " " G A 2 0.08000 0.08000 "GLY " " CA " "    " 6 0 A0A0A0 C566 0 1 -1106 FF3C00 2.6475724 4.750277 0.97302517 2 1143 0 34.8 1 4386 5190 3646 1090 567 -687 566 71 556 <> <> <> <> <> <> <> <> <> <> <> <> <> <> <> <> <> <> <> <> <> <> <> <> <> <> <> <> <> <> <> <> <> <> <> <> <>
    1144 2 -24.634278 23.821376 34.941078 266 " " G A 2 0.50000 0.50000 "GLY " " C  " "    " 6 0 A0A0A0 C567 0 1 7 <> 5.4319015 -1.853768 -0.11208819 0 1144 0 35.78 1 4450 5314 3828 1087 620 -708 567 71 557 <> <> <> <> <> <> <> <> <> <> <> <> <> <> <> <> <> <> <> <> <> <> <> <> <> <> <> <> <> <> <> <> <> <> <> <> <>
    1145 15 -25.432753 23.179062 35.719131 266 " " G A 75 -0.50000 -0.50000 "GLY " " O  " "    " 8 0 FF5757 O568 0 1 7 <> 5.5812265 6.6638 1.5120778 0 1145 0 36.35 1 4497 5396 3917 1059 700 -653 568 71 558 <> <> <> <> <> <> <> <> <> <> <> <> <> <> <> <> <> <> <> <> <> <> <> <> <> <> <> <> <> <> <> <> <> <> <> <> <>
    1146 43 -22.609065 23.626518 32.789532 266 " " G A 21 0.30000 0.30000 "GLY " " H  " "    " 1 0 FFFFFF H1146 0 0 1 <> -7.705962 9.0221734 1.2429786 0 1146 0 <> <> <> <> <> <> <> <> <> <> 8785 <> <> <> <> <> <> <> <> <> <> <> <> <> <> <> <> <> <> <> <> <> <> <> <> <> <> <> <> <> <> <> <> <> <> <> <> <>
    1147 41 -23.057438 22.295668 34.722464 266 " " G A 21 0.06000 0.06000 "GLY " " HA3" "    " 1 0 FFFFFF H1147 0 0 1 <> 3.2328909 4.9821518 -1.0641622 0 1147 0 <> <> <> <> <> <> <> <> <> <> 8786 <> <> <> <> <> <> <> <> <> <> <> <> <> <> <> <> <> <> <> <> <> <> <> <> <> <> <> <> <> <> <> <> <> <> <> <> <>
    1148 41 -22.658138 23.603321 35.742981 266 " " G A 21 0.06000 0.06000 "GLY " " HA2" "    " 1 0 FFFFFF H1148 0 0 1 <> -19.935159 10.370326 12.152552 0 1148 0 <> <> <> <> <> <> <> <> <> <> 8787 <> <> <> <> <> <> <> <> <> <> <> <> <> <> <> <> <> <> <> <> <> <> <> <> <> <> <> <> <> <> <> <> <> <> <> <> <>
    1149 25 -25.044953 24.662702 34.027480 267 " " E A 38 -0.50000 -0.50000 "GLU " " N  " "    " 7 0 2F2FFF N569 0 1 7 <> -5.2175304 -8.0582186 -2.5899442 1 1149 0 36 1 4453 5330 3894 1115 574 -790 569 72 559 <> <> <> <> <> <> <> <> <> <> <> <> <> <> <> <> <> <> <> <> <> <> <> <> <> <> <> <> <> <> <> <> <> <> <> <> <>
    1150 3 -26.384709 25.147065 33.818058 267 " " E A 2 0.14000 0.14000 "GLU " " CA " "    " 6 0 A0A0A0 C570 0 1 -1106 FF3C00 -9.6668591 2.8621952 0.57620318 1 1150 0 36.78 1 4492 5432 4051 1122 614 -823 570 72 560 <> <> <> <> <> <> <> <> <> <> <> <> <> <> <> <> <> <> <> <> <> <> <> <> <> <> <> <> <> <> <> <> <> <> <> <> <>
    1151 2 -26.802640 25.033410 32.336087 267 " " E A 2 0.50000 0.50000 "GLU " " C  " "    " 6 0 A0A0A0 C571 0 1 7 <> -4.02195 1.6691404 -3.3544726 0 1151 0 34.54 1 4163 5081 3880 1064 591 -799 571 72 561 <> <> <> <> <> <> <> <> <> <> <> <> <> <> <> <> <> <> <> <> <> <> <> <> <> <> <> <> <> <> <> <> <> <> <> <> <>
    1152 15 -27.757253 24.425010 31.968779 267 " " E A 75 -0.50000 -0.50000 "GLU " " O  " "    " 8 0 FF5757 O572 0 1 7 <> -6.3718682 0.68597125 -2.7622366 0 1152 0 35.16 1 4192 5167 4000 1044 654 -777 572 72 562 <> <> <> <> <> <> <> <> <> <> <> <> <> <> <> <> <> <> <> <> <> <> <> <> <> <> <> <> <> <> <> <> <> <> <> <> <>
    1153 3 -26.457938 26.559069 34.403908 267 " " E A 2 -0.12000 -0.12000 "GLU " " CB " "    " 6 0 A0A0A0 C573 0 1 7 <> -7.5147372 -1.4319224 3.6998554 2 1153 0 37.06 1 4522 5477 4084 1180 571 -923 573 72 563 <> <> <> <> <> <> <> <> <> <> <> <> <> <> <> <> <> <> <> <> <> <> <> <> <> <> <> <> <> <> <> <> <> <> <> <> <>
    1154 3 -27.739431 27.373638 34.198825 267 " " E A 2 -0.22000 -0.22000 "GLU " " CG " "    " 6 0 A0A0A0 C574 0 1 7 <> -1.3774304 -2.84145 -0.84737986 2 1154 0 39.99 1 4830 5860 4503 1201 615 -966 574 72 564 <> <> <> <> <> <> <> <> <> <> <> <> <> <> <> <> <> <> <> <> <> <> <> <> <> <> <> <> <> <> <> <> <> <> <> <> <>
    1155 2 -29.031053 26.735353 34.742758 267 " " E A 2 0.70000 0.70000 "GLU " " CD " "    " 6 0 A0A0A0 C575 0 1 7 <> 1.0112108 -4.2853888 7.6286926 0 1155 0 40.65 1 4909 5942 4595 1258 562 -1067 575 72 565 <> <> <> <> <> <> <> <> <> <> <> <> <> <> <> <> <> <> <> <> <> <> <> <> <> <> <> <> <> <> <> <> <> <> <> <> <>
    1156 15 -29.445931 25.727314 34.135181 267 " " E A 75 -0.80000 -0.80000 "GLU " " OE1" "    " 8 0 FF5757 O576 0 1 7 <> -3.7218224 -1.941737 -2.6792803 0 1156 0 43.61 1 5327 6354 4890 1304 545 -1109 576 72 566 <> <> <> <> <> <> <> <> <> <> <> <> <> <> <> <> <> <> <> <> <> <> <> <> <> <> <> <> <> <> <> <> <> <> <> <> <>
    1157 18 -29.641402 27.407229 35.620676 267 " " E A 75 -0.80000 -0.80000 "GLU " " OE2" "    " 8 -1 FF5757 O577 0 1 7 <> 6.2501361 -2.0093387 1.8932867 0 1157 0 45.07 1 5422 6461 5241 1258 535 -1106 577 72 567 <> <> <> <> <> <> <> <> <> <> <> <> <> <> <> <> <> <> <> <> <> <> <> <> <> <> <> <> <> <> <> <> <> <> <> <> <>
    1158 43 -24.404006 24.845100 33.268517 267 " " E A 21 0.30000 0.30000 "GLU " " H  " "    " 1 0 FFFFFF H1158 0 0 1 <> -6.1689602 -11.070099 -4.1172812 0 1158 0 <> <> <> <> <> <> <> <> <> <> 8788 <> <> <> <> <> <> <> <> <> <> <> <> <> <> <> <> <> <> <> <> <> <> <> <> <> <> <> <> <> <> <> <> <> <> <> <> <>
    1159 41 -27.028482 24.434457 34.333654 267 " " E A 21 0.06000 0.06000 "GLU " " HA " "    " 1 0 FFFFFF H1159 0 0 1 <> -7.8782263 14.033741 18.249713 0 1159 0 <> <> <> <> <> <> <> <> <> <> 8789 <> <> <> <> <> <> <> <> <> <> <> <> <> <> <> <> <> <> <> <> <> <> <> <> <> <> <> <> <> <> <> <> <> <> <> <> <>
    1160 41 -26.396574 26.435955 35.485197 267 " " E A 21 0.06000 0.06000 "GLU " " HB2" "    " 1 0 FFFFFF H1160 0 0 1 <> -1.9460272 8.2820647 4.4898608 0 1160 0 <> <> <> <> <> <> <> <> <> <> 8790 <> <> <> <> <> <> <> <> <> <> <> <> <> <> <> <> <> <> <> <> <> <> <> <> <> <> <> <> <> <> <> <> <> <> <> <> <>
    1161 41 -25.533282 27.059926 34.117098 267 " " E A 21 0.06000 0.06000 "GLU " " HB3" "    " 1 0 FFFFFF H1161 0 0 1 <> -10.624696 0.39012 -3.1446429 0 1161 0 <> <> <> <> <> <> <> <> <> <> 8791 <> <> <> <> <> <> <> <> <> <> <> <> <> <> <> <> <> <> <> <> <> <> <> <> <> <> <> <> <> <> <> <> <> <> <> <> <>
    1162 41 -27.593182 28.352617 34.655231 267 " " E A 21 0.06000 0.06000 "GLU " " HG2" "    " 1 0 FFFFFF H1162 0 0 1 <> 21.902617 1.1993665 -16.974656 0 1162 0 <> <> <> <> <> <> <> <> <> <> 8792 <> <> <> <> <> <> <> <> <> <> <> <> <> <> <> <> <> <> <> <> <> <> <> <> <> <> <> <> <> <> <> <> <> <> <> <> <>
    1163 41 -27.827783 27.645325 33.146935 267 " " E A 21 0.06000 0.06000 "GLU " " HG3" "    " 1 0 FFFFFF H1163 0 0 1 <> 11.732879 4.1941312 -0.13138226 0 1163 0 <> <> <> <> <> <> <> <> <> <> 8793 <> <> <> <> <> <> <> <> <> <> <> <> <> <> <> <> <> <> <> <> <> <> <> <> <> <> <> <> <> <> <> <> <> <> <> <> <>
    1164 25 -26.105106 25.807341 31.466698 268 " " E A 38 -0.50000 -0.50000 "GLU " " N  " "    " 7 0 2F2FFF N578 0 1 7 <> -8.2709865 4.2263568 2.0685104 1 1164 0 32.35 1 3903 4741 3650 1039 501 -804 578 73 568 <> <> <> <> <> <> <> <> <> <> <> <> <> <> <> <> <> <> <> <> <> <> <> <> <> <> <> <> <> <> <> <> <> <> <> <> <>
    1165 3 -26.300644 25.991492 30.040623 268 " " E A 2 0.14000 0.14000 "GLU " " CA " "    " 6 0 A0A0A0 C579 0 1 -1107 FF5A00 -6.2854728 7.9731819 -6.013626 1 1165 0 29.9 1 3554 4366 3439 993 465 -789 579 73 569 <> <> <> <> <> <> <> <> <> <> <> <> <> <> <> <> <> <> <> <> <> <> <> <> <> <> <> <> <> <> <> <> <> <> <> <> <>
    1166 2 -25.520249 24.926401 29.228877 268 " " E A 2 0.50000 0.50000 "GLU " " C  " "    " 6 0 A0A0A0 C580 0 1 7 <> -8.5577702 -5.3839848 7.4989177 0 1166 0 27.88 1 3320 4073 3199 933 450 -714 580 73 570 <> <> <> <> <> <> <> <> <> <> <> <> <> <> <> <> <> <> <> <> <> <> <> <> <> <> <> <> <> <> <> <> <> <> <> <> <>
    1167 15 -25.895387 24.415700 28.144284 268 " " E A 75 -0.50000 -0.50000 "GLU " " O  " "    " 8 0 FF5757 O581 0 1 7 <> -0.53873693 2.2571286 -3.9663702 0 1167 0 26.76 1 3145 3894 3128 890 448 -685 581 73 571 <> <> <> <> <> <> <> <> <> <> <> <> <> <> <> <> <> <> <> <> <> <> <> <> <> <> <> <> <> <> <> <> <> <> <> <> <>
    1168 3 -25.718085 27.367918 29.478668 268 " " E A 2 -0.12000 -0.12000 "GLU " " CB " "    " 6 0 A0A0A0 C582 0 1 7 <> 6.2178018 -5.2524057 -4.0706399 2 1168 0 30.32 1 3604 4368 3546 1013 376 -855 582 73 572 <> <> <> <> <> <> <> <> <> <> <> <> <> <> <> <> <> <> <> <> <> <> <> <> <> <> <> <> <> <> <> <> <> <> <> <> <>
    1169 3 -26.142014 28.616081 30.358195 268 " " E A 2 -0.22000 -0.22000 "GLU " " CG " "    " 6 0 A0A0A0 C583 0 1 7 <> -0.24509913 3.2423844 3.6257924 2 1169 0 30.46 1 3591 4413 3569 1071 388 -933 583 73 573 <> <> <> <> <> <> <> <> <> <> <> <> <> <> <> <> <> <> <> <> <> <> <> <> <> <> <> <> <> <> <> <> <> <> <> <> <>
    1170 2 -27.673386 28.778948 30.658853 268 " " E A 2 0.70000 0.70000 "GLU " " CD " "    " 6 0 A0A0A0 C584 0 1 7 <> 3.0201095 -8.6536437 -4.1059388 0 1170 0 32 1 3789 4552 3816 1095 301 -998 584 73 574 <> <> <> <> <> <> <> <> <> <> <> <> <> <> <> <> <> <> <> <> <> <> <> <> <> <> <> <> <> <> <> <> <> <> <> <> <>
    1171 15 -28.033318 29.874060 31.078036 268 " " E A 75 -0.80000 -0.80000 "GLU " " OE1" "    " 8 0 FF5757 O585 0 1 7 <> -0.92191939 -4.132872 -5.1339295 0 1171 0 33.95 1 4081 4763 4055 1087 236 -1003 585 73 575 <> <> <> <> <> <> <> <> <> <> <> <> <> <> <> <> <> <> <> <> <> <> <> <> <> <> <> <> <> <> <> <> <> <> <> <> <>
    1172 18 -28.570443 27.971995 30.407712 268 " " E A 75 -0.80000 -0.80000 "GLU " " OE2" "    " 8 -1 FF5757 O586 0 1 7 <> -0.56561938 -4.4026554 -5.1574839 0 1172 0 36.75 1 4349 5146 4469 1123 299 -1046 586 73 576 <> <> <> <> <> <> <> <> <> <> <> <> <> <> <> <> <> <> <> <> <> <> <> <> <> <> <> <> <> <> <> <> <> <> <> <> <>
    1173 43 -25.237120 26.208524 31.791902 268 " " E A 21 0.30000 0.30000 "GLU " " H  " "    " 1 0 FFFFFF H1173 0 0 1 <> -7.9346012 -11.968003 21.148517 0 1173 0 <> <> <> <> <> <> <> <> <> <> 8794 <> <> <> <> <> <> <> <> <> <> <> <> <> <> <> <> <> <> <> <> <> <> <> <> <> <> <> <> <> <> <> <> <> <> <> <> <>
    1174 41 -27.349278 25.866120 29.770906 268 " " E A 21 0.06000 0.06000 "GLU " " HA " "    " 1 0 FFFFFF H1174 0 0 1 <> -7.9167879 8.6230443 0.026617705 0 1174 0 <> <> <> <> <> <> <> <> <> <> 8795 <> <> <> <> <> <> <> <> <> <> <> <> <> <> <> <> <> <> <> <> <> <> <> <> <> <> <> <> <> <> <> <> <> <> <> <> <>
    1175 41 -24.628573 27.399056 29.468835 268 " " E A 21 0.06000 0.06000 "GLU " " HB2" "    " 1 0 FFFFFF H1175 0 0 1 <> 5.6909335 14.697341 0.72714109 0 1175 0 <> <> <> <> <> <> <> <> <> <> 8796 <> <> <> <> <> <> <> <> <> <> <> <> <> <> <> <> <> <> <> <> <> <> <> <> <> <> <> <> <> <> <> <> <> <> <> <> <>
    1176 41 -26.050352 27.442235 28.443208 268 " " E A 21 0.06000 0.06000 "GLU " " HB3" "    " 1 0 FFFFFF H1176 0 0 1 <> 7.6938816 16.338493 -2.9946283 0 1176 0 <> <> <> <> <> <> <> <> <> <> 8797 <> <> <> <> <> <> <> <> <> <> <> <> <> <> <> <> <> <> <> <> <> <> <> <> <> <> <> <> <> <> <> <> <> <> <> <> <>
    1177 41 -25.614407 28.721381 31.306164 268 " " E A 21 0.06000 0.06000 "GLU " " HG2" "    " 1 0 FFFFFF H1177 0 0 1 <> -6.2340712 0.098963261 7.3081979 0 1177 0 <> <> <> <> <> <> <> <> <> <> 8798 <> <> <> <> <> <> <> <> <> <> <> <> <> <> <> <> <> <> <> <> <> <> <> <> <> <> <> <> <> <> <> <> <> <> <> <> <>
    1178 41 -25.814650 29.533389 29.868835 268 " " E A 21 0.06000 0.06000 "GLU " " HG3" "    " 1 0 FFFFFF H1178 0 0 1 <> -1.788505 8.9303764 13.255549 0 1178 0 <> <> <> <> <> <> <> <> <> <> 8799 <> <> <> <> <> <> <> <> <> <> <> <> <> <> <> <> <> <> <> <> <> <> <> <> <> <> <> <> <> <> <> <> <> <> <> <> <>
    1179 25 -24.383173 24.478411 29.734673 269 " " Y A 38 -0.50000 -0.50000 "TYR " " N  " "    " 7 0 2F2FFF N587 2 1 7 <> 0.00014734624 -5.3575683 4.4053481 1 1179 0 25.99 1 3135 3846 2894 934 437 -687 587 74 577 <> <> <> <> <> <> <> <> <> <> <> <> <> <> <> <> <> <> <> <> <> <> <> <> <> <> <> <> <> <> <> <> <> <> <> <> <>
    1180 3 -23.634304 23.300059 29.188722 269 " " Y A 2 0.14000 0.14000 "TYR " " CA " "    " 6 0 A0A0A0 C588 2 1 -1107 FF5A00 5.371052 5.0124041 0.66767219 1 1180 0 24.33 1 2947 3606 2691 882 428 -617 588 74 578 <> <> <> <> <> <> <> <> <> <> <> <> <> <> <> <> <> <> <> <> <> <> <> <> <> <> <> <> <> <> <> <> <> <> <> <> <>
    1181 2 -23.142880 22.488878 30.364251 269 " " Y A 2 0.50000 0.50000 "TYR " " C  " "    " 6 0 A0A0A0 C589 2 1 7 <> 4.4510525 2.6642395 9.0650882 0 1181 0 23.8 1 2930 3580 2532 894 459 -575 589 74 579 <> <> <> <> <> <> <> <> <> <> <> <> <> <> <> <> <> <> <> <> <> <> <> <> <> <> <> <> <> <> <> <> <> <> <> <> <>
    1182 15 -23.327965 22.834328 31.538862 269 " " Y A 75 -0.50000 -0.50000 "TYR " " O  " "    " 8 0 FF5757 O590 2 1 7 <> -1.4950807 7.1615038 -6.3127501 0 1182 0 23.48 1 2917 3586 2418 945 460 -610 590 74 580 <> <> <> <> <> <> <> <> <> <> <> <> <> <> <> <> <> <> <> <> <> <> <> <> <> <> <> <> <> <> <> <> <> <> <> <> <>
    1183 3 -22.614279 23.613595 28.123552 269 " " Y A 2 -0.00500 -0.00500 "TYR " " CB " "    " 6 0 A0A0A0 C591 2 1 7 <> 1.8133258 -1.8400047 -5.8614621 2 1183 0 23.77 1 2889 3469 2675 856 334 -628 591 74 581 <> <> <> <> <> <> <> <> <> <> <> <> <> <> <> <> <> <> <> <> <> <> <> <> <> <> <> <> <> <> <> <> <> <> <> <> <>
    1184 2 -21.231210 24.058256 28.537553 269 " " Y A 2 -0.11500 -0.11500 "TYR " " CG " "    " 6 0 A0A0A0 C592 2 1 7 <> -0.25429758 -1.8992161 2.2037157 0 1184 0 24.32 1 3002 3535 2703 882 271 -664 592 74 582 <> <> <> <> <> <> <> <> <> <> <> <> <> <> <> <> <> <> <> <> <> <> <> <> <> <> <> <> <> <> <> <> <> <> <> <> <>
    1185 2 -20.144129 23.164344 28.424633 269 " " Y A 2 -0.11500 -0.11500 "TYR " " CD1" "    " 6 0 A0A0A0 C593 2 1 7 <> -4.6524905 4.9731131 -3.2484842 1 1185 0 24.8 1 3061 3586 2777 921 222 -741 593 74 583 <> <> <> <> <> <> <> <> <> <> <> <> <> <> <> <> <> <> <> <> <> <> <> <> <> <> <> <> <> <> <> <> <> <> <> <> <>
    1186 2 -20.976788 25.426577 28.885781 269 " " Y A 2 -0.11500 -0.11500 "TYR " " CD2" "    " 6 0 A0A0A0 C594 2 1 7 <> -7.5460154 2.828248 -1.367705 1 1186 0 23.96 1 2998 3494 2610 868 256 -625 594 74 584 <> <> <> <> <> <> <> <> <> <> <> <> <> <> <> <> <> <> <> <> <> <> <> <> <> <> <> <> <> <> <> <> <> <> <> <> <>
    1187 2 -18.845101 23.577179 28.717905 269 " " Y A 2 -0.11500 -0.11500 "TYR " " CE1" "    " 6 0 A0A0A0 C595 2 1 7 <> -2.2720855 10.366147 -3.6222242 1 1187 0 26.12 1 3264 3746 2914 940 162 -781 595 74 585 <> <> <> <> <> <> <> <> <> <> <> <> <> <> <> <> <> <> <> <> <> <> <> <> <> <> <> <> <> <> <> <> <> <> <> <> <>
    1188 2 -19.612816 25.866221 29.101528 269 " " Y A 2 -0.11500 -0.11500 "TYR " " CE2" "    " 6 0 A0A0A0 C596 2 1 7 <> 2.105975 -0.12272426 2.3839961 1 1188 0 24.37 1 3084 3545 2631 890 195 -664 596 74 586 <> <> <> <> <> <> <> <> <> <> <> <> <> <> <> <> <> <> <> <> <> <> <> <> <> <> <> <> <> <> <> <> <> <> <> <> <>
    1189 2 -18.595696 24.912918 28.964615 269 " " Y A 2 0.15000 0.15000 "TYR " " CZ " "    " 6 0 A0A0A0 C597 2 1 7 <> 0.74618547 -3.5025985 7.6223866 0 1189 0 26.25 1 3317 3771 2885 924 148 -743 597 74 587 <> <> <> <> <> <> <> <> <> <> <> <> <> <> <> <> <> <> <> <> <> <> <> <> <> <> <> <> <> <> <> <> <> <> <> <> <>
    1190 16 -17.287646 25.296419 29.066779 269 " " Y A 75 -0.58500 -0.58500 "TYR " " OH " "    " 8 0 FF5757 O598 2 1 7 <> -0.066892248 1.8054715 0.56819067 1 1190 0 26.89 1 3428 3849 2941 942 87 -788 598 74 588 <> <> <> <> <> <> <> <> <> <> <> <> <> <> <> <> <> <> <> <> <> <> <> <> <> <> <> <> <> <> <> <> <> <> <> <> <>
    1191 43 -23.975581 24.847354 30.581935 269 " " Y A 21 0.30000 0.30000 "TYR " " H  " "    " 1 0 FFFFFF H1191 2 0 1 <> -7.0138334 -8.4344681 9.1194304 0 1191 0 <> <> <> <> <> <> <> <> <> <> 8800 <> <> <> <> <> <> <> <> <> <> <> <> <> <> <> <> <> <> <> <> <> <> <> <> <> <> <> <> <> <> <> <> <> <> <> <> <>
    1192 41 -24.338320 22.598630 28.740995 269 " " Y A 21 0.06000 0.06000 "TYR " " HA " "    " 1 0 FFFFFF H1192 2 0 1 <> 2.4097895 2.5604867 9.1652947 0 1192 0 <> <> <> <> <> <> <> <> <> <> 8801 <> <> <> <> <> <> <> <> <> <> <> <> <> <> <> <> <> <> <> <> <> <> <> <> <> <> <> <> <> <> <> <> <> <> <> <> <>
    1193 41 -22.469407 22.681971 27.576578 269 " " Y A 21 0.06000 0.06000 "TYR " " HB3" "    " 1 0 FFFFFF H1193 2 0 1 <> -12.072562 16.089379 -40.077186 0 1193 0 <> <> <> <> <> <> <> <> <> <> 8802 <> <> <> <> <> <> <> <> <> <> <> <> <> <> <> <> <> <> <> <> <> <> <> <> <> <> <> <> <> <> <> <> <> <> <> <> <>
    1194 41 -23.067190 24.348775 27.458360 269 " " Y A 21 0.06000 0.06000 "TYR " " HB2" "    " 1 0 FFFFFF H1194 2 0 1 <> -19.04408 -8.392221 1.0982192 0 1194 0 <> <> <> <> <> <> <> <> <> <> 8803 <> <> <> <> <> <> <> <> <> <> <> <> <> <> <> <> <> <> <> <> <> <> <> <> <> <> <> <> <> <> <> <> <> <> <> <> <>
    1195 41 -20.272322 22.145923 28.088808 269 " " Y A 21 0.11500 0.11500 "TYR " " HD1" "    " 1 0 FFFFFF H1195 2 0 1 <> -26.303138 11.355522 -14.339094 0 1195 0 <> <> <> <> <> <> <> <> <> <> 8804 <> <> <> <> <> <> <> <> <> <> <> <> <> <> <> <> <> <> <> <> <> <> <> <> <> <> <> <> <> <> <> <> <> <> <> <> <>
    1196 41 -21.783429 26.138996 28.795327 269 " " Y A 21 0.11500 0.11500 "TYR " " HD2" "    " 1 0 FFFFFF H1196 2 0 1 <> -27.296797 -16.60194 21.730626 0 1196 0 <> <> <> <> <> <> <> <> <> <> 8805 <> <> <> <> <> <> <> <> <> <> <> <> <> <> <> <> <> <> <> <> <> <> <> <> <> <> <> <> <> <> <> <> <> <> <> <> <>
    1197 41 -18.007803 22.902589 28.616622 269 " " Y A 21 0.11500 0.11500 "TYR " " HE1" "    " 1 0 FFFFFF H1197 2 0 1 <> -6.4621644 3.0478637 10.481916 0 1197 0 <> <> <> <> <> <> <> <> <> <> 8806 <> <> <> <> <> <> <> <> <> <> <> <> <> <> <> <> <> <> <> <> <> <> <> <> <> <> <> <> <> <> <> <> <> <> <> <> <>
    1198 41 -19.425882 26.921494 29.235148 269 " " Y A 21 0.11500 0.11500 "TYR " " HE2" "    " 1 0 FFFFFF H1198 2 0 1 <> 0.65049575 0.6111152 -1.3755211 0 1198 0 <> <> <> <> <> <> <> <> <> <> 8807 <> <> <> <> <> <> <> <> <> <> <> <> <> <> <> <> <> <> <> <> <> <> <> <> <> <> <> <> <> <> <> <> <> <> <> <> <>
    1199 42 -17.117893 26.180800 29.353277 269 " " Y A 21 0.43500 0.43500 "TYR " " HH " "    " 1 0 FFFFFF H1199 2 0 1 <> 6.0022241 0.84883178 -0.074734325 0 1199 0 <> <> <> <> <> <> <> <> <> <> 8808 <> <> <> <> <> <> <> <> <> <> <> <> <> <> <> <> <> <> <> <> <> <> <> <> <> <> <> <> <> <> <> <> <> <> <> <> <>
    1200 25 -22.571558 21.328729 30.058006 270 " " T A 38 -0.50000 -0.50000 "THR " " N  " "    " 7 0 2F2FFF N599 2 1 7 <> 1.0785843 -12.506435 7.1001684 1 1200 0 22.54 1 2782 3406 2378 851 483 -502 599 75 589 <> <> <> <> <> <> <> <> <> <> <> <> <> <> <> <> <> <> <> <> <> <> <> <> <> <> <> <> <> <> <> <> <> <> <> <> <>
    1201 3 -21.764990 20.407799 30.825296 270 " " T A 2 0.14000 0.14000 "THR " " CA " "    " 6 0 A0A0A0 C600 2 1 -1107 FF5A00 -1.7537993 4.9738749 1.8754067 1 1201 0 22.2 1 2789 3389 2257 858 497 -456 600 75 590 <> <> <> <> <> <> <> <> <> <> <> <> <> <> <> <> <> <> <> <> <> <> <> <> <> <> <> <> <> <> <> <> <> <> <> <> <>
    1202 2 -20.699945 19.838750 29.908826 270 " " T A 2 0.50000 0.50000 "THR " " C  " "    " 6 0 A0A0A0 C601 2 1 7 <> 0.34168284 -0.27632575 0.065551832 0 1202 0 20.21 1 2556 3084 2041 814 440 -421 601 75 591 <> <> <> <> <> <> <> <> <> <> <> <> <> <> <> <> <> <> <> <> <> <> <> <> <> <> <> <> <> <> <> <> <> <> <> <> <>
    1203 15 -20.848673 19.918465 28.680157 270 " " T A 75 -0.50000 -0.50000 "THR " " O  " "    " 8 0 FF5757 O602 2 1 7 <> 5.5945689 -9.2613622 3.782338 0 1203 0 18.43 1 2301 2808 1893 768 424 -406 602 75 592 <> <> <> <> <> <> <> <> <> <> <> <> <> <> <> <> <> <> <> <> <> <> <> <> <> <> <> <> <> <> <> <> <> <> <> <> <>
    1204 3 -22.787217 19.545524 31.596816 270 " " T A 2 0.20500 0.20500 "THR " " CB " "    " 6 0 A0A0A0 C603 2 1 7 <> -3.5406638 -2.3917627 -0.48658991 1 1204 0 22.58 1 2840 3473 2268 854 600 -390 603 75 593 <> <> <> <> <> <> <> <> <> <> <> <> <> <> <> <> <> <> <> <> <> <> <> <> <> <> <> <> <> <> <> <> <> <> <> <> <>
    1205 16 -22.052315 18.743409 32.441774 270 " " T A 75 -0.68300 -0.68300 "THR " " OG1" "    " 8 0 FF5757 O604 2 1 7 <> -1.5967842 -6.4111944 3.1410032 1 1205 0 25.89 1 3219 3852 2767 797 633 -351 604 75 594 <> <> <> <> <> <> <> <> <> <> <> <> <> <> <> <> <> <> <> <> <> <> <> <> <> <> <> <> <> <> <> <> <> <> <> <> <>
    1206 3 -23.625078 18.559148 30.735908 270 " " T A 2 -0.18000 -0.18000 "THR " " CG2" "    " 6 0 A0A0A0 C605 2 1 7 <> -1.8127874 0.37804134 -7.5301901 3 1206 0 25.41 1 3187 3893 2576 903 665 -421 605 75 595 <> <> <> <> <> <> <> <> <> <> <> <> <> <> <> <> <> <> <> <> <> <> <> <> <> <> <> <> <> <> <> <> <> <> <> <> <>
    1207 43 -22.582831 20.966786 29.115158 270 " " T A 21 0.30000 0.30000 "THR " " H  " "    " 1 0 FFFFFF H1207 2 0 1 <> -9.9110682 2.5737273 1.4425431 0 1207 0 <> <> <> <> <> <> <> <> <> <> 8809 <> <> <> <> <> <> <> <> <> <> <> <> <> <> <> <> <> <> <> <> <> <> <> <> <> <> <> <> <> <> <> <> <> <> <> <> <>
    1208 41 -21.215220 21.068089 31.496025 270 " " T A 21 0.06000 0.06000 "THR " " HA " "    " 1 0 FFFFFF H1208 2 0 1 <> -6.5395605 4.2363783 6.5240677 0 1208 0 <> <> <> <> <> <> <> <> <> <> 8810 <> <> <> <> <> <> <> <> <> <> <> <> <> <> <> <> <> <> <> <> <> <> <> <> <> <> <> <> <> <> <> <> <> <> <> <> <>
    1209 41 -23.440814 20.198520 32.175181 270 " " T A 21 0.06000 0.06000 "THR " " HB " "    " 1 0 FFFFFF H1209 2 0 1 <> -12.583076 -28.613282 18.899867 0 1209 0 <> <> <> <> <> <> <> <> <> <> 8811 <> <> <> <> <> <> <> <> <> <> <> <> <> <> <> <> <> <> <> <> <> <> <> <> <> <> <> <> <> <> <> <> <> <> <> <> <>
    1210 42 -21.502850 19.230255 33.036838 270 " " T A 21 0.41800 0.41800 "THR " " HG1" "    " 1 0 FFFFFF H1210 2 0 1 <> -8.1179904 -5.6993283 8.5801147 0 1210 0 <> <> <> <> <> <> <> <> <> <> 8812 <> <> <> <> <> <> <> <> <> <> <> <> <> <> <> <> <> <> <> <> <> <> <> <> <> <> <> <> <> <> <> <> <> <> <> <> <>
    1211 41 -24.274059 19.185461 30.123823 270 " " T A 21 0.06000 0.06000 "THR " HG21 "    " 1 0 FFFFFF H1211 2 0 1 <> -30.955025 -27.041609 -4.6883333 0 1211 0 <> <> <> <> <> <> <> <> <> <> 8813 <> <> <> <> <> <> <> <> <> <> <> <> <> <> <> <> <> <> <> <> <> <> <> <> <> <> <> <> <> <> <> <> <> <> <> <> <>
    1212 41 -23.038167 17.878945 30.118691 270 " " T A 21 0.06000 0.06000 "THR " HG22 "    " 1 0 FFFFFF H1212 2 0 1 <> -15.557161 -3.5744165 -16.243898 0 1212 0 <> <> <> <> <> <> <> <> <> <> 8814 <> <> <> <> <> <> <> <> <> <> <> <> <> <> <> <> <> <> <> <> <> <> <> <> <> <> <> <> <> <> <> <> <> <> <> <> <>
    1213 41 -24.168047 17.953311 31.461336 270 " " T A 21 0.06000 0.06000 "THR " HG23 "    " 1 0 FFFFFF H1213 2 0 1 <> 10.725638 -5.4506917 -3.0132607 0 1213 0 <> <> <> <> <> <> <> <> <> <> 8815 <> <> <> <> <> <> <> <> <> <> <> <> <> <> <> <> <> <> <> <> <> <> <> <> <> <> <> <> <> <> <> <> <> <> <> <> <>
    1214 25 -19.553835 19.438434 30.486468 271 " " Y A 38 -0.50000 -0.50000 "TYR " " N  " "    " 7 0 2F2FFF N606 2 1 7 <> -1.8583111 -0.78936819 2.1758963 1 1214 0 18.99 1 2446 2944 1826 831 408 -411 606 76 596 <> <> <> <> <> <> <> <> <> <> <> <> <> <> <> <> <> <> <> <> <> <> <> <> <> <> <> <> <> <> <> <> <> <> <> <> <>
    1215 3 -18.359575 19.006288 29.858400 271 " " Y A 2 0.14000 0.14000 "TYR " " CA " "    " 6 0 A0A0A0 C607 2 1 -1107 FF5A00 2.626432 -4.3890116 1.4506228 1 1215 0 17.93 1 2329 2766 1716 792 360 -375 607 76 597 <> <> <> <> <> <> <> <> <> <> <> <> <> <> <> <> <> <> <> <> <> <> <> <> <> <> <> <> <> <> <> <> <> <> <> <> <>
    1216 2 -17.554688 18.203156 30.907303 271 " " Y A 2 0.50000 0.50000 "TYR " " C  " "    " 6 0 A0A0A0 C608 2 1 7 <> 3.6093601 -5.0409617 5.9968729 0 1216 0 18.69 1 2470 2897 1736 809 385 -323 608 76 598 <> <> <> <> <> <> <> <> <> <> <> <> <> <> <> <> <> <> <> <> <> <> <> <> <> <> <> <> <> <> <> <> <> <> <> <> <>
    1217 15 -16.344479 18.118047 30.853579 271 " " Y A 75 -0.50000 -0.50000 "TYR " " O  " "    " 8 0 FF5757 O609 2 1 7 <> 3.8667606 10.667217 2.8038116 0 1217 0 19.83 1 2644 3091 1801 860 378 -346 609 76 599 <> <> <> <> <> <> <> <> <> <> <> <> <> <> <> <> <> <> <> <> <> <> <> <> <> <> <> <> <> <> <> <> <> <> <> <> <>
    1218 3 -17.608430 20.166570 29.224412 271 " " Y A 2 -0.00500 -0.00500 "TYR " " CB " "    " 6 0 A0A0A0 C610 2 1 7 <> 2.041563 4.2811561 4.5588393 2 1218 0 17.23 1 2244 2643 1658 793 267 -432 610 76 600 <> <> <> <> <> <> <> <> <> <> <> <> <> <> <> <> <> <> <> <> <> <> <> <> <> <> <> <> <> <> <> <> <> <> <> <> <>
    1219 2 -16.435512 19.921732 28.301267 271 " " Y A 2 -0.11500 -0.11500 "TYR " " CG " "    " 6 0 A0A0A0 C611 2 1 7 <> 10.271832 -2.8650246 3.1910025 0 1219 0 15.63 1 2057 2397 1483 753 219 -399 611 76 601 <> <> <> <> <> <> <> <> <> <> <> <> <> <> <> <> <> <> <> <> <> <> <> <> <> <> <> <> <> <> <> <> <> <> <> <> <>
    1220 2 -16.559030 19.063767 27.167227 271 " " Y A 2 -0.11500 -0.11500 "TYR " " CD1" "    " 6 0 A0A0A0 C612 2 1 7 <> 3.1122372 5.9127696 -1.0745059 1 1220 0 17.47 1 2318 2636 1685 768 161 -421 612 76 602 <> <> <> <> <> <> <> <> <> <> <> <> <> <> <> <> <> <> <> <> <> <> <> <> <> <> <> <> <> <> <> <> <> <> <> <> <>
    1221 2 -15.265012 20.675349 28.353536 271 " " Y A 2 -0.11500 -0.11500 "TYR " " CD2" "    " 6 0 A0A0A0 C613 2 1 7 <> -0.50147009 1.8865697 0.25874216 1 1221 0 15.43 1 2015 2330 1518 700 233 -349 613 76 603 <> <> <> <> <> <> <> <> <> <> <> <> <> <> <> <> <> <> <> <> <> <> <> <> <> <> <> <> <> <> <> <> <> <> <> <> <>
    1222 2 -15.555409 18.835545 26.197284 271 " " Y A 2 -0.11500 -0.11500 "TYR " " CE1" "    " 6 0 A0A0A0 C614 2 1 7 <> 3.3143911 -3.2464337 4.1902598 1 1222 0 17.85 1 2375 2646 1760 731 122 -393 614 76 604 <> <> <> <> <> <> <> <> <> <> <> <> <> <> <> <> <> <> <> <> <> <> <> <> <> <> <> <> <> <> <> <> <> <> <> <> <>
    1223 2 -14.232117 20.522790 27.392473 271 " " Y A 2 -0.11500 -0.11500 "TYR " " CE2" "    " 6 0 A0A0A0 C615 2 1 7 <> -0.12659608 1.7032136 -2.360559 1 1223 0 14.97 1 1970 2234 1483 665 194 -321 615 76 605 <> <> <> <> <> <> <> <> <> <> <> <> <> <> <> <> <> <> <> <> <> <> <> <> <> <> <> <> <> <> <> <> <> <> <> <> <>
    1224 2 -14.379701 19.546394 26.391156 271 " " Y A 2 0.15000 0.15000 "TYR " " CZ " "    " 6 0 A0A0A0 C616 2 1 7 <> -4.0126198 -5.3803077 -2.6040601 0 1224 0 15.77 1 2098 2341 1553 680 140 -341 616 76 606 <> <> <> <> <> <> <> <> <> <> <> <> <> <> <> <> <> <> <> <> <> <> <> <> <> <> <> <> <> <> <> <> <> <> <> <> <>
    1225 16 -13.266589 19.271649 25.616851 271 " " Y A 75 -0.58500 -0.58500 "TYR " " OH " "    " 8 0 FF5757 O617 2 1 7 <> -4.4475154 -3.8151843 -3.332216 1 1225 0 14.89 1 1995 2195 1467 646 104 -314 617 76 607 <> <> <> <> <> <> <> <> <> <> <> <> <> <> <> <> <> <> <> <> <> <> <> <> <> <> <> <> <> <> <> <> <> <> <> <> <>
    1226 43 -19.439250 19.560753 31.482467 271 " " Y A 21 0.30000 0.30000 "TYR " " H  " "    " 1 0 FFFFFF H1226 2 0 1 <> 3.6030817 3.5394722 1.0159773 0 1226 0 <> <> <> <> <> <> <> <> <> <> 8816 <> <> <> <> <> <> <> <> <> <> <> <> <> <> <> <> <> <> <> <> <> <> <> <> <> <> <> <> <> <> <> <> <> <> <> <> <>
    1227 41 -18.454505 18.385659 28.967378 271 " " Y A 21 0.06000 0.06000 "TYR " " HA " "    " 1 0 FFFFFF H1227 2 0 1 <> 8.3454012 -15.216727 8.3832119 0 1227 0 <> <> <> <> <> <> <> <> <> <> 8817 <> <> <> <> <> <> <> <> <> <> <> <> <> <> <> <> <> <> <> <> <> <> <> <> <> <> <> <> <> <> <> <> <> <> <> <> <>
    1228 41 -18.399548 20.738271 28.739238 271 " " Y A 21 0.06000 0.06000 "TYR " " HB2" "    " 1 0 FFFFFF H1228 2 0 1 <> 4.4141709 -5.6989871 -11.069962 0 1228 0 <> <> <> <> <> <> <> <> <> <> 8818 <> <> <> <> <> <> <> <> <> <> <> <> <> <> <> <> <> <> <> <> <> <> <> <> <> <> <> <> <> <> <> <> <> <> <> <> <>
    1229 41 -17.227515 20.717524 30.084324 271 " " Y A 21 0.06000 0.06000 "TYR " " HB3" "    " 1 0 FFFFFF H1229 2 0 1 <> -13.543566 0.091933457 14.146696 0 1229 0 <> <> <> <> <> <> <> <> <> <> 8819 <> <> <> <> <> <> <> <> <> <> <> <> <> <> <> <> <> <> <> <> <> <> <> <> <> <> <> <> <> <> <> <> <> <> <> <> <>
    1230 41 -17.445317 18.478339 26.971857 271 " " Y A 21 0.11500 0.11500 "TYR " " HD1" "    " 1 0 FFFFFF H1230 2 0 1 <> 9.8882043 0.80487844 -16.507413 0 1230 0 <> <> <> <> <> <> <> <> <> <> 8820 <> <> <> <> <> <> <> <> <> <> <> <> <> <> <> <> <> <> <> <> <> <> <> <> <> <> <> <> <> <> <> <> <> <> <> <> <>
    1231 41 -15.100402 21.358535 29.173631 271 " " Y A 21 0.11500 0.11500 "TYR " " HD2" "    " 1 0 FFFFFF H1231 2 0 1 <> -1.0660732 13.390002 -9.2109543 0 1231 0 <> <> <> <> <> <> <> <> <> <> 8821 <> <> <> <> <> <> <> <> <> <> <> <> <> <> <> <> <> <> <> <> <> <> <> <> <> <> <> <> <> <> <> <> <> <> <> <> <>
    1232 41 -15.663157 18.184247 25.342532 271 " " Y A 21 0.11500 0.11500 "TYR " " HE1" "    " 1 0 FFFFFF H1232 2 0 1 <> 8.2377701 -1.7964221 2.4647312 0 1232 0 <> <> <> <> <> <> <> <> <> <> 8822 <> <> <> <> <> <> <> <> <> <> <> <> <> <> <> <> <> <> <> <> <> <> <> <> <> <> <> <> <> <> <> <> <> <> <> <> <>
    1233 41 -13.309047 21.059557 27.554380 271 " " Y A 21 0.11500 0.11500 "TYR " " HE2" "    " 1 0 FFFFFF H1233 2 0 1 <> 8.5479687 -17.227388 10.943767 0 1233 0 <> <> <> <> <> <> <> <> <> <> 8823 <> <> <> <> <> <> <> <> <> <> <> <> <> <> <> <> <> <> <> <> <> <> <> <> <> <> <> <> <> <> <> <> <> <> <> <> <>
    1234 42 -12.615519 19.952200 25.694202 271 " " Y A 21 0.43500 0.43500 "TYR " " HH " "    " 1 0 FFFFFF H1234 2 0 1 <> 13.831174 -20.34241 -11.775058 0 1234 0 <> <> <> <> <> <> <> <> <> <> 8824 <> <> <> <> <> <> <> <> <> <> <> <> <> <> <> <> <> <> <> <> <> <> <> <> <> <> <> <> <> <> <> <> <> <> <> <> <>
    1235 25 -18.149998 17.464462 31.855125 272 " " D A 38 -0.50000 -0.50000 "ASP " " N  " "    " 7 0 2F2FFF N618 0 1 7 <> 7.0543339 1.6590794 -1.0629165 1 1235 0 18.54 1 2454 2850 1739 768 413 -255 618 77 608 <> <> <> <> <> <> <> <> <> <> <> <> <> <> <> <> <> <> <> <> <> <> <> <> <> <> <> <> <> <> <> <> <> <> <> <> <>
    1236 3 -17.489708 16.665403 32.855939 272 " " D A 2 0.14000 0.14000 "ASP " " CA " "    " 6 0 A0A0A0 C619 0 1 -1107 FF5A00 4.6605549 7.4124088 2.2297875 1 1236 0 19.21 1 2579 2960 1757 782 445 -195 619 77 609 <> <> <> <> <> <> <> <> <> <> <> <> <> <> <> <> <> <> <> <> <> <> <> <> <> <> <> <> <> <> <> <> <> <> <> <> <>
    1237 2 -16.915393 15.296323 32.346767 272 " " D A 2 0.50000 0.50000 "ASP " " C  " "    " 6 0 A0A0A0 C620 0 1 7 <> -1.9941904 -4.1666795 -1.0029459 0 1237 0 18.87 1 2555 2883 1730 758 387 -172 620 77 610 <> <> <> <> <> <> <> <> <> <> <> <> <> <> <> <> <> <> <> <> <> <> <> <> <> <> <> <> <> <> <> <> <> <> <> <> <>
    1238 15 -16.375849 14.539044 33.176334 272 " " D A 75 -0.50000 -0.50000 "ASP " " O  " "    " 8 0 FF5757 O621 0 1 7 <> 9.8344504 4.9125449 6.5771544 0 1238 0 19.08 1 2608 2913 1727 756 414 -112 621 77 611 <> <> <> <> <> <> <> <> <> <> <> <> <> <> <> <> <> <> <> <> <> <> <> <> <> <> <> <> <> <> <> <> <> <> <> <> <>
    1239 3 -18.358778 16.562283 34.118613 272 " " D A 2 -0.22000 -0.22000 "ASP " " CB " "    " 6 0 A0A0A0 C622 0 1 7 <> 0.56748585 5.6016489 0.21268692 2 1239 0 20.12 1 2688 3077 1881 761 541 -128 622 77 612 <> <> <> <> <> <> <> <> <> <> <> <> <> <> <> <> <> <> <> <> <> <> <> <> <> <> <> <> <> <> <> <> <> <> <> <> <>
    1240 2 -19.307459 15.386159 34.303856 272 " " D A 2 0.70000 0.70000 "ASP " " CG " "    " 6 0 A0A0A0 C623 0 1 7 <> -0.42725247 1.5084138 -4.1049651 0 1240 0 20.5 1 2705 3063 2022 695 545 -97 623 77 613 <> <> <> <> <> <> <> <> <> <> <> <> <> <> <> <> <> <> <> <> <> <> <> <> <> <> <> <> <> <> <> <> <> <> <> <> <>
    1241 15 -19.708358 15.217370 35.472268 272 " " D A 75 -0.80000 -0.80000 "ASP " " OD1" "    " 8 0 FF5757 O624 0 1 7 <> 5.2601592 -9.4985831 -3.4028405 0 1241 0 20.07 1 2638 2968 2022 667 476 -124 624 77 614 <> <> <> <> <> <> <> <> <> <> <> <> <> <> <> <> <> <> <> <> <> <> <> <> <> <> <> <> <> <> <> <> <> <> <> <> <>
    1242 18 -19.918766 14.802004 33.342054 272 " " D A 75 -0.80000 -0.80000 "ASP " " OD2" "    " 8 -1 FF5757 O625 0 1 7 <> 0.22129866 1.38817 -3.0379409 0 1242 0 22.78 1 2983 3342 2328 670 620 -47 625 77 615 <> <> <> <> <> <> <> <> <> <> <> <> <> <> <> <> <> <> <> <> <> <> <> <> <> <> <> <> <> <> <> <> <> <> <> <> <>
    1243 43 -19.146016 17.336595 31.746948 272 " " D A 21 0.30000 0.30000 "ASP " " H  " "    " 1 0 FFFFFF H1243 0 0 1 <> 3.7800553 31.496525 -6.1840435 0 1243 0 <> <> <> <> <> <> <> <> <> <> 8825 <> <> <> <> <> <> <> <> <> <> <> <> <> <> <> <> <> <> <> <> <> <> <> <> <> <> <> <> <> <> <> <> <> <> <> <> <>
    1244 41 -16.602457 17.241309 33.119020 272 " " D A 21 0.06000 0.06000 "ASP " " HA " "    " 1 0 FFFFFF H1244 0 0 1 <> 18.075264 -11.175614 -2.3209273 0 1244 0 <> <> <> <> <> <> <> <> <> <> 8826 <> <> <> <> <> <> <> <> <> <> <> <> <> <> <> <> <> <> <> <> <> <> <> <> <> <> <> <> <> <> <> <> <> <> <> <> <>
    1245 41 -17.752039 16.808157 34.990114 272 " " D A 21 0.06000 0.06000 "ASP " " HB3" "    " 1 0 FFFFFF H1245 0 0 1 <> -4.5782452 -10.313337 8.2852042 0 1245 0 <> <> <> <> <> <> <> <> <> <> 8827 <> <> <> <> <> <> <> <> <> <> <> <> <> <> <> <> <> <> <> <> <> <> <> <> <> <> <> <> <> <> <> <> <> <> <> <> <>
    1246 41 -19.061556 17.384386 34.254099 272 " " D A 21 0.06000 0.06000 "ASP " " HB2" "    " 1 0 FFFFFF H1246 0 0 1 <> 2.4886871 8.7910771 -9.174645 0 1246 0 <> <> <> <> <> <> <> <> <> <> 8828 <> <> <> <> <> <> <> <> <> <> <> <> <> <> <> <> <> <> <> <> <> <> <> <> <> <> <> <> <> <> <> <> <> <> <> <> <>
    1247 25 -17.081536 15.083789 31.052719 273 " " N A 38 -0.50000 -0.50000 "ASN " " N  " "    " 7 0 2F2FFF N626 0 1 7 <> 2.172247 2.8793518 2.2822508 1 1247 0 18.54 1 2499 2807 1737 740 310 -220 626 78 616 <> <> <> <> <> <> <> <> <> <> <> <> <> <> <> <> <> <> <> <> <> <> <> <> <> <> <> <> <> <> <> <> <> <> <> <> <>
    1248 3 -16.572302 14.040944 30.138136 273 " " N A 2 0.14000 0.14000 "ASN " " CA " "    " 6 0 A0A0A0 C627 0 1 -1107 FF5A00 -1.9828269 1.5413071 4.7296406 1 1248 0 18.48 1 2502 2765 1754 713 252 -209 627 78 617 <> <> <> <> <> <> <> <> <> <> <> <> <> <> <> <> <> <> <> <> <> <> <> <> <> <> <> <> <> <> <> <> <> <> <> <> <>
    1249 2 -16.335660 14.655305 28.744524 273 " " N A 2 0.50000 0.50000 "ASN " " C  " "    " 6 0 A0A0A0 C628 0 1 7 <> 2.8519486 -3.1199007 -3.2681583 0 1249 0 17.57 1 2371 2597 1707 654 269 -158 628 78 618 <> <> <> <> <> <> <> <> <> <> <> <> <> <> <> <> <> <> <> <> <> <> <> <> <> <> <> <> <> <> <> <> <> <> <> <> <>
    1250 15 -16.609898 15.855326 28.596684 273 " " N A 75 -0.50000 -0.50000 "ASN " " O  " "    " 8 0 FF5757 O629 0 1 7 <> -3.7713821 -8.0783193 2.7710986 0 1250 0 16.31 1 2220 2409 1568 630 231 -141 629 78 619 <> <> <> <> <> <> <> <> <> <> <> <> <> <> <> <> <> <> <> <> <> <> <> <> <> <> <> <> <> <> <> <> <> <> <> <> <>
    1251 3 -17.399639 12.776590 30.264298 273 " " N A 2 -0.12000 -0.12000 "ASN " " CB " "    " 6 0 A0A0A0 C630 0 1 7 <> -2.7851883 -2.0795367 2.2289914 2 1251 0 19.95 1 2728 2990 1861 751 240 -189 630 78 620 <> <> <> <> <> <> <> <> <> <> <> <> <> <> <> <> <> <> <> <> <> <> <> <> <> <> <> <> <> <> <> <> <> <> <> <> <>
    1252 2 -18.856560 12.964682 29.777855 273 " " N A 2 0.50000 0.50000 "ASN " " CG " "    " 6 0 A0A0A0 C631 0 1 7 <> -5.36836 -3.7665298 -1.6907161 0 1252 0 23.15 1 3137 3374 2284 741 160 -215 631 78 621 <> <> <> <> <> <> <> <> <> <> <> <> <> <> <> <> <> <> <> <> <> <> <> <> <> <> <> <> <> <> <> <> <> <> <> <> <>
    1253 15 -19.166700 13.149211 28.642590 273 " " N A 75 -0.50000 -0.50000 "ASN " " OD1" "    " 8 0 FF5757 O632 0 1 7 <> 2.5893152 -2.8868066 1.5264349 0 1253 0 28.04 1 3739 3971 2944 731 105 -273 632 78 622 <> <> <> <> <> <> <> <> <> <> <> <> <> <> <> <> <> <> <> <> <> <> <> <> <> <> <> <> <> <> <> <> <> <> <> <> <>
    1254 25 -19.773721 13.098368 30.718706 273 " " N A 38 -0.76000 -0.76000 "ASN " " ND2" "    " 7 0 2F2FFF N633 0 1 7 <> -6.0401595 2.5999784 -3.5251851 2 1254 0 26.22 1 3549 3769 2645 744 156 -172 633 78 623 <> <> <> <> <> <> <> <> <> <> <> <> <> <> <> <> <> <> <> <> <> <> <> <> <> <> <> <> <> <> <> <> <> <> <> <> <>
    1255 43 -17.490157 15.891924 30.605452 273 " " N A 21 0.30000 0.30000 "ASN " " H  " "    " 1 0 FFFFFF H1255 0 0 1 <> 9.5006778 16.831535 20.79614 0 1255 0 <> <> <> <> <> <> <> <> <> <> 8829 <> <> <> <> <> <> <> <> <> <> <> <> <> <> <> <> <> <> <> <> <> <> <> <> <> <> <> <> <> <> <> <> <> <> <> <> <>
    1256 41 -15.569837 13.863666 30.527652 273 " " N A 21 0.06000 0.06000 "ASN " " HA " "    " 1 0 FFFFFF H1256 0 0 1 <> -2.2409377 -5.1532559 2.3470673 0 1256 0 <> <> <> <> <> <> <> <> <> <> 8830 <> <> <> <> <> <> <> <> <> <> <> <> <> <> <> <> <> <> <> <> <> <> <> <> <> <> <> <> <> <> <> <> <> <> <> <> <>
    1257 41 -16.808016 11.977465 29.817676 273 " " N A 21 0.06000 0.06000 "ASN " " HB2" "    " 1 0 FFFFFF H1257 0 0 1 <> -1.9750337 -4.817668 8.2013926 0 1257 0 <> <> <> <> <> <> <> <> <> <> 8831 <> <> <> <> <> <> <> <> <> <> <> <> <> <> <> <> <> <> <> <> <> <> <> <> <> <> <> <> <> <> <> <> <> <> <> <> <>
    1258 41 -17.518283 12.451815 31.298001 273 " " N A 21 0.06000 0.06000 "ASN " " HB3" "    " 1 0 FFFFFF H1258 0 0 1 <> -30.268289 -1.0972637 -0.61677999 0 1258 0 <> <> <> <> <> <> <> <> <> <> 8832 <> <> <> <> <> <> <> <> <> <> <> <> <> <> <> <> <> <> <> <> <> <> <> <> <> <> <> <> <> <> <> <> <> <> <> <> <>
    1259 43 -20.665797 13.541309 30.551059 273 " " N A 21 0.38000 0.38000 "ASN " HD21 "    " 1 0 FFFFFF H1259 0 0 1 <> 10.43803 17.623787 -51.513653 0 1259 0 <> <> <> <> <> <> <> <> <> <> 8833 <> <> <> <> <> <> <> <> <> <> <> <> <> <> <> <> <> <> <> <> <> <> <> <> <> <> <> <> <> <> <> <> <> <> <> <> <>
    1260 43 -19.403132 13.110756 31.658184 273 " " N A 21 0.38000 0.38000 "ASN " HD22 "    " 1 0 FFFFFF H1260 0 0 1 <> 1.5180282 3.2378731 -6.5149903 0 1260 0 <> <> <> <> <> <> <> <> <> <> 8834 <> <> <> <> <> <> <> <> <> <> <> <> <> <> <> <> <> <> <> <> <> <> <> <> <> <> <> <> <> <> <> <> <> <> <> <> <>
    1261 25 -15.715170 13.886599 27.871579 274 " " E A 38 -0.50000 -0.50000 "GLU " " N  " "    " 7 0 2F2FFF N634 0 1 7 <> -0.076325353 3.0560691 -5.5626644 1 1261 0 17.62 1 2352 2592 1750 632 325 -140 634 79 624 <> <> <> <> <> <> <> <> <> <> <> <> <> <> <> <> <> <> <> <> <> <> <> <> <> <> <> <> <> <> <> <> <> <> <> <> <>
    1262 3 -15.332740 14.348483 26.479176 274 " " E A 2 0.14000 0.14000 "GLU " " CA " "    " 6 0 A0A0A0 C635 0 1 -1107 FF5A00 8.5972044 -1.5583409 -3.678274 1 1262 0 17.52 1 2320 2533 1805 577 341 -102 635 79 625 <> <> <> <> <> <> <> <> <> <> <> <> <> <> <> <> <> <> <> <> <> <> <> <> <> <> <> <> <> <> <> <> <> <> <> <> <>
    1263 2 -16.492404 14.750542 25.709555 274 " " E A 2 0.50000 0.50000 "GLU " " C  " "    " 6 0 A0A0A0 C636 0 1 7 <> 8.757994 0.44252785 -3.0730092 0 1263 0 16.06 1 2091 2325 1688 552 346 -131 636 79 626 <> <> <> <> <> <> <> <> <> <> <> <> <> <> <> <> <> <> <> <> <> <> <> <> <> <> <> <> <> <> <> <> <> <> <> <> <>
    1264 15 -16.336462 15.404026 24.667081 274 " " E A 75 -0.50000 -0.50000 "GLU " " O  " "    " 8 0 FF5757 O637 0 1 7 <> 0.85233976 4.9178938 3.0400478 0 1264 0 14.46 1 1870 2078 1546 514 312 -134 637 79 627 <> <> <> <> <> <> <> <> <> <> <> <> <> <> <> <> <> <> <> <> <> <> <> <> <> <> <> <> <> <> <> <> <> <> <> <> <>
    1265 3 -14.412137 13.312510 25.856530 274 " " E A 2 -0.12000 -0.12000 "GLU " " CB " "    " 6 0 A0A0A0 C638 0 1 7 <> 3.706717 -6.8603529 -5.6785871 2 1265 0 17.31 1 2307 2513 1758 570 416 -34 638 79 628 <> <> <> <> <> <> <> <> <> <> <> <> <> <> <> <> <> <> <> <> <> <> <> <> <> <> <> <> <> <> <> <> <> <> <> <> <>
    1266 3 -13.443095 12.598335 26.752893 274 " " E A 2 -0.22000 -0.22000 "GLU " " CG " "    " 6 0 A0A0A0 C639 0 1 7 <> 5.8909533 -0.33137898 2.688301 2 1266 0 20.41 1 2683 2854 2216 514 428 3 639 79 629 <> <> <> <> <> <> <> <> <> <> <> <> <> <> <> <> <> <> <> <> <> <> <> <> <> <> <> <> <> <> <> <> <> <> <> <> <>
    1267 2 -14.026905 11.290582 27.375259 274 " " E A 2 0.70000 0.70000 "GLU " " CD " "    " 6 0 A0A0A0 C640 0 1 7 <> -0.90541715 -5.3064395 2.132402 0 1267 0 21.03 1 2778 2931 2281 506 500 69 640 79 630 <> <> <> <> <> <> <> <> <> <> <> <> <> <> <> <> <> <> <> <> <> <> <> <> <> <> <> <> <> <> <> <> <> <> <> <> <>
    1268 15 -14.654460 11.484668 28.460892 274 " " E A 75 -0.80000 -0.80000 "GLU " " OE1" "    " 8 0 FF5757 O641 0 1 7 <> 3.7159747 -1.2627444 -6.9271896 0 1268 0 23.53 1 3114 3285 2541 541 555 92 641 79 631 <> <> <> <> <> <> <> <> <> <> <> <> <> <> <> <> <> <> <> <> <> <> <> <> <> <> <> <> <> <> <> <> <> <> <> <> <>
    1269 18 -13.713101 10.189993 26.878064 274 " " E A 75 -0.80000 -0.80000 "GLU " " OE2" "    " 8 -1 FF5757 O642 0 1 7 <> -1.599549 -4.5964051 3.3651698 0 1269 0 25.23 1 3306 3422 2859 466 503 99 642 79 632 <> <> <> <> <> <> <> <> <> <> <> <> <> <> <> <> <> <> <> <> <> <> <> <> <> <> <> <> <> <> <> <> <> <> <> <> <>
    1270 43 -15.541059 12.969608 28.257478 274 " " E A 21 0.30000 0.30000 "GLU " " H  " "    " 1 0 FFFFFF H1270 0 0 1 <> -17.418967 8.5458529 15.307091 0 1270 0 <> <> <> <> <> <> <> <> <> <> 8835 <> <> <> <> <> <> <> <> <> <> <> <> <> <> <> <> <> <> <> <> <> <> <> <> <> <> <> <> <> <> <> <> <> <> <> <> <>
    1271 41 -14.661386 15.188929 26.655330 274 " " E A 21 0.06000 0.06000 "GLU " " HA " "    " 1 0 FFFFFF H1271 0 0 1 <> 2.0380289 2.8674093 0.20434207 0 1271 0 <> <> <> <> <> <> <> <> <> <> 8836 <> <> <> <> <> <> <> <> <> <> <> <> <> <> <> <> <> <> <> <> <> <> <> <> <> <> <> <> <> <> <> <> <> <> <> <> <>
    1272 41 -15.089153 12.541834 25.488008 274 " " E A 21 0.06000 0.06000 "GLU " " HB2" "    " 1 0 FFFFFF H1272 0 0 1 <> 5.1172196 12.016802 -47.746907 0 1272 0 <> <> <> <> <> <> <> <> <> <> 8837 <> <> <> <> <> <> <> <> <> <> <> <> <> <> <> <> <> <> <> <> <> <> <> <> <> <> <> <> <> <> <> <> <> <> <> <> <>
    1273 41 -13.849849 13.566167 24.957869 274 " " E A 21 0.06000 0.06000 "GLU " " HB3" "    " 1 0 FFFFFF H1273 0 0 1 <> -4.3077684 -6.4225791 -10.569686 0 1273 0 <> <> <> <> <> <> <> <> <> <> 8838 <> <> <> <> <> <> <> <> <> <> <> <> <> <> <> <> <> <> <> <> <> <> <> <> <> <> <> <> <> <> <> <> <> <> <> <> <>
    1274 41 -12.583460 12.223832 26.197136 274 " " E A 21 0.06000 0.06000 "GLU " " HG2" "    " 1 0 FFFFFF H1274 0 0 1 <> -7.778444 -0.11404663 -18.601817 0 1274 0 <> <> <> <> <> <> <> <> <> <> 8839 <> <> <> <> <> <> <> <> <> <> <> <> <> <> <> <> <> <> <> <> <> <> <> <> <> <> <> <> <> <> <> <> <> <> <> <> <>
    1275 41 -13.053966 13.262488 27.524631 274 " " E A 21 0.06000 0.06000 "GLU " " HG3" "    " 1 0 FFFFFF H1275 0 0 1 <> 4.3034003 -2.3897239 5.2601362 0 1275 0 <> <> <> <> <> <> <> <> <> <> 8840 <> <> <> <> <> <> <> <> <> <> <> <> <> <> <> <> <> <> <> <> <> <> <> <> <> <> <> <> <> <> <> <> <> <> <> <> <>
    1276 25 -17.715179 14.394388 26.054746 275 " " F A 38 -0.50000 -0.50000 "PHE " " N  " "    " 7 0 2F2FFF N643 2 1 7 <> -0.58261195 -1.9649996 0.71295443 1 1276 0 15.71 1 2030 2312 1628 578 387 -152 643 80 633 <> <> <> <> <> <> <> <> <> <> <> <> <> <> <> <> <> <> <> <> <> <> <> <> <> <> <> <> <> <> <> <> <> <> <> <> <>
    1277 3 -18.975012 14.870624 25.444603 275 " " F A 2 0.14000 0.14000 "PHE " " CA " "    " 6 0 A0A0A0 C644 2 1 -1107 FF5A00 -1.9604494 7.3524642 -3.4560507 1 1277 0 15.73 1 1986 2301 1690 564 394 -185 644 80 634 <> <> <> <> <> <> <> <> <> <> <> <> <> <> <> <> <> <> <> <> <> <> <> <> <> <> <> <> <> <> <> <> <> <> <> <> <>
    1278 2 -19.369014 16.325832 26.014443 275 " " F A 2 0.50000 0.50000 "PHE " " C  " "    " 6 0 A0A0A0 C645 2 1 7 <> 4.391274 -3.5976129 -2.0666955 0 1278 0 15.89 1 1999 2351 1688 610 377 -247 645 80 635 <> <> <> <> <> <> <> <> <> <> <> <> <> <> <> <> <> <> <> <> <> <> <> <> <> <> <> <> <> <> <> <> <> <> <> <> <>
    1279 15 -19.515155 16.573482 27.198306 275 " " F A 75 -0.50000 -0.50000 "PHE " " O  " "    " 8 0 FF5757 O646 2 1 7 <> 2.7331871 3.6560739 -5.4104034 0 1279 0 16.58 1 2107 2486 1708 652 407 -253 646 80 636 <> <> <> <> <> <> <> <> <> <> <> <> <> <> <> <> <> <> <> <> <> <> <> <> <> <> <> <> <> <> <> <> <> <> <> <> <>
    1280 3 -20.131401 13.916663 25.610843 275 " " F A 2 -0.00500 -0.00500 "PHE " " CB " "    " 6 0 A0A0A0 C647 2 1 7 <> 8.0504867 -0.24588953 1.5316734 2 1280 0 16.52 1 2059 2407 1811 543 477 -150 647 80 637 <> <> <> <> <> <> <> <> <> <> <> <> <> <> <> <> <> <> <> <> <> <> <> <> <> <> <> <> <> <> <> <> <> <> <> <> <>
[truncated: 64,426,223 more chars]
