# Supplementary material for: Steered molecular dynamics simulations reveal critical residues for (un)binding of substrates, inhibitors and a product to the malarial M1 aminopeptidase
Source: PLoS Comput Biol. 2018 Oct 31;14(10):e1006525. doi: 10.1371/journal.pcbi.1006525 (PMC6239339; doi:10.1371/journal.pcbi.1006525)
Supplement: S3 File — Unzipping this file will create a directory containing the parameters and starting structures used for the 30ns sMD simulations. (ZIP) [file pcbi.1006525.s011.zip › S3_File/r5x/sMD/input.cms]

{ 
 s_m_m2io_version
 :::
 2.0.0 
} 

f_m_ct { 
 s_m_title
 s_m_entry_id
 s_m_entry_name
 s_pdb_PDB_TITLE
 s_pdb_PDB_ID
 r_pdb_PDB_CRYST1_a
 r_pdb_PDB_CRYST1_b
 r_pdb_PDB_CRYST1_c
 r_pdb_PDB_CRYST1_alpha
 r_pdb_PDB_CRYST1_beta
 r_pdb_PDB_CRYST1_gamma
 s_pdb_PDB_CRYST1_Space_Group
 i_pdb_PDB_CRYST1_z
 s_pdb_PDB_CLASSIFICATION
 s_pdb_PDB_DEPOSITION_DATE
 s_pdb_PDB_format_version
 r_pdb_PDB_R
 r_pdb_PDB_Rfree
 r_pdb_PDB_RESOLUTION
 s_pdb_PDB_EXPDTA
 r_pdb_PDB_EXPDTA_TEMPERATURE
 r_pdb_PDB_EXPDTA_PH
 s_pdb_PDB_REMARK_350_Biomolecule_1_Chains
 s_pdb_PDB_REMARK_350_Biomolecule_1_Transformation_1
 s_m_Source_Path
 s_m_Source_File
 i_m_Source_File_Index
 s_ppw_entry_id_backup
 b_ppw_prepared
 b_ppw_assigned_bond_orders
 b_ppw_added_hydrogens
 b_ppw_treated_metals
 b_ppw_created_disulfur
 i_psp_model_num
 r_psp_Prime_Coulomb
 r_psp_Prime_Covalent
 r_psp_Prime_vdW
 r_psp_Prime_Solv_GB
 r_psp_Prime_Lipo
 r_psp_Prime_Energy
 r_psp_Prime_Hbond
 r_psp_Prime_Packing
 r_psp_Prime_SelfCont
 b_ppw_capped_termini
 b_ppw_deleted_far_waters
 r_i_Potential_Energy-OPLS2005
 r_i_RMS_Derivative-OPLS2005
 r_i_Max_Derivative-OPLS2005
 r_i_Stretch_Energy-OPLS2005
 r_i_Bend_Energy-OPLS2005
 r_i_LJ-14_Energy-OPLS2005
 r_i_El-14_Energy-OPLS2005
 r_i_Van_der_Waals_Energy-OPLS2005
 r_i_Electrostatic_Energy-OPLS2005
 r_i_Dihedral_Energy-OPLS2005
 r_i_target_temperature
 b_ppw_ran_impref
 b_ppw_ran_protassign
 r_chorus_box_ax
 r_chorus_box_ay
 r_chorus_box_az
 r_chorus_box_bx
 r_chorus_box_by
 r_chorus_box_bz
 r_chorus_box_cx
 r_chorus_box_cy
 r_chorus_box_cz
 s_ffio_ct_type
 s_m_original_cms_file
 s_chorus_trajectory_file
 i_m_ct_format
 :::
 "SOLVATION_RX5_2_3-out (full system)" 
  9 
  4r5x.1 
  "STRUCTURE OF THE M1 ALANYLAMINOPEPTIDASE FROM MALARIA COMPLE HYDROXAMIC ACID-BASED INHIBITOR" 
  4R5X 
  75.447
  109.066
  117.649
  90
  90
  90
  "P 21 21 21" 
  4
  "HYDROLASE/HYDROLASE INHIBITOR" 
  22-AUG-14 
  3.30 
  0.162000000476837
  0.203999996185303
  1.85
  "X-RAY DIFFRACTION" 
  100
  8.5
  A 
  "1.000000 0.000000 0.000000   0.000000;0.000000 1.000000 0.000000   0.000000;0.000000 0.000000 1.000000   0.000000" 
  /home/daniel 
  4r5x.pdb 
  1
  8 
  1
  1
  1
  1
  1
  0
  -27874.1333278229
  21608.5788286846
  2884.34853267294
  -3445.81857368624
  -5291.56986963859
  -13475.8504437538
  -739.58097938757
  -41.1222469650231
  -576.552807610949
  1
  1
  -27651.712890625
  0.0498507776656969
  2.21356439590454
  24.7489189588566
  571.088706023262
  1296.68548571232
  -835.391977978777
  -2114.46765191557
  -26833.4914475892
  239.115419110427
  298
  1
  1
  101.5858
  0
  0
  0
  110.12608
  0
  0
  0
  95.27565
  full_system 
  EQ-RX5-50ns-out.cms 
  EQ-RX5-50ns-out.idx 
  2
 m_atom[107096] { 
  # First column is atom index #
  i_m_mmod_type
  r_m_x_coord
  r_m_y_coord
  r_m_z_coord
  i_m_residue_number
  s_m_insertion_code
  s_m_mmod_res
  s_m_chain_name
  i_m_color
  r_m_charge1
  r_m_charge2
  s_m_pdb_residue_name
  s_m_pdb_atom_name
  s_m_grow_name
  i_m_atomic_number
  i_m_formal_charge
  i_m_visibility
  s_m_color_rgb
  s_m_atom_name
  i_m_secondary_structure
  r_ffio_x_vel
  r_ffio_y_vel
  r_ffio_z_vel
  i_i_internal_atom_index
  i_i_constraint
  i_pa_atomindex
  i_m_Hcount
  i_des_scratch_entry_num
  i_des_scratch_atom_num
  i_des_fullsystem_id
  r_m_pdb_occupancy
  r_m_pdb_tfactor
  r_psp_Prime_Covalent
  r_psp_Prime_Coulomb
  r_psp_Prime_vdW
  r_psp_Prime_Solv_GB
  r_psp_Prime_Solv_SA
  r_psp_Prime_Lipo
  r_psp_Prime_Hbond
  r_psp_Prime_Packing
  r_psp_Prime_SelfCont
  r_psp_Prime_Energy
  r_psp_atom_born_radius
  r_psp_ffld_partial_charge
  r_psp_atom_vdw_radius
  r_psp_atom_sgb_radius
  r_psp_atom_partial_charge
  r_psp_solvent_exposed_surface_area
  i_m_pdb_convert_problem
  i_pdb_PDB_serial
  i_pdb_anisou_u11
  i_pdb_anisou_u22
  i_pdb_anisou_u33
  i_pdb_anisou_u12
  i_pdb_anisou_u13
  i_pdb_anisou_u23
  i_pdb_seqres_index
  i_pdb_seqres_chain
  i_ppw_original_index
  s_pa_state
  s_psp_residue_name
  i_ppw_het
  :::
  1 3 -5.285061 0.094076 20.913889 196 " " X "A" 2 -0.18000 -0.18000 "ACE " " CH3" "  n1" 6 0 1 A0A0A0  ""  -1 -1.2131661 -4.3943863 -4.7442074 1 0 1 3 1 1 1 <> <> <> <> <> <> <> <> <> <> <> <> <> <> <> <> <> <> <> <> <> <> <> <> <> <> <> <> <> <> <> <>
  2 2 -5.857251 1.263033 21.724155 196 " " X "A" 2 0.50000 0.50000 "ACE " " C  " "  c1" 6 0 1 A0A0A0  ""  -1 -0.90285772 -0.40549323 -0.2818206 2 0 2 0 1 2 2 <> <> <> <> <> <> <> <> <> <> <> <> <> <> <> <> <> <> <> <> <> <> <> <> <> <> <> <> <> <> <> <>
  3 15 -6.298741 1.111667 22.831469 196 " " X "A" 75 -0.50000 -0.50000 "ACE " " O  " "    " 8 0 1 FF5757  ""  -1 1.332682 6.1357245 0.20139551 3 0 3 0 1 3 3 <> <> <> <> <> <> <> <> <> <> <> <> <> <> <> <> <> <> <> <> <> <> <> <> <> <> <> <> <> <> <> <>
  4 41 -6.104588 -0.383881 20.377199 196 " " X "A" 21 0.06000 0.06000 "ACE " "1H  " "  n2" 1 0 0 FFFFFF  ""  -1 -9.01091 25.837669 -19.760595 4 0 4 0 1 4 4 <> <> <> <> <> <> <> <> <> <> <> <> <> <> <> <> <> <> <> <> <> <> <> <> <> <> <> <> <> <> <> <>
  5 41 -4.439706 0.473821 20.340061 196 " " X "A" 21 0.06000 0.06000 "ACE " "2H  " "    " 1 0 0 FFFFFF  ""  -1 20.954351 -13.971527 21.574711 5 0 5 0 1 5 5 <> <> <> <> <> <> <> <> <> <> <> <> <> <> <> <> <> <> <> <> <> <> <> <> <> <> <> <> <> <> <> <>
  6 41 -4.862275 -0.534978 21.697247 196 " " X "A" 21 0.06000 0.06000 "ACE " "3H  " "    " 1 0 0 FFFFFF  ""  -1 -5.6219115 1.459987 2.3364146 6 0 6 0 1 6 6 <> <> <> <> <> <> <> <> <> <> <> <> <> <> <> <> <> <> <> <> <> <> <> <> <> <> <> <> <> <> <> <>
  7 25 -5.843433 2.450574 21.138308 197 " " K "A" 38 -0.50000 -0.50000 "LYS " " N  " "    " 7 0 1 2F2FFF  ""  0 -6.0763731 1.9183481 -2.9687383 7 0 7 1 1 7 7 1 42.22 0.323 -49.827 -0.211 43.46 0 0 0 0 0 -6.256 3.099 -0.8425 1.625 2.1 -0.843 39.902 5 1 5411 5821 4810 631 1302 -407 1 1 1 <> <> <>
  8 3 -6.287936 3.703194 21.707932 197 " " K "A" 2 0.14000 0.14000 "LYS " " CA " "    " 6 0 1 A0A0A0  ""  0 -0.4930155 -5.0527372 1.352237 8 0 8 1 1 8 8 1 44.5 0.357 5.184 -0.147 5.656 0 0 0 0 0 11.051 4.033 0.0625 1.75 1.975 0.063 0 5 2 5556 6133 5218 633 1314 -461 1 1 2 <> <> <>
  9 2 -7.773842 4.051675 21.421711 197 " " K "A" 2 0.50000 0.50000 "LYS " " C  " "    " 6 0 1 A0A0A0  ""  0 3.7912507 -5.13588 -0.090263233 9 0 9 0 1 9 9 1 46.09 0.303 38.998 1.143 -41.813 0 0 0 0 0 -1.368 4.955 0.5 1.875 2.112 0.5 0 5 3 5683 6318 5512 574 1244 -427 1 1 3 <> <> <>
  10 15 -8.037808 4.089319 20.218252 197 " " K "A" 75 -0.50000 -0.50000 "LYS " " O  " "    " 8 0 1 FF5757  ""  0 1.3931834 1.9258895 -4.4749603 10 0 10 0 1 10 10 1 43.01 0.021 -45.484 0.006 35.324 0 0 -0.002 0 0 -10.135 4.288 -0.5 1.48 1.678 -0.5 0.104 5 4 5334 5892 5117 571 1123 -396 1 1 4 <> <> <>
  11 3 -5.360894 4.834799 21.083641 197 " " K "A" 2 -0.12000 -0.12000 "LYS " " CB " "    " 6 0 1 A0A0A0  ""  0 3.5804152 1.2333945 7.0610042 11 0 11 2 1 11 11 1 47 0.177 -9.442 -0.184 9.137 0 0 0 0 0 -0.311 3.75 -0.12 1.75 1.975 -0.12 0.748 5 5 5859 6447 5551 715 1233 -533 1 1 5 <> <> <>
  12 3 -5.513073 6.210774 21.822002 197 " " K "A" 2 -0.12000 -0.12000 "LYS " " CG " "    " 6 0 1 A0A0A0  ""  0 2.532012 -0.41480035 -1.7444638 12 0 12 2 1 12 12 1 50.1 0.333 -6.572 0.347 8.423 0 0 0 0 0 2.531 4.232 -0.12 1.75 1.975 -0.12 0 5 6 6112 6854 6071 728 1199 -589 1 1 6 <> <> <>
  13 3 -4.777441 7.351407 21.091002 197 " " K "A" 2 -0.12000 -0.12000 "LYS " " CD " "    " 6 0 1 A0A0A0  ""  0 3.3676975 9.4157972 1.9002728 13 0 13 2 1 13 13 1 53.83 0.964 -6.787 -0.296 9.079 0 0 0 0 0 2.959 3.901 -0.12 1.75 1.975 -0.12 0.623 5 7 6473 7379 6601 713 1329 -631 1 1 7 <> <> <>
  14 3 -5.103993 7.717893 19.660336 197 " " K "A" 2 0.19000 0.19000 "LYS " " CE " "    " 6 0 1 A0A0A0  ""  0 -3.1527505 5.223999 3.5594437 14 0 14 2 1 14 14 1 55.74 0.834 9.582 -0.406 -13.767 0 0 0 0 0 -3.759 4.132 0.19 1.75 1.975 0.19 1.122 5 8 6569 7633 6978 717 1287 -675 1 1 8 <> <> <>
  15 32 -4.627595 9.086414 19.372854 197 " " K "A" 38 -0.30000 -0.30000 "LYS " " NZ " "    " 7 1 1 2F2FFF  ""  0 2.4672542 -6.707911 1.1233015 15 0 15 3 1 15 15 1 57.44 0.681 6.026 -0.651 -5.837 0 0 -0.129 0 0 0.091 3.371 -0.3 1.625 2.1 -0.3 37.832 5 9 6754 7841 7231 807 1198 -750 1 1 9 <> <> <>
  16 43 -5.669174 2.433586 20.143595 197 " " K "A" 21 0.30000 0.30000 "LYS " " H1 " "    " 1 0 1 FFFFFF  ""  0 -22.530542 37.736618 -6.4629917 16 0 16 0 1 16 16 <> <> 0 19.038 -0.003 -20.425 0 0 0 0 0 -1.39 2.192 0.36 0.25 0.996 0.36 0 <> <> <> <> <> <> <> <> 1 1 10 <> <> <>
  17 41 -6.178501 3.563472 22.783384 197 " " K "A" 21 0.06000 0.06000 "LYS " " HA " "    " 1 0 0 FFFFFF  ""  0 16.282175 -0.15779327 0.28118268 17 0 17 0 1 17 17 <> <> 0.051 5.708 0.285 -4.606 0 0 0 0 0 1.437 2.898 0.06 1.25 1.425 0.06 11.913 <> <> <> <> <> <> <> <> 1 1 12 <> <> <>
  18 41 -5.670328 4.922294 20.042156 197 " " K "A" 21 0.06000 0.06000 "LYS " " HB2" "    " 1 0 0 FFFFFF  ""  0 11.564128 5.1274104 5.0161424 18 0 18 0 1 18 18 <> <> 0.102 3.925 -0.028 -3.856 0 0 0 0 0 0.145 2.716 0.06 1.25 1.425 0.06 16.767 <> <> <> <> <> <> <> <> 1 1 13 <> <> <>
  19 41 -4.327192 4.489019 21.084908 197 " " K "A" 21 0.06000 0.06000 "LYS " " HB3" "    " 1 0 0 FFFFFF  ""  0 3.4192655 0.74294937 4.7041121 19 0 19 0 1 19 19 <> <> 0.075 4.571 -0.067 -3.975 0 0 0 0 0 0.604 2.522 0.06 1.25 1.425 0.06 19.503 <> <> <> <> <> <> <> <> 1 1 14 <> <> <>
  20 41 -5.210067 6.133255 22.866165 197 " " K "A" 21 0.06000 0.06000 "LYS " " HG2" "    " 1 0 0 FFFFFF  ""  0 -14.160459 -0.68118209 3.0797269 20 0 20 0 1 20 20 <> <> 0.054 3.861 0.379 -4.567 0 0 0 0 0 -0.273 4.284 0.06 1.25 1.425 0.06 0 <> <> <> <> <> <> <> <> 1 1 15 <> <> <>
  21 41 -6.534728 6.588238 21.779005 197 " " K "A" 21 0.06000 0.06000 "LYS " " HG3" "    " 1 0 0 FFFFFF  ""  0 1.6790395 -2.2475016 2.433239 21 0 21 0 1 21 21 <> <> 0.045 4.105 -0.186 -4.407 0 0 0 0 0 -0.443 2.874 0.06 1.25 1.425 0.06 6.266 <> <> <> <> <> <> <> <> 1 1 16 <> <> <>
  22 41 -3.722006 7.079148 21.085197 197 " " K "A" 21 0.06000 0.06000 "LYS " " HD3" "    " 1 0 0 FFFFFF  ""  0 -1.4292848 -9.8219414 32.014542 22 0 22 0 1 22 22 <> <> 0.052 4.173 -0.094 -4.228 0 0 0 0 0 -0.097 2.506 0.06 1.25 1.425 0.06 19.944 <> <> <> <> <> <> <> <> 1 1 17 <> <> <>
  23 41 -4.830562 8.280003 21.659327 197 " " K "A" 21 0.06000 0.06000 "LYS " " HD2" "    " 1 0 0 FFFFFF  ""  0 -25.464598 13.095245 -6.8065224 23 0 23 0 1 23 23 <> <> 0.068 4.384 0.165 -4.291 0 0 0 0 0 0.326 3.204 0.06 1.25 1.425 0.06 7.325 <> <> <> <> <> <> <> <> 1 1 18 <> <> <>
  24 41 -6.149983 7.716909 19.353727 197 " " K "A" 21 0.06000 0.06000 "LYS " " HE3" "    " 1 0 0 FFFFFF  ""  0 1.010414 -5.6335974 -10.608295 24 0 24 0 1 24 24 <> <> 0.085 4.057 1.182 -4.728 0 0 0 0 0 0.596 3.077 0.06 1.25 1.425 0.06 21.356 <> <> <> <> <> <> <> <> 1 1 19 <> <> <>
  25 41 -4.495497 7.053886 19.046389 197 " " K "A" 21 0.06000 0.06000 "LYS " " HE2" "    " 1 0 0 FFFFFF  ""  0 2.7260349 7.6621919 6.7490377 25 0 25 0 1 25 25 <> <> 0.064 3.1 -0.198 -4.727 0 0 0 0 0 -1.761 4.25 0.06 1.25 1.425 0.06 0 <> <> <> <> <> <> <> <> 1 1 20 <> <> <>
  26 44 -4.863791 9.177017 18.395048 197 " " K "A" 21 0.33000 0.33000 "LYS " " HZ1" "    " 1 0 1 FFFFFF  ""  0 24.49962 4.9193177 -3.1213892 26 0 26 0 1 26 26 <> <> 0.001 -6.339 -0.003 2.555 0 0 0 0 0 -3.786 2.54 0.33 0.25 0.996 0.33 0 <> <> <> <> <> <> <> <> 1 1 21 <> <> <>
  27 44 -5.177385 9.888650 19.645342 197 " " K "A" 21 0.33000 0.33000 "LYS " " HZ2" "    " 1 0 1 FFFFFF  ""  0 11.257977 10.009421 -30.357714 27 0 27 0 1 27 27 <> <> 0.001 -6.383 -0.002 2.659 0 0 0 0 0 -3.726 2.299 0.33 0.25 0.996 0.33 0 <> <> <> <> <> <> <> <> 1 1 22 <> <> <>
  28 44 -3.620088 9.114666 19.437939 197 " " K "A" 21 0.33000 0.33000 "LYS " " HZ3" "    " 1 0 1 FFFFFF  ""  0 1.2912338 8.1820965 12.864579 28 0 28 0 1 28 28 <> <> 0.001 -7.29 -0.005 3.158 0 0 0 0 0 -4.136 2.93 0.33 0.25 0.996 0.33 0 <> <> <> <> <> <> <> <> 1 1 23 <> <> <>
  29 3 -12.465144 5.013537 23.162676 198 " " I "A" 2 -0.18000 -0.18000 "ILE " " CG2" "    " 6 0 1 A0A0A0  ""  0 -1.9791702 -2.175235 -2.1240032 29 0 29 3 1 29 29 1 45.42 0.76 -7.714 0.105 10.701 0 -1.713 0 0 0 2.14 4.98 -0.18 1.75 1.975 -0.18 0 <> 16 5346 6225 5684 331 1299 -331 2 1 24 <> <> <>
  30 3 -11.874928 2.888821 25.113428 198 " " I "A" 2 -0.18000 -0.18000 "ILE " " CD1" "    " 6 0 1 A0A0A0  ""  0 1.9547268 3.3475239 3.0435867 30 0 30 3 1 30 30 1 51.6 0.362 -9.647 0.153 9.98 0 -0.468 0 0 0 0.38 3.156 -0.18 1.75 1.975 -0.18 7.107 <> 17 6343 6995 6267 284 1424 -229 2 1 25 <> <> <>
  31 25 -8.668208 4.347102 22.367825 198 " " I "A" 38 -0.50000 -0.50000 "ILE " " N  " "    " 7 0 1 2F2FFF  ""  0 1.3359349 0.12721746 -1.294995 31 0 31 1 1 31 31 1 43.76 1.737 -37.796 0.286 28.835 0 0 -0.003 0 0 -6.94 4.977 -0.5 1.625 1.92 -0.5 1.38 <> 10 5279 6047 5301 526 1322 -436 2 1 26 <> <> <>
  32 3 -10.072825 4.632611 22.066841 198 " " I "A" 2 0.14000 0.14000 "ILE " " CA " "    " 6 0 1 A0A0A0  ""  0 -0.43871379 2.668153 0.74028766 32 0 32 1 1 32 32 1 44.44 2.039 8.487 -0.294 -5.581 0 -1.168 0 0 0 3.483 5.983 0.14 1.75 1.975 0.14 0 <> 11 5294 6120 5473 470 1264 -409 2 1 27 <> <> <>
  33 2 -10.090061 6.060939 21.579714 198 " " I "A" 2 0.50000 0.50000 "ILE " " C  " "    " 6 0 1 A0A0A0  ""  0 -2.6691337 5.1140251 8.6877222 33 0 33 0 1 33 33 1 41.62 -0.068 22.877 0.164 -39.035 0 0 0 0 0 -16.063 6.347 0.5 1.875 2.112 0.5 0 <> 12 4802 5782 5230 493 1224 -477 2 1 28 <> <> <>
  34 15 -9.690617 7.032419 22.222242 198 " " I "A" 75 -0.50000 -0.50000 "ILE " " O  " "    " 8 0 1 FF5757  ""  0 7.086833 4.8757758 -1.226801 34 0 34 0 1 34 34 1 41.03 0.006 -37.763 3.018 36.801 0 0 -0.008 0 0 2.055 5.076 -0.5 1.48 1.678 -0.5 2.606 <> 13 4649 5747 5195 511 1297 -531 2 1 29 <> <> <>
  35 3 -10.977583 4.502436 23.318832 198 " " I "A" 2 -0.06000 -0.06000 "ILE " " CB " "    " 6 0 1 A0A0A0  ""  0 1.5281646 -0.67405361 7.4951496 35 0 35 1 1 35 35 1 47.57 3.38 -2.906 -0.619 4.34 0 -1.217 0 0 0 2.977 5.154 -0.06 1.75 1.975 -0.06 0 <> 14 5679 6519 5876 383 1350 -356 2 1 30 <> <> <>
  36 3 -11.028948 3.073792 23.815960 198 " " I "A" 2 -0.12000 -0.12000 "ILE " " CG1" "    " 6 0 1 A0A0A0  ""  0 -4.8539557 -2.1152685 -0.027184345 36 0 36 2 1 36 36 1 49.57 1.197 -6.206 0.059 7.308 0 -0.74 0 0 0 1.617 4.067 -0.12 1.75 1.975 -0.12 0.499 <> 15 6074 6751 6010 369 1378 -291 2 1 31 <> <> <>
  37 43 -8.265103 4.392121 23.292803 198 " " I "A" 21 0.30000 0.30000 "ILE " " H  " "    " 1 0 1 FFFFFF  ""  0 0.67885947 21.388536 -2.0434012 37 0 37 0 1 37 37 <> <> 0.002 9.48 -0.009 -17.812 0 0 0 0 0 -8.339 3.055 0.3 0.25 0.996 0.3 0 <> <> <> <> <> <> <> <> 2 1 32 <> <> <>
  38 41 -10.446491 3.944277 21.308769 198 " " I "A" 21 0.06000 0.06000 "ILE " " HA " "    " 1 0 0 FFFFFF  ""  0 -4.1056008 17.24367 -10.686901 38 0 38 0 1 38 38 <> <> 0.037 2.754 1.125 -4.162 0 0 0 0 0 -0.247 5.616 0.06 1.25 1.425 0.06 0 <> <> <> <> <> <> <> <> 2 1 33 <> <> <>
  39 41 -10.579601 5.105706 24.134787 198 " " I "A" 21 0.06000 0.06000 "ILE " " HB " "    " 1 0 0 FFFFFF  ""  0 20.206684 -30.259945 20.258799 39 0 39 0 1 39 39 <> <> 0.067 3.28 -0.159 -3.721 0 0 0 0 0 -0.533 3.622 0.06 1.25 1.425 0.06 3.089 <> <> <> <> <> <> <> <> 2 1 34 <> <> <>
  40 41 -10.016275 2.685432 23.924456 198 " " I "A" 21 0.06000 0.06000 "ILE " "HG13" "    " 1 0 0 FFFFFF  ""  0 1.7064029 11.351462 -13.05547 40 0 40 0 1 40 40 <> <> 0.053 3.825 0.124 -3.757 0 0 0 0 0 0.246 2.872 0.06 1.25 1.425 0.06 10.237 <> <> <> <> <> <> <> <> 2 1 35 <> <> <>
  41 41 -11.448158 2.358103 23.108744 198 " " I "A" 21 0.06000 0.06000 "ILE " "HG12" "    " 1 0 0 FFFFFF  ""  0 2.9375389 -8.6856709 2.0034809 41 0 41 0 1 41 41 <> <> 0.067 3.596 2.327 -3.683 0 0 0 0 0 2.306 3.796 0.06 1.25 1.425 0.06 0.353 <> <> <> <> <> <> <> <> 2 1 36 <> <> <>
  42 41 -12.785212 5.269571 24.172678 198 " " I "A" 21 0.06000 0.06000 "ILE " "HG21" "    " 1 0 0 FFFFFF  ""  0 8.5065384 14.390616 -3.0004675 42 0 42 0 1 42 42 <> <> 0.024 2.773 0.633 -3.16 0 0 0 0 0 0.27 3.45 0.06 1.25 1.425 0.06 1.147 <> <> <> <> <> <> <> <> 2 1 37 <> <> <>
  43 41 -12.572636 5.875142 22.503748 198 " " I "A" 21 0.06000 0.06000 "ILE " "HG22" "    " 1 0 0 FFFFFF  ""  0 -25.373144 -2.6167264 1.1150048 43 0 43 0 1 43 43 <> <> 0.024 2.717 -0.016 -3.591 0 0 0 0 0 -0.867 5.097 0.06 1.25 1.425 0.06 0 <> <> <> <> <> <> <> <> 2 1 38 <> <> <>
  44 41 -13.275798 4.400894 22.768200 198 " " I "A" 21 0.06000 0.06000 "ILE " "HG23" "    " 1 0 0 FFFFFF  ""  0 -11.238743 -0.68183535 14.585208 44 0 44 0 1 44 44 <> <> 0.024 2.905 -0.447 -3.355 0 0 0 0 0 -0.874 4.011 0.06 1.25 1.425 0.06 0.618 <> <> <> <> <> <> <> <> 2 1 39 <> <> <>
  45 41 -11.939281 1.865381 25.482939 198 " " I "A" 21 0.06000 0.06000 "ILE " "HD11" "    " 1 0 0 FFFFFF  ""  0 2.2369773 -4.9282455 -19.828896 45 0 45 0 1 45 45 <> <> 0.025 3.359 -0.108 -3.205 0 0 0 0 0 0.071 2.229 0.06 1.25 1.425 0.06 25.062 <> <> <> <> <> <> <> <> 2 1 40 <> <> <>
  46 41 -11.491997 3.558355 25.883614 198 " " I "A" 21 0.06000 0.06000 "ILE " "HD12" "    " 1 0 0 FFFFFF  ""  0 -1.208563 -2.7790923 9.9423552 46 0 46 0 1 46 46 <> <> 0.025 3.322 -0.154 -3.191 0 0 0 0 0 0.001 2.402 0.06 1.25 1.425 0.06 13.855 <> <> <> <> <> <> <> <> 2 1 41 <> <> <>
  47 41 -12.893519 3.176782 24.853336 198 " " I "A" 21 0.06000 0.06000 "ILE " "HD13" "    " 1 0 0 FFFFFF  ""  0 -0.74614298 -14.077062 -5.6705418 47 0 47 0 1 47 47 <> <> 0.025 3.153 0.745 -3.093 0 0 0 0 0 0.83 2.676 0.06 1.25 1.425 0.06 13.414 <> <> <> <> <> <> <> <> 2 1 42 <> <> <>
  48 2 -9.824844 8.593915 17.508667 199 " " H "A" 2 0.01500 0.01500 "HIS " " CG " "    " 6 0 1 A0A0A0  ""  2 8.8599224 -2.706429 8.0098925 48 0 48 0 1 48 48 1 36.87 0.556 0.728 -0.711 -1.376 0 -0.454 0 -0.015 0 -1.273 5.955 0.015 1.775 2.002 0.015 0 <> 23 4195 5117 4698 646 868 -559 3 1 43 "HIS"  <> <>
  49 25 -8.698132 9.215695 18.173985 199 " " H "A" 38 -0.57000 -0.57000 "HIS " " ND1" "    " 7 0 1 2F2FFF  ""  2 2.4876456 -0.60383373 -4.6824131 49 0 49 1 1 49 49 1 40.08 1.637 -30.802 -1.391 43.886 0 0 -0.049 -0.015 0 13.266 5.131 -0.57 1.625 1.838 -0.57 0 <> 24 4725 5496 5007 644 849 -515 3 1 44 <> <> <>
  50 2 -10.126201 9.423782 16.416050 199 " " H "A" 2 -0.01500 -0.01500 "HIS " " CD2" "    " 6 0 1 A0A0A0  ""  2 -4.7854314 1.1414623 1.386091 50 0 50 1 1 50 50 1 36.42 1.113 -1.19 -0.676 2.841 0 -0.173 0 -0.015 0 1.902 4.717 -0.015 1.775 2.002 -0.015 7.474 <> 25 4111 5071 4656 723 864 -631 3 1 45 <> <> <>
  51 2 -8.377732 10.344787 17.518415 199 " " H "A" 2 0.29500 0.29500 "HIS " " CE1" "    " 6 0 1 A0A0A0  ""  2 2.0834002 2.1290708 -3.1134634 51 0 51 1 1 51 51 1 40.87 2.023 19.783 -0.924 -24.753 0 0 0 -0.015 0 -3.886 4.316 0.295 1.775 2.002 0.295 6.714 <> 26 4875 5590 5065 713 832 -558 3 1 46 <> <> <>
  52 25 -9.250474 10.516558 16.511898 199 " " H "A" 38 -0.49000 -0.49000 "HIS " " NE2" "    " 7 0 1 2F2FFF  ""  2 -2.2396405 -0.11719405 -3.6747909 52 0 52 0 1 52 52 1 41.26 2.286 -40.614 -1.018 41.085 0 0 -0.123 -0.015 0 1.601 3.995 -0.49 1.625 1.838 -0.49 17.823 <> 27 4837 5662 5180 763 844 -628 3 1 47 <> <> <>
  53 25 -10.444844 6.265402 20.279892 199 " " H "A" 38 -0.50000 -0.50000 "HIS " " N  " "    " 7 0 1 2F2FFF  ""  2 -0.64009356 -4.2666898 4.0211449 53 0 53 1 1 53 53 1 35.19 0.897 -18.39 -0.131 33.057 0 0 -0.124 0 0 15.31 6.924 -0.5 1.625 1.92 -0.5 0 <> 18 3967 4941 4461 495 1095 -470 3 1 48 <> <> <>
  54 3 -10.836039 7.479875 19.657692 199 " " H "A" 2 0.14000 0.14000 "HIS " " CA " "    " 6 0 1 A0A0A0  ""  2 4.907825 -4.9977593 4.5801024 54 0 54 1 1 54 54 1 32.82 0.772 6.264 -0.684 -7.333 0 -1.718 0 0 0 -2.699 7.276 0.14 1.75 1.975 0.14 0 <> 19 3554 4653 4263 524 1034 -529 3 1 49 <> <> <>
  55 2 -12.378782 7.619196 19.696262 199 " " H "A" 2 0.50000 0.50000 "HIS " " C  " "    " 6 0 1 A0A0A0  ""  2 5.6618786 0.32244179 0.75564927 55 0 55 0 1 55 55 1 30.94 -0.132 12.971 -0.572 -38.953 0 0 0 0 0 -26.686 7.652 0.5 1.875 2.112 0.5 0 <> 20 3226 4422 4110 456 1038 -516 3 1 50 <> <> <>
  56 15 -13.077773 6.612928 19.446033 199 " " H "A" 75 -0.50000 -0.50000 "HIS " " O  " "    " 8 0 1 FF5757  ""  2 -4.2516527 -4.5881577 0.10757282 56 0 56 0 1 56 56 1 29.95 0.013 -37.267 1.705 37.04 0 0 -0.109 0 0 1.382 7.381 -0.5 1.48 1.678 -0.5 0 <> 21 3145 4268 3966 403 1003 -454 3 1 51 <> <> <>
  57 3 -10.405714 7.320734 18.135967 199 " " H "A" 2 -0.00500 -0.00500 "HIS " " CB " "    " 6 0 1 A0A0A0  ""  2 10.619376 -5.5711827 2.6437645 57 0 57 2 1 57 57 1 32.46 1.658 -0.252 -1.014 0.002 0 -1.658 0 -0.015 0 -1.28 6.658 -0.005 1.75 1.975 -0.005 0 <> 22 3556 4569 4209 575 885 -533 3 1 52 <> <> <>
  58 43 -10.477544 5.411423 19.741606 199 " " H "A" 21 0.30000 0.30000 "HIS " " H  " "    " 1 0 1 FFFFFF  ""  2 -17.490883 1.554271 -4.1900139 58 0 58 0 1 58 58 <> <> 0.002 0.95 -0.024 -19.681 0 0 0 0 0 -18.754 6.077 0.3 0.25 0.996 0.3 0 <> <> <> <> <> <> <> <> 3 1 53 <> <> <>
  59 41 -10.359950 8.309519 20.180313 199 " " H "A" 21 0.06000 0.06000 "HIS " " HA " "    " 1 0 0 FFFFFF  ""  2 25.051823 -12.99755 -1.0708749 59 0 59 0 1 59 59 <> <> 0.025 1.826 0.852 -4.508 0 0 0 0 0 -1.804 5.794 0.06 1.25 1.425 0.06 3.795 <> <> <> <> <> <> <> <> 3 1 54 <> <> <>
  60 41 -11.278313 7.115273 17.515919 199 " " H "A" 21 0.06000 0.06000 "HIS " " HB3" "    " 1 0 0 FFFFFF  ""  2 -12.623027 -11.556144 37.336254 60 0 60 0 1 60 60 <> <> 0.093 1.999 -0.29 -4.12 0 0 0 0 0 -2.318 4.535 0.06 1.25 1.425 0.06 3.795 <> <> <> <> <> <> <> <> 3 1 55 <> <> <>
  61 41 -9.676573 6.520920 18.006542 199 " " H "A" 21 0.06000 0.06000 "HIS " " HB2" "    " 1 0 0 FFFFFF  ""  2 17.60041 1.0275434 1.1942643 61 0 61 0 1 61 61 <> <> 0.073 2.26 -0.369 -4.394 0 0 0 0 0 -2.43 6.196 0.06 1.25 1.425 0.06 0 <> <> <> <> <> <> <> <> 3 1 56 <> <> <>
  62 43 -8.284516 8.941372 19.053627 199 " " H "A" 21 0.42000 0.42000 "HIS " " HD1" "    " 1 0 1 FFFFFF  ""  2 -9.6675596 10.5331 4.5061812 62 0 62 0 1 62 62 <> <> 0.409 18.836 -0.008 -26.357 0 0 0 0 0 -7.12 3.349 0.42 0.25 0.996 0.42 0 <> <> <> <> <> <> <> <> 3 1 57 <> <> <>
  63 41 -10.808701 9.166866 15.619437 199 " " H "A" 21 0.11500 0.11500 "HIS " " HD2" "    " 1 0 0 FFFFFF  ""  2 10.663603 3.7482073 -12.6906 63 0 63 0 1 63 63 <> <> 0.827 10.843 1.227 -9.761 0 0 0 0 0 3.137 3.553 0.115 1.21 1.381 0.115 18.576 <> <> <> <> <> <> <> <> 3 1 58 <> <> <>
  64 41 -7.780354 11.180463 17.851862 199 " " H "A" 21 0.11500 0.11500 "HIS " " HE1" "    " 1 0 0 FFFFFF  ""  2 16.105873 -14.429012 13.262183 64 0 64 0 1 64 64 <> <> 0.481 9.266 -0.237 -9.958 0 0 0 0 0 -0.449 2.78 0.115 1.21 1.381 0.115 14.21 <> <> <> <> <> <> <> <> 3 1 59 <> <> <>
  65 2 -13.963711 10.171589 24.324329 200 " " Y "A" 2 -0.11500 -0.11500 "TYR " " CE1" "    " 6 0 1 A0A0A0  ""  2 0.89239329 -1.3135101 -6.0432754 65 0 65 1 1 65 65 1 44.06 0.186 -7.546 0.425 7.068 0 -0.505 0 0 0 -0.372 3.678 -0.115 1.775 2.002 -0.115 7.474 <> 36 4848 6112 5780 181 1369 -380 4 1 60 <> <> <>
  66 2 -15.934630 11.419744 23.574938 200 " " Y "A" 2 -0.11500 -0.11500 "TYR " " CE2" "    " 6 0 1 A0A0A0  ""  2 -0.85108382 2.1338098 -0.30570358 66 0 66 1 1 66 66 1 42.61 0.113 -6.869 0.246 7.529 0 -0.569 0 0 0 0.45 4.067 -0.115 1.775 2.002 -0.115 7.601 <> 37 4682 5978 5529 298 1421 -451 4 1 61 <> <> <>
  67 2 -14.900456 11.169793 24.507544 200 " " Y "A" 2 0.15000 0.15000 "TYR " " CZ " "    " 6 0 1 A0A0A0  ""  2 1.6671928 -0.37791297 1.1586634 67 0 67 0 1 67 67 1 47.46 0.188 7.309 0.394 -10.551 0 -0.648 0 0 0 -3.307 3.79 0.15 1.775 2.002 0.15 4.307 <> 38 5336 6563 6134 220 1432 -386 4 1 62 <> <> <>
  68 16 -14.828732 11.916379 25.674892 200 " " Y "A" 75 -0.58500 -0.58500 "TYR " " OH " "    " 8 0 1 FF5757  ""  2 1.7433426 -5.1573448 0.18187465 68 0 68 1 1 68 68 1 51.21 0.144 -31.454 -0.57 28.031 0 0 0 0 0 -3.849 2.703 -0.585 1.535 1.739 -0.585 29.336 <> 39 5913 7024 6519 185 1500 -330 4 1 63 <> <> <>
  69 25 -13.017087 8.780291 19.911695 200 " " Y "A" 38 -0.50000 -0.50000 "TYR " " N  " "    " 7 0 1 2F2FFF  ""  2 2.9901378 -0.088659436 -4.7398114 69 0 69 1 1 69 69 1 32.19 0.943 -13.817 -0.287 31.295 0 0 -0.157 0 0 17.977 7.306 -0.5 1.625 1.92 -0.5 0.805 <> 28 3253 4616 4361 459 1078 -579 4 1 64 <> <> <>
  70 3 -14.446151 9.110625 19.719784 200 " " Y "A" 2 0.14000 0.14000 "TYR " " CA " "    " 6 0 1 A0A0A0  ""  2 -1.122982 6.8475437 -6.059423 70 0 70 1 1 70 70 1 35.65 0.837 5.585 -0.654 -6.291 0 -1.67 0 0 0 -2.193 7.559 0.14 1.75 1.975 0.14 0 <> 29 3606 5059 4881 392 1074 -570 4 1 65 <> <> <>
  71 2 -14.674073 10.501102 19.154648 200 " " Y "A" 2 0.50000 0.50000 "TYR " " C  " "    " 6 0 1 A0A0A0  ""  2 -0.32734507 -1.0537695 1.7537831 71 0 71 0 1 71 71 1 31.84 -0.748 14.668 0.113 -36.705 0 0 0 0 0 -22.672 7.927 0.5 1.875 2.112 0.5 0 <> 30 3035 4577 4485 432 957 -624 4 1 66 <> <> <>
  72 15 -13.915059 11.457649 19.366007 200 " " Y "A" 75 -0.50000 -0.50000 "TYR " " O  " "    " 8 0 1 FF5757  ""  2 3.966723 0.55400568 -0.75564355 72 0 72 0 1 72 72 1 30.18 0.006 -29.932 1.491 33.677 0 0 -0.115 0 0 5.127 6.421 -0.5 1.48 1.678 -0.5 3.335 <> 31 2786 4380 4302 504 916 -681 4 1 67 <> <> <>
  73 3 -15.251222 8.775982 20.929146 200 " " Y "A" 2 -0.00500 -0.00500 "TYR " " CB " "    " 6 0 1 A0A0A0  ""  2 4.8472071 -2.7435906 -1.8318642 73 0 73 2 1 73 73 1 38.98 1.785 -0.215 -0.868 0.476 0 -1.234 0 0 0 -0.056 5.53 -0.005 1.75 1.975 -0.005 0.623 <> 32 3975 5510 5327 346 1171 -565 4 1 68 <> <> <>
  74 2 -15.081861 9.675965 22.177643 200 " " Y "A" 2 -0.11500 -0.11500 "TYR " " CG " "    " 6 0 1 A0A0A0  ""  2 -1.7065654 3.2806077 -3.2568953 74 0 74 0 1 74 74 1 41.27 0.046 -3.989 0.433 5.696 0 -0.472 0 0 0 1.715 5.01 -0.115 1.775 2.002 -0.115 3.04 <> 33 4359 5796 5527 298 1273 -502 4 1 69 <> <> <>
  75 2 -14.111132 9.412141 23.157679 200 " " Y "A" 2 -0.11500 -0.11500 "TYR " " CD1" "    " 6 0 1 A0A0A0  ""  2 4.2523308 1.794045 0.61081028 75 0 75 1 1 75 75 1 42.56 0.148 -6.186 0.414 6.166 0 -0.414 0 0 0 0.126 4.321 -0.115 1.775 2.002 -0.115 6.587 <> 34 4562 5933 5675 219 1291 -438 4 1 70 <> <> <>
  76 2 -16.034792 10.685263 22.391497 200 " " Y "A" 2 -0.11500 -0.11500 "TYR " " CD2" "    " 6 0 1 A0A0A0  ""  2 -6.2994223 7.0888648 0.76285499 76 0 76 1 1 76 76 1 41.31 0.112 -4.757 0.257 6.429 0 -0.47 0 0 0 1.57 4.647 -0.115 1.775 2.002 -0.115 4.307 <> 35 4422 5819 5455 338 1341 -507 4 1 71 <> <> <>
  77 43 -12.404301 9.582126 19.952377 200 " " Y "A" 21 0.30000 0.30000 "TYR " " H  " "    " 1 0 1 FFFFFF  ""  2 1.5751021 0.03258932 14.185717 77 0 77 0 1 77 77 <> <> 0.009 -4.159 -0.019 -18.819 0 0 0 0 0 -22.988 5.807 0.3 0.25 0.996 0.3 0 <> <> <> <> <> <> <> <> 4 1 72 <> <> <>
  78 41 -14.877841 8.475277 18.946426 200 " " Y "A" 21 0.06000 0.06000 "TYR " " HA " "    " 1 0 0 FFFFFF  ""  2 -0.24024643 20.988756 -18.169815 78 0 78 0 1 78 78 <> <> 0.05 1.858 1.228 -4.03 0 0 0 0 0 -0.894 7.178 0.06 1.25 1.425 0.06 0 <> <> <> <> <> <> <> <> 4 1 73 <> <> <>
  79 41 -15.034726 7.776799 21.307129 200 " " Y "A" 21 0.06000 0.06000 "TYR " " HB3" "    " 1 0 0 FFFFFF  ""  2 -17.592861 -9.072896 -5.7102437 79 0 79 0 1 79 79 <> <> 0.017 2.612 -0.072 -3.04 0 0 0 0 0 -0.483 4.04 0.06 1.25 1.425 0.06 2.559 <> <> <> <> <> <> <> <> 4 1 74 <> <> <>
  80 41 -16.290476 8.666484 20.619192 200 " " Y "A" 21 0.06000 0.06000 "TYR " " HB2" "    " 1 0 0 FFFFFF  ""  2 -5.3796329 20.186071 24.357866 80 0 80 0 1 80 80 <> <> 0.012 1.423 0.127 -3.1 0 0 0 0 0 -1.539 4.698 0.06 1.25 1.425 0.06 0 <> <> <> <> <> <> <> <> 4 1 75 <> <> <>
  81 41 -13.516526 8.528862 22.976933 200 " " Y "A" 21 0.11500 0.11500 "TYR " " HD1" "    " 1 0 0 FFFFFF  ""  2 4.5390606 -2.8690939 24.342045 81 0 81 0 1 81 81 <> <> 0.007 6.522 -0.318 -6.228 0 0 0 0 0 -0.017 3.349 0.115 1.21 1.381 0.115 5.136 <> <> <> <> <> <> <> <> 4 1 76 <> <> <>
  82 41 -16.842051 10.775052 21.679686 200 " " Y "A" 21 0.11500 0.11500 "TYR " " HD2" "    " 1 0 0 FFFFFF  ""  2 -9.4250631 -0.84158832 3.3072715 82 0 82 0 1 82 82 <> <> 0.004 3.71 -0.411 -6.497 0 0 0 0 0 -3.195 3.949 0.115 1.21 1.381 0.115 4.023 <> <> <> <> <> <> <> <> 4 1 77 <> <> <>
  83 41 -13.121354 9.981406 24.972916 200 " " Y "A" 21 0.11500 0.11500 "TYR " " HE1" "    " 1 0 0 FFFFFF  ""  2 3.5743008 3.7670786 -8.0367146 83 0 83 0 1 83 83 <> <> 0.001 6.228 -0.14 -5.212 0 0 0 0 0 0.878 2.432 0.115 1.21 1.381 0.115 17.463 <> <> <> <> <> <> <> <> 4 1 78 <> <> <>
  84 41 -16.687849 12.156947 23.810719 200 " " Y "A" 21 0.11500 0.11500 "TYR " " HE2" "    " 1 0 0 FFFFFF  ""  2 -2.4598041 3.4943154 -9.6987705 84 0 84 0 1 84 84 <> <> 0.001 6.138 -0.264 -6.103 0 0 0 0 0 -0.227 3.001 0.115 1.21 1.381 0.115 14.981 <> <> <> <> <> <> <> <> 4 1 79 <> <> <>
  85 42 -15.535250 12.543332 25.703100 200 " " Y "A" 21 0.43500 0.43500 "TYR " " HH " "    " 1 0 1 FFFFFF  ""  2 6.3869987 0.63255215 -12.197478 85 0 85 0 1 85 85 <> <> 0.106 21.35 -0.004 -21.405 0 0 0 0 0 0.047 1.932 0.435 0.25 0.996 0.435 0 <> <> <> <> <> <> <> <> 4 1 80 <> <> <>
  86 2 -20.564096 12.446890 14.419924 201 " " R "A" 2 0.63990 0.63990 "ARG " " CZ " "    " 6 0 1 A0A0A0  ""  0 -6.9994483 -2.6109581 -4.6967883 86 0 86 0 1 86 86 1 37.13 0.403 -29.897 -0.312 1.343 0 -0.843 0 -0.272 0 -29.577 4.594 0.64 1.125 1.288 0.64 0 <> 48 3443 5199 5466 234 590 -628 5 1 81 <> <> <>
  87 25 -20.477768 13.684327 13.918845 201 " " R "A" 38 -0.79997 -0.79997 "ARG " " NH1" "    " 7 0 1 2F2FFF  ""  0 0.27377141 -3.3186333 0.93096066 87 0 87 2 1 87 87 1 36.29 0.043 18.595 0.964 -17.05 0 0 -0.394 -0.272 0 1.887 3.989 -0.8 1.625 1.838 -0.8 17.019 <> 49 3287 5099 5402 302 481 -683 5 1 82 <> <> <>
  88 31 -21.759239 11.868855 14.593737 201 " " R "A" 38 -0.79997 -0.79997 "ARG " " NH2" "    " 7 1 1 2F2FFF  ""  0 1.832577 2.6842279 -3.0099654 88 0 88 2 1 88 88 1 40.1 0.036 19.302 -1.017 -17.523 0 0 -1.648 -0.272 0 -1.123 3.538 -0.8 1.625 1.838 -0.8 17.593 <> 50 3780 5578 5880 153 658 -620 5 1 83 <> <> <>
  89 25 -15.803000 10.657559 18.420090 201 " " R "A" 38 -0.50000 -0.50000 "ARG " " N  " "    " 7 0 1 2F2FFF  ""  0 -2.0066051 0.76116323 3.7916665 89 0 89 1 1 89 89 1 27.96 0.809 -21.643 -0.264 32.107 0 0 -0.147 0 0 10.862 8.532 -0.5 1.625 1.92 -0.5 0 <> 40 2535 4064 4024 385 890 -592 5 1 84 <> <> <>
  90 3 -16.034184 11.918631 17.751459 201 " " R "A" 2 0.14000 0.14000 "ARG " " CA " "    " 6 0 1 A0A0A0  ""  0 0.92886651 3.8202319 1.1339459 90 0 90 1 1 90 90 1 26.14 0.967 4.618 -0.728 -6.298 0 -1.481 0 0 0 -2.922 7.825 0.14 1.75 1.975 0.14 0 <> 41 2241 3828 3862 418 766 -630 5 1 85 <> <> <>
  91 2 -16.685169 12.829090 18.803310 201 " " R "A" 2 0.50000 0.50000 "ARG " " C  " "    " 6 0 1 A0A0A0  ""  0 1.4849852 -3.2443721 1.3476808 91 0 91 0 1 91 91 1 32.97 0.956 19.383 2.787 -33.439 0 0 0 0 0 -10.313 6.354 0.5 1.875 2.112 0.5 0 <> 42 2980 4730 4819 438 774 -701 5 1 86 <> <> <>
  92 15 -17.689911 12.480084 19.477930 201 " " R "A" 75 -0.50000 -0.50000 "ARG " " O  " "    " 8 0 1 FF5757  ""  0 4.43612 -0.51687992 -1.2505243 92 0 92 0 1 92 92 1 34.25 0.019 -35.638 -0.542 28.743 0 0 -0.099 0 0 -7.518 4.297 -0.5 1.48 1.678 -0.5 1.147 <> 43 3099 4892 5022 508 678 -753 5 1 87 <> <> <>
  93 3 -16.951529 11.478240 16.555332 201 " " R "A" 2 -0.12000 -0.12000 "ARG " " CB " "    " 6 0 1 A0A0A0  ""  0 1.8544865 3.1555951 -3.4933619 93 0 93 2 1 93 93 1 27.96 1.104 -3.695 -0.933 7.909 0 -1.748 0 0 0 2.636 7.934 -0.12 1.75 1.975 -0.12 0 <> 44 2485 4034 4106 352 715 -583 5 1 88 <> <> <>
  94 3 -17.432905 12.646476 15.702068 201 " " R "A" 2 -0.05000 -0.05000 "ARG " " CG " "    " 6 0 1 A0A0A0  ""  0 2.2016091 -1.5186139 -1.2456254 94 0 94 2 1 94 94 1 27.13 0.917 -1.335 -0.454 3.444 0 -1.239 0 0 0 1.334 6.945 -0.05 1.75 1.975 -0.05 0 <> 45 2338 3918 4054 386 580 -613 5 1 89 <> <> <>
  95 3 -18.097944 12.203135 14.429172 201 " " R "A" 2 0.19000 0.19000 "ARG " " CD " "    " 6 0 1 A0A0A0  ""  0 -0.013114026 7.2020488 -2.1998794 95 0 95 2 1 95 95 1 25.75 0.767 7.897 -0.387 -11.74 0 -1.658 0 -0.272 0 -5.393 7.482 0.19 1.75 1.975 0.19 0 <> 46 2195 3715 3872 323 534 -562 5 1 90 <> <> <>
  96 25 -19.460770 11.778604 14.732935 201 " " R "A" 38 -0.69997 -0.69997 "ARG " " NE " "    " 7 0 1 2F2FFF  ""  0 3.9353318 2.0641654 -1.15789 96 0 96 1 1 96 96 1 30.77 0.717 17.429 -1.141 -11.819 0 0 -0.411 -0.272 0 4.503 5.933 -0.7 1.625 1.838 -0.7 0 <> 47 2753 4370 4566 246 615 -570 5 1 91 <> <> <>
  97 43 -16.469917 9.899138 18.431242 201 " " R "A" 21 0.30000 0.30000 "ARG " " H  " "    " 1 0 1 FFFFFF  ""  0 -0.21411692 -0.83396721 2.5048048 97 0 97 0 1 97 97 <> <> 0.003 3.382 -0.023 -19.589 0 0 0 0 0 -16.227 7.937 0.3 0.25 0.996 0.3 0 <> <> <> <> <> <> <> <> 5 1 92 <> <> <>
  98 41 -15.096696 12.250875 17.305553 201 " " R "A" 21 0.06000 0.06000 "ARG " " HA " "    " 1 0 0 FFFFFF  ""  0 16.122423 2.2990348 31.944065 98 0 98 0 1 98 98 <> <> 0.036 1.642 -0.052 -3.807 0 0 0 0 0 -2.18 5.969 0.06 1.25 1.425 0.06 0 <> <> <> <> <> <> <> <> 5 1 93 <> <> <>
  99 41 -17.906155 11.100182 16.921202 201 " " R "A" 21 0.06000 0.06000 "ARG " " HB3" "    " 1 0 0 FFFFFF  ""  0 1.5785134 -11.113394 -18.957838 99 0 99 0 1 99 99 <> <> 0.042 1.965 -0.275 -3.726 0 0 0 0 0 -1.995 5.861 0.06 1.25 1.425 0.06 0 <> <> <> <> <> <> <> <> 5 1 94 <> <> <>
  100 41 -16.442204 10.684019 16.009521 201 " " R "A" 21 0.06000 0.06000 "ARG " " HB2" "    " 1 0 0 FFFFFF  ""  0 -6.5807199 -10.716152 8.8203831 100 0 100 0 1 100 100 <> <> 0.055 1.802 -0.356 -4.136 0 0 0 0 0 -2.635 7.926 0.06 1.25 1.425 0.06 0 <> <> <> <> <> <> <> <> 5 1 95 <> <> <>
  101 41 -16.643251 13.348104 15.433248 201 " " R "A" 21 0.06000 0.06000 "ARG " " HG3" "    " 1 0 0 FFFFFF  ""  0 -5.9210219 4.1645374 -10.272458 101 0 101 0 1 101 101 <> <> 0.019 2.724 -0.458 -3.646 0 0 0 0 0 -1.361 5.363 0.06 1.25 1.425 0.06 0 <> <> <> <> <> <> <> <> 5 1 96 <> <> <>
  102 41 -18.083412 13.376360 16.183962 201 " " R "A" 21 0.06000 0.06000 "ARG " " HG2" "    " 1 0 0 FFFFFF  ""  0 -4.9206243 -22.225117 20.502457 102 0 102 0 1 102 102 <> <> 0.016 2.981 0.02 -3.607 0 0 0 0 0 -0.59 4.479 0.06 1.25 1.425 0.06 1.147 <> <> <> <> <> <> <> <> 5 1 97 <> <> <>
  103 41 -17.611765 11.318645 14.017578 201 " " R "A" 21 0.06000 0.06000 "ARG " " HD2" "    " 1 0 0 FFFFFF  ""  0 -23.20149 -5.2861471 -2.7539062 103 0 103 0 1 103 103 <> <> 0.037 2.362 -0.433 -4.047 0 0 0 0 0 -2.081 6.805 0.06 1.25 1.425 0.06 0 <> <> <> <> <> <> <> <> 5 1 98 <> <> <>
  104 41 -18.090296 12.993096 13.678166 201 " " R "A" 21 0.06000 0.06000 "ARG " " HD3" "    " 1 0 0 FFFFFF  ""  0 11.254929 -6.6908994 -16.698723 104 0 104 0 1 104 104 <> <> 0.04 2.882 0.645 -4.116 0 0 0 0 0 -0.549 6.767 0.06 1.25 1.425 0.06 0 <> <> <> <> <> <> <> <> 5 1 99 <> <> <>
  105 43 -19.612446 10.878518 15.165310 201 " " R "A" 21 0.44000 0.44000 "ARG " " HE " "    " 1 0 1 FFFFFF  ""  0 -6.5174284 3.6240194 -1.5775698 105 0 105 0 1 105 105 <> <> -0.05 -14.075 -0.014 11.05 0 0 0 0 0 -3.089 4.633 0.44 0.25 0.996 0.44 0 <> <> <> <> <> <> <> <> 5 1 100 <> <> <>
  106 43 -21.311312 14.247823 13.830630 201 " " R "A" 21 0.46000 0.46000 "ARG " "HH11" "    " 1 0 1 FFFFFF  ""  0 -3.5795267 -6.6525035 16.044687 106 0 106 0 1 106 106 <> <> 0 -12.289 -0.004 11.082 0 0 0 0 0 -1.21 2.224 0.46 0.25 0.996 0.46 0 <> <> <> <> <> <> <> <> 5 1 101 <> <> <>
  107 43 -19.616549 14.096190 13.589028 201 " " R "A" 21 0.46000 0.46000 "ARG " "HH12" "    " 1 0 1 FFFFFF  ""  0 1.62424 -8.7251549 -2.2942445 107 0 107 0 1 107 107 <> <> 0 -14.608 -0.024 11.173 0 0 0 0 0 -3.459 4.537 0.46 0.25 0.996 0.46 0 <> <> <> <> <> <> <> <> 5 1 102 <> <> <>
  108 44 -22.642891 12.335203 14.446146 201 " " R "A" 21 0.46000 0.46000 "ARG " "HH21" "    " 1 0 1 FFFFFF  ""  0 -5.2178478 -11.868754 -6.7814817 108 0 108 0 1 108 108 <> <> 0 -11.031 -0.003 10.578 0 0 0 0 0 -0.455 2.064 0.46 0.25 0.996 0.46 0 <> <> <> <> <> <> <> <> 5 1 103 <> <> <>
  109 44 -21.850161 10.918546 14.923506 201 " " R "A" 21 0.46000 0.46000 "ARG " "HH22" "    " 1 0 1 FFFFFF  ""  0 1.8673898 2.6937358 -2.9728863 109 0 109 0 1 109 109 <> <> 0 -15.59 -0.012 11.721 0 0 0 0 0 -3.881 3.353 0.46 0.25 0.996 0.46 0 <> <> <> <> <> <> <> <> 5 1 104 <> <> <>
  110 25 -16.108604 14.020891 18.852859 202 " " K "A" 38 -0.50000 -0.50000 "LYS " " N  " "    " 7 0 1 2F2FFF  ""  0 5.7332997 -5.6183777 -0.30386776 110 0 110 1 1 110 110 1 35.16 0.939 -27.193 1.548 24.006 0 0 -0.117 0 0 -0.817 5.974 -0.5 1.625 1.92 -0.5 0 1 51 3217 5026 5116 374 873 -689 6 1 105 <> <> <>
  111 3 -16.532009 15.023766 19.836113 202 " " K "A" 2 0.14000 0.14000 "LYS " " CA " "    " 6 0 1 A0A0A0  ""  0 7.9623027 -2.4050319 -1.9624015 111 0 111 1 1 111 111 1 40.16 0.6 6.124 -0.154 -2.299 0 0 0 0 0 4.271 4.683 0.14 1.75 1.975 0.14 0 1 52 3738 5688 5832 376 874 -744 6 1 106 <> <> <>
  112 2 -16.488640 16.429850 19.192728 202 " " K "A" 2 0.50000 0.50000 "LYS " " C  " "    " 6 0 1 A0A0A0  ""  0 7.0648174 0.085073665 5.0838318 112 0 112 0 1 112 112 1 38.46 0.337 15.148 0.942 -24.757 0 0 0 0 0 -8.329 4.462 0.5 1.875 2.112 0.5 0 1 53 3504 5496 5615 455 894 -792 6 1 107 <> <> <>
  113 15 -16.010635 16.637203 18.056023 202 " " K "A" 75 -0.50000 -0.50000 "LYS " " O  " "    " 8 0 1 FF5757  ""  0 -1.3476301 3.0387068 1.7485006 113 0 113 0 1 113 113 1 39.43 0.011 -27.052 -0.074 18.071 0 0 -0.016 0 0 -9.059 2.982 -0.5 1.48 1.678 -0.5 24.494 1 54 3531 5642 5807 478 878 -849 6 1 108 <> <> <>
  114 3 -15.664587 14.908623 21.053715 202 " " K "A" 2 -0.12000 -0.12000 "LYS " " CB " "    " 6 0 1 A0A0A0  ""  0 3.2669516 4.364583 7.0956926 114 0 114 2 1 114 114 1 41.48 0.773 -4.61 -0.374 5.879 0 0 0 0 0 1.669 3.949 -0.12 1.75 1.975 -0.12 0.125 1 55 3872 5867 6023 281 976 -718 6 1 109 <> <> <>
  115 3 -14.178676 14.881711 20.683725 202 " " K "A" 2 -0.12000 -0.12000 "LYS " " CG " "    " 6 0 1 A0A0A0  ""  0 1.8886755 1.5989305 -6.5924563 115 0 115 2 1 115 115 1 42.82 0.715 -4.303 -0.132 6.045 0 0 0 0 0 2.324 3.978 -0.12 1.75 1.975 -0.12 0 1 56 4103 6046 6120 256 1109 -678 6 1 110 <> <> <>
  116 43 -15.248752 14.225896 18.364260 202 " " K "A" 21 0.30000 0.30000 "LYS " " H  " "    " 1 0 1 FFFFFF  ""  0 4.117722 6.8108048 2.0680065 116 0 116 0 1 116 116 <> <> 0.019 4.205 -0.019 -15.573 0 0 0 0 0 -11.368 5.51 0.3 0.25 0.996 0.3 0 <> <> <> <> <> <> <> <> 6 1 111 <> <> <>
  117 41 -17.539429 14.896463 20.232357 202 " " K "A" 21 0.06000 0.06000 "LYS " " HA " "    " 1 0 0 FFFFFF  ""  0 3.39887 15.91854 -7.6777968 117 0 117 0 1 117 117 <> <> 0.049 2.313 0.146 -2.882 0 0 0 0 0 -0.374 3.112 0.06 1.25 1.425 0.06 9.884 <> <> <> <> <> <> <> <> 6 1 112 <> <> <>
  118 41 -15.904010 13.927550 21.463934 202 " " K "A" 21 0.06000 0.06000 "LYS " " HB3" "    " 1 0 0 FFFFFF  ""  0 -6.3428688 7.165731 8.1860886 118 0 118 0 1 118 118 <> <> 0.042 2.078 0.005 -2.484 0 0 0 0 0 -0.358 2.623 0.06 1.25 1.425 0.06 15.002 <> <> <> <> <> <> <> <> 6 1 113 <> <> <>
  119 41 -15.892109 15.711696 21.754723 202 " " K "A" 21 0.06000 0.06000 "LYS " " HB2" "    " 1 0 0 FFFFFF  ""  0 7.9481649 -8.221509 23.033607 119 0 119 0 1 119 119 <> <> 0.046 2.725 -0.118 -2.746 0 0 0 0 0 -0.094 3.059 0.06 1.25 1.425 0.06 5.824 <> <> <> <> <> <> <> <> 6 1 114 <> <> <>
  120 41 -14.056964 13.931204 20.164278 202 " " K "A" 21 0.06000 0.06000 "LYS " " HG2" "    " 1 0 0 FFFFFF  ""  0 27.438465 -9.4686127 19.645988 120 0 120 0 1 120 120 <> <> 0.052 3.213 -0.177 -3.388 0 0 0 0 0 -0.3 2.635 0.06 1.25 1.425 0.06 12.178 <> <> <> <> <> <> <> <> 6 1 115 <> <> <>
  121 41 -13.962679 15.690182 19.985283 202 " " K "A" 21 0.06000 0.06000 "LYS " " HG3" "    " 1 0 0 FFFFFF  ""  0 -8.5822411 -14.575846 -28.553616 121 0 121 0 1 121 121 <> <> 0.09 3.095 0.129 -3.613 0 0 0 0 0 -0.3 4.075 0.06 1.25 1.425 0.06 0.088 <> <> <> <> <> <> <> <> 6 1 116 <> <> <>
  122 3 -13.101614 14.915644 21.799440 202 " " K "A" 2 -0.12000 -0.12000 "LYS " " CD " "    " 6 0 1 A0A0A0  ""  0 -0.85835654 3.5268261 -4.8512816 122 0 122 2 1 122 122 <> <> 0.677 -4.371 -0.284 6.735 0 0 0 0 0 2.757 3.428 -0.12 1.75 1.975 -0.12 0.998 <> <> <> <> <> <> <> <> 6 1 117 <> <> <>
  123 41 -13.410740 15.744397 22.436394 202 " " K "A" 21 0.06000 0.06000 "LYS " " HD2" "    " 1 0 0 FFFFFF  ""  0 -14.919375 3.65552 -11.84277 123 0 123 0 1 123 123 <> <> 0.066 3.21 -0.035 -3.197 0 0 0 0 0 0.044 2.681 0.06 1.25 1.425 0.06 16.061 <> <> <> <> <> <> <> <> 6 1 118 <> <> <>
  124 41 -13.261597 14.061654 22.457630 202 " " K "A" 21 0.06000 0.06000 "LYS " " HD3" "    " 1 0 0 FFFFFF  ""  0 -7.1750212 -2.1813796 -13.792975 124 0 124 0 1 124 124 <> <> 0.092 2.869 -0.078 -3.023 0 0 0 0 0 -0.139 2.309 0.06 1.25 1.425 0.06 21.091 <> <> <> <> <> <> <> <> 6 1 119 <> <> <>
  125 3 -11.671917 15.091937 21.338751 202 " " K "A" 2 0.19000 0.19000 "LYS " " CE " "    " 6 0 1 A0A0A0  ""  0 -4.2758789 -6.3888144 6.3095455 125 0 125 2 1 125 125 <> <> 0.623 6.209 -0.312 -10.148 0 0 0 0 0 -3.628 3.305 0.19 1.75 1.975 0.19 2.868 <> <> <> <> <> <> <> <> 6 1 120 <> <> <>
  126 41 -11.418228 14.187945 20.785086 202 " " K "A" 21 0.06000 0.06000 "LYS " " HE3" "    " 1 0 0 FFFFFF  ""  0 8.321744 -7.4297843 13.781363 126 0 126 0 1 126 126 <> <> 0.073 2.521 -0.063 -3.62 0 0 0 0 0 -1.089 2.262 0.06 1.25 1.425 0.06 26.121 <> <> <> <> <> <> <> <> 6 1 121 <> <> <>
  127 41 -11.637465 15.957256 20.676830 202 " " K "A" 21 0.06000 0.06000 "LYS " " HE2" "    " 1 0 0 FFFFFF  ""  0 3.0801625 2.4315696 18.223164 127 0 127 0 1 127 127 <> <> 0.031 2.591 -0.115 -3.691 0 0 0 0 0 -1.184 2.513 0.06 1.25 1.425 0.06 13.414 <> <> <> <> <> <> <> <> 6 1 122 <> <> <>
  128 32 -10.752425 15.359093 22.443151 202 " " K "A" 38 -0.30000 -0.30000 "LYS " " NZ " "    " 7 1 1 2F2FFF  ""  0 -0.50256014 6.7151189 -0.33324331 128 0 128 3 1 128 128 <> <> 0.524 6.726 -0.215 -5.549 0 0 -0.996 0 0 0.49 3.647 -0.3 1.625 2.1 -0.3 17.364 <> <> <> <> <> <> <> <> 6 1 123 <> <> <>
  129 44 -11.093708 16.055510 23.090168 202 " " K "A" 21 0.33000 0.33000 "LYS " " HZ2" "    " 1 0 1 FFFFFF  ""  0 1.921536 -13.907946 23.14299 129 0 129 0 1 129 129 <> <> 0.052 -8.87 -0.013 2.883 0 0 0 0 0 -5.948 3.964 0.33 0.25 0.996 0.33 0 <> <> <> <> <> <> <> <> 6 1 124 <> <> <>
  130 44 -10.431895 14.565696 22.979698 202 " " K "A" 21 0.33000 0.33000 "LYS " " HZ3" "    " 1 0 1 FFFFFF  ""  0 -7.4021306 5.0132389 1.2719996 130 0 130 0 1 130 130 <> <> 0.017 -6.968 -0.005 2.725 0 0 0 0 0 -4.231 2.649 0.33 0.25 0.996 0.33 0 <> <> <> <> <> <> <> <> 6 1 125 <> <> <>
  131 44 -9.912209 15.749426 22.040936 202 " " K "A" 21 0.33000 0.33000 "LYS " " HZ1" "    " 1 0 1 FFFFFF  ""  0 2.4798367 3.7548122 3.023984 131 0 131 0 1 131 131 <> <> 0.029 -7.256 -0.004 2.603 0 0 0 0 0 -4.628 2.602 0.33 0.25 0.996 0.33 0 <> <> <> <> <> <> <> <> 6 1 126 <> <> <>
  132 41 -18.735079 19.340851 20.780594 203 " " D "A" 21 0.06000 0.06000 "ASP " " HB3" "    " 1 0 0 FFFFFF  ""  0 -13.104608 15.584082 -21.935225 132 0 132 0 1 132 132 <> <> 0.05 0.521 0.607 -2.414 0 0 0 0 0 -1.236 3.478 0.06 1.25 1.425 0.06 15.355 <> <> <> <> <> <> <> <> 7 1 127 <> <> <>
  133 41 -17.756346 20.791542 20.375700 203 " " D "A" 21 0.06000 0.06000 "ASP " " HB2" "    " 1 0 0 FFFFFF  ""  0 -0.36450681 6.3729901 34.816788 133 0 133 0 1 133 133 <> <> 0.038 1.109 0.026 -2.987 0 0 0 0 0 -1.815 4.864 0.06 1.25 1.425 0.06 3.971 <> <> <> <> <> <> <> <> 7 1 128 <> <> <>
  134 3 -17.728710 19.732733 20.633120 203 " " D "A" 2 -0.22000 -0.22000 "ASP " " CB " "    " 6 0 1 A0A0A0  ""  0 -2.9493339 -2.0107462 0.61051786 134 0 134 2 1 134 134 1 39.76 -0.145 -8.281 -0.466 10.352 0 -0.706 0 0 0 0.754 4.796 -0.22 1.75 1.975 -0.22 0.748 <> 61 3860 5668 5579 574 1053 -780 7 1 129 <> <> <>
  135 2 -17.082809 19.894875 22.000141 203 " " D "A" 2 0.70000 0.70000 "ASP " " CG " "    " 6 0 1 A0A0A0  ""  0 -4.0867944 -1.4816656 6.5852814 135 0 135 0 1 135 135 1 42.52 -1.274 -28.661 -0.478 24.52 0 0 0 0 0 -5.892 3.98 0.7 1.875 2.112 0.7 11.591 <> 62 4204 6043 5910 500 1186 -744 7 1 130 <> <> <>
  136 15 -16.757339 21.026775 22.401958 203 " " D "A" 75 -0.80000 -0.80000 "ASP " " OD1" "    " 8 0 1 FF5757  ""  0 -0.96668291 0.7470789 -4.6117392 136 0 136 0 1 136 136 1 44.07 0.041 29.569 0.628 -39.618 0 0 -0.001 0 0 -9.381 2.798 -0.8 1.48 1.678 -0.8 28.455 <> 63 4299 6262 6183 462 1210 -766 7 1 131 <> <> <>
  137 18 -17.104446 18.870749 22.713236 203 " " D "A" 75 -0.80000 -0.80000 "ASP " " OD2" "    " 8 -1 1 FF5757  ""  0 3.2685719 -5.340157 4.3218665 137 0 137 0 1 137 137 1 42.79 0.062 30.021 -0.174 -34.294 0 0 -0.215 0 0 -4.6 3.725 -0.8 1.48 1.678 -0.8 20.533 <> 64 4337 6072 5850 481 1259 -696 7 1 132 <> <> <>
  138 25 -16.963184 17.499811 19.879505 203 " " D "A" 38 -0.50000 -0.50000 "ASP " " N  " "    " 7 0 1 2F2FFF  ""  0 -1.3829545 1.7976074 -2.4151156 138 0 138 1 1 138 138 1 37.39 -0.785 -15.722 1.967 19.206 0 0 -0.123 0 0 4.543 5.273 -0.5 1.625 1.92 -0.5 0 <> 57 3458 5351 5396 497 927 -774 7 1 133 <> <> <>
  139 3 -16.972870 18.886063 19.543509 203 " " D "A" 2 0.14000 0.14000 "ASP " " CA " "    " 6 0 1 A0A0A0  ""  0 -7.5696859 6.0680237 -6.1024866 139 0 139 1 1 139 139 1 39.15 -0.599 2.879 0.329 -0.674 0 -0.497 0 0 0 1.439 4.867 0.14 1.75 1.975 0.14 0 <> 58 3678 5592 5606 573 955 -818 7 1 134 <> <> <>
  140 2 -15.492986 19.413202 19.443439 203 " " D "A" 2 0.50000 0.50000 "ASP " " C  " "    " 6 0 1 A0A0A0  ""  0 -4.6533961 -3.4428673 -0.23071061 140 0 140 0 1 140 140 1 38.91 -0.239 5.483 1.384 -27.708 0 0 0 0 0 -21.081 4.865 0.5 1.875 2.112 0.5 2.157 <> 59 3651 5543 5590 672 831 -868 7 1 135 <> <> <>
  141 15 -14.565138 18.814333 20.080864 203 " " D "A" 75 -0.50000 -0.50000 "ASP " " O  " "    " 8 0 1 FF5757  ""  0 7.420352 2.6922195 0.25390384 141 0 141 0 1 141 141 1 40.63 0.02 -24.784 2.452 24.831 0 0 -0.015 0 0 2.504 3.875 -0.5 1.48 1.678 -0.5 12.925 <> 60 3879 5766 5791 741 844 -905 7 1 136 <> <> <>
  142 43 -17.251020 17.359230 20.837364 203 " " D "A" 21 0.30000 0.30000 "ASP " " H  " "    " 1 0 1 FFFFFF  ""  0 -3.0312421 -6.2263021 -4.0881085 142 0 142 0 1 142 142 <> <> 0.008 -0.326 -0.023 -13.831 0 0 0 0 0 -14.171 5.433 0.3 0.25 0.996 0.3 0 <> <> <> <> <> <> <> <> 7 1 137 <> <> <>
  143 41 -17.526480 19.025028 18.614902 203 " " D "A" 21 0.06000 0.06000 "ASP " " HA " "    " 1 0 0 FFFFFF  ""  0 -31.279577 -6.251996 6.1889949 143 0 143 0 1 143 143 <> <> 0.101 0.089 1.43 -2.018 0 0 0 0 0 -0.397 3.202 0.06 1.25 1.425 0.06 7.413 <> <> <> <> <> <> <> <> 7 1 138 <> <> <>
  144 2 -13.312739 21.855145 19.309929 204 " " Y "A" 2 0.50000 0.50000 "TYR " " C  " "    " 6 0 1 A0A0A0  ""  0 -5.0905623 -7.6808352 -3.0254233 144 0 144 0 1 144 144 1 40.03 0.453 9.227 4.69 -28.784 0 0 0 0 0 -14.414 5.145 0.5 1.875 2.112 0.5 0 <> 67 3745 5649 5816 842 562 -971 8 1 139 <> <> <>
  145 15 -14.022475 22.715807 19.844913 204 " " Y "A" 75 -0.50000 -0.50000 "TYR " " O  " "    " 8 0 1 FF5757  ""  0 -0.5457657 -0.20028435 0.61362457 145 0 145 0 1 145 145 1 41.46 0.102 -26.111 -0.04 20.719 0 0 0 0 0 -5.329 3.288 -0.5 1.48 1.678 -0.5 17.511 <> 68 3823 5859 6069 816 577 -1000 8 1 140 <> <> <>
  146 43 -16.036648 21.025311 18.281000 204 " " Y "A" 21 0.30000 0.30000 "TYR " " H  " "    " 1 0 1 FFFFFF  ""  0 -16.511608 2.0104489 26.958916 146 0 146 0 1 146 146 <> <> 0.015 -2.594 -0.015 -11.805 0 0 0 0 0 -14.4 4.174 0.3 0.25 0.996 0.3 0 <> <> <> <> <> <> <> <> 8 1 141 <> <> <>
  147 41 -13.250104 20.108721 18.159355 204 " " Y "A" 21 0.06000 0.06000 "TYR " " HA " "    " 1 0 0 FFFFFF  ""  0 -3.955066 -4.7863474 -11.480223 147 0 147 0 1 147 147 <> <> 0.055 1.23 0.096 -3.535 0 0 0 0 0 -2.154 4.639 0.06 1.25 1.425 0.06 10.237 <> <> <> <> <> <> <> <> 8 1 142 <> <> <>
  148 41 -14.615594 22.581861 17.101479 204 " " Y "A" 21 0.06000 0.06000 "TYR " " HB3" "    " 1 0 0 FFFFFF  ""  0 -1.9577544 -2.2152753 22.296537 148 0 148 0 1 148 148 <> <> 0.011 1.851 -0.122 -2.752 0 0 0 0 0 -1.013 3.337 0.06 1.25 1.425 0.06 5.736 <> <> <> <> <> <> <> <> 8 1 143 <> <> <>
  149 41 -14.647579 21.123680 16.197416 204 " " Y "A" 21 0.06000 0.06000 "TYR " " HB2" "    " 1 0 0 FFFFFF  ""  0 12.772327 10.917712 -26.469713 149 0 149 0 1 149 149 <> <> 0.008 1.698 -0.309 -3.097 0 0 0 0 0 -1.7 3.834 0.06 1.25 1.425 0.06 0.971 <> <> <> <> <> <> <> <> 8 1 144 <> <> <>
  150 41 -12.212204 19.935490 16.020800 204 " " Y "A" 21 0.11500 0.11500 "TYR " " HD1" "    " 1 0 0 FFFFFF  ""  0 -17.555046 7.2859993 6.5492191 150 0 150 0 1 150 150 <> <> 0.006 3.473 -0.41 -7.695 0 0 0 0 0 -4.624 5.435 0.115 1.21 1.381 0.115 7.533 <> <> <> <> <> <> <> <> 8 1 145 <> <> <>
  151 41 -12.838228 24.150608 16.760826 204 " " Y "A" 21 0.11500 0.11500 "TYR " " HD2" "    " 1 0 0 FFFFFF  ""  0 -18.872772 -2.3977466 -28.801628 151 0 151 0 1 151 151 <> <> 0.007 5.493 -0.295 -5.622 0 0 0 0 0 -0.418 3.082 0.115 1.21 1.381 0.115 8.903 <> <> <> <> <> <> <> <> 8 1 146 <> <> <>
  152 41 -9.959089 20.444723 14.970624 204 " " Y "A" 21 0.11500 0.11500 "TYR " " HE1" "    " 1 0 0 FFFFFF  ""  0 -2.8512387 -5.7164135 14.280073 152 0 152 0 1 152 152 <> <> 0.002 3.692 -0.483 -7.549 0 0 0 0 0 -4.339 6.15 0.115 1.21 1.381 0.115 1.37 <> <> <> <> <> <> <> <> 8 1 147 <> <> <>
  153 41 -10.557206 24.636253 15.848642 204 " " Y "A" 21 0.11500 0.11500 "TYR " " HE2" "    " 1 0 0 FFFFFF  ""  0 29.987038 -12.158357 -15.151057 153 0 153 0 1 153 153 <> <> 0.002 6.899 -0.308 -5.692 0 0 0 0 0 0.901 3.284 0.115 1.21 1.381 0.115 9.074 <> <> <> <> <> <> <> <> 8 1 148 <> <> <>
  154 42 -8.440223 22.222221 14.893198 204 " " Y "A" 21 0.43500 0.43500 "TYR " " HH " "    " 1 0 1 FFFFFF  ""  0 -14.946884 -8.7885914 -0.9691149 154 0 154 0 1 154 154 <> <> 0.106 15.575 -0.015 -22.168 0 0 0 0 0 -6.503 3.558 0.435 0.25 0.996 0.435 0 <> <> <> <> <> <> <> <> 8 1 149 <> <> <>
  155 3 -14.025911 21.689573 16.891243 204 " " Y "A" 2 -0.00500 -0.00500 "TYR " " CB " "    " 6 0 1 A0A0A0  ""  0 -4.7128992 2.0605161 -3.5789411 155 0 155 2 1 155 155 1 36.95 0.082 -0.181 -0.746 0.39 0 -0.862 0 -0.169 0 -1.486 5.194 -0.005 1.75 1.975 -0.005 0 <> 69 3431 5214 5396 776 457 -893 8 1 150 <> <> <>
  156 2 -12.654675 21.987226 16.354866 204 " " Y "A" 2 -0.11500 -0.11500 "TYR " " CG " "    " 6 0 1 A0A0A0  ""  0 -5.0656686 -5.7761159 -3.5024619 156 0 156 0 1 156 156 1 37.29 -0.263 -3.051 1.34 6.481 0 -0.506 0 -0.169 0 3.833 6.147 -0.115 1.775 2.002 -0.115 0 <> 70 3509 5220 5438 877 321 -926 8 1 151 <> <> <>
  157 2 -11.798085 20.929790 15.941626 204 " " Y "A" 2 -0.11500 -0.11500 "TYR " " CD1" "    " 6 0 1 A0A0A0  ""  0 -1.0971073 -0.31659439 -2.8445559 157 0 157 1 1 157 157 1 30.91 0.123 -4.52 -0.077 7.858 0 -0.616 0 -0.169 0 2.599 6.655 -0.115 1.775 2.002 -0.115 0.253 <> 71 2814 4371 4560 928 275 -907 8 1 152 <> <> <>
  158 2 -12.246269 23.332058 16.378778 204 " " Y "A" 2 -0.11500 -0.11500 "TYR " " CD2" "    " 6 0 1 A0A0A0  ""  0 4.2450399 2.7315121 -3.9715276 158 0 158 1 1 158 158 1 36.99 0.128 -5.758 0.72 6.539 0 -0.568 0 -0.169 0 0.893 5.116 -0.115 1.775 2.002 -0.115 0 <> 72 3401 5185 5467 923 237 -976 8 1 153 <> <> <>
  159 2 -10.513516 21.222586 15.474546 204 " " Y "A" 2 -0.11500 -0.11500 "TYR " " CE1" "    " 6 0 1 A0A0A0  ""  0 -3.154176 -1.0178628 6.6939883 159 0 159 1 1 159 159 1 30.38 0.138 -5.881 -0.311 8.75 0 -0.937 0 -0.169 0 1.59 7.043 -0.115 1.775 2.002 -0.115 0 <> 73 2795 4257 4489 1017 151 -929 8 1 154 <> <> <>
  160 2 -10.981467 23.643681 15.813913 204 " " Y "A" 2 -0.11500 -0.11500 "TYR " " CE2" "    " 6 0 1 A0A0A0  ""  0 4.8830099 -2.1389933 5.1674132 160 0 160 1 1 160 160 1 35.62 0.13 -7.375 0.143 7.507 0 -0.77 0 -0.169 0 -0.533 5.294 -0.115 1.775 2.002 -0.115 0 <> 74 3275 4971 5287 1016 112 -1000 8 1 155 <> <> <>
  161 2 -10.197407 22.593819 15.281158 204 " " Y "A" 2 0.15000 0.15000 "TYR " " CZ " "    " 6 0 1 A0A0A0  ""  0 0.50827354 -3.1365118 -2.7030606 161 0 161 0 1 161 161 1 34.53 0.221 6.257 -0.238 -11.474 0 -1.007 0 -0.169 0 -6.41 6.444 0.15 1.775 2.002 0.15 0 <> 75 3257 4784 5079 1061 72 -973 8 1 156 <> <> <>
  162 16 -8.998919 22.976595 14.784538 204 " " Y "A" 75 -0.58500 -0.58500 "TYR " " OH " "    " 8 0 1 FF5757  ""  0 -4.0263419 0.35247302 6.3431745 162 0 162 1 1 162 162 1 31.71 0.184 -23.43 0.412 33.579 0 0 -0.15 -0.169 0 10.427 4.989 -0.585 1.535 1.739 -0.585 7.794 <> 76 2962 4374 4711 1148 -52 -990 8 1 157 <> <> <>
  163 25 -15.298553 20.423456 18.617289 204 " " Y "A" 38 -0.50000 -0.50000 "TYR " " N  " "    " 7 0 1 2F2FFF  ""  0 -2.3276315 3.9005294 -0.78989631 163 0 163 1 1 163 163 1 36.68 0.4 -13.281 0.044 19.044 0 0 -0.105 0 0 6.102 4.991 -0.5 1.625 1.92 -0.5 0 <> 65 3369 5234 5332 681 712 -867 8 1 158 <> <> <>
  164 3 -13.933754 20.953251 18.245890 204 " " Y "A" 2 0.14000 0.14000 "TYR " " CA " "    " 6 0 1 A0A0A0  ""  0 0.53059113 -1.7512066 -5.6634622 164 0 164 1 1 164 164 1 37.01 0.297 4.044 -0.252 -3.26 0 -0.536 0 0 0 0.294 5.524 0.14 1.75 1.975 0.14 0 <> 66 3438 5249 5377 777 584 -904 8 1 159 <> <> <>
  165 3 -11.069643 21.938227 21.594973 205 " " K "A" 2 -0.12000 -0.12000 "LYS " " CB " "    " 6 0 1 A0A0A0  ""  0 -0.24995832 -1.5954403 0.63951737 165 0 165 2 1 165 165 1 40.74 1.134 -2.853 -0.407 6.289 0 0 0 0 0 4.163 4.151 -0.12 1.75 1.975 -0.12 0.249 1 81 3789 5766 5923 1003 617 -1089 9 1 160 <> <> <>
  166 25 -12.016183 21.756804 19.474688 205 " " K "A" 38 -0.50000 -0.50000 "LYS " " N  " "    " 7 0 1 2F2FFF  ""  0 -1.1866074 -1.2325145 -1.2985415 166 0 166 1 1 166 166 1 37.94 1.143 -12.952 -0.05 24.276 0 0 -0.116 0 0 12.301 5.531 -0.5 1.625 1.92 -0.5 1.495 1 77 3535 5364 5517 928 527 -998 9 1 161 <> <> <>
  167 3 -11.057312 22.552980 20.157818 205 " " K "A" 2 0.14000 0.14000 "LYS " " CA " "    " 6 0 1 A0A0A0  ""  0 3.4302771 7.4016585 4.2007456 167 0 167 1 1 167 167 1 39.08 1.119 4.557 0.289 -2.93 0 0 0 0 0 3.036 5.343 0.14 1.75 1.975 0.14 0 1 78 3621 5515 5711 1004 484 -1063 9 1 162 <> <> <>
  168 2 -9.714250 22.285381 19.374929 205 " " K "A" 2 0.50000 0.50000 "LYS " " C  " "    " 6 0 1 A0A0A0  ""  0 5.3389006 0.10005154 -7.5523629 168 0 168 0 1 168 168 1 35.66 0.335 22.945 0.982 -33.768 0 0 0 0 0 -9.506 5.891 0.5 1.875 2.112 0.5 0 1 79 3282 5030 5240 1096 371 -1076 9 1 163 <> <> <>
  169 43 -11.627456 21.010323 18.916328 205 " " K "A" 21 0.30000 0.30000 "LYS " " H  " "    " 1 0 1 FFFFFF  ""  0 4.9171405 1.0509148 -0.10190513 169 0 169 0 1 169 169 <> <> 0.065 0.197 -0.016 -16.385 0 0 0 0 0 -16.138 4.744 0.3 0.25 0.996 0.3 0 <> <> <> <> <> <> <> <> 9 1 164 <> <> <>
  170 41 -11.459620 23.564631 20.104712 205 " " K "A" 21 0.06000 0.06000 "LYS " " HA " "    " 1 0 0 FFFFFF  ""  0 -3.5162351 4.0071797 -7.8386388 170 0 170 0 1 170 170 <> <> 0.017 1.476 2.321 -2.955 0 0 0 0 0 0.859 4.007 0.06 1.25 1.425 0.06 1.412 <> <> <> <> <> <> <> <> 9 1 165 <> <> <>
  171 41 -11.922033 22.420269 22.073685 205 " " K "A" 21 0.06000 0.06000 "LYS " " HB2" "    " 1 0 0 FFFFFF  ""  0 -15.770617 -19.663698 -8.8024549 171 0 171 0 1 171 171 <> <> 0.059 1.898 -0.211 -2.484 0 0 0 0 0 -0.738 2.878 0.06 1.25 1.425 0.06 9.795 <> <> <> <> <> <> <> <> 9 1 166 <> <> <>
  172 41 -10.941492 20.861214 21.703259 205 " " K "A" 21 0.06000 0.06000 "LYS " " HB3" "    " 1 0 0 FFFFFF  ""  0 9.4940166 -2.1606936 -16.514294 172 0 172 0 1 172 172 <> <> 0.102 2.458 -0.055 -3.054 0 0 0 0 0 -0.548 3.076 0.06 1.25 1.425 0.06 10.237 <> <> <> <> <> <> <> <> 9 1 167 <> <> <>
  173 15 -9.335774 21.194990 18.924194 205 " " K "A" 75 -0.50000 -0.50000 "LYS " " O  " "    " 8 0 1 FF5757  ""  0 -11.695312 6.5560746 -0.069134682 173 0 173 0 1 173 173 1 31.09 0.157 -35.076 0.219 32.32 0 0 -0.522 0 0 -2.903 4.871 -0.5 1.48 1.678 -0.5 3.857 1 80 2807 4422 4584 1107 386 -1048 9 1 168 <> <> <>
  174 3 -9.934806 22.535225 22.477327 205 " " K "A" 2 -0.12000 -0.12000 "LYS " " CG " "    " 6 0 1 A0A0A0  ""  0 1.877876 3.1401908 8.8762093 174 0 174 2 1 174 174 <> <> 0.027 -2.854 -0.144 5.522 0 0 0 0 0 2.551 4.028 -0.12 1.75 1.975 -0.12 0 <> <> <> <> <> <> <> <> 9 1 169 <> <> <>
  175 41 -8.913805 22.219973 22.262203 205 " " K "A" 21 0.06000 0.06000 "LYS " " HG2" "    " 1 0 0 FFFFFF  ""  0 4.6863294 5.0519977 19.403782 175 0 175 0 1 175 175 <> <> 0.218 2.8 0.497 -3.274 0 0 0 0 0 0.242 4.147 0.06 1.25 1.425 0.06 0 <> <> <> <> <> <> <> <> 9 1 170 <> <> <>
  176 41 -10.017162 23.582104 22.185152 205 " " K "A" 21 0.06000 0.06000 "LYS " " HG3" "    " 1 0 0 FFFFFF  ""  0 -27.193138 4.8716316 23.274508 176 0 176 0 1 176 176 <> <> 0.082 2.789 -0.244 -2.876 0 0 0 0 0 -0.249 2.736 0.06 1.25 1.425 0.06 12.708 <> <> <> <> <> <> <> <> 9 1 171 <> <> <>
  177 3 -10.187562 22.325621 24.021200 205 " " K "A" 2 -0.12000 -0.12000 "LYS " " CD " "    " 6 0 1 A0A0A0  ""  0 -1.9147452 4.2363601 -3.223084 177 0 177 2 1 177 177 <> <> 0.413 -3.492 -0.402 6.217 0 0 0 0 0 2.737 3.548 -0.12 1.75 1.975 -0.12 0.499 <> <> <> <> <> <> <> <> 9 1 172 <> <> <>
  178 41 -11.095718 22.856316 24.307062 205 " " K "A" 21 0.06000 0.06000 "LYS " " HD2" "    " 1 0 0 FFFFFF  ""  0 8.5422487 14.252493 11.403141 178 0 178 0 1 178 178 <> <> 0.058 2.666 -0.081 -2.795 0 0 0 0 0 -0.152 2.418 0.06 1.25 1.425 0.06 20.738 <> <> <> <> <> <> <> <> 9 1 173 <> <> <>
  179 41 -10.470684 21.287107 24.192764 205 " " K "A" 21 0.06000 0.06000 "LYS " " HD3" "    " 1 0 0 FFFFFF  ""  0 -18.213438 7.7505965 -8.8470926 179 0 179 0 1 179 179 <> <> 0.093 2.724 -0.033 -3.004 0 0 0 0 0 -0.22 2.685 0.06 1.25 1.425 0.06 16.149 <> <> <> <> <> <> <> <> 9 1 174 <> <> <>
  180 3 -9.061549 22.905190 24.844358 205 " " K "A" 2 0.19000 0.19000 "LYS " " CE " "    " 6 0 1 A0A0A0  ""  0 0.22991878 4.5742488 -6.1777048 180 0 180 2 1 180 180 <> <> 0.157 4.051 -0.474 -8.63 0 0 0 0 0 -4.895 3.832 0.19 1.75 1.975 0.19 0 <> <> <> <> <> <> <> <> 9 1 175 <> <> <>
  181 41 -8.231853 22.295746 24.486179 205 " " K "A" 21 0.06000 0.06000 "LYS " " HE2" "    " 1 0 0 FFFFFF  ""  0 -5.0573688 -9.6604471 5.7950196 181 0 181 0 1 181 181 <> <> 0.016 1.499 -0.275 -3.194 0 0 0 0 0 -1.954 3.576 0.06 1.25 1.425 0.06 1.588 <> <> <> <> <> <> <> <> 9 1 176 <> <> <>
  182 41 -8.872794 23.969753 24.705868 205 " " K "A" 21 0.06000 0.06000 "LYS " " HE3" "    " 1 0 0 FFFFFF  ""  0 2.8674972 5.0263038 0.8920328 182 0 182 0 1 182 182 <> <> 0.009 1.985 -0.209 -3.027 0 0 0 0 0 -1.243 2.807 0.06 1.25 1.425 0.06 8.913 <> <> <> <> <> <> <> <> 9 1 177 <> <> <>
  183 32 -9.215034 22.558838 26.239288 205 " " K "A" 38 -0.30000 -0.30000 "LYS " " NZ " "    " 7 1 1 2F2FFF  ""  0 0.37166554 -1.8843186 11.435521 183 0 183 3 1 183 183 <> <> 0.044 6.379 -0.372 -5.974 0 0 -0.363 0 0 -0.285 3.366 -0.3 1.625 2.1 -0.3 21.963 <> <> <> <> <> <> <> <> 9 1 178 <> <> <>
  184 44 -8.334651 22.721649 26.706753 205 " " K "A" 21 0.33000 0.33000 "LYS " " HZ2" "    " 1 0 1 FFFFFF  ""  0 -3.104187 31.457186 6.3692884 184 0 184 0 1 184 184 <> <> 0.01 -6.234 -0.003 2.534 0 0 0 0 0 -3.692 2.286 0.33 0.25 0.996 0.33 0 <> <> <> <> <> <> <> <> 9 1 179 <> <> <>
  185 44 -9.854956 23.093790 26.808878 205 " " K "A" 21 0.33000 0.33000 "LYS " " HZ3" "    " 1 0 1 FFFFFF  ""  0 -23.745928 -2.3775687 -15.196712 185 0 185 0 1 185 185 <> <> 0.008 -7.107 -0.004 2.966 0 0 0 0 0 -4.137 2.534 0.33 0.25 0.996 0.33 0 <> <> <> <> <> <> <> <> 9 1 180 <> <> <>
  186 44 -9.523303 21.597467 26.268276 205 " " K "A" 21 0.33000 0.33000 "LYS " " HZ1" "    " 1 0 1 FFFFFF  ""  0 10.68799 -5.816504 -9.2661085 186 0 186 0 1 186 186 <> <> 0.017 -7.453 -0.007 3.181 0 0 0 0 0 -4.262 3.257 0.33 0.25 0.996 0.33 0 <> <> <> <> <> <> <> <> 9 1 181 <> <> <>
  187 41 -6.257331 24.808086 17.776663 206 " " P "A" 21 0.06000 0.06000 "PRO " " HB2" "    " 1 0 0 FFFFFF  ""  0 -3.8686934 6.7981029 28.934597 187 0 187 0 1 187 187 <> <> 0.314 2.173 0.371 -3.424 0 0 0 0 0 -0.565 4.229 0.06 1.25 1.425 0.06 0 <> <> <> <> <> <> <> <> 10 1 182 <> <> <>
  188 41 -8.509613 26.343855 18.058271 206 " " P "A" 21 0.06000 0.06000 "PRO " " HG3" "    " 1 0 0 FFFFFF  ""  0 14.597982 7.382751 13.430573 188 0 188 0 1 188 188 <> <> 0.306 3.439 -0.192 -3.247 0 0 0 0 0 0.307 3.141 0.06 1.25 1.425 0.06 8.031 <> <> <> <> <> <> <> <> 10 1 183 <> <> <>
  189 41 -7.501077 25.950302 19.547695 206 " " P "A" 21 0.06000 0.06000 "PRO " " HG2" "    " 1 0 0 FFFFFF  ""  0 3.7715061 3.5216787 0.44812128 189 0 189 0 1 189 189 <> <> 0.362 2.954 -0.16 -3.05 0 0 0 0 0 0.106 3.058 0.06 1.25 1.425 0.06 6.707 <> <> <> <> <> <> <> <> 10 1 184 <> <> <>
  190 41 -9.291887 25.042192 20.209890 206 " " P "A" 21 0.06000 0.06000 "PRO " " HD2" "    " 1 0 0 FFFFFF  ""  0 21.895306 12.823934 0.50684011 190 0 190 0 1 190 190 <> <> 0.332 2.624 -0.189 -3.004 0 0 0 0 0 -0.238 3.262 0.06 1.25 1.425 0.06 3.442 <> <> <> <> <> <> <> <> 10 1 185 <> <> <>
  191 41 -10.170259 25.079779 18.647846 206 " " P "A" 21 0.06000 0.06000 "PRO " " HD3" "    " 1 0 0 FFFFFF  ""  0 -20.633612 18.054628 38.0816 191 0 191 0 1 191 191 <> <> 0.378 2.616 0.644 -3.066 0 0 0 0 0 0.572 3.615 0.06 1.25 1.425 0.06 4.236 <> <> <> <> <> <> <> <> 10 1 186 <> <> <>
  192 25 -8.931815 23.341509 19.023319 206 " " P "A" 38 -0.14000 -0.14000 "PRO " " N  " "    " 7 0 1 2F2FFF  ""  0 4.1416607 -4.2120385 -3.8075399 192 0 192 0 1 192 192 1 34.91 1.994 -6.976 -0.451 8.961 0 0 0 0 0 3.528 5.992 -0.14 1.625 1.92 -0.14 0 <> 82 3156 4916 5194 1162 254 -1117 10 1 187 <> <> <>
  193 3 -7.615915 23.195585 18.355078 206 " " P "A" 2 0.01000 0.01000 "PRO " " CA " "    " 6 0 1 A0A0A0  ""  0 4.0204325 2.2419927 4.6361337 193 0 193 1 1 193 193 1 33.38 0.903 0.496 -0.568 1.074 0 -0.88 0 0 0 1.026 5.988 0.01 1.75 1.975 0.01 0 <> 83 3051 4664 4967 1254 142 -1132 10 1 188 <> <> <>
  194 2 -6.549215 22.840313 19.333118 206 " " P "A" 2 0.50000 0.50000 "PRO " " C  " "    " 6 0 1 A0A0A0  ""  0 -1.4153889 -8.8004551 1.9752293 194 0 194 0 1 194 194 1 33.6 -0.416 15.696 1.966 -36.655 0 0 0 0 0 -19.41 5.923 0.5 1.875 2.112 0.5 0 <> 84 3126 4689 4954 1303 207 -1157 10 1 189 <> <> <>
  195 15 -6.690435 23.033342 20.567961 206 " " P "A" 75 -0.50000 -0.50000 "PRO " " O  " "    " 8 0 1 FF5757  ""  0 -2.2635012 4.1983485 -2.3866851 195 0 195 0 1 195 195 1 33.66 0.023 -35.949 0.012 31.852 0 0 -0.006 0 0 -4.067 4.553 -0.5 1.48 1.678 -0.5 1.147 <> 85 3061 4744 4984 1296 313 -1189 10 1 190 <> <> <>
  196 3 -7.322430 24.581675 17.825703 206 " " P "A" 2 -0.12000 -0.12000 "PRO " " CB " "    " 6 0 1 A0A0A0  ""  0 -3.6955726 -0.88106394 -2.7599328 196 0 196 2 1 196 196 1 36.09 4.445 -4.311 -0.706 6.742 0 -0.845 0 0 0 5.326 4.721 -0.12 1.75 1.975 -0.12 0 <> 86 3326 5005 5381 1307 35 -1181 10 1 191 <> <> <>
  197 3 -8.090935 25.577339 18.710396 206 " " P "A" 2 -0.12000 -0.12000 "PRO " " CG " "    " 6 0 1 A0A0A0  ""  0 15.660424 -6.4343815 -3.4925091 197 0 197 2 1 197 197 1 41.09 1.545 -3.226 -0.771 6.575 0 -0.666 0 0 0 3.457 4.162 -0.12 1.75 1.975 -0.12 3.367 <> 87 3866 5679 6070 1234 48 -1173 10 1 192 <> <> <>
  198 3 -9.259312 24.764177 19.156446 206 " " P "A" 2 -0.05000 -0.05000 "PRO " " CD " "    " 6 0 1 A0A0A0  ""  0 -4.8020725 5.1367693 1.7100251 198 0 198 2 1 198 198 1 40.41 1.871 -1.008 0.813 2.692 0 -0.792 0 0 0 3.575 4.56 -0.05 1.75 1.975 -0.05 2.868 <> 88 3739 5640 5975 1148 209 -1150 10 1 193 <> <> <>
  199 41 -7.639845 22.434532 17.575125 206 " " P "A" 21 0.06000 0.06000 "PRO " " HA " "    " 1 0 0 FFFFFF  ""  0 16.942526 11.899166 -5.1834435 199 0 199 0 1 199 199 <> <> 0.122 2.196 -0.175 -3.667 0 0 0 0 0 -1.523 5.05 0.06 1.25 1.425 0.06 0.265 <> <> <> <> <> <> <> <> 10 1 194 <> <> <>
  200 41 -7.604544 24.546692 16.773424 206 " " P "A" 21 0.06000 0.06000 "PRO " " HB3" "    " 1 0 0 FFFFFF  ""  0 10.5699 -2.7888184 -6.5210576 200 0 200 0 1 200 200 <> <> 0.376 2.652 -0.262 -3.46 0 0 0 0 0 -0.694 3.07 0.06 1.25 1.425 0.06 15.973 <> <> <> <> <> <> <> <> 10 1 195 <> <> <>
  201 3 -4.277587 21.919813 19.620998 207 " " S "A" 2 0.14000 0.14000 "SER " " CA " "    " 6 0 1 A0A0A0  ""  0 -1.9158964 3.3553877 1.7137833 201 0 201 1 1 201 201 1 30.04 -0.698 8.529 -0.598 -6.917 0 -1.252 0 0 -0.198 -1.134 6.292 0.14 1.75 1.975 0.14 0 <> 90 2857 4164 4394 1405 185 -1171 11 1 196 <> <> <>
  202 2 -3.600739 23.281456 20.078068 207 " " S "A" 2 0.50000 0.50000 "SER " " C  " "    " 6 0 1 A0A0A0  ""  0 7.5536971 9.0991421 -9.6831398 202 0 202 0 1 202 202 1 31.63 -1.22 21.137 2.541 -35.411 0 0 0 0 -0.198 -13.152 6.54 0.5 1.875 2.112 0.5 0 <> 91 2988 4379 4651 1477 171 -1240 11 1 197 <> <> <>
  203 15 -3.542984 24.236694 19.282354 207 " " S "A" 75 -0.50000 -0.50000 "SER " " O  " "    " 8 0 1 FF5757  ""  0 3.7818074 5.9176068 -8.0403233 203 0 203 0 1 203 203 1 30.35 0.108 -39.472 0.146 32.43 0 0 -0.149 0 -0.198 -7.136 5.013 -0.5 1.48 1.678 -0.5 2.085 <> 92 2779 4208 4546 1511 73 -1263 11 1 198 <> <> <>
  204 3 -3.346351 21.195322 18.604406 207 " " S "A" 2 0.14500 0.14500 "SER " " CB " "    " 6 0 1 A0A0A0  ""  0 -8.1684418 -2.0204675 3.2880328 204 0 204 2 1 204 204 1 26.45 -0.878 6.494 -1.078 -7.62 0 -2.235 0 0 -0.198 -5.515 6.555 0.145 1.75 1.975 0.145 0 <> 93 2549 3630 3873 1447 88 -1147 11 1 199 <> <> <>
  205 16 -3.396535 21.705954 17.303450 207 " " S "A" 75 -0.68300 -0.68300 "SER " " OG " "    " 8 0 1 FF5757  ""  0 -5.8535981 -4.4327407 5.8900423 205 0 205 1 1 205 205 1 27.04 -1.164 -29.067 0.679 48.927 0 0 -0.121 0 -0.198 19.055 6.646 -0.683 1.56 1.766 -0.683 2.753 <> 94 2686 3684 3903 1498 116 -1178 11 1 200 <> <> <>
  206 43 -5.171687 22.236898 17.898943 207 " " S "A" 21 0.30000 0.30000 "SER " " H  " "    " 1 0 1 FFFFFF  ""  0 18.336464 1.8991807 17.234379 206 0 206 0 1 206 206 <> <> 0.018 5.528 -0.016 -19.216 0 0 0 0 -0.198 -13.884 5.581 0.3 0.25 0.996 0.3 0 <> <> <> <> <> <> <> <> 11 1 201 <> <> <>
  207 41 -4.457780 21.300003 20.499329 207 " " S "A" 21 0.06000 0.06000 "SER " " HA " "    " 1 0 0 FFFFFF  ""  0 -10.03497 10.955818 5.4114962 207 0 207 0 1 207 207 <> <> 0.025 2.518 -0.076 -3.895 0 0 0 0 -0.198 -1.627 4.203 0.06 1.25 1.425 0.06 9.089 <> <> <> <> <> <> <> <> 11 1 202 <> <> <>
  208 41 -3.698685 20.176044 18.446178 207 " " S "A" 21 0.06000 0.06000 "SER " " HB3" "    " 1 0 0 FFFFFF  ""  0 -19.620005 3.7221503 -8.2050323 208 0 208 0 1 208 208 <> <> 0.007 3.378 -0.318 -4.427 0 0 0 0 -0.198 -1.558 5.028 0.06 1.25 1.425 0.06 3.883 <> <> <> <> <> <> <> <> 11 1 203 <> <> <>
  209 41 -2.314742 21.165712 18.955141 207 " " S "A" 21 0.06000 0.06000 "SER " " HB2" "    " 1 0 0 FFFFFF  ""  0 -11.440956 1.0357451 13.171384 209 0 209 0 1 209 209 <> <> 0.006 3.509 -0.448 -4.584 0 0 0 0 -0.198 -1.715 4.786 0.06 1.25 1.425 0.06 0 <> <> <> <> <> <> <> <> 11 1 204 <> <> <>
  210 42 -2.498175 21.892006 17.076818 207 " " S "A" 21 0.41800 0.41800 "SER " " HG " "    " 1 0 1 FFFFFF  ""  0 -4.4159617 -4.4554462 11.57008 210 0 210 0 1 210 210 <> <> 0.068 22.508 -0.009 -28.35 0 0 0 0 -0.198 -5.981 4.136 0.418 0.25 0.996 0.418 0 <> <> <> <> <> <> <> <> 11 1 205 <> <> <>
  211 25 -5.435467 22.278994 18.872980 207 " " S "A" 38 -0.50000 -0.50000 "SER " " N  " "    " 7 0 1 2F2FFF  ""  0 -3.3679147 -4.5036006 11.633326 211 0 211 1 1 211 211 1 30.18 0.482 -25.005 -0.459 29.935 0 0 -0.128 0 -0.198 4.626 6.099 -0.5 1.625 1.92 -0.5 1.955 <> 89 2816 4196 4457 1351 145 -1143 11 1 206 <> <> <>
  212 15 -0.551588 25.430443 22.730757 208 " " G "A" 75 -0.50000 -0.50000 "GLY " " O  " "    " 8 0 1 FF5757  ""  0 -1.9495623 0.6123625 3.230047 212 0 212 0 1 212 212 1 38.38 0.101 -36.248 -0.398 30.743 0 0 -0.236 0 0 -6.038 7.087 -0.5 1.48 1.678 -0.5 0 <> 98 3889 5181 5515 1742 120 -1413 12 1 207 <> <> <>
  213 25 -3.147721 23.352324 21.339947 208 " " G "A" 38 -0.50000 -0.50000 "GLY " " N  " "    " 7 0 1 2F2FFF  ""  0 1.1959831 2.1798239 -2.2194371 213 0 213 1 1 213 213 1 32.09 0.115 -17.342 0.537 28.435 0 0 -0.159 0 0 11.585 6.472 -0.5 1.625 1.92 -0.5 2.76 <> 95 3042 4460 4690 1501 268 -1273 12 1 208 <> <> <>
  214 43 -3.390450 22.612610 21.983385 208 " " G "A" 21 0.30000 0.30000 "GLY " " H  " "    " 1 0 1 FFFFFF  ""  0 0.16664828 -12.331174 -19.290047 214 0 214 0 1 214 214 <> <> 0.093 1.521 -0.018 -17.623 0 0 0 0 0 -16.027 5.035 0.3 0.25 0.996 0.3 0 <> <> <> <> <> <> <> <> 12 1 209 <> <> <>
  215 41 -3.064528 24.880054 22.867365 208 " " G "A" 21 0.06000 0.06000 "GLY " " HA3" "    " 1 0 0 FFFFFF  ""  0 -25.706657 21.204107 -25.823805 215 0 215 0 1 215 215 <> <> 0.009 2.014 0.571 -3.47 0 0 0 0 0 -0.876 6.163 0.06 1.25 1.425 0.06 0 <> <> <> <> <> <> <> <> 12 1 210 <> <> <>
  216 41 -2.830300 25.456436 21.267397 208 " " G "A" 21 0.06000 0.06000 "GLY " " HA2" "    " 1 0 0 FFFFFF  ""  0 -4.1071253 4.7769847 -2.6082342 216 0 216 0 1 216 216 <> <> 0.009 1.584 0.094 -3.384 0 0 0 0 0 -1.697 6.142 0.06 1.25 1.425 0.06 0 <> <> <> <> <> <> <> <> 12 1 211 <> <> <>
  217 3 -2.608373 24.608507 21.915373 208 " " G "A" 2 0.08000 0.08000 "GLY " " CA " "    " 6 0 1 A0A0A0  ""  0 -2.8093252 0.31353667 -8.8934956 217 0 217 2 1 217 217 1 34.34 -0.348 2.975 -0.926 -1.338 0 -1.914 0 0 0 -1.551 7.105 0.08 1.75 1.975 0.08 0 <> 96 3281 4750 5016 1581 252 -1340 12 1 212 <> <> <>
  218 2 -1.088456 24.489187 22.109533 208 " " G "A" 2 0.50000 0.50000 "GLY " " C  " "    " 6 0 1 A0A0A0  ""  0 -5.3023362 -2.0303411 -6.2757463 218 0 218 0 1 218 218 1 33.73 -0.106 16.315 -0.569 -34.571 0 0 0 0 0 -18.931 7.926 0.5 1.875 2.112 0.5 0 <> 97 3316 4597 4902 1666 138 -1356 12 1 213 <> <> <>
  219 2 -0.263870 21.515791 24.614157 209 " " F "A" 2 -0.11500 -0.11500 "PHE " " CD2" "    " 6 0 1 A0A0A0  ""  2 1.2244346 -0.70287037 -4.1852565 219 0 219 1 1 219 219 1 31.68 0.179 -6.946 0.081 8.513 0 -0.806 0 -0.032 0 0.989 7.311 -0.115 1.775 2.002 -0.115 0.127 <> 106 3328 4279 4430 1656 266 -1321 13 1 214 <> <> <>
  220 2 1.762967 22.475937 26.348896 209 " " F "A" 2 -0.11500 -0.11500 "PHE " " CE1" "    " 6 0 1 A0A0A0  ""  2 -5.490324 -3.180934 -7.5637412 220 0 220 1 1 220 220 1 32.56 0.248 -5.658 -0.272 7.728 0 -1.272 0 -0.032 0 0.741 7.403 -0.115 1.775 2.002 -0.115 0.127 <> 107 3442 4363 4568 1819 242 -1443 13 1 215 <> <> <>
  221 2 -0.500938 21.521946 25.989244 209 " " F "A" 2 -0.11500 -0.11500 "PHE " " CE2" "    " 6 0 1 A0A0A0  ""  2 7.7081294 0.36160114 1.4411054 221 0 221 1 1 221 221 1 30.95 0.169 -6.712 -0.298 8.109 0 -0.952 0 -0.032 0 0.284 7.023 -0.115 1.775 2.002 -0.115 0.127 <> 108 3209 4230 4320 1666 392 -1356 13 1 216 <> <> <>
  222 2 0.558357 21.978220 26.834734 209 " " F "A" 2 -0.11500 -0.11500 "PHE " " CZ " "    " 6 0 1 A0A0A0  ""  2 6.1624346 0.83595365 0.17205991 222 0 222 1 1 222 222 1 32.23 0.109 -5.367 -0.35 7.873 0 -1.219 0 -0.032 0 1.012 7.508 -0.115 1.775 2.002 -0.115 0.127 <> 109 3371 4380 4497 1748 382 -1419 13 1 217 <> <> <>
  223 25 -0.571433 23.368973 21.625168 209 " " F "A" 38 -0.50000 -0.50000 "PHE " " N  " "    " 7 0 1 2F2FFF  ""  2 -5.839499 3.9703903 3.00528 223 0 223 1 1 223 223 1 29.8 0.384 -21.724 1.516 31.104 0 0 -0.139 0 0 11.141 8.283 -0.5 1.625 1.92 -0.5 0 <> 99 2934 4038 4350 1652 60 -1306 13 1 218 <> <> <>
  224 3 0.837601 23.118578 21.567263 209 " " F "A" 2 0.14000 0.14000 "PHE " " CA " "    " 6 0 1 A0A0A0  ""  2 -0.37161481 -1.2055767 -3.4238632 224 0 224 1 1 224 224 1 29.85 0.835 6.94 -0.748 -6.759 0 -2.244 0 0 0 -1.976 8.391 0.14 1.75 1.975 0.14 0 <> 100 3061 3962 4319 1719 -52 -1311 13 1 219 <> <> <>
  225 2 0.956888 22.802813 20.067684 209 " " F "A" 2 0.50000 0.50000 "PHE " " C  " "    " 6 0 1 A0A0A0  ""  2 -1.1189559 5.8057795 -3.1465194 225 0 225 0 1 225 225 1 29.05 -0.21 21.156 -0.548 -36.364 0 0 0 0 0 -15.966 7.5 0.5 1.875 2.112 0.5 0 <> 101 3028 3797 4214 1715 -189 -1265 13 1 220 <> <> <>
  226 15 0.804311 21.628101 19.607437 209 " " F "A" 75 -0.50000 -0.50000 "PHE " " O  " "    " 8 0 1 FF5757  ""  2 1.281701 3.3371077 -0.73109728 226 0 226 0 1 226 226 1 29.7 0.043 -40.081 -0.462 34.055 0 0 -0.007 0 0 -6.451 5.306 -0.5 1.48 1.678 -0.5 2.293 <> 102 3084 3895 4306 1654 -192 -1222 13 1 221 <> <> <>
  227 43 -1.167071 22.814852 21.026611 209 " " F "A" 21 0.30000 0.30000 "PHE " " H  " "    " 1 0 1 FFFFFF  ""  2 -4.6631761 -3.5857687 8.8298912 227 0 227 0 1 227 227 <> <> 0 1.078 -0.027 -20.3 0 0 0 0 0 -19.248 7.839 0.3 0.25 0.996 0.3 0 <> <> <> <> <> <> <> <> 13 1 222 <> <> <>
  228 41 1.360613 24.034132 21.843538 209 " " F "A" 21 0.06000 0.06000 "PHE " " HA " "    " 1 0 0 FFFFFF  ""  2 2.629283 -5.602387 5.4659328 228 0 228 0 1 228 228 <> <> 0.056 2.033 0.782 -3.785 0 0 0 0 0 -0.915 7.16 0.06 1.25 1.425 0.06 0 <> <> <> <> <> <> <> <> 13 1 223 <> <> <>
  229 41 2.206067 21.595140 22.238678 209 " " F "A" 21 0.06000 0.06000 "PHE " " HB2" "    " 1 0 0 FFFFFF  ""  2 7.1012778 -9.126606 32.024776 229 0 229 0 1 229 229 <> <> 0.022 2.698 -0.157 -3.831 0 0 0 0 0 -1.268 5.439 0.06 1.25 1.425 0.06 0 <> <> <> <> <> <> <> <> 13 1 224 <> <> <>
  230 41 0.669245 20.989717 22.093834 209 " " F "A" 21 0.06000 0.06000 "PHE " " HB3" "    " 1 0 0 FFFFFF  ""  2 10.480478 -5.5792332 -11.649266 230 0 230 0 1 230 230 <> <> 0.021 2.982 -0.154 -4.255 0 0 0 0 0 -1.406 6.509 0.06 1.25 1.425 0.06 0 <> <> <> <> <> <> <> <> 13 1 225 <> <> <>
  231 41 3.021889 22.613091 24.697668 209 " " F "A" 21 0.11500 0.11500 "PHE " " HD1" "    " 1 0 0 FFFFFF  ""  2 1.9828677 -7.8435016 -10.119455 231 0 231 0 1 231 231 <> <> 0.005 6.284 -0.437 -6.935 0 0 0 0 0 -1.083 5.195 0.115 1.21 1.381 0.115 0 <> <> <> <> <> <> <> <> 13 1 226 <> <> <>
  232 41 -1.053667 21.096094 24.008780 209 " " F "A" 21 0.11500 0.11500 "PHE " " HD2" "    " 1 0 0 FFFFFF  ""  2 -5.6189356 -4.107851 7.1034555 232 0 232 0 1 232 232 <> <> 0.006 8.081 -0.439 -8.24 0 0 0 0 0 -0.592 5.486 0.115 1.21 1.381 0.115 5.393 <> <> <> <> <> <> <> <> 13 1 227 <> <> <>
  233 41 2.542885 22.781090 27.030815 209 " " F "A" 21 0.11500 0.11500 "PHE " " HE1" "    " 1 0 0 FFFFFF  ""  2 4.7429438 -4.7164512 -18.580484 233 0 233 0 1 233 233 <> <> 0.001 5.246 -0.303 -7.036 0 0 0 0 0 -2.091 5.679 0.115 1.21 1.381 0.115 0.086 <> <> <> <> <> <> <> <> 13 1 228 <> <> <>
  234 41 -1.384052 21.081755 26.428268 209 " " F "A" 21 0.11500 0.11500 "PHE " " HE2" "    " 1 0 0 FFFFFF  ""  2 25.818434 -27.471561 9.9634771 234 0 234 0 1 234 234 <> <> 0.003 6.948 -0.479 -7.531 0 0 0 0 0 -1.058 4.785 0.115 1.21 1.381 0.115 2.996 <> <> <> <> <> <> <> <> 13 1 229 <> <> <>
  235 41 0.269892 21.975359 27.875492 209 " " F "A" 21 0.11500 0.11500 "PHE " " HZ " "    " 1 0 0 FFFFFF  ""  2 -4.091012 -4.0411482 -2.683284 235 0 235 0 1 235 235 <> <> 0.001 4.823 -0.522 -7.128 0 0 0 0 0 -2.826 5.594 0.115 1.21 1.381 0.115 0.171 <> <> <> <> <> <> <> <> 13 1 230 <> <> <>
  236 3 1.180961 21.866301 22.491144 209 " " F "A" 2 -0.00500 -0.00500 "PHE " " CB " "    " 6 0 1 A0A0A0  ""  2 -1.0764709 1.6856914 -12.792991 236 0 236 2 1 236 236 1 29.44 1.788 -0.269 -0.846 0.463 0 -2.301 0 -0.032 0 -1.199 7.826 -0.005 1.75 1.975 -0.005 0 <> 103 3122 3882 4182 1713 -1 -1297 13 1 231 <> <> <>
  237 2 0.999369 21.920746 24.052723 209 " " F "A" 2 -0.11500 -0.11500 "PHE " " CG " "    " 6 0 1 A0A0A0  ""  2 -0.085043207 3.5388012 2.122992 237 0 237 0 1 237 237 1 33.37 0.082 -5.733 0.525 7.78 0 -0.952 0 -0.032 0 1.67 8.187 -0.115 1.775 2.002 -0.115 0 <> 104 3579 4432 4669 1725 129 -1342 13 1 232 <> <> <>
  238 2 2.009074 22.334892 24.949099 209 " " F "A" 2 -0.11500 -0.11500 "PHE " " CD1" "    " 6 0 1 A0A0A0  ""  2 1.8545413 -1.6925377 -3.830544 238 0 238 1 1 238 238 1 31.64 0.209 -5.918 -0.089 7.956 0 -1.172 0 -0.032 0 0.954 7.36 -0.115 1.775 2.002 -0.115 0 <> 105 3359 4200 4463 1806 117 -1403 13 1 233 <> <> <>
  239 3 1.175255 23.787766 17.803818 210 " " I "A" 2 0.14000 0.14000 "ILE " " CA " "    " 6 0 1 A0A0A0  ""  2 3.8386025 3.3543947 0.3857156 239 0 239 1 1 239 239 1 33.25 2.083 8.577 -0.485 -6.297 0 -1.875 0 0 0 2.003 7.348 0.14 1.75 1.975 0.14 0 <> 111 3745 4174 4714 1783 -428 -1228 14 1 234 <> <> <>
  240 2 2.560487 23.203428 17.445768 210 " " I "A" 2 0.50000 0.50000 "ILE " " C  " "    " 6 0 1 A0A0A0  ""  2 1.3923343 4.8276792 -0.94339365 240 0 240 0 1 240 240 1 31.79 0.15 27.175 0.438 -36.277 0 0 0 0 0 -8.514 7.789 0.5 1.875 2.112 0.5 0 <> 112 3718 3899 4462 1799 -477 -1205 14 1 235 <> <> <>
  241 15 3.534068 23.147053 18.288422 210 " " I "A" 75 -0.50000 -0.50000 "ILE " " O  " "    " 8 0 1 FF5757  ""  2 -1.2411045 6.4056511 5.9822464 241 0 241 0 1 241 241 1 29.4 0.116 -42.544 0.004 34.106 0 0 -0.121 0 0 -8.44 6.891 -0.5 1.48 1.678 -0.5 0 <> 113 3448 3579 4145 1851 -466 -1248 14 1 236 <> <> <>
  242 3 0.867268 25.140446 17.076866 210 " " I "A" 2 -0.06000 -0.06000 "ILE " " CB " "    " 6 0 1 A0A0A0  ""  2 -1.1120913 3.5815725 -1.3516887 242 0 242 1 1 242 242 1 37.26 3.33 -2.71 -0.79 3.975 0 -1.523 0 0 0 2.282 6.261 -0.06 1.75 1.975 -0.06 0 <> 114 4221 4664 5272 1846 -536 -1257 14 1 237 <> <> <>
  243 43 1.649820 24.659882 19.691906 210 " " I "A" 21 0.30000 0.30000 "ILE " " H  " "    " 1 0 1 FFFFFF  ""  2 -6.8903546 1.5887475 3.4118621 243 0 243 0 1 243 243 <> <> 0.016 2.552 -0.019 -16.939 0 0 0 0 0 -14.389 6.19 0.3 0.25 0.996 0.3 0 <> <> <> <> <> <> <> <> 14 1 238 <> <> <>
  244 41 0.350302 23.129251 17.531942 210 " " I "A" 21 0.06000 0.06000 "ILE " " HA " "    " 1 0 0 FFFFFF  ""  2 -5.6065969 14.158644 2.8762796 244 0 244 0 1 244 244 <> <> 0.016 3.267 0.749 -3.789 0 0 0 0 0 0.243 5.312 0.06 1.25 1.425 0.06 1.147 <> <> <> <> <> <> <> <> 14 1 239 <> <> <>
  245 41 0.952225 24.969664 16.003687 210 " " I "A" 21 0.06000 0.06000 "ILE " " HB " "    " 1 0 0 FFFFFF  ""  2 -6.2410359 -17.329098 1.5699487 245 0 245 0 1 245 245 <> <> 0.074 2.958 -0.019 -3.496 0 0 0 0 0 -0.484 5.701 0.06 1.25 1.425 0.06 0 <> <> <> <> <> <> <> <> 14 1 240 <> <> <>
  246 41 2.940062 25.716454 17.420988 210 " " I "A" 21 0.06000 0.06000 "ILE " "HG13" "    " 1 0 0 FFFFFF  ""  2 -9.9973726 -22.074945 33.256638 246 0 246 0 1 246 246 <> <> 0.054 3.42 0.516 -3.457 0 0 0 0 0 0.532 5.119 0.06 1.25 1.425 0.06 0 <> <> <> <> <> <> <> <> 14 1 241 <> <> <>
  247 41 1.765791 26.346523 18.506897 210 " " I "A" 21 0.06000 0.06000 "ILE " "HG12" "    " 1 0 0 FFFFFF  ""  2 -38.679966 -9.1979542 -7.0751486 247 0 247 0 1 247 247 <> <> 0.039 3.427 -0.225 -3.289 0 0 0 0 0 -0.048 3.202 0.06 1.25 1.425 0.06 11.913 <> <> <> <> <> <> <> <> 14 1 242 <> <> <>
  248 41 -0.655543 26.647902 16.759909 210 " " I "A" 21 0.06000 0.06000 "ILE " "HG21" "    " 1 0 0 FFFFFF  ""  2 -1.732605 1.6461598 2.4915223 248 0 248 0 1 248 248 <> <> 0.024 2.172 0.133 -2.773 0 0 0 0 0 -0.444 3.383 0.06 1.25 1.425 0.06 4.059 <> <> <> <> <> <> <> <> 14 1 243 <> <> <>
  249 41 -1.263457 25.008467 16.763103 210 " " I "A" 21 0.06000 0.06000 "ILE " "HG22" "    " 1 0 0 FFFFFF  ""  2 -16.896654 9.5216703 7.0301476 249 0 249 0 1 249 249 <> <> 0.024 2.567 0.481 -3.296 0 0 0 0 0 -0.224 5.025 0.06 1.25 1.425 0.06 0 <> <> <> <> <> <> <> <> 14 1 244 <> <> <>
  250 41 -0.788859 25.861885 18.264141 210 " " I "A" 21 0.06000 0.06000 "ILE " "HG23" "    " 1 0 0 FFFFFF  ""  2 0.3694424 19.460468 -5.4209323 250 0 250 0 1 250 250 <> <> 0.024 2.825 -0.282 -2.994 0 0 0 0 0 -0.426 3.384 0.06 1.25 1.425 0.06 13.943 <> <> <> <> <> <> <> <> 14 1 245 <> <> <>
  251 41 2.961693 27.991522 16.670242 210 " " I "A" 21 0.06000 0.06000 "ILE " "HD11" "    " 1 0 0 FFFFFF  ""  2 -10.055076 -4.5718679 9.6552935 251 0 251 0 1 251 251 <> <> 0.025 3.441 -0.274 -2.835 0 0 0 0 0 0.356 3.167 0.06 1.25 1.425 0.06 11.472 <> <> <> <> <> <> <> <> 14 1 246 <> <> <>
  252 41 1.725677 27.321148 15.502374 210 " " I "A" 21 0.06000 0.06000 "ILE " "HD12" "    " 1 0 0 FFFFFF  ""  2 4.3285003 -13.716039 0.30259436 252 0 252 0 1 252 252 <> <> 0.025 2.671 -0.321 -2.71 0 0 0 0 0 -0.336 3.593 0.06 1.25 1.425 0.06 0.353 <> <> <> <> <> <> <> <> 14 1 247 <> <> <>
  253 41 1.242528 28.174520 16.878975 210 " " I "A" 21 0.06000 0.06000 "ILE " "HD13" "    " 1 0 0 FFFFFF  ""  2 17.004803 11.365833 11.308421 253 0 253 0 1 253 253 <> <> 0.025 2.66 0.195 -2.652 0 0 0 0 0 0.227 2.802 0.06 1.25 1.425 0.06 16.149 <> <> <> <> <> <> <> <> 14 1 248 <> <> <>
  254 3 1.952790 26.177700 17.446409 210 " " I "A" 2 -0.12000 -0.12000 "ILE " " CG1" "    " 6 0 1 A0A0A0  ""  2 0.021684129 1.309222 -1.9234798 254 0 254 2 1 254 254 1 37.6 1.085 -5.579 -0.341 6.759 0 -1.122 0 0 0 0.802 5.084 -0.12 1.75 1.975 -0.12 0 <> 115 4103 4795 5388 1829 -494 -1289 14 1 249 <> <> <>
  255 3 -0.528939 25.669428 17.223227 210 " " I "A" 2 -0.18000 -0.18000 "ILE " " CG2" "    " 6 0 1 A0A0A0  ""  2 -1.9244665 -0.63703221 -2.2778447 255 0 255 3 1 255 255 1 39.71 0.727 -6.861 0.265 9.723 0 -1.065 0 0 0 2.79 4.912 -0.18 1.75 1.975 -0.18 0.748 <> 116 4644 4891 5555 1842 -662 -1200 14 1 250 <> <> <>
  256 3 2.009462 27.476519 16.543251 210 " " I "A" 2 -0.18000 -0.18000 "ILE " " CD1" "    " 6 0 1 A0A0A0  ""  2 -6.2051206 -9.9538317 2.6129436 256 0 256 3 1 256 256 1 37.34 0.285 -8.507 -0.655 8.816 0 -0.862 0 0 0 -0.924 3.997 -0.18 1.75 1.975 -0.18 6.609 <> 117 4022 4758 5409 1904 -589 -1339 14 1 251 <> <> <>
  257 25 1.148470 23.900555 19.253529 210 " " I "A" 38 -0.50000 -0.50000 "ILE " " N  " "    " 7 0 1 2F2FFF  ""  2 -2.4661624 0.44898006 0.32628593 257 0 257 1 1 257 257 1 32.95 1.612 -26.852 0.279 29.417 0 0 -0.122 0 0 4.334 7.512 -0.5 1.625 1.92 -0.5 0 <> 110 3614 4213 4692 1782 -299 -1275 14 1 252 <> <> <>
  258 3 3.960890 20.917416 15.083591 211 " " I "A" 2 -0.06000 -0.06000 "ILE " " CB " "    " 6 0 1 A0A0A0  ""  2 -8.3190308 2.422574 4.170784 258 0 258 1 1 258 258 1 28 3.224 -3.169 -0.929 4.976 0 -2.76 0 0 0 1.344 8.939 -0.06 1.75 1.975 -0.06 0 <> 122 3554 3251 3834 1688 -539 -1069 15 1 253 <> <> <>
  259 3 3.591415 19.772911 16.116739 211 " " I "A" 2 -0.12000 -0.12000 "ILE " " CG1" "    " 6 0 1 A0A0A0  ""  2 11.000268 2.3964252 5.6948066 259 0 259 2 1 259 259 1 29.21 1.299 -6.652 -0.872 9.446 0 -3.199 0 0 0 0.022 8.436 -0.12 1.75 1.975 -0.12 0 <> 123 3652 3480 3968 1680 -414 -1108 15 1 254 <> <> <>
  260 3 5.308557 20.463713 14.526235 211 " " I "A" 2 -0.18000 -0.18000 "ILE " " CG2" "    " 6 0 1 A0A0A0  ""  2 -6.0421791 2.753123 -1.2637279 260 0 260 3 1 260 260 1 26.97 0.694 -8.232 -0.308 13.262 0 -2.903 0 0 0 2.513 7.894 -0.18 1.75 1.975 -0.18 0 <> 124 3583 3007 3656 1684 -619 -1038 15 1 255 <> <> <>
  261 3 3.338550 18.328987 15.600970 211 " " I "A" 2 -0.18000 -0.18000 "ILE " " CD1" "    " 6 0 1 A0A0A0  ""  2 2.914475 0.37276602 4.4766765 261 0 261 3 1 261 261 1 25.18 0.53 -11.006 -1.198 14.251 0 -3.516 0 0 0 -0.938 7.632 -0.18 1.75 1.975 -0.18 0 <> 125 3186 2979 3402 1608 -353 -1067 15 1 256 <> <> <>
  262 43 1.951128 22.747295 15.594644 211 " " I "A" 21 0.30000 0.30000 "ILE " " H  " "    " 1 0 1 FFFFFF  ""  2 11.006625 1.3845017 -6.425467 262 0 262 0 1 262 262 <> <> 0.086 8.539 -0.018 -18.605 0 0 0 0 0 -9.999 6.483 0.3 0.25 0.996 0.3 0 <> <> <> <> <> <> <> <> 15 1 257 <> <> <>
  263 41 4.765931 22.440374 16.449953 211 " " I "A" 21 0.06000 0.06000 "ILE " " HA " "    " 1 0 0 FFFFFF  ""  2 -9.1504135 15.751093 14.824293 263 0 263 0 1 263 263 <> <> 0.017 2.954 0.809 -4.247 0 0 0 0 0 -0.466 7.64 0.06 1.25 1.425 0.06 0 <> <> <> <> <> <> <> <> 15 1 258 <> <> <>
  264 41 3.219896 20.835745 14.288379 211 " " I "A" 21 0.06000 0.06000 "ILE " " HB " "    " 1 0 0 FFFFFF  ""  2 9.1423569 -4.4033322 -11.399004 264 0 264 0 1 264 264 <> <> 0.086 3.753 -0.232 -4.127 0 0 0 0 0 -0.521 6.081 0.06 1.25 1.425 0.06 0 <> <> <> <> <> <> <> <> 15 1 259 <> <> <>
  265 41 2.584731 20.013428 16.458555 211 " " I "A" 21 0.06000 0.06000 "ILE " "HG13" "    " 1 0 0 FFFFFF  ""  2 8.2713003 0.64583468 -1.110432 265 0 265 0 1 265 265 <> <> 0.053 3.956 -0.119 -4.354 0 0 0 0 0 -0.464 6.387 0.06 1.25 1.425 0.06 0 <> <> <> <> <> <> <> <> 15 1 260 <> <> <>
  266 41 4.324880 19.849989 16.919353 211 " " I "A" 21 0.06000 0.06000 "ILE " "HG12" "    " 1 0 0 FFFFFF  ""  2 15.658043 6.4637904 1.0477213 266 0 266 0 1 266 266 <> <> 0.04 3.807 -0.111 -4.472 0 0 0 0 0 -0.737 6.973 0.06 1.25 1.425 0.06 0 <> <> <> <> <> <> <> <> 15 1 261 <> <> <>
  267 41 5.758891 21.029764 13.710832 211 " " I "A" 21 0.06000 0.06000 "ILE " "HG21" "    " 1 0 0 FFFFFF  ""  2 -15.573775 17.664572 3.8236198 267 0 267 0 1 267 267 <> <> 0.025 3.123 0.01 -4.417 0 0 0 0 0 -1.26 7.299 0.06 1.25 1.425 0.06 0 <> <> <> <> <> <> <> <> 15 1 262 <> <> <>
  268 41 6.068452 20.314764 15.293360 211 " " I "A" 21 0.06000 0.06000 "ILE " "HG22" "    " 1 0 0 FFFFFF  ""  2 -13.175883 0.001596804 5.2685099 268 0 268 0 1 268 268 <> <> 0.025 2.879 0.475 -3.996 0 0 0 0 0 -0.618 6.523 0.06 1.25 1.425 0.06 0 <> <> <> <> <> <> <> <> 15 1 263 <> <> <>
  269 41 5.127265 19.488913 14.073467 211 " " I "A" 21 0.06000 0.06000 "ILE " "HG23" "    " 1 0 0 FFFFFF  ""  2 -5.0063438 -3.2365766 11.217258 269 0 269 0 1 269 269 <> <> 0.025 3.074 -0.547 -3.925 0 0 0 0 0 -1.374 5.641 0.06 1.25 1.425 0.06 0 <> <> <> <> <> <> <> <> 15 1 264 <> <> <>
  270 41 2.900057 17.745560 16.410561 211 " " I "A" 21 0.06000 0.06000 "ILE " "HD11" "    " 1 0 0 FFFFFF  ""  2 10.651118 -13.569641 -1.3805097 270 0 270 0 1 270 270 <> <> 0.025 4.024 -0.54 -4.425 0 0 0 0 0 -0.917 5.522 0.06 1.25 1.425 0.06 0 <> <> <> <> <> <> <> <> 15 1 265 <> <> <>
  271 41 2.622853 18.205704 14.788144 211 " " I "A" 21 0.06000 0.06000 "ILE " "HD12" "    " 1 0 0 FFFFFF  ""  2 28.387911 1.1759737 -18.074661 271 0 271 0 1 271 271 <> <> 0.025 3.779 -0.548 -4.359 0 0 0 0 0 -1.103 5.801 0.06 1.25 1.425 0.06 0 <> <> <> <> <> <> <> <> 15 1 266 <> <> <>
  272 41 4.269733 17.823959 15.344172 211 " " I "A" 21 0.06000 0.06000 "ILE " "HD13" "    " 1 0 0 FFFFFF  ""  2 -1.9995615 -5.7893581 -1.2237326 272 0 272 0 1 272 272 <> <> 0.025 3.535 0.169 -4.731 0 0 0 0 0 -1.003 7.508 0.06 1.25 1.425 0.06 0 <> <> <> <> <> <> <> <> 15 1 267 <> <> <>
  273 25 2.712540 22.667887 16.253469 211 " " I "A" 38 -0.50000 -0.50000 "ILE " " N  " "    " 7 0 1 2F2FFF  ""  2 3.8897016 -4.0958266 1.1391176 273 0 273 1 1 273 273 1 28.47 2.074 -30.655 0.128 31.792 0 0 -0.115 0 0 3.225 8.132 -0.5 1.625 1.92 -0.5 0.115 <> 118 3393 3421 4002 1751 -526 -1140 15 1 268 <> <> <>
  274 3 3.980759 22.343000 15.700200 211 " " I "A" 2 0.14000 0.14000 "ILE " " CA " "    " 6 0 1 A0A0A0  ""  2 -1.8050698 4.0061612 8.65734 274 0 274 1 1 274 274 1 28.68 2.294 8.504 -0.589 -7.612 0 -2.059 0 0 0 0.538 8.981 0.14 1.75 1.975 0.14 0 <> 119 3575 3349 3975 1759 -591 -1113 15 1 269 <> <> <>
  275 2 4.181283 23.439383 14.607292 211 " " I "A" 2 0.50000 0.50000 "ILE " " C  " "    " 6 0 1 A0A0A0  ""  2 -2.0869818 -0.063566171 1.2692586 275 0 275 0 1 275 275 1 27.56 0.067 22.511 1.059 -37.231 0 0 0 0 0 -13.594 8.304 0.5 1.875 2.112 0.5 0 <> 120 3510 3126 3836 1769 -719 -1071 15 1 270 <> <> <>
  276 15 3.281212 23.637108 13.808068 211 " " I "A" 75 -0.50000 -0.50000 "ILE " " O  " "    " 8 0 1 FF5757  ""  2 1.4315301 -2.7608647 2.1536283 276 0 276 0 1 276 276 1 26.56 0.02 -33.339 0.254 34.584 0 0 -0.103 0 0 1.417 7.349 -0.5 1.48 1.678 -0.5 0 <> 121 3389 2994 3709 1719 -742 -1018 15 1 271 <> <> <>
  277 41 4.761499 25.625065 13.339777 212 " " N "A" 21 0.06000 0.06000 "ASN " " HA " "    " 1 0 0 FFFFFF  ""  2 7.5004063 19.082026 16.628681 277 0 277 0 1 277 277 <> <> 0.07 0.569 1.121 -3.647 0 0 0 0 -0.299 -2.185 6.055 0.06 1.25 1.425 0.06 0.971 <> <> <> <> <> <> <> <> 16 1 272 <> <> <>
  278 41 6.569935 27.162960 13.680719 212 " " N "A" 21 0.06000 0.06000 "ASN " " HB3" "    " 1 0 0 FFFFFF  ""  2 11.801543 -1.2598784 5.1047649 278 0 278 0 1 278 278 <> <> 0.033 1.304 -0.092 -2.911 0 0 0 0 -0.299 -1.965 4.029 0.06 1.25 1.425 0.06 14.737 <> <> <> <> <> <> <> <> 16 1 273 <> <> <>
  279 41 7.593349 25.800528 14.365063 212 " " N "A" 21 0.06000 0.06000 "ASN " " HB2" "    " 1 0 0 FFFFFF  ""  2 -8.2498159 -10.929688 14.953199 279 0 279 0 1 279 279 <> <> 0.024 1.71 -0.072 -3.239 0 0 0 0 -0.299 -1.877 5.052 0.06 1.25 1.425 0.06 1.765 <> <> <> <> <> <> <> <> 16 1 274 <> <> <>
  280 43 6.781015 27.643333 17.307365 212 " " N "A" 21 0.38000 0.38000 "ASN " "HD21" "    " 1 0 1 FFFFFF  ""  2 -17.419462 -6.6011882 4.0987058 280 0 280 0 1 280 280 <> <> 0 14.163 -0.017 -15.814 0 0 0 0 -0.299 -1.966 3.641 0.38 0.25 0.996 0.38 0 <> <> <> <> <> <> <> <> 16 1 275 <> <> <>
  281 43 8.024409 26.924259 16.351311 212 " " N "A" 21 0.38000 0.38000 "ASN " "HD22" "    " 1 0 1 FFFFFF  ""  2 -0.57499462 14.637976 -6.3674741 281 0 281 0 1 281 281 <> <> 0 8.768 -0.012 -18.101 0 0 0 0 -0.299 -9.645 3.848 0.38 0.25 0.996 0.38 0 <> <> <> <> <> <> <> <> 16 1 276 <> <> <>
  282 15 6.233747 24.945423 11.403478 212 " " N "A" 75 -0.50000 -0.50000 "ASN " " O  " "    " 8 0 1 FF5757  ""  2 -5.2634816 3.695621 1.0824912 282 0 282 0 1 282 282 1 27.81 0.035 -36.436 2.669 32.76 0 0 -0.22 0 -0.299 -1.491 6.463 -0.5 1.48 1.678 -0.5 0.208 <> 129 3919 2855 3794 1777 -1034 -937 16 1 277 <> <> <>
  283 3 6.600476 26.236380 14.253970 212 " " N "A" 2 -0.12000 -0.12000 "ASN " " CB " "    " 6 0 1 A0A0A0  ""  2 -3.5170562 -3.2847741 2.6480098 283 0 283 2 1 283 283 1 30.08 0.419 -5.975 -0.812 5.95 0 -1.224 0 0 -0.299 -1.942 5.624 -0.12 1.75 1.975 -0.12 0.748 <> 130 3953 3294 4181 1942 -983 -1115 16 1 278 <> <> <>
  284 2 6.107930 26.704414 15.644155 212 " " N "A" 2 0.50000 0.50000 "ASN " " CG " "    " 6 0 1 A0A0A0  ""  2 2.7302694 -2.5679734 -6.1993465 284 0 284 0 1 284 284 1 30.63 -0.848 16.343 -0.763 -34.631 0 0 0 0 -0.299 -20.199 4.751 0.5 1.875 2.112 0.5 7.683 <> 131 3862 3463 4314 1974 -956 -1167 16 1 279 "Flip"  <> <>
  285 15 4.960108 26.798450 15.928632 212 " " N "A" 75 -0.50000 -0.50000 "ASN " " OD1" "    " 8 0 1 FF5757  ""  2 -2.1615345 -6.7608085 3.2877452 285 0 285 0 1 285 285 1 39.46 0.11 -32.873 -0.574 30.002 0 0 -0.066 0 -0.299 -3.701 3.797 -0.5 1.48 1.678 -0.5 17.615 <> 132 4908 4632 5453 1929 -938 -1144 16 1 280 <> <> <>
  286 25 7.038657 27.064566 16.520760 212 " " N "A" 38 -0.76000 -0.76000 "ASN " " ND2" "    " 7 0 1 2F2FFF  ""  2 -0.60986662 8.7009516 -1.6545373 286 0 286 2 1 286 286 1 33.37 -0.284 -32.251 0.017 35.429 0 0 -0.249 0 -0.299 2.363 4.275 -0.76 1.625 1.92 -0.76 10.119 <> 133 4149 3835 4694 2050 -952 -1240 16 1 281 <> <> <>
  287 25 5.312899 24.036777 14.664450 212 " " N "A" 38 -0.50000 -0.50000 "ASN " " N  " "    " 7 0 1 2F2FFF  ""  2 5.5166969 -0.53931093 -3.7940063 287 0 287 1 1 287 287 1 28.38 0.597 -14.47 0.285 30.134 0 0 -0.117 0 -0.299 16.129 7.65 -0.5 1.625 1.92 -0.5 0 <> 126 3676 3167 3940 1834 -799 -1096 16 1 282 <> <> <>
  288 3 5.671975 25.160294 13.718092 212 " " N "A" 2 0.14000 0.14000 "ASN " " CA " "    " 6 0 1 A0A0A0  ""  2 2.6544421 -2.4051781 1.8936641 288 0 288 1 1 288 288 1 29.32 0.164 4.658 -0.179 -5.09 0 -1.43 0 0 -0.299 -2.176 7.253 0.14 1.75 1.975 0.14 0 <> 127 3874 3211 4056 1849 -917 -1058 16 1 283 <> <> <>
  289 2 6.520472 24.573328 12.556899 212 " " N "A" 2 0.50000 0.50000 "ASN " " C  " "    " 6 0 1 A0A0A0  ""  2 5.5509973 5.4744754 4.0581665 289 0 289 0 1 289 289 1 30.62 0.338 11.947 -0.381 -35.778 0 0 0 0 -0.299 -24.173 7.334 0.5 1.875 2.112 0.5 0 <> 128 4205 3264 4165 1810 -971 -997 16 1 284 <> <> <>
  290 43 6.011569 23.718636 15.320765 212 " " N "A" 21 0.30000 0.30000 "ASN " " H  " "    " 1 0 1 FFFFFF  ""  2 6.8629913 1.1416423 -4.4123325 290 0 290 0 1 290 290 <> <> 0.02 1.57 -0.024 -17.772 0 0 0 0 -0.299 -16.506 6.348 0.3 0.25 0.996 0.3 0 <> <> <> <> <> <> <> <> 16 1 285 <> <> <>
  291 25 7.466494 23.666677 12.837679 213 " " N "A" 38 -0.50000 -0.50000 "ASN " " N  " "    " 7 0 1 2F2FFF  ""  2 -1.8240318 -3.4292407 3.5614517 291 0 291 1 1 291 291 1 28.26 1.112 -21.977 -0.799 31.216 0 0 -0.092 0 -0.001 9.458 7.574 -0.5 1.625 1.92 -0.5 0 <> 134 3972 2930 3837 1809 -944 -1013 17 1 286 <> <> <>
  292 3 8.211236 22.826832 11.916774 213 " " N "A" 2 0.14000 0.14000 "ASN " " CA " "    " 6 0 1 A0A0A0  ""  2 0.81237519 6.7336469 -1.1480833 292 0 292 1 1 292 292 1 28.8 0.375 3.184 -0.633 -7.283 0 -1.488 0 0 -0.001 -5.846 8.311 0.14 1.75 1.975 0.14 0 <> 135 4196 2887 3861 1767 -994 -963 17 1 287 <> <> <>
  293 2 8.489762 21.446547 12.484408 213 " " N "A" 2 0.50000 0.50000 "ASN " " C  " "    " 6 0 1 A0A0A0  ""  2 0.13790132 1.7216711 1.4154193 293 0 293 0 1 293 293 1 27.5 -0.356 16.094 1.003 -41.412 0 0 0 0 -0.001 -24.674 8.864 0.5 1.875 2.112 0.5 0 <> 136 4063 2721 3663 1724 -927 -970 17 1 288 <> <> <>
  294 43 7.539835 23.381418 13.803781 213 " " N "A" 21 0.30000 0.30000 "ASN " " H  " "    " 1 0 1 FFFFFF  ""  2 -18.756134 6.1265745 7.6683612 294 0 294 0 1 294 294 <> <> 0.01 0.648 -0.015 -17.514 0 0 0 0 -0.001 -16.873 5.851 0.3 0.25 0.996 0.3 0 <> <> <> <> <> <> <> <> 17 1 289 <> <> <>
  295 41 7.417439 22.587814 11.209056 213 " " N "A" 21 0.06000 0.06000 "ASN " " HA " "    " 1 0 0 FFFFFF  ""  2 -3.3450868 12.876338 1.4404625 295 0 295 0 1 295 295 <> <> 0.033 1.839 0.67 -4.371 0 0 0 0 -0.001 -1.831 7.869 0.06 1.25 1.425 0.06 0 <> <> <> <> <> <> <> <> 17 1 290 <> <> <>
  296 15 8.425903 21.329912 13.668489 213 " " N "A" 75 -0.50000 -0.50000 "ASN " " O  " "    " 8 0 1 FF5757  ""  2 1.3152188 5.4175224 -1.8902133 296 0 296 0 1 296 296 1 27.92 0.029 -34.884 -0.219 36.951 0 0 -0.119 0 -0.001 1.758 6.892 -0.5 1.48 1.678 -0.5 0 <> 137 4065 2825 3718 1762 -869 -1030 17 1 297 <> <> <>
  297 43 8.855828 20.743166 10.656734 214 " " V "A" 21 0.30000 0.30000 "VAL " " H  " "    " 1 0 1 FFFFFF  ""  2 -8.8892632 -8.3276234 -2.6570821 305 0 297 0 1 297 297 <> <> 0.018 -3.133 -0.027 -22.383 0 0 0 0 0 -25.526 8.919 0.3 0.25 0.996 0.3 0 <> <> <> <> <> <> <> <> 18 1 303 <> <> <>
  298 41 9.134733 18.945850 13.045708 214 " " V "A" 21 0.06000 0.06000 "VAL " " HA " "    " 1 0 0 FFFFFF  ""  2 -8.4238672 -8.6371136 -1.007656 306 0 298 0 1 298 298 <> <> 0.011 2.025 0.598 -4.894 0 0 0 0 0 -2.26 8.389 0.06 1.25 1.425 0.06 0 <> <> <> <> <> <> <> <> 18 1 304 <> <> <>
  299 41 7.905771 18.416748 10.210477 214 " " V "A" 21 0.06000 0.06000 "VAL " " HB " "    " 1 0 0 FFFFFF  ""  2 25.468445 14.615112 -4.6900311 307 0 299 0 1 299 299 <> <> 0.097 2.257 -0.295 -4.705 0 0 0 0 0 -2.646 8.003 0.06 1.25 1.425 0.06 0 <> <> <> <> <> <> <> <> 18 1 305 <> <> <>
  300 41 7.447980 16.035391 11.130832 214 " " V "A" 21 0.06000 0.06000 "VAL " "HG11" "    " 1 0 0 FFFFFF  ""  2 -2.3625443 16.623747 -23.267757 308 0 300 0 1 300 300 <> <> 0.025 2.921 -0.42 -4.159 0 0 0 0 0 -1.633 5.176 0.06 1.25 1.425 0.06 0 <> <> <> <> <> <> <> <> 18 1 306 <> <> <>
  301 41 9.172495 16.427786 10.691543 214 " " V "A" 21 0.06000 0.06000 "VAL " "HG12" "    " 1 0 0 FFFFFF  ""  2 4.1633039 2.3728509 9.3992968 309 0 301 0 1 301 301 <> <> 0.025 2.844 0.591 -4.3 0 0 0 0 0 -0.84 5.739 0.06 1.25 1.425 0.06 0 <> <> <> <> <> <> <> <> 18 1 307 <> <> <>
  302 41 8.692970 16.453598 12.338106 214 " " V "A" 21 0.06000 0.06000 "VAL " "HG13" "    " 1 0 0 FFFFFF  ""  2 20.226934 -3.0552669 -6.6841493 310 0 302 0 1 302 302 <> <> 0.025 2.838 -0.386 -4.271 0 0 0 0 0 -1.795 5.276 0.06 1.25 1.425 0.06 0 <> <> <> <> <> <> <> <> 18 1 308 <> <> <>
  303 41 5.830173 17.688757 11.637132 214 " " V "A" 21 0.06000 0.06000 "VAL " "HG21" "    " 1 0 0 FFFFFF  ""  2 -6.5009522 16.926849 -31.755859 311 0 303 0 1 303 303 <> <> 0.025 2.732 -0.427 -4.296 0 0 0 0 0 -1.967 6.651 0.06 1.25 1.425 0.06 0 <> <> <> <> <> <> <> <> 18 1 309 <> <> <>
  304 41 6.753800 18.504032 13.016552 214 " " V "A" 21 0.06000 0.06000 "VAL " "HG22" "    " 1 0 0 FFFFFF  ""  2 -12.638413 13.062583 1.1344568 312 0 304 0 1 304 304 <> <> 0.025 2.868 0.628 -4.681 0 0 0 0 0 -1.161 8.038 0.06 1.25 1.425 0.06 0 <> <> <> <> <> <> <> <> 18 1 310 <> <> <>
  305 41 6.225237 19.352409 11.582260 214 " " V "A" 21 0.06000 0.06000 "VAL " "HG23" "    " 1 0 0 FFFFFF  ""  2 3.1555753 5.8888683 -4.3867836 313 0 305 0 1 305 305 <> <> 0.025 2.448 -0.204 -4.237 0 0 0 0 0 -1.968 7.166 0.06 1.25 1.425 0.06 0 <> <> <> <> <> <> <> <> 18 1 311 <> <> <>
  306 3 8.044206 18.220804 11.273744 214 " " V "A" 2 -0.06000 -0.06000 "VAL " " CB " "    " 6 0 1 A0A0A0  ""  2 -0.27164856 -1.1824917 -4.2499738 314 0 306 1 1 306 306 1 24.93 2.078 -1.913 -1.137 5.301 0 -2.598 0 0 0 1.73 9.778 -0.06 1.75 1.975 -0.06 0 <> 147 3848 2361 3264 1517 -838 -867 18 1 312 <> <> <>
  307 3 8.321400 16.655226 11.333426 214 " " V "A" 2 -0.18000 -0.18000 "VAL " " CG1" "    " 6 0 1 A0A0A0  ""  2 -0.24788736 5.206646 2.5463016 315 0 307 3 1 307 307 1 24.55 0.017 -6.725 -0.589 13.992 0 -2.73 0 0 0 3.966 7.164 -0.18 1.75 1.975 -0.18 0 <> 148 3853 2298 3177 1469 -799 -876 18 1 313 <> <> <>
  308 3 6.601984 18.395195 11.942677 214 " " V "A" 2 -0.18000 -0.18000 "VAL " " CG2" "    " 6 0 1 A0A0A0  ""  2 -7.6105022 3.8155785 1.3608314 316 0 308 3 1 308 308 1 24.61 0.283 -7.262 -0.762 14.452 0 -2.684 0 0 0 4.026 8.843 -0.18 1.75 1.975 -0.18 0 <> 149 3659 2440 3251 1540 -767 -890 18 1 314 <> <> <>
  309 25 8.768258 20.480257 11.627977 214 " " V "A" 38 -0.50000 -0.50000 "VAL " " N  " "    " 7 0 1 2F2FFF  ""  2 2.8793581 -0.9376986 0.40439963 317 0 309 1 1 309 309 1 26.67 1.268 -19.386 1.227 38.146 0 0 -0.117 0 0 21.138 9.741 -0.5 1.625 1.92 -0.5 0 <> 143 4048 2557 3528 1645 -938 -909 18 1 315 <> <> <>
  310 3 9.102981 19.129230 11.971717 214 " " V "A" 2 0.14000 0.14000 "VAL " " CA " "    " 6 0 1 A0A0A0  ""  2 -4.5988812 -2.6193576 -0.093266122 318 0 310 1 1 310 310 1 26.21 1.115 5.739 -0.783 -9.62 0 -2.087 0 0 0 -5.636 9.942 0.14 1.75 1.975 0.14 0 <> 144 4040 2483 3437 1596 -893 -911 18 1 316 <> <> <>
  311 2 10.508618 19.102255 11.384911 214 " " V "A" 2 0.50000 0.50000 "VAL " " C  " "    " 6 0 1 A0A0A0  ""  2 -0.13649428 -7.6772966 3.6597998 319 0 311 0 1 311 311 1 26.59 -0.331 14.106 0.088 -43.741 0 0 0 0 0 -29.878 8.885 0.5 1.875 2.112 0.5 0 <> 145 4236 2407 3461 1565 -965 -883 18 1 317 <> <> <>
  312 15 10.628653 18.874657 10.189905 214 " " V "A" 75 -0.50000 -0.50000 "VAL " " O  " "    " 8 0 1 FF5757  ""  2 -6.1226053 -3.7261941 -1.0832365 320 0 312 0 1 312 312 1 26.42 0.052 -34.818 0.102 40.117 0 0 -0.226 0 0 5.226 7.625 -0.5 1.48 1.678 -0.5 0 <> 146 4286 2316 3437 1521 -1018 -820 18 1 318 <> <> <>
  313 41 13.844900 19.519716 13.741744 215 " " T "A" 21 0.06000 0.06000 "THR " " HB " "    " 1 0 0 FFFFFF  ""  2 -12.811304 17.156281 3.1520913 321 0 313 0 1 313 313 <> <> 0.01 3.632 -0.209 -5.128 0 0 0 0 -0.236 -1.932 4.514 0.06 1.25 1.425 0.06 0.441 <> <> <> <> <> <> <> <> 19 1 319 <> <> <>
  314 42 12.647851 21.468927 13.132112 215 " " T "A" 21 0.41800 0.41800 "THR " " HG1" "    " 1 0 1 FFFFFF  ""  2 -5.7088647 -3.607398 3.3446512 322 0 314 0 1 314 314 <> <> -0.031 18.176 -0.011 -28.322 0 0 0 0 -0.236 -10.425 2.933 0.418 0.25 0.996 0.418 0 <> <> <> <> <> <> <> <> 19 1 320 <> <> <>
  315 41 15.992146 20.162146 13.068937 215 " " T "A" 21 0.06000 0.06000 "THR " "HG21" "    " 1 0 0 FFFFFF  ""  2 -15.834998 -35.016243 12.594792 323 0 315 0 1 315 315 <> <> 0.024 3.487 -0.254 -4.423 0 0 0 0 -0.236 -1.403 3.124 0.06 1.25 1.425 0.06 25.768 <> <> <> <> <> <> <> <> 19 1 321 <> <> <>
  316 41 15.857002 18.881355 11.948496 215 " " T "A" 21 0.06000 0.06000 "THR " "HG22" "    " 1 0 0 FFFFFF  ""  2 -2.9294822 1.4498981 -8.4549322 324 0 316 0 1 316 316 <> <> 0.024 2.5 0.196 -4.648 0 0 0 0 -0.236 -2.164 4.593 0.06 1.25 1.425 0.06 1.059 <> <> <> <> <> <> <> <> 19 1 322 <> <> <>
  317 41 15.602054 20.562126 11.488269 215 " " T "A" 21 0.06000 0.06000 "THR " "HG23" "    " 1 0 0 FFFFFF  ""  2 2.199162 12.431337 12.939919 325 0 317 0 1 317 317 <> <> 0.024 2.319 -0.419 -4.427 0 0 0 0 -0.236 -2.74 4.591 0.06 1.25 1.425 0.06 2.471 <> <> <> <> <> <> <> <> 19 1 323 <> <> <>
  318 3 15.371658 19.811451 12.244248 215 " " T "A" 2 -0.18000 -0.18000 "THR " " CG2" "    " 6 0 1 A0A0A0  ""  2 -9.5524559 -2.8464806 -5.8121386 326 0 318 3 1 318 318 1 29.4 -0.431 -8.031 -0.32 14.723 0 -0.858 0 0 -0.236 4.847 5.053 -0.18 1.75 1.975 -0.18 5.611 <> 156 4966 2439 3767 1570 -1138 -919 19 1 324 <> <> <>
  319 25 11.511306 19.423389 12.188590 215 " " T "A" 38 -0.50000 -0.50000 "THR " " N  " "    " 7 0 1 2F2FFF  ""  2 5.610846 1.6230046 -2.6917441 327 0 319 1 1 319 319 1 27.2 2.22 -17.852 -0.601 37.115 0 0 -0.131 0 -0.236 20.515 8.036 -0.5 1.625 1.92 -0.5 0 <> 150 4360 2456 3519 1586 -963 -928 19 1 325 <> <> <>
  320 3 12.887647 19.032171 11.794070 215 " " T "A" 2 0.14000 0.14000 "THR " " CA " "    " 6 0 1 A0A0A0  ""  2 6.9655027 0.7366696 -0.55658168 328 0 320 1 1 320 320 1 27.58 1.555 6.919 -0.532 -10.171 0 -1.839 0 0 -0.236 -4.305 7.975 0.14 1.75 1.975 0.14 0 <> 151 4545 2387 3548 1543 -1023 -904 19 1 326 <> <> <>
  321 2 13.023018 17.557608 12.255095 215 " " T "A" 2 0.50000 0.50000 "THR " " C  " "    " 6 0 1 A0A0A0  ""  2 5.1662803 -3.2286024 -7.2648106 329 0 321 0 1 321 321 1 27.17 -0.618 19.395 0.105 -45.018 0 0 0 0 -0.236 -26.373 8.027 0.5 1.875 2.112 0.5 0 <> 152 4525 2331 3466 1486 -984 -918 19 1 327 <> <> <>
  322 15 12.486985 17.153887 13.270659 215 " " T "A" 75 -0.50000 -0.50000 "THR " " O  " "    " 8 0 1 FF5757  ""  2 -7.2643771 4.645504 5.1615562 330 0 322 0 1 322 322 1 27.81 0.069 -34.613 -0.192 44.785 0 0 -0.126 0 -0.236 9.688 6.986 -0.5 1.48 1.678 -0.5 0.104 <> 153 4580 2455 3532 1528 -947 -980 19 1 328 <> <> <>
  323 3 13.854164 19.829483 12.696730 215 " " T "A" 2 0.20500 0.20500 "THR " " CB " "    " 6 0 1 A0A0A0  ""  2 9.647543 4.1457863 -0.50541079 331 0 323 1 1 323 323 1 28.94 2.233 7.199 -0.778 -15.046 0 -1.47 0 0 -0.236 -8.099 6.108 0.205 1.75 1.975 0.205 0.125 <> 154 4765 2505 3725 1621 -1080 -945 19 1 329 <> <> <>
  324 16 13.497625 21.255850 12.777843 215 " " T "A" 75 -0.68300 -0.68300 "THR " " OG1" "    " 8 0 1 FF5757  ""  2 -3.3446708 3.2661622 4.8814645 332 0 324 1 1 324 324 1 29.36 0.887 -23.434 1.882 49.944 0 0 -0.081 0 -0.236 28.963 4.926 -0.683 1.56 1.766 -0.683 12.221 <> 155 4792 2560 3802 1672 -1125 -931 19 1 330 <> <> <>
  325 43 11.218874 19.407137 13.155193 215 " " T "A" 21 0.30000 0.30000 "THR " " H  " "    " 1 0 1 FFFFFF  ""  2 3.6608186 22.759249 -2.9262886 333 0 325 0 1 325 325 <> <> 0.039 -4.307 -0.021 -22.157 0 0 0 0 -0.236 -26.682 6.51 0.3 0.25 0.996 0.3 0 <> <> <> <> <> <> <> <> 19 1 331 <> <> <>
  326 41 13.156176 19.179996 10.748059 215 " " T "A" 21 0.06000 0.06000 "THR " " HA " "    " 1 0 0 FFFFFF  ""  2 -17.401318 -3.4919927 -7.4096065 334 0 326 0 1 326 326 <> <> 0.032 1.563 1.902 -4.801 0 0 0 0 -0.236 -1.541 7.228 0.06 1.25 1.425 0.06 0 <> <> <> <> <> <> <> <> 19 1 332 <> <> <>
  327 3 12.368789 13.062813 11.116044 216 " " L "A" 2 -0.06000 -0.06000 "LEU " " CG " "    " 6 0 1 A0A0A0  ""  2 -4.8522992 -1.9796453 -9.0667439 335 0 327 1 1 327 327 1 34.78 1.063 -2.674 -1.023 4.158 0 -2.367 0 0 0 -0.844 7.656 -0.06 1.75 1.975 -0.06 0 <> 162 5403 3418 4394 1271 -844 -827 20 1 333 <> <> <>
  328 3 11.643522 12.695486 12.434579 216 " " L "A" 2 -0.18000 -0.18000 "LEU " " CD1" "    " 6 0 1 A0A0A0  ""  2 -2.3229795 -4.9675236 -2.6579869 336 0 328 3 1 328 328 1 22.99 0.142 -10.453 -0.95 14.559 0 -2.572 0 0 0 0.726 6.505 -0.18 1.75 1.975 -0.18 0 <> 163 3864 1979 2890 1150 -801 -747 20 1 334 <> <> <>
  329 3 11.630480 12.438128 9.888786 216 " " L "A" 2 -0.18000 -0.18000 "LEU " " CD2" "    " 6 0 1 A0A0A0  ""  2 -2.9594939 -0.25133491 6.8360739 337 0 329 3 1 329 329 1 37.65 0.464 -10.82 -0.778 15.624 0 -2.096 0 0 0 2.395 6.975 -0.18 1.75 1.975 -0.18 0 <> 164 5727 3852 4728 1322 -788 -900 20 1 335 <> <> <>
  330 25 13.664465 16.721554 11.444712 216 " " L "A" 38 -0.50000 -0.50000 "LEU " " N  " "    " 7 0 1 2F2FFF  ""  2 3.6447835 1.9071181 1.0743754 338 0 330 1 1 330 330 1 26.46 1.42 -16.692 -0.731 39.397 0 0 -0.124 0 0 23.27 7.943 -0.5 1.625 1.92 -0.5 0 <> 157 4494 2190 3368 1388 -993 -862 20 1 336 <> <> <>
  331 43 14.107445 17.109400 10.624075 216 " " L "A" 21 0.30000 0.30000 "LEU " " H  " "    " 1 0 1 FFFFFF  ""  2 2.3776412 0.75325602 -0.15496257 339 0 331 0 1 331 331 <> <> 0.036 -1.26 -0.022 -21.644 0 0 0 0 0 -22.891 6.222 0.3 0.25 0.996 0.3 0 <> <> <> <> <> <> <> <> 20 1 337 <> <> <>
  332 41 13.852015 15.222968 12.695304 216 " " L "A" 21 0.06000 0.06000 "LEU " " HA " "    " 1 0 0 FFFFFF  ""  2 16.991156 -8.6315241 0.40529791 340 0 332 0 1 332 332 <> <> 0.066 2.389 1.388 -5.328 0 0 0 0 0 -1.485 7.564 0.06 1.25 1.425 0.06 0 <> <> <> <> <> <> <> <> 20 1 338 <> <> <>
  333 41 12.281384 15.049195 10.000924 216 " " L "A" 21 0.06000 0.06000 "LEU " " HB3" "    " 1 0 0 FFFFFF  ""  2 -5.0077229 4.0013008 1.1295937 341 0 333 0 1 333 333 <> <> 0.341 3.113 0.057 -4.573 0 0 0 0 0 -1.061 5.868 0.06 1.25 1.425 0.06 0 <> <> <> <> <> <> <> <> 20 1 339 <> <> <>
  334 41 11.670703 15.096646 11.537477 216 " " L "A" 21 0.06000 0.06000 "LEU " " HB2" "    " 1 0 0 FFFFFF  ""  2 -0.014951892 -20.81543 17.794058 342 0 334 0 1 334 334 <> <> 0.303 2.994 -0.034 -4.893 0 0 0 0 0 -1.631 7.749 0.06 1.25 1.425 0.06 0 <> <> <> <> <> <> <> <> 20 1 340 <> <> <>
  335 41 13.375000 12.644303 11.093865 216 " " L "A" 21 0.06000 0.06000 "LEU " " HG " "    " 1 0 0 FFFFFF  ""  2 -14.708017 -26.895987 13.9626 343 0 335 0 1 335 335 <> <> 0.033 3.618 0.235 -4.748 0 0 0 0 0 -0.862 5.731 0.06 1.25 1.425 0.06 0 <> <> <> <> <> <> <> <> 20 1 341 <> <> <>
  336 41 10.697985 13.234806 12.378029 216 " " L "A" 21 0.06000 0.06000 "LEU " "HD11" "    " 1 0 0 FFFFFF  ""  2 5.6479688 8.0886831 -11.417149 344 0 336 0 1 336 336 <> <> 0.024 3.66 -0.303 -4.369 0 0 0 0 0 -0.989 4.95 0.06 1.25 1.425 0.06 0 <> <> <> <> <> <> <> <> 20 1 342 <> <> <>
  337 41 11.327170 11.664836 12.595143 216 " " L "A" 21 0.06000 0.06000 "LEU " "HD12" "    " 1 0 0 FFFFFF  ""  2 -12.823425 -2.1761537 -5.4288435 345 0 337 0 1 337 337 <> <> 0.024 3.554 -0.355 -4.389 0 0 0 0 0 -1.166 5.686 0.06 1.25 1.425 0.06 0 <> <> <> <> <> <> <> <> 20 1 343 <> <> <>
  338 41 12.197559 13.123372 13.270077 216 " " L "A" 21 0.06000 0.06000 "LEU " "HD13" "    " 1 0 0 FFFFFF  ""  2 -12.354691 -12.504354 7.8541713 346 0 338 0 1 338 338 <> <> 0.024 3.844 -0.257 -4.362 0 0 0 0 0 -0.751 4.724 0.06 1.25 1.425 0.06 0 <> <> <> <> <> <> <> <> 20 1 344 <> <> <>
  339 41 10.652812 12.848041 9.635332 216 " " L "A" 21 0.06000 0.06000 "LEU " "HD21" "    " 1 0 0 FFFFFF  ""  2 -4.50981 -11.810906 -5.8791423 347 0 339 0 1 339 339 <> <> 0.024 3.843 -0.297 -4.705 0 0 0 0 0 -1.136 5.275 0.06 1.25 1.425 0.06 0 <> <> <> <> <> <> <> <> 20 1 345 <> <> <>
  340 41 12.282617 12.744842 9.071014 216 " " L "A" 21 0.06000 0.06000 "LEU " "HD22" "    " 1 0 0 FFFFFF  ""  2 -14.247339 16.304241 4.0438337 348 0 340 0 1 340 340 <> <> 0.024 4.09 -0.386 -4.661 0 0 0 0 0 -0.932 4.859 0.06 1.25 1.425 0.06 0 <> <> <> <> <> <> <> <> 20 1 346 <> <> <>
  341 41 11.596082 11.352598 9.981227 216 " " L "A" 21 0.06000 0.06000 "LEU " "HD23" "    " 1 0 0 FFFFFF  ""  2 -25.772562 1.2608219 16.103987 349 0 341 0 1 341 341 <> <> 0.024 3.625 0.264 -5.058 0 0 0 0 0 -1.146 6.701 0.06 1.25 1.425 0.06 0 <> <> <> <> <> <> <> <> 20 1 347 <> <> <>
  342 3 13.790315 15.272657 11.608190 216 " " L "A" 2 0.14000 0.14000 "LEU " " CA " "    " 6 0 1 A0A0A0  ""  2 -0.15844642 4.8600531 1.9952871 350 0 342 1 1 342 342 1 28.2 1.924 7.121 -0.639 -9.244 0 -1.874 0 0 0 -2.712 8.531 0.14 1.75 1.975 0.14 0 <> 158 4738 2413 3563 1322 -962 -872 20 1 348 <> <> <>
  343 2 15.166143 14.885655 11.055357 216 " " L "A" 2 0.50000 0.50000 "LEU " " C  " "    " 6 0 1 A0A0A0  ""  2 -2.5179965 -6.2908583 4.1376119 351 0 343 0 1 343 343 1 27.73 -0.011 22.087 -0.6 -45.656 0 0 0 0 0 -24.181 7.901 0.5 1.875 2.112 0.5 0 <> 159 4796 2243 3497 1259 -1017 -861 20 1 349 <> <> <>
  344 15 15.428049 15.198819 9.911354 216 " " L "A" 75 -0.50000 -0.50000 "LEU " " O  " "    " 8 0 1 FF5757  ""  2 -2.2694914 4.9237528 3.4124246 352 0 344 0 1 344 344 1 28.14 0.078 -37.674 -0.338 42.535 0 0 -0.12 0 0 4.482 7.042 -0.5 1.48 1.678 -0.5 0.313 <> 160 4920 2208 3565 1214 -1066 -808 20 1 350 <> <> <>
  345 3 12.494693 14.640614 10.988679 216 " " L "A" 2 -0.12000 -0.12000 "LEU " " CB " "    " 6 0 1 A0A0A0  ""  2 -3.0686028 -2.5256529 -1.9890376 353 0 345 2 1 345 345 1 28.36 3.038 -6.456 -0.838 10.519 0 -2.315 0 0 0 3.948 8.28 -0.12 1.75 1.975 -0.12 0 <> 161 4721 2472 3583 1248 -923 -823 20 1 351 <> <> <>
  346 41 17.752327 14.240750 10.674214 217 " " N "A" 21 0.06000 0.06000 "ASN " " HA " "    " 1 0 0 FFFFFF  ""  2 19.630602 6.280448 20.232815 354 0 346 0 1 346 346 <> <> 0.038 1.752 0.982 -4.787 0 0 0 0 -0.017 -2.032 6.263 0.06 1.25 1.425 0.06 0 <> <> <> <> <> <> <> <> 21 1 352 <> <> <>
  347 41 17.970047 13.236421 13.552362 217 " " N "A" 21 0.06000 0.06000 "ASN " " HB3" "    " 1 0 0 FFFFFF  ""  2 27.237486 -6.4993553 0.54784894 355 0 347 0 1 347 347 <> <> 0.043 2.997 -0.127 -3.784 0 0 0 0 -0.017 -0.887 3.206 0.06 1.25 1.425 0.06 2.647 <> <> <> <> <> <> <> <> 21 1 353 <> <> <>
  348 41 18.209494 14.859104 13.133591 217 " " N "A" 21 0.06000 0.06000 "ASN " " HB2" "    " 1 0 0 FFFFFF  ""  2 -21.120855 4.9695444 0.079985365 356 0 348 0 1 348 348 <> <> 0.031 3.855 0.027 -4.344 0 0 0 0 -0.017 -0.448 4.083 0.06 1.25 1.425 0.06 0.176 <> <> <> <> <> <> <> <> 21 1 354 <> <> <>
  349 43 21.264065 12.128633 12.365734 217 " " N "A" 21 0.38000 0.38000 "ASN " "HD21" "    " 1 0 1 FFFFFF  ""  2 5.3516164 4.4565349 18.657204 357 0 349 0 1 349 349 <> <> 0 14.859 -0.006 -25.203 0 0 0 0 -0.017 -10.366 2.754 0.38 0.25 0.996 0.38 0 <> <> <> <> <> <> <> <> 21 1 355 <> <> <>
  350 43 19.860876 11.661603 13.298417 217 " " N "A" 21 0.38000 0.38000 "ASN " "HD22" "    " 1 0 1 FFFFFF  ""  2 3.5245094 3.6984885 5.3929152 358 0 350 0 1 350 350 <> <> 0 14.572 -0.018 -28.299 0 0 0 0 -0.017 -13.761 4.726 0.38 0.25 0.996 0.38 0 <> <> <> <> <> <> <> <> 21 1 356 <> <> <>
  351 3 18.262957 13.857847 12.706114 217 " " N "A" 2 -0.12000 -0.12000 "ASN " " CB " "    " 6 0 1 A0A0A0  ""  2 -0.38685462 6.0307035 0.18750072 359 0 351 2 1 351 351 1 31.22 1.053 -9.146 -0.716 8.05 0 -1.411 0 0 -0.017 -2.187 5.047 -0.12 1.75 1.975 -0.12 0.748 <> 169 5404 2555 3904 1231 -1084 -961 21 1 357 <> <> <>
  352 2 19.760651 13.504634 12.343016 217 " " N "A" 2 0.50000 0.50000 "ASN " " CG " "    " 6 0 1 A0A0A0  ""  2 -4.6106305 9.8618755 -1.5989244 360 0 352 0 1 352 352 1 39.1 -0.737 27.268 -0.709 -46.912 0 0 0 0 -0.017 -21.107 4.487 0.5 1.875 2.112 0.5 7.952 <> 170 6451 3479 4927 1278 -1137 -941 21 1 358 "No Flip"  <> <>
  353 15 20.355577 14.316273 11.649673 217 " " N "A" 75 -0.50000 -0.50000 "ASN " " OD1" "    " 8 0 1 FF5757  ""  2 -0.15767133 1.1323885 -4.5118942 361 0 353 0 1 353 353 1 42.38 0.29 -43.944 -0.931 41.257 0 0 -0.007 0 -0.017 -3.353 3.182 -0.5 1.48 1.678 -0.5 20.638 <> 171 6957 3790 5355 1224 -1188 -910 21 1 359 <> <> <>
  354 25 20.352133 12.346132 12.741465 217 " " N "A" 38 -0.76000 -0.76000 "ASN " " ND2" "    " 7 0 1 2F2FFF  ""  2 -0.92173117 5.0252881 3.1018894 362 0 354 2 1 354 354 1 39.28 -0.488 -42.151 0.133 55.695 0 0 -0.167 0 -0.017 13.005 4.361 -0.76 1.625 1.92 -0.76 20.583 <> 172 6411 3559 4955 1375 -1125 -960 21 1 360 <> <> <>
  355 25 15.947618 14.280200 11.927030 217 " " N "A" 38 -0.50000 -0.50000 "ASN " " N  " "    " 7 0 1 2F2FFF  ""  2 3.8286469 3.2437789 1.003637 363 0 355 1 1 355 355 1 28.03 0.835 -20.808 -0.311 39.305 0 0 -0.123 0 -0.017 18.881 7.409 -0.5 1.625 1.92 -0.5 0 <> 165 4851 2289 3510 1248 -1003 -909 21 1 361 <> <> <>
  356 3 17.276493 13.726741 11.509366 217 " " N "A" 2 0.14000 0.14000 "ASN " " CA " "    " 6 0 1 A0A0A0  ""  2 -9.0387373 -2.6836364 -1.618903 364 0 356 1 1 356 356 1 27.07 0.383 7.543 -0.621 -7.402 0 -1.804 0 0 -0.017 -1.918 7.016 0.14 1.75 1.975 0.14 0 <> 166 4822 2076 3386 1172 -1047 -904 21 1 362 <> <> <>
  357 2 17.112001 12.189550 11.295942 217 " " N "A" 2 0.50000 0.50000 "ASN " " C  " "    " 6 0 1 A0A0A0  ""  2 -11.958639 1.59689 3.170701 365 0 357 0 1 357 357 1 33.09 -0.137 21.36 -0.857 -43.705 0 0 0 0 -0.017 -23.356 6.757 0.5 1.875 2.112 0.5 0 <> 167 5561 2887 4124 1109 -1010 -917 21 1 363 <> <> <>
  358 15 16.616024 11.565450 12.226582 217 " " N "A" 75 -0.50000 -0.50000 "ASN " " O  " "    " 8 0 1 FF5757  ""  2 1.2949023 3.0601389 3.5713305 366 0 358 0 1 358 358 1 33.21 0.026 -49.318 -0.042 42.312 0 0 -0.126 0 -0.017 -7.164 5.645 -0.5 1.48 1.678 -0.5 0 <> 168 5535 2980 4105 1157 -971 -972 21 1 364 <> <> <>
  359 43 15.642428 14.213099 12.887477 217 " " N "A" 21 0.30000 0.30000 "ASN " " H  " "    " 1 0 1 FFFFFF  ""  2 -4.4425993 5.3176479 -1.4797293 367 0 359 0 1 359 359 <> <> 0.072 4.876 -0.022 -23.437 0 0 0 0 -0.017 -18.527 5.859 0.3 0.25 0.996 0.3 0 <> <> <> <> <> <> <> <> 21 1 365 <> <> <>
  360 3 16.933386 8.155799 8.404139 218 " " I "A" 2 -0.18000 -0.18000 "ILE " " CG2" "    " 6 0 1 A0A0A0  ""  2 6.9112864 -7.7535748 1.4735279 368 0 360 3 1 360 360 1 24.43 0.698 -9.788 -0.05 13.948 0 -2.591 0 0 0 2.218 6.385 -0.18 1.75 1.975 -0.18 0 <> 179 4331 1941 3012 765 -913 -775 22 1 366 <> <> <>
  361 3 14.656029 10.174369 7.610486 218 " " I "A" 2 -0.18000 -0.18000 "ILE " " CD1" "    " 6 0 1 A0A0A0  ""  2 -2.9130375 0.033561673 4.0600548 369 0 361 3 1 361 361 1 23.06 0.304 -10.634 -0.845 13.711 0 -2.759 0 0 0 -0.224 5.816 -0.18 1.75 1.975 -0.18 0 <> 180 4043 1856 2862 856 -847 -690 22 1 367 <> <> <>
  362 25 17.584738 11.611388 10.181728 218 " " I "A" 38 -0.50000 -0.50000 "ILE " " N  " "    " 7 0 1 2F2FFF  ""  2 4.0960407 -7.7268624 -0.69492197 370 0 362 1 1 362 362 1 28.33 2.099 -28.878 0.396 36.041 0 0 -0.12 0 0 9.538 7.075 -0.5 1.625 1.92 -0.5 0 <> 173 4982 2244 3537 1001 -1021 -865 22 1 368 <> <> <>
  363 3 17.729683 10.161214 9.915587 218 " " I "A" 2 0.14000 0.14000 "ILE " " CA " "    " 6 0 1 A0A0A0  ""  2 -7.7657261 -3.4247282 0.64596778 371 0 363 1 1 363 363 1 25.12 2.208 8.794 -0.542 -8.677 0 -1.818 0 0 0 -0.035 8.184 0.14 1.75 1.975 0.14 0 <> 174 4548 1885 3110 931 -994 -871 22 1 369 <> <> <>
  364 43 17.783901 12.199682 9.385269 218 " " I "A" 21 0.30000 0.30000 "ILE " " H  " "    " 1 0 1 FFFFFF  ""  2 2.9426196 -13.176537 -5.0086665 372 0 364 0 1 364 364 <> <> 0.003 1.61 -0.027 -20.677 0 0 0 0 0 -19.092 5.967 0.3 0.25 0.996 0.3 0 <> <> <> <> <> <> <> <> 22 1 370 <> <> <>
  365 41 17.161722 9.772256 10.760712 218 " " I "A" 21 0.06000 0.06000 "ILE " " HA " "    " 1 0 0 FFFFFF  ""  2 -10.181368 14.07278 7.0755839 373 0 365 0 1 365 365 <> <> 0.021 3.424 0.832 -5.085 0 0 0 0 0 -0.806 7.13 0.06 1.25 1.425 0.06 0 <> <> <> <> <> <> <> <> 22 1 371 <> <> <>
  366 41 17.082867 10.185032 7.841547 218 " " I "A" 21 0.06000 0.06000 "ILE " " HB " "    " 1 0 0 FFFFFF  ""  2 -13.314443 -5.9824991 -9.5066452 374 0 366 0 1 366 366 <> <> 0.071 3.23 -0.233 -4.455 0 0 0 0 0 -1.386 6.026 0.06 1.25 1.425 0.06 0 <> <> <> <> <> <> <> <> 22 1 372 <> <> <>
  367 41 15.130573 10.908854 9.552688 218 " " I "A" 21 0.06000 0.06000 "ILE " "HG13" "    " 1 0 0 FFFFFF  ""  2 -0.11751026 8.4107304 -0.33786923 375 0 367 0 1 367 367 <> <> 0.051 3.751 0.009 -4.616 0 0 0 0 0 -0.804 5.497 0.06 1.25 1.425 0.06 0 <> <> <> <> <> <> <> <> 22 1 373 <> <> <>
  368 41 14.943020 9.148710 9.539646 218 " " I "A" 21 0.06000 0.06000 "ILE " "HG12" "    " 1 0 0 FFFFFF  ""  2 -6.0560246 -3.2526174 -7.2026024 376 0 368 0 1 368 368 <> <> 0.041 4.206 -0.342 -4.806 0 0 0 0 0 -0.901 5.295 0.06 1.25 1.425 0.06 0 <> <> <> <> <> <> <> <> 22 1 374 <> <> <>
  369 41 16.401863 7.954274 7.474096 218 " " I "A" 21 0.06000 0.06000 "ILE " "HG21" "    " 1 0 0 FFFFFF  ""  2 10.521705 -14.417109 0.85399985 377 0 369 0 1 369 369 <> <> 0.024 3.52 0.021 -4.143 0 0 0 0 0 -0.578 4.209 0.06 1.25 1.425 0.06 0 <> <> <> <> <> <> <> <> 22 1 375 <> <> <>
  370 41 17.949623 7.833473 8.177277 218 " " I "A" 21 0.06000 0.06000 "ILE " "HG22" "    " 1 0 0 FFFFFF  ""  2 11.297244 -2.8455775 14.147103 378 0 370 0 1 370 370 <> <> 0.024 3.431 0.406 -4.298 0 0 0 0 0 -0.437 5.303 0.06 1.25 1.425 0.06 0 <> <> <> <> <> <> <> <> 22 1 376 <> <> <>
  371 41 16.546253 7.494408 9.179245 218 " " I "A" 21 0.06000 0.06000 "ILE " "HG23" "    " 1 0 0 FFFFFF  ""  2 6.8904271 -34.813885 -21.627188 379 0 371 0 1 371 371 <> <> 0.024 3.981 -0.388 -4.672 0 0 0 0 0 -1.055 5.387 0.06 1.25 1.425 0.06 0 <> <> <> <> <> <> <> <> 22 1 377 <> <> <>
  372 41 14.521605 9.233107 7.077509 218 " " I "A" 21 0.06000 0.06000 "ILE " "HD11" "    " 1 0 0 FFFFFF  ""  2 5.2600179 -3.4475 8.1463861 380 0 372 0 1 372 372 <> <> 0.025 3.692 -0.309 -4.323 0 0 0 0 0 -0.916 4.564 0.06 1.25 1.425 0.06 0 <> <> <> <> <> <> <> <> 22 1 378 <> <> <>
  373 41 13.680165 10.606258 7.832436 218 " " I "A" 21 0.06000 0.06000 "ILE " "HD12" "    " 1 0 0 FFFFFF  ""  2 -5.0797238 -1.1243678 -3.2132778 381 0 373 0 1 373 373 <> <> 0.025 3.459 -0.428 -4.093 0 0 0 0 0 -1.038 4.655 0.06 1.25 1.425 0.06 0 <> <> <> <> <> <> <> <> 22 1 379 <> <> <>
  374 41 15.191429 10.864612 6.958554 218 " " I "A" 21 0.06000 0.06000 "ILE " "HD13" "    " 1 0 0 FFFFFF  ""  2 -16.743362 6.9846387 0.061476957 382 0 374 0 1 374 374 <> <> 0.025 3.74 0.011 -4.24 0 0 0 0 0 -0.465 4.253 0.06 1.25 1.425 0.06 0 <> <> <> <> <> <> <> <> 22 1 380 <> <> <>
  375 2 19.203503 9.768371 9.866727 218 " " I "A" 2 0.50000 0.50000 "ILE " " C  " "    " 6 0 1 A0A0A0  ""  2 5.5255852 13.12759 14.032482 383 0 375 0 1 375 375 1 31.46 0.242 26.225 0.775 -42.577 0 0 0 0 0 -15.334 7.78 0.5 1.875 2.112 0.5 0 <> 175 5423 2603 3925 843 -1045 -880 22 1 381 <> <> <>
  376 15 20.014046 10.390072 9.114500 218 " " I "A" 75 -0.50000 -0.50000 "ILE " " O  " "    " 8 0 1 FF5757  ""  2 4.6433091 -2.3142719 1.3838643 384 0 376 0 1 376 376 1 32.48 0.043 -39.712 0.163 38.94 0 0 -0.131 0 0 -0.698 6.953 -0.5 1.48 1.678 -0.5 0 <> 176 5598 2652 4092 756 -1073 -828 22 1 382 <> <> <>
  377 3 16.741468 9.737680 8.775052 218 " " I "A" 2 -0.06000 -0.06000 "ILE " " CB " "    " 6 0 1 A0A0A0  ""  2 3.7503676 0.53687102 -0.14160468 385 0 377 1 1 377 377 1 27.1 3.152 -3.17 -0.81 5.294 0 -2.286 0 0 0 2.181 7.778 -0.06 1.75 1.975 -0.06 0 <> 177 4716 2210 3370 850 -943 -784 22 1 383 <> <> <>
  378 3 15.284059 10.006776 8.960404 218 " " I "A" 2 -0.12000 -0.12000 "ILE " " CG1" "    " 6 0 1 A0A0A0  ""  2 0.11802623 3.7552769 6.8136592 386 0 378 2 1 378 378 1 23.57 1.085 -6.723 -0.649 9.815 0 -2.51 0 0 0 1.017 6.874 -0.12 1.75 1.975 -0.12 0 <> 178 4182 1859 2916 927 -890 -775 22 1 384 <> <> <>
  379 41 21.480137 8.703033 9.860318 219 " " N "A" 21 0.06000 0.06000 "ASN " " HA " "    " 1 0 0 FFFFFF  ""  2 19.442396 -2.4816513 15.680834 387 0 379 0 1 379 379 <> <> 0.038 1.3 1.369 -4.671 0 0 0 0 -0.325 -2.29 6.918 0.06 1.25 1.425 0.06 0 <> <> <> <> <> <> <> <> 23 1 385 <> <> <>
  380 41 21.382132 7.922314 12.673128 219 " " N "A" 21 0.06000 0.06000 "ASN " " HB2" "    " 1 0 0 FFFFFF  ""  2 -11.050102 19.491678 9.0795727 388 0 380 0 1 380 380 <> <> 0.018 2.577 -0.306 -3.901 0 0 0 0 -0.325 -1.937 4.213 0.06 1.25 1.425 0.06 0.882 <> <> <> <> <> <> <> <> 23 1 386 <> <> <>
  381 41 21.602890 9.603715 12.247588 219 " " N "A" 21 0.06000 0.06000 "ASN " " HB3" "    " 1 0 0 FFFFFF  ""  2 -14.527941 -3.6985612 9.2164631 389 0 381 0 1 381 381 <> <> 0.019 3.369 0.087 -4.127 0 0 0 0 -0.325 -0.977 4.547 0.06 1.25 1.425 0.06 0 <> <> <> <> <> <> <> <> 23 1 387 <> <> <>
  382 43 25.027229 8.293302 12.741595 219 " " N "A" 21 0.38000 0.38000 "ASN " "HD21" "    " 1 0 1 FFFFFF  ""  2 8.0126181 11.927836 10.895793 390 0 382 0 1 382 382 <> <> 0 19.59 -0.003 -23.24 0 0 0 0 -0.325 -3.978 2.092 0.38 0.25 0.996 0.38 0 <> <> <> <> <> <> <> <> 23 1 388 <> <> <>
  383 43 23.704185 9.020934 13.544248 219 " " N "A" 21 0.38000 0.38000 "ASN " "HD22" "    " 1 0 1 FFFFFF  ""  2 18.017683 3.8286281 11.443206 391 0 383 0 1 383 383 <> <> 0 20.494 -0.005 -23.608 0 0 0 0 -0.325 -3.445 2.358 0.38 0.25 0.996 0.38 0 <> <> <> <> <> <> <> <> 23 1 389 <> <> <>
  384 2 23.266924 8.285789 11.687844 219 " " N "A" 2 0.50000 0.50000 "ASN " " CG " "    " 6 0 1 A0A0A0  ""  2 -3.8527703 3.9910614 -2.5691369 392 0 384 0 1 384 384 1 36.87 -0.946 26.663 -0.529 -44.322 0 0 0 0 -0.325 -19.459 4.612 0.5 1.875 2.112 0.5 6.739 <> 186 6255 3161 4591 937 -1146 -1014 23 1 390 "No Flip"  <> <>
  385 15 23.741766 7.708490 10.716309 219 " " N "A" 75 -0.50000 -0.50000 "ASN " " OD1" "    " 8 0 1 FF5757  ""  2 2.7457657 0.64832222 -5.4802141 393 0 385 0 1 385 385 1 39.83 0.156 -40.817 -0.529 41.035 0 0 -0.016 0 -0.325 -0.497 3.984 -0.5 1.48 1.678 -0.5 3.752 <> 187 6663 3466 5004 897 -1166 -957 23 1 391 <> <> <>
  386 25 24.072561 8.619535 12.693789 219 " " N "A" 38 -0.76000 -0.76000 "ASN " " ND2" "    " 7 0 1 2F2FFF  ""  2 2.974139 -3.2047403 8.2467012 394 0 386 2 1 386 386 1 40.37 -0.343 -48.546 -0.863 47.221 0 0 -0.001 0 -0.325 -2.858 3.303 -0.76 1.625 1.92 -0.76 25.413 <> 188 6689 3643 5004 1047 -1135 -1070 23 1 392 <> <> <>
  387 25 19.490030 8.754235 10.673198 219 " " N "A" 38 -0.50000 -0.50000 "ASN " " N  " "    " 7 0 1 2F2FFF  ""  2 5.2265973 -3.1159399 -7.8123512 395 0 387 1 1 387 387 1 29.57 0.724 -19.967 -0.105 37.042 0 0 -0.125 0 -0.325 17.244 7.4 -0.5 1.625 1.92 -0.5 0 <> 181 5193 2388 3654 864 -1053 -944 23 1 393 <> <> <>
  388 3 20.893930 8.243104 10.655889 219 " " N "A" 2 0.14000 0.14000 "ASN " " CA " "    " 6 0 1 A0A0A0  ""  2 -5.2903428 5.6951356 2.183939 396 0 388 1 1 388 388 1 31.36 0.097 6.825 -0.531 -7.243 0 -2.199 0 0 -0.325 -3.377 7.587 0.14 1.75 1.975 0.14 0 <> 182 5479 2541 3896 789 -1105 -961 23 1 394 <> <> <>
  389 2 20.600016 6.752801 10.358861 219 " " N "A" 2 0.50000 0.50000 "ASN " " C  " "    " 6 0 1 A0A0A0  ""  2 -0.51067954 3.3023407 -6.7200398 397 0 389 0 1 389 389 1 30.25 -0.236 19.333 -0.997 -43.085 0 0 0 0 -0.325 -25.311 8.04 0.5 1.875 2.112 0.5 0 <> 183 5306 2449 3738 717 -1101 -977 23 1 395 <> <> <>
  390 15 20.023359 6.110915 11.213735 219 " " N "A" 75 -0.50000 -0.50000 "ASN " " O  " "    " 8 0 1 FF5757  ""  2 -2.7478373 4.9063354 5.0587482 398 0 390 0 1 390 390 1 26.35 0.033 -47.255 -0.51 42.064 0 0 -0.122 0 -0.325 -6.114 7.073 -0.5 1.48 1.678 -0.5 0 <> 184 4788 2031 3193 766 -1085 -1027 23 1 396 <> <> <>
  391 3 21.728634 8.585201 11.880273 219 " " N "A" 2 -0.12000 -0.12000 "ASN " " CB " "    " 6 0 1 A0A0A0  ""  2 -5.7646346 1.9030199 -3.315881 399 0 391 2 1 391 391 1 32.51 0.656 -8.46 -0.827 7.99 0 -1.863 0 0 -0.325 -2.83 5.668 -0.12 1.75 1.975 -0.12 0.125 <> 185 5670 2660 4021 864 -1133 -1025 23 1 397 <> <> <>
  392 43 18.823967 8.536624 11.400596 219 " " N "A" 21 0.30000 0.30000 "ASN " " H  " "    " 1 0 1 FFFFFF  ""  2 -1.6190867 -0.63901198 -13.339774 400 0 392 0 1 392 392 <> <> 0.019 5.481 -0.026 -22.798 0 0 0 0 -0.325 -17.649 6.21 0.3 0.25 0.996 0.3 0 <> <> <> <> <> <> <> <> 23 1 398 <> <> <>
  393 3 18.847353 5.694677 5.677931 220 " " I "A" 2 -0.18000 -0.18000 "ILE " " CD1" "    " 6 0 1 A0A0A0  ""  2 4.1669769 -3.9692676 1.8369321 401 0 393 3 1 393 393 1 26.86 0.367 -8.364 -0.91 11.624 0 -2.613 0 0 0 0.104 5.818 -0.18 1.75 1.975 -0.18 0 <> 196 4677 2115 3415 359 -982 -688 24 1 399 <> <> <>
  394 25 20.925377 6.212730 9.216867 220 " " I "A" 38 -0.50000 -0.50000 "ILE " " N  " "    " 7 0 1 2F2FFF  ""  2 -2.4639738 1.4716452 5.1370502 402 0 394 1 1 394 394 1 28.82 1.893 -27.943 0.139 36.328 0 0 -0.137 0 0 10.281 8.395 -0.5 1.625 1.92 -0.5 0 <> 189 5125 2227 3600 600 -1115 -931 24 1 400 <> <> <>
  395 3 20.944876 4.821218 8.856626 220 " " I "A" 2 0.14000 0.14000 "ILE " " CA " "    " 6 0 1 A0A0A0  ""  2 -0.30394936 1.7279571 3.7086561 403 0 395 1 1 395 395 1 27.41 2.003 8.011 -0.577 -8.463 0 -1.571 0 0 0 -0.596 8.67 0.14 1.75 1.975 0.14 0 <> 190 4891 2110 3415 521 -1109 -929 24 1 401 <> <> <>
  396 2 22.299961 4.238277 9.305757 220 " " I "A" 2 0.50000 0.50000 "ILE " " C  " "    " 6 0 1 A0A0A0  ""  2 8.7056665 -1.5794939 -2.3057477 404 0 396 0 1 396 396 1 30.49 0.69 24.049 1.028 -40.487 0 0 0 0 0 -14.721 7.685 0.5 1.875 2.112 0.5 0 <> 191 5322 2445 3817 469 -1171 -984 24 1 402 <> <> <>
  397 43 21.302837 6.857845 8.537567 220 " " I "A" 21 0.30000 0.30000 "ILE " " H  " "    " 1 0 1 FFFFFF  ""  2 -36.926529 7.5130358 -8.275074 405 0 397 0 1 397 397 <> <> 0.023 1.863 -0.022 -21.289 0 0 0 0 0 -19.425 7.392 0.3 0.25 0.996 0.3 0 <> <> <> <> <> <> <> <> 24 1 403 <> <> <>
  398 41 20.163208 4.301577 9.410765 220 " " I "A" 21 0.06000 0.06000 "ILE " " HA " "    " 1 0 0 FFFFFF  ""  2 -16.72224 11.012867 -10.744023 406 0 398 0 1 398 398 <> <> 0.023 2.949 0.604 -4.892 0 0 0 0 0 -1.317 7.888 0.06 1.25 1.425 0.06 0 <> <> <> <> <> <> <> <> 24 1 404 <> <> <>
  399 41 21.301378 5.333494 6.773016 220 " " I "A" 21 0.06000 0.06000 "ILE " " HB " "    " 1 0 0 FFFFFF  ""  2 -3.6661894 20.889391 4.371614 407 0 399 0 1 399 399 <> <> 0.078 2.745 -0.085 -4.166 0 0 0 0 0 -1.428 6.464 0.06 1.25 1.425 0.06 0 <> <> <> <> <> <> <> <> 24 1 405 <> <> <>
  400 41 18.708647 5.753064 7.788555 220 " " I "A" 21 0.06000 0.06000 "ILE " "HG13" "    " 1 0 0 FFFFFF  ""  2 9.956872 -10.461099 7.6384573 408 0 400 0 1 400 400 <> <> 0.045 3.215 0.259 -4.229 0 0 0 0 0 -0.71 5.798 0.06 1.25 1.425 0.06 0 <> <> <> <> <> <> <> <> 24 1 406 <> <> <>
  401 41 18.522161 4.219553 7.244380 220 " " I "A" 21 0.06000 0.06000 "ILE " "HG12" "    " 1 0 0 FFFFFF  ""  2 14.318469 -3.4846621 22.139254 409 0 401 0 1 401 401 <> <> 0.037 3.703 -0.399 -4.256 0 0 0 0 0 -0.914 4.984 0.06 1.25 1.425 0.06 0 <> <> <> <> <> <> <> <> 24 1 407 <> <> <>
  402 41 21.874092 2.934025 6.683395 220 " " I "A" 21 0.06000 0.06000 "ILE " "HG21" "    " 1 0 0 FFFFFF  ""  2 13.37875 21.059378 14.665629 410 0 402 0 1 402 402 <> <> 0.025 2.484 0.026 -3.544 0 0 0 0 0 -1.009 4.489 0.06 1.25 1.425 0.06 0 <> <> <> <> <> <> <> <> 24 1 408 <> <> <>
  403 41 20.391300 2.510546 7.556051 220 " " I "A" 21 0.06000 0.06000 "ILE " "HG22" "    " 1 0 0 FFFFFF  ""  2 -1.7794204 13.063019 4.3134761 411 0 403 0 1 403 403 <> <> 0.025 2.462 0.357 -3.691 0 0 0 0 0 -0.848 4.324 0.06 1.25 1.425 0.06 0.441 <> <> <> <> <> <> <> <> 24 1 409 <> <> <>
  404 41 20.435089 3.078607 5.894592 220 " " I "A" 21 0.06000 0.06000 "ILE " "HG23" "    " 1 0 0 FFFFFF  ""  2 5.4359565 -5.6696706 -4.1287546 412 0 404 0 1 404 404 <> <> 0.025 2.665 -0.344 -3.981 0 0 0 0 0 -1.636 4.784 0.06 1.25 1.425 0.06 0.088 <> <> <> <> <> <> <> <> 24 1 410 <> <> <>
  405 41 18.004375 6.385255 5.653532 220 " " I "A" 21 0.06000 0.06000 "ILE " "HD11" "    " 1 0 0 FFFFFF  ""  2 6.428225 -2.4804173 -34.146931 413 0 405 0 1 405 405 <> <> 0.025 2.967 -0.363 -3.431 0 0 0 0 0 -0.802 3.783 0.06 1.25 1.425 0.06 0.088 <> <> <> <> <> <> <> <> 24 1 411 <> <> <>
  406 41 19.668056 6.338325 5.361269 220 " " I "A" 21 0.06000 0.06000 "ILE " "HD12" "    " 1 0 0 FFFFFF  ""  2 -13.843058 10.065165 -16.313532 414 0 406 0 1 406 406 <> <> 0.025 2.704 -0.397 -3.393 0 0 0 0 0 -1.062 4.621 0.06 1.25 1.425 0.06 0 <> <> <> <> <> <> <> <> 24 1 412 <> <> <>
  407 41 18.650265 4.950132 4.906627 220 " " I "A" 21 0.06000 0.06000 "ILE " "HD13" "    " 1 0 0 FFFFFF  ""  2 -10.073511 -1.6386113 3.2259798 415 0 407 0 1 407 407 <> <> 0.025 2.857 0.035 -3.614 0 0 0 0 0 -0.697 5.011 0.06 1.25 1.425 0.06 0 <> <> <> <> <> <> <> <> 24 1 413 <> <> <>
  408 15 23.286545 4.921454 9.154812 220 " " I "A" 75 -0.50000 -0.50000 "ILE " " O  " "    " 8 0 1 FF5757  ""  2 3.8391948 -0.44795561 -5.8411694 416 0 408 0 1 408 408 1 30.86 0.011 -42.72 0.028 37.863 0 0 -0.656 0 0 -5.474 6.643 -0.5 1.48 1.678 -0.5 0.834 <> 192 5409 2399 3916 397 -1202 -967 24 1 414 <> <> <>
  409 3 20.631901 4.693587 7.347841 220 " " I "A" 2 -0.06000 -0.06000 "ILE " " CB " "    " 6 0 1 A0A0A0  ""  2 6.5339522 5.5421591 -0.83349288 417 0 409 1 1 409 409 1 24.86 2.565 -2.589 -0.831 4.818 0 -1.979 0 0 0 1.984 7.779 -0.06 1.75 1.975 -0.06 0 <> 193 4511 1801 3134 412 -1076 -840 24 1 415 <> <> <>
  410 3 19.157211 5.084669 7.053616 220 " " I "A" 2 -0.12000 -0.12000 "ILE " " CG1" "    " 6 0 1 A0A0A0  ""  2 7.8754444 -3.6072218 0.13479489 418 0 410 2 1 410 410 1 25.07 1.147 -5.569 -0.55 8.789 0 -2.317 0 0 0 1.5 6.928 -0.12 1.75 1.975 -0.12 0 <> 194 4490 1884 3151 457 -1014 -776 24 1 416 <> <> <>
  411 3 20.848965 3.241707 6.889680 220 " " I "A" 2 -0.18000 -0.18000 "ILE " " CG2" "    " 6 0 1 A0A0A0  ""  2 3.655329 1.5617629 -4.5734324 419 0 411 3 1 411 411 1 30.43 0.725 -6.82 -0.032 12.056 0 -2.016 0 0 0 3.914 5.834 -0.18 1.75 1.975 -0.18 0.249 <> 195 5140 2589 3834 339 -1064 -837 24 1 417 <> <> <>
  412 3 23.483440 2.239055 11.972276 221 " " H "A" 2 -0.00500 -0.00500 "HIS " " CB " "    " 6 0 1 A0A0A0  ""  0 -2.1875694 -0.36163768 6.3762364 420 0 412 2 1 412 412 1 31.85 2.06 -0.347 -0.584 -0.129 0 -1.298 0 -0.149 0 -0.447 5.016 -0.005 1.75 1.975 -0.005 0.125 <> 201 5536 2670 3894 554 -1252 -1155 25 1 418 <> <> <>
  413 2 23.430676 3.554909 12.698186 221 " " H "A" 2 0.01500 0.01500 "HIS " " CG " "    " 6 0 1 A0A0A0  ""  0 -2.4967449 -6.0228643 0.42208523 421 0 413 0 1 413 413 1 35.91 0.55 0.9 -0.501 -1.265 0 -0.605 0 -0.149 0 -1.07 4.76 0.015 1.775 2.002 0.015 2.154 <> 202 6107 3112 4423 613 -1251 -1154 25 1 419 "Flip HIS"  <> <>
  414 25 24.588301 4.362566 12.717937 221 " " H "A" 38 -0.57000 -0.57000 "HIS " " ND1" "    " 7 0 1 2F2FFF  ""  0 3.4377234 -2.7449741 -1.1402458 422 0 414 1 1 414 414 1 39.58 1.637 -41.609 -0.977 41.699 0 0 -0.066 -0.149 0 0.534 3.858 -0.57 1.625 1.838 -0.57 13.339 <> 203 6633 3472 4933 574 -1299 -1166 25 1 420 <> <> <>
  415 2 22.474911 4.331457 13.312047 221 " " H "A" 2 -0.01500 -0.01500 "HIS " " CD2" "    " 6 0 1 A0A0A0  ""  0 1.8476523 -5.0299749 7.5163345 423 0 415 1 1 415 415 1 35.91 1.098 -1.156 -0.963 2.677 0 -0.853 0 -0.149 0 0.653 4.729 -0.015 1.775 2.002 -0.015 0.507 <> 204 6109 3132 4403 708 -1209 -1141 25 1 421 <> <> <>
  416 43 21.537271 2.544368 10.206153 221 " " H "A" 21 0.30000 0.30000 "HIS " " H  " "    " 1 0 1 FFFFFF  ""  0 -1.4001794 3.1834466 -20.377035 424 0 416 0 1 416 416 <> <> 0.009 2.547 -0.021 -21.155 0 0 0 0 0 -18.619 5.913 0.3 0.25 0.996 0.3 0 <> <> <> <> <> <> <> <> 25 1 422 <> <> <>
  417 41 24.460718 2.797883 10.154773 221 " " H "A" 21 0.06000 0.06000 "HIS " " HA " "    " 1 0 0 FFFFFF  ""  0 -6.7981029 12.373417 9.8732576 425 0 417 0 1 417 417 <> <> 0.024 2.461 0.764 -4.146 0 0 0 0 0 -0.897 4.406 0.06 1.25 1.425 0.06 3.618 <> <> <> <> <> <> <> <> 25 1 423 <> <> <>
  418 41 24.335623 1.722217 12.413601 221 " " H "A" 21 0.06000 0.06000 "HIS " " HB3" "    " 1 0 0 FFFFFF  ""  0 0.92200917 20.690733 25.026348 426 0 418 0 1 418 418 <> <> 0.071 3.807 0.413 -4.154 0 0 0 0 0 0.136 3.543 0.06 1.25 1.425 0.06 12.355 <> <> <> <> <> <> <> <> 25 1 424 <> <> <>
  419 41 22.540302 1.858003 12.363931 221 " " H "A" 21 0.06000 0.06000 "HIS " " HB2" "    " 1 0 0 FFFFFF  ""  0 -4.0574789 10.457179 12.399183 427 0 419 0 1 419 419 <> <> 0.083 3.253 0.024 -4.207 0 0 0 0 0 -0.847 4.41 0.06 1.25 1.425 0.06 0 <> <> <> <> <> <> <> <> 25 1 425 <> <> <>
  420 43 25.442883 4.347762 12.179816 221 " " H "A" 21 0.42000 0.42000 "HIS " " HD1" "    " 1 0 1 FFFFFF  ""  0 -8.3602133 -38.130085 -18.902893 428 0 420 0 1 420 420 <> <> 0.411 32.459 -0.006 -30.749 0 0 0 0 0 2.116 2.584 0.42 0.25 0.996 0.42 0 <> <> <> <> <> <> <> <> 25 1 426 <> <> <>
  421 41 21.447031 4.097314 13.546660 221 " " H "A" 21 0.11500 0.11500 "HIS " " HD2" "    " 1 0 0 FFFFFF  ""  0 -0.66898835 7.6932569 9.1881561 429 0 421 0 1 421 421 <> <> 0.828 9.191 -0.45 -8.948 0 0 0 0 0 0.621 4.073 0.115 1.21 1.381 0.115 0 <> <> <> <> <> <> <> <> 25 1 427 <> <> <>
  422 41 24.894262 6.368563 13.545431 221 " " H "A" 21 0.11500 0.11500 "HIS " " HE1" "    " 1 0 0 FFFFFF  ""  0 11.633008 -5.6451378 20.592384 430 0 422 0 1 422 422 <> <> 0.472 10.928 -0.235 -10.585 0 0 0 0 0 0.58 2.516 0.115 1.21 1.381 0.115 13.953 <> <> <> <> <> <> <> <> 25 1 428 <> <> <>
  423 2 24.258348 5.503536 13.428191 221 " " H "A" 2 0.29500 0.29500 "HIS " " CE1" "    " 6 0 1 A0A0A0  ""  0 5.7398987 1.7106159 -1.7155983 431 0 423 1 1 423 423 1 40.58 2.002 22.896 -0.736 -23.607 0 0 0 -0.149 0 0.405 3.682 0.295 1.775 2.002 0.295 13.681 <> 205 6802 3556 5061 647 -1291 -1160 25 1 429 <> <> <>
  424 25 23.049959 5.499020 13.906494 221 " " H "A" 38 -0.49000 -0.49000 "HIS " " NE2" "    " 7 0 1 2F2FFF  ""  0 -8.7678509 -0.75903213 -0.9177615 432 0 424 0 1 424 424 1 36.38 2.249 -40.855 -1.249 37.448 0 0 0 -0.149 0 -2.556 3.862 -0.49 1.625 1.838 -0.49 5.635 <> 206 6231 3100 4492 729 -1239 -1146 25 1 430 <> <> <>
  425 25 22.400429 3.024936 9.996108 221 " " H "A" 38 -0.50000 -0.50000 "HIS " " N  " "    " 7 0 1 2F2FFF  ""  0 2.4350579 6.1236224 2.110642 433 0 425 1 1 425 425 1 29.2 0.869 -21.023 0.394 33.57 0 0 -0.135 0 0 13.675 7.075 -0.5 1.625 1.92 -0.5 0 <> 197 5138 2353 3604 502 -1179 -1041 25 1 431 <> <> <>
  426 3 23.546810 2.279155 10.444245 221 " " H "A" 2 0.14000 0.14000 "HIS " " CA " "    " 6 0 1 A0A0A0  ""  0 -5.6432338 1.9387195 -5.1795588 434 0 426 1 1 426 426 1 31.73 0.784 8.033 -0.54 -6.515 0 -1.099 0 0 0 0.664 6.062 0.14 1.75 1.975 0.14 0 <> 198 5477 2647 3934 454 -1235 -1089 25 1 432 <> <> <>
  427 2 23.660967 0.921281 9.763036 221 " " H "A" 2 0.50000 0.50000 "HIS " " C  " "    " 6 0 1 A0A0A0  ""  0 -1.5338293 2.5750391 -1.5806329 435 0 427 0 1 427 427 1 33.61 -0.796 22.732 0.195 -37.532 0 0 0 0 0 -15.401 5.594 0.5 1.875 2.112 0.5 0.674 <> 199 5653 2959 4159 398 -1244 -1097 25 1 433 <> <> <>
  428 15 22.987177 0.591731 8.807004 221 " " H "A" 75 -0.50000 -0.50000 "HIS " " O  " "    " 8 0 1 FF5757  ""  0 3.1941009 1.9473263 -2.1799395 436 0 428 0 1 428 428 1 31 0.053 -41.301 1.235 36.613 0 0 -0.156 0 0 -3.557 5.06 -0.5 1.48 1.678 -0.5 3.44 <> 200 5268 2708 3804 407 -1198 -1062 25 1 434 <> <> <>
  429 43 24.997812 0.367766 11.174420 222 " " D "A" 21 0.30000 0.30000 "ASP " " H  " "    " 1 0 1 FFFFFF  ""  0 -7.4198403 5.9903378 4.4497848 437 0 429 0 1 429 429 <> <> 0.044 7.668 -0.014 -18.021 0 0 0 0 0 -10.323 4.012 0.3 0.25 0.996 0.3 0 <> <> <> <> <> <> <> <> 26 1 435 <> <> <>
  430 41 25.213417 -1.276549 8.784385 222 " " D "A" 21 0.06000 0.06000 "ASP " " HA " "    " 1 0 0 FFFFFF  ""  0 15.717342 -2.9978545 2.8974011 438 0 430 0 1 430 430 <> <> 0.054 2.223 0.159 -3.644 0 0 0 0 0 -1.209 3.134 0.06 1.25 1.425 0.06 7.413 <> <> <> <> <> <> <> <> 26 1 436 <> <> <>
  431 41 26.404747 -2.639589 9.800375 222 " " D "A" 21 0.06000 0.06000 "ASP " " HB2" "    " 1 0 0 FFFFFF  ""  0 -32.592659 -7.7262092 -1.5073105 439 0 431 0 1 431 431 <> <> 0.016 3.202 -0.063 -3.322 0 0 0 0 0 -0.167 3.007 0.06 1.25 1.425 0.06 6.001 <> <> <> <> <> <> <> <> 26 1 437 <> <> <>
  432 41 26.994032 -1.219009 10.371008 222 " " D "A" 21 0.06000 0.06000 "ASP " " HB3" "    " 1 0 0 FFFFFF  ""  0 14.156466 -24.121468 -0.0017419681 440 0 432 0 1 432 432 <> <> 0.061 2.926 -0.065 -3.143 0 0 0 0 0 -0.221 2.74 0.06 1.25 1.425 0.06 10.148 <> <> <> <> <> <> <> <> 26 1 438 <> <> <>
  433 25 24.553551 0.053973 10.323381 222 " " D "A" 38 -0.50000 -0.50000 "ASP " " N  " "    " 7 0 1 2F2FFF  ""  0 4.5226078 3.2088511 -0.75889111 441 0 433 1 1 433 433 1 38.73 -0.718 -26.996 0.073 28.495 0 0 -0.119 0 0 0.736 4.872 -0.5 1.625 1.92 -0.5 0.345 1 207 6301 3588 4825 341 -1299 -1137 26 1 439 <> <> <>
  434 3 24.919451 -1.310646 9.833440 222 " " D "A" 2 0.14000 0.14000 "ASP " " CA " "    " 6 0 1 A0A0A0  ""  0 3.4697652 -2.9165154 -0.53193116 442 0 434 1 1 434 434 1 41.78 -0.451 7.522 -0.082 -3.171 0 -0.608 0 0 0 3.211 4.559 0.14 1.75 1.975 0.14 0 1 208 6621 4037 5214 278 -1320 -1145 26 1 440 <> <> <>
  435 2 23.777750 -2.288380 9.921244 222 " " D "A" 2 0.50000 0.50000 "ASP " " C  " "    " 6 0 1 A0A0A0  ""  0 -2.1113946 4.6090775 0.3742705 443 0 435 0 1 435 435 1 40.02 1.169 23.755 2.08 -37.417 0 0 0 0 0 -10.414 4.707 0.5 1.875 2.112 0.5 0 1 209 6374 3930 4901 364 -1295 -1160 26 1 441 <> <> <>
  436 15 23.709223 -3.179063 9.050323 222 " " D "A" 75 -0.50000 -0.50000 "ASP " " O  " "    " 8 0 1 FF5757  ""  0 0.86835152 -6.3725309 -7.1292768 444 0 436 0 1 436 436 1 41.56 0.035 -38.557 0.414 32.514 0 0 -0.016 0 0 -5.61 3.343 -0.5 1.48 1.678 -0.5 13.029 1 210 6503 4196 5091 334 -1270 -1124 26 1 442 <> <> <>
  437 3 26.124704 -1.861578 10.510571 222 " " D "A" 2 -0.22000 -0.22000 "ASP " " CB " "    " 6 0 1 A0A0A0  ""  0 -0.22177504 -3.2814605 6.387846 445 0 437 2 1 437 437 1 42.49 -0.873 -15.973 -0.409 12.852 0 -0.757 0 0 0 -5.16 3.833 -0.22 1.75 1.975 -0.22 0 1 211 6717 4091 5337 221 -1389 -1198 26 1 443 <> <> <>
  438 2 26.197632 -2.510582 11.851686 222 " " D "A" 2 0.70000 0.70000 "ASP " " CG " "    " 6 0 1 A0A0A0  ""  0 3.0590947 -4.2012272 0.84470648 446 0 438 0 1 438 438 <> <> -1.257 -20.345 -0.288 21.165 0 0 0 0 0 -0.724 3.408 0.7 1.875 2.112 0.7 10.243 <> <> <> <> <> <> <> <> 26 1 444 <> <> <>
  439 15 26.376862 -3.769674 11.975544 222 " " D "A" 75 -0.80000 -0.80000 "ASP " " OD1" "    " 8 0 1 FF5757  ""  0 -0.73063087 4.7366514 3.170707 447 0 439 0 1 439 439 <> <> 0.126 20.78 -0.595 -33.827 0 0 -0.628 0 0 -14.143 2.923 -0.8 1.48 1.678 -0.8 2.293 <> <> <> <> <> <> <> <> 26 1 445 <> <> <>
  440 18 26.214270 -1.754292 12.850704 222 " " D "A" 75 -0.80000 -0.80000 "ASP " " OD2" "    " 8 -1 1 FF5757  ""  0 4.0204339 -7.0442977 -5.0872087 448 0 440 0 1 440 440 <> <> 0.102 20.132 -0.416 -33.205 0 0 -0.029 0 0 -13.417 2.567 -0.8 1.48 1.678 -0.8 40.233 <> <> <> <> <> <> <> <> 26 1 446 <> <> <>
  441 43 23.253706 -1.519690 11.701022 223 " " N "A" 21 0.30000 0.30000 "ASN " " H  " "    " 1 0 1 FFFFFF  ""  0 -12.477717 4.3351054 0.73467505 449 0 441 0 1 441 441 <> <> 0.033 10.033 -0.01 -17.669 0 0 0 0 -0.02 -7.633 3.085 0.3 0.25 0.996 0.3 0 <> <> <> <> <> <> <> <> 27 1 447 <> <> <>
  442 41 21.465832 -3.370736 10.247265 223 " " N "A" 21 0.06000 0.06000 "ASN " " HA " "    " 1 0 0 FFFFFF  ""  0 6.7808285 -19.561213 14.194499 450 0 442 0 1 442 442 <> <> 0.077 2.73 1.398 -4.474 0 0 0 0 -0.02 -0.289 3.954 0.06 1.25 1.425 0.06 0.618 <> <> <> <> <> <> <> <> 27 1 448 <> <> <>
  443 2 20.522779 -1.913719 11.319076 223 " " N "A" 2 0.50000 0.50000 "ASN " " C  " "    " 6 0 1 A0A0A0  ""  0 -2.4306631 -2.4686162 0.86911941 451 0 443 0 1 443 443 1 44.15 -0.61 28.271 0.588 -43.685 0 0 0 0 -0.02 -15.456 5.256 0.5 1.875 2.112 0.5 0 <> 214 6945 4629 5200 651 -1178 -1203 27 1 455 <> <> <>
  444 15 19.464432 -2.062942 10.655482 223 " " N "A" 75 -0.50000 -0.50000 "ASN " " O  " "    " 8 0 1 FF5757  ""  0 6.0254402 10.746481 0.95479387 452 0 444 0 1 444 444 1 42.8 0.017 -44.123 1.171 44.226 0 0 0 0 -0.02 1.27 4.285 -0.5 1.48 1.678 -0.5 6.045 <> 215 6772 4545 4946 722 -1138 -1214 27 1 456 <> <> <>
  445 25 23.003923 -2.215054 11.012413 223 " " N "A" 38 -0.50000 -0.50000 "ASN " " N  " "    " 7 0 1 2F2FFF  ""  0 2.3628936 -2.6667769 2.4220259 453 0 445 1 1 445 445 1 40.41 1.4 -35.966 0.799 29.266 0 0 0 0 -0.02 -4.52 4.798 -0.5 1.625 1.92 -0.5 0.69 <> 212 6469 4006 4877 469 -1288 -1203 27 1 462 <> <> <>
  446 3 21.698725 -2.899278 11.202037 223 " " N "A" 2 0.14000 0.14000 "ASN " " CA " "    " 6 0 1 A0A0A0  ""  0 -7.2757931 0.62421668 7.6559048 454 0 446 1 1 446 446 1 45.46 1.02 6.595 -0.093 -5.568 0 -0.87 0 0 -0.02 1.063 4.842 0.14 1.75 1.975 0.14 0 <> 213 7095 4754 5423 548 -1258 -1217 27 1 463 <> <> <>
  447 41 19.195972 1.199852 14.463148 224 " " E "A" 21 0.06000 0.06000 "GLU " " HB2" "    " 1 0 0 FFFFFF  ""  0 -8.2748566 -4.0136395 -7.8895187 463 0 447 0 1 447 447 <> <> 0.036 3.031 0.461 -4.942 0 0 0 0 0 -1.415 3.865 0.06 1.25 1.425 0.06 2.471 <> <> <> <> <> <> <> <> 28 1 464 <> <> <>
  448 41 20.795570 0.804113 14.175749 224 " " E "A" 21 0.06000 0.06000 "GLU " " HB3" "    " 1 0 0 FFFFFF  ""  0 6.4600887 -13.159988 13.827234 464 0 448 0 1 448 448 <> <> 0.043 3.604 -0.13 -5.466 0 0 0 0 0 -1.949 4.896 0.06 1.25 1.425 0.06 0 <> <> <> <> <> <> <> <> 28 1 465 <> <> <>
  449 41 19.051949 -1.441230 15.217521 224 " " E "A" 21 0.06000 0.06000 "GLU " " HG3" "    " 1 0 0 FFFFFF  ""  0 -5.8922071 11.27692 -37.899345 465 0 449 0 1 449 449 <> <> 0.016 4.077 0.357 -4.359 0 0 0 0 0 0.091 4.066 0.06 1.25 1.425 0.06 0 <> <> <> <> <> <> <> <> 28 1 466 <> <> <>
  450 41 19.682085 -0.175575 16.306681 224 " " E "A" 21 0.06000 0.06000 "GLU " " HG2" "    " 1 0 0 FFFFFF  ""  0 -2.299906 -15.480434 4.6742086 466 0 450 0 1 450 450 <> <> 0.022 3.908 -0.212 -4.037 0 0 0 0 0 -0.32 3.403 0.06 1.25 1.425 0.06 3.089 <> <> <> <> <> <> <> <> 28 1 467 <> <> <>
  451 3 19.542114 -0.197968 12.776634 224 " " E "A" 2 0.14000 0.14000 "GLU " " CA " "    " 6 0 1 A0A0A0  ""  0 -2.4614837 2.4948261 -1.1451291 467 0 451 1 1 451 451 1 35.15 2.148 9.068 -0.633 -8.812 0 -1.573 0 0 0 0.199 6.76 0.14 1.75 1.975 0.14 0 <> 222 5814 3473 4069 752 -1078 -1165 28 1 468 <> <> <>
  452 2 19.467209 1.049279 11.911188 224 " " E "A" 2 0.50000 0.50000 "GLU " " C  " "    " 6 0 1 A0A0A0  ""  0 6.6342106 -7.3339562 -4.9640088 468 0 452 0 1 452 452 1 31.6 0.957 31.671 0.681 -47.269 0 0 0 0 0 -13.961 7.682 0.5 1.875 2.112 0.5 0 <> 223 5359 2960 3689 738 -1061 -1118 28 1 469 <> <> <>
  453 15 20.434299 1.439560 11.306293 224 " " E "A" 75 -0.50000 -0.50000 "GLU " " O  " "    " 8 0 1 FF5757  ""  0 8.3396339 -2.6429806 -6.643651 469 0 453 0 1 453 453 1 28.38 0.052 -49.333 0.765 42.986 0 0 -0.168 0 0 -5.698 7.012 -0.5 1.48 1.678 -0.5 0 <> 224 4986 2452 3345 677 -1113 -1113 28 1 470 <> <> <>
  454 3 19.809128 0.340657 14.191238 224 " " E "A" 2 -0.12000 -0.12000 "GLU " " CB " "    " 6 0 1 A0A0A0  ""  0 -0.017682312 0.090659149 -2.2387097 470 0 454 2 1 454 454 1 36.83 2.246 -7.225 0.239 10.687 0 -1.751 0 0 0 4.195 5.529 -0.12 1.75 1.975 -0.12 0 <> 225 6070 3699 4223 851 -1067 -1220 28 1 471 <> <> <>
  455 3 19.820608 -0.679902 15.350350 224 " " E "A" 2 -0.22000 -0.22000 "GLU " " CG " "    " 6 0 1 A0A0A0  ""  0 -1.5357115 0.94237643 -3.8757031 471 0 455 2 1 455 455 1 38.3 1.488 -16.293 0.259 18.089 0 -1.753 0 0 0 1.789 4.648 -0.22 1.75 1.975 -0.22 0 <> 226 6311 3785 4456 852 -1116 -1246 28 1 472 <> <> <>
  456 2 21.173695 -1.377238 15.570216 224 " " E "A" 2 0.70000 0.70000 "GLU " " CD " "    " 6 0 1 A0A0A0  ""  0 5.4053965 -1.4692155 -0.48275816 472 0 456 0 1 456 456 1 41.35 0.103 -19.939 -0.782 19.941 0 0 0 0 0 -0.677 3.675 0.7 1.875 2.112 0.7 9.839 <> 227 6741 4186 4783 946 -1111 -1305 28 1 473 <> <> <>
  457 15 22.203268 -0.704546 15.827287 224 " " E "A" 75 -0.80000 -0.80000 "GLU " " OE1" "    " 8 0 1 FF5757  ""  0 -3.1459548 5.3873973 -1.7586108 473 0 457 0 1 457 457 1 41.81 0.067 20.019 -0.044 -29.512 0 0 0 0 0 -9.47 3.154 -0.8 1.48 1.678 -0.8 19.283 <> 228 6791 4334 4762 1002 -1068 -1325 28 1 474 <> <> <>
  458 18 21.178604 -2.615709 15.661893 224 " " E "A" 75 -0.80000 -0.80000 "GLU " " OE2" "    " 8 -1 1 FF5757  ""  0 -3.7154071 0.030723983 6.6634831 474 0 458 0 1 458 458 1 43.39 0.049 20.69 -0.64 -32.676 0 0 0 0 0 -12.576 2.688 -0.8 1.48 1.678 -0.8 23.869 <> 229 7045 4366 5074 962 -1146 -1330 28 1 475 <> <> <>
  459 25 20.629112 -1.102720 12.366347 224 " " E "A" 38 -0.50000 -0.50000 "GLU " " N  " "    " 7 0 1 2F2FFF  ""  0 1.9216125 0.51008683 -2.1206653 475 0 459 1 1 459 459 1 39.76 1.651 -34.534 -0.091 36.168 0 0 -0.075 0 0 3.12 5.851 -0.5 1.625 1.92 -0.5 0 <> 221 6400 4015 4692 657 -1153 -1176 28 1 476 <> <> <>
  460 43 21.507841 -1.022265 12.857740 224 " " E "A" 21 0.30000 0.30000 "GLU " " H  " "    " 1 0 1 FFFFFF  ""  0 1.9861339 26.422752 -6.4786696 476 0 460 0 1 460 460 <> <> 0.005 7.269 -0.017 -20.843 0 0 0 0 0 -13.586 5.083 0.3 0.25 0.996 0.3 0 <> <> <> <> <> <> <> <> 28 1 477 <> <> <>
  461 41 18.546247 -0.620412 12.642855 224 " " E "A" 21 0.06000 0.06000 "GLU " " HA " "    " 1 0 0 FFFFFF  ""  0 -8.1438456 21.990532 -20.407955 477 0 461 0 1 461 461 <> <> 0.041 3.998 -0.087 -5.669 0 0 0 0 0 -1.717 5.81 0.06 1.25 1.425 0.06 0 <> <> <> <> <> <> <> <> 28 1 478 <> <> <>
  462 41 17.849823 5.420934 10.431791 225 " " T "A" 21 0.06000 0.06000 "THR " "HG22" "    " 1 0 0 FFFFFF  ""  2 2.4494247 -6.1123481 12.856378 478 0 462 0 1 462 462 <> <> 0.024 4.556 0.868 -5.424 0 0 0 0 -0.32 -0.297 7.015 0.06 1.25 1.425 0.06 0 <> <> <> <> <> <> <> <> 29 1 479 <> <> <>
  463 41 16.612724 4.994738 9.405335 225 " " T "A" 21 0.06000 0.06000 "THR " "HG23" "    " 1 0 0 FFFFFF  ""  2 -22.567051 -2.844779 0.78882122 479 0 463 0 1 463 463 <> <> 0.024 4.049 -0.502 -4.844 0 0 0 0 -0.32 -1.593 6.217 0.06 1.25 1.425 0.06 0 <> <> <> <> <> <> <> <> 29 1 480 <> <> <>
  464 3 16.896435 4.893002 10.452837 225 " " T "A" 2 -0.18000 -0.18000 "THR " " CG2" "    " 6 0 1 A0A0A0  ""  2 -1.0708244 -0.4591127 -4.8015609 480 0 464 3 1 464 464 1 27.95 -0.378 -13.043 -0.064 16.383 0 -3.248 0 0 -0.32 -0.67 7.7 -0.18 1.75 1.975 -0.18 0 <> 236 4757 2524 3340 773 -900 -909 29 1 481 <> <> <>
  465 25 18.384895 1.812879 11.950063 225 " " T "A" 38 -0.50000 -0.50000 "THR " " N  " "    " 7 0 1 2F2FFF  ""  2 -3.9755561 0.35791272 1.8442875 481 0 465 1 1 465 465 1 30.82 1.852 -39.302 -0.772 43.131 0 0 -0.122 0 -0.32 4.468 8.018 -0.5 1.625 1.92 -0.5 0 <> 230 5209 2924 3577 790 -982 -1076 29 1 482 <> <> <>
  466 3 18.331581 3.202237 11.757152 225 " " T "A" 2 0.14000 0.14000 "THR " " CA " "    " 6 0 1 A0A0A0  ""  2 3.9421198 1.3020163 -1.8621308 482 0 466 1 1 466 466 1 25.82 1.422 12.157 -0.702 -11.246 0 -2.706 0 0 -0.32 -1.395 8.879 0.14 1.75 1.975 0.14 0 <> 231 4575 2237 2998 800 -970 -1038 29 1 483 <> <> <>
  467 2 17.933842 3.906764 13.058323 225 " " T "A" 2 0.50000 0.50000 "THR " " C  " "    " 6 0 1 A0A0A0  ""  2 -1.2081167 -2.355201 6.3652849 483 0 467 0 1 467 467 1 27.59 -0.832 37.706 1.437 -49.464 0 0 0 0 -0.32 -11.472 8.228 0.5 1.875 2.112 0.5 0 <> 232 4810 2483 3189 924 -931 -1079 29 1 484 <> <> <>
  468 15 17.289915 3.246364 13.921915 225 " " T "A" 75 -0.50000 -0.50000 "THR " " O  " "    " 8 0 1 FF5757  ""  2 5.0417423 -4.2914166 -2.6162257 484 0 468 0 1 468 468 1 27.86 0.032 -57.26 -0.712 52.11 0 0 -0.126 0 -0.32 -6.276 7.46 -0.5 1.48 1.678 -0.5 0 <> 233 4792 2619 3176 978 -859 -1079 29 1 485 <> <> <>
  469 3 17.189941 3.382512 10.698576 225 " " T "A" 2 0.20500 0.20500 "THR " " CB " "    " 6 0 1 A0A0A0  ""  2 0.27222109 -5.4351759 -6.7388182 485 0 469 1 1 469 469 1 25.32 2.223 13.876 -1.256 -18.217 0 -3.018 0 0 -0.32 -6.712 8.902 0.205 1.75 1.975 0.205 0 <> 234 4427 2222 2970 732 -919 -941 29 1 486 <> <> <>
  470 16 17.408892 2.670134 9.494429 225 " " T "A" 75 -0.68300 -0.68300 "THR " " OG1" "    " 8 0 1 FF5757  ""  2 2.2553573 1.2520378 1.5645499 486 0 470 1 1 470 470 1 25.15 0.716 -46.082 -0.974 57.498 0 0 -0.095 0 -0.32 10.743 7.289 -0.683 1.56 1.766 -0.683 0 <> 235 4405 2152 2999 615 -960 -905 29 1 487 <> <> <>
  471 43 17.590820 1.465429 12.468544 225 " " T "A" 21 0.30000 0.30000 "THR " " H  " "    " 1 0 1 FFFFFF  ""  2 -14.127506 6.1695428 -9.8093853 487 0 471 0 1 471 471 <> <> 0.047 10.052 -0.021 -28.176 0 0 0 0 -0.32 -18.419 6.688 0.3 0.25 0.996 0.3 0 <> <> <> <> <> <> <> <> 29 1 488 <> <> <>
  472 41 19.305992 3.586955 11.456120 225 " " T "A" 21 0.06000 0.06000 "THR " " HA " "    " 1 0 0 FFFFFF  ""  2 -0.32342541 12.11546 -1.8498249 488 0 472 0 1 472 472 <> <> 0.08 3.677 1.589 -5.153 0 0 0 0 -0.32 -0.127 7.291 0.06 1.25 1.425 0.06 0 <> <> <> <> <> <> <> <> 29 1 489 <> <> <>
  473 41 16.294941 2.956355 11.151861 225 " " T "A" 21 0.06000 0.06000 "THR " " HB " "    " 1 0 0 FFFFFF  ""  2 25.489929 -25.038469 24.622936 489 0 473 0 1 473 473 <> <> 0.038 5.563 -0.184 -6.171 0 0 0 0 -0.32 -1.074 7.551 0.06 1.25 1.425 0.06 0 <> <> <> <> <> <> <> <> 29 1 490 <> <> <>
  474 42 17.651661 1.768956 9.642638 225 " " T "A" 21 0.41800 0.41800 "THR " " HG1" "    " 1 0 1 FFFFFF  ""  2 -0.11946998 3.1625431 17.070997 490 0 474 0 1 474 474 <> <> -0.031 28.608 -0.009 -30.904 0 0 0 0 -0.32 -2.656 4.112 0.418 0.25 0.996 0.418 0 <> <> <> <> <> <> <> <> 29 1 491 <> <> <>
  475 41 16.183439 5.292046 11.174293 225 " " T "A" 21 0.06000 0.06000 "THR " "HG21" "    " 1 0 0 FFFFFF  ""  2 8.8736582 15.516291 -3.8098292 491 0 475 0 1 475 475 <> <> 0.024 4.555 -0.424 -4.904 0 0 0 0 -0.32 -1.07 5.581 0.06 1.25 1.425 0.06 0 <> <> <> <> <> <> <> <> 29 1 492 <> <> <>
  476 3 19.776054 4.137358 15.764337 226 " " I "A" 2 -0.12000 -0.12000 "ILE " " CG1" "    " 6 0 1 A0A0A0  ""  2 -8.1966133 -1.8675761 -5.3801737 492 0 476 2 1 476 476 1 36.13 1.133 -8.422 -0.455 9.865 0 -1.584 0 0 0 0.539 4.941 -0.12 1.75 1.975 -0.12 0 <> 242 6042 3438 4247 1076 -1018 -1224 30 1 493 <> <> <>
  477 43 18.766272 5.745948 12.578422 226 " " I "A" 21 0.30000 0.30000 "ILE " " H  " "    " 1 0 1 FFFFFF  ""  2 2.73489 -19.480501 -6.1838417 493 0 477 0 1 477 477 <> <> 0.006 8.73 -0.019 -23.023 0 0 0 0 0 -14.305 5.309 0.3 0.25 0.996 0.3 0 <> <> <> <> <> <> <> <> 30 1 494 <> <> <>
  478 41 17.268356 5.391360 15.012537 226 " " I "A" 21 0.06000 0.06000 "ILE " " HA " "    " 1 0 0 FFFFFF  ""  2 -0.70063406 -11.920142 3.4366853 494 0 478 0 1 478 478 <> <> 0.02 4.607 0.582 -5.664 0 0 0 0 0 -0.454 6.443 0.06 1.25 1.425 0.06 0 <> <> <> <> <> <> <> <> 30 1 495 <> <> <>
  479 41 20.196640 6.273476 15.282172 226 " " I "A" 21 0.06000 0.06000 "ILE " " HB " "    " 1 0 0 FFFFFF  ""  2 4.6566434 -10.924826 -18.338715 495 0 479 0 1 479 479 <> <> 0.099 4.602 0.021 -4.927 0 0 0 0 0 -0.205 4.587 0.06 1.25 1.425 0.06 0 <> <> <> <> <> <> <> <> 30 1 496 <> <> <>
  480 41 19.861670 3.621967 14.807705 226 " " I "A" 21 0.06000 0.06000 "ILE " "HG13" "    " 1 0 0 FFFFFF  ""  2 7.8478565 22.023485 -16.815653 496 0 480 0 1 480 480 <> <> 0.039 4.579 0.143 -4.837 0 0 0 0 0 -0.076 4.124 0.06 1.25 1.425 0.06 0 <> <> <> <> <> <> <> <> 30 1 497 <> <> <>
  481 41 18.970818 3.684152 16.342525 226 " " I "A" 21 0.06000 0.06000 "ILE " "HG12" "    " 1 0 0 FFFFFF  ""  2 -28.3477 0.054146174 -31.938042 497 0 481 0 1 481 481 <> <> 0.029 5.023 -0.208 -5.033 0 0 0 0 0 -0.189 3.884 0.06 1.25 1.425 0.06 0 <> <> <> <> <> <> <> <> 30 1 498 <> <> <>
  482 41 18.497335 5.450712 17.571209 226 " " I "A" 21 0.06000 0.06000 "ILE " "HG21" "    " 1 0 0 FFFFFF  ""  2 -0.15909976 -9.0450239 -3.0635412 498 0 482 0 1 482 482 <> <> 0.025 4.48 0.231 -4.654 0 0 0 0 0 0.082 3.302 0.06 1.25 1.425 0.06 3.265 <> <> <> <> <> <> <> <> 30 1 499 <> <> <>
  483 41 19.943171 6.544725 17.522112 226 " " I "A" 21 0.06000 0.06000 "ILE " "HG22" "    " 1 0 0 FFFFFF  ""  2 8.7313242 11.105627 -15.361546 499 0 483 0 1 483 483 <> <> 0.025 4.661 0.383 -4.911 0 0 0 0 0 0.157 4.032 0.06 1.25 1.425 0.06 0.088 <> <> <> <> <> <> <> <> 30 1 500 <> <> <>
  484 41 18.457834 7.142323 16.866459 226 " " I "A" 21 0.06000 0.06000 "ILE " "HG23" "    " 1 0 0 FFFFFF  ""  2 -2.7357609 -2.9725959 -19.24824 500 0 484 0 1 484 484 <> <> 0.025 4.741 -0.429 -5.054 0 0 0 0 0 -0.718 4.418 0.06 1.25 1.425 0.06 0 <> <> <> <> <> <> <> <> 30 1 501 <> <> <>
  485 41 21.715824 4.507484 15.936867 226 " " I "A" 21 0.06000 0.06000 "ILE " "HD11" "    " 1 0 0 FFFFFF  ""  2 8.3678341 -7.1976671 14.022552 501 0 485 0 1 485 485 <> <> 0.024 4.023 -0.215 -4.124 0 0 0 0 0 -0.292 2.617 0.06 1.25 1.425 0.06 10.237 <> <> <> <> <> <> <> <> 30 1 502 <> <> <>
  486 41 21.080254 4.292611 17.578154 226 " " I "A" 21 0.06000 0.06000 "ILE " "HD12" "    " 1 0 0 FFFFFF  ""  2 -14.996241 -11.385649 15.819538 502 0 486 0 1 486 486 <> <> 0.024 4.131 -0.227 -4.215 0 0 0 0 0 -0.287 2.781 0.06 1.25 1.425 0.06 5.207 <> <> <> <> <> <> <> <> 30 1 503 <> <> <>
  487 41 21.240208 2.839759 16.593958 226 " " I "A" 21 0.06000 0.06000 "ILE " "HD13" "    " 1 0 0 FFFFFF  ""  2 7.323379 5.1249428 -20.096069 503 0 487 0 1 487 487 <> <> 0.024 4.41 0.353 -4.344 0 0 0 0 0 0.444 2.676 0.06 1.25 1.425 0.06 11.472 <> <> <> <> <> <> <> <> 30 1 504 <> <> <>
  488 3 19.029007 6.226865 17.020739 226 " " I "A" 2 -0.18000 -0.18000 "ILE " " CG2" "    " 6 0 1 A0A0A0  ""  2 -2.448863 2.2437165 10.641822 504 0 488 3 1 488 488 1 33.14 0.693 -12.866 0.216 15.001 0 -1.435 0 0 0 1.608 4.961 -0.18 1.75 1.975 -0.18 0 <> 243 5612 3076 3902 1212 -955 -1210 30 1 505 <> <> <>
  489 3 21.046389 3.911766 16.557417 226 " " I "A" 2 -0.18000 -0.18000 "ILE " " CD1" "    " 6 0 1 A0A0A0  ""  2 -5.3639045 3.8506019 9.8151999 505 0 489 3 1 489 489 1 42.44 0.361 -12.492 -0.372 13.342 0 -0.829 0 0 0 0.011 3.544 -0.18 1.75 1.975 -0.18 5.985 <> 244 6915 4148 5063 1082 -1083 -1264 30 1 506 <> <> <>
  490 25 18.371798 5.165239 13.304557 226 " " I "A" 38 -0.50000 -0.50000 "ILE " " N  " "    " 7 0 1 2F2FFF  ""  2 -2.3341134 -0.98547047 5.8533664 506 0 490 1 1 490 490 1 27.47 1.749 -35.252 -0.028 41.108 0 0 -0.115 0 0 7.461 7.375 -0.5 1.625 1.92 -0.5 0 <> 237 4850 2383 3206 961 -970 -1103 30 1 507 <> <> <>
  491 3 18.165417 5.798520 14.546057 226 " " I "A" 2 0.14000 0.14000 "ILE " " CA " "    " 6 0 1 A0A0A0  ""  2 -4.9897861 -7.0619726 -0.57121843 507 0 491 1 1 491 491 1 29.3 1.906 11.618 -0.581 -9.897 0 -2.004 0 0 0 1.043 7.512 0.14 1.75 1.975 0.14 0 <> 238 5073 2639 3422 1070 -936 -1132 30 1 508 <> <> <>
  492 2 17.712111 7.225598 14.152773 226 " " I "A" 2 0.50000 0.50000 "ILE " " C  " "    " 6 0 1 A0A0A0  ""  2 -0.45654228 2.4049709 -4.3973646 508 0 492 0 1 492 492 1 29 0.489 36.068 0.874 -48.329 0 0 0 0 0 -10.898 7.621 0.5 1.875 2.112 0.5 0 <> 239 4999 2590 3431 1095 -914 -1087 30 1 509 <> <> <>
  493 15 18.426306 7.914066 13.439631 226 " " I "A" 75 -0.50000 -0.50000 "ILE " " O  " "    " 8 0 1 FF5757  ""  2 -0.10635647 4.3119621 3.4786646 509 0 493 0 1 493 493 1 29.63 0.037 -51.155 0.052 44.239 0 0 -0.125 0 0 -6.953 6.207 -0.5 1.48 1.678 -0.5 0 <> 240 5111 2584 3563 1046 -960 -1046 30 1 510 <> <> <>
  494 3 19.359720 5.632423 15.559156 226 " " I "A" 2 -0.06000 -0.06000 "ILE " " CB " "    " 6 0 1 A0A0A0  ""  2 0.38544759 1.4110521 -2.6940582 510 0 494 1 1 494 494 1 30.3 2.718 -4.327 -0.724 5.549 0 -1.595 0 0 0 1.622 5.998 -0.06 1.75 1.975 -0.06 0 <> 241 5268 2691 3554 1098 -990 -1177 30 1 511 <> <> <>
  495 41 12.792620 9.066902 12.132710 227 " " V "A" 21 0.06000 0.06000 "VAL " "HG11" "    " 1 0 0 FFFFFF  ""  2 -15.176461 2.4363601 26.234692 511 0 495 0 1 495 495 <> <> 0.024 4.175 -0.271 -5.272 0 0 0 0 0 -1.344 5.433 0.06 1.25 1.425 0.06 0 <> <> <> <> <> <> <> <> 31 1 512 <> <> <>
  496 41 13.069829 9.898375 13.573397 227 " " V "A" 21 0.06000 0.06000 "VAL " "HG12" "    " 1 0 0 FFFFFF  ""  2 21.597282 19.038622 2.101757 512 0 496 0 1 496 496 <> <> 0.024 4.17 0.21 -5.276 0 0 0 0 0 -0.872 5.512 0.06 1.25 1.425 0.06 0 <> <> <> <> <> <> <> <> 31 1 513 <> <> <>
  497 41 14.075138 10.149385 12.098810 227 " " V "A" 21 0.06000 0.06000 "VAL " "HG13" "    " 1 0 0 FFFFFF  ""  2 -16.594496 11.584306 -5.9369173 513 0 497 0 1 497 497 <> <> 0.024 4.144 -0.42 -4.953 0 0 0 0 0 -1.205 5.07 0.06 1.25 1.425 0.06 0 <> <> <> <> <> <> <> <> 31 1 514 <> <> <>
  498 41 13.443603 6.872053 12.217740 227 " " V "A" 21 0.06000 0.06000 "VAL " "HG21" "    " 1 0 0 FFFFFF  ""  2 0.17354357 7.935463 -3.1168163 514 0 498 0 1 498 498 <> <> 0.024 4.514 -0.44 -5.59 0 0 0 0 0 -1.492 5.901 0.06 1.25 1.425 0.06 0 <> <> <> <> <> <> <> <> 31 1 515 <> <> <>
  499 41 14.991085 7.506985 11.631524 227 " " V "A" 21 0.06000 0.06000 "VAL " "HG22" "    " 1 0 0 FFFFFF  ""  2 12.499419 2.3354712 8.5421038 515 0 499 0 1 499 499 <> <> 0.024 4.393 -0.438 -5.241 0 0 0 0 0 -1.262 5.929 0.06 1.25 1.425 0.06 0 <> <> <> <> <> <> <> <> 31 1 516 <> <> <>
  500 41 14.967264 6.374917 13.073903 227 " " V "A" 21 0.06000 0.06000 "VAL " "HG23" "    " 1 0 0 FFFFFF  ""  2 33.453697 17.424109 -1.5685697 516 0 500 0 1 500 500 <> <> 0.024 4.7 -0.22 -5.713 0 0 0 0 0 -1.208 6.419 0.06 1.25 1.425 0.06 0 <> <> <> <> <> <> <> <> 31 1 517 <> <> <>
  501 15 15.334523 9.179856 16.287472 227 " " V "A" 75 -0.50000 -0.50000 "VAL " " O  " "    " 8 0 1 FF5757  ""  2 -3.9174702 3.7542934 1.6801113 517 0 501 0 1 501 501 1 26.54 0.088 -56.754 0.588 50.566 0 0 -0.214 0 0 -5.727 8.009 -0.5 1.48 1.678 -0.5 0 <> 248 4499 2482 3101 1362 -736 -1141 31 1 518 <> <> <>
  502 3 14.356523 8.349422 13.507076 227 " " V "A" 2 -0.06000 -0.06000 "VAL " " CB " "    " 6 0 1 A0A0A0  ""  2 1.0952861 -4.4968071 -3.2182293 518 0 502 1 1 502 502 1 26.35 2.065 -3.814 -1.022 6.183 0 -2.607 0 0 0 0.805 8.29 -0.06 1.75 1.975 -0.06 0 <> 249 4446 2453 3112 1167 -749 -1003 31 1 519 <> <> <>
  503 3 13.612516 9.416673 12.760032 227 " " V "A" 2 -0.18000 -0.18000 "VAL " " CG1" "    " 6 0 1 A0A0A0  ""  2 4.5145869 3.5193708 -0.10497312 519 0 503 3 1 503 503 1 25.21 0.016 -10.879 -0.421 16.543 0 -2.788 0 0 0 2.471 6.767 -0.18 1.75 1.975 -0.18 0 <> 250 4246 2317 3017 1198 -737 -966 31 1 520 <> <> <>
  504 3 14.453962 7.155589 12.512502 227 " " V "A" 2 -0.18000 -0.18000 "VAL " " CG2" "    " 6 0 1 A0A0A0  ""  2 1.9102378 -1.904098 0.39500445 520 0 504 3 1 504 504 1 26.21 0.297 -12.838 -0.872 17.332 0 -2.896 0 0 0 1.023 7.401 -0.18 1.75 1.975 -0.18 0 <> 251 4422 2440 3096 1042 -758 -938 31 1 521 <> <> <>
  505 25 16.472410 7.545712 14.475029 227 " " V "A" 38 -0.50000 -0.50000 "VAL " " N  " "    " 7 0 1 2F2FFF  ""  2 5.1455011 -6.6616173 1.8337001 521 0 505 1 1 505 505 1 25.84 1.383 -39.394 -0.166 43.893 0 0 -0.125 0 0 5.59 7.677 -0.5 1.625 1.92 -0.5 0 <> 245 4530 2279 3010 1168 -843 -1094 31 1 522 <> <> <>
  506 3 15.744017 8.748819 14.074540 227 " " V "A" 2 0.14000 0.14000 "VAL " " CA " "    " 6 0 1 A0A0A0  ""  2 5.1847301 -3.4566329 -2.7639287 522 0 506 1 1 506 506 1 25.51 1.157 10.839 -0.529 -10.686 0 -2.118 0 0 0 -1.336 8.482 0.14 1.75 1.975 0.14 0 <> 246 4440 2241 3012 1200 -824 -1058 31 1 523 <> <> <>
  507 2 15.622589 9.679684 15.242107 227 " " V "A" 2 0.50000 0.50000 "VAL " " C  " "    " 6 0 1 A0A0A0  ""  2 -0.97718674 -14.578064 3.5764744 523 0 507 0 1 507 507 1 26.33 -0.296 37.923 0.485 -50.115 0 0 0 0 0 -12.003 8.174 0.5 1.875 2.112 0.5 0 <> 247 4519 2370 3116 1305 -802 -1100 31 1 524 <> <> <>
  508 43 16.013374 6.869119 15.067999 227 " " V "A" 21 0.30000 0.30000 "VAL " " H  " "    " 1 0 1 FFFFFF  ""  2 -5.8210039 -10.793742 -11.370624 524 0 508 0 1 508 508 <> <> 0.001 10.542 -0.023 -27.093 0 0 0 0 0 -16.574 6.196 0.3 0.25 0.996 0.3 0 <> <> <> <> <> <> <> <> 31 1 525 <> <> <>
  509 41 16.311150 9.234170 13.280248 227 " " V "A" 21 0.06000 0.06000 "VAL " " HA " "    " 1 0 0 FFFFFF  ""  2 14.993482 -6.4261203 2.4251099 525 0 509 0 1 509 509 <> <> 0.022 3.904 1.432 -5.505 0 0 0 0 0 -0.146 7.287 0.06 1.25 1.425 0.06 0 <> <> <> <> <> <> <> <> 31 1 526 <> <> <>
  510 41 13.729399 8.018017 14.334721 227 " " V "A" 21 0.06000 0.06000 "VAL " " HB " "    " 1 0 0 FFFFFF  ""  2 1.399381 25.931154 9.1961393 526 0 510 0 1 510 510 <> <> 0.059 4.424 -0.2 -5.962 0 0 0 0 0 -1.68 6.524 0.06 1.25 1.425 0.06 0 <> <> <> <> <> <> <> <> 31 1 527 <> <> <>
  511 25 15.672991 11.031772 15.035681 228 " " R "A" 38 -0.50000 -0.50000 "ARG " " N  " "    " 7 0 1 2F2FFF  ""  2 2.506089 -0.12675782 8.7281179 527 0 511 1 1 511 511 1 26.89 1.209 -35.486 -0.56 42.186 0 0 -0.126 0 0 7.225 7.194 -0.5 1.625 1.92 -0.5 0 1 252 4622 2365 3232 1328 -857 -1090 32 1 528 <> <> <>
  512 3 15.473888 12.075514 16.080912 228 " " R "A" 2 0.14000 0.14000 "ARG " " CA " "    " 6 0 1 A0A0A0  ""  2 -5.1394796 1.8291416 12.43078 528 0 512 1 1 512 512 1 27.92 1.329 9.363 -0.68 -9.719 0 -1.725 0 0 0 -1.433 7.485 0.14 1.75 1.975 0.14 0 1 253 4721 2515 3373 1428 -845 -1128 32 1 529 <> <> <>
  513 2 14.638116 13.171050 15.448977 228 " " R "A" 2 0.50000 0.50000 "ARG " " C  " "    " 6 0 1 A0A0A0  ""  2 3.9967139 2.6101966 -1.8977938 529 0 513 0 1 513 513 1 27.35 0.083 30.219 -0.538 -49.557 0 0 0 0 0 -19.793 7.774 0.5 1.875 2.112 0.5 0.135 1 254 4583 2463 3346 1454 -837 -1090 32 1 530 <> <> <>
  514 15 15.023270 13.740161 14.476105 228 " " R "A" 75 -0.50000 -0.50000 "ARG " " O  " "    " 8 0 1 FF5757  ""  2 3.4755142 5.4179888 4.0991802 530 0 514 0 1 514 514 1 33.46 0.063 -48.734 0.122 46.501 0 0 -0.128 0 0 -2.176 6.828 -0.5 1.48 1.678 -0.5 0 1 255 5387 3175 4150 1403 -883 -1033 32 1 531 <> <> <>
  515 43 15.898978 11.447672 14.143462 228 " " R "A" 21 0.30000 0.30000 "ARG " " H  " "    " 1 0 1 FFFFFF  ""  2 -3.9650822 19.194674 16.095495 531 0 515 0 1 515 515 <> <> 0.034 8.556 -0.021 -24.19 0 0 0 0 0 -15.621 5.413 0.3 0.25 0.996 0.3 0 <> <> <> <> <> <> <> <> 32 1 532 <> <> <>
  516 41 14.978608 11.544163 16.893602 228 " " R "A" 21 0.06000 0.06000 "ARG " " HA " "    " 1 0 0 FFFFFF  ""  2 -8.0386744 -0.43208066 9.1854706 532 0 516 0 1 516 516 <> <> 0.045 4.2 1.553 -5.739 0 0 0 0 0 0.059 7.04 0.06 1.25 1.425 0.06 0 <> <> <> <> <> <> <> <> 32 1 533 <> <> <>
  517 41 17.596884 12.983946 16.006477 228 " " R "A" 21 0.06000 0.06000 "ARG " " HB3" "    " 1 0 0 FFFFFF  ""  2 11.431448 -14.857318 12.55734 533 0 517 0 1 517 517 <> <> 0.054 4.046 -0.034 -5.083 0 0 0 0 0 -1.016 4.068 0.06 1.25 1.425 0.06 0.176 <> <> <> <> <> <> <> <> 32 1 534 <> <> <>
  518 41 17.374445 11.754389 17.013584 228 " " R "A" 21 0.06000 0.06000 "ARG " " HB2" "    " 1 0 0 FFFFFF  ""  2 24.092943 6.8321438 16.069582 534 0 518 0 1 518 518 <> <> 0.117 4.222 -0.267 -5.042 0 0 0 0 0 -0.969 3.665 0.06 1.25 1.425 0.06 1.765 <> <> <> <> <> <> <> <> 32 1 535 <> <> <>
  519 41 16.224474 14.595289 17.419710 228 " " R "A" 21 0.06000 0.06000 "ARG " " HG2" "    " 1 0 0 FFFFFF  ""  2 26.998981 0.79578906 -26.231716 535 0 519 0 1 519 519 <> <> 0.068 4.538 -0.281 -5.252 0 0 0 0 0 -0.926 3.738 0.06 1.25 1.425 0.06 1.853 <> <> <> <> <> <> <> <> 32 1 536 <> <> <>
  520 41 15.913637 13.382018 18.626198 228 " " R "A" 21 0.06000 0.06000 "ARG " " HG3" "    " 1 0 0 FFFFFF  ""  2 -1.0521487 -27.602718 -9.3495779 536 0 520 0 1 520 520 <> <> 0.126 4.496 0.001 -5.302 0 0 0 0 0 -0.679 4.644 0.06 1.25 1.425 0.06 0 <> <> <> <> <> <> <> <> 32 1 537 <> <> <>
  521 3 16.823883 12.638862 16.693130 228 " " R "A" 2 -0.12000 -0.12000 "ARG " " CB " "    " 6 0 1 A0A0A0  ""  2 5.7373586 -6.7041602 10.244618 537 0 521 2 1 521 521 1 30.95 2.776 -7.843 -0.825 10.213 0 -1.606 0 0 0 2.715 5.469 -0.12 1.75 1.975 -0.12 0 1 256 5193 2800 3768 1450 -918 -1154 32 1 538 <> <> <>
  522 3 16.617016 13.671915 17.845606 228 " " R "A" 2 -0.05000 -0.05000 "ARG " " CG " "    " 6 0 1 A0A0A0  ""  2 1.8486269 4.614943 5.2292314 538 0 522 2 1 522 522 1 33.18 1.211 -2.927 -0.538 4.662 0 -1.124 0 0 0 1.283 4.998 -0.05 1.75 1.975 -0.05 0 1 257 5529 3071 4005 1444 -925 -1205 32 1 539 <> <> <>
  523 3 17.945736 13.899227 18.459391 228 " " R "A" 2 0.19000 0.19000 "ARG " " CD " "    " 6 0 1 A0A0A0  ""  2 -8.645627 -0.94924104 1.1612948 539 0 523 2 1 523 523 <> <> 0.977 14.121 -0.277 -14.726 0 -0.575 0 0 0 -0.48 3.794 0.19 1.75 1.975 0.19 2.618 <> <> <> <> <> <> <> <> 32 1 540 <> <> <>
  524 41 18.459192 12.983348 18.752020 228 " " R "A" 21 0.06000 0.06000 "ARG " " HD2" "    " 1 0 0 FFFFFF  ""  2 -26.10673 -14.335961 -10.099133 540 0 524 0 1 524 524 <> <> 0.139 4.685 -0.141 -5.503 0 0 0 0 0 -0.82 2.584 0.06 1.25 1.425 0.06 19.679 <> <> <> <> <> <> <> <> 32 1 541 <> <> <>
  525 41 18.606489 14.386977 17.742725 228 " " R "A" 21 0.06000 0.06000 "ARG " " HD3" "    " 1 0 0 FFFFFF  ""  2 -21.976234 23.940012 5.8098264 541 0 525 0 1 525 525 <> <> 0.16 4.766 -0.017 -5.61 0 0 0 0 0 -0.701 2.64 0.06 1.25 1.425 0.06 15.443 <> <> <> <> <> <> <> <> 32 1 542 <> <> <>
  526 25 17.975712 14.850423 19.523922 228 " " R "A" 38 -0.69997 -0.69997 "ARG " " NE " "    " 7 0 1 2F2FFF  ""  2 -1.1801252 1.8117781 1.7989393 542 0 526 1 1 526 526 <> <> 0.72 5.003 -0.269 -5.232 0 0 -0.343 0 0 -0.121 3.895 -0.7 1.625 1.838 -0.7 5.52 <> <> <> <> <> <> <> <> 32 1 543 <> <> <>
  527 43 17.714233 15.752242 19.151823 228 " " R "A" 21 0.44000 0.44000 "ARG " " HE " "    " 1 0 1 FFFFFF  ""  2 -21.64105 -4.7686377 0.2287059 543 0 527 0 1 527 527 <> <> 0.00899999999999999 -6.329 -0.014 7.081 0 0 0 0 0 0.747 3.068 0.44 0.25 0.996 0.44 0 <> <> <> <> <> <> <> <> 32 1 544 <> <> <>
  528 2 18.465321 14.613265 20.724857 228 " " R "A" 2 0.63990 0.63990 "ARG " " CZ " "    " 6 0 1 A0A0A0  ""  2 -2.1252153 -2.9338567 -0.16495775 544 0 528 0 1 528 528 <> <> 0.56 -20.533 -0.261 -6.635 0 -0.939 0 0 0 -27.809 3.659 0.64 1.125 1.288 0.64 0 <> <> <> <> <> <> <> <> 32 1 545 <> <> <>
  529 25 18.865885 13.455364 21.215506 228 " " R "A" 38 -0.79997 -0.79997 "ARG " " NH1" "    " 7 0 1 2F2FFF  ""  2 -2.4924302 1.789245 4.1623344 545 0 529 2 1 529 529 <> <> 0.076 6.407 -0.543 -9.669 0 0 -0.353 0 0 -4.082 2.986 -0.8 1.625 1.838 -0.8 21.618 <> <> <> <> <> <> <> <> 32 1 546 <> <> <>
  530 43 19.342733 13.252493 22.082430 228 " " R "A" 21 0.46000 0.46000 "ARG " "HH11" "    " 1 0 1 FFFFFF  ""  2 17.450527 11.232936 -4.597199 546 0 530 0 1 530 530 <> <> 0.01 -6.594 -0.004 7.142 0 0 0 0 0 0.556 2.103 0.46 0.25 0.996 0.46 0 <> <> <> <> <> <> <> <> 32 1 547 <> <> <>
  531 43 18.876629 12.617623 20.651434 228 " " R "A" 21 0.46000 0.46000 "ARG " "HH12" "    " 1 0 1 FFFFFF  ""  2 21.040579 -10.081713 22.241013 547 0 531 0 1 531 531 <> <> 0.008 -5.146 -0.006 6.037 0 0 0 0 0 0.894 2.196 0.46 0.25 0.996 0.46 0 <> <> <> <> <> <> <> <> 32 1 548 <> <> <>
  532 31 18.431446 15.727252 21.479605 228 " " R "A" 38 -0.79997 -0.79997 "ARG " " NH2" "    " 7 1 1 2F2FFF  ""  2 4.2391005 1.770901 1.9532863 548 0 532 2 1 532 532 <> <> 0.09 11.336 -0.62 -12.069 0 0 -2.259 0 0 -3.522 3.389 -0.8 1.625 1.838 -0.8 13.799 <> <> <> <> <> <> <> <> 32 1 549 <> <> <>
  533 44 18.837923 15.638550 22.399937 228 " " R "A" 21 0.46000 0.46000 "ARG " "HH21" "    " 1 0 1 FFFFFF  ""  2 13.184812 -5.2195172 -2.6714532 549 0 533 0 1 533 533 <> <> 0.033 -8.961 -0.009 9.134 0 0 0 0 0 0.197 2.782 0.46 0.25 0.996 0.46 0 <> <> <> <> <> <> <> <> 32 1 550 <> <> <>
  534 44 17.900587 16.555515 21.250967 228 " " R "A" 21 0.46000 0.46000 "ARG " "HH22" "    " 1 0 1 FFFFFF  ""  2 -25.222174 -9.4707174 29.633635 550 0 534 0 1 534 534 <> <> 0.029 -10.628 -0.014 9.541 0 0 0 0 0 -1.072 2.918 0.46 0.25 0.996 0.46 0 <> <> <> <> <> <> <> <> 32 1 551 <> <> <>
  535 15 13.684924 15.619625 17.746080 229 " " S "A" 75 -0.50000 -0.50000 "SER " " O  " "    " 8 0 1 FF5757  ""  2 8.3309832 -2.3887429 -4.2321959 551 0 535 0 1 535 535 1 37.31 0.063 -47.151 1.912 46.754 0 0 -0.136 0 -0.2 1.242 7.012 -0.5 1.48 1.678 -0.5 0 <> 261 5569 3952 4656 1697 -689 -1199 33 1 552 <> <> <>
  536 43 13.265698 12.910107 16.840250 229 " " S "A" 21 0.30000 0.30000 "SER " " H  " "    " 1 0 1 FFFFFF  ""  2 26.926762 -33.34272 -13.454526 552 0 536 0 1 536 536 <> <> 0.059 8.075 -0.021 -26.171 0 0 0 0 -0.2 -18.259 6.195 0.3 0.25 0.996 0.3 0 <> <> <> <> <> <> <> <> 33 1 553 <> <> <>
  537 41 12.789816 15.064036 14.687277 229 " " S "A" 21 0.06000 0.06000 "SER " " HA " "    " 1 0 0 FFFFFF  ""  2 -14.248355 10.753677 2.2322595 553 0 537 0 1 537 537 <> <> 0.028 2.609 1.303 -5.409 0 0 0 0 -0.2 -1.669 7.427 0.06 1.25 1.425 0.06 0 <> <> <> <> <> <> <> <> 33 1 554 <> <> <>
  538 41 10.801561 13.761662 15.460356 229 " " S "A" 21 0.06000 0.06000 "SER " " HB3" "    " 1 0 0 FFFFFF  ""  2 12.805352 -14.341478 6.5124927 554 0 538 0 1 538 538 <> <> 0.008 4.208 0.002 -5.928 0 0 0 0 -0.2 -1.91 7.986 0.06 1.25 1.425 0.06 0.618 <> <> <> <> <> <> <> <> 33 1 555 <> <> <>
  539 41 10.663214 15.345381 16.127575 229 " " S "A" 21 0.06000 0.06000 "SER " " HB2" "    " 1 0 0 FFFFFF  ""  2 -22.117624 -13.386734 -16.702787 555 0 539 0 1 539 539 <> <> 0.008 4.122 -0.353 -5.573 0 0 0 0 -0.2 -1.995 6.301 0.06 1.25 1.425 0.06 0 <> <> <> <> <> <> <> <> 33 1 556 <> <> <>
  540 42 11.679410 13.087362 17.497551 229 " " S "A" 21 0.41800 0.41800 "SER " " HG " "    " 1 0 1 FFFFFF  ""  2 26.80105 19.525938 -23.925787 556 0 540 0 1 540 540 <> <> 0.068 18.877 -0.013 -32.806 0 0 0 0 -0.2 -14.075 4.633 0.418 0.25 0.996 0.418 0 <> <> <> <> <> <> <> <> 33 1 557 <> <> <>
  541 3 11.301158 14.461567 16.130161 229 " " S "A" 2 0.14500 0.14500 "SER " " CB " "    " 6 0 1 A0A0A0  ""  2 -2.4953134 0.83172643 2.0698659 557 0 541 2 1 541 541 1 29 0.268 7.552 -0.768 -10.867 0 -2.484 0 0 -0.2 -6.499 8.463 0.145 1.75 1.975 0.145 0 <> 262 4536 2894 3590 1516 -684 -1072 33 1 558 <> <> <>
  542 16 11.240221 13.921446 17.430870 229 " " S "A" 75 -0.68300 -0.68300 "SER " " OG " "    " 8 0 1 FF5757  ""  2 -3.7540374 5.034627 -3.9428809 558 0 542 1 1 542 542 1 29.23 -1.149 -27.07 -0.111 56.442 0 0 -0.118 0 -0.2 27.796 6.482 -0.683 1.56 1.766 -0.683 0.11 <> 263 4481 2961 3664 1535 -674 -1046 33 1 559 <> <> <>
  543 25 13.469243 13.475762 16.028646 229 " " S "A" 38 -0.50000 -0.50000 "SER " " N  " "    " 7 0 1 2F2FFF  ""  2 1.9768693 -8.3226423 -2.2738633 559 0 543 1 1 543 543 1 31.17 1.136 -33.621 -0.737 42.475 0 0 -0.126 0 -0.2 8.927 7.582 -0.5 1.625 1.92 -0.5 0 <> 258 4976 3034 3833 1529 -777 -1123 33 1 560 <> <> <>
  544 3 12.740680 14.735878 15.725541 229 " " S "A" 2 0.14000 0.14000 "SER " " CA " "    " 6 0 1 A0A0A0  ""  2 7.9553347 -2.1008816 -0.77983683 560 0 544 1 1 544 544 1 28.98 -0.29 9.286 -0.714 -10.718 0 -2.175 0 0 -0.2 -4.81 8.381 0.14 1.75 1.975 0.14 0 <> 259 4618 2796 3598 1551 -764 -1093 33 1 561 <> <> <>
  545 2 13.337620 15.843941 16.591270 229 " " S "A" 2 0.50000 0.50000 "SER " " C  " "    " 6 0 1 A0A0A0  ""  2 -3.3152294 -4.3277807 7.2855201 561 0 545 0 1 545 545 1 31.95 -1.237 27.51 -0.258 -47.09 0 0 0 0 -0.2 -21.276 7.571 0.5 1.875 2.112 0.5 0 <> 260 4931 3210 3999 1649 -751 -1143 33 1 562 <> <> <>
  546 3 13.073193 18.247375 16.817392 230 " " V "A" 2 0.14000 0.14000 "VAL " " CA " "    " 6 0 1 A0A0A0  ""  2 -1.0092134 3.2456756 -1.2590134 562 0 546 1 1 546 546 1 29.39 1.217 8.441 -0.458 -9.154 0 -1.537 0 0 0 -1.491 7.388 0.14 1.75 1.975 0.14 0 <> 265 4528 2887 3750 1769 -803 -1167 34 1 563 <> <> <>
  547 43 12.979527 17.106558 15.078020 230 " " V "A" 21 0.30000 0.30000 "VAL " " H  " "    " 1 0 1 FFFFFF  ""  2 7.9582539 -2.842021 -3.8959117 563 0 547 0 1 547 547 <> <> 0.047 2.273 -0.019 -23.269 0 0 0 0 0 -20.968 5.645 0.3 0.25 0.996 0.3 0 <> <> <> <> <> <> <> <> 34 1 564 <> <> <>
  548 41 12.876460 17.984982 17.856884 230 " " V "A" 21 0.06000 0.06000 "VAL " " HA " "    " 1 0 0 FFFFFF  ""  2 12.432499 -21.983637 -5.083571 564 0 548 0 1 548 548 <> <> 0.014 3.322 1.355 -5.156 0 0 0 0 0 -0.465 6.766 0.06 1.25 1.425 0.06 0 <> <> <> <> <> <> <> <> 34 1 565 <> <> <>
  549 41 14.239407 19.751331 15.848802 230 " " V "A" 21 0.06000 0.06000 "VAL " " HB " "    " 1 0 0 FFFFFF  ""  2 -3.756917 -25.424459 -9.5129604 565 0 549 0 1 549 549 <> <> 0.046 3.729 -0.118 -4.81 0 0 0 0 0 -1.154 4.263 0.06 1.25 1.425 0.06 1.324 <> <> <> <> <> <> <> <> 34 1 566 <> <> <>
  550 41 14.116412 19.977030 18.911337 230 " " V "A" 21 0.06000 0.06000 "VAL " "HG11" "    " 1 0 0 FFFFFF  ""  2 20.342993 0.23306081 0.97644567 566 0 550 0 1 550 550 <> <> 0.024 3.828 -0.178 -4.019 0 0 0 0 0 -0.344 2.704 0.06 1.25 1.425 0.06 18.179 <> <> <> <> <> <> <> <> 34 1 567 <> <> <>
  551 41 15.094074 20.908756 17.909866 230 " " V "A" 21 0.06000 0.06000 "VAL " "HG12" "    " 1 0 0 FFFFFF  ""  2 -3.1256714 4.0645924 -12.913136 567 0 551 0 1 551 551 <> <> 0.024 3.24 0.323 -4.076 0 0 0 0 0 -0.49 3.991 0.06 1.25 1.425 0.06 0 <> <> <> <> <> <> <> <> 34 1 568 <> <> <>
  552 41 13.352134 20.978010 17.695326 230 " " V "A" 21 0.06000 0.06000 "VAL " "HG13" "    " 1 0 0 FFFFFF  ""  2 5.824851 6.9599609 0.24801271 568 0 552 0 1 552 552 <> <> 0.024 3.736 -0.351 -4.212 0 0 0 0 0 -0.804 3.752 0.06 1.25 1.425 0.06 0.882 <> <> <> <> <> <> <> <> 34 1 569 <> <> <>
  553 41 15.760383 17.631123 16.274290 230 " " V "A" 21 0.06000 0.06000 "VAL " "HG21" "    " 1 0 0 FFFFFF  ""  2 1.4919231 -11.316042 7.8452435 569 0 553 0 1 553 553 <> <> 0.024 4.471 -0.145 -4.582 0 0 0 0 0 -0.233 2.61 0.06 1.25 1.425 0.06 22.591 <> <> <> <> <> <> <> <> 34 1 570 <> <> <>
  554 41 16.459646 19.007694 17.171560 230 " " V "A" 21 0.06000 0.06000 "VAL " "HG22" "    " 1 0 0 FFFFFF  ""  2 -2.6776226 5.0061259 8.5384741 570 0 554 0 1 554 554 <> <> 0.024 4.49 -0.204 -4.726 0 0 0 0 0 -0.416 3.577 0.06 1.25 1.425 0.06 2.383 <> <> <> <> <> <> <> <> 34 1 571 <> <> <>
  555 41 15.501448 17.758192 17.881124 230 " " V "A" 21 0.06000 0.06000 "VAL " "HG23" "    " 1 0 0 FFFFFF  ""  2 -10.429961 -2.1232414 -6.1884866 571 0 555 0 1 555 555 <> <> 0.024 4.345 -0.155 -4.893 0 0 0 0 0 -0.679 3.59 0.06 1.25 1.425 0.06 4.236 <> <> <> <> <> <> <> <> 34 1 572 <> <> <>
  556 2 11.857533 18.937271 16.272371 230 " " V "A" 2 0.50000 0.50000 "VAL " " C  " "    " 6 0 1 A0A0A0  ""  2 -4.5586433 -7.1883254 -8.3760252 572 0 556 0 1 556 556 1 28.85 -0.392 23.542 0.487 -44.509 0 0 0 0 0 -20.872 7.993 0.5 1.875 2.112 0.5 0 <> 266 4362 2877 3722 1767 -789 -1136 34 1 573 <> <> <>
  557 15 11.852970 19.598778 15.200456 230 " " V "A" 75 -0.50000 -0.50000 "VAL " " O  " "    " 8 0 1 FF5757  ""  2 -6.4572268 -0.30257112 -1.6138071 573 0 557 0 1 557 557 1 28.74 0.027 -36.148 -0.14 42.746 0 0 -0.125 0 0 6.361 7.519 -0.5 1.48 1.678 -0.5 0 <> 267 4387 2811 3721 1728 -846 -1077 34 1 574 <> <> <>
  558 3 14.278031 19.224234 16.802099 230 " " V "A" 2 -0.06000 -0.06000 "VAL " " CB " "    " 6 0 1 A0A0A0  ""  2 7.5344858 -1.2571557 3.3920984 574 0 558 1 1 558 558 1 33.75 2.145 -3.198 -0.727 5.174 0 -1.315 0 0 0 2.078 5.552 -0.06 1.75 1.975 -0.06 0 <> 268 5162 3345 4318 1820 -895 -1181 34 1 575 <> <> <>
  559 3 14.188881 20.302608 17.873627 230 " " V "A" 2 -0.18000 -0.18000 "VAL " " CG1" "    " 6 0 1 A0A0A0  ""  2 -0.28852683 -0.89532918 -0.81841755 575 0 559 3 1 559 559 1 34.96 0.073 -9.241 -0.022 13.252 0 -1.261 0 0 0 2.801 4.385 -0.18 1.75 1.975 -0.18 0.748 <> 269 5227 3549 4507 1918 -887 -1234 34 1 576 <> <> <>
  560 3 15.562181 18.410564 17.010017 230 " " V "A" 2 -0.18000 -0.18000 "VAL " " CG2" "    " 6 0 1 A0A0A0  ""  2 2.8931684 -0.053193118 -3.7093506 576 0 560 3 1 560 560 1 33.09 0.297 -12.212 -0.397 14.621 0 -0.999 0 0 0 1.31 4.105 -0.18 1.75 1.975 -0.18 4.738 <> 270 5179 3197 4197 1817 -914 -1214 34 1 577 <> <> <>
  561 25 13.292482 17.024931 16.034836 230 " " V "A" 38 -0.50000 -0.50000 "VAL " " N  " "    " 7 0 1 2F2FFF  ""  2 -4.7749171 1.0415629 0.60015136 577 0 561 1 1 561 561 1 28.48 1.437 -25.9 -0.421 39.742 0 0 -0.129 0 0 14.729 7.058 -0.5 1.625 1.92 -0.5 0 <> 264 4488 2731 3603 1678 -810 -1122 34 1 578 <> <> <>
  562 3 6.660729 16.707394 17.414740 231 " " L "A" 2 -0.18000 -0.18000 "LEU " " CD1" "    " 6 0 1 A0A0A0  ""  2 -5.3068738 -6.4600983 -0.27700865 578 0 562 3 1 562 562 1 26.38 0.182 -10.226 -1.157 15.053 0 -2.866 0 0 0 0.986 7.233 -0.18 1.75 1.975 -0.18 0 <> 277 3664 2951 3409 1667 -421 -1129 35 1 579 <> <> <>
  563 3 8.365532 16.819881 15.451051 231 " " L "A" 2 -0.18000 -0.18000 "LEU " " CD2" "    " 6 0 1 A0A0A0  ""  2 -1.0636065 0.4568103 10.820411 579 0 563 3 1 563 563 1 26.02 0.393 -9.111 -0.852 15.509 0 -2.262 0 0 0 3.678 8.368 -0.18 1.75 1.975 -0.18 0 <> 278 3789 2723 3375 1634 -613 -1053 35 1 580 <> <> <>
  564 25 10.782106 18.833261 17.039362 231 " " L "A" 38 -0.50000 -0.50000 "LEU " " N  " "    " 7 0 1 2F2FFF  ""  2 1.745845 3.7571616 -1.8008406 580 0 564 1 1 564 564 1 28.98 1.382 -21.83 0.333 37.698 0 0 -0.118 0 0 17.466 7.926 -0.5 1.625 1.92 -0.5 0 <> 271 4255 3000 3757 1805 -708 -1175 35 1 581 <> <> <>
  565 3 9.539684 19.464123 16.727133 231 " " L "A" 2 0.14000 0.14000 "LEU " " CA " "    " 6 0 1 A0A0A0  ""  2 -1.4168142 1.7080576 -6.9563055 581 0 565 1 1 565 565 1 28.63 1.5 6.548 -0.56 -8.237 0 -2.279 0 0 0 -3.028 8.569 0.14 1.75 1.975 0.14 0 <> 272 4099 3021 3758 1806 -690 -1158 35 1 582 <> <> <>
  566 2 9.604878 20.809965 17.472694 231 " " L "A" 2 0.50000 0.50000 "LEU " " C  " "    " 6 0 1 A0A0A0  ""  2 0.49765685 2.9015923 3.5876026 582 0 566 0 1 566 566 1 32.71 -0.278 19.662 -0.474 -40.801 0 0 0 0 0 -21.889 7.855 0.5 1.875 2.112 0.5 0 <> 273 4546 3560 4323 1892 -713 -1207 35 1 583 <> <> <>
  567 15 9.745515 20.984236 18.661598 231 " " L "A" 75 -0.50000 -0.50000 "LEU " " O  " "    " 8 0 1 FF5757  ""  2 -2.1640632 4.1016588 2.4711704 583 0 567 0 1 567 567 1 32.54 0.023 -39.586 0.021 38.068 0 0 -0.129 0 0 -1.603 6.821 -0.5 1.48 1.678 -0.5 0 <> 274 4466 3592 4307 1943 -653 -1270 35 1 584 <> <> <>
  568 3 8.364851 18.650148 17.300539 231 " " L "A" 2 -0.12000 -0.12000 "LEU " " CB " "    " 6 0 1 A0A0A0  ""  2 3.3701217 -5.7747579 -0.16647442 584 0 568 2 1 568 568 1 27.95 2.45 -5.97 -0.863 9.944 0 -2.799 0 0 0 2.761 8.402 -0.12 1.75 1.975 -0.12 0 <> 275 3913 3043 3665 1771 -574 -1163 35 1 585 <> <> <>
  569 3 8.112821 17.164505 16.940388 231 " " L "A" 2 -0.06000 -0.06000 "LEU " " CG " "    " 6 0 1 A0A0A0  ""  2 0.68302572 0.35387769 4.232882 585 0 569 1 1 569 569 1 26.87 0.822 -2.507 -1.015 4.329 0 -2.509 0 0 0 -0.88 8.627 -0.06 1.75 1.975 -0.06 0 <> 276 3831 2901 3477 1692 -539 -1123 35 1 586 <> <> <>
  570 43 10.922900 18.632881 18.019224 231 " " L "A" 21 0.30000 0.30000 "LEU " " H  " "    " 1 0 1 FFFFFF  ""  2 -8.954587 11.655654 1.3519124 586 0 570 0 1 570 570 <> <> 0.015 1.526 -0.031 -22.394 0 0 0 0 0 -20.884 6.55 0.3 0.25 0.996 0.3 0 <> <> <> <> <> <> <> <> 35 1 587 <> <> <>
  571 41 9.478426 19.464918 15.638857 231 " " L "A" 21 0.06000 0.06000 "LEU " " HA " "    " 1 0 0 FFFFFF  ""  2 -1.180256 18.272593 -6.9574928 587 0 571 0 1 571 571 <> <> 0.023 1.742 1.197 -4.772 0 0 0 0 0 -1.81 7.69 0.06 1.25 1.425 0.06 0 <> <> <> <> <> <> <> <> 35 1 588 <> <> <>
  572 41 7.428965 19.092527 16.959179 231 " " L "A" 21 0.06000 0.06000 "LEU " " HB2" "    " 1 0 0 FFFFFF  ""  2 -2.7809069 -11.691291 9.0299997 588 0 572 0 1 572 572 <> <> 0.146 2.775 -0.293 -4.356 0 0 0 0 0 -1.729 6.571 0.06 1.25 1.425 0.06 0 <> <> <> <> <> <> <> <> 35 1 589 <> <> <>
  573 41 8.376922 18.761486 18.384769 231 " " L "A" 21 0.06000 0.06000 "LEU " " HB3" "    " 1 0 0 FFFFFF  ""  2 15.884136 11.394794 -2.0689499 589 0 573 0 1 573 573 <> <> 0.149 2.822 -0.132 -4.532 0 0 0 0 0 -1.694 6.801 0.06 1.25 1.425 0.06 0 <> <> <> <> <> <> <> <> 35 1 590 <> <> <>
  574 41 8.786178 16.584055 17.571081 231 " " L "A" 21 0.06000 0.06000 "LEU " " HG " "    " 1 0 0 FFFFFF  ""  2 -10.58369 -4.0124784 12.243278 590 0 574 0 1 574 574 <> <> 0.049 3.597 -0.393 -5.073 0 0 0 0 0 -1.82 6.364 0.06 1.25 1.425 0.06 0.265 <> <> <> <> <> <> <> <> 35 1 591 <> <> <>
  575 41 6.588772 15.624680 17.517967 231 " " L "A" 21 0.06000 0.06000 "LEU " "HD11" "    " 1 0 0 FFFFFF  ""  2 -26.744291 -5.5684915 -5.868763 591 0 575 0 1 575 575 <> <> 0.024 3.468 -0.432 -4.752 0 0 0 0 0 -1.692 5.71 0.06 1.25 1.425 0.06 0.088 <> <> <> <> <> <> <> <> 35 1 592 <> <> <>
  576 41 6.452065 17.150866 18.388338 231 " " L "A" 21 0.06000 0.06000 "LEU " "HD12" "    " 1 0 0 FFFFFF  ""  2 17.999611 6.8322892 -1.3365976 592 0 576 0 1 576 576 <> <> 0.024 3.649 -0.404 -4.61 0 0 0 0 0 -1.341 5.712 0.06 1.25 1.425 0.06 0 <> <> <> <> <> <> <> <> 35 1 593 <> <> <>
  577 41 5.841314 17.005896 16.760859 231 " " L "A" 21 0.06000 0.06000 "LEU " "HD13" "    " 1 0 0 FFFFFF  ""  2 16.963648 -28.846701 -38.40517 593 0 577 0 1 577 577 <> <> 0.024 3.684 -0.389 -4.493 0 0 0 0 0 -1.174 5.793 0.06 1.25 1.425 0.06 0 <> <> <> <> <> <> <> <> 35 1 594 <> <> <>
  578 41 7.672517 17.402678 14.844272 231 " " L "A" 21 0.06000 0.06000 "LEU " "HD21" "    " 1 0 0 FFFFFF  ""  2 4.0978346 -13.229739 -8.2202749 594 0 578 0 1 578 578 <> <> 0.024 3.233 -0.452 -4.576 0 0 0 0 0 -1.772 5.556 0.06 1.25 1.425 0.06 0 <> <> <> <> <> <> <> <> 35 1 595 <> <> <>
  579 41 9.371825 17.014671 15.080194 231 " " L "A" 21 0.06000 0.06000 "LEU " "HD22" "    " 1 0 0 FFFFFF  ""  2 0.33249816 6.7057786 17.890955 595 0 579 0 1 579 579 <> <> 0.024 3.438 0.252 -4.677 0 0 0 0 0 -0.963 7.253 0.06 1.25 1.425 0.06 0 <> <> <> <> <> <> <> <> 35 1 596 <> <> <>
  580 41 8.171133 15.784661 15.170636 231 " " L "A" 21 0.06000 0.06000 "LEU " "HD23" "    " 1 0 0 FFFFFF  ""  2 39.392937 -3.8808146 -1.2126275 596 0 580 0 1 580 580 <> <> 0.024 2.984 -0.113 -4.858 0 0 0 0 0 -1.963 7.547 0.06 1.25 1.425 0.06 0 <> <> <> <> <> <> <> <> 35 1 597 <> <> <>
  581 15 7.407963 23.608574 16.335098 232 " " D "A" 75 -0.50000 -0.50000 "ASP " " O  " "    " 8 0 1 FF5757  ""  2 4.3662672 2.013603 -1.8449663 597 0 581 0 1 581 581 1 36.14 0.069 -40.047 0.376 34.668 0 0 -0.209 0 0 -5.142 6.501 -0.5 1.48 1.678 -0.5 0 <> 282 4738 4100 4892 1935 -780 -1191 36 1 598 <> <> <>
  582 3 10.264817 24.195841 15.990833 232 " " D "A" 2 -0.22000 -0.22000 "ASP " " CB " "    " 6 0 1 A0A0A0  ""  2 0.3867389 -3.7390444 1.7916086 598 0 582 2 1 582 582 1 31.58 -0.623 -12.513 -0.817 15.155 0 -1.442 0 0 0 -0.24 6.075 -0.22 1.75 1.975 -0.22 0.998 <> 283 4423 3313 4264 2017 -954 -1198 36 1 599 <> <> <>
  583 2 10.488171 25.616568 16.579626 232 " " D "A" 2 0.70000 0.70000 "ASP " " CG " "    " 6 0 1 A0A0A0  ""  2 -4.3090749 1.4872694 -5.3468494 599 0 583 0 1 583 583 1 34.77 -1.422 -19.114 -0.479 15.869 0 0 0 0 0 -5.146 4.661 0.7 1.875 2.112 0.7 11.456 <> 284 4977 3605 4629 2023 -1015 -1190 36 1 600 <> <> <>
  584 15 11.409755 25.900961 17.392157 232 " " D "A" 75 -0.80000 -0.80000 "ASP " " OD1" "    " 8 0 1 FF5757  ""  2 -0.11771507 4.7006459 -3.0709078 600 0 584 0 1 584 584 1 37.06 0.147 18.744 -0.441 -26.32 0 0 -0.155 0 0 -8.025 3.49 -0.8 1.48 1.678 -0.8 16.051 <> 285 5273 3893 4914 2075 -995 -1248 36 1 601 <> <> <>
  585 18 9.713559 26.483860 16.282642 232 " " D "A" 75 -0.80000 -0.80000 "ASP " " OD2" "    " 8 -1 1 FF5757  ""  2 -3.0989017 0.49964085 -1.1030409 601 0 585 0 1 585 585 1 35.76 0.173 17.971 0.233 -26.351 0 0 -0.386 0 0 -8.359 3.824 -0.8 1.48 1.678 -0.8 13.029 <> 286 5213 3645 4729 1971 -1076 -1125 36 1 602 <> <> <>
  586 25 9.775281 21.875772 16.658525 232 " " D "A" 38 -0.50000 -0.50000 "ASP " " N  " "    " 7 0 1 2F2FFF  ""  2 0.20752493 10.939495 -0.21295188 602 0 586 1 1 586 586 1 36.19 -0.455 -17.397 -0.303 33.391 0 0 -0.132 0 0 15.105 7.284 -0.5 1.625 1.92 -0.5 0 <> 279 4996 3961 4794 1909 -799 -1180 36 1 603 <> <> <>
  587 43 9.769601 21.765724 15.654552 232 " " D "A" 21 0.30000 0.30000 "ASP " " H  " "    " 1 0 1 FFFFFF  ""  2 -9.2635689 -2.0862246 1.2684431 603 0 587 0 1 587 587 <> <> 0.026 -0.73 -0.022 -19.112 0 0 0 0 0 -19.839 5.994 0.3 0.25 0.996 0.3 0 <> <> <> <> <> <> <> <> 36 1 604 <> <> <>
  588 41 10.242795 23.403566 18.020096 232 " " D "A" 21 0.06000 0.06000 "ASP " " HA " "    " 1 0 0 FFFFFF  ""  2 1.6785314 28.445467 -2.2025008 604 0 588 0 1 588 588 <> <> 0.022 1.55 0.673 -4.244 0 0 0 0 0 -1.999 5.894 0.06 1.25 1.425 0.06 0 <> <> <> <> <> <> <> <> 36 1 605 <> <> <>
  589 41 9.681656 24.310884 15.077162 232 " " D "A" 21 0.06000 0.06000 "ASP " " HB3" "    " 1 0 0 FFFFFF  ""  2 -9.2136316 7.2102237 9.2978268 605 0 589 0 1 589 589 <> <> 0.01 2.052 -0.137 -3.715 0 0 0 0 0 -1.79 4.81 0.06 1.25 1.425 0.06 16.061 <> <> <> <> <> <> <> <> 36 1 606 <> <> <>
  590 41 11.235507 23.798071 15.694785 232 " " D "A" 21 0.06000 0.06000 "ASP " " HB2" "    " 1 0 0 FFFFFF  ""  2 3.6891255 7.8291302 -2.9235306 606 0 590 0 1 590 590 <> <> 0.007 1.998 1.052 -3.726 0 0 0 0 0 -0.668 5.452 0.06 1.25 1.425 0.06 0.176 <> <> <> <> <> <> <> <> 36 1 607 <> <> <>
  591 3 9.660167 23.288715 17.106062 232 " " D "A" 2 0.14000 0.14000 "ASP " " CA " "    " 6 0 1 A0A0A0  ""  2 5.6827769 -2.9299767 -0.81248486 607 0 591 1 1 591 591 1 34.32 -0.518 5.24 -0.447 -6.337 0 -1.738 0 0 0 -3.801 7.37 0.14 1.75 1.975 0.14 0 <> 280 4684 3750 4605 1991 -828 -1229 36 1 608 <> <> <>
  592 2 8.142155 23.602663 17.338667 232 " " D "A" 2 0.50000 0.50000 "ASP " " C  " "    " 6 0 1 A0A0A0  ""  2 3.167625 -3.9974632 4.5842867 608 0 592 0 1 592 592 1 30.84 0.729 16.073 -0.148 -38.795 0 0 0 0 0 -22.142 7.771 0.5 1.875 2.112 0.5 0 <> 281 4089 3419 4209 1981 -761 -1240 36 1 609 <> <> <>
  593 3 6.528395 23.872345 19.269159 233 " " M "A" 2 0.14000 0.14000 "MET " " CA " "    " 6 0 1 A0A0A0  ""  2 1.3924257 4.1400118 4.4597979 609 0 593 1 1 593 593 1 32.61 1.291 4.691 -0.628 -6.305 0 -2.044 0 0 0 -2.994 8.065 0.14 1.75 1.975 0.14 0 <> 288 4061 3831 4499 1992 -588 -1314 37 1 610 <> <> <>
  594 2 6.408264 25.151884 20.179199 233 " " M "A" 2 0.50000 0.50000 "MET " " C  " "    " 6 0 1 A0A0A0  ""  2 2.6149721 -5.6676226 -3.3063912 610 0 594 0 1 594 594 1 32.51 -0.35 16.869 -1.096 -34.664 0 0 0 0 0 -19.243 7.006 0.5 1.875 2.112 0.5 0 <> 289 3928 3870 4552 2059 -591 -1374 37 1 611 <> <> <>
  595 15 7.369822 25.736824 20.677847 233 " " M "A" 75 -0.50000 -0.50000 "MET " " O  " "    " 8 0 1 FF5757  ""  2 3.2290225 0.35352015 5.0921016 611 0 595 0 1 595 595 1 33.67 0.069 -33.594 -0.291 32.836 0 0 -0.118 0 0 -1.097 6.033 -0.5 1.48 1.678 -0.5 0.834 <> 290 4103 3979 4712 2138 -650 -1418 37 1 612 <> <> <>
  596 3 6.142411 22.538492 19.961517 233 " " M "A" 2 -0.12000 -0.12000 "MET " " CB " "    " 6 0 1 A0A0A0  ""  2 4.1743898 -1.1691948 6.9869614 612 0 596 2 1 596 596 1 31.82 2.381 -4.83 -0.743 8.186 0 -2.301 0 0 0 2.693 8.108 -0.12 1.75 1.975 -0.12 0 <> 291 3929 3795 4367 1953 -454 -1327 37 1 613 <> <> <>
  597 43 8.576372 23.879107 19.258635 233 " " M "A" 21 0.30000 0.30000 "MET " " H  " "    " 1 0 1 FFFFFF  ""  2 -0.91772687 12.059863 6.6095347 613 0 597 0 1 597 597 <> <> 0.066 -3.127 -0.028 -19.138 0 0 0 0 0 -22.227 6.641 0.3 0.25 0.996 0.3 0 <> <> <> <> <> <> <> <> 37 1 614 <> <> <>
  598 41 5.771049 23.960110 18.490170 233 " " M "A" 21 0.06000 0.06000 "MET " " HA " "    " 1 0 0 FFFFFF  ""  2 4.1921911 -5.7934227 0.618689 614 0 598 0 1 598 598 <> <> 0.051 1.868 1.468 -3.989 0 0 0 0 0 -0.603 6.805 0.06 1.25 1.425 0.06 0 <> <> <> <> <> <> <> <> 37 1 615 <> <> <>
  599 41 5.195617 22.763144 20.452658 233 " " M "A" 21 0.06000 0.06000 "MET " " HB2" "    " 1 0 0 FFFFFF  ""  2 2.4837561 -7.7288947 6.7282791 615 0 599 0 1 599 599 <> <> 0.026 1.887 1.026 -3.822 0 0 0 0 0 -0.882 6.627 0.06 1.25 1.425 0.06 0 <> <> <> <> <> <> <> <> 37 1 616 <> <> <>
  600 41 6.817584 22.301466 20.783747 233 " " M "A" 21 0.06000 0.06000 "MET " " HB3" "    " 1 0 0 FFFFFF  ""  2 28.879871 32.321491 -3.645431 616 0 600 0 1 600 600 <> <> 0.022 1.68 -0.409 -3.772 0 0 0 0 0 -2.479 6.168 0.06 1.25 1.425 0.06 0 <> <> <> <> <> <> <> <> 37 1 617 <> <> <>
  601 41 7.117811 21.251488 18.609322 233 " " M "A" 21 0.06000 0.06000 "MET " " HG3" "    " 1 0 0 FFFFFF  ""  2 -0.016258368 -20.418333 -5.5958548 617 0 601 0 1 601 601 <> <> 0.018 2.925 0.066 -4.423 0 0 0 0 0 -1.415 6.872 0.06 1.25 1.425 0.06 0 <> <> <> <> <> <> <> <> 37 1 618 <> <> <>
  602 41 5.515568 21.352100 18.130405 233 " " M "A" 21 0.06000 0.06000 "MET " " HG2" "    " 1 0 0 FFFFFF  ""  2 -8.5068283 10.29358 6.8883948 618 0 602 0 1 602 602 <> <> 0.023 3.359 -0.241 -4.44 0 0 0 0 0 -1.299 7.195 0.06 1.25 1.425 0.06 0 <> <> <> <> <> <> <> <> 37 1 619 <> <> <>
  603 41 3.422614 19.792183 19.373339 233 " " M "A" 21 0.06000 0.06000 "MET " " HE1" "    " 1 0 0 FFFFFF  ""  2 -1.6801282 -23.567085 2.3075995 619 0 603 0 1 603 603 <> <> 0.018 3.48 -0.362 -4.218 0 0 0 0 0 -1.082 5.333 0.06 1.25 1.425 0.06 0 <> <> <> <> <> <> <> <> 37 1 620 <> <> <>
  604 41 3.706308 19.174583 20.948223 233 " " M "A" 21 0.06000 0.06000 "MET " " HE2" "    " 1 0 0 FFFFFF  ""  2 30.554338 2.4389729 10.929543 620 0 604 0 1 604 604 <> <> 0.018 3.275 0.499 -3.974 0 0 0 0 0 -0.181 5.415 0.06 1.25 1.425 0.06 0 <> <> <> <> <> <> <> <> 37 1 621 <> <> <>
  605 41 3.913261 20.924881 20.680962 233 " " M "A" 21 0.06000 0.06000 "MET " " HE3" "    " 1 0 0 FFFFFF  ""  2 -20.548401 0.36457941 5.6288795 621 0 605 0 1 605 605 <> <> 0.018 3.568 -0.415 -4.166 0 0 0 0 0 -0.994 5.445 0.06 1.25 1.425 0.06 0 <> <> <> <> <> <> <> <> 37 1 622 <> <> <>
  606 3 6.118851 21.331562 19.037998 233 " " M "A" 2 0.04750 0.04750 "MET " " CG " "    " 6 0 1 A0A0A0  ""  2 3.2176569 -3.5143273 -1.217369 622 0 606 2 1 606 606 1 31.98 0.498 2.035 -0.956 -3.26 0 -2.702 0 0 0 -4.385 8.174 0.0475 1.75 1.975 0.048 0 <> 292 4057 3773 4322 1884 -450 -1271 37 1 623 <> <> <>
  607 49 5.817270 19.640810 19.757467 233 " " M "A" 13 -0.33500 -0.33500 "MET " " SD " "    " 16 0 1 E1E11E  ""  2 0.41344434 6.0164433 1.4620893 623 0 607 0 1 607 607 1 32.33 0.138 -17.49 -2.876 24.072 0 -5.335 0 0 0 -1.491 7.117 -0.335 1.8 2.03 -0.335 0 <> 293 4072 3895 4317 1838 -297 -1283 37 1 624 <> <> <>
  608 3 4.055832 19.934292 20.249092 233 " " M "A" 2 -0.01250 -0.01250 "MET " " CE " "    " 6 0 1 A0A0A0  ""  2 -2.7709515 6.128087 -1.7222985 624 0 608 3 1 608 608 1 29.1 0.131 -0.711 -1.071 1.687 0 -3.317 0 0 0 -3.282 6.815 -0.0125 1.75 1.975 -0.013 0 <> 294 3491 3598 3968 1801 -204 -1280 37 1 625 <> <> <>
  609 25 7.801228 23.840591 18.612286 233 " " M "A" 38 -0.50000 -0.50000 "MET " " N  " "    " 7 0 1 2F2FFF  ""  2 1.560827 3.4239078 4.1516581 625 0 609 1 1 609 609 1 31.52 1.529 -17.436 0.554 32.168 0 0 -0.128 0 0 16.686 7.942 -0.5 1.625 1.92 -0.5 0 <> 287 4071 3586 4320 2019 -676 -1303 37 1 626 <> <> <>
  610 25 5.133647 25.539825 20.346632 234 " " D "A" 38 -0.50000 -0.50000 "ASP " " N  " "    " 7 0 1 2F2FFF  ""  2 11.094819 -1.4430324 -2.5848293 626 0 610 1 1 610 610 1 35.3 0.729 -19.224 0.062 27.341 0 0 -0.12 0 0 8.79 6.92 -0.5 1.625 1.92 -0.5 0 <> 295 4148 4312 4952 2026 -526 -1378 38 1 627 <> <> <>
  611 3 4.712474 26.875982 20.664209 234 " " D "A" 2 0.14000 0.14000 "ASP " " CA " "    " 6 0 1 A0A0A0  ""  2 -1.9530213 -2.2541018 -0.71261603 627 0 611 1 1 611 611 1 38.73 0.911 5.575 -0.467 -4.144 0 -1.929 0 0 0 -0.054 6.967 0.14 1.75 1.975 0.14 0 <> 296 4447 4810 5458 2076 -510 -1440 38 1 628 <> <> <>
  612 2 3.448965 26.729158 21.438734 234 " " D "A" 2 0.50000 0.50000 "ASP " " C  " "    " 6 0 1 A0A0A0  ""  2 4.1900377 0.35452944 1.4032311 628 0 612 0 1 612 612 1 36.54 0.064 15.939 -0.554 -31.814 0 0 0 0 0 -16.365 7.188 0.5 1.875 2.112 0.5 0 <> 297 4037 4637 5209 2019 -370 -1450 38 1 629 <> <> <>
  613 15 2.711096 25.821091 21.177101 234 " " D "A" 75 -0.50000 -0.50000 "ASP " " O  " "    " 8 0 1 FF5757  ""  2 -7.0312424 -3.0413909 -4.6773667 629 0 613 0 1 613 613 1 33.4 0.047 -40.19 -0.696 30.522 0 0 -0.122 0 0 -10.44 6.345 -0.5 1.48 1.678 -0.5 0 <> 298 3660 4258 4772 1946 -293 -1408 38 1 630 <> <> <>
  614 3 4.536580 27.746008 19.424360 234 " " D "A" 2 -0.22000 -0.22000 "ASP " " CB " "    " 6 0 1 A0A0A0  ""  2 4.5879292 0.35560754 4.4776511 630 0 614 2 1 614 614 1 37.11 1.696 -12.858 -0.637 11.791 0 -1.621 0 0 0 -1.629 5.932 -0.22 1.75 1.975 -0.22 0.125 <> 299 4223 4584 5294 2099 -630 -1431 38 1 631 <> <> <>
  615 2 5.591331 28.772125 19.184202 234 " " D "A" 2 0.70000 0.70000 "ASP " " CG " "    " 6 0 1 A0A0A0  ""  2 1.1888994 1.020488 7.2617044 631 0 615 0 1 615 615 1 42.86 0.282 -17.406 0.19 17.155 0 0 0 0 0 0.221 4.894 0.7 1.875 2.112 0.7 0.943 <> 300 4852 5346 6089 2182 -659 -1507 38 1 632 <> <> <>
  616 43 4.408792 25.062450 19.830103 234 " " D "A" 21 0.30000 0.30000 "ASP " " H  " "    " 1 0 1 FFFFFF  ""  2 -4.1471181 14.912916 3.6883271 632 0 616 0 1 616 616 <> <> 0.024 0.989 -0.023 -16.724 0 0 0 0 0 -15.733 6.341 0.3 0.25 0.996 0.3 0 <> <> <> <> <> <> <> <> 38 1 633 <> <> <>
  617 41 5.413048 27.373062 21.335188 234 " " D "A" 21 0.06000 0.06000 "ASP " " HA " "    " 1 0 0 FFFFFF  ""  2 -14.124748 9.5452595 3.2547221 633 0 617 0 1 617 617 <> <> 0.09 1.581 0.582 -3.482 0 0 0 0 0 -1.229 5.746 0.06 1.25 1.425 0.06 0 <> <> <> <> <> <> <> <> 38 1 634 <> <> <>
  618 41 3.561300 28.221426 19.528826 234 " " D "A" 21 0.06000 0.06000 "ASP " " HB3" "    " 1 0 0 FFFFFF  ""  2 10.998641 14.611556 -0.55060709 634 0 618 0 1 618 618 <> <> 0.064 1.967 0.102 -2.767 0 0 0 0 0 -0.634 4.942 0.06 1.25 1.425 0.06 0 <> <> <> <> <> <> <> <> 38 1 635 <> <> <>
  619 41 4.491188 27.129061 18.526907 234 " " D "A" 21 0.06000 0.06000 "ASP " " HB2" "    " 1 0 0 FFFFFF  ""  2 7.5746579 18.731092 -8.3054132 635 0 619 0 1 619 619 <> <> 0.082 2.529 -0.273 -2.91 0 0 0 0 0 -0.573 4.491 0.06 1.25 1.425 0.06 0 <> <> <> <> <> <> <> <> 38 1 636 <> <> <>
  620 15 5.198832 29.924896 19.461411 234 " " D "A" 75 -0.80000 -0.80000 "ASP " " OD1" "    " 8 0 1 FF5757  ""  2 0.34081718 8.264555 1.4609143 636 0 620 0 1 620 620 1 36.31 0.224 14.931 0.468 -26.68 0 0 -0.356 0 0 -11.412 4.25 -0.8 1.48 1.678 -0.8 3.544 <> 301 3949 4565 5283 2216 -574 -1566 38 1 637 <> <> <>
  621 18 6.673363 28.452526 18.684328 234 " " D "A" 75 -0.80000 -0.80000 "ASP " " OD2" "    " 8 -1 1 FF5757  ""  2 -2.9229305 -0.97833872 -2.0259311 637 0 621 0 1 621 621 1 45.23 0.155 14.8 -0.82 -27.495 0 0 -0.175 0 0 -13.536 3.298 -0.8 1.48 1.678 -0.8 23.348 <> 302 5149 5622 6415 2215 -769 -1508 38 1 638 <> <> <>
  622 2 1.273430 28.904903 22.669239 235 " " I "A" 2 0.50000 0.50000 "ILE " " C  " "    " 6 0 1 A0A0A0  ""  2 -5.0103436 -6.1339288 -0.54515487 638 0 622 0 1 622 622 1 34.31 0.152 13.039 0.23 -27.17 0 0 0 0 0 -13.75 6.054 0.5 1.875 2.112 0.5 0 <> 305 3395 4544 5096 1964 -260 -1506 39 1 639 <> <> <>
  623 15 1.700506 30.095327 22.747004 235 " " I "A" 75 -0.50000 -0.50000 "ILE " " O  " "    " 8 0 1 FF5757  ""  2 -4.5048475 0.95215088 -4.340724 639 0 623 0 1 623 623 1 35.19 0.018 -28.705 -0.093 22.046 0 0 -0.002 0 0 -6.737 3.982 -0.5 1.48 1.678 -0.5 13.237 <> 306 3489 4633 5247 2021 -372 -1533 39 1 640 <> <> <>
  624 3 2.529688 27.959227 24.621471 235 " " I "A" 2 -0.06000 -0.06000 "ILE " " CB " "    " 6 0 1 A0A0A0  ""  2 1.4033104 -4.092916 4.2118621 640 0 624 1 1 624 624 1 41.52 3.467 -1.586 -0.817 3.287 0 -1.009 0 0 0 3.342 5.823 -0.06 1.75 1.975 -0.06 0 <> 307 4304 5479 5995 2057 -129 -1599 39 1 641 <> <> <>
  625 3 3.487357 26.925047 25.188358 235 " " I "A" 2 -0.12000 -0.12000 "ILE " " CG1" "    " 6 0 1 A0A0A0  ""  2 1.9559633 1.6504546 -1.4573562 641 0 625 2 1 625 625 1 40.97 1.337 -3.379 -0.552 6.313 0 -1.095 0 0 0 2.625 5.95 -0.12 1.75 1.975 -0.12 0 <> 308 4336 5367 5864 2106 -101 -1620 39 1 642 <> <> <>
  626 3 1.326263 28.120941 25.587353 235 " " I "A" 2 -0.18000 -0.18000 "ILE " " CG2" "    " 6 0 1 A0A0A0  ""  2 -2.6200702 2.3541656 -0.49014661 642 0 626 3 1 626 626 1 42.79 0.869 -3.511 -0.089 7.748 0 -0.857 0 0 0 4.16 5.195 -0.18 1.75 1.975 -0.18 0.998 <> 309 4335 5732 6191 1994 21 -1607 39 1 643 <> <> <>
  627 3 2.872624 25.642715 25.607727 235 " " I "A" 2 -0.18000 -0.18000 "ILE " " CD1" "    " 6 0 1 A0A0A0  ""  2 3.7146618 0.65523225 -4.4827003 643 0 627 3 1 627 627 1 37.92 0.53 -5.566 -0.744 10.122 0 -1.591 0 0 0 2.751 6.377 -0.18 1.75 1.975 -0.18 0 <> 310 4024 4983 5399 2038 -2 -1576 39 1 644 <> <> <>
  628 25 3.270694 27.630280 22.374777 235 " " I "A" 38 -0.50000 -0.50000 "ILE " " N  " "    " 7 0 1 2F2FFF  ""  2 4.9868817 -1.9346288 2.5995016 644 0 628 1 1 628 628 1 36.24 1.685 -20.719 2.344 22.251 0 0 -0.357 0 0 5.205 6.769 -0.5 1.625 1.92 -0.5 0 <> 303 3865 4662 5240 2052 -337 -1507 39 1 645 <> <> <>
  629 3 2.063079 27.731802 23.170156 235 " " I "A" 2 0.14000 0.14000 "ILE " " CA " "    " 6 0 1 A0A0A0  ""  2 0.043831177 -0.24714425 11.311063 645 0 629 1 1 629 629 1 34.53 2.336 5.811 -0.352 -3.97 0 -1.414 0 0 0 2.411 7.058 0.14 1.75 1.975 0.14 0 <> 304 3512 4543 5067 1999 -207 -1521 39 1 646 <> <> <>
  630 43 3.864449 28.446156 22.418415 235 " " I "A" 21 0.30000 0.30000 "ILE " " H  " "    " 1 0 1 FFFFFF  ""  2 -12.813554 11.787681 -11.759736 646 0 630 0 1 630 630 <> <> 0.043 -2.405 -0.03 -12.685 0 0 0 0 0 -15.078 5.002 0.3 0.25 0.996 0.3 0 <> <> <> <> <> <> <> <> 39 1 647 <> <> <>
  631 41 1.451886 26.829811 23.201059 235 " " I "A" 21 0.06000 0.06000 "ILE " " HA " "    " 1 0 0 FFFFFF  ""  2 -3.4860411 1.9586253 5.8792872 647 0 631 0 1 631 631 <> <> 0.016 2.021 0.527 -3.304 0 0 0 0 0 -0.741 6.762 0.06 1.25 1.425 0.06 0 <> <> <> <> <> <> <> <> 39 1 648 <> <> <>
  632 41 3.162041 28.843733 24.698210 235 " " I "A" 21 0.06000 0.06000 "ILE " " HB " "    " 1 0 0 FFFFFF  ""  2 -10.796355 6.118155 -12.953637 648 0 632 0 1 632 632 <> <> 0.083 1.904 -0.117 -2.56 0 0 0 0 0 -0.69 3.915 0.06 1.25 1.425 0.06 6.354 <> <> <> <> <> <> <> <> 39 1 649 <> <> <>
  633 41 4.089550 27.424484 25.947325 235 " " I "A" 21 0.06000 0.06000 "ILE " "HG13" "    " 1 0 0 FFFFFF  ""  2 13.071148 -13.845888 -0.079186969 649 0 633 0 1 633 633 <> <> 0.041 2.235 0.077 -2.991 0 0 0 0 0 -0.638 4.671 0.06 1.25 1.425 0.06 0 <> <> <> <> <> <> <> <> 39 1 650 <> <> <>
  634 41 4.143066 26.715797 24.343159 235 " " I "A" 21 0.06000 0.06000 "ILE " "HG12" "    " 1 0 0 FFFFFF  ""  2 23.41256 -9.2907867 17.89756 650 0 634 0 1 634 634 <> <> 0.042 2.312 -0.188 -3.003 0 0 0 0 0 -0.835 4.571 0.06 1.25 1.425 0.06 0 <> <> <> <> <> <> <> <> 39 1 651 <> <> <>
  635 41 1.728208 28.139380 26.600367 235 " " I "A" 21 0.06000 0.06000 "ILE " "HG21" "    " 1 0 0 FFFFFF  ""  2 -5.5368457 -30.624233 1.267427 651 0 635 0 1 635 635 <> <> 0.025 1.231 -0.328 -2.143 0 0 0 0 0 -1.216 3.322 0.06 1.25 1.425 0.06 10.237 <> <> <> <> <> <> <> <> 39 1 652 <> <> <>
  636 41 0.848585 29.091082 25.450390 235 " " I "A" 21 0.06000 0.06000 "ILE " "HG22" "    " 1 0 0 FFFFFF  ""  2 -1.7167821 4.1776748 9.27598 652 0 636 0 1 636 636 <> <> 0.025 1.378 -0.022 -2.286 0 0 0 0 0 -0.905 4.344 0.06 1.25 1.425 0.06 1.5 <> <> <> <> <> <> <> <> 39 1 653 <> <> <>
  637 41 0.648867 27.285629 25.409885 235 " " I "A" 21 0.06000 0.06000 "ILE " "HG23" "    " 1 0 0 FFFFFF  ""  2 -15.287802 10.660845 8.764349 653 0 637 0 1 637 637 <> <> 0.025 1.438 0.291 -2.78 0 0 0 0 0 -1.027 5.536 0.06 1.25 1.425 0.06 0 <> <> <> <> <> <> <> <> 39 1 654 <> <> <>
  638 41 2.240157 25.745239 26.489532 235 " " I "A" 21 0.06000 0.06000 "ILE " "HD11" "    " 1 0 0 FFFFFF  ""  2 14.266066 3.8318942 2.7158735 654 0 638 0 1 638 638 <> <> 0.025 1.86 -0.305 -3.229 0 0 0 0 0 -1.65 5.059 0.06 1.25 1.425 0.06 0 <> <> <> <> <> <> <> <> 39 1 655 <> <> <>
  639 41 2.205998 25.319519 24.808191 235 " " I "A" 21 0.06000 0.06000 "ILE " "HD12" "    " 1 0 0 FFFFFF  ""  2 11.188588 -17.390865 -3.4194834 655 0 639 0 1 639 639 <> <> 0.025 1.679 -0.05 -3.036 0 0 0 0 0 -1.383 4.967 0.06 1.25 1.425 0.06 2.736 <> <> <> <> <> <> <> <> 39 1 656 <> <> <>
  640 41 3.604899 24.912970 25.953192 235 " " I "A" 21 0.06000 0.06000 "ILE " "HD13" "    " 1 0 0 FFFFFF  ""  2 16.465445 1.8737044 -28.936485 656 0 640 0 1 640 640 <> <> 0.025 2.315 -0.119 -3.39 0 0 0 0 0 -1.17 6.353 0.06 1.25 1.425 0.06 0 <> <> <> <> <> <> <> <> 39 1 657 <> <> <>
  641 2 -1.671848 30.130144 23.290838 236 " " S "A" 2 0.50000 0.50000 "SER " " C  " "    " 6 0 1 A0A0A0  ""  0 -1.4269558 -1.4101871 4.9665184 657 0 641 0 1 641 641 1 34.42 -1.414 19.057 2.187 -24.589 0 0 0 0 -0.435 -5.193 5.304 0.5 1.875 2.112 0.5 2.426 <> 313 3110 4716 5254 1835 -166 -1514 40 1 658 <> <> <>
  642 43 -0.219781 27.638071 22.267885 236 " " S "A" 21 0.30000 0.30000 "SER " " H  " "    " 1 0 1 FFFFFF  ""  0 -1.1499892 0.011177628 -20.658508 658 0 642 0 1 642 642 <> <> 0.01 -1.191 -0.017 -14.465 0 0 0 0 -0.435 -16.098 6.47 0.3 0.25 0.996 0.3 0 <> <> <> <> <> <> <> <> 40 1 659 <> <> <>
  643 41 -0.537513 30.417070 21.499819 236 " " S "A" 21 0.06000 0.06000 "SER " " HA " "    " 1 0 0 FFFFFF  ""  0 -7.7987909 15.864684 -1.4925038 659 0 643 0 1 643 643 <> <> 0.141 2.64 0.585 -2.755 0 0 0 0 -0.435 0.176 4.437 0.06 1.25 1.425 0.06 2.559 <> <> <> <> <> <> <> <> 40 1 660 <> <> <>
  644 41 -2.832994 29.428019 20.724953 236 " " S "A" 21 0.06000 0.06000 "SER " " HB2" "    " 1 0 0 FFFFFF  ""  0 12.102033 5.5398211 -6.1471877 660 0 644 0 1 644 644 <> <> 0.072 3.439 -0.324 -3.631 0 0 0 0 -0.435 -0.879 4.774 0.06 1.25 1.425 0.06 0.176 <> <> <> <> <> <> <> <> 40 1 661 <> <> <>
  645 41 -2.582581 28.025175 21.697838 236 " " S "A" 21 0.06000 0.06000 "SER " " HB3" "    " 1 0 0 FFFFFF  ""  0 9.070137 9.9193468 7.9796653 661 0 645 0 1 645 645 <> <> 0.081 3.61 -0.215 -3.576 0 0 0 0 -0.435 -0.536 3.501 0.06 1.25 1.425 0.06 8.736 <> <> <> <> <> <> <> <> 40 1 662 <> <> <>
  646 42 -1.023038 28.999050 19.496048 236 " " S "A" 21 0.41800 0.41800 "SER " " HG " "    " 1 0 1 FFFFFF  ""  0 -5.3116961 15.041966 6.9077744 662 0 646 0 1 646 646 <> <> 0.068 19.249 -0.02 -22.62 0 0 0 0 -0.435 -3.758 4.144 0.418 0.25 0.996 0.418 0 <> <> <> <> <> <> <> <> 40 1 663 <> <> <>
  647 15 -1.577959 29.587830 24.369652 236 " " S "A" 75 -0.50000 -0.50000 "SER " " O  " "    " 8 0 1 FF5757  ""  0 1.0926106 -1.1177238 -2.1947963 663 0 647 0 1 647 647 1 35.36 0.002 -28.269 -0.301 21.851 0 0 -0.109 0 -0.435 -7.261 4.395 -0.5 1.48 1.678 -0.5 4.169 <> 314 3177 4872 5385 1856 -66 -1557 40 1 664 <> <> <>
  648 3 -2.050624 28.776470 21.114162 236 " " S "A" 2 0.14500 0.14500 "SER " " CB " "    " 6 0 1 A0A0A0  ""  0 8.4775562 7.2555952 4.0107903 664 0 648 2 1 648 648 1 35.94 0.605 6.729 -0.99 -4.178 0 -1.911 0 0 -0.435 -0.18 5.419 0.145 1.75 1.975 0.145 0.499 <> 315 3491 4834 5330 1738 -195 -1383 40 1 665 <> <> <>
  649 16 -1.369141 28.229391 19.921329 236 " " S "A" 75 -0.68300 -0.68300 "SER " " OG " "    " 8 0 1 FF5757  ""  0 4.8839521 5.2928567 -2.4383337 665 0 649 1 1 649 649 1 31.65 -0.613 -29.551 1.142 34.653 0 0 -0.247 0 -0.435 4.947 5.603 -0.683 1.56 1.766 -0.683 0 <> 316 2851 4367 4808 1668 -48 -1385 40 1 666 <> <> <>
  650 25 0.000409 28.623457 22.293137 236 " " S "A" 38 -0.50000 -0.50000 "SER " " N  " "    " 7 0 1 2F2FFF  ""  0 -1.1156808 -0.54108685 0.59394091 666 0 650 1 1 650 650 1 33.37 1.52 -19.079 -0.779 20.453 0 0 -0.12 0 -0.435 1.559 6.556 -0.5 1.625 1.92 -0.5 0 <> 311 3225 4473 4981 1873 -184 -1465 40 1 667 <> <> <>
  651 3 -1.041733 29.568634 21.962442 236 " " S "A" 2 0.14000 0.14000 "SER " " CA " "    " 6 0 1 A0A0A0  ""  0 13.097519 0.21079898 -7.4260774 667 0 651 1 1 651 651 1 33.18 0.213 7.621 -0.463 -4.246 0 -1.66 0 0 -0.435 1.029 5.949 0.14 1.75 1.975 0.14 0 <> 312 3119 4476 5011 1836 -234 -1454 40 1 668 <> <> <>
  652 41 -4.388547 35.746246 22.755402 237 " " K "A" 21 0.06000 0.06000 "LYS " " HD2" "    " 1 0 0 FFFFFF  ""  0 1.9545608 -0.35318401 -1.2031193 668 0 652 0 1 652 652 <> <> 0.015 2.813 -0.042 -2.816 0 0 0 0 0 -0.031 2.378 0.06 1.25 1.425 0.06 18.532 <> <> <> <> <> <> <> <> 41 1 669 <> <> <>
  653 41 -6.173603 34.518188 21.114628 237 " " K "A" 21 0.06000 0.06000 "LYS " " HE3" "    " 1 0 0 FFFFFF  ""  0 4.6059813 -6.7627554 -6.660778 669 0 653 0 1 653 653 <> <> 0.016 2.23 -0.127 -3.241 0 0 0 0 0 -1.122 2.714 0.06 1.25 1.425 0.06 7.501 <> <> <> <> <> <> <> <> 41 1 670 <> <> <>
  654 41 -4.841824 34.762108 19.965557 237 " " K "A" 21 0.06000 0.06000 "LYS " " HE2" "    " 1 0 0 FFFFFF  ""  0 -13.761185 -10.007462 4.0738826 670 0 654 0 1 654 654 <> <> 0.021 2.511 -0.104 -3.424 0 0 0 0 0 -0.996 2.595 0.06 1.25 1.425 0.06 13.502 <> <> <> <> <> <> <> <> 41 1 671 <> <> <>
  655 44 -6.240423 37.010433 21.377970 237 " " K "A" 21 0.33000 0.33000 "LYS " " HZ1" "    " 1 0 1 FFFFFF  ""  0 24.960878 9.8460388 15.575663 671 0 655 0 1 655 655 <> <> 0 -4.752 -0.001 0.988 0 0 0 0 0 -3.765 2.018 0.33 0.25 0.996 0.33 0 <> <> <> <> <> <> <> <> 41 1 672 <> <> <>
  656 44 -4.879907 37.140053 20.596136 237 " " K "A" 21 0.33000 0.33000 "LYS " " HZ2" "    " 1 0 1 FFFFFF  ""  0 9.4495964 -10.842735 27.57637 672 0 656 0 1 656 656 <> <> 0 -4.443 -0.002 0.769 0 0 0 0 0 -3.675 2.047 0.33 0.25 0.996 0.33 0 <> <> <> <> <> <> <> <> 41 1 673 <> <> <>
  657 44 -6.243156 36.509079 19.861504 237 " " K "A" 21 0.33000 0.33000 "LYS " " HZ3" "    " 1 0 1 FFFFFF  ""  0 -8.6728239 -17.583208 0.95496142 673 0 657 0 1 657 657 <> <> 0 -4.494 -0.002 0.831 0 0 0 0 0 -3.664 2.059 0.33 0.25 0.996 0.33 0 <> <> <> <> <> <> <> <> 41 1 674 <> <> <>
  658 32 -5.674845 36.525112 20.696289 237 " " K "A" 38 -0.30000 -0.30000 "LYS " " NZ " "    " 7 1 1 2F2FFF  ""  0 -3.9968617 1.6254177 -2.5973599 674 0 658 3 1 658 658 1 55.29 0.163 4.233 -0.176 -4.893 0 0 0 0 0 -0.673 2.637 -0.3 1.625 2.1 -0.3 56.92 <> 325 5480 7415 8114 1665 -599 -1490 41 1 675 <> <> <>
  659 25 -2.331245 31.250593 23.225916 237 " " K "A" 38 -0.50000 -0.50000 "LYS " " N  " "    " 7 0 1 2F2FFF  ""  0 -0.95776635 -4.5625501 -1.8809444 675 0 659 1 1 659 659 1 36.01 0.626 -23.498 1.766 17.321 0 0 -0.113 0 0 -3.897 4.78 -0.5 1.625 1.92 -0.5 2.415 <> 317 3231 4942 5511 1809 -221 -1518 41 1 676 <> <> <>
  660 3 -2.844109 32.042000 24.371243 237 " " K "A" 2 0.14000 0.14000 "LYS " " CA " "    " 6 0 1 A0A0A0  ""  0 1.7143497 1.1124994 -1.66313 676 0 660 1 1 660 660 1 41.43 0.143 6.167 -0.196 -0.631 0 0 0 0 0 5.483 4.152 0.14 1.75 1.975 0.14 0 <> 318 3755 5701 6284 1800 -171 -1576 41 1 677 <> <> <>
  661 2 -3.903107 31.390131 25.206987 237 " " K "A" 2 0.50000 0.50000 "LYS " " C  " "    " 6 0 1 A0A0A0  ""  0 -8.0111713 9.1790934 -2.7788761 677 0 661 0 1 661 661 1 39.95 -0.077 15.759 1.439 -23.257 0 0 0 0 0 -6.137 4.313 0.5 1.875 2.112 0.5 0.27 <> 319 3493 5580 6106 1704 -3 -1556 41 1 678 <> <> <>
  662 15 -4.121441 31.697971 26.390190 237 " " K "A" 75 -0.50000 -0.50000 "LYS " " O  " "    " 8 0 1 FF5757  ""  0 -3.3026156 -3.0985863 -3.4316344 678 0 662 0 1 662 662 1 40.61 0.021 -28.69 -0.077 17.681 0 0 -0.013 0 0 -11.078 2.851 -0.5 1.48 1.678 -0.5 23.869 <> 320 3450 5727 6255 1691 80 -1603 41 1 679 <> <> <>
  663 3 -3.243701 33.458008 23.868935 237 " " K "A" 2 -0.12000 -0.12000 "LYS " " CB " "    " 6 0 1 A0A0A0  ""  0 -1.6570939 5.1959314 -3.4058275 679 0 663 2 1 663 663 1 43.33 0.313 -4.855 -0.282 5.479 0 0 0 0 0 0.655 3.614 -0.12 1.75 1.975 -0.12 0.499 <> 321 3945 5943 6577 1798 -291 -1587 41 1 680 <> <> <>
  664 3 -4.392054 33.589451 22.850977 237 " " K "A" 2 -0.12000 -0.12000 "LYS " " CG " "    " 6 0 1 A0A0A0  ""  0 1.9577175 1.7158908 2.330179 680 0 664 2 1 664 664 1 43.55 -0.266 -3.886 -0.012 5.317 0 0 0 0 0 1.153 3.978 -0.12 1.75 1.975 -0.12 0 <> 322 4007 5961 6580 1712 -310 -1518 41 1 681 <> <> <>
  665 3 -4.233446 34.959888 22.016697 237 " " K "A" 2 -0.12000 -0.12000 "LYS " " CD " "    " 6 0 1 A0A0A0  ""  0 -1.5126629 -4.079144 2.0352018 681 0 665 2 1 665 665 1 45.15 0.15 -4.092 -0.248 6.154 0 0 0 0 0 1.963 3.305 -0.12 1.75 1.975 -0.12 0.623 <> 323 4170 6158 6828 1725 -440 -1538 41 1 682 <> <> <>
  666 3 -5.288361 35.115078 20.895138 237 " " K "A" 2 0.19000 0.19000 "LYS " " CE " "    " 6 0 1 A0A0A0  ""  0 -0.88465768 5.4447327 4.3919621 682 0 666 2 1 666 666 1 52.36 0.229 5.773 -0.262 -8.827 0 0 0 0 0 -3.086 3.236 0.19 1.75 1.975 0.19 0.998 <> 324 5126 7056 7712 1647 -465 -1472 41 1 683 <> <> <>
  667 43 -2.123290 31.627848 22.312387 237 " " K "A" 21 0.30000 0.30000 "LYS " " H  " "    " 1 0 1 FFFFFF  ""  0 23.577103 13.829267 11.299276 683 0 667 0 1 667 667 <> <> 0.004 6.479 -0.02 -12.842 0 0 0 0 0 -6.38 4.341 0.3 0.25 0.996 0.3 0 <> <> <> <> <> <> <> <> 41 1 684 <> <> <>
  668 41 -1.977801 32.156231 25.022827 237 " " K "A" 21 0.06000 0.06000 "LYS " " HA " "    " 1 0 0 FFFFFF  ""  0 -4.8529053 6.4709759 6.1288242 684 0 668 0 1 668 668 <> <> 0.041 1.836 0.096 -2.314 0 0 0 0 0 -0.342 2.717 0.06 1.25 1.425 0.06 15.62 <> <> <> <> <> <> <> <> 41 1 685 <> <> <>
  669 41 -2.386697 33.929928 23.388372 237 " " K "A" 21 0.06000 0.06000 "LYS " " HB2" "    " 1 0 0 FFFFFF  ""  0 21.762915 -17.434706 16.136431 685 0 669 0 1 669 669 <> <> 0.095 3.051 -0.066 -2.727 0 0 0 0 0 0.352 2.576 0.06 1.25 1.425 0.06 18.002 <> <> <> <> <> <> <> <> 41 1 686 <> <> <>
  670 41 -3.592123 34.074158 24.697826 237 " " K "A" 21 0.06000 0.06000 "LYS " " HB3" "    " 1 0 0 FFFFFF  ""  0 -23.641411 -19.610132 5.7924795 686 0 670 0 1 670 670 <> <> 0.087 2.233 -0.025 -2.439 0 0 0 0 0 -0.143 2.509 0.06 1.25 1.425 0.06 14.914 <> <> <> <> <> <> <> <> 41 1 687 <> <> <>
  671 41 -5.359014 33.498985 23.345863 237 " " K "A" 21 0.06000 0.06000 "LYS " " HG3" "    " 1 0 0 FFFFFF  ""  0 8.3517208 3.3299897 15.118541 687 0 671 0 1 671 671 <> <> 0.018 2.869 -0.19 -3.013 0 0 0 0 0 -0.315 3.469 0.06 1.25 1.425 0.06 1.765 <> <> <> <> <> <> <> <> 41 1 688 <> <> <>
  672 41 -4.386722 32.770489 22.131685 237 " " K "A" 21 0.06000 0.06000 "LYS " " HG2" "    " 1 0 0 FFFFFF  ""  0 -8.2387104 5.1443944 -1.6489905 688 0 672 0 1 672 672 <> <> 0.02 3.325 0.004 -3.268 0 0 0 0 0 0.082 3.523 0.06 1.25 1.425 0.06 4.412 <> <> <> <> <> <> <> <> 41 1 689 <> <> <>
  673 41 -3.218382 35.066067 21.633972 237 " " K "A" 21 0.06000 0.06000 "LYS " " HD3" "    " 1 0 0 FFFFFF  ""  0 -0.48521069 -9.9456215 3.1327119 689 0 673 0 1 673 673 <> <> 0.021 3.001 -0.005 -2.964 0 0 0 0 0 0.053 2.451 0.06 1.25 1.425 0.06 17.738 <> <> <> <> <> <> <> <> 41 1 690 <> <> <>
  674 3 -5.720018 29.653111 25.139336 238 " " H "A" 2 0.14000 0.14000 "HIS " " CA " "    " 6 0 1 A0A0A0  ""  0 3.526077 4.3464069 -1.7376419 690 0 674 1 1 674 674 1 38.18 0.536 5.396 -0.356 -1.514 0 -0.698 0 0 0 3.364 5.05 0.14 1.75 1.975 0.14 0 <> 327 3306 5392 5810 1546 204 -1457 42 1 691 <> <> <>
  675 2 -5.202940 28.497345 25.912792 238 " " H "A" 2 0.50000 0.50000 "HIS " " C  " "    " 6 0 1 A0A0A0  ""  0 -3.4849989 -6.8025975 1.8292938 691 0 675 0 1 675 675 1 39.27 -0.312 10.347 0.331 -23.752 0 0 0 0 0 -13.388 5.356 0.5 1.875 2.112 0.5 0 <> 328 3481 5541 5899 1560 330 -1463 42 1 692 <> <> <>
  676 15 -6.043472 27.799480 26.440079 238 " " H "A" 75 -0.50000 -0.50000 "HIS " " O  " "    " 8 0 1 FF5757  ""  0 -2.6978757 9.655201 5.7772341 692 0 676 0 1 676 676 1 45.86 0.012 -31.231 0.315 22.938 0 0 -0.224 0 0 -8.19 4.418 -0.5 1.48 1.678 -0.5 0.73 <> 329 4302 6412 6710 1489 466 -1433 42 1 693 <> <> <>
  677 3 -6.653494 29.220264 23.983812 238 " " H "A" 2 -0.00500 -0.00500 "HIS " " CB " "    " 6 0 1 A0A0A0  ""  0 -4.8032417 -5.7696657 -2.1228337 693 0 677 2 1 677 677 1 38.04 1.336 -0.246 -0.733 -0.262 0 -1.16 0 0 0 -1.065 5.051 -0.005 1.75 1.975 -0.005 0 <> 330 3357 5353 5745 1467 197 -1380 42 1 694 <> <> <>
  678 2 -6.100237 28.500145 22.831825 238 " " H "A" 2 0.01500 0.01500 "HIS " " CG " "    " 6 0 1 A0A0A0  ""  0 -2.8605082 1.1814318 -0.86411864 694 0 678 0 1 678 678 1 40.69 0.688 0.643 -0.451 -0.924 0 -0.463 0 0 0 -0.507 4.708 0.015 1.775 2.002 0.015 0 <> 331 3662 5679 6122 1445 85 -1370 42 1 695 "HIS"  <> <>
  679 25 -5.960646 27.087898 22.869085 238 " " H "A" 38 -0.57000 -0.57000 "HIS " " ND1" "    " 7 0 1 2F2FFF  ""  0 -1.2856872 1.4525752 -3.0341177 695 0 679 1 1 679 679 1 39.33 1.773 -30.395 -0.88 29.903 0 0 -0.035 0 0 0.366 4.303 -0.57 1.625 1.838 -0.57 1.38 <> 332 3586 5443 5916 1482 -56 -1344 42 1 696 <> <> <>
  680 43 -4.619903 30.398783 23.605026 238 " " H "A" 21 0.30000 0.30000 "HIS " " H  " "    " 1 0 1 FFFFFF  ""  0 -21.960991 -5.0636835 -3.7605462 696 0 680 0 1 680 680 <> <> 0.003 2.074 -0.021 -12.662 0 0 0 0 0 -10.607 5.141 0.3 0.25 0.996 0.3 0 <> <> <> <> <> <> <> <> 42 1 697 <> <> <>
  681 41 -6.373433 30.152554 25.854671 238 " " H "A" 21 0.06000 0.06000 "HIS " " HA " "    " 1 0 0 FFFFFF  ""  0 0.95350975 -8.1537895 4.6400948 697 0 681 0 1 681 681 <> <> 0.03 1.118 0.474 -2.301 0 0 0 0 0 -0.678 3.165 0.06 1.25 1.425 0.06 7.589 <> <> <> <> <> <> <> <> 42 1 698 <> <> <>
  682 41 -6.993448 30.131580 23.491844 238 " " H "A" 21 0.06000 0.06000 "HIS " " HB3" "    " 1 0 0 FFFFFF  ""  0 8.2374763 -7.6007872 -14.525981 698 0 682 0 1 682 682 <> <> 0.117 2.004 -0.094 -2.705 0 0 0 0 0 -0.678 3.769 0.06 1.25 1.425 0.06 0 <> <> <> <> <> <> <> <> 42 1 699 <> <> <>
  683 41 -7.492188 28.708462 24.455782 238 " " H "A" 21 0.06000 0.06000 "HIS " " HB2" "    " 1 0 0 FFFFFF  ""  0 -23.229652 1.4144781 -27.076281 699 0 683 0 1 683 683 <> <> 0.106 2.528 -0.266 -3.021 0 0 0 0 0 -0.655 4.777 0.06 1.25 1.425 0.06 0 <> <> <> <> <> <> <> <> 42 1 700 <> <> <>
  684 43 -6.089263 26.412266 23.608734 238 " " H "A" 21 0.42000 0.42000 "HIS " " HD1" "    " 1 0 1 FFFFFF  ""  0 -26.998472 0.19872953 -8.6506138 700 0 684 0 1 684 684 <> <> 0.41 21.787 -0.006 -21.958 0 0 0 0 0 0.233 2.597 0.42 0.25 0.996 0.42 0 <> <> <> <> <> <> <> <> 42 1 701 <> <> <>
  685 41 -5.919163 29.829927 21.012388 238 " " H "A" 21 0.11500 0.11500 "HIS " " HD2" "    " 1 0 0 FFFFFF  ""  0 10.813194 12.180929 -5.8187542 701 0 685 0 1 685 685 <> <> 0.826 7.531 -0.195 -5.702 0 0 0 0 0 2.461 2.363 0.115 1.21 1.381 0.115 16.864 <> <> <> <> <> <> <> <> 42 1 702 <> <> <>
  686 41 -5.448473 25.649509 21.466038 238 " " H "A" 21 0.11500 0.11500 "HIS " " HE1" "    " 1 0 0 FFFFFF  ""  0 18.495636 -0.68510151 10.638997 702 0 686 0 1 686 686 <> <> 0.479 8.725 -0.241 -8.024 0 0 0 0 0 0.939 2.593 0.115 1.21 1.381 0.115 13.354 <> <> <> <> <> <> <> <> 42 1 703 <> <> <>
  687 2 -5.850358 28.876480 21.514990 238 " " H "A" 2 -0.01500 -0.01500 "HIS " " CD2" "    " 6 0 1 A0A0A0  ""  0 -4.1449213 10.158899 -7.606811 703 0 687 1 1 687 687 1 42.95 1.137 -0.92 -0.651 2.669 0 -0.311 0 0 0 1.924 3.54 -0.015 1.775 2.002 -0.015 7.474 <> 333 3837 6008 6476 1389 93 -1383 42 1 704 <> <> <>
  688 2 -5.643613 26.700916 21.617250 238 " " H "A" 2 0.29500 0.29500 "HIS " " CE1" "    " 6 0 1 A0A0A0  ""  0 -1.0672307 -3.1486757 2.5227656 704 0 688 1 1 688 688 1 39.48 2.046 17.758 -0.643 -17.254 0 0 0 0 0 1.907 3.841 0.295 1.775 2.002 0.295 1.393 <> 334 3557 5468 5976 1454 -129 -1342 42 1 705 <> <> <>
  689 25 -5.523367 27.761419 20.804844 238 " " H "A" 38 -0.49000 -0.49000 "HIS " " NE2" "    " 7 0 1 2F2FFF  ""  0 -5.0929294 -0.35110682 -1.8293909 705 0 689 0 1 689 689 1 42.52 2.298 -32.436 -0.825 24.653 0 0 0 0 0 -6.31 3.312 -0.49 1.625 1.838 -0.49 15.294 <> 335 3814 5917 6424 1398 -44 -1368 42 1 706 <> <> <>
  690 25 -4.657546 30.512241 24.607929 238 " " H "A" 38 -0.50000 -0.50000 "HIS " " N  " "    " 7 0 1 2F2FFF  ""  0 -3.2639146 -0.54384995 -3.570049 706 0 690 1 1 690 690 1 37.48 0.535 -19.361 2.552 16.831 0 0 -0.108 0 0 0.449 5.413 -0.5 1.625 1.92 -0.5 0 <> 326 3264 5251 5728 1639 49 -1487 42 1 707 <> <> <>
  691 41 -1.172457 27.442593 27.030109 239 " " N "A" 21 0.06000 0.06000 "ASN " " HB3" "    " 1 0 0 FFFFFF  ""  0 -9.9753799 -10.817695 4.8899946 707 0 691 0 1 691 691 <> <> 0.015 0.589 -0.2 -1.556 0 0 0 0 -0.002 -1.153 3.774 0.06 1.25 1.425 0.06 5.118 <> <> <> <> <> <> <> <> 43 1 708 <> <> <>
  692 41 -1.594347 27.096962 25.373575 239 " " N "A" 21 0.06000 0.06000 "ASN " " HB2" "    " 1 0 0 FFFFFF  ""  0 7.0371156 5.5447569 -8.5373125 708 0 692 0 1 692 692 <> <> 0.019 1.358 0.218 -2.483 0 0 0 0 -0.002 -0.889 6.256 0.06 1.25 1.425 0.06 0 <> <> <> <> <> <> <> <> 43 1 709 <> <> <>
  693 43 -0.202563 24.015715 25.851038 239 " " N "A" 21 0.38000 0.38000 "ASN " "HD21" "    " 1 0 1 FFFFFF  ""  0 -6.4588547 -0.30535248 -8.3435917 709 0 693 0 1 693 693 <> <> 0 -2.38 -0.013 -16.15 0 0 0 0 -0.002 -18.543 5.329 0.38 0.25 0.996 0.38 0 <> <> <> <> <> <> <> <> 43 1 710 <> <> <>
  694 43 -0.374250 25.440033 24.822798 239 " " N "A" 21 0.38000 0.38000 "ASN " "HD22" "    " 1 0 1 FFFFFF  ""  0 0.9759376 5.7402201 3.7701995 710 0 694 0 1 694 694 <> <> 0 2.797 -0.016 -16.441 0 0 0 0 -0.002 -13.661 5.523 0.38 0.25 0.996 0.38 0 <> <> <> <> <> <> <> <> 43 1 711 <> <> <>
  695 15 -1.748731 24.700371 27.608416 239 " " N "A" 75 -0.50000 -0.50000 "ASN " " OD1" "    " 8 0 1 FF5757  ""  0 9.8810053 -4.1716576 -3.2438884 711 0 695 0 1 695 695 1 37.14 0.291 -25.584 -0.452 23.908 0 0 -0.129 -0.032 -0.002 -2.002 4.403 -0.5 1.48 1.678 -0.5 11.57 <> 342 3418 5210 5483 1836 481 -1607 43 1 712 <> <> <>
  696 25 -0.638577 24.900724 25.634823 239 " " N "A" 38 -0.76000 -0.76000 "ASN " " ND2" "    " 7 0 1 2F2FFF  ""  0 -4.4861288 2.6979911 -0.028263003 712 0 696 2 1 696 696 1 36.8 -0.604 -14.4 -1.444 34.087 0 0 -0.245 -0.032 -0.002 17.36 6.309 -0.76 1.625 1.92 -0.76 1.955 <> 343 3576 5079 5326 1783 385 -1510 43 1 713 <> <> <>
  697 25 -3.846399 28.237604 25.954580 239 " " N "A" 38 -0.50000 -0.50000 "ASN " " N  " "    " 7 0 1 2F2FFF  ""  0 -1.4208074 8.381628 -7.5180526 713 0 697 1 1 697 697 1 36.64 0.387 -10.193 0.627 15.992 0 0 -0.127 0 -0.002 6.684 5.749 -0.5 1.625 1.92 -0.5 0 <> 336 3206 5171 5543 1652 282 -1500 43 1 714 <> <> <>
  698 3 -3.310360 27.095377 26.751232 239 " " N "A" 2 0.14000 0.14000 "ASN " " CA " "    " 6 0 1 A0A0A0  ""  0 2.3460522 -1.296114 0.32421428 714 0 698 1 1 698 698 1 39.45 0.107 3.818 -0.578 -0.774 0 -1.31 0 0 -0.002 1.262 6.111 0.14 1.75 1.975 0.14 0 <> 337 3611 5531 5846 1675 391 -1511 43 1 715 <> <> <>
  699 2 -3.515930 27.370543 28.310226 239 " " N "A" 2 0.50000 0.50000 "ASN " " C  " "    " 6 0 1 A0A0A0  ""  0 -0.72131401 6.1815057 -2.7334428 715 0 699 0 1 699 699 1 43.72 0.479 3.069 2.162 -21.53 0 0 0 0 -0.002 -15.822 4.886 0.5 1.875 2.112 0.5 0.135 <> 338 4029 6145 6440 1669 525 -1557 43 1 716 <> <> <>
  700 15 -2.826806 28.167873 28.920820 239 " " N "A" 75 -0.50000 -0.50000 "ASN " " O  " "    " 8 0 1 FF5757  ""  0 1.0257074 1.251672 -3.607743 716 0 700 0 1 700 700 1 41.95 0.005 -25.264 0.154 15.434 0 0 -0.002 0 -0.002 -9.674 3.136 -0.5 1.48 1.678 -0.5 16.364 <> 339 3686 5953 6301 1694 494 -1609 43 1 717 <> <> <>
  701 3 -1.815046 26.822475 26.405100 239 " " N "A" 2 -0.12000 -0.12000 "ASN " " CB " "    " 6 0 1 A0A0A0  ""  0 -2.2942173 -1.3756996 -12.375346 717 0 701 2 1 701 701 1 39.05 0.108 -4.744 -0.942 3.781 0 -1.835 0 -0.032 -0.002 -3.667 5.972 -0.12 1.75 1.975 -0.12 0 <> 340 3656 5419 5764 1775 296 -1542 43 1 718 <> <> <>
  702 2 -1.424662 25.353256 26.612154 239 " " N "A" 2 0.50000 0.50000 "ASN " " CG " "    " 6 0 1 A0A0A0  ""  0 -1.7691753 6.9028196 7.2156377 718 0 702 0 1 702 702 1 39.77 -0.393 6.793 0.023 -28.683 0 0 0 -0.032 -0.002 -22.294 6.115 0.5 1.875 2.112 0.5 0.135 <> 341 3816 5504 5790 1800 396 -1555 43 1 719 "No Flip"  <> <>
  703 43 -3.167699 28.797039 25.458090 239 " " N "A" 21 0.30000 0.30000 "ASN " " H  " "    " 1 0 1 FFFFFF  ""  0 -9.5315409 15.799869 -10.246692 719 0 703 0 1 703 703 <> <> 0.004 -1.66 -0.02 -10.334 0 0 0 0 -0.002 -12.012 5.126 0.3 0.25 0.996 0.3 0 <> <> <> <> <> <> <> <> 43 1 720 <> <> <>
  704 41 -3.948296 26.245520 26.508572 239 " " N "A" 21 0.06000 0.06000 "ASN " " HA " "    " 1 0 0 FFFFFF  ""  0 -18.786545 12.451951 7.7306366 720 0 704 0 1 704 704 <> <> 0.033 1.028 0.063 -2.884 0 0 0 0 -0.002 -1.761 6.2 0.06 1.25 1.425 0.06 0 <> <> <> <> <> <> <> <> 43 1 721 <> <> <>
  705 15 -6.522185 25.224800 30.772957 240 " " V "A" 75 -0.50000 -0.50000 "VAL " " O  " "    " 8 0 1 FF5757  ""  0 8.0564556 -3.8386095 -6.7284293 721 0 705 0 1 705 705 1 48.71 0.013 -27.977 0.762 17.511 0 0 -0.001 0 0 -9.691 2.806 -0.5 1.48 1.678 -0.5 22.41 <> 347 4624 6913 6972 1634 1080 -1585 44 1 722 <> <> <>
  706 43 -5.111101 26.205214 28.431070 240 " " V "A" 21 0.30000 0.30000 "VAL " " H  " "    " 1 0 1 FFFFFF  ""  0 21.042902 -1.0981658 -5.771358 722 0 706 0 1 706 706 <> <> 0.004 -0.49 -0.026 -11.197 0 0 0 0 0 -11.709 5.846 0.3 0.25 0.996 0.3 0 <> <> <> <> <> <> <> <> 44 1 723 <> <> <>
  707 41 -3.943546 27.231329 30.960739 240 " " V "A" 21 0.06000 0.06000 "VAL " " HA " "    " 1 0 0 FFFFFF  ""  0 18.998049 -10.889333 -18.941217 723 0 707 0 1 707 707 <> <> 0.051 1.382 0.769 -1.741 0 0 0 0 0 0.461 2.879 0.06 1.25 1.425 0.06 10.325 <> <> <> <> <> <> <> <> 44 1 724 <> <> <>
  708 41 -6.758835 27.643995 30.007792 240 " " V "A" 21 0.06000 0.06000 "VAL " " HB " "    " 1 0 0 FFFFFF  ""  0 11.73034 6.84412 -20.85985 724 0 708 0 1 708 708 <> <> 0.079 1.623 0.533 -2.166 0 0 0 0 0 0.068 2.552 0.06 1.25 1.425 0.06 14.031 <> <> <> <> <> <> <> <> 44 1 725 <> <> <>
  709 41 -6.770110 29.288517 32.174942 240 " " V "A" 21 0.06000 0.06000 "VAL " "HG11" "    " 1 0 0 FFFFFF  ""  0 18.222364 6.8099337 13.527979 725 0 709 0 1 709 709 <> <> 0.025 2.337 -0.084 -2.109 0 0 0 0 0 0.168 2.302 0.06 1.25 1.425 0.06 19.591 <> <> <> <> <> <> <> <> 44 1 726 <> <> <>
  710 41 -7.024680 27.532167 32.434055 240 " " V "A" 21 0.06000 0.06000 "VAL " "HG12" "    " 1 0 0 FFFFFF  ""  0 -9.2916574 15.459168 0.72110218 726 0 710 0 1 710 710 <> <> 0.025 1.858 -0.143 -1.781 0 0 0 0 0 -0.042 2.326 0.06 1.25 1.425 0.06 20.385 <> <> <> <> <> <> <> <> 44 1 727 <> <> <>
  711 41 -5.415050 28.098305 32.544655 240 " " V "A" 21 0.06000 0.06000 "VAL " "HG13" "    " 1 0 0 FFFFFF  ""  0 12.834457 15.590977 -6.5630097 727 0 711 0 1 711 711 <> <> 0.025 1.895 -0.041 -1.994 0 0 0 0 0 -0.116 3.134 0.06 1.25 1.425 0.06 1.412 <> <> <> <> <> <> <> <> 44 1 728 <> <> <>
  712 41 -4.758416 29.933302 30.270552 240 " " V "A" 21 0.06000 0.06000 "VAL " "HG21" "    " 1 0 0 FFFFFF  ""  0 9.4207811 -11.837907 10.041357 728 0 712 0 1 712 712 <> <> 0.025 2.622 -0.13 -2.355 0 0 0 0 0 0.161 2.399 0.06 1.25 1.425 0.06 17.032 <> <> <> <> <> <> <> <> 44 1 729 <> <> <>
  713 41 -5.497751 29.359560 28.771570 240 " " V "A" 21 0.06000 0.06000 "VAL " "HG22" "    " 1 0 0 FFFFFF  ""  0 19.80545 32.434429 -2.894788 729 0 713 0 1 713 713 <> <> 0.025 2.817 0.005 -2.436 0 0 0 0 0 0.41 3.765 0.06 1.25 1.425 0.06 0.088 <> <> <> <> <> <> <> <> 44 1 730 <> <> <>
  714 41 -6.422696 30.149103 29.943043 240 " " V "A" 21 0.06000 0.06000 "VAL " "HG23" "    " 1 0 0 FFFFFF  ""  0 3.1825757 13.995262 1.6283046 730 0 714 0 1 714 714 <> <> 0.025 2.305 -0.093 -2.226 0 0 0 0 0 0.01 2.955 0.06 1.25 1.425 0.06 5.03 <> <> <> <> <> <> <> <> 44 1 731 <> <> <>
  715 3 -5.902012 28.064142 30.534513 240 " " V "A" 2 -0.06000 -0.06000 "VAL " " CB " "    " 6 0 1 A0A0A0  ""  0 -0.43747121 0.9902277 3.6032567 731 0 715 1 1 715 715 1 45.01 1.955 -1.474 0.035 2.52 0 -0.516 0 0 0 2.519 3.775 -0.06 1.75 1.975 -0.06 0 <> 348 4062 6447 6593 1507 929 -1520 44 1 732 <> <> <>
  716 3 -6.355573 28.291100 32.028572 240 " " V "A" 2 -0.18000 -0.18000 "VAL " " CG1" "    " 6 0 1 A0A0A0  ""  0 5.5014768 3.1900947 2.1681511 732 0 716 3 1 716 716 1 44.44 0.304 -5.335 -0.069 6.072 0 -0.333 0 0 0 0.639 3.193 -0.18 1.75 1.975 -0.18 7.107 <> 349 3884 6391 6610 1466 841 -1525 44 1 733 <> <> <>
  717 3 -5.621787 29.415243 29.853054 240 " " V "A" 2 -0.18000 -0.18000 "VAL " " CG2" "    " 6 0 1 A0A0A0  ""  0 1.435465 12.777483 -3.9896057 733 0 717 3 1 717 717 1 45.52 0.239 -6.357 0.187 7.03 0 -0.726 0 0 0 0.375 3.592 -0.18 1.75 1.975 -0.18 3.367 <> 350 4255 6482 6559 1446 965 -1441 44 1 734 <> <> <>
  718 25 -4.461005 26.764059 28.965080 240 " " V "A" 38 -0.50000 -0.50000 "VAL " " N  " "    " 7 0 1 2F2FFF  ""  0 9.7578182 2.0420346 4.6807103 734 0 718 1 1 718 718 1 45.4 1.29 -20.218 1.934 13.761 0 0 -0.407 0 0 -3.641 5.308 -0.5 1.625 1.92 -0.5 0 <> 344 4271 6381 6598 1635 675 -1538 44 1 735 <> <> <>
  719 3 -4.817658 26.927900 30.384575 240 " " V "A" 2 0.14000 0.14000 "VAL " " CA " "    " 6 0 1 A0A0A0  ""  0 3.3194017 1.9684621 -1.9261111 735 0 719 1 1 719 719 1 45.13 1.094 5.14 -0.021 -0.369 0 -0.377 0 0 0 5.468 4.257 0.14 1.75 1.975 0.14 0 <> 345 4132 6414 6600 1621 821 -1571 44 1 736 <> <> <>
  720 2 -5.363258 25.587559 30.913618 240 " " V "A" 2 0.50000 0.50000 "VAL " " C  " "    " 6 0 1 A0A0A0  ""  0 -5.9145288 -8.5770903 -1.305074 736 0 720 0 1 720 720 1 44.73 -1.217 14.82 0.624 -20.918 0 0 0 0 0 -6.691 3.977 0.5 1.875 2.112 0.5 5.93 <> 346 4156 6359 6479 1665 926 -1586 44 1 737 <> <> <>
  721 25 -4.515990 24.816711 31.559391 241 " " G "A" 38 -0.50000 -0.50000 "GLY " " N  " "    " 7 0 1 2F2FFF  ""  0 -2.4541595 -12.197614 -3.9872406 737 0 721 1 1 721 721 1 40.18 -0.012 -13.593 1.096 12.977 0 0 -0.159 0 0 0.31 4.358 -0.5 1.625 1.92 -0.5 1.61 <> 351 3692 5722 5853 1736 842 -1600 45 1 738 <> <> <>
  722 43 -3.537462 25.057697 31.492224 241 " " G "A" 21 0.30000 0.30000 "GLY " " H  " "    " 1 0 1 FFFFFF  ""  0 -10.255764 16.345612 -15.237648 738 0 722 0 1 722 722 <> <> 0.009 -4.175 -0.022 -9.609 0 0 0 0 0 -13.797 4.451 0.3 0.25 0.996 0.3 0 <> <> <> <> <> <> <> <> 45 1 739 <> <> <>
  723 41 -5.866884 23.731712 32.469135 241 " " G "A" 21 0.06000 0.06000 "GLY " " HA2" "    " 1 0 0 FFFFFF  ""  0 1.6042074 -13.446978 21.116137 739 0 723 0 1 723 723 <> <> 0.037 0.992 0.329 -2.101 0 0 0 0 0 -0.742 2.583 0.06 1.25 1.425 0.06 17.296 <> <> <> <> <> <> <> <> 45 1 740 <> <> <>
  724 41 -4.262925 23.267637 33.100979 241 " " G "A" 21 0.06000 0.06000 "GLY " " HA3" "    " 1 0 0 FFFFFF  ""  0 -14.51553 8.4029636 14.577225 740 0 724 0 1 724 724 <> <> 0.037 1.153 -0.328 -2.417 0 0 0 0 0 -1.554 3.034 0.06 1.25 1.425 0.06 18.267 <> <> <> <> <> <> <> <> 45 1 741 <> <> <>
  725 3 -4.827371 23.534184 32.207413 241 " " G "A" 2 0.08000 0.08000 "GLY " " CA " "    " 6 0 1 A0A0A0  ""  0 -1.9412534 -6.8777246 2.0762188 741 0 725 2 1 725 725 1 43.1 -0.22 1.868 -0.283 2.069 0 -0.806 0 0 0 2.628 3.873 0.08 1.75 1.975 0.08 1.746 <> 352 4142 6080 6156 1785 922 -1625 45 1 742 <> <> <>
  726 2 -4.783693 22.328516 31.220890 241 " " G "A" 2 0.50000 0.50000 "GLY " " C  " "    " 6 0 1 A0A0A0  ""  0 -14.251279 -2.5067706 -4.8990903 742 0 726 0 1 726 726 1 46.66 -0.184 9.344 0.07 -25.6 0 0 0 0 0 -16.37 4.337 0.5 1.875 2.112 0.5 2.696 <> 353 4725 6509 6496 1734 992 -1567 45 1 743 <> <> <>
  727 15 -5.021615 21.206541 31.665018 241 " " G "A" 75 -0.50000 -0.50000 "GLY " " O  " "    " 8 0 1 FF5757  ""  0 4.3471351 -1.5131803 0.68491757 743 0 727 0 1 727 727 1 53.42 0.033 -29.489 -0.187 23.694 0 0 -0.036 0 0 -5.985 3.309 -0.5 1.48 1.678 -0.5 10.423 <> 354 5646 7363 7288 1759 1086 -1584 45 1 744 <> <> <>
  728 25 -4.331089 22.537931 29.963728 242 " " E "A" 38 -0.50000 -0.50000 "GLU " " N  " "    " 7 0 1 2F2FFF  ""  0 -4.1430449 -2.525718 1.5866665 744 0 728 1 1 728 728 1 41.09 1.396 -18.057 1.172 18.097 0 0 -0.004 0 0 2.603 5.024 -0.5 1.625 1.92 -0.5 0 <> 355 4063 5784 5764 1665 944 -1503 46 1 745 <> <> <>
  729 43 -3.964514 23.464552 29.799105 242 " " E "A" 21 0.30000 0.30000 "GLU " " H  " "    " 1 0 1 FFFFFF  ""  0 15.755738 -10.014067 3.74632 745 0 729 0 1 729 729 <> <> 0.022 -1.539 -0.027 -11.661 0 0 0 0 0 -13.204 4.972 0.3 0.25 0.996 0.3 0 <> <> <> <> <> <> <> <> 46 1 746 <> <> <>
  730 41 -5.277447 21.211716 28.767303 242 " " E "A" 21 0.06000 0.06000 "GLU " " HA " "    " 1 0 0 FFFFFF  ""  0 -6.4568949 22.480896 -7.6650949 746 0 730 0 1 730 730 <> <> 0.057 2.079 0.133 -2.671 0 0 0 0 0 -0.402 2.921 0.06 1.25 1.425 0.06 14.737 <> <> <> <> <> <> <> <> 46 1 747 <> <> <>
  731 41 -3.905448 21.441851 26.820498 242 " " E "A" 21 0.06000 0.06000 "GLU " " HB2" "    " 1 0 0 FFFFFF  ""  0 13.370403 -18.825014 17.029552 747 0 731 0 1 731 731 <> <> 0.12 2.053 0.156 -2.695 0 0 0 0 0 -0.365 2.984 0.06 1.25 1.425 0.06 9.001 <> <> <> <> <> <> <> <> 46 1 748 <> <> <>
  732 41 -2.727174 22.454550 27.668467 242 " " E "A" 21 0.06000 0.06000 "GLU " " HB3" "    " 1 0 0 FFFFFF  ""  0 0.72110218 8.4010038 -17.917738 748 0 732 0 1 732 732 <> <> 0.148 1.934 -0.094 -2.822 0 0 0 0 0 -0.833 2.805 0.06 1.25 1.425 0.06 15.885 <> <> <> <> <> <> <> <> 46 1 749 <> <> <>
  733 41 -4.282955 23.740206 26.241943 242 " " E "A" 21 0.06000 0.06000 "GLU " " HG3" "    " 1 0 0 FFFFFF  ""  0 14.350333 10.727765 3.2840452 749 0 733 0 1 733 733 <> <> 0.173 2.993 -0.231 -3.099 0 0 0 0 0 -0.164 3.33 0.06 1.25 1.425 0.06 12.619 <> <> <> <> <> <> <> <> 46 1 750 <> <> <>
  734 41 -4.428078 24.160404 28.011576 242 " " E "A" 21 0.06000 0.06000 "GLU " " HG2" "    " 1 0 0 FFFFFF  ""  0 9.3822403 -16.360201 14.766155 750 0 734 0 1 734 734 <> <> 0.152 2.205 0.575 -3.288 0 0 0 0 0 -0.356 5.472 0.06 1.25 1.425 0.06 0 <> <> <> <> <> <> <> <> 46 1 751 <> <> <>
  735 3 -4.265365 21.603100 28.870296 242 " " E "A" 2 0.14000 0.14000 "GLU " " CA " "    " 6 0 1 A0A0A0  ""  0 1.00537 0.59633183 2.1682789 751 0 735 1 1 735 735 1 40.87 1.82 4.579 -0.152 -2.204 0 -0.709 0 0 0 3.335 4.772 0.14 1.75 1.975 0.14 0 <> 356 4153 5742 5634 1609 1009 -1447 46 1 752 <> <> <>
  736 2 -3.472277 20.316439 29.211416 242 " " E "A" 2 0.50000 0.50000 "GLU " " C  " "    " 6 0 1 A0A0A0  ""  0 -6.4985814 9.8714075 -2.2410061 752 0 736 0 1 736 736 1 39.95 0.836 15.227 3.075 -29.29 0 0 0 0 0 -10.152 5.669 0.5 1.875 2.112 0.5 0 <> 357 4184 5561 5436 1661 941 -1459 46 1 753 <> <> <>
  737 15 -2.624064 20.285410 30.115906 242 " " E "A" 75 -0.50000 -0.50000 "GLU " " O  " "    " 8 0 1 FF5757  ""  0 -1.415233 -0.070776284 4.1993089 753 0 737 0 1 737 737 1 35.19 0.133 -28.668 0.453 29.262 0 0 -0.001 0 0 1.178 5.526 -0.5 1.48 1.678 -0.5 1.668 <> 358 3604 4914 4855 1733 818 -1496 46 1 754 <> <> <>
  738 3 -3.785047 22.203600 27.590788 242 " " E "A" 2 -0.12000 -0.12000 "GLU " " CB " "    " 6 0 1 A0A0A0  ""  0 1.6701165 -1.7590032 1.9815578 754 0 738 2 1 738 738 1 40.38 1.967 -4.378 -0.235 6.113 0 -0.913 0 0 0 2.555 4.222 -0.12 1.75 1.975 -0.12 1.496 <> 359 4092 5679 5573 1524 969 -1379 46 1 755 <> <> <>
  739 3 -4.627162 23.429054 27.228252 242 " " E "A" 2 -0.22000 -0.22000 "GLU " " CG " "    " 6 0 1 A0A0A0  ""  0 5.8311729 2.7758062 -2.1976562 755 0 739 2 1 739 739 1 40.64 1.351 -11.775 -0.263 12.893 0 -1.174 0 0 0 1.033 5.128 -0.22 1.75 1.975 -0.22 0 <> 360 4165 5656 5622 1546 792 -1370 46 1 756 <> <> <>
  740 2 -6.086865 23.088203 27.079271 242 " " E "A" 2 0.70000 0.70000 "GLU " " CD " "    " 6 0 1 A0A0A0  ""  0 0.29699948 6.4383655 -7.2629228 756 0 740 0 1 740 740 1 44.4 -0.302 -15.973 -1.023 18.996 0 0 0 0 0 1.698 5.471 0.7 1.875 2.112 0.7 2.561 <> 361 4521 6147 6202 1551 708 -1387 46 1 757 <> <> <>
  741 15 -6.838325 24.045858 26.879309 242 " " E "A" 75 -0.80000 -0.80000 "GLU " " OE1" "    " 8 0 1 FF5757  ""  0 -3.2726507 -6.4434218 1.5294636 757 0 741 0 1 741 741 1 46.02 0.146 14.562 -0.218 -26.57 0 0 -0.513 0 0 -12.594 5.624 -0.8 1.48 1.678 -0.8 0 <> 362 4622 6388 6474 1587 737 -1439 46 1 758 <> <> <>
  742 18 -6.494005 21.981579 26.828508 242 " " E "A" 75 -0.80000 -0.80000 "GLU " " OE2" "    " 8 -1 1 FF5757  ""  0 3.7612531 -1.0541953 4.2794228 758 0 742 0 1 742 742 1 43.08 0.163 11.155 4.072 -26.693 0 0 -0.685 0 0 -11.989 5.066 -0.8 1.48 1.678 -0.8 7.505 <> 363 4363 5957 6048 1518 614 -1349 46 1 759 <> <> <>
  743 25 -3.736568 19.243773 28.416428 243 " " D "A" 38 -0.50000 -0.50000 "ASP " " N  " "    " 7 0 1 2F2FFF  ""  0 -0.52594465 1.9682249 -0.85695243 759 0 743 1 1 743 743 1 41.11 -1.02 -16.252 -0.076 20.71 0 0 0 0 0 3.361 4.953 -0.5 1.625 1.92 -0.5 1.265 <> 364 4435 5701 5484 1623 1019 -1428 47 1 760 <> <> <>
  744 3 -3.117158 17.914730 28.511234 243 " " D "A" 2 0.14000 0.14000 "ASP " " CA " "    " 6 0 1 A0A0A0  ""  0 -5.9688854 0.87875545 -5.3502302 760 0 744 1 1 744 744 1 39.5 -0.893 5.02 -0.286 -3.26 0 -1.771 0 0 0 -1.191 6.186 0.14 1.75 1.975 0.14 0 <> 365 4377 5437 5193 1652 942 -1429 47 1 761 <> <> <>
  745 2 -2.124168 17.918856 27.286474 243 " " D "A" 2 0.50000 0.50000 "ASP " " C  " "    " 6 0 1 A0A0A0  ""  0 5.3368845 -3.5969098 0.83808553 761 0 745 0 1 745 745 1 36.19 0.721 15.111 1.364 -34.659 0 0 0 0 0 -17.463 6.765 0.5 1.875 2.112 0.5 0 <> 366 3996 4967 4787 1650 777 -1399 47 1 762 <> <> <>
  746 15 -2.526527 18.241337 26.156637 243 " " D "A" 75 -0.50000 -0.50000 "ASP " " O  " "    " 8 0 1 FF5757  ""  0 5.6051908 -5.5463538 -2.9465303 762 0 746 0 1 746 746 1 31.85 0.076 -36.274 0.08 31.099 0 0 -0.017 0 0 -5.035 5.097 -0.5 1.48 1.678 -0.5 1.459 <> 367 3386 4434 4280 1598 753 -1358 47 1 763 <> <> <>
  747 3 -4.193329 16.715361 28.369984 243 " " D "A" 2 -0.22000 -0.22000 "ASP " " CB " "    " 6 0 1 A0A0A0  ""  0 5.3863134 0.54203016 0.090427689 763 0 747 2 1 747 747 1 39.24 -1.088 -11.949 -0.93 12.12 0 -2.049 0 0 0 -3.896 5.415 -0.22 1.75 1.975 -0.22 0 <> 368 4445 5414 5053 1593 1040 -1390 47 1 764 <> <> <>
  748 2 -5.176870 16.708742 27.127335 243 " " D "A" 2 0.70000 0.70000 "ASP " " CG " "    " 6 0 1 A0A0A0  ""  0 1.5748951 1.1829728 -2.50981 764 0 748 0 1 748 748 1 41.62 -1.445 -21.75 -0.848 20.164 0 0 0 0 0 -3.878 4.542 0.7 1.875 2.112 0.7 6.874 <> 369 4747 5749 5317 1600 1202 -1419 47 1 765 <> <> <>
  749 43 -4.318610 19.265385 27.591282 243 " " D "A" 21 0.30000 0.30000 "ASP " " H  " "    " 1 0 1 FFFFFF  ""  0 7.2950721 13.193884 -6.0796862 765 0 749 0 1 749 749 <> <> 0.105 2.78 -0.009 -11.195 0 0 0 0 0 -8.319 2.741 0.3 0.25 0.996 0.3 0 <> <> <> <> <> <> <> <> 47 1 766 <> <> <>
  750 41 -2.621258 17.828293 29.478039 243 " " D "A" 21 0.06000 0.06000 "ASP " " HA " "    " 1 0 0 FFFFFF  ""  0 -12.156252 16.918139 -0.7425139 766 0 750 0 1 750 750 <> <> 0.025 1.613 -0.023 -3.606 0 0 0 0 0 -1.991 5.815 0.06 1.25 1.425 0.06 0 <> <> <> <> <> <> <> <> 47 1 767 <> <> <>
  751 41 -4.960344 16.780014 29.141739 243 " " D "A" 21 0.06000 0.06000 "ASP " " HB3" "    " 1 0 0 FFFFFF  ""  0 -6.2216568 -28.419628 -9.0200558 767 0 751 0 1 751 751 <> <> 0.033 1.808 -0.262 -3.127 0 0 0 0 0 -1.548 5.034 0.06 1.25 1.425 0.06 0 <> <> <> <> <> <> <> <> 47 1 768 <> <> <>
  752 41 -3.710404 15.745432 28.488823 243 " " D "A" 21 0.06000 0.06000 "ASP " " HB2" "    " 1 0 0 FFFFFF  ""  0 -0.80399084 -5.6010079 -24.892288 768 0 752 0 1 752 752 <> <> 0.025 1.77 -0.168 -2.711 0 0 0 0 0 -1.083 3.755 0.06 1.25 1.425 0.06 6.266 <> <> <> <> <> <> <> <> 47 1 769 <> <> <>
  753 15 -5.758334 17.729198 26.653280 243 " " D "A" 75 -0.80000 -0.80000 "ASP " " OD1" "    " 8 0 1 FF5757  ""  0 -1.7975931 2.9707565 2.0120802 769 0 753 0 1 753 753 1 41.65 0.15 21.995 0.154 -28.61 0 0 -0.302 0 0 -6.612 4.32 -0.8 1.48 1.678 -0.8 7.922 <> 370 4707 5759 5360 1667 1224 -1480 47 1 770 <> <> <>
  754 18 -5.370551 15.611703 26.721844 243 " " D "A" 75 -0.80000 -0.80000 "ASP " " OD2" "    " 8 -1 1 FF5757  ""  0 -5.5106363 1.4140853 -3.1053264 770 0 754 0 1 754 754 1 43.37 0.097 21.339 -0.615 -31.711 0 0 -0.121 0 0 -11.011 3.262 -0.8 1.48 1.678 -0.8 25.432 <> 371 5023 5991 5467 1537 1309 -1381 47 1 771 <> <> <>
  755 2 0.403807 15.676162 26.369394 244 " " L "A" 2 0.50000 0.50000 "LEU " " C  " "    " 6 0 1 A0A0A0  ""  2 1.4516002 5.0008965 0.42828593 771 0 755 0 1 755 755 1 30.15 0.262 22.676 0.23 -38.696 0 0 0 0 0 -15.527 7.852 0.5 1.875 2.112 0.5 0 <> 374 3510 4068 3877 1636 540 -1325 48 1 772 <> <> <>
  756 15 1.116709 15.209942 27.258480 244 " " L "A" 75 -0.50000 -0.50000 "LEU " " O  " "    " 8 0 1 FF5757  ""  2 -6.2030897 2.8079545 6.0983791 772 0 756 0 1 756 756 1 30.36 0.016 -41.025 -0.254 35.851 0 0 -0.127 0 0 -5.538 6.367 -0.5 1.48 1.678 -0.5 0 <> 375 3643 4069 3824 1655 546 -1339 48 1 773 <> <> <>
  757 3 1.365039 18.052404 26.542896 244 " " L "A" 2 -0.12000 -0.12000 "LEU " " CB " "    " 6 0 1 A0A0A0  ""  2 -2.1092505 2.3902977 -5.0367727 773 0 757 2 1 757 757 1 35.8 1.546 -6.118 -0.824 8.802 0 -2.608 0 0 0 0.798 8.228 -0.12 1.75 1.975 -0.12 0 <> 376 4185 4721 4696 1774 392 -1413 48 1 774 <> <> <>
  758 3 2.415061 17.909397 25.410606 244 " " L "A" 2 -0.06000 -0.06000 "LEU " " CG " "    " 6 0 1 A0A0A0  ""  2 5.8636565 2.0189204 -2.5428905 774 0 758 1 1 758 758 1 35.29 0.538 -2.325 -0.667 3.62 0 -2.826 0 0 0 -1.661 8.333 -0.06 1.75 1.975 -0.06 0 <> 377 4219 4579 4612 1767 248 -1371 48 1 775 <> <> <>
  759 3 1.948183 18.049704 23.931866 244 " " L "A" 2 -0.18000 -0.18000 "LEU " " CD1" "    " 6 0 1 A0A0A0  ""  2 -0.78395438 8.2338047 -3.4919488 775 0 759 3 1 759 759 1 34.64 0.393 -10.296 -0.934 13.707 0 -2.63 0 0 0 0.239 7.402 -0.18 1.75 1.975 -0.18 0 <> 378 4070 4506 4584 1720 201 -1323 48 1 776 <> <> <>
  760 3 3.690735 18.849684 25.567987 244 " " L "A" 2 -0.18000 -0.18000 "LEU " " CD2" "    " 6 0 1 A0A0A0  ""  2 -4.7688699 -0.43791586 2.892072 776 0 760 3 1 760 760 1 31.26 0.128 -10.109 -1.036 12.955 0 -3.232 0 0 0 -1.294 6.593 -0.18 1.75 1.975 -0.18 0 <> 379 3770 3992 4114 1846 130 -1409 48 1 777 <> <> <>
  761 25 -0.889153 17.383904 27.470961 244 " " L "A" 38 -0.50000 -0.50000 "LEU " " N  " "    " 7 0 1 2F2FFF  ""  2 2.1511014 -0.46429464 4.5767889 777 0 761 1 1 761 761 1 32.49 1.246 -22.267 -1.087 29.458 0 0 -0.109 0 0 7.243 7.485 -0.5 1.625 1.92 -0.5 0 <> 372 3633 4433 4277 1704 667 -1416 48 1 778 <> <> <>
  762 3 0.127085 17.173222 26.366272 244 " " L "A" 2 0.14000 0.14000 "LEU " " CA " "    " 6 0 1 A0A0A0  ""  2 -0.48383626 5.1074958 3.5076578 778 0 762 1 1 762 762 1 31.23 1.34 7.358 -0.42 -6.769 0 -2.131 0 0 0 -0.62 8.461 0.14 1.75 1.975 0.14 0 <> 373 3540 4217 4111 1694 524 -1376 48 1 779 <> <> <>
  763 43 -0.682454 16.878740 28.320778 244 " " L "A" 21 0.30000 0.30000 "LEU " " H  " "    " 1 0 1 FFFFFF  ""  2 -4.7193546 5.5357566 9.814538 779 0 763 0 1 763 763 <> <> 0.078 1.347 -0.017 -17.273 0 0 0 0 0 -15.865 6.309 0.3 0.25 0.996 0.3 0 <> <> <> <> <> <> <> <> 48 1 780 <> <> <>
  764 41 -0.420240 17.496130 25.480684 244 " " L "A" 21 0.06000 0.06000 "LEU " " HA " "    " 1 0 0 FFFFFF  ""  2 -4.1498761 -19.710804 -3.2759161 780 0 764 0 1 764 764 <> <> 0.039 2.618 0.711 -4.28 0 0 0 0 0 -0.913 7.325 0.06 1.25 1.425 0.06 0 <> <> <> <> <> <> <> <> 48 1 781 <> <> <>
  765 41 1.855796 17.931042 27.508575 244 " " L "A" 21 0.06000 0.06000 "LEU " " HB3" "    " 1 0 0 FFFFFF  ""  2 -16.764048 -2.6105568 1.7823237 781 0 765 0 1 765 765 <> <> 0.175 2.915 -0.115 -4.011 0 0 0 0 0 -1.035 6.853 0.06 1.25 1.425 0.06 0 <> <> <> <> <> <> <> <> 48 1 782 <> <> <>
  766 41 1.062965 19.098780 26.498671 244 " " L "A" 21 0.06000 0.06000 "LEU " " HB2" "    " 1 0 0 FFFFFF  ""  2 8.7463493 5.9643536 5.3774552 782 0 766 0 1 766 766 <> <> 0.174 2.956 -0.332 -3.891 0 0 0 0 0 -1.093 6.357 0.06 1.25 1.425 0.06 0 <> <> <> <> <> <> <> <> 48 1 783 <> <> <>
  767 41 2.797972 16.893782 25.510643 244 " " L "A" 21 0.06000 0.06000 "LEU " " HG " "    " 1 0 0 FFFFFF  ""  2 -5.3942218 -1.9891824 -0.14269622 783 0 767 0 1 767 767 <> <> 0.118 3.715 -0.168 -4.577 0 0 0 0 0 -0.913 6.651 0.06 1.25 1.425 0.06 0 <> <> <> <> <> <> <> <> 48 1 784 <> <> <>
  768 41 2.822035 17.982645 23.283802 244 " " L "A" 21 0.06000 0.06000 "LEU " "HD11" "    " 1 0 0 FFFFFF  ""  2 8.7938175 5.3426161 9.7219963 784 0 768 0 1 768 768 <> <> 0.025 3.605 -0.306 -4.343 0 0 0 0 0 -1.019 6.203 0.06 1.25 1.425 0.06 0 <> <> <> <> <> <> <> <> 48 1 785 <> <> <>
  769 41 1.276663 17.223644 23.697794 244 " " L "A" 21 0.06000 0.06000 "LEU " "HD12" "    " 1 0 0 FFFFFF  ""  2 -18.801714 19.296362 9.157671 785 0 769 0 1 769 769 <> <> 0.025 3.956 -0.168 -4.216 0 0 0 0 0 -0.402 5.654 0.06 1.25 1.425 0.06 0 <> <> <> <> <> <> <> <> 48 1 786 <> <> <>
  770 41 1.410612 18.987736 23.793228 244 " " L "A" 21 0.06000 0.06000 "LEU " "HD13" "    " 1 0 0 FFFFFF  ""  2 -0.82569289 11.472602 18.58346 786 0 770 0 1 770 770 <> <> 0.025 3.402 -0.426 -4.182 0 0 0 0 0 -1.181 6.492 0.06 1.25 1.425 0.06 0 <> <> <> <> <> <> <> <> 48 1 787 <> <> <>
  771 41 4.210752 18.892839 26.524971 244 " " L "A" 21 0.06000 0.06000 "LEU " "HD21" "    " 1 0 0 FFFFFF  ""  2 8.253953 -4.4968181 -4.0013733 787 0 771 0 1 771 771 <> <> 0.026 3.553 -0.175 -4.14 0 0 0 0 0 -0.737 5.666 0.06 1.25 1.425 0.06 0 <> <> <> <> <> <> <> <> 48 1 788 <> <> <>
  772 41 4.362565 18.451239 24.807735 244 " " L "A" 21 0.06000 0.06000 "LEU " "HD22" "    " 1 0 0 FFFFFF  ""  2 -4.9523425 -10.48193 7.9939642 788 0 772 0 1 772 772 <> <> 0.026 3.519 -0.286 -3.821 0 0 0 0 0 -0.563 5.051 0.06 1.25 1.425 0.06 0 <> <> <> <> <> <> <> <> 48 1 789 <> <> <>
  773 41 3.369684 19.862667 25.325298 244 " " L "A" 21 0.06000 0.06000 "LEU " "HD23" "    " 1 0 0 FFFFFF  ""  2 5.0162873 -0.64873797 -10.932591 789 0 773 0 1 773 773 <> <> 0.026 3.62 -0.408 -3.844 0 0 0 0 0 -0.607 4.581 0.06 1.25 1.425 0.06 0 <> <> <> <> <> <> <> <> 48 1 790 <> <> <>
  774 3 -0.042140 13.485417 25.268948 245 " " V "A" 2 0.14000 0.14000 "VAL " " CA " "    " 6 0 1 A0A0A0  ""  2 -3.1924033 1.3591503 12.864779 790 0 774 1 1 774 774 1 29.32 1.136 8.313 -0.381 -7.763 0 -1.856 0 0 0 -0.55 7.832 0.14 1.75 1.975 0.14 0 <> 381 3470 3980 3690 1511 564 -1218 49 1 791 <> <> <>
  775 43 -1.000565 15.354833 24.928644 245 " " V "A" 21 0.30000 0.30000 "VAL " " H  " "    " 1 0 1 FFFFFF  ""  2 -9.6238651 3.6528344 17.286348 791 0 775 0 1 775 775 <> <> 0.009 9.013 -0.014 -18.706 0 0 0 0 0 -9.698 5.017 0.3 0.25 0.996 0.3 0 <> <> <> <> <> <> <> <> 49 1 792 <> <> <>
  776 41 0.784838 13.104251 25.868048 245 " " V "A" 21 0.06000 0.06000 "VAL " " HA " "    " 1 0 0 FFFFFF  ""  2 -9.3315783 -14.888456 11.001907 792 0 776 0 1 776 776 <> <> 0.037 2.728 1.769 -4.479 0 0 0 0 0 0.055 7.104 0.06 1.25 1.425 0.06 0 <> <> <> <> <> <> <> <> 49 1 793 <> <> <>
  777 41 -2.133868 13.266277 24.973770 245 " " V "A" 21 0.06000 0.06000 "VAL " " HB " "    " 1 0 0 FFFFFF  ""  2 -20.399244 5.0801597 23.852623 793 0 777 0 1 777 777 <> <> 0.032 3.062 -0.163 -3.938 0 0 0 0 0 -1.007 4.077 0.06 1.25 1.425 0.06 7.854 <> <> <> <> <> <> <> <> 49 1 794 <> <> <>
  778 41 -1.064027 11.020144 24.386911 245 " " V "A" 21 0.06000 0.06000 "VAL " "HG11" "    " 1 0 0 FFFFFF  ""  2 -16.661345 -21.485506 -1.1994902 794 0 778 0 1 778 778 <> <> 0.024 2.841 -0.327 -3.319 0 0 0 0 0 -0.781 3.169 0.06 1.25 1.425 0.06 8.825 <> <> <> <> <> <> <> <> 49 1 795 <> <> <>
  779 41 -0.527202 10.971241 26.058611 245 " " V "A" 21 0.06000 0.06000 "VAL " "HG12" "    " 1 0 0 FFFFFF  ""  2 9.9346619 5.3806491 -4.9808674 795 0 779 0 1 779 779 <> <> 0.024 3.477 1.397 -4.329 0 0 0 0 0 0.568 5.773 0.06 1.25 1.425 0.06 0 <> <> <> <> <> <> <> <> 49 1 796 <> <> <>
  780 41 -2.227950 10.715165 25.662148 245 " " V "A" 21 0.06000 0.06000 "VAL " "HG13" "    " 1 0 0 FFFFFF  ""  2 6.9661303 -6.9024034 -6.5070491 796 0 780 0 1 780 780 <> <> 0.024 2.931 -0.402 -3.812 0 0 0 0 0 -1.26 4.471 0.06 1.25 1.425 0.06 0 <> <> <> <> <> <> <> <> 49 1 797 <> <> <>
  781 41 -2.891065 12.737565 27.137629 245 " " V "A" 21 0.06000 0.06000 "VAL " "HG21" "    " 1 0 0 FFFFFF  ""  2 1.0023575 13.079422 43.192097 797 0 781 0 1 781 781 <> <> 0.024 2.203 -0.249 -2.981 0 0 0 0 0 -1.003 3.037 0.06 1.25 1.425 0.06 20.65 <> <> <> <> <> <> <> <> 49 1 798 <> <> <>
  782 41 -1.192245 12.698082 27.731409 245 " " V "A" 21 0.06000 0.06000 "VAL " "HG22" "    " 1 0 0 FFFFFF  ""  2 12.763255 -5.9654422 -8.547184 798 0 782 0 1 782 782 <> <> 0.024 2.449 -0.406 -3.63 0 0 0 0 0 -1.563 4.835 0.06 1.25 1.425 0.06 0 <> <> <> <> <> <> <> <> 49 1 799 <> <> <>
  783 41 -1.881696 14.214257 27.160088 245 " " V "A" 21 0.06000 0.06000 "VAL " "HG23" "    " 1 0 0 FFFFFF  ""  2 -2.8389726 12.607929 -44.450523 799 0 783 0 1 783 783 <> <> 0.024 2.51 -0.199 -3.369 0 0 0 0 0 -1.034 4.093 0.06 1.25 1.425 0.06 0.706 <> <> <> <> <> <> <> <> 49 1 800 <> <> <>
  784 2 0.271442 13.358551 23.735149 245 " " V "A" 2 0.50000 0.50000 "VAL " " C  " "    " 6 0 1 A0A0A0  ""  2 -4.1652899 -3.5385818 -7.2999258 800 0 784 0 1 784 784 1 26.87 -0.477 28.905 0.928 -42.563 0 0 0 0 0 -13.207 8.017 0.5 1.875 2.112 0.5 0 <> 382 3220 3613 3377 1497 433 -1177 49 1 801 <> <> <>
  785 15 -0.457923 13.894740 22.874985 245 " " V "A" 75 -0.50000 -0.50000 "VAL " " O  " "    " 8 0 1 FF5757  ""  2 -4.0854163 -2.5656333 -1.6245347 801 0 785 0 1 785 785 1 27.41 0.022 -46.655 2.237 40.398 0 0 -0.084 0 0 -4.083 6.427 -0.5 1.48 1.678 -0.5 1.98 <> 383 3221 3686 3510 1474 392 -1151 49 1 802 <> <> <>
  786 3 -1.392432 12.817479 25.634800 245 " " V "A" 2 -0.06000 -0.06000 "VAL " " CB " "    " 6 0 1 A0A0A0  ""  2 -3.9888809 -3.0953486 -0.10454065 802 0 786 1 1 786 786 1 27.87 2.094 -2.453 -0.783 4.41 0 -1.476 0 0 0 1.791 5.967 -0.06 1.75 1.975 -0.06 0 <> 384 3220 3867 3502 1435 697 -1180 49 1 803 <> <> <>
  787 3 -1.339208 11.291907 25.405987 245 " " V "A" 2 -0.18000 -0.18000 "VAL " " CG1" "    " 6 0 1 A0A0A0  ""  2 4.4365301 -0.59144074 -1.0743694 803 0 787 3 1 787 787 1 33.73 0.046 -7.427 -0.016 12.18 0 -1.654 0 0 0 3.13 5.335 -0.18 1.75 1.975 -0.18 0 <> 385 4061 4605 4148 1382 707 -1125 49 1 804 <> <> <>
  788 3 -1.883873 13.134531 27.010805 245 " " V "A" 2 -0.18000 -0.18000 "VAL " " CG2" "    " 6 0 1 A0A0A0  ""  2 0.037045751 5.0286775 10.326183 804 0 788 3 1 788 788 1 30.75 0.366 -6.859 -0.594 10.877 0 -1.261 0 0 0 2.53 4.834 -0.18 1.75 1.975 -0.18 1.372 <> 386 3543 4279 3863 1443 841 -1218 49 1 805 <> <> <>
  789 25 -0.252738 14.955996 25.477999 245 " " V "A" 38 -0.50000 -0.50000 "VAL " " N  " "    " 7 0 1 2F2FFF  ""  2 -3.1437118 -2.0698431 4.3103456 805 0 789 1 1 789 789 1 29.06 1.457 -31.72 -0.349 32.432 0 0 -0.103 0 0 1.717 7.3 -0.5 1.625 1.92 -0.5 0.92 <> 380 3345 3950 3746 1567 545 -1269 49 1 806 <> <> <>
  790 41 4.393482 16.214352 24.105480 246 " " F "A" 21 0.11500 0.11500 "PHE " " HE2" "    " 1 0 0 FFFFFF  ""  2 -11.718872 -5.6197343 5.1977425 806 0 790 0 1 790 790 <> <> 0.003 7.055 -0.446 -8.96 0 0 0 0 0 -2.348 6.304 0.115 1.21 1.381 0.115 0 <> <> <> <> <> <> <> <> 50 1 807 <> <> <>
  791 41 5.282058 17.170074 22.052603 246 " " F "A" 21 0.11500 0.11500 "PHE " " HZ " "    " 1 0 0 FFFFFF  ""  2 -31.519968 16.1201 13.137923 807 0 791 0 1 791 791 <> <> 0.002 6.664 -0.1 -8.964 0 0 0 0 0 -2.397 6.558 0.115 1.21 1.381 0.115 0 <> <> <> <> <> <> <> <> 50 1 808 <> <> <>
  792 2 4.864018 15.458958 20.798506 246 " " F "A" 2 -0.11500 -0.11500 "PHE " " CE1" "    " 6 0 1 A0A0A0  ""  2 -0.8567546 -4.3564148 -4.1750174 808 0 792 1 1 792 792 1 29.58 0.103 -7.648 -0.263 9.646 0 -1.727 0 -0.03 0 0.082 7.327 -0.115 1.775 2.002 -0.115 0 <> 395 3791 3639 3809 1660 -81 -1202 50 1 809 <> <> <>
  793 2 4.410473 15.571669 23.237682 246 " " F "A" 2 -0.11500 -0.11500 "PHE " " CE2" "    " 6 0 1 A0A0A0  ""  2 0.62020266 -0.18256088 1.4126053 809 0 793 1 1 793 793 1 28.51 0.226 -7.257 -0.14 9.606 0 -1.574 0 -0.03 0 0.831 7.879 -0.115 1.775 2.002 -0.115 0 <> 396 3694 3535 3604 1722 26 -1287 50 1 810 <> <> <>
  794 2 4.841145 16.185133 22.009195 246 " " F "A" 2 -0.11500 -0.11500 "PHE " " CZ " "    " 6 0 1 A0A0A0  ""  2 2.4065242 1.449115 1.4242331 810 0 794 1 1 794 794 1 29.23 0.141 -6.839 -0.094 9.69 0 -1.717 0 -0.03 0 1.15 8.231 -0.115 1.775 2.002 -0.115 0 <> 397 3755 3592 3759 1723 -64 -1261 50 1 811 <> <> <>
  795 25 1.251741 12.468410 23.399553 246 " " F "A" 38 -0.50000 -0.50000 "PHE " " N  " "    " 7 0 1 2F2FFF  ""  2 1.7988819 -3.3477058 1.8275418 811 0 795 1 1 795 795 1 26.56 0.908 -25.702 -0.591 37.772 0 0 -0.122 0 0 12.265 8.219 -0.5 1.625 1.92 -0.5 0 <> 387 3310 3517 3263 1510 369 -1170 50 1 812 <> <> <>
  796 3 1.654585 12.141988 22.014215 246 " " F "A" 2 0.14000 0.14000 "PHE " " CA " "    " 6 0 1 A0A0A0  ""  2 4.1678905 4.352766 8.8606596 812 0 796 1 1 796 796 1 25.49 1.019 8.76 -0.887 -9.639 0 -2.512 0 0 0 -3.259 9.089 0.14 1.75 1.975 0.14 0 <> 388 3248 3319 3116 1489 256 -1129 50 1 813 <> <> <>
  797 2 1.241784 10.780231 21.639467 246 " " F "A" 2 0.50000 0.50000 "PHE " " C  " "    " 6 0 1 A0A0A0  ""  2 -0.7387588 3.4197273 -4.8443017 813 0 797 0 1 797 797 1 27.12 -0.034 29.29 -0.466 -47.926 0 0 0 0 0 -19.136 9.144 0.5 1.875 2.112 0.5 0 <> 389 3514 3544 3245 1427 294 -1078 50 1 814 <> <> <>
  798 15 1.245190 9.920780 22.531597 246 " " F "A" 75 -0.50000 -0.50000 "PHE " " O  " "    " 8 0 1 FF5757  ""  2 -2.3065805 3.6934903 0.97602952 814 0 798 0 1 798 798 1 24.94 0.166 -49.597 -0.166 44.179 0 0 -0.121 0 0 -5.538 7.24 -0.5 1.48 1.678 -0.5 0 <> 390 3288 3296 2891 1419 368 -1082 50 1 815 <> <> <>
  799 3 3.220359 12.167486 22.008503 246 " " F "A" 2 -0.00500 -0.00500 "PHE " " CB " "    " 6 0 1 A0A0A0  ""  2 -0.54374784 0.82787693 -6.1652427 815 0 799 2 1 799 799 1 25.77 1.687 -0.337 -1.131 0.577 0 -2.661 0 -0.03 0 -1.896 9.084 -0.005 1.75 1.975 -0.005 0 <> 391 3395 3266 3130 1535 146 -1153 50 1 816 <> <> <>
  800 2 3.867334 13.526882 22.037647 246 " " F "A" 2 -0.11500 -0.11500 "PHE " " CG " "    " 6 0 1 A0A0A0  ""  2 -3.9790013 0.59736121 3.4822702 816 0 800 0 1 800 800 1 28.34 0.077 -7.188 -0.055 9.584 0 -1.379 0 -0.03 0 1.008 8.331 -0.115 1.775 2.002 -0.115 0 <> 392 3686 3553 3527 1598 77 -1192 50 1 817 <> <> <>
  801 2 4.352675 14.142365 20.844164 246 " " F "A" 2 -0.11500 -0.11500 "PHE " " CD1" "    " 6 0 1 A0A0A0  ""  2 1.1236764 4.094646 8.0261068 817 0 801 1 1 801 801 1 26.14 0.168 -8.024 -0.196 10.069 0 -1.425 0 -0.03 0 0.563 7.778 -0.115 1.775 2.002 -0.115 0 <> 393 3375 3241 3316 1599 -10 -1169 50 1 818 <> <> <>
  802 2 3.922683 14.230156 23.239279 246 " " F "A" 2 -0.11500 -0.11500 "PHE " " CD2" "    " 6 0 1 A0A0A0  ""  2 1.6009161 3.0640407 -1.9790727 818 0 802 1 1 802 802 1 30.67 0.137 -7.581 -0.108 9.809 0 -1.522 0 -0.03 0 0.706 7.405 -0.115 1.775 2.002 -0.115 0 <> 394 3993 3844 3816 1659 94 -1251 50 1 819 <> <> <>
  803 43 1.612534 11.871018 24.129662 246 " " F "A" 21 0.30000 0.30000 "PHE " " H  " "    " 1 0 1 FFFFFF  ""  2 -16.524454 5.1655159 17.848061 819 0 803 0 1 803 803 <> <> 0.018 3.748 -0.021 -21.441 0 0 0 0 0 -17.695 6.185 0.3 0.25 0.996 0.3 0 <> <> <> <> <> <> <> <> 50 1 820 <> <> <>
  804 41 1.284971 12.829228 21.253170 246 " " F "A" 21 0.06000 0.06000 "PHE " " HA " "    " 1 0 0 FFFFFF  ""  2 28.724981 11.090748 3.0186856 820 0 804 0 1 804 804 <> <> 0.029 3.083 0.503 -4.988 0 0 0 0 0 -1.373 6.702 0.06 1.25 1.425 0.06 0 <> <> <> <> <> <> <> <> 50 1 821 <> <> <>
  805 41 3.566174 11.714355 21.079426 246 " " F "A" 21 0.06000 0.06000 "PHE " " HB3" "    " 1 0 0 FFFFFF  ""  2 -0.088114552 -9.6869392 -0.86735493 821 0 805 0 1 805 805 <> <> 0.055 3.57 -0.145 -5.489 0 0 0 0 0 -2.008 8.537 0.06 1.25 1.425 0.06 0 <> <> <> <> <> <> <> <> 50 1 822 <> <> <>
  806 41 3.631151 11.482140 22.749891 246 " " F "A" 21 0.06000 0.06000 "PHE " " HB2" "    " 1 0 0 FFFFFF  ""  2 4.7576051 6.3884501 -3.9623966 822 0 806 0 1 806 806 <> <> 0.044 3.637 0.214 -5.084 0 0 0 0 0 -1.188 7.129 0.06 1.25 1.425 0.06 0 <> <> <> <> <> <> <> <> 50 1 823 <> <> <>
  807 41 4.357849 13.595414 19.912916 246 " " F "A" 21 0.11500 0.11500 "PHE " " HD1" "    " 1 0 0 FFFFFF  ""  2 -19.553738 -14.88773 19.060106 823 0 807 0 1 807 807 <> <> 0.003 9.08 -0.148 -9.923 0 0 0 0 0 -0.989 7.188 0.115 1.21 1.381 0.115 0 <> <> <> <> <> <> <> <> 50 1 824 <> <> <>
  808 41 3.462362 13.805925 24.119356 246 " " F "A" 21 0.11500 0.11500 "PHE " " HD2" "    " 1 0 0 FFFFFF  ""  2 14.762163 15.669003 10.980931 824 0 808 0 1 808 808 <> <> 0.006 8.214 -0.41 -8.936 0 0 0 0 0 -1.126 5.211 0.115 1.21 1.381 0.115 0 <> <> <> <> <> <> <> <> 50 1 825 <> <> <>
  809 41 5.242549 15.856705 19.868496 246 " " F "A" 21 0.11500 0.11500 "PHE " " HE1" "    " 1 0 0 FFFFFF  ""  2 -3.8228941 -23.49523 -13.567536 825 0 809 0 1 809 809 <> <> 0.002 7.614 -0.491 -8.786 0 0 0 0 0 -1.661 5.167 0.115 1.21 1.381 0.115 0 <> <> <> <> <> <> <> <> 50 1 826 <> <> <>
  810 3 1.047779 8.960946 19.978107 247 " " D "A" 2 0.14000 0.14000 "ASP " " CA " "    " 6 0 1 A0A0A0  ""  2 1.3698705 1.383009 0.73045063 826 0 810 1 1 810 810 1 22.73 -0.764 9.876 -0.846 -11.377 0 -2.236 0 0 0 -5.347 10.153 0.14 1.75 1.975 0.14 0 <> 399 3032 2955 2649 1264 229 -931 51 1 827 <> <> <>
  811 2 2.487276 8.506370 19.596127 247 " " D "A" 2 0.50000 0.50000 "ASP " " C  " "    " 6 0 1 A0A0A0  ""  2 -0.9704318 -3.4072406 -1.560831 827 0 811 0 1 811 811 1 25.43 0.39 33.849 -0.558 -54.086 0 0 0 0 0 -20.405 9.81 0.5 1.875 2.112 0.5 0 <> 400 3497 3221 2943 1278 137 -941 51 1 828 <> <> <>
  812 15 3.266828 9.344938 19.154455 247 " " D "A" 75 -0.50000 -0.50000 "ASP " " O  " "    " 8 0 1 FF5757  ""  2 0.33514246 -5.4849057 -10.264852 828 0 812 0 1 812 812 1 22.88 0.049 -54.573 -0.069 50.371 0 0 -0.114 0 0 -4.336 8.286 -0.5 1.48 1.678 -0.5 0 <> 401 3204 2830 2658 1311 41 -961 51 1 829 <> <> <>
  813 3 0.204492 8.637139 18.707216 247 " " D "A" 2 -0.22000 -0.22000 "ASP " " CB " "    " 6 0 1 A0A0A0  ""  2 1.7001698 4.8503194 -4.9015331 829 0 813 2 1 813 813 1 21.68 -0.931 -19.026 -1.295 23.288 0 -2.42 0 0 0 -0.383 10.653 -0.22 1.75 1.975 -0.22 0 <> 402 2859 2818 2561 1180 194 -853 51 1 830 <> <> <>
  814 2 -1.324840 9.021915 18.769737 247 " " D "A" 2 0.70000 0.70000 "ASP " " CG " "    " 6 0 1 A0A0A0  ""  2 -3.7442827 1.235971 -2.931999 830 0 814 0 1 814 814 1 29.23 -1.461 -23.505 -0.827 16.469 0 0 0 0 0 -9.324 9.659 0.7 1.875 2.112 0.7 0.135 <> 403 3694 3843 3571 1158 277 -846 51 1 831 <> <> <>
  815 15 -1.840610 9.852630 17.953497 247 " " D "A" 75 -0.80000 -0.80000 "ASP " " OD1" "    " 8 0 1 FF5757  ""  2 3.6342373 -4.9734216 1.5320837 831 0 815 0 1 815 815 1 30.79 0.183 23.862 0.659 -24.605 0 0 -0.448 0 0 -0.349 7.778 -0.8 1.48 1.678 -0.8 2.397 <> 404 3869 4098 3731 1129 385 -834 51 1 832 <> <> <>
  816 43 1.290093 11.076492 19.652866 247 " " D "A" 21 0.30000 0.30000 "ASP " " H  " "    " 1 0 1 FFFFFF  ""  2 -0.42540312 -21.274946 -16.181286 832 0 816 0 1 816 816 <> <> 0.138 9.376 -0.022 -25.621 0 0 0 0 0 -16.13 7.288 0.3 0.25 0.996 0.3 0 <> <> <> <> <> <> <> <> 51 1 833 <> <> <>
  817 41 0.606528 8.314281 20.736544 247 " " D "A" 21 0.06000 0.06000 "ASP " " HA " "    " 1 0 0 FFFFFF  ""  2 -12.534259 -10.071915 -17.125723 833 0 817 0 1 817 817 <> <> 0.018 3.513 0.13 -5.777 0 0 0 0 0 -2.116 7.831 0.06 1.25 1.425 0.06 0 <> <> <> <> <> <> <> <> 51 1 834 <> <> <>
  818 41 0.160942 7.588175 18.414158 247 " " D "A" 21 0.06000 0.06000 "ASP " " HB2" "    " 1 0 0 FFFFFF  ""  2 2.7025182 10.016244 -23.541246 834 0 818 0 1 818 818 <> <> 0.012 3.86 0.072 -6.333 0 0 0 0 0 -2.39 10.102 0.06 1.25 1.425 0.06 0 <> <> <> <> <> <> <> <> 51 1 835 <> <> <>
  819 41 0.692375 9.171349 17.891930 247 " " D "A" 21 0.06000 0.06000 "ASP " " HB3" "    " 1 0 0 FFFFFF  ""  2 17.133999 -14.864359 -8.5835476 835 0 819 0 1 819 819 <> <> 0.014 3.704 -0.307 -5.821 0 0 0 0 0 -2.411 8.731 0.06 1.25 1.425 0.06 0 <> <> <> <> <> <> <> <> 51 1 836 <> <> <>
  820 18 -2.039810 8.475760 19.679052 247 " " D "A" 75 -0.80000 -0.80000 "ASP " " OD2" "    " 8 -1 1 FF5757  ""  2 -1.6616604 -0.4133997 -4.9862299 836 0 820 0 1 820 820 1 24.44 0.213 20.898 0.309 -24.616 0 0 -0.637 0 0 -3.832 8.006 -0.8 1.48 1.678 -0.8 0.625 <> 405 3016 3229 3041 1171 233 -852 51 1 837 <> <> <>
  821 25 1.087436 10.398500 20.373535 247 " " D "A" 38 -0.50000 -0.50000 "ASP " " N  " "    " 7 0 1 2F2FFF  ""  2 -1.1167254 -3.2683125 0.56461239 837 0 821 1 1 821 821 1 23.57 -0.832 -30.636 0.188 45.798 0 0 -0.103 0 0 14.415 9.667 -0.5 1.625 1.92 -0.5 0 <> 398 3067 3070 2820 1349 234 -1003 51 1 838 <> <> <>
  822 2 3.952958 5.120233 19.604326 248 " " G "A" 2 0.50000 0.50000 "GLY " " C  " "    " 6 0 1 A0A0A0  ""  0 1.332374 5.8552327 4.6293788 838 0 822 0 1 822 822 1 22.43 0.759 43.731 -1.464 -59.536 0 0 0 0 0 -16.51 9.762 0.5 1.875 2.112 0.5 0 <> 408 3359 2810 2351 1203 104 -900 52 1 839 <> <> <>
  823 43 2.095528 6.668857 20.181355 248 " " G "A" 21 0.30000 0.30000 "GLY " " H  " "    " 1 0 1 FFFFFF  ""  0 -18.667873 8.868432 -14.113643 839 0 823 0 1 823 823 <> <> 0.048 11.25 -0.019 -28.436 0 0 0 0 0 -17.157 7.3 0.3 0.25 0.996 0.3 0 <> <> <> <> <> <> <> <> 52 1 840 <> <> <>
  824 41 4.902525 6.951763 20.105116 248 " " G "A" 21 0.06000 0.06000 "GLY " " HA3" "    " 1 0 0 FFFFFF  ""  0 4.2308049 -7.7474756 0.54001009 840 0 824 0 1 824 824 <> <> 0.067 4.355 -0.289 -6.161 0 0 0 0 0 -2.029 7.492 0.06 1.25 1.425 0.06 0 <> <> <> <> <> <> <> <> 52 1 841 <> <> <>
  825 41 4.240791 6.929176 18.445587 248 " " G "A" 21 0.06000 0.06000 "GLY " " HA2" "    " 1 0 0 FFFFFF  ""  0 -10.818783 9.3376017 0.88658917 841 0 825 0 1 825 825 <> <> 0.067 4.302 0.637 -6.344 0 0 0 0 0 -1.339 7.84 0.06 1.25 1.425 0.06 0 <> <> <> <> <> <> <> <> 52 1 842 <> <> <>
  826 15 4.287723 4.505367 20.633135 248 " " G "A" 75 -0.50000 -0.50000 "GLY " " O  " "    " 8 0 1 FF5757  ""  0 3.1407192 -1.7629595 0.31469792 842 0 826 0 1 826 826 1 26.3 -0.106 -63.991 0.464 56.778 0 0 -0.125 0 0 -6.98 8.858 -0.5 1.48 1.678 -0.5 0 <> 409 3868 3348 2777 1241 187 -932 52 1 843 <> <> <>
  827 25 2.817563 7.267486 19.806637 248 " " G "A" 38 -0.50000 -0.50000 "GLY " " N  " "    " 7 0 1 2F2FFF  ""  0 0.05450983 1.7194624 10.541269 843 0 827 1 1 827 827 1 24.18 0.953 -38.811 -1.381 48.679 0 0 -0.135 0 0 9.305 8.872 -0.5 1.625 1.92 -0.5 0 <> 406 3414 3072 2701 1251 161 -926 52 1 844 <> <> <>
  828 3 4.069592 6.630412 19.479769 248 " " G "A" 2 0.08000 0.08000 "GLY " " CA " "    " 6 0 1 A0A0A0  ""  0 0.9417125 1.0012951 0.42513686 844 0 828 2 1 828 828 1 22.64 0.581 6.412 -0.985 -5.967 0 -3.03 0 0 0 -2.989 9.216 0.08 1.75 1.975 0.08 0 <> 407 3329 2807 2465 1247 68 -931 52 1 845 <> <> <>
  829 3 1.462473 1.929134 16.669970 249 " " V "A" 2 -0.18000 -0.18000 "VAL " " CG1" "    " 6 0 1 A0A0A0  ""  0 -7.2689161 6.3299627 -7.4332952 845 0 829 3 1 829 829 1 21.64 0.00600000000000001 -19.804 0.017 21.658 0 -1.308 0 0 0 0.57 4.81 -0.18 1.75 1.975 -0.18 4.863 <> 415 3333 2760 2129 960 90 -685 53 1 846 <> <> <>
  830 43 3.204429 5.301114 17.835844 249 " " V "A" 21 0.30000 0.30000 "VAL " " H  " "    " 1 0 1 FFFFFF  ""  0 -19.641489 -16.263521 -5.7724466 846 0 830 0 1 830 830 <> <> 0.016 18.125 -0.021 -33.926 0 0 0 0 0 -15.806 8.392 0.3 0.25 0.996 0.3 0 <> <> <> <> <> <> <> <> 53 1 847 <> <> <>
  831 41 2.223836 2.935538 18.984909 249 " " V "A" 21 0.06000 0.06000 "VAL " " HA " "    " 1 0 0 FFFFFF  ""  0 -3.5896881 6.6164303 6.5818086 847 0 831 0 1 831 831 <> <> 0.025 6.055 1.71 -7.094 0 0 0 0 0 0.697 7.41 0.06 1.25 1.425 0.06 0 <> <> <> <> <> <> <> <> 53 1 848 <> <> <>
  832 41 2.765067 3.639844 16.098389 249 " " V "A" 21 0.06000 0.06000 "VAL " " HB " "    " 1 0 0 FFFFFF  ""  0 8.8213987 9.8117075 6.0361371 848 0 832 0 1 832 832 <> <> 0.103 6.765 -0.175 -7.254 0 0 0 0 0 -0.561 6.548 0.06 1.25 1.425 0.06 0 <> <> <> <> <> <> <> <> 53 1 849 <> <> <>
  833 41 2.149335 1.219514 16.208708 249 " " V "A" 21 0.06000 0.06000 "VAL " "HG11" "    " 1 0 0 FFFFFF  ""  0 -14.700976 -4.5259957 -1.7992352 849 0 833 0 1 833 833 <> <> 0.025 7.218 -0.325 -6.94 0 0 0 0 0 -0.023 3.716 0.06 1.25 1.425 0.06 3.971 <> <> <> <> <> <> <> <> 53 1 850 <> <> <>
  834 41 1.137096 1.525132 17.628620 249 " " V "A" 21 0.06000 0.06000 "VAL " "HG12" "    " 1 0 0 FFFFFF  ""  0 16.256699 14.141515 3.84358 850 0 834 0 1 834 834 <> <> 0.025 7.682 0.458 -7.521 0 0 0 0 0 0.644 3.728 0.06 1.25 1.425 0.06 2.912 <> <> <> <> <> <> <> <> 53 1 851 <> <> <>
  835 41 0.663590 1.910604 15.928655 249 " " V "A" 21 0.06000 0.06000 "VAL " "HG13" "    " 1 0 0 FFFFFF  ""  0 7.5245037 -8.977232 -22.992962 851 0 835 0 1 835 835 <> <> 0.025 6.919 -0.295 -6.834 0 0 0 0 0 -0.185 3.222 0.06 1.25 1.425 0.06 10.413 <> <> <> <> <> <> <> <> 53 1 852 <> <> <>
  836 41 0.116089 4.001191 16.353136 249 " " V "A" 21 0.06000 0.06000 "VAL " "HG21" "    " 1 0 0 FFFFFF  ""  0 14.646613 -17.321333 -11.708493 852 0 836 0 1 836 836 <> <> 0.025 6.592 -0.379 -6.387 0 0 0 0 0 -0.15 5.072 0.06 1.25 1.425 0.06 9.001 <> <> <> <> <> <> <> <> 53 1 853 <> <> <>
  837 41 0.579193 4.433514 18.016066 249 " " V "A" 21 0.06000 0.06000 "VAL " "HG22" "    " 1 0 0 FFFFFF  ""  0 1.6414419 8.9625711 7.5202212 853 0 837 0 1 837 837 <> <> 0.025 6.102 -0.421 -6.182 0 0 0 0 0 -0.476 4.67 0.06 1.25 1.425 0.06 0.265 <> <> <> <> <> <> <> <> 53 1 854 <> <> <>
  838 41 1.195012 5.383818 16.736370 249 " " V "A" 21 0.06000 0.06000 "VAL " "HG23" "    " 1 0 0 FFFFFF  ""  0 17.84864 -0.37154728 14.520465 854 0 838 0 1 838 838 <> <> 0.025 6.131 -0.198 -6.494 0 0 0 0 0 -0.535 6.855 0.06 1.25 1.425 0.06 0 <> <> <> <> <> <> <> <> 53 1 855 <> <> <>
  839 3 0.928777 4.356852 16.986498 249 " " V "A" 2 -0.18000 -0.18000 "VAL " " CG2" "    " 6 0 1 A0A0A0  ""  0 -7.4793921 3.8284245 4.8055992 855 0 839 3 1 839 839 1 20.32 0.273 -18.349 -0.834 20.107 0 -1.833 0 0 0 -0.637 6.558 -0.18 1.75 1.975 -0.18 0.374 <> 416 3014 2630 2078 1000 181 -707 53 1 856 <> <> <>
  840 25 3.424258 4.584943 18.513250 249 " " V "A" 38 -0.50000 -0.50000 "VAL " " N  " "    " 7 0 1 2F2FFF  ""  0 0.89799148 -2.8291311 1.7653643 856 0 840 1 1 840 840 1 23.18 1.287 -53.925 -0.616 57.474 0 0 -0.122 0 0 4.098 9.948 -0.5 1.625 1.92 -0.5 0 <> 410 3484 2878 2445 1127 44 -840 53 1 857 <> <> <>
  841 3 2.935975 3.268632 18.229921 249 " " V "A" 2 0.14000 0.14000 "VAL " " CA " "    " 6 0 1 A0A0A0  ""  0 -9.232645 4.3128881 0.24285007 857 0 841 1 1 841 841 1 21.38 1.109 16.545 -0.593 -15.041 0 -1.926 0 0 0 0.094 8.871 0.14 1.75 1.975 0.14 0 <> 411 3303 2679 2141 1084 66 -805 53 1 858 <> <> <>
  842 2 4.153172 2.286940 18.162392 249 " " V "A" 2 0.50000 0.50000 "VAL " " C  " "    " 6 0 1 A0A0A0  ""  0 3.0760887 -2.0858488 2.6440203 858 0 842 0 1 842 842 1 21.51 -0.771 64.067 1.097 -67.863 0 0 0 0 0 -3.469 8.148 0.5 1.875 2.112 0.5 0 <> 412 3417 2636 2120 1077 -33 -824 53 1 859 <> <> <>
  843 15 4.941498 2.185358 17.221661 249 " " V "A" 75 -0.50000 -0.50000 "VAL " " O  " "    " 8 0 1 FF5757  ""  0 -0.051977903 -3.09004 5.6462398 859 0 843 0 1 843 843 1 21.07 0.07 -82.987 -0.359 67.56 0 0 -0.105 0 0 -15.822 7.078 -0.5 1.48 1.678 -0.5 1.772 <> 413 3370 2522 2114 1032 -123 -802 53 1 860 <> <> <>
  844 3 2.111791 3.351717 16.921986 249 " " V "A" 2 -0.06000 -0.06000 "VAL " " CB " "    " 6 0 1 A0A0A0  ""  0 1.246941 4.5493913 -1.8128724 860 0 844 1 1 844 844 1 20.39 2.015 -6.185 -0.922 7.449 0 -1.976 0 0 0 0.381 7.418 -0.06 1.75 1.975 -0.06 0 <> 414 3120 2580 2046 999 83 -722 53 1 861 <> <> <>
  845 2 6.779773 0.733458 19.474707 250 " " G "A" 2 0.50000 0.50000 "GLY " " C  " "    " 6 0 1 A0A0A0  ""  0 5.1946096 -1.0588189 -9.9951715 861 0 845 0 1 845 845 1 26.66 0.253 71.107 0.046 -72.327 0 0 0 0 0 -0.921 7.792 0.5 1.875 2.112 0.5 2.291 <> 419 4281 3176 2671 1143 -196 -946 54 1 862 <> "X00 "  <>
  846 43 3.787929 2.007772 20.006287 250 " " G "A" 21 0.30000 0.30000 "GLY " " H  " "    " 1 0 1 FFFFFF  ""  0 22.784216 -0.7077471 18.452377 862 0 846 0 1 846 846 <> <> 0.023 25.539 -0.015 -36.705 0 0 0 0 0 -11.156 5.751 0.3 0.25 0.996 0.3 0 <> <> <> <> <> <> <> <> 54 1 863 <> "X00 "  <>
  847 41 5.003380 -0.305011 18.961952 250 " " G "A" 21 0.06000 0.06000 "GLY " " HA3" "    " 1 0 0 FFFFFF  ""  0 -3.8566446 4.3541217 -15.314295 863 0 847 0 1 847 847 <> <> 0.025 9.718 -0.062 -9.131 0 0 0 0 0 0.55 4.562 0.06 1.25 1.425 0.06 15.09 <> <> <> <> <> <> <> <> 54 1 864 <> "X00 "  <>
  848 41 5.145094 0.254294 20.668941 250 " " G "A" 21 0.06000 0.06000 "GLY " " HA2" "    " 1 0 0 FFFFFF  ""  0 -8.9863052 -13.65761 -8.4640779 864 0 848 0 1 848 848 <> <> 0.025 8.678 0.546 -8.941 0 0 0 0 0 0.307 5.549 0.06 1.25 1.425 0.06 6.177 <> <> <> <> <> <> <> <> 54 1 865 <> "X00 "  <>
  849 15 7.493438 -0.277511 19.515680 250 " " G "A" 75 -0.50000 -0.50000 "GLY " " O  " "    " 8 0 1 FF5757  ""  0 -3.8600419 0.84166521 3.9818997 865 0 849 0 1 849 849 1 24.99 0.003 -5.023 -0.343 3.244 0 0 -0.186 0 0 -2.305 6.908 -0.5 1.48 1.678 -0.5 4.378 <> 420 4126 2909 2462 1112 -292 -956 54 1 866 <> "X00 "  <>
  850 25 4.395577 1.662323 19.277224 250 " " G "A" 38 -0.50000 -0.50000 "GLY " " N  " "    " 7 0 1 2F2FFF  ""  0 0.54270607 -6.9422364 2.868901 866 0 850 1 1 850 850 1 22.17 0.683 -61.838 -0.631 63.13 0 0 -0.158 0 0 1.186 7.027 -0.5 1.625 1.92 -0.5 0 <> 417 3575 2736 2114 1116 -15 -862 54 1 867 <> "X00 "  <>
  851 3 5.258909 0.525926 19.619484 250 " " G "A" 2 0.08000 0.08000 "GLY " " CA " "    " 6 0 1 A0A0A0  ""  0 2.6414621 -5.6938319 -5.1417518 867 0 851 2 1 851 851 1 27.32 0.131 10.352 -0.51 -8.092 0 -1.214 0 0 0 0.666 6.628 0.08 1.75 1.975 0.08 0.748 <> 418 4317 3339 2723 1106 -109 -884 54 1 868 <> "X00 "  <>
  852 2 9.462604 2.082053 20.513704 251 " " L "A" 2 0.50000 0.50000 "LEU " " C  " "    " 6 0 1 A0A0A0  ""  0 -0.97455543 -9.2164373 5.3522463 868 0 852 0 1 852 852 1 27.85 0.223 68.602 -0.153 -70.413 0 0 0 0 0 -1.74 6.782 0.5 1.875 2.112 0.5 1.078 <> 423 4546 3231 2802 1328 -247 -1134 55 1 869 <> <> <>
  853 15 9.088198 2.239216 21.676462 251 " " L "A" 75 -0.50000 -0.50000 "LEU " " O  " "    " 8 0 1 FF5757  ""  0 0.24256355 6.8187857 4.4247565 869 0 853 0 1 853 853 1 35.25 0.091 -76.813 0.383 67.979 0 0 -0.007 0 0 -8.368 5.138 -0.5 1.48 1.678 -0.5 4.169 <> 424 5473 4240 3682 1363 -153 -1143 55 1 870 <> <> <>
  854 3 8.450269 3.989389 19.066042 251 " " L "A" 2 -0.12000 -0.12000 "LEU " " CB " "    " 6 0 1 A0A0A0  ""  0 3.5178418 -3.81288 0.95005113 870 0 854 2 1 854 854 1 24.11 1.816 -14.419 -0.993 15.007 0 -2.025 0 0 0 -0.614 8.367 -0.12 1.75 1.975 -0.12 0 <> 425 3919 2754 2489 1298 -228 -1065 55 1 871 <> <> <>
  855 3 7.846532 4.391274 17.619715 251 " " L "A" 2 -0.06000 -0.06000 "LEU " " CG " "    " 6 0 1 A0A0A0  ""  0 -2.0491867 -3.0011384 -0.33600655 871 0 855 1 1 855 855 1 23.17 0.671 -6.137 -1.144 6.692 0 -2.234 0 0 0 -2.152 9.762 -0.06 1.75 1.975 -0.06 0 <> 426 3706 2655 2443 1238 -211 -989 55 1 872 <> <> <>
  856 3 7.017050 5.698474 17.453112 251 " " L "A" 2 -0.18000 -0.18000 "LEU " " CD1" "    " 6 0 1 A0A0A0  ""  0 -0.72156376 -12.938542 -1.9663851 872 0 856 3 1 856 856 1 23.48 0.114 -17.388 -1.394 20.944 0 -2.466 0 0 0 -0.191 9.094 -0.18 1.75 1.975 -0.18 0 <> 427 3685 2686 2552 1298 -202 -1016 55 1 873 <> <> <>
  857 3 8.988653 4.256407 16.584391 251 " " L "A" 2 -0.18000 -0.18000 "LEU " " CD2" "    " 6 0 1 A0A0A0  ""  0 -2.9424267 -6.9163113 4.7464123 873 0 857 3 1 857 857 1 22.48 0.377 -20.999 -1.233 22.861 0 -2.243 0 0 0 -1.238 9.193 -0.18 1.75 1.975 -0.18 0 <> 428 3644 2505 2392 1150 -303 -935 55 1 874 <> <> <>
  858 25 7.231042 1.962339 19.261650 251 " " L "A" 38 -0.50000 -0.50000 "LEU " " N  " "    " 7 0 1 2F2FFF  ""  0 7.7208714 5.9466276 -2.4571629 874 0 858 1 1 858 858 1 23.42 0.67 -59.422 0.422 64.68 0 0 -0.114 0 0 6.237 8.49 -0.5 1.625 1.92 -0.5 0 <> 421 3847 2760 2291 1210 -165 -992 55 1 875 <> <> <>
  859 3 8.555803 2.443485 19.286327 251 " " L "A" 2 0.14000 0.14000 "LEU " " CA " "    " 6 0 1 A0A0A0  ""  0 -3.8859787 -1.8042963 5.4769483 875 0 859 1 1 859 859 1 26.93 1.251 19.877 -0.295 -15.631 0 -1.217 0 0 0 3.985 8.198 0.14 1.75 1.975 0.14 0 <> 422 4341 3122 2770 1252 -247 -1051 55 1 876 <> <> <>
  860 43 6.631614 2.756386 19.087646 251 " " L "A" 21 0.30000 0.30000 "LEU " " H  " "    " 1 0 1 FFFFFF  ""  0 -6.4295316 -6.3943291 -10.026695 876 0 860 0 1 860 860 <> <> 0.007 24.74 -0.018 -38.393 0 0 0 0 0 -13.663 7.842 0.3 0.25 0.996 0.3 0 <> <> <> <> <> <> <> <> 55 1 877 <> <> <>
  861 41 8.953556 1.998457 18.374271 251 " " L "A" 21 0.06000 0.06000 "LEU " " HA " "    " 1 0 0 FFFFFF  ""  0 -23.800219 11.456271 -9.6780844 877 0 861 0 1 861 861 <> <> 0.037 9.568 0.616 -8.332 0 0 0 0 0 1.89 6.288 0.06 1.25 1.425 0.06 0 <> <> <> <> <> <> <> <> 55 1 878 <> <> <>
  862 41 9.437140 4.432736 19.198824 251 " " L "A" 21 0.06000 0.06000 "LEU " " HB2" "    " 1 0 0 FFFFFF  ""  0 -4.1941509 12.151607 4.9636655 878 0 862 0 1 862 862 <> <> 0.092 6.76 -0.23 -7.143 0 0 0 0 0 -0.521 7.026 0.06 1.25 1.425 0.06 0 <> <> <> <> <> <> <> <> 55 1 879 <> <> <>
  863 41 7.842066 4.499712 19.812878 251 " " L "A" 21 0.06000 0.06000 "LEU " " HB3" "    " 1 0 0 FFFFFF  ""  0 4.5228024 23.833607 -17.122747 879 0 863 0 1 863 863 <> <> 0.113 6.247 -0.256 -6.907 0 0 0 0 0 -0.803 5.696 0.06 1.25 1.425 0.06 0 <> <> <> <> <> <> <> <> 55 1 880 <> <> <>
  864 41 7.151689 3.613913 17.301899 251 " " L "A" 21 0.06000 0.06000 "LEU " " HG " "    " 1 0 0 FFFFFF  ""  0 -6.8813543 8.3366966 -17.503296 880 0 864 0 1 864 864 <> <> 0.058 7.37 -0.381 -7.534 0 0 0 0 0 -0.487 8.255 0.06 1.25 1.425 0.06 0 <> <> <> <> <> <> <> <> 55 1 881 <> <> <>
  865 41 7.724960 6.526992 17.476105 251 " " L "A" 21 0.06000 0.06000 "LEU " "HD11" "    " 1 0 0 FFFFFF  ""  0 -23.751154 7.0289865 -12.430031 881 0 865 0 1 865 865 <> <> 0.024 5.589 -0.564 -6.511 0 0 0 0 0 -1.462 7.57 0.06 1.25 1.425 0.06 0 <> <> <> <> <> <> <> <> 55 1 882 <> <> <>
  866 41 6.540762 5.612279 16.476477 251 " " L "A" 21 0.06000 0.06000 "LEU " "HD12" "    " 1 0 0 FFFFFF  ""  0 -7.1660213 28.104694 -2.445941 882 0 866 0 1 866 866 <> <> 0.024 5.709 -0.287 -6.569 0 0 0 0 0 -1.123 7.954 0.06 1.25 1.425 0.06 0 <> <> <> <> <> <> <> <> 55 1 883 <> <> <>
  867 41 6.333318 5.804686 18.295330 251 " " L "A" 21 0.06000 0.06000 "LEU " "HD13" "    " 1 0 0 FFFFFF  ""  0 -4.7867107 5.1023698 -7.5417056 883 0 867 0 1 867 867 <> <> 0.024 5.909 -0.447 -6.535 0 0 0 0 0 -1.05 7.274 0.06 1.25 1.425 0.06 0 <> <> <> <> <> <> <> <> 55 1 884 <> <> <>
  868 41 8.709046 4.815173 15.691250 251 " " L "A" 21 0.06000 0.06000 "LEU " "HD21" "    " 1 0 0 FFFFFF  ""  0 -6.3616676 -1.0252934 9.5023632 884 0 868 0 1 868 868 <> <> 0.024 6.436 -0.484 -7.153 0 0 0 0 0 -1.177 8.029 0.06 1.25 1.425 0.06 0 <> <> <> <> <> <> <> <> 55 1 885 <> <> <>
  869 41 9.963645 4.665008 16.849981 251 " " L "A" 21 0.06000 0.06000 "LEU " "HD22" "    " 1 0 0 FFFFFF  ""  0 1.6050785 -3.433419 -17.306234 885 0 869 0 1 869 869 <> <> 0.024 6.907 -0.5 -7.085 0 0 0 0 0 -0.654 6.898 0.06 1.25 1.425 0.06 0 <> <> <> <> <> <> <> <> 55 1 886 <> <> <>
  870 41 9.153446 3.247926 16.205029 251 " " L "A" 21 0.06000 0.06000 "LEU " "HD23" "    " 1 0 0 FFFFFF  ""  0 6.2977228 -5.0616512 3.8297894 886 0 870 0 1 870 870 <> <> 0.024 8.505 -0.251 -7.839 0 0 0 0 0 0.44 8.231 0.06 1.25 1.425 0.06 0 <> <> <> <> <> <> <> <> 55 1 887 <> <> <>
  871 15 12.922859 3.649881 20.555168 252 " " K "A" 75 -0.50000 -0.50000 "LYS " " O  " "    " 8 0 1 FF5757  ""  2 2.6530681 -3.9058969 3.9453776 887 0 871 0 1 871 871 1 28.1 0.01 -73.536 0.194 59.469 0 0 -0.125 0 0 -13.989 6.59 -0.5 1.48 1.678 -0.5 0 1 432 4714 3052 2911 1410 -451 -1262 56 1 888 <> <> <>
  872 3 12.752405 0.637140 20.533756 252 " " K "A" 2 -0.12000 -0.12000 "LYS " " CB " "    " 6 0 1 A0A0A0  ""  2 -6.1389112 1.7875397 0.82849818 888 0 872 2 1 872 872 1 26.93 1.661 -16.84 -0.701 16.632 0 0 0 0 0 0.752 5.124 -0.12 1.75 1.975 -0.12 0 1 433 4646 2977 2608 1333 -456 -1239 56 1 889 <> <> <>
  873 3 13.692102 -0.069605 21.512987 252 " " K "A" 2 -0.12000 -0.12000 "LYS " " CG " "    " 6 0 1 A0A0A0  ""  2 -2.9774868 3.4854314 2.1405282 889 0 873 2 1 873 873 1 30.51 0.357 -13.556 -0.281 15.184 0 0 0 0 0 1.705 4.119 -0.12 1.75 1.975 -0.12 0.873 1 434 5166 3420 3006 1382 -471 -1297 56 1 890 <> <> <>
  874 25 10.706604 1.747948 20.238821 252 " " K "A" 38 -0.50000 -0.50000 "LYS " " N  " "    " 7 0 1 2F2FFF  ""  2 1.6776502 -2.4535429 -0.32952958 890 0 874 1 1 874 874 1 25.53 1.299 -76.084 -1.104 63.825 0 0 -0.128 0 0 -12.191 6.648 -0.5 1.625 1.92 -0.5 0 1 429 4327 2859 2515 1326 -348 -1170 56 1 891 <> <> <>
  875 43 10.960087 1.751847 19.261152 252 " " K "A" 21 0.30000 0.30000 "LYS " " H  " "    " 1 0 1 FFFFFF  ""  2 12.988622 4.0650277 2.6290653 891 0 875 0 1 875 875 <> <> 0.065 36.407 -0.014 -39.531 0 0 0 0 0 -3.072 5.55 0.3 0.25 0.996 0.3 0 <> <> <> <> <> <> <> <> 56 1 892 <> <> <>
  876 41 11.423491 1.225546 22.130047 252 " " K "A" 21 0.06000 0.06000 "LYS " " HA " "    " 1 0 0 FFFFFF  ""  2 0.15459967 18.699373 2.2464855 892 0 876 0 1 876 876 <> <> 0.02 7.555 1.095 -8.1 0 0 0 0 0 0.571 4.298 0.06 1.25 1.425 0.06 7.236 <> <> <> <> <> <> <> <> 56 1 893 <> <> <>
  877 41 13.349281 1.140322 19.773066 252 " " K "A" 21 0.06000 0.06000 "LYS " " HB3" "    " 1 0 0 FFFFFF  ""  2 15.918612 -10.871405 9.7622795 893 0 877 0 1 877 877 <> <> 0.155 8.354 0.032 -7.955 0 0 0 0 0 0.585 4.802 0.06 1.25 1.425 0.06 0 <> <> <> <> <> <> <> <> 56 1 894 <> <> <>
  878 41 12.194066 -0.159765 20.042528 252 " " K "A" 21 0.06000 0.06000 "LYS " " HB2" "    " 1 0 0 FFFFFF  ""  2 6.1670027 -2.2442355 -6.6180272 894 0 878 0 1 878 878 <> <> 0.263 10.251 -0.178 -9.108 0 0 0 0 0 1.228 3.792 0.06 1.25 1.425 0.06 11.649 <> <> <> <> <> <> <> <> 56 1 895 <> <> <>
  879 41 14.347813 0.725246 21.868456 252 " " K "A" 21 0.06000 0.06000 "LYS " " HG2" "    " 1 0 0 FFFFFF  ""  2 -8.7818413 19.13748 -22.151375 895 0 879 0 1 879 879 <> <> 0.196 7.992 -0.085 -7.83 0 0 0 0 0 0.273 3.087 0.06 1.25 1.425 0.06 11.296 <> <> <> <> <> <> <> <> 56 1 896 <> <> <>
  880 41 13.175221 -0.464927 22.387438 252 " " K "A" 21 0.06000 0.06000 "LYS " " HG3" "    " 1 0 0 FFFFFF  ""  2 13.293103 -15.211663 3.3053119 896 0 880 0 1 880 880 <> <> 0.243 8.536 -0.12 -8.378 0 0 0 0 0 0.281 2.648 0.06 1.25 1.425 0.06 18.355 <> <> <> <> <> <> <> <> 56 1 897 <> <> <>
  881 3 11.785793 1.630018 21.184931 252 " " K "A" 2 0.14000 0.14000 "LYS " " CA " "    " 6 0 1 A0A0A0  ""  2 -0.31578428 1.819 -5.1578932 897 0 881 1 1 881 881 1 26.67 0.875 19.398 -0.352 -14.753 0 0 0 0 0 5.169 6.095 0.14 1.75 1.975 0.14 0 1 430 4528 2999 2605 1372 -353 -1222 56 1 898 <> <> <>
  882 2 12.361943 3.057441 21.460037 252 " " K "A" 2 0.50000 0.50000 "LYS " " C  " "    " 6 0 1 A0A0A0  ""  2 -3.8774757 3.8332303 6.728281 898 0 882 0 1 882 882 1 29.16 -0.655 56.162 -0.072 -62.213 0 0 0 0 0 -6.776 6.76 0.5 1.875 2.112 0.5 0 1 431 4830 3270 2980 1427 -365 -1261 56 1 899 <> <> <>
  883 3 14.560016 -1.264970 20.987879 252 " " K "A" 2 -0.12000 -0.12000 "LYS " " CD " "    " 6 0 1 A0A0A0  ""  2 3.8078792 5.2190289 9.6138535 899 0 883 2 1 883 883 <> <> 0.504 -11.739 -0.642 14.132 0 0 0 0 0 2.253 4.395 -0.12 1.75 1.975 -0.12 0 <> <> <> <> <> <> <> <> 56 1 900 <> <> <>
  884 41 13.914796 -2.107279 20.738258 252 " " K "A" 21 0.06000 0.06000 "LYS " " HD2" "    " 1 0 0 FFFFFF  ""  2 11.232428 2.1793473 0.67973047 900 0 884 0 1 884 884 <> <> 0.061 6.852 -0.215 -6.923 0 0 0 0 0 -0.226 3.373 0.06 1.25 1.425 0.06 4.412 <> <> <> <> <> <> <> <> 56 1 901 <> <> <>
  885 41 15.072167 -0.990357 20.065712 252 " " K "A" 21 0.06000 0.06000 "LYS " " HD3" "    " 1 0 0 FFFFFF  ""  2 22.979172 -8.909586 16.053761 901 0 885 0 1 885 885 <> <> 0.065 6.176 -0.307 -6.598 0 0 0 0 0 -0.664 4.326 0.06 1.25 1.425 0.06 0 <> <> <> <> <> <> <> <> 56 1 902 <> <> <>
  886 3 15.580610 -1.666252 22.026993 252 " " K "A" 2 0.19000 0.19000 "LYS " " CE " "    " 6 0 1 A0A0A0  ""  2 -11.142682 -4.5001941 -2.003979 902 0 886 2 1 886 886 <> <> 0.129 15.924 -0.463 -19.673 0 0 0 0 0 -4.083 3.489 0.19 1.75 1.975 0.19 1.995 <> <> <> <> <> <> <> <> 56 1 903 <> <> <>
  887 41 16.274340 -0.851249 22.233419 252 " " K "A" 21 0.06000 0.06000 "LYS " " HE2" "    " 1 0 0 FFFFFF  ""  2 -29.18878 6.0830975 16.857897 903 0 887 0 1 887 887 <> <> 0.021 5.332 -0.211 -6.484 0 0 0 0 0 -1.343 2.753 0.06 1.25 1.425 0.06 10.59 <> <> <> <> <> <> <> <> 56 1 904 <> <> <>
  888 41 15.134182 -2.044802 22.946505 252 " " K "A" 21 0.06000 0.06000 "LYS " " HE3" "    " 1 0 0 FFFFFF  ""  2 -7.5020757 -20.386034 -6.776401 904 0 888 0 1 888 888 <> <> 0.026 5.98 -0.065 -6.919 0 0 0 0 0 -0.979 2.399 0.06 1.25 1.425 0.06 21.709 <> <> <> <> <> <> <> <> 56 1 905 <> <> <>
  889 32 16.456823 -2.794985 21.509659 252 " " K "A" 38 -0.30000 -0.30000 "LYS " " NZ " "    " 7 1 1 2F2FFF  ""  2 3.0888729 -1.0563239 0.70233899 905 0 889 3 1 889 889 <> <> 0.047 4.535 -0.117 -4.537 0 0 -0.373 0 0 -0.443 3.104 -0.3 1.625 2.1 -0.3 33.922 <> <> <> <> <> <> <> <> 56 1 906 <> <> <>
  890 44 15.945302 -3.651194 21.668892 252 " " K "A" 21 0.33000 0.33000 "LYS " " HZ2" "    " 1 0 1 FFFFFF  ""  2 14.738791 -6.9344845 6.5193882 906 0 890 0 1 890 890 <> <> 0.003 -4.714 -0.003 1.006 0 0 0 0 0 -3.707 2.321 0.33 0.25 0.996 0.33 0 <> <> <> <> <> <> <> <> 56 1 907 <> <> <>
  891 44 16.732878 -2.620835 20.553852 252 " " K "A" 21 0.33000 0.33000 "LYS " " HZ3" "    " 1 0 1 FFFFFF  ""  2 -15.007926 3.0792916 -3.7707803 907 0 891 0 1 891 891 <> <> 0.004 -6.145 -0.016 1.701 0 0 0 0 0 -4.455 3.174 0.33 0.25 0.996 0.33 0 <> <> <> <> <> <> <> <> 56 1 908 <> <> <>
  892 44 17.291855 -2.839027 22.076126 252 " " K "A" 21 0.33000 0.33000 "LYS " " HZ1" "    " 1 0 1 FFFFFF  ""  2 9.9997673 34.414394 -6.727263 908 0 892 0 1 892 892 <> <> 0.002 -4.568 -0.002 0.772 0 0 0 0 0 -3.795 2.134 0.33 0.25 0.996 0.33 0 <> <> <> <> <> <> <> <> 56 1 909 <> <> <>
  893 41 12.269926 4.914001 25.163860 253 " " I "A" 21 0.06000 0.06000 "ILE " " HB " "    " 1 0 0 FFFFFF  ""  2 9.9817677 -3.3456674 -12.447741 909 0 893 0 1 893 893 <> <> 0.111 5.129 -0.133 -5.94 0 0 0 0 0 -0.833 4.113 0.06 1.25 1.425 0.06 9.972 <> <> <> <> <> <> <> <> 57 1 910 <> <> <>
  894 41 10.304865 4.492265 24.051310 253 " " I "A" 21 0.06000 0.06000 "ILE " "HG13" "    " 1 0 0 FFFFFF  ""  2 -12.960533 8.5534258 -12.181437 910 0 894 0 1 894 894 <> <> 0.058 5.703 -0.046 -6.372 0 0 0 0 0 -0.657 4.828 0.06 1.25 1.425 0.06 0.176 <> <> <> <> <> <> <> <> 57 1 911 <> <> <>
  895 41 10.264394 5.991275 23.187008 253 " " I "A" 21 0.06000 0.06000 "ILE " "HG12" "    " 1 0 0 FFFFFF  ""  2 8.4817152 -7.1369157 -1.8990356 911 0 895 0 1 895 895 <> <> 0.048 5.775 -0.35 -6.028 0 0 0 0 0 -0.554 5.164 0.06 1.25 1.425 0.06 0 <> <> <> <> <> <> <> <> 57 1 912 <> <> <>
  896 41 13.485609 7.065974 24.528616 253 " " I "A" 21 0.06000 0.06000 "ILE " "HG21" "    " 1 0 0 FFFFFF  ""  2 0.18210824 3.6129143 -4.5319476 912 0 896 0 1 896 896 <> <> 0.025 4.541 -0.126 -5.115 0 0 0 0 0 -0.675 4.079 0.06 1.25 1.425 0.06 0 <> <> <> <> <> <> <> <> 57 1 913 <> <> <>
  897 41 11.923478 7.805110 24.158976 253 " " I "A" 21 0.06000 0.06000 "ILE " "HG22" "    " 1 0 0 FFFFFF  ""  2 -30.53191 -30.440166 -24.494974 913 0 897 0 1 897 897 <> <> 0.025 4.754 0.906 -5.13 0 0 0 0 0 0.555 4.071 0.06 1.25 1.425 0.06 3 <> <> <> <> <> <> <> <> 57 1 914 <> <> <>
  898 41 12.252636 7.130147 25.789465 253 " " I "A" 21 0.06000 0.06000 "ILE " "HG23" "    " 1 0 0 FFFFFF  ""  2 24.16988 -18.568436 0.84333026 914 0 898 0 1 898 898 <> <> 0.025 5.037 -0.408 -5.397 0 0 0 0 0 -0.744 4.98 0.06 1.25 1.425 0.06 0 <> <> <> <> <> <> <> <> 57 1 915 <> <> <>
  899 41 9.979352 7.303116 25.093277 253 " " I "A" 21 0.06000 0.06000 "ILE " "HD11" "    " 1 0 0 FFFFFF  ""  2 10.115028 -2.6096134 -4.4477525 915 0 899 0 1 899 899 <> <> 0.025 4.893 -0.333 -5.636 0 0 0 0 0 -1.051 5.396 0.06 1.25 1.425 0.06 0 <> <> <> <> <> <> <> <> 57 1 916 <> <> <>
  900 41 8.637083 6.196956 25.267485 253 " " I "A" 21 0.06000 0.06000 "ILE " "HD12" "    " 1 0 0 FFFFFF  ""  2 -7.1017137 17.508812 30.780722 916 0 900 0 1 900 900 <> <> 0.025 4.736 -0.431 -5.668 0 0 0 0 0 -1.337 4.946 0.06 1.25 1.425 0.06 3.795 <> <> <> <> <> <> <> <> 57 1 917 <> <> <>
  901 41 10.027756 5.775834 26.237675 253 " " I "A" 21 0.06000 0.06000 "ILE " "HD13" "    " 1 0 0 FFFFFF  ""  2 -11.885666 9.0034342 4.6262317 917 0 901 0 1 901 901 <> <> 0.025 4.819 -0.163 -5.269 0 0 0 0 0 -0.588 4.368 0.06 1.25 1.425 0.06 0 <> <> <> <> <> <> <> <> 57 1 918 <> <> <>
  902 15 14.682796 4.242304 24.041193 253 " " I "A" 75 -0.50000 -0.50000 "ILE " " O  " "    " 8 0 1 FF5757  ""  2 -2.5695887 -8.2995224 -1.0341852 918 0 902 0 1 902 902 1 30.59 0.134 -56.869 -0.155 48.269 0 0 -0.007 0 0 -8.627 3.564 -0.5 1.48 1.678 -0.5 11.882 <> 438 5091 3431 3100 1602 -333 -1419 57 1 919 <> <> <>
  903 3 12.033857 5.589373 24.341520 253 " " I "A" 2 -0.06000 -0.06000 "ILE " " CB " "    " 6 0 1 A0A0A0  ""  2 2.7245622 -1.0097983 -8.4460115 919 0 903 1 1 903 903 1 33 2.256 -4.956 -0.7 6.426 0 -1.183 0 0 0 1.841 6.039 -0.06 1.75 1.975 -0.06 0 <> 439 5183 3862 3492 1605 -157 -1351 57 1 920 <> <> <>
  904 3 10.478825 5.562188 24.165787 253 " " I "A" 2 -0.12000 -0.12000 "ILE " " CG1" "    " 6 0 1 A0A0A0  ""  2 2.5497124 4.2578859 4.3959637 920 0 904 2 1 904 904 1 28.4 1.105 -10.029 -0.697 12.315 0 -1.826 0 0 0 0.868 6.286 -0.12 1.75 1.975 -0.12 0 <> 440 4506 3345 2941 1573 -83 -1298 57 1 921 <> <> <>
  905 3 12.413795 7.008368 24.718348 253 " " I "A" 2 -0.18000 -0.18000 "ILE " " CG2" "    " 6 0 1 A0A0A0  ""  2 0.16277716 2.0565448 -5.1137085 921 0 905 3 1 905 905 1 35.36 0.7 -13.512 0.377 16.298 0 -1.663 0 0 0 2.2 5.383 -0.18 1.75 1.975 -0.18 0 <> 441 5460 4127 3846 1675 -171 -1402 57 1 922 <> <> <>
  906 3 9.723907 6.266502 25.313002 253 " " I "A" 2 -0.18000 -0.18000 "ILE " " CD1" "    " 6 0 1 A0A0A0  ""  2 -4.72926 1.6457036 -1.6297024 922 0 906 3 1 906 906 1 30.99 0.306 -14.472 -0.999 17.348 0 -2.29 0 0 0 -0.107 5.938 -0.18 1.75 1.975 -0.18 0 <> 442 4751 3763 3263 1606 54 -1312 57 1 923 <> <> <>
  907 25 12.204139 3.630576 22.687559 253 " " I "A" 38 -0.50000 -0.50000 "ILE " " N  " "    " 7 0 1 2F2FFF  ""  2 -1.1267906 -2.1395369 -2.6936872 923 0 907 1 1 907 907 1 28.08 1.775 -54.107 -0.247 51.406 0 0 -0.126 0 0 -1.299 5.996 -0.5 1.625 1.92 -0.5 2.185 <> 435 4661 3187 2820 1491 -277 -1291 57 1 924 <> <> <>
  908 3 12.713517 5.039472 22.986019 253 " " I "A" 2 0.14000 0.14000 "ILE " " CA " "    " 6 0 1 A0A0A0  ""  2 7.135766 10.579211 4.9431286 924 0 908 1 1 908 908 1 33.41 2.098 14.091 -0.385 -10.835 0 -1.044 0 0 0 3.926 6.441 0.14 1.75 1.975 0.14 0 <> 436 5313 3830 3552 1551 -283 -1332 57 1 925 <> <> <>
  909 2 14.243455 4.978170 23.185957 253 " " I "A" 2 0.50000 0.50000 "ILE " " C  " "    " 6 0 1 A0A0A0  ""  2 3.182219 -8.112977 -0.15144172 925 0 909 0 1 909 909 1 33.46 1.097 43.136 2.517 -51.853 0 0 0 0 0 -5.103 5.613 0.5 1.875 2.112 0.5 0 <> 437 5405 3768 3539 1581 -358 -1386 57 1 926 <> <> <>
  910 43 11.885050 3.041986 23.443768 253 " " I "A" 21 0.30000 0.30000 "ILE " " H  " "    " 1 0 1 FFFFFF  ""  2 10.223828 10.72958 12.112412 926 0 910 0 1 910 910 <> <> 0.006 19.155 -0.015 -32.499 0 0 0 0 0 -13.353 4.632 0.3 0.25 0.996 0.3 0 <> <> <> <> <> <> <> <> 57 1 927 <> <> <>
  911 41 12.427622 5.624370 22.111795 253 " " I "A" 21 0.06000 0.06000 "ILE " " HA " "    " 1 0 0 FFFFFF  ""  2 12.133389 -3.8877099 -6.3703046 927 0 911 0 1 911 911 <> <> 0.043 5.631 0.43 -6.223 0 0 0 0 0 -0.119 5.974 0.06 1.25 1.425 0.06 0 <> <> <> <> <> <> <> <> 57 1 928 <> <> <>
  912 3 17.153341 5.976897 21.217552 254 " " N "A" 2 -0.12000 -0.12000 "ASN " " CB " "    " 6 0 1 A0A0A0  ""  2 -1.5358028 -6.6190929 -0.99719584 928 0 912 2 1 912 912 1 35.5 0.591 -11.222 -0.781 8.32 0 -1.623 0 0 -0.327 -5.041 4.723 -0.12 1.75 1.975 -0.12 0 <> 447 5812 3756 3922 1572 -631 -1433 58 1 929 <> <> <>
  913 2 18.566563 5.365057 21.264231 254 " " N "A" 2 0.50000 0.50000 "ASN " " CG " "    " 6 0 1 A0A0A0  ""  2 -5.1058083 -3.7465911 4.0080371 929 0 913 0 1 913 913 1 37.46 -0.54 37.997 -0.846 -50.101 0 0 0 0 -0.327 -13.818 4.322 0.5 1.875 2.112 0.5 7.817 <> 448 6119 3971 4141 1494 -695 -1418 58 1 930 "No Flip"  <> <>
  914 43 14.558638 6.589455 21.982944 254 " " N "A" 21 0.30000 0.30000 "ASN " " H  " "    " 1 0 1 FFFFFF  ""  2 -25.940372 -4.6832809 -4.9086485 930 0 914 0 1 914 914 <> <> 0.11 15.648 -0.019 -26.722 0 0 0 0 -0.327 -11.31 5.339 0.3 0.25 0.996 0.3 0 <> <> <> <> <> <> <> <> 58 1 931 <> <> <>
  915 41 16.785961 5.113711 23.229324 254 " " N "A" 21 0.06000 0.06000 "ASN " " HA " "    " 1 0 0 FFFFFF  ""  2 -13.142786 -1.1263275 -0.82257181 931 0 915 0 1 915 915 <> <> 0.093 2.945 1.422 -5.006 0 0 0 0 -0.327 -0.872 3.364 0.06 1.25 1.425 0.06 4.501 <> <> <> <> <> <> <> <> 58 1 932 <> <> <>
  916 41 17.163935 6.978892 20.788601 254 " " N "A" 21 0.06000 0.06000 "ASN " " HB3" "    " 1 0 0 FFFFFF  ""  2 -0.6246407 2.0550869 19.287506 932 0 916 0 1 916 916 <> <> 0.066 3.845 0.007 -4.088 0 0 0 0 -0.327 -0.498 3.071 0.06 1.25 1.425 0.06 8.207 <> <> <> <> <> <> <> <> 58 1 933 <> <> <>
  917 41 16.613361 5.287166 20.568867 254 " " N "A" 21 0.06000 0.06000 "ASN " " HB2" "    " 1 0 0 FFFFFF  ""  2 10.614682 13.943873 -32.975601 933 0 917 0 1 917 917 <> <> 0.053 4.533 -0.019 -4.754 0 0 0 0 -0.327 -0.515 4.941 0.06 1.25 1.425 0.06 0 <> <> <> <> <> <> <> <> 58 1 934 <> <> <>
  918 43 20.502354 5.843536 20.721874 254 " " N "A" 21 0.38000 0.38000 "ASN " "HD21" "    " 1 0 1 FFFFFF  ""  2 -0.28967476 -2.9612732 -18.093533 934 0 918 0 1 918 918 <> <> 0 24.358 -0.007 -27.419 0 0 0 0 -0.327 -3.395 2.925 0.38 0.25 0.996 0.38 0 <> <> <> <> <> <> <> <> 58 1 935 <> <> <>
  919 43 19.393593 7.056945 20.329309 254 " " N "A" 21 0.38000 0.38000 "ASN " "HD22" "    " 1 0 1 FFFFFF  ""  2 -9.4355879 12.039322 22.595648 935 0 919 0 1 919 919 <> <> 0 21.546 -0.017 -26.781 0 0 0 0 -0.327 -5.579 3.738 0.38 0.25 0.996 0.38 0 <> <> <> <> <> <> <> <> 58 1 936 <> <> <>
  920 15 18.747852 4.165094 21.699808 254 " " N "A" 75 -0.50000 -0.50000 "ASN " " OD1" "    " 8 0 1 FF5757  ""  2 1.3650202 -6.7879519 -3.1875482 936 0 920 0 1 920 920 1 38 0.019 -58.377 0.303 50.061 0 0 -0.366 0 -0.327 -8.688 3.694 -0.5 1.48 1.678 -0.5 3.44 <> 449 6205 4097 4137 1488 -665 -1428 58 1 937 <> <> <>
  921 25 19.546303 6.164527 20.776937 254 " " N "A" 38 -0.76000 -0.76000 "ASN " " ND2" "    " 7 0 1 2F2FFF  ""  2 2.3639016 2.064364 -1.3164939 937 0 921 2 1 921 921 1 36.25 -0.027 -58.507 -0.659 56.103 0 0 -0.365 0 -0.327 -3.781 3.873 -0.76 1.625 1.92 -0.76 7.704 <> 450 5999 3727 4048 1432 -784 -1394 58 1 938 <> <> <>
  922 25 14.986126 5.858466 22.533409 254 " " N "A" 38 -0.50000 -0.50000 "ASN " " N  " "    " 7 0 1 2F2FFF  ""  2 -2.7587845 9.9930687 -3.4217558 938 0 922 1 1 922 922 1 32.56 0.932 -36.06 0.131 42.246 0 0 -0.124 0 -0.327 6.797 5.984 -0.5 1.625 1.92 -0.5 0 <> 443 5314 3564 3493 1580 -449 -1393 58 1 939 <> <> <>
  923 3 16.503714 5.997163 22.656654 254 " " N "A" 2 0.14000 0.14000 "ASN " " CA " "    " 6 0 1 A0A0A0  ""  2 6.9943075 3.8459485 -3.0766916 939 0 923 1 1 923 923 1 34.25 0.621 10.387 0.18 -6.524 0 -1.197 0 0 -0.327 3.141 4.994 0.14 1.75 1.975 0.14 0 <> 444 5600 3711 3703 1618 -511 -1447 58 1 940 <> <> <>
  924 2 17.010849 7.249114 23.463718 254 " " N "A" 2 0.50000 0.50000 "ASN " " C  " "    " 6 0 1 A0A0A0  ""  2 2.4436431 -6.2749667 -5.6243515 940 0 924 0 1 924 924 1 37.3 0.464 29.505 0.547 -43.586 0 0 0 0 -0.327 -13.397 4.626 0.5 1.875 2.112 0.5 0 <> 445 5943 4116 4111 1704 -459 -1491 58 1 941 <> <> <>
  925 15 17.985205 7.243209 24.199514 254 " " N "A" 75 -0.50000 -0.50000 "ASN " " O  " "    " 8 0 1 FF5757  ""  2 -0.99958807 -2.9878354 2.3490152 941 0 925 0 1 925 925 1 35.5 0.026 -48.283 0.113 38.328 0 0 -0.008 0 -0.327 -10.153 3.001 -0.5 1.48 1.678 -0.5 23.348 <> 446 5755 3892 3843 1757 -445 -1547 58 1 942 <> <> <>
  926 2 19.536318 11.844697 24.340576 255 " " E "A" 2 0.70000 0.70000 "GLU " " CD " "    " 6 0 1 A0A0A0  ""  2 2.9090843 4.2862396 2.3215115 942 0 926 0 1 926 926 1 53.77 0.362 -8.994 -0.637 12.677 0 0 0 0 0 3.408 3.709 0.7 1.875 2.112 0.7 1.078 <> 457 8042 5974 6412 1875 -642 -1564 59 1 943 <> <> <>
  927 15 20.346973 11.233027 25.098511 255 " " E "A" 75 -0.80000 -0.80000 "GLU " " OE1" "    " 8 0 1 FF5757  ""  2 0.84665865 -3.1043937 -0.68839282 943 0 927 0 1 927 927 1 55.1 0.232 9.238 -0.61 -24.498 0 0 -0.712 0 0 -16.35 2.635 -0.8 1.48 1.678 -0.8 29.601 <> 458 8306 6074 6555 1866 -705 -1591 59 1 944 <> <> <>
  928 18 19.916113 12.592957 23.452690 255 " " E "A" 75 -0.80000 -0.80000 "GLU " " OE2" "    " 8 -1 1 FF5757  ""  2 -9.3437309 -1.5115204 1.3916699 944 0 928 0 1 928 928 1 58.91 0.205 8.41 -0.848 -22.267 0 0 -0.685 0 0 -15.185 2.923 -0.8 1.48 1.678 -0.8 12.299 <> 459 8636 6632 7116 1934 -633 -1575 59 1 945 <> <> <>
  929 25 16.251463 8.321302 23.397018 255 " " E "A" 38 -0.50000 -0.50000 "GLU " " N  " "    " 7 0 1 2F2FFF  ""  2 6.3581257 -5.6082134 3.7943878 945 0 929 1 1 929 929 1 36.79 2.172 -42.546 0.401 36.985 0 0 -0.091 0 0 -3.08 5.555 -0.5 1.625 1.92 -0.5 0 <> 451 5797 4067 4114 1720 -433 -1467 59 1 946 <> <> <>
  930 3 16.418190 9.561324 24.162743 255 " " E "A" 2 0.14000 0.14000 "GLU " " CA " "    " 6 0 1 A0A0A0  ""  2 7.2648716 -4.5348034 -4.8652854 946 0 930 1 1 930 930 1 39.8 2.381 10.271 -0.399 -7.12 0 -1.342 0 0 0 3.792 5.332 0.14 1.75 1.975 0.14 0 <> 452 6116 4479 4526 1799 -378 -1508 59 1 947 <> <> <>
  931 2 15.137731 10.370975 24.099483 255 " " E "A" 2 0.50000 0.50000 "GLU " " C  " "    " 6 0 1 A0A0A0  ""  2 -0.47101462 -9.6279974 5.906014 947 0 931 0 1 931 931 1 40.13 1.283 37.372 0.065 -44.576 0 0 0 0 0 -5.857 6.011 0.5 1.875 2.112 0.5 0 <> 453 6054 4552 4641 1801 -350 -1472 59 1 948 <> <> <>
  932 43 15.482904 8.269885 22.743734 255 " " E "A" 21 0.30000 0.30000 "GLU " " H  " "    " 1 0 1 FFFFFF  ""  2 -10.031849 -15.814675 23.879696 948 0 932 0 1 932 932 <> <> 0.022 12.242 -0.016 -23.807 0 0 0 0 0 -11.558 4.832 0.3 0.25 0.996 0.3 0 <> <> <> <> <> <> <> <> 59 1 949 <> <> <>
  933 41 16.588348 9.430040 25.231344 255 " " E "A" 21 0.06000 0.06000 "GLU " " HA " "    " 1 0 0 FFFFFF  ""  2 12.247995 2.3938997 -4.8075414 949 0 933 0 1 933 933 <> <> 0.041 4.41 0.037 -4.74 0 0 0 0 0 -0.253 3.467 0.06 1.25 1.425 0.06 5.736 <> <> <> <> <> <> <> <> 59 1 950 <> <> <>
  934 41 17.390112 10.669280 22.550900 255 " " E "A" 21 0.06000 0.06000 "GLU " " HB2" "    " 1 0 0 FFFFFF  ""  2 -1.7119917 -30.330713 -1.2118291 950 0 934 0 1 934 934 <> <> 0.065 3.751 0.248 -4.425 0 0 0 0 0 -0.361 3.519 0.06 1.25 1.425 0.06 1.324 <> <> <> <> <> <> <> <> 59 1 951 <> <> <>
  935 41 18.497969 9.706947 23.536911 255 " " E "A" 21 0.06000 0.06000 "GLU " " HB3" "    " 1 0 0 FFFFFF  ""  2 -6.8770723 -4.8119693 5.1968713 951 0 935 0 1 935 935 <> <> 0.065 3.687 -0.023 -4.562 0 0 0 0 0 -0.833 3.966 0.06 1.25 1.425 0.06 0 <> <> <> <> <> <> <> <> 59 1 952 <> <> <>
  936 41 17.776106 11.584748 25.449034 255 " " E "A" 21 0.06000 0.06000 "GLU " " HG3" "    " 1 0 0 FFFFFF  ""  2 10.108641 -9.9693556 14.195806 952 0 936 0 1 936 936 <> <> 0.027 4.595 0.013 -4.575 0 0 0 0 0 0.06 3.737 0.06 1.25 1.425 0.06 0.618 <> <> <> <> <> <> <> <> 59 1 953 <> <> <>
  937 41 17.632799 12.532613 24.076662 255 " " E "A" 21 0.06000 0.06000 "GLU " " HG2" "    " 1 0 0 FFFFFF  ""  2 -36.305954 -11.799366 1.3287587 953 0 937 0 1 937 937 <> <> 0.02 4.552 -0.215 -4.38 0 0 0 0 0 -0.023 3.533 0.06 1.25 1.425 0.06 0.088 <> <> <> <> <> <> <> <> 59 1 954 <> <> <>
  938 15 14.294313 10.291438 23.155354 255 " " E "A" 75 -0.50000 -0.50000 "GLU " " O  " "    " 8 0 1 FF5757  ""  2 -2.3495502 1.380325 -2.6930745 954 0 938 0 1 938 938 1 30.84 0.129 -56.132 -0.213 45.246 0 0 -0.12 0 0 -11.091 5.64 -0.5 1.48 1.678 -0.5 0 <> 454 4873 3341 3502 1747 -401 -1418 59 1 955 <> <> <>
  939 3 17.616106 10.346868 23.567305 255 " " E "A" 2 -0.12000 -0.12000 "GLU " " CB " "    " 6 0 1 A0A0A0  ""  2 1.5339694 6.5619831 9.7691021 955 0 939 2 1 939 939 1 39.94 2.67 -8.104 0.06 9.509 0 -0.986 0 0 0 3.15 4.784 -0.12 1.75 1.975 -0.12 0 <> 455 6194 4410 4571 1851 -458 -1554 59 1 956 <> <> <>
  940 3 18.053360 11.578696 24.394901 255 " " E "A" 2 -0.22000 -0.22000 "GLU " " CG " "    " 6 0 1 A0A0A0  ""  2 1.8990059 8.5810862 11.930029 956 0 940 2 1 940 940 1 44.18 1.963 -18.604 -0.184 18.187 0 -1.163 0 0 0 0.2 4.489 -0.22 1.75 1.975 -0.22 0 <> 456 6779 4841 5166 1814 -575 -1520 59 1 957 <> <> <>
  941 41 11.981487 10.875554 24.855951 256 " " I "A" 21 0.06000 0.06000 "ILE " " HB " "    " 1 0 0 FFFFFF  ""  2 -23.244169 18.344448 4.0512371 957 0 941 0 1 941 941 <> <> 0.124 4.125 -0.212 -5.019 0 0 0 0 0 -0.982 6.242 0.06 1.25 1.425 0.06 0 <> <> <> <> <> <> <> <> 60 1 958 <> <> <>
  942 41 11.212862 13.241406 25.148510 256 " " I "A" 21 0.06000 0.06000 "ILE " "HG13" "    " 1 0 0 FFFFFF  ""  2 -2.0143683 -17.304276 -13.938866 958 0 942 0 1 942 942 <> <> 0.025 4.275 1.106 -4.624 0 0 0 0 0 0.782 6.042 0.06 1.25 1.425 0.06 0 <> <> <> <> <> <> <> <> 60 1 959 <> <> <>
  943 41 11.550666 13.189584 26.798029 256 " " I "A" 21 0.06000 0.06000 "ILE " "HG12" "    " 1 0 0 FFFFFF  ""  2 -12.543912 2.7729955 -2.589 959 0 943 0 1 943 943 <> <> 0.019 4.414 -0.356 -4.655 0 0 0 0 0 -0.577 4.424 0.06 1.25 1.425 0.06 0.265 <> <> <> <> <> <> <> <> 60 1 960 <> <> <>
  944 41 11.703815 10.089627 27.328075 256 " " I "A" 21 0.06000 0.06000 "ILE " "HG21" "    " 1 0 0 FFFFFF  ""  2 -1.3972762 -8.1388378 -17.598377 960 0 944 0 1 944 944 <> <> 0.026 4.405 0.39 -5.052 0 0 0 0 0 -0.232 5.037 0.06 1.25 1.425 0.06 0 <> <> <> <> <> <> <> <> 60 1 961 <> <> <>
  945 41 13.414557 9.842803 26.752213 256 " " I "A" 21 0.06000 0.06000 "ILE " "HG22" "    " 1 0 0 FFFFFF  ""  2 -6.9200406 -12.967356 -13.128778 961 0 945 0 1 945 945 <> <> 0.026 4.671 -0.07 -5.265 0 0 0 0 0 -0.639 5.626 0.06 1.25 1.425 0.06 0 <> <> <> <> <> <> <> <> 60 1 962 <> <> <>
  946 41 13.044876 11.250327 27.714659 256 " " I "A" 21 0.06000 0.06000 "ILE " "HG23" "    " 1 0 0 FFFFFF  ""  2 -11.017222 -11.071078 15.70435 962 0 946 0 1 946 946 <> <> 0.026 4.439 -0.001 -5.158 0 0 0 0 0 -0.695 5.396 0.06 1.25 1.425 0.06 0 <> <> <> <> <> <> <> <> 60 1 963 <> <> <>
  947 41 9.626116 11.213828 25.536331 256 " " I "A" 21 0.06000 0.06000 "ILE " "HD11" "    " 1 0 0 FFFFFF  ""  2 -23.086594 6.8227811 2.799125 963 0 947 0 1 947 947 <> <> 0.024 3.783 1.35 -4.518 0 0 0 0 0 0.639 6.2 0.06 1.25 1.425 0.06 0 <> <> <> <> <> <> <> <> 60 1 964 <> <> <>
  948 41 9.851933 11.542758 27.331238 256 " " I "A" 21 0.06000 0.06000 "ILE " "HD12" "    " 1 0 0 FFFFFF  ""  2 4.023438 18.080105 6.7183352 964 0 948 0 1 948 948 <> <> 0.024 4.163 -0.434 -4.58 0 0 0 0 0 -0.827 5.699 0.06 1.25 1.425 0.06 0 <> <> <> <> <> <> <> <> 60 1 965 <> <> <>
  949 41 9.029265 12.653217 26.198645 256 " " I "A" 21 0.06000 0.06000 "ILE " "HD13" "    " 1 0 0 FFFFFF  ""  2 -8.6678152 -2.0619094 5.9995556 965 0 949 0 1 949 949 <> <> 0.024 4.198 0.368 -4.809 0 0 0 0 0 -0.219 5.646 0.06 1.25 1.425 0.06 0 <> <> <> <> <> <> <> <> 60 1 966 <> <> <>
  950 2 14.215081 13.344584 25.938852 256 " " I "A" 2 0.50000 0.50000 "ILE " " C  " "    " 6 0 1 A0A0A0  ""  2 -3.7899168 7.6069021 -0.87302375 966 0 950 0 1 950 950 1 33.57 0.163 27.258 1.505 -42.237 0 0 0 0 0 -13.311 6.465 0.5 1.875 2.112 0.5 0 <> 462 4985 3817 3955 1959 -234 -1541 60 1 967 <> <> <>
  951 15 14.897768 13.217280 26.949144 256 " " I "A" 75 -0.50000 -0.50000 "ILE " " O  " "    " 8 0 1 FF5757  ""  2 -0.52994412 1.0470024 0.21198131 967 0 951 0 1 951 951 1 36.58 0.073 -45.884 0.434 38.973 0 0 -0.124 0 0 -6.528 5.273 -0.5 1.48 1.678 -0.5 0.208 <> 463 5394 4206 4298 2007 -198 -1598 60 1 968 <> <> <>
  952 3 12.352818 11.461548 25.696682 256 " " I "A" 2 -0.06000 -0.06000 "ILE " " CB " "    " 6 0 1 A0A0A0  ""  2 6.5061221 8.1168327 -1.959959 968 0 952 1 1 952 952 1 32.34 3.914 -3.961 -0.805 5.509 0 -2.489 0 0 0 2.168 7.486 -0.06 1.75 1.975 -0.06 0 <> 464 4780 3760 3748 1836 -134 -1452 60 1 969 <> <> <>
  953 3 11.226552 12.541349 25.983875 256 " " I "A" 2 -0.12000 -0.12000 "ILE " " CG1" "    " 6 0 1 A0A0A0  ""  2 -3.8072762 -2.7236485 -1.6905763 969 0 953 2 1 953 953 1 36.48 1.404 -7.302 -0.086 9.703 0 -2.596 0 0 0 1.122 6.779 -0.12 1.75 1.975 -0.12 0 <> 465 5266 4365 4228 1869 -7 -1497 60 1 970 <> <> <>
  954 3 12.625759 10.558443 26.984083 256 " " I "A" 2 -0.18000 -0.18000 "ILE " " CG2" "    " 6 0 1 A0A0A0  ""  2 4.2990494 -5.336988 1.4871901 970 0 954 3 1 954 954 1 34.88 1.056 -13.286 -0.415 15.697 0 -2.598 0 0 0 0.454 6.52 -0.18 1.75 1.975 -0.18 0 <> 466 5146 4082 4026 1753 -147 -1393 60 1 971 <> <> <>
  955 3 9.846657 11.941896 26.316961 256 " " I "A" 2 -0.18000 -0.18000 "ILE " " CD1" "    " 6 0 1 A0A0A0  ""  2 -3.5073836 3.0074608 0.8261044 971 0 955 3 1 955 955 1 36.49 0.316 -11.941 -0.799 14.416 0 -2.956 0 0 0 -0.965 6.904 -0.18 1.75 1.975 -0.18 0 <> 467 5167 4463 4236 1832 111 -1466 60 1 972 <> <> <>
  956 25 14.854012 11.303306 25.097204 256 " " I "A" 38 -0.50000 -0.50000 "ILE " " N  " "    " 7 0 1 2F2FFF  ""  2 2.4313443 -5.4021406 -0.68063116 972 0 956 1 1 956 956 1 32.46 2.304 -38.154 0.048 34.881 0 0 0 0 0 -0.92 5.586 -0.5 1.625 1.92 -0.5 0.575 <> 460 4997 3646 3690 1859 -265 -1504 60 1 973 <> <> <>
  957 3 13.701515 12.109588 25.195190 256 " " I "A" 2 0.14000 0.14000 "ILE " " CA " "    " 6 0 1 A0A0A0  ""  2 -1.567659 2.9777975 4.8564529 973 0 957 1 1 957 957 1 32.14 2.752 10.366 -0.501 -7.809 0 -1.653 0 0 0 3.155 6.916 0.14 1.75 1.975 0.14 0 <> 461 4849 3633 3728 1872 -246 -1483 60 1 974 <> <> <>
  958 43 15.490875 11.430093 25.870789 256 " " I "A" 21 0.30000 0.30000 "ILE " " H  " "    " 1 0 1 FFFFFF  ""  2 -10.996319 -5.6362829 10.412251 974 0 958 0 1 958 958 <> <> 0.054 10.154 -0.01 -20.47 0 0 0 0 0 -10.272 3.169 0.3 0.25 0.996 0.3 0 <> <> <> <> <> <> <> <> 60 1 975 <> <> <>
  959 41 13.523844 12.423640 24.166645 256 " " I "A" 21 0.06000 0.06000 "ILE " " HA " "    " 1 0 0 FFFFFF  ""  2 5.8866906 -3.4077251 1.6190867 975 0 959 0 1 959 959 <> <> 0.035 3.772 0.858 -5.137 0 0 0 0 0 -0.472 6.096 0.06 1.25 1.425 0.06 0.088 <> <> <> <> <> <> <> <> 60 1 976 <> <> <>
  960 15 12.914485 17.023993 24.328493 257 " " S "A" 75 -0.50000 -0.50000 "SER " " O  " "    " 8 0 1 FF5757  ""  2 5.9573388 -2.0134475 0.018505724 976 0 960 0 1 960 960 1 34.16 0.121 -42.568 -0.46 40.84 0 0 -0.125 0 -0.356 -2.548 7.185 -0.5 1.48 1.678 -0.5 0 <> 471 4810 3907 4263 2030 -304 -1509 61 1 977 <> <> <>
  961 3 15.946825 16.013090 25.600203 257 " " S "A" 2 0.14500 0.14500 "SER " " CB " "    " 6 0 1 A0A0A0  ""  2 -12.075733 -6.2296858 -2.1624436 977 0 961 2 1 961 961 1 39.34 1.869 7.831 -0.76 -7.14 0 -1.527 0 0 -0.356 -0.083 5.541 0.145 1.75 1.975 0.145 0.249 <> 472 5721 4407 4818 2092 -412 -1592 61 1 978 <> <> <>
  962 43 13.594457 14.555482 24.449335 257 " " S "A" 21 0.30000 0.30000 "SER " " H  " "    " 1 0 1 FFFFFF  ""  2 7.1245041 -11.192871 -1.7950255 978 0 962 0 1 962 962 <> <> 0.058 3.164 -0.019 -22.055 0 0 0 0 -0.356 -19.208 5.447 0.3 0.25 0.996 0.3 0 <> <> <> <> <> <> <> <> 61 1 979 <> <> <>
  963 41 14.387015 15.928181 26.921610 257 " " S "A" 21 0.06000 0.06000 "SER " " HA " "    " 1 0 0 FFFFFF  ""  2 -9.3860865 10.104068 -0.45835534 979 0 963 0 1 963 963 <> <> 0.045 2.954 0.92 -4.46 0 0 0 0 -0.356 -0.897 6.866 0.06 1.25 1.425 0.06 0 <> <> <> <> <> <> <> <> 61 1 980 <> <> <>
  964 41 16.473711 15.115419 25.923744 257 " " S "A" 21 0.06000 0.06000 "SER " " HB3" "    " 1 0 0 FFFFFF  ""  2 12.099566 4.7032413 -11.198242 980 0 964 0 1 964 964 <> <> 0.014 4.109 -0.306 -4.842 0 0 0 0 -0.356 -1.38 4.817 0.06 1.25 1.425 0.06 0 <> <> <> <> <> <> <> <> 61 1 981 <> <> <>
  965 41 16.317833 16.915030 26.086983 257 " " S "A" 21 0.06000 0.06000 "SER " " HB2" "    " 1 0 0 FFFFFF  ""  2 -35.291328 10.793089 -16.009195 981 0 965 0 1 965 965 <> <> 0.011 3.836 1.23 -5.077 0 0 0 0 -0.356 -0.355 4.195 0.06 1.25 1.425 0.06 0.176 <> <> <> <> <> <> <> <> 61 1 982 <> <> <>
  966 42 15.879682 15.576273 23.643490 257 " " S "A" 21 0.41800 0.41800 "SER " " HG " "    " 1 0 1 FFFFFF  ""  2 -25.667101 9.9777756 3.9846067 982 0 966 0 1 966 966 <> <> 0.068 27.938 -0.005 -30.787 0 0 0 0 -0.356 -3.141 2.265 0.418 0.25 0.996 0.418 0 <> <> <> <> <> <> <> <> 61 1 983 <> <> <>
  967 16 16.219450 16.255867 24.205391 257 " " S "A" 75 -0.68300 -0.68300 "SER " " OG " "    " 8 0 1 FF5757  ""  2 -2.3911526 1.2730219 0.43818372 983 0 967 1 1 967 967 1 44.15 0.86 -38.545 0.155 48.449 0 0 -0.011 0 -0.356 10.552 4.231 -0.683 1.56 1.766 -0.683 3.633 <> 473 6432 4983 5359 2089 -419 -1621 61 1 984 <> <> <>
  968 25 14.007050 14.547106 25.371181 257 " " S "A" 38 -0.50000 -0.50000 "SER " " N  " "    " 7 0 1 2F2FFF  ""  2 8.0418816 2.2540514 -2.0834653 984 0 968 1 1 968 968 1 33.34 1.62 -28.928 -0.291 34.686 0 0 -0.103 0 -0.356 6.629 6.722 -0.5 1.625 1.92 -0.5 0 <> 468 4887 3776 4004 1980 -269 -1528 61 1 985 <> <> <>
  969 3 14.448978 15.877877 25.834538 257 " " S "A" 2 0.14000 0.14000 "SER " " CA " "    " 6 0 1 A0A0A0  ""  2 -10.297202 -0.04942885 -0.04046892 985 0 969 1 1 969 969 1 36.37 1.662 9.177 -0.69 -8.287 0 -2.155 0 0 -0.356 -0.65 7.28 0.14 1.75 1.975 0.14 0 <> 469 5235 4147 4438 2066 -285 -1582 61 1 986 <> <> <>
  970 2 13.479152 17.063921 25.377365 257 " " S "A" 2 0.50000 0.50000 "SER " " C  " "    " 6 0 1 A0A0A0  ""  2 3.5920553 0.2669158 -1.8820362 986 0 970 0 1 970 970 1 37.05 0.455 26.55 -1.02 -40.02 0 0 0 0 -0.356 -14.39 7.583 0.5 1.875 2.112 0.5 0 <> 470 5201 4271 4604 2083 -278 -1567 61 1 987 <> <> <>
  971 41 11.377315 19.412027 27.756859 258 " " I "A" 21 0.06000 0.06000 "ILE " " HB " "    " 1 0 0 FFFFFF  ""  2 12.561622 9.5301619 5.6106615 987 0 971 0 1 971 971 <> <> 0.073 3.574 -0.131 -3.897 0 0 0 0 0 -0.38 4.18 0.06 1.25 1.425 0.06 3.53 <> <> <> <> <> <> <> <> 62 1 988 <> <> <>
  972 41 10.769334 17.466932 26.079847 258 " " I "A" 21 0.06000 0.06000 "ILE " "HG13" "    " 1 0 0 FFFFFF  ""  2 13.565432 3.1383731 1.4641968 988 0 972 0 1 972 972 <> <> 0.047 3.76 0.657 -4.314 0 0 0 0 0 0.15 6.07 0.06 1.25 1.425 0.06 0 <> <> <> <> <> <> <> <> 62 1 989 <> <> <>
  973 41 9.949561 18.683693 25.138899 258 " " I "A" 21 0.06000 0.06000 "ILE " "HG12" "    " 1 0 0 FFFFFF  ""  2 9.6753988 -1.7774607 -4.3485332 989 0 973 0 1 973 973 <> <> 0.038 3.829 -0.387 -4.126 0 0 0 0 0 -0.646 4.919 0.06 1.25 1.425 0.06 0 <> <> <> <> <> <> <> <> 62 1 990 <> <> <>
  974 41 9.798807 20.998716 26.973410 258 " " I "A" 21 0.06000 0.06000 "ILE " "HG21" "    " 1 0 0 FFFFFF  ""  2 1.1180532 25.041372 14.835471 990 0 974 0 1 974 974 <> <> 0.024 3.281 0.171 -3.713 0 0 0 0 0 -0.237 4.396 0.06 1.25 1.425 0.06 0.353 <> <> <> <> <> <> <> <> 62 1 991 <> <> <>
  975 41 11.275688 21.693005 27.191072 258 " " I "A" 21 0.06000 0.06000 "ILE " "HG22" "    " 1 0 0 FFFFFF  ""  2 -7.9104223 16.692772 -3.4696374 991 0 975 0 1 975 975 <> <> 0.024 3.612 0.91 -3.824 0 0 0 0 0 0.721 3.989 0.06 1.25 1.425 0.06 3.265 <> <> <> <> <> <> <> <> 62 1 992 <> <> <>
  976 41 10.817722 21.236000 25.468792 258 " " I "A" 21 0.06000 0.06000 "ILE " "HG23" "    " 1 0 0 FFFFFF  ""  2 -13.621537 -11.60158 -2.1694036 992 0 976 0 1 976 976 <> <> 0.024 3.448 -0.461 -3.944 0 0 0 0 0 -0.932 5.205 0.06 1.25 1.425 0.06 0 <> <> <> <> <> <> <> <> 62 1 993 <> <> <>
  977 41 8.331000 19.172651 27.162220 258 " " I "A" 21 0.06000 0.06000 "ILE " "HD11" "    " 1 0 0 FFFFFF  ""  2 9.2460032 8.808116 -4.6599822 993 0 977 0 1 977 977 <> <> 0.025 3.484 -0.169 -3.808 0 0 0 0 0 -0.47 4.586 0.06 1.25 1.425 0.06 0 <> <> <> <> <> <> <> <> 62 1 994 <> <> <>
  978 41 8.248199 17.612417 26.513006 258 " " I "A" 21 0.06000 0.06000 "ILE " "HD12" "    " 1 0 0 FFFFFF  ""  2 -5.8077216 22.496502 -17.159765 994 0 978 0 1 978 978 <> <> 0.025 3.282 -0.407 -3.652 0 0 0 0 0 -0.753 4.295 0.06 1.25 1.425 0.06 0 <> <> <> <> <> <> <> <> 62 1 995 <> <> <>
  979 41 8.998865 17.795366 28.054996 258 " " I "A" 21 0.06000 0.06000 "ILE " "HD13" "    " 1 0 0 FFFFFF  ""  2 2.621299 8.7109289 -3.1036065 995 0 979 0 1 979 979 <> <> 0.025 3.295 0.084 -3.694 0 0 0 0 0 -0.291 4.565 0.06 1.25 1.425 0.06 0 <> <> <> <> <> <> <> <> 62 1 996 <> <> <>
  980 2 13.665136 20.393530 26.432528 258 " " I "A" 2 0.50000 0.50000 "ILE " " C  " "    " 6 0 1 A0A0A0  ""  2 9.8934631 -3.0691266 -1.0432198 996 0 980 0 1 980 980 1 39.72 -0.014 32.342 3.075 -38.044 0 0 0 0 0 -2.642 6.298 0.5 1.875 2.112 0.5 0 <> 476 5390 4600 5101 2276 -350 -1669 62 1 997 <> <> <>
  981 15 13.870346 20.586561 27.574059 258 " " I "A" 75 -0.50000 -0.50000 "ILE " " O  " "    " 8 0 1 FF5757  ""  2 -1.2823045 -1.7757814 -0.30884942 997 0 981 0 1 981 981 1 40.11 0.02 -46.407 0.494 34.928 0 0 -0.115 0 0 -11.079 4.528 -0.5 1.48 1.678 -0.5 1.459 <> 477 5454 4651 5134 2336 -316 -1732 62 1 998 <> <> <>
  982 3 11.249585 19.498585 26.677835 258 " " I "A" 2 -0.06000 -0.06000 "ILE " " CB " "    " 6 0 1 A0A0A0  ""  2 2.2398427 5.2389526 6.4882569 998 0 982 1 1 982 982 1 36.22 3.315 -3.203 -0.752 4.54 0 -1.847 0 0 0 2.051 6.289 -0.06 1.75 1.975 -0.06 0 <> 478 4773 4336 4654 2193 -126 -1649 62 1 999 <> <> <>
  983 3 10.237167 18.415192 26.155411 258 " " I "A" 2 -0.12000 -0.12000 "ILE " " CG1" "    " 6 0 1 A0A0A0  ""  2 3.2600627 -2.315134 -2.6754804 999 0 983 2 1 983 983 1 36.42 1.176 -6.336 -0.644 8.499 0 -2.352 0 0 0 0.343 6.665 -0.12 1.75 1.975 -0.12 0 <> 479 4763 4419 4656 2101 -54 -1591 62 1 1000 <> <> <>
  984 3 10.792957 20.975975 26.527033 258 " " I "A" 2 -0.18000 -0.18000 "ILE " " CG2" "    " 6 0 1 A0A0A0  ""  2 -4.5850911 8.4835443 2.9772615 1000 0 984 3 1 984 984 1 37.12 0.706 -9.282 0.483 11.832 0 -1.858 0 0 0 1.881 5.46 -0.18 1.75 1.975 -0.18 0.873 <> 480 4776 4469 4859 2245 -156 -1671 62 1 1001 <> <> <>
  985 3 8.922051 18.261209 27.072554 258 " " I "A" 2 -0.18000 -0.18000 "ILE " " CD1" "    " 6 0 1 A0A0A0  ""  2 1.9561644 4.1359491 -5.220911 1001 0 985 3 1 985 985 1 36.31 0.366 -9.865 -0.799 11.866 0 -2.837 0 0 0 -1.268 5.669 -0.18 1.75 1.975 -0.18 0 <> 481 4623 4510 4662 2089 93 -1610 62 1 1002 <> <> <>
  986 25 13.329021 18.048450 26.290710 258 " " I "A" 38 -0.50000 -0.50000 "ILE " " N  " "    " 7 0 1 2F2FFF  ""  2 1.9857959 -10.226589 4.0799584 1002 0 986 1 1 986 986 1 39.11 2.006 -29.044 -0.77 32.182 0 0 -0.101 0 0 4.273 7.085 -0.5 1.625 1.92 -0.5 0 <> 474 5388 4565 4907 2158 -242 -1624 62 1 1003 <> <> <>
  987 3 12.634927 19.370728 25.997343 258 " " I "A" 2 0.14000 0.14000 "ILE " " CA " "    " 6 0 1 A0A0A0  ""  2 -1.6537133 2.214772 2.3763187 1003 0 987 1 1 987 987 1 37.62 2.267 9.305 -0.48 -6.879 0 -1.513 0 0 0 2.7 7.2 0.14 1.75 1.975 0.14 0 <> 475 5092 4401 4801 2188 -260 -1623 62 1 1004 <> <> <>
  988 43 13.885904 17.986343 27.131021 258 " " I "A" 21 0.30000 0.30000 "ILE " " H  " "    " 1 0 1 FFFFFF  ""  2 -19.959978 -19.884203 17.909826 1004 0 988 0 1 988 988 <> <> 0.093 5.988 -0.015 -18.861 0 0 0 0 0 -12.795 4.924 0.3 0.25 0.996 0.3 0 <> <> <> <> <> <> <> <> 62 1 1005 <> <> <>
  989 41 12.353218 19.402752 24.944862 258 " " I "A" 21 0.06000 0.06000 "ILE " " HA " "    " 1 0 0 FFFFFF  ""  2 7.9204383 -4.70012 -0.39673322 1005 0 989 0 1 989 989 <> <> 0.045 3.154 1.211 -4.443 0 0 0 0 0 -0.034 6.758 0.06 1.25 1.425 0.06 0 <> <> <> <> <> <> <> <> 62 1 1006 <> <> <>
  990 15 17.560705 21.959398 26.650335 259 " " N "A" 75 -0.50000 -0.50000 "ASN " " O  " "    " 8 0 1 FF5757  ""  0 -0.3763105 1.6762977 -0.75900453 1006 0 990 0 1 990 990 1 40.11 0.026 -44.84 1.629 33.257 0 0 -0.016 0 -0.33 -10.274 3.221 -0.5 1.48 1.678 -0.5 12.612 <> 485 5644 4420 5177 2468 -605 -1765 63 1 1007 <> <> <>
  991 3 15.051674 23.172709 26.431023 259 " " N "A" 2 -0.12000 -0.12000 "ASN " " CB " "    " 6 0 1 A0A0A0  ""  0 5.2295117 2.7915881 1.997894 1007 0 991 2 1 991 991 1 42.92 -0.469 -9.066 0.511 6.175 0 -1.097 0 0 -0.33 -4.276 4.098 -0.12 1.75 1.975 -0.12 0.499 <> 486 5741 4932 5635 2447 -519 -1737 63 1 1008 <> <> <>
  992 43 14.380092 20.419037 24.522255 259 " " N "A" 21 0.30000 0.30000 "ASN " " H  " "    " 1 0 1 FFFFFF  ""  0 -3.7695463 -4.0512371 5.3494387 1008 0 992 0 1 992 992 <> <> 0.005 7.44 -0.025 -19.553 0 0 0 0 -0.33 -12.464 5.549 0.3 0.25 0.996 0.3 0 <> <> <> <> <> <> <> <> 63 1 1009 <> <> <>
  993 41 15.728392 22.272003 24.525724 259 " " N "A" 21 0.06000 0.06000 "ASN " " HA " "    " 1 0 0 FFFFFF  ""  0 11.666105 -5.1669674 7.8412514 1009 0 993 0 1 993 993 <> <> 0.071 2.877 0.043 -4.05 0 0 0 0 -0.33 -1.389 3.499 0.06 1.25 1.425 0.06 4.501 <> <> <> <> <> <> <> <> 63 1 1010 <> <> <>
  994 41 15.877429 23.879786 26.510223 259 " " N "A" 21 0.06000 0.06000 "ASN " " HB3" "    " 1 0 0 FFFFFF  ""  0 -6.7993369 16.388653 6.0216932 1010 0 994 0 1 994 994 <> <> 0.021 2.929 0.384 -3.352 0 0 0 0 -0.33 -0.348 2.675 0.06 1.25 1.425 0.06 16.943 <> <> <> <> <> <> <> <> 63 1 1011 <> <> <>
  995 41 15.010557 22.831993 27.465586 259 " " N "A" 21 0.06000 0.06000 "ASN " " HB2" "    " 1 0 0 FFFFFF  ""  0 -41.38205 21.208172 6.2105517 1011 0 995 0 1 995 995 <> <> 0.014 3.205 0.451 -3.4 0 0 0 0 -0.33 -0.059 3.234 0.06 1.25 1.425 0.06 7.854 <> <> <> <> <> <> <> <> 63 1 1012 <> <> <>
  996 43 12.241422 25.136948 26.518429 259 " " N "A" 21 0.38000 0.38000 "ASN " "HD21" "    " 1 0 1 FFFFFF  ""  0 0.3391757 9.3622074 11.702832 1012 0 996 0 1 996 996 <> <> 0 18.452 -0.012 -20.864 0 0 0 0 -0.33 -2.754 3.594 0.38 0.25 0.996 0.38 0 <> <> <> <> <> <> <> <> 63 1 1013 <> <> <>
  997 43 13.228209 24.671959 27.881941 259 " " N "A" 21 0.38000 0.38000 "ASN " "HD22" "    " 1 0 1 FFFFFF  ""  0 -13.201505 9.4146843 0.29569909 1013 0 997 0 1 997 997 <> <> 0 19.39 -0.004 -21.254 0 0 0 0 -0.33 -2.198 2.264 0.38 0.25 0.996 0.38 0 <> <> <> <> <> <> <> <> 63 1 1014 <> <> <>
  998 2 13.776445 23.937191 25.981527 259 " " N "A" 2 0.50000 0.50000 "ASN " " CG " "    " 6 0 1 A0A0A0  ""  0 -2.3247762 -0.32091904 1.858543 1014 0 998 0 1 998 998 1 43.12 -0.895 29.72 -0.609 -41.15 0 0 0 0 -0.33 -13.265 4.469 0.5 1.875 2.112 0.5 7.413 <> 487 5645 5016 5724 2433 -518 -1712 63 1 1015 "No Flip"  <> <>
  999 15 13.525620 24.023394 24.772892 259 " " N "A" 75 -0.50000 -0.50000 "ASN " " OD1" "    " 8 0 1 FF5757  ""  0 1.9125189 2.231451 -0.85397035 1015 0 999 0 1 999 999 1 42.7 0.089 -46.836 -0.806 39.172 0 0 -0.161 0 -0.33 -8.872 4.058 -0.5 1.48 1.678 -0.5 8.13 <> 488 5625 4922 5679 2393 -599 -1651 63 1 1016 <> <> <>
  1000 25 13.035736 24.636648 26.891077 259 " " N "A" 38 -0.76000 -0.76000 "ASN " " ND2" "    " 7 0 1 2F2FFF  ""  0 2.6879625 2.4799256 -2.5436389 1016 0 1000 2 1 1000 1000 1 39.67 -0.25 -49.104 -0.659 43.316 0 0 -0.103 0 -0.33 -7.13 3.854 -0.76 1.625 1.92 -0.76 21.503 <> 489 5068 4672 5332 2463 -425 -1758 63 1 1017 <> <> <>
  1001 25 14.403297 20.894566 25.413006 259 " " N "A" 38 -0.50000 -0.50000 "ASN " " N  " "    " 7 0 1 2F2FFF  ""  0 -2.8898358 -0.052619014 3.191839 1017 0 1001 1 1 1001 1001 1 36.9 0.66 -27.373 0.637 31.027 0 0 -0.133 0 -0.33 4.489 6.228 -0.5 1.625 1.92 -0.5 0.115 <> 482 5056 4180 4785 2283 -464 -1636 63 1 1018 <> <> <>
  1002 3 15.472447 21.924166 25.526527 259 " " N "A" 2 0.14000 0.14000 "ASN " " CA " "    " 6 0 1 A0A0A0  ""  0 -5.3488779 5.0711565 7.0482678 1018 0 1002 1 1 1002 1002 1 45.18 0.029 9.013 -0.09 -4.253 0 -0.993 0 0 -0.33 3.376 4.988 0.14 1.75 1.975 0.14 0 <> 483 6151 5153 5861 2364 -562 -1671 63 1 1019 <> <> <>
  1003 2 16.795649 21.312168 25.932077 259 " " N "A" 2 0.50000 0.50000 "ASN " " C  " "    " 6 0 1 A0A0A0  ""  0 3.9874008 -1.8761219 -0.4264586 1019 0 1003 0 1 1003 1003 1 44.3 0.656 25.863 3.207 -36.91 0 0 0 0 -0.33 -7.514 4.604 0.5 1.875 2.112 0.5 1.348 <> 484 6169 4965 5697 2386 -597 -1701 63 1 1020 <> <> <>
  1004 3 18.444380 19.367723 25.779623 260 " " N "A" 2 0.14000 0.14000 "ASN " " CA " "    " 6 0 1 A0A0A0  ""  0 5.8227916 0.49988618 3.8414531 1020 0 1004 1 1 1004 1004 1 42.67 0.359 9.232 0.088 -3.265 0 -0.498 0 0 -0.335 5.581 4.34 0.14 1.75 1.975 0.14 0 <> 491 6197 4629 5387 2316 -666 -1677 64 1 1021 <> <> <>
  1005 2 18.465778 18.656271 27.176664 260 " " N "A" 2 0.50000 0.50000 "ASN " " C  " "    " 6 0 1 A0A0A0  ""  0 2.742415 3.105947 3.6649895 1021 0 1005 0 1 1005 1005 1 43.94 0.607 24.046 0.743 -36.8 0 0 0 0 -0.335 -11.739 4.063 0.5 1.875 2.112 0.5 2.022 <> 492 6354 4837 5503 2354 -578 -1746 64 1 1022 <> <> <>
  1006 43 16.428751 19.475777 25.105675 260 " " N "A" 21 0.30000 0.30000 "ASN " " H  " "    " 1 0 1 FFFFFF  ""  0 -2.8175607 3.6704719 -2.7367771 1022 0 1006 0 1 1006 1006 <> <> 0.028 17.39 -0.023 -19.465 0 0 0 0 -0.335 -2.405 4.724 0.3 0.25 0.996 0.3 0 <> <> <> <> <> <> <> <> 64 1 1023 <> <> <>
  1007 41 18.387735 18.558603 25.051460 260 " " N "A" 21 0.06000 0.06000 "ASN " " HA " "    " 1 0 0 FFFFFF  ""  0 15.350005 1.7016851 1.7648314 1023 0 1007 0 1 1007 1007 <> <> 0.155 3.214 0.276 -4.313 0 0 0 0 -0.335 -1.003 3.156 0.06 1.25 1.425 0.06 5.207 <> <> <> <> <> <> <> <> 64 1 1024 <> <> <>
  1008 41 19.830481 21.114470 26.068918 260 " " N "A" 21 0.06000 0.06000 "ASN " " HB3" "    " 1 0 0 FFFFFF  ""  0 33.719639 10.607787 -8.8491974 1024 0 1008 0 1 1008 1008 <> <> 0.078 2.966 0.983 -3.186 0 0 0 0 -0.335 0.505 2.52 0.06 1.25 1.425 0.06 12.972 <> <> <> <> <> <> <> <> 64 1 1025 <> <> <>
  1009 41 19.427860 20.865509 24.429911 260 " " N "A" 21 0.06000 0.06000 "ASN " " HB2" "    " 1 0 0 FFFFFF  ""  0 -29.408848 -12.598059 9.0577259 1025 0 1009 0 1 1009 1009 <> <> 0.06 3.171 1.477 -3.196 0 0 0 0 -0.335 1.177 2.756 0.06 1.25 1.425 0.06 9.442 <> <> <> <> <> <> <> <> 64 1 1026 <> <> <>
  1010 43 22.780764 18.949711 25.985834 260 " " N "A" 21 0.38000 0.38000 "ASN " "HD21" "    " 1 0 1 FFFFFF  ""  0 -5.0839338 -5.6292424 -4.3723397 1026 0 1010 0 1 1010 1010 <> <> 0 19.362 -0.002 -21.021 0 0 0 0 -0.335 -1.995 1.759 0.38 0.25 0.996 0.38 0 <> <> <> <> <> <> <> <> 64 1 1027 <> <> <>
  1011 43 21.898401 20.073685 26.920233 260 " " N "A" 21 0.38000 0.38000 "ASN " "HD22" "    " 1 0 1 FFFFFF  ""  0 4.6387882 24.980694 -17.090666 1027 0 1011 0 1 1011 1011 <> <> 0 19.73 -0.002 -20.894 0 0 0 0 -0.335 -1.501 1.795 0.38 0.25 0.996 0.38 0 <> <> <> <> <> <> <> <> 64 1 1028 <> <> <>
  1012 15 19.316309 17.826250 27.415405 260 " " N "A" 75 -0.50000 -0.50000 "ASN " " O  " "    " 8 0 1 FF5757  ""  0 1.004522 2.4621394 -10.275707 1028 0 1012 0 1 1012 1012 1 46.09 0.053 -44.922 1.455 33.11 0 0 -0.001 0 -0.335 -10.64 2.77 -0.5 1.48 1.678 -0.5 24.181 <> 493 6726 5046 5742 2379 -619 -1780 64 1 1029 <> <> <>
  1013 3 19.648932 20.318666 25.346533 260 " " N "A" 2 -0.12000 -0.12000 "ASN " " CB " "    " 6 0 1 A0A0A0  ""  0 4.6720772 1.0499505 8.9803238 1029 0 1013 2 1 1013 1013 1 49.13 0.036 -9.203 0.756 5.793 0 -0.327 0 0 -0.335 -3.282 3.514 -0.12 1.75 1.975 -0.12 0.499 <> 494 7089 5343 6235 2375 -784 -1689 64 1 1030 <> <> <>
  1014 2 20.982130 19.452597 25.161518 260 " " N "A" 2 0.50000 0.50000 "ASN " " CG " "    " 6 0 1 A0A0A0  ""  0 2.4759438 -2.7159371 1.7316605 1030 0 1014 0 1 1014 1014 1 53.2 -0.532 30.515 -0.052 -42.633 0 0 0 0 -0.335 -13.037 3.182 0.5 1.875 2.112 0.5 12.939 <> 495 7683 5768 6761 2313 -887 -1613 64 1 1031 "Flip"  <> <>
  1015 15 21.003292 18.606619 24.261532 260 " " N "A" 75 -0.50000 -0.50000 "ASN " " OD1" "    " 8 0 1 FF5757  ""  0 -1.3909107 -8.8275232 -3.2755728 1031 0 1015 0 1 1015 1015 1 52.37 0.028 -48.584 0.1 40.971 0 0 -0.009 0 -0.335 -7.83 2.7 -0.5 1.48 1.678 -0.5 25.12 <> 496 7566 5683 6649 2232 -872 -1553 64 1 1032 <> <> <>
  1016 25 21.978481 19.559387 26.054678 260 " " N "A" 38 -0.76000 -0.76000 "ASN " " ND2" "    " 7 0 1 2F2FFF  ""  0 2.4727542 4.3920736 -5.057735 1032 0 1016 2 1 1016 1016 1 56.77 0.025 -49.64 -0.229 41 0 0 0 0 -0.335 -9.18 2.5 -0.76 1.625 1.92 -0.76 53.24 <> 497 8220 6120 7229 2353 -988 -1615 64 1 1033 <> <> <>
  1017 25 17.083836 20.041796 25.625853 260 " " N "A" 38 -0.50000 -0.50000 "ASN " " N  " "    " 7 0 1 2F2FFF  ""  0 -2.503613 -1.0589093 2.0139856 1033 0 1017 1 1 1017 1017 1 43.33 0.52 -33.798 1.378 29.233 0 0 -0.123 0 -0.335 -3.126 4.954 -0.5 1.625 1.92 -0.5 1.15 <> 490 6148 4795 5520 2312 -619 -1656 64 1 1034 <> <> <>
  1018 3 14.976471 19.616093 33.778164 261 " " K "A" 2 0.19000 0.19000 "LYS " " CE " "    " 6 0 1 A0A0A0  ""  2 1.4037915 -2.1574612 2.3691068 1034 0 1018 2 1 1018 1018 1 49.49 0.623 7.994 -0.186 -11.34 0 0 0 0 0 -2.909 3.054 0.19 1.75 1.975 0.19 2.618 <> 505 6708 5976 6121 2543 98 -2044 65 1 1035 <> <> <>
  1019 32 15.834136 19.192348 34.874176 261 " " K "A" 38 -0.30000 -0.30000 "LYS " " NZ " "    " 7 1 1 2F2FFF  ""  2 -6.779851 -1.9893789 -0.67480201 1035 0 1019 3 1 1019 1019 1 51.06 0.571 3.311 0.287 -3.998 0 0 -0.002 0 0 0.17 2.731 -0.3 1.625 2.1 -0.3 48.296 <> 506 7033 6104 6264 2591 42 -2092 65 1 1036 <> <> <>
  1020 25 17.689165 19.167747 28.139126 261 " " K "A" 38 -0.50000 -0.50000 "LYS " " N  " "    " 7 0 1 2F2FFF  ""  2 4.8306179 -0.83806515 10.246898 1036 0 1020 1 1 1020 1020 1 41.76 0.877 -33.798 0.172 27.898 0 0 -0.124 0 0 -4.975 4.685 -0.5 1.625 1.92 -0.5 0 <> 498 5970 4671 5225 2356 -455 -1766 65 1 1037 <> <> <>
  1021 3 17.466238 18.568344 29.468657 261 " " K "A" 2 0.14000 0.14000 "LYS " " CA " "    " 6 0 1 A0A0A0  ""  2 3.8372259 0.58072656 0.74614114 1037 0 1021 1 1 1021 1021 1 43.08 0.477 8.951 -0.214 -4.253 0 0 0 0 0 4.962 4.392 0.14 1.75 1.975 0.14 0 <> 499 6143 4889 5337 2378 -357 -1822 65 1 1038 <> <> <>
  1022 2 16.649277 17.228514 29.361570 261 " " K "A" 2 0.50000 0.50000 "LYS " " C  " "    " 6 0 1 A0A0A0  ""  2 -11.790228 -8.0980902 -4.3034835 1038 0 1022 0 1 1022 1022 1 39.92 -1.115 29.167 1.64 -36.793 0 0 0 0 0 -7.101 5.133 0.5 1.875 2.112 0.5 0 <> 500 5746 4547 4873 2295 -274 -1786 65 1 1039 <> <> <>
  1023 43 17.263634 20.056416 27.917101 261 " " K "A" 21 0.30000 0.30000 "LYS " " H  " "    " 1 0 1 FFFFFF  ""  2 13.654345 0.63661677 -0.76211101 1039 0 1023 0 1 1023 1023 <> <> 0.04 7.749 -0.019 -18.086 0 0 0 0 0 -10.316 4.72 0.3 0.25 0.996 0.3 0 <> <> <> <> <> <> <> <> 65 1 1040 <> <> <>
  1024 41 18.449526 18.331314 29.874941 261 " " K "A" 21 0.06000 0.06000 "LYS " " HA " "    " 1 0 0 FFFFFF  ""  2 0.17615652 -1.8787125 8.1717176 1040 0 1024 0 1 1024 1024 <> <> 0.041 3.552 1.238 -4.022 0 0 0 0 0 0.808 2.969 0.06 1.25 1.425 0.06 6.53 <> <> <> <> <> <> <> <> 65 1 1041 <> <> <>
  1025 41 15.858610 19.957584 30.029934 261 " " K "A" 21 0.06000 0.06000 "LYS " " HB3" "    " 1 0 0 FFFFFF  ""  2 -3.9011376 -9.1723328 -8.1622095 1041 0 1025 0 1 1025 1025 <> <> 0.056 3.285 -0.119 -3.729 0 0 0 0 0 -0.507 3.221 0.06 1.25 1.425 0.06 1.677 <> <> <> <> <> <> <> <> 65 1 1042 <> <> <>
  1026 41 17.528139 20.422665 30.412807 261 " " K "A" 21 0.06000 0.06000 "LYS " " HB2" "    " 1 0 0 FFFFFF  ""  2 -9.03479 3.8848066 8.92628 1042 0 1026 0 1 1026 1026 <> <> 0.039 3.61 -0.158 -3.703 0 0 0 0 0 -0.211 2.61 0.06 1.25 1.425 0.06 13.767 <> <> <> <> <> <> <> <> 65 1 1043 <> <> <>
  1027 41 17.561214 19.052677 32.312973 261 " " K "A" 21 0.06000 0.06000 "LYS " " HG3" "    " 1 0 0 FFFFFF  ""  2 1.906076 18.474369 3.9033151 1043 0 1027 0 1 1027 1027 <> <> 0.016 4.285 0.11 -4.176 0 0 0 0 0 0.236 2.771 0.06 1.25 1.425 0.06 10.06 <> <> <> <> <> <> <> <> 65 1 1044 <> <> <>
  1028 41 16.112078 18.215271 31.892334 261 " " K "A" 21 0.06000 0.06000 "LYS " " HG2" "    " 1 0 0 FFFFFF  ""  2 31.825321 -12.158937 11.887262 1044 0 1028 0 1 1028 1028 <> <> 0.02 3.665 0.774 -4.006 0 0 0 0 0 0.453 3.537 0.06 1.25 1.425 0.06 0 <> <> <> <> <> <> <> <> 65 1 1045 <> <> <>
  1029 41 15.086541 20.737413 32.012268 261 " " K "A" 21 0.06000 0.06000 "LYS " " HD3" "    " 1 0 0 FFFFFF  ""  2 -5.7926245 -4.6571517 25.723642 1045 0 1029 0 1 1029 1029 <> <> 0.012 3.499 -0.092 -3.696 0 0 0 0 0 -0.277 2.44 0.06 1.25 1.425 0.06 16.061 <> <> <> <> <> <> <> <> 65 1 1046 <> <> <>
  1030 41 16.534822 20.920080 32.979916 261 " " K "A" 21 0.06000 0.06000 "LYS " " HD2" "    " 1 0 0 FFFFFF  ""  2 -6.9940743 27.11867 -12.366449 1046 0 1030 0 1 1030 1030 <> <> 0.014 3.813 -0.021 -3.841 0 0 0 0 0 -0.036 2.383 0.06 1.25 1.425 0.06 18.885 <> <> <> <> <> <> <> <> 65 1 1047 <> <> <>
  1031 41 14.499187 18.757030 33.306664 261 " " K "A" 21 0.06000 0.06000 "LYS " " HE2" "    " 1 0 0 FFFFFF  ""  2 14.572579 -0.85458052 -13.335056 1047 0 1031 0 1 1031 1031 <> <> 0.008 2.828 -0.118 -3.959 0 0 0 0 0 -1.241 2.474 0.06 1.25 1.425 0.06 3.706 <> <> <> <> <> <> <> <> 65 1 1048 <> <> <>
  1032 41 14.303317 20.410337 34.100872 261 " " K "A" 21 0.06000 0.06000 "LYS " " HE3" "    " 1 0 0 FFFFFF  ""  2 -8.2175169 -11.233372 4.6369014 1048 0 1032 0 1 1032 1032 <> <> 0.007 3.08 -0.059 -4.14 0 0 0 0 0 -1.113 2.195 0.06 1.25 1.425 0.06 25.503 <> <> <> <> <> <> <> <> 65 1 1049 <> <> <>
  1033 44 16.454683 19.966612 35.062702 261 " " K "A" 21 0.33000 0.33000 "LYS " " HZ1" "    " 1 0 1 FFFFFF  ""  2 -7.6697402 4.1298432 -22.877266 1049 0 1033 0 1 1033 1033 <> <> 0 -3.706 -0.001 -0.06 0 0 0 0 0 -3.767 2.018 0.33 0.25 0.996 0.33 0 <> <> <> <> <> <> <> <> 65 1 1050 <> <> <>
  1034 44 15.259706 19.117870 35.701572 261 " " K "A" 21 0.33000 0.33000 "LYS " " HZ2" "    " 1 0 1 FFFFFF  ""  2 16.8195 2.4349084 16.107616 1050 0 1034 0 1 1034 1034 <> <> 0 -3.641 -0.006 0.164 0 0 0 0 0 -3.483 2.346 0.33 0.25 0.996 0.33 0 <> <> <> <> <> <> <> <> 65 1 1051 <> <> <>
  1035 44 16.273134 18.321375 34.611908 261 " " K "A" 21 0.33000 0.33000 "LYS " " HZ3" "    " 1 0 1 FFFFFF  ""  2 1.6346918 5.8366094 -12.579767 1051 0 1035 0 1 1035 1035 <> <> 0 -3.209 -0.002 -0.387 0 0 0 0 0 -3.599 2.08 0.33 0.25 0.996 0.33 0 <> <> <> <> <> <> <> <> 65 1 1052 <> <> <>
  1036 15 15.566926 17.275553 28.734356 261 " " K "A" 75 -0.50000 -0.50000 "LYS " " O  " "    " 8 0 1 FF5757  ""  2 -6.0024118 2.417958 1.9436681 1052 0 1036 0 1 1036 1036 1 37.87 0.037 -45.774 -0.005 36.381 0 0 -0.101 0 0 -9.463 5.354 -0.5 1.48 1.678 -0.5 0 <> 501 5403 4352 4635 2249 -219 -1745 65 1 1053 <> <> <>
  1037 3 16.808619 19.604080 30.430706 261 " " K "A" 2 -0.12000 -0.12000 "LYS " " CB " "    " 6 0 1 A0A0A0  ""  2 -6.0030503 1.1543937 5.9290013 1053 0 1037 2 1 1037 1037 1 48.7 1.33 -6.446 -0.424 7.934 0 0 0 0 0 2.394 3.893 -0.12 1.75 1.975 -0.12 0 <> 502 6735 5678 6091 2452 -264 -1883 65 1 1054 <> <> <>
  1038 3 16.581596 19.198359 31.857750 261 " " K "A" 2 -0.12000 -0.12000 "LYS " " CG " "    " 6 0 1 A0A0A0  ""  2 2.085258 1.5598686 -1.8953147 1054 0 1038 2 1 1038 1038 1 48.9 0.053 -5.215 0.69 7.293 0 0 0 0 0 2.822 3.799 -0.12 1.75 1.975 -0.12 0 <> 503 6757 5764 6058 2469 -140 -1937 65 1 1055 <> <> <>
  1039 3 15.786547 20.198917 32.651112 261 " " K "A" 2 -0.12000 -0.12000 "LYS " " CD " "    " 6 0 1 A0A0A0  ""  2 14.264314 -2.9438095 5.190681 1055 0 1039 2 1 1039 1039 1 51.21 0.578 -5.643 -0.244 7.939 0 0 0 0 0 2.63 3.261 -0.12 1.75 1.975 -0.12 0.873 <> 504 6918 6137 6401 2529 -34 -1992 65 1 1056 <> <> <>
  1040 2 15.551843 14.395553 30.463139 262 " " K "A" 2 0.50000 0.50000 "LYS " " C  " "    " 6 0 1 A0A0A0  ""  2 3.0792804 -5.4187727 1.4138722 1056 0 1040 0 1 1040 1040 1 43.53 0.608 24.167 1.099 -36.123 0 0 0 0 0 -10.248 5.188 0.5 1.875 2.112 0.5 0 <> 509 6220 5147 5171 2207 -50 -1785 66 1 1057 <> <> <>
  1041 15 15.827802 14.423535 31.673861 262 " " K "A" 75 -0.50000 -0.50000 "LYS " " O  " "    " 8 0 1 FF5757  ""  2 -1.694465 -4.2777305 -1.6758907 1057 0 1041 0 1 1041 1041 1 43.66 0.04 -40.95 -0.372 31.868 0 0 -0.002 0 0 -9.416 3.624 -0.5 1.48 1.678 -0.5 3.857 <> 510 6200 5196 5192 2273 19 -1848 66 1 1058 <> <> <>
  1042 3 17.726797 13.702841 29.352535 262 " " K "A" 2 -0.12000 -0.12000 "LYS " " CB " "    " 6 0 1 A0A0A0  ""  2 1.98665 2.0118425 1.3057623 1058 0 1042 2 1 1042 1042 1 44.09 1.084 -7.007 -0.322 8.521 0 0 0 0 0 2.276 4.041 -0.12 1.75 1.975 -0.12 0 <> 511 6520 5059 5174 2192 -238 -1789 66 1 1059 <> <> <>
  1043 3 18.507717 13.877447 28.048803 262 " " K "A" 2 -0.12000 -0.12000 "LYS " " CG " "    " 6 0 1 A0A0A0  ""  2 -7.4394045 4.010108 -2.4848855 1059 0 1043 2 1 1043 1043 1 45.89 1.4 -6.278 -0.363 8.11 0 0 0 0 0 2.868 3.889 -0.12 1.75 1.975 -0.12 0 <> 512 6851 5181 5403 2146 -374 -1754 66 1 1060 <> <> <>
  1044 3 19.721367 12.980011 28.022552 262 " " K "A" 2 -0.12000 -0.12000 "LYS " " CD " "    " 6 0 1 A0A0A0  ""  2 -10.404599 1.1524141 3.0484719 1060 0 1044 2 1 1044 1044 1 49.33 1.365 -6.494 -0.236 8.704 0 0 0 0 0 3.338 3.252 -0.12 1.75 1.975 -0.12 1.621 <> 513 7405 5566 5771 2152 -414 -1794 66 1 1061 <> <> <>
  1045 43 17.910551 16.191763 30.415646 262 " " K "A" 21 0.30000 0.30000 "LYS " " H  " "    " 1 0 1 FFFFFF  ""  2 12.066541 2.3304629 -1.5306818 1061 0 1045 0 1 1045 1045 <> <> 0.01 10.966 -0.007 -18.044 0 0 0 0 0 -7.075 2.489 0.3 0.25 0.996 0.3 0 <> <> <> <> <> <> <> <> 66 1 1062 <> <> <>
  1046 41 16.101248 14.883801 28.424212 262 " " K "A" 21 0.06000 0.06000 "LYS " " HA " "    " 1 0 0 FFFFFF  ""  2 -8.5425386 -24.3276 5.1078134 1062 0 1046 0 1 1046 1046 <> <> 0.084 2.867 0.975 -4.418 0 0 0 0 0 -0.492 5.361 0.06 1.25 1.425 0.06 0 <> <> <> <> <> <> <> <> 66 1 1063 <> <> <>
  1047 41 17.298742 12.707991 29.475588 262 " " K "A" 21 0.06000 0.06000 "LYS " " HB3" "    " 1 0 0 FFFFFF  ""  2 5.9437404 -0.9942283 -9.2322855 1063 0 1047 0 1 1047 1047 <> <> 0.136 3.603 0.047 -3.988 0 0 0 0 0 -0.202 3.188 0.06 1.25 1.425 0.06 2.206 <> <> <> <> <> <> <> <> 66 1 1064 <> <> <>
  1048 41 18.310595 13.829566 30.264254 262 " " K "A" 21 0.06000 0.06000 "LYS " " HB2" "    " 1 0 0 FFFFFF  ""  2 7.643538 -0.17688234 -2.0122635 1064 0 1048 0 1 1048 1048 <> <> 0.136 3.952 0.158 -3.993 0 0 0 0 0 0.253 2.736 0.06 1.25 1.425 0.06 12.972 <> <> <> <> <> <> <> <> 66 1 1065 <> <> <>
  1049 41 18.788546 14.897242 27.785633 262 " " K "A" 21 0.06000 0.06000 "LYS " " HG3" "    " 1 0 0 FFFFFF  ""  2 19.297159 -1.5759004 4.3993402 1065 0 1049 0 1 1049 1049 <> <> 0.254 4.126 -0.179 -4.458 0 0 0 0 0 -0.257 2.818 0.06 1.25 1.425 0.06 8.031 <> <> <> <> <> <> <> <> 66 1 1066 <> <> <>
  1050 41 17.894562 13.652354 27.176176 262 " " K "A" 21 0.06000 0.06000 "LYS " " HG2" "    " 1 0 0 FFFFFF  ""  2 19.483768 35.318401 -29.478527 1066 0 1050 0 1 1050 1050 <> <> 0.243 4.19 -0.154 -4.525 0 0 0 0 0 -0.246 3.53 0.06 1.25 1.425 0.06 0 <> <> <> <> <> <> <> <> 66 1 1067 <> <> <>
  1051 41 20.444826 13.297318 28.773569 262 " " K "A" 21 0.06000 0.06000 "LYS " " HD2" "    " 1 0 0 FFFFFF  ""  2 -7.7092247 -16.462759 7.894454 1067 0 1051 0 1 1051 1051 <> <> 0.232 4.184 0.307 -4.147 0 0 0 0 0 0.576 2.459 0.06 1.25 1.425 0.06 15.796 <> <> <> <> <> <> <> <> 66 1 1068 <> <> <>
  1052 41 20.153723 13.251256 27.059433 262 " " K "A" 21 0.06000 0.06000 "LYS " " HD3" "    " 1 0 0 FFFFFF  ""  2 1.361348 25.703754 15.244761 1068 0 1052 0 1 1052 1052 <> <> 0.251 3.98 -0.065 -4.148 0 0 0 0 0 0.018 2.254 0.06 1.25 1.425 0.06 22.503 <> <> <> <> <> <> <> <> 66 1 1069 <> <> <>
  1053 41 18.636595 11.178802 27.311817 262 " " K "A" 21 0.06000 0.06000 "LYS " " HE3" "    " 1 0 0 FFFFFF  ""  2 0.3867895 -7.383985 2.1861699 1069 0 1053 0 1 1053 1053 <> <> 0.061 3.571 -0.087 -4.574 0 0 0 0 0 -1.028 2.243 0.06 1.25 1.425 0.06 25.68 <> <> <> <> <> <> <> <> 66 1 1070 <> <> <>
  1054 41 19.256464 11.193470 29.049389 262 " " K "A" 21 0.06000 0.06000 "LYS " " HE2" "    " 1 0 0 FFFFFF  ""  2 39.400196 5.6160326 9.2206001 1070 0 1054 0 1 1054 1054 <> <> 0.05 3.459 -0.191 -4.484 0 0 0 0 0 -1.165 3.147 0.06 1.25 1.425 0.06 0 <> <> <> <> <> <> <> <> 66 1 1071 <> <> <>
  1055 44 20.489954 9.705030 27.819899 262 " " K "A" 21 0.33000 0.33000 "LYS " " HZ1" "    " 1 0 1 FFFFFF  ""  2 -12.920685 7.5070839 7.6147957 1071 0 1055 0 1 1055 1055 <> <> 0.001 -5.072 -0.003 1.56 0 0 0 0 0 -3.514 2.341 0.33 0.25 0.996 0.33 0 <> <> <> <> <> <> <> <> 66 1 1072 <> <> <>
  1056 44 20.725172 10.756696 26.630293 262 " " K "A" 21 0.33000 0.33000 "LYS " " HZ2" "    " 1 0 1 FFFFFF  ""  2 21.828239 6.7308192 6.2837143 1072 0 1056 0 1 1056 1056 <> <> 0.001 -4.619 -0.003 1.155 0 0 0 0 0 -3.465 2.264 0.33 0.25 0.996 0.33 0 <> <> <> <> <> <> <> <> 66 1 1073 <> <> <>
  1057 44 21.507236 10.942290 28.107136 262 " " K "A" 21 0.33000 0.33000 "LYS " " HZ3" "    " 1 0 1 FFFFFF  ""  2 2.2853169 37.486717 -28.395386 1073 0 1057 0 1 1057 1057 <> <> 0.001 -5.131 -0.006 1.855 0 0 0 0 0 -3.281 2.898 0.33 0.25 0.996 0.33 0 <> <> <> <> <> <> <> <> 66 1 1074 <> <> <>
  1058 3 19.418638 11.477869 28.009718 262 " " K "A" 2 0.19000 0.19000 "LYS " " CE " "    " 6 0 1 A0A0A0  ""  2 -2.6539485 1.8585005 1.6328942 1074 0 1058 2 1 1058 1058 1 53.56 1.054 9.637 -0.282 -12.792 0 0 0 0 0 -2.382 3.331 0.19 1.75 1.975 0.19 1.372 <> 514 8003 6101 6244 2067 -431 -1754 66 1 1075 <> <> <>
  1059 32 20.652330 10.684613 27.635078 262 " " K "A" 38 -0.30000 -0.30000 "LYS " " NZ " "    " 7 1 1 2F2FFF  ""  2 -6.1346126 5.7351437 4.1851339 1075 0 1059 3 1 1059 1059 1 53.55 0.69 4.517 -0.616 -5.008 0 0 -0.009 0 0 -0.426 3.161 -0.3 1.625 2.1 -0.3 28.978 <> 515 7952 6207 6185 2039 -315 -1738 66 1 1076 <> <> <>
  1060 25 17.123642 16.076551 29.793068 262 " " K "A" 38 -0.50000 -0.50000 "LYS " " N  " "    " 7 0 1 2F2FFF  ""  2 6.1310344 6.2810879 5.2404232 1076 0 1060 1 1 1060 1060 1 39.17 0.872 -32.854 -0.457 27.404 0 0 0 0 0 -5.035 4.379 -0.5 1.625 1.92 -0.5 1.955 <> 507 5750 4432 4701 2279 -268 -1803 66 1 1077 <> <> <>
  1061 3 16.599840 14.761336 29.385729 262 " " K "A" 2 0.14000 0.14000 "LYS " " CA " "    " 6 0 1 A0A0A0  ""  2 -1.8866411 1.9795904 5.0070238 1077 0 1061 1 1 1061 1061 1 41.99 0.807 8.315 -0.298 -4.556 0 0 0 0 0 4.267 5.143 0.14 1.75 1.975 0.14 0 <> 508 6125 4839 4989 2203 -203 -1768 66 1 1078 <> <> <>
  1062 41 11.194076 12.953980 30.361776 263 " " L "A" 21 0.06000 0.06000 "LEU " " HB2" "    " 1 0 0 FFFFFF  ""  0 -0.73627186 4.4054375 13.796533 1078 0 1062 0 1 1062 1062 <> <> 0.071 3.339 -0.321 -3.67 0 0 0 0 0 -0.582 5.228 0.06 1.25 1.425 0.06 0 <> <> <> <> <> <> <> <> 67 1 1079 <> <> <>
  1063 41 12.242954 13.019802 29.011812 263 " " L "A" 21 0.06000 0.06000 "LEU " " HB3" "    " 1 0 0 FFFFFF  ""  0 5.291954 -9.1207275 7.0622287 1079 0 1063 0 1 1063 1063 <> <> 0.065 3.515 0.001 -4.043 0 0 0 0 0 -0.461 5.906 0.06 1.25 1.425 0.06 0 <> <> <> <> <> <> <> <> 67 1 1080 <> <> <>
  1064 41 11.385671 15.594157 30.537764 263 " " L "A" 21 0.06000 0.06000 "LEU " " HG " "    " 1 0 0 FFFFFF  ""  0 -7.4432845 -4.5699081 4.9949484 1080 0 1064 0 1 1064 1064 <> <> 0.134 4.181 -0.264 -4.442 0 0 0 0 0 -0.391 6.105 0.06 1.25 1.425 0.06 0 <> <> <> <> <> <> <> <> 67 1 1081 <> <> <>
  1065 41 11.570381 16.396772 28.031113 263 " " L "A" 21 0.06000 0.06000 "LEU " "HD11" "    " 1 0 0 FFFFFF  ""  0 5.0927162 -7.254571 -10.012107 1081 0 1065 0 1 1065 1065 <> <> 0.025 3.887 0.611 -4.022 0 0 0 0 0 0.501 5.559 0.06 1.25 1.425 0.06 0 <> <> <> <> <> <> <> <> 67 1 1082 <> <> <>
  1066 41 13.013551 16.116545 28.969387 263 " " L "A" 21 0.06000 0.06000 "LEU " "HD12" "    " 1 0 0 FFFFFF  ""  0 -10.210981 -2.9907415 10.028438 1082 0 1066 0 1 1066 1066 <> <> 0.025 4.07 -0.418 -4.108 0 0 0 0 0 -0.431 5.208 0.06 1.25 1.425 0.06 0 <> <> <> <> <> <> <> <> 67 1 1083 <> <> <>
  1067 41 12.438506 14.827430 27.847624 263 " " L "A" 21 0.06000 0.06000 "LEU " "HD13" "    " 1 0 0 FFFFFF  ""  0 1.004535 4.4677124 -18.057749 1083 0 1067 0 1 1067 1067 <> <> 0.025 3.872 -0.409 -3.731 0 0 0 0 0 -0.243 4.476 0.06 1.25 1.425 0.06 0 <> <> <> <> <> <> <> <> 67 1 1084 <> <> <>
  1068 41 9.245775 14.158571 29.649879 263 " " L "A" 21 0.06000 0.06000 "LEU " "HD21" "    " 1 0 0 FFFFFF  ""  0 3.1250908 -13.99577 -7.4252114 1084 0 1068 0 1 1068 1068 <> <> 0.026 3.735 -0.373 -3.594 0 0 0 0 0 -0.207 3.85 0.06 1.25 1.425 0.06 1.059 <> <> <> <> <> <> <> <> 67 1 1085 <> <> <>
  1069 41 9.442644 15.909538 29.325140 263 " " L "A" 21 0.06000 0.06000 "LEU " "HD22" "    " 1 0 0 FFFFFF  ""  0 9.2840366 7.4660749 -17.038261 1085 0 1069 0 1 1069 1069 <> <> 0.026 3.559 -0.368 -3.34 0 0 0 0 0 -0.124 3.448 0.06 1.25 1.425 0.06 0.176 <> <> <> <> <> <> <> <> 67 1 1086 <> <> <>
  1070 41 9.818386 14.781728 28.049465 263 " " L "A" 21 0.06000 0.06000 "LEU " "HD23" "    " 1 0 0 FFFFFF  ""  0 -13.992358 6.6073575 3.219157 1086 0 1070 0 1 1070 1070 <> <> 0.026 3.465 0.363 -3.552 0 0 0 0 0 0.302 4.104 0.06 1.25 1.425 0.06 0 <> <> <> <> <> <> <> <> 67 1 1087 <> <> <>
  1071 15 13.955606 11.445482 30.735174 263 " " L "A" 75 -0.50000 -0.50000 "LEU " " O  " "    " 8 0 1 FF5757  ""  0 1.8360221 2.781122 -0.82888454 1087 0 1071 0 1 1071 1071 1 42.4 0.038 -42.831 0.39 32.743 0 0 -0.001 0 0 -9.661 3.678 -0.5 1.48 1.678 -0.5 8.026 <> 519 6144 5137 4828 2062 137 -1719 67 1 1088 <> <> <>
  1072 3 11.947268 13.587885 29.893829 263 " " L "A" 2 -0.12000 -0.12000 "LEU " " CB " "    " 6 0 1 A0A0A0  ""  0 -0.84133816 -4.2666936 1.8797338 1088 0 1072 2 1 1072 1072 1 41.07 1.831 -7.156 -0.91 8.208 0 -2.184 0 0 0 -0.212 6.672 -0.12 1.75 1.975 -0.12 0 <> 520 5692 5045 4868 2058 193 -1671 67 1 1089 <> <> <>
  1073 3 11.344194 14.962569 29.650364 263 " " L "A" 2 -0.06000 -0.06000 "LEU " " CG " "    " 6 0 1 A0A0A0  ""  0 -4.1227622 2.6075776 -0.26873094 1089 0 1073 1 1 1073 1073 1 42.16 0.73 -3.005 -0.924 2.929 0 -2.331 0 0 0 -2.6 6.572 -0.06 1.75 1.975 -0.06 0 <> 521 5750 5158 5109 2079 120 -1658 67 1 1090 <> <> <>
  1074 3 12.145335 15.620312 28.535732 263 " " L "A" 2 -0.18000 -0.18000 "LEU " " CD1" "    " 6 0 1 A0A0A0  ""  0 -0.23082025 -7.6746469 -4.5928569 1090 0 1074 3 1 1074 1074 1 42.16 0.111 -11.258 -1.208 12.661 0 -2.952 0 0 0 -2.646 6.042 -0.18 1.75 1.975 -0.18 0 <> 522 5650 5217 5151 2019 168 -1603 67 1 1091 <> <> <>
  1075 3 9.838168 14.912477 29.131414 263 " " L "A" 2 -0.18000 -0.18000 "LEU " " CD2" "    " 6 0 1 A0A0A0  ""  0 -2.8660998 -1.4390892 3.988095 1091 0 1075 3 1 1075 1075 1 44.26 0.437 -10.304 -0.506 11.509 0 -1.66 0 0 0 -0.523 4.891 -0.18 1.75 1.975 -0.18 1.621 <> 523 5951 5433 5434 2168 141 -1727 67 1 1092 <> <> <>
  1076 25 14.362456 14.000497 30.005459 263 " " L "A" 38 -0.50000 -0.50000 "LEU " " N  " "    " 7 0 1 2F2FFF  ""  0 -4.6746516 0.45614636 -2.1829422 1092 0 1076 1 1 1076 1076 1 37.12 0.962 -26.473 0.01 28.433 0 0 -0.125 0 0 2.807 5.84 -0.5 1.625 1.92 -0.5 0 <> 516 5366 4393 4345 2136 7 -1730 67 1 1093 <> <> <>
  1077 3 13.146004 13.655774 30.853376 263 " " L "A" 2 0.14000 0.14000 "LEU " " CA " "    " 6 0 1 A0A0A0  ""  0 -1.7627248 0.011591264 1.5856398 1093 0 1077 1 1 1077 1077 1 39.56 1.189 7.932 0.076 -4.642 0 -1.378 0 0 0 3.177 6.251 0.14 1.75 1.975 0.14 0 <> 517 5593 4805 4635 2121 159 -1735 67 1 1094 <> <> <>
  1078 2 13.461959 12.312459 31.435980 263 " " L "A" 2 0.50000 0.50000 "LEU " " C  " "    " 6 0 1 A0A0A0  ""  0 -4.2763295 -5.3948712 -2.0112031 1094 0 1078 0 1 1078 1078 1 40.01 0.113 23.253 -0.034 -34.468 0 0 0 0 0 -11.136 5.496 0.5 1.875 2.112 0.5 0 <> 518 5735 4886 4581 2093 218 -1741 67 1 1095 <> <> <>
  1079 43 14.414456 13.648379 29.060255 263 " " L "A" 21 0.30000 0.30000 "LEU " " H  " "    " 1 0 1 FFFFFF  ""  0 -7.0750031 27.989363 -12.571929 1095 0 1079 0 1 1079 1079 <> <> 0.021 4.85 -0.019 -18.658 0 0 0 0 0 -13.806 5.2 0.3 0.25 0.996 0.3 0 <> <> <> <> <> <> <> <> 67 1 1096 <> <> <>
  1080 41 13.014701 14.407315 31.631866 263 " " L "A" 21 0.06000 0.06000 "LEU " " HA " "    " 1 0 0 FFFFFF  ""  0 -7.7242494 3.1405506 -2.4404972 1096 0 1080 0 1 1080 1080 <> <> 0.037 2.384 1.311 -3.625 0 0 0 0 0 0.107 4.919 0.06 1.25 1.425 0.06 0 <> <> <> <> <> <> <> <> 67 1 1097 <> <> <>
  1081 3 12.959064 10.839626 33.347134 264 " " V "A" 2 0.14000 0.14000 "VAL " " CA " "    " 6 0 1 A0A0A0  ""  0 0.12298434 -2.2520492 2.7593055 1097 0 1081 1 1 1081 1081 1 45.4 1.217 8.162 -0.22 -4.379 0 -1.34 0 0 0 3.44 5.03 0.14 1.75 1.975 0.14 0 1 525 6462 5669 5120 2087 418 -1781 68 1 1098 <> <> <>
  1082 2 11.595352 10.199830 33.332554 264 " " V "A" 2 0.50000 0.50000 "VAL " " C  " "    " 6 0 1 A0A0A0  ""  0 -2.8281953 3.1189818 -2.9767742 1098 0 1082 0 1 1082 1082 1 47.29 -0.689 26.98 0.471 -31.596 0 0 0 0 0 -4.834 5.674 0.5 1.875 2.112 0.5 0 1 526 6666 5983 5318 2015 525 -1727 68 1 1099 <> <> <>
  1083 15 10.580533 10.853306 33.491020 264 " " V "A" 75 -0.50000 -0.50000 "VAL " " O  " "    " 8 0 1 FF5757  ""  0 1.9342849 1.7536129 1.7302418 1099 0 1083 0 1 1083 1083 1 51.54 0.013 -43.071 -0.411 30.54 0 0 -0.207 0 0 -13.138 5.733 -0.5 1.48 1.678 -0.5 0 1 527 7094 6584 5905 2004 636 -1724 68 1 1100 <> <> <>
  1084 3 13.536471 11.134121 34.745907 264 " " V "A" 2 -0.06000 -0.06000 "VAL " " CB " "    " 6 0 1 A0A0A0  ""  0 -0.43564999 -1.5083262 7.0245919 1100 0 1084 1 1 1084 1084 1 40.45 2.289 -2.504 -0.541 3.559 0 -1.271 0 0 0 1.532 4.256 -0.06 1.75 1.975 -0.06 0 1 528 5839 5063 4468 2158 503 -1863 68 1 1101 <> <> <>
  1085 25 12.936894 12.051998 32.668396 264 " " V "A" 38 -0.50000 -0.50000 "VAL " " N  " "    " 7 0 1 2F2FFF  ""  0 -1.6866342 1.5028803 2.0530138 1101 0 1085 1 1 1085 1085 1 40.16 1.199 -27.797 4.197 24.827 0 0 -0.285 0 0 2.142 5.738 -0.5 1.625 1.92 -0.5 0 1 524 5709 4981 4568 2103 359 -1769 68 1 1102 <> <> <>
  1086 43 12.724837 12.876496 33.211845 264 " " V "A" 21 0.30000 0.30000 "VAL " " H  " "    " 1 0 1 FFFFFF  ""  0 -10.193925 -5.4051819 9.2140675 1102 0 1086 0 1 1086 1086 <> <> 0.029 1.927 -0.038 -15.44 0 0 0 0 0 -13.521 5.4 0.3 0.25 0.996 0.3 0 <> <> <> <> <> <> <> <> 68 1 1103 <> <> <>
  1087 41 13.664728 10.210569 32.804520 264 " " V "A" 21 0.06000 0.06000 "VAL " " HA " "    " 1 0 0 FFFFFF  ""  0 5.3647537 0.13384122 6.8102241 1103 0 1087 0 1 1087 1087 <> <> 0.027 3.284 1.292 -3.563 0 0 0 0 0 1.039 3.381 0.06 1.25 1.425 0.06 4.765 <> <> <> <> <> <> <> <> 68 1 1104 <> <> <>
  1088 41 12.862279 11.908538 35.111759 264 " " V "A" 21 0.06000 0.06000 "VAL " " HB " "    " 1 0 0 FFFFFF  ""  0 -3.4813957 2.0702565 -6.163228 1104 0 1088 0 1 1088 1088 <> <> 0.146 2.797 -0.223 -3.227 0 0 0 0 0 -0.506 3.592 0.06 1.25 1.425 0.06 0.794 <> <> <> <> <> <> <> <> 68 1 1105 <> <> <>
  1089 3 13.437291 9.939849 35.711166 264 " " V "A" 2 -0.18000 -0.18000 "VAL " " CG1" "    " 6 0 1 A0A0A0  ""  0 5.4771614 -1.0304956 -5.5758424 1105 0 1089 3 1 1089 1089 <> <> 0.081 -7.66 -0.07 9.159 0 -0.875 0 0 0 0.635 3.351 -0.18 1.75 1.975 -0.18 4.614 <> <> <> <> <> <> <> <> 68 1 1106 <> <> <>
  1090 41 14.048145 10.163794 36.585701 264 " " V "A" 21 0.06000 0.06000 "VAL " "HG11" "    " 1 0 0 FFFFFF  ""  0 -7.3124189 10.163876 0.49094465 1106 0 1090 0 1 1090 1090 <> <> 0.011 3.011 -0.12 -2.826 0 0 0 0 0 0.074 2.381 0.06 1.25 1.425 0.06 14.031 <> <> <> <> <> <> <> <> 68 1 1107 <> <> <>
  1091 41 12.378295 9.800491 35.928432 264 " " V "A" 21 0.06000 0.06000 "VAL " "HG12" "    " 1 0 0 FFFFFF  ""  0 3.7929177 12.312085 -5.2272105 1107 0 1091 0 1 1091 1091 <> <> 0.021 2.856 -0.144 -2.877 0 0 0 0 0 -0.144 3.161 0.06 1.25 1.425 0.06 0.706 <> <> <> <> <> <> <> <> 68 1 1108 <> <> <>
  1092 41 13.759219 9.035451 35.194901 264 " " V "A" 21 0.06000 0.06000 "VAL " "HG13" "    " 1 0 0 FFFFFF  ""  0 5.510716 -8.6540251 7.7999525 1108 0 1092 0 1 1092 1092 <> <> 0.006 3.349 -0.186 -3.115 0 0 0 0 0 0.053 2.399 0.06 1.25 1.425 0.06 19.414 <> <> <> <> <> <> <> <> 68 1 1109 <> <> <>
  1093 3 14.902234 11.819172 34.712330 264 " " V "A" 2 -0.18000 -0.18000 "VAL " " CG2" "    " 6 0 1 A0A0A0  ""  0 -3.3211558 -1.5081921 -2.6798539 1109 0 1093 3 1 1093 1093 <> <> 0.331 -8.588 -0.176 9.486 0 -0.587 0 0 0 0.465 3.268 -0.18 1.75 1.975 -0.18 5.237 <> <> <> <> <> <> <> <> 68 1 1110 <> <> <>
  1094 41 15.703469 11.160583 34.377083 264 " " V "A" 21 0.06000 0.06000 "VAL " "HG21" "    " 1 0 0 FFFFFF  ""  0 -12.150373 -12.26389 -2.6521463 1110 0 1094 0 1 1094 1094 <> <> 0.006 3.126 -0.087 -2.983 0 0 0 0 0 0.063 2.292 0.06 1.25 1.425 0.06 22.68 <> <> <> <> <> <> <> <> 68 1 1111 <> <> <>
  1095 41 15.032244 12.658780 34.029495 264 " " V "A" 21 0.06000 0.06000 "VAL " "HG22" "    " 1 0 0 FFFFFF  ""  0 -17.51861 -10.408114 -16.326305 1111 0 1095 0 1 1095 1095 <> <> 0.003 3.3 -0.188 -3.189 0 0 0 0 0 -0.073 2.411 0.06 1.25 1.425 0.06 17.473 <> <> <> <> <> <> <> <> 68 1 1112 <> <> <>
  1096 41 15.326758 12.067328 35.685104 264 " " V "A" 21 0.06000 0.06000 "VAL " "HG23" "    " 1 0 0 FFFFFF  ""  0 1.4387205 -1.6699667 -4.7157979 1112 0 1096 0 1 1096 1096 <> <> 0.012 2.835 -0.129 -3.057 0 0 0 0 0 -0.338 2.873 0.06 1.25 1.425 0.06 3.618 <> <> <> <> <> <> <> <> 68 1 1113 <> <> <>
  1097 41 11.112201 6.114151 33.092289 265 " " E "A" 21 0.06000 0.06000 "GLU " " HB3" "    " 1 0 0 FFFFFF  ""  0 18.341835 -18.721003 -30.877037 1113 0 1097 0 1 1097 1097 <> <> 0.062 3.14 -0.032 -3.794 0 0 0 0 0 -0.624 2.755 0.06 1.25 1.425 0.06 14.384 <> <> <> <> <> <> <> <> 69 1 1114 <> <> <>
  1098 41 11.164322 6.628291 31.547325 265 " " E "A" 21 0.06000 0.06000 "GLU " " HB2" "    " 1 0 0 FFFFFF  ""  0 -10.249958 1.3904535 -10.139343 1114 0 1098 0 1 1098 1098 <> <> 0.051 3.401 0.102 -4.241 0 0 0 0 0 -0.687 4.053 0.06 1.25 1.425 0.06 0 <> <> <> <> <> <> <> <> 69 1 1115 <> <> <>
  1099 41 9.275639 5.472530 30.952219 265 " " E "A" 21 0.06000 0.06000 "GLU " " HG3" "    " 1 0 0 FFFFFF  ""  0 26.053455 6.3014245 4.1060367 1115 0 1099 0 1 1099 1099 <> <> 0.032 4.058 -0.122 -3.849 0 0 0 0 0 0.12 3.743 0.06 1.25 1.425 0.06 0.441 <> <> <> <> <> <> <> <> 69 1 1116 <> <> <>
  1100 41 8.582842 6.906485 31.598808 265 " " E "A" 21 0.06000 0.06000 "GLU " " HG2" "    " 1 0 0 FFFFFF  ""  0 15.57305 1.1970224 -9.9986792 1116 0 1100 0 1 1100 1100 <> <> 0.023 3.717 0.642 -3.408 0 0 0 0 0 0.976 2.884 0.06 1.25 1.425 0.06 9.619 <> <> <> <> <> <> <> <> 69 1 1117 <> <> <>
  1101 15 7.035687 5.497782 32.802250 265 " " E "A" 75 -0.80000 -0.80000 "GLU " " OE1" "    " 8 0 1 FF5757  ""  0 1.9149195 6.1663113 -3.8026636 1117 0 1101 0 1 1101 1101 1 68.43 0.145 14.26 -0.326 -27.944 0 0 -0.106 0 0 -13.97 2.598 -0.8 1.48 1.678 -0.8 37.21 <> 536 9727 8680 7594 1758 414 -1499 69 1 1118 <> <> <>
  1102 18 8.720130 4.657363 33.809055 265 " " E "A" 75 -0.80000 -0.80000 "GLU " " OE2" "    " 8 -1 1 FF5757  ""  0 -10.546146 -6.717185 -3.8488066 1118 0 1102 0 1 1102 1102 1 69.39 0.152 12.37 3.515 -27.088 0 0 -0.442 0 0 -11.494 3.029 -0.8 1.48 1.678 -0.8 21.159 <> 537 9717 8880 7768 1678 528 -1407 69 1 1119 <> <> <>
  1103 25 11.620934 8.832625 33.036190 265 " " E "A" 38 -0.50000 -0.50000 "GLU " " N  " "    " 7 0 1 2F2FFF  ""  0 -5.4758925 -1.6381781 8.0670786 1119 0 1103 1 1 1103 1103 1 45.84 0.795 -29.722 -0.671 23.901 0 0 -0.001 0 0 -5.697 4.723 -0.5 1.625 1.92 -0.5 2.415 <> 529 6575 5791 5050 1963 490 -1684 69 1 1120 <> <> <>
  1104 3 10.372614 8.165147 32.942085 265 " " E "A" 2 0.14000 0.14000 "GLU " " CA " "    " 6 0 1 A0A0A0  ""  0 2.7407155 -3.9510798 1.6167589 1120 0 1104 1 1 1104 1104 1 48.14 0.705 7.777 -0.411 -3.928 0 -1.511 0 0 0 2.633 5.397 0.14 1.75 1.975 0.14 0 <> 530 6844 6148 5298 1893 580 -1626 69 1 1121 <> <> <>
  1105 2 9.825168 8.003091 34.377041 265 " " E "A" 2 0.50000 0.50000 "GLU " " C  " "    " 6 0 1 A0A0A0  ""  0 2.5840964 -5.0365896 0.17554399 1121 0 1105 0 1 1105 1105 1 48.44 -0.06 24.982 3.383 -32.233 0 0 0 0 0 -3.928 4.846 0.5 1.875 2.112 0.5 0 <> 531 6866 6258 5280 1896 741 -1653 69 1 1122 <> <> <>
  1106 15 10.627293 7.969197 35.369125 265 " " E "A" 75 -0.50000 -0.50000 "GLU " " O  " "    " 8 0 1 FF5757  ""  0 -2.5934856 -3.9273932 1.6665304 1122 0 1106 0 1 1106 1106 1 49.24 0.009 -39.347 -0.023 27 0 0 -0.092 0 0 -12.453 3.355 -0.5 1.48 1.678 -0.5 11.257 <> 532 7029 6354 5324 1942 765 -1709 69 1 1123 <> <> <>
  1107 3 10.500383 6.702645 32.408581 265 " " E "A" 2 -0.12000 -0.12000 "GLU " " CB " "    " 6 0 1 A0A0A0  ""  0 2.5636854 0.53082871 -0.18715353 1123 0 1107 2 1 1107 1107 1 53.68 0.794 -6.856 -0.472 8.205 0 -1.12 0 0 0 0.551 4.364 -0.12 1.75 1.975 -0.12 0.125 <> 533 7656 6822 5918 1844 498 -1577 69 1 1124 <> <> <>
  1108 3 9.177584 6.037198 31.879387 265 " " E "A" 2 -0.22000 -0.22000 "GLU " " CG " "    " 6 0 1 A0A0A0  ""  0 4.8055015 -0.92256224 6.2585273 1124 0 1108 2 1 1108 1108 1 58.96 0.349 -15.685 0.881 15.789 0 -0.907 0 0 0 0.427 4.075 -0.22 1.75 1.975 -0.22 0.873 <> 534 8331 7558 6513 1783 596 -1524 69 1 1125 <> <> <>
  1109 2 8.282473 5.371517 32.936180 265 " " E "A" 2 0.70000 0.70000 "GLU " " CD " "    " 6 0 1 A0A0A0  ""  0 0.70643967 -2.9229779 1.9010464 1125 0 1109 0 1 1109 1109 1 65.71 0.299 -14.185 -0.539 16.637 0 0 0 0 0 2.212 3.518 0.7 1.875 2.112 0.7 12.67 <> 535 9280 8385 7300 1737 506 -1472 69 1 1126 <> <> <>
  1110 43 12.484593 8.420470 32.713196 265 " " E "A" 21 0.30000 0.30000 "GLU " " H  " "    " 1 0 1 FFFFFF  ""  0 12.869515 37.872345 6.7038918 1126 0 1110 0 1 1110 1110 <> <> 0.01 8.622 -0.008 -16.013 0 0 0 0 0 -7.389 2.547 0.3 0.25 0.996 0.3 0 <> <> <> <> <> <> <> <> 69 1 1127 <> <> <>
  1111 41 9.722160 8.755863 32.297050 265 " " E "A" 21 0.06000 0.06000 "GLU " " HA " "    " 1 0 0 FFFFFF  ""  0 -9.0461855 33.917641 48.182545 1127 0 1111 0 1 1111 1111 <> <> 0.087 3.244 -0.023 -3.972 0 0 0 0 0 -0.664 5.575 0.06 1.25 1.425 0.06 0 <> <> <> <> <> <> <> <> 69 1 1128 <> <> <>
  1112 15 7.488709 9.305475 37.875122 266 " " G "A" 75 -0.50000 -0.50000 "GLY " " O  " "    " 8 0 1 FF5757  ""  0 -2.7607505 -6.8282557 -1.636634 1128 0 1112 0 1 1112 1112 1 59.62 -0.032 -32.611 -0.206 23.266 0 0 0 0 0 -9.584 2.99 -0.5 1.48 1.678 -0.5 17.719 <> 541 7962 7888 6802 1829 1245 -1680 70 1 1129 <> <> <>
  1113 25 8.482551 8.041467 34.552647 266 " " G "A" 38 -0.50000 -0.50000 "GLY " " N  " "    " 7 0 1 2F2FFF  ""  0 -3.0727854 1.8533291 -4.2157106 1129 0 1113 1 1 1113 1113 1 50.12 0.562 -23.846 1.168 22.301 0 0 -0.116 0 0 0.069 4.81 -0.5 1.625 1.92 -0.5 0 <> 538 6995 6536 5513 1844 855 -1615 70 1 1130 <> <> <>
  1114 3 7.874391 7.968084 35.959713 266 " " G "A" 2 0.08000 0.08000 "GLY " " CA " "    " 6 0 1 A0A0A0  ""  0 -1.4250675 5.1768422 7.5482697 1130 0 1114 2 1 1114 1114 1 52.87 0.152 3.364 -0.284 1.025 0 -1.246 0 0 0 3.011 3.741 0.08 1.75 1.975 0.08 1.746 <> 539 7323 6951 5813 1831 1020 -1634 70 1 1131 <> <> <>
  1115 2 8.072416 9.224340 36.786453 266 " " G "A" 2 0.50000 0.50000 "GLY " " C  " "    " 6 0 1 A0A0A0  ""  0 1.8141333 2.3639538 2.4038806 1131 0 1115 0 1 1115 1115 1 55.57 0.313 15.776 -0.069 -26.478 0 0 0 0 0 -10.458 4.131 0.5 1.875 2.112 0.5 2.291 <> 540 7544 7319 6252 1870 1114 -1691 70 1 1132 <> <> <>
  1116 43 7.897409 8.325161 33.779842 266 " " G "A" 21 0.30000 0.30000 "GLY " " H  " "    " 1 0 1 FFFFFF  ""  0 -23.462133 9.8636036 14.162927 1132 0 1116 0 1 1116 1116 <> <> 0.001 3.485 -0.028 -16.043 0 0 0 0 0 -12.584 4.682 0.3 0.25 0.996 0.3 0 <> <> <> <> <> <> <> <> 70 1 1133 <> <> <>
  1117 41 8.406279 7.153997 36.452114 266 " " G "A" 21 0.06000 0.06000 "GLY " " HA2" "    " 1 0 0 FFFFFF  ""  0 -4.4125504 0.026419848 2.2601309 1133 0 1117 0 1 1117 1117 <> <> 0.001 1.943 0.437 -2.724 0 0 0 0 0 -0.343 2.608 0.06 1.25 1.425 0.06 12.884 <> <> <> <> <> <> <> <> 70 1 1134 <> <> <>
  1118 41 6.815895 7.736128 35.841911 266 " " G "A" 21 0.06000 0.06000 "GLY " " HA3" "    " 1 0 0 FFFFFF  ""  0 4.3479524 -16.672304 -1.3034276 1134 0 1118 0 1 1118 1118 <> <> 0.001 2.452 -0.166 -3.037 0 0 0 0 0 -0.75 2.606 0.06 1.25 1.425 0.06 11.119 <> <> <> <> <> <> <> <> 70 1 1135 <> <> <>
  1119 25 8.773120 10.290559 36.244484 267 " " E "A" 38 -0.50000 -0.50000 "GLU " " N  " "    " 7 0 1 2F2FFF  ""  0 4.8901734 -4.9741893 -1.0086879 1135 0 1119 1 1 1119 1119 1 52.69 2.271 -24.347 0.876 17.053 0 0 -0.119 0 0 -4.266 4.748 -0.5 1.625 1.92 -0.5 0 1 542 7179 6909 5931 1948 1045 -1752 71 1 1136 <> <> <>
  1120 3 8.935370 11.601830 36.785187 267 " " E "A" 2 0.14000 0.14000 "GLU " " CA " "    " 6 0 1 A0A0A0  ""  0 5.1206036 3.8468986 3.5921772 1136 0 1120 1 1 1120 1120 1 50.2 1.422 4.991 0.004 -1.081 0 -0.953 0 0 0 4.384 4.479 0.14 1.75 1.975 0.14 0 1 543 6751 6613 5710 1998 1121 -1809 71 1 1137 <> <> <>
  1121 2 8.315445 12.621142 35.781361 267 " " E "A" 2 0.50000 0.50000 "GLU " " C  " "    " 6 0 1 A0A0A0  ""  0 -1.21436 10.005027 -5.0631957 1137 0 1121 0 1 1121 1121 1 46.53 0.802 19.403 -0.008 -26.874 0 0 0 0 0 -6.676 4.959 0.5 1.875 2.112 0.5 0 1 544 6164 6142 5373 1994 1072 -1782 71 1 1138 <> <> <>
  1122 43 9.199418 10.145904 35.340355 267 " " E "A" 21 0.30000 0.30000 "GLU " " H  " "    " 1 0 1 FFFFFF  ""  0 2.0086343 3.0707269 -3.6545038 1138 0 1122 0 1 1122 1122 <> <> 0.002 2.599 -0.018 -11.55 0 0 0 0 0 -8.967 4.179 0.3 0.25 0.996 0.3 0 <> <> <> <> <> <> <> <> 71 1 1139 <> <> <>
  1123 41 8.538360 11.828024 37.774796 267 " " E "A" 21 0.06000 0.06000 "GLU " " HA " "    " 1 0 0 FFFFFF  ""  0 16.64661 -15.919991 12.734295 1139 0 1123 0 1 1123 1123 <> <> 0.069 1.634 0.405 -2.346 0 0 0 0 0 -0.239 3.062 0.06 1.25 1.425 0.06 6.177 <> <> <> <> <> <> <> <> 71 1 1140 <> <> <>
  1124 41 10.940526 11.848454 35.945400 267 " " E "A" 21 0.06000 0.06000 "GLU " " HB3" "    " 1 0 0 FFFFFF  ""  0 -31.855734 18.711205 -15.625526 1140 0 1124 0 1 1124 1124 <> <> 0.107 2.07 -0.163 -2.659 0 0 0 0 0 -0.645 3.406 0.06 1.25 1.425 0.06 1.059 <> <> <> <> <> <> <> <> 71 1 1141 <> <> <>
  1125 41 10.503768 13.026977 36.922939 267 " " E "A" 21 0.06000 0.06000 "GLU " " HB2" "    " 1 0 0 FFFFFF  ""  0 -12.071404 -1.0062768 4.8365016 1141 0 1125 0 1 1125 1125 <> <> 0.055 1.563 -0.086 -2.381 0 0 0 0 0 -0.849 2.59 0.06 1.25 1.425 0.06 12.178 <> <> <> <> <> <> <> <> 71 1 1142 <> <> <>
  1126 15 7.416788 13.409059 36.119030 267 " " E "A" 75 -0.50000 -0.50000 "GLU " " O  " "    " 8 0 1 FF5757  ""  0 -6.0506406 -0.058836956 -2.3092053 1142 0 1126 0 1 1126 1126 1 46.99 0.046 -33.449 -0.083 24.393 0 0 0 0 0 -9.093 3.632 -0.5 1.48 1.678 -0.5 8.964 1 545 6100 6245 5510 1992 1173 -1794 71 1 1143 <> <> <>
  1127 3 10.375554 11.945721 36.872463 267 " " E "A" 2 -0.12000 -0.12000 "GLU " " CB " "    " 6 0 1 A0A0A0  ""  0 -2.7635632 -2.0842469 4.2857161 1143 0 1127 2 1 1127 1127 1 44.53 1.586 -4.236 -0.352 5.245 0 -1.274 0 0 0 0.969 3.858 -0.12 1.75 1.975 -0.12 0.623 1 546 6086 5848 4985 2091 1064 -1888 71 1 1144 <> <> <>
  1128 3 10.977970 11.307411 38.174210 267 " " E "A" 2 -0.22000 -0.22000 "GLU " " CG " "    " 6 0 1 A0A0A0  ""  0 -4.4005628 -6.885582 2.0656083 1144 0 1128 2 1 1128 1128 <> <> 0.64 -11.276 -0.136 9.662 0 -0.822 0 0 0 -1.931 3.438 -0.22 1.75 1.975 -0.22 0.748 <> <> <> <> <> <> <> <> 71 1 1145 <> <> <>
  1129 41 10.527586 10.315439 38.209564 267 " " E "A" 21 0.06000 0.06000 "GLU " " HG3" "    " 1 0 0 FFFFFF  ""  0 -17.034416 -1.1725622 1.4168007 1145 0 1129 0 1 1129 1129 <> <> 0.018 2.449 -0.065 -2.164 0 0 0 0 0 0.239 3.039 0.06 1.25 1.425 0.06 1.853 <> <> <> <> <> <> <> <> 71 1 1146 <> <> <>
  1130 41 12.049083 11.180861 38.016720 267 " " E "A" 21 0.06000 0.06000 "GLU " " HG2" "    " 1 0 0 FFFFFF  ""  0 -3.4322577 14.294373 -8.3679066 1146 0 1130 0 1 1130 1130 <> <> 0.031 2.455 -0.157 -2.062 0 0 0 0 0 0.267 2.359 0.06 1.25 1.425 0.06 16.767 <> <> <> <> <> <> <> <> 71 1 1147 <> <> <>
  1131 2 10.685351 12.094569 39.510567 267 " " E "A" 2 0.70000 0.70000 "GLU " " CD " "    " 6 0 1 A0A0A0  ""  0 -6.6670537 -10.425419 0.61627394 1147 0 1131 0 1 1131 1131 <> <> -0.549 -17.402 -0.012 19.721 0 0 0 0 0 1.757 3.016 0.7 1.875 2.112 0.7 12.4 <> <> <> <> <> <> <> <> 71 1 1148 <> <> <>
  1132 15 10.020018 13.166485 39.514824 267 " " E "A" 75 -0.80000 -0.80000 "GLU " " OE1" "    " 8 0 1 FF5757  ""  0 0.43096802 7.4763126 1.2181404 1148 0 1132 0 1 1132 1132 <> <> 0.08 17.236 -0.213 -31.824 0 0 0 0 0 -14.72 2.388 -0.8 1.48 1.678 -0.8 34.292 <> <> <> <> <> <> <> <> 71 1 1149 <> <> <>
  1133 18 11.142242 11.588105 40.576588 267 " " E "A" 75 -0.80000 -0.80000 "GLU " " OE2" "    " 8 -1 1 FF5757  ""  0 1.0866935 2.4370489 0.63406914 1149 0 1133 0 1 1133 1133 <> <> 0.079 18.531 -0.39 -33.023 0 0 0 0 0 -14.803 2.335 -0.8 1.48 1.678 -0.8 34.5 <> <> <> <> <> <> <> <> 71 1 1150 <> <> <>
  1134 3 9.712915 14.351130 32.889439 268 " " E "A" 2 -0.12000 -0.12000 "GLU " " CB " "    " 6 0 1 A0A0A0  ""  0 -1.3527973 3.2808149 5.2294688 1150 0 1134 2 1 1134 1134 1 39.14 3.21 -5.192 -0.836 6.998 0 -2.885 0 0 0 1.295 5.874 -0.12 1.75 1.975 -0.12 0 <> 551 5209 5058 4606 2070 687 -1759 72 1 1151 <> <> <>
  1135 3 10.561357 15.447280 33.636490 268 " " E "A" 2 -0.22000 -0.22000 "GLU " " CG " "    " 6 0 1 A0A0A0  ""  0 5.6273241 -5.2791476 5.904479 1151 0 1135 2 1 1135 1135 1 46.15 1.367 -12.532 -0.73 12.525 0 -2.164 0 0 0 -1.533 4.915 -0.22 1.75 1.975 -0.22 0.125 <> 552 6084 5937 5512 2158 715 -1843 72 1 1152 <> <> <>
  1136 2 11.420917 14.952940 34.787865 268 " " E "A" 2 0.70000 0.70000 "GLU " " CD " "    " 6 0 1 A0A0A0  ""  0 3.3061597 -0.53942317 -1.1114882 1152 0 1136 0 1 1136 1136 1 53.16 0.284 -14.355 -1.173 16.315 0 0 0 0 0 1.07 4.102 0.7 1.875 2.112 0.7 5.526 <> 553 7046 6738 6416 2222 559 -1871 72 1 1153 <> <> <>
  1137 15 12.291173 14.185513 34.524033 268 " " E "A" 75 -0.80000 -0.80000 "GLU " " OE1" "    " 8 0 1 FF5757  ""  0 1.0336136 5.2977676 0.79638636 1153 0 1137 0 1 1137 1137 1 53.98 0.171 12.583 4.267 -24.935 0 0 -0.273 0 0 -8.187 4.264 -0.8 1.48 1.678 -0.8 0 <> 554 7269 6786 6455 2201 466 -1849 72 1 1154 <> <> <>
  1138 18 11.405659 15.561550 35.911209 268 " " E "A" 75 -0.80000 -0.80000 "GLU " " OE2" "    " 8 -1 1 FF5757  ""  0 -0.89673889 3.6628304 2.7909899 1154 0 1138 0 1 1138 1138 1 58.19 0.186 13.925 -0.848 -25.961 0 0 -0.013 0 0 -12.71 2.879 -0.8 1.48 1.678 -0.8 13.446 <> 555 7621 7358 7129 2292 527 -1916 72 1 1155 <> <> <>
  1139 25 8.814748 12.655777 34.493504 268 " " E "A" 38 -0.50000 -0.50000 "GLU " " N  " "    " 7 0 1 2F2FFF  ""  0 0.63804603 -6.8660502 0.79731333 1155 0 1139 1 1 1139 1139 1 43.6 2.428 -27.223 0.476 21.814 0 0 -0.117 0 0 -2.622 6.011 -0.5 1.625 1.92 -0.5 0 <> 547 5827 5715 5022 1993 915 -1747 72 1 1156 <> <> <>
  1140 3 8.484590 13.756942 33.600986 268 " " E "A" 2 0.14000 0.14000 "GLU " " CA " "    " 6 0 1 A0A0A0  ""  0 9.570035 3.2283404 10.322772 1156 0 1140 1 1 1140 1140 1 40.15 2.106 6.259 -0.615 -4.149 0 -2.27 0 0 0 1.33 6.702 0.14 1.75 1.975 0.14 0 <> 548 5291 5264 4700 2000 842 -1727 72 1 1157 <> <> <>
  1141 43 9.535370 11.976689 34.294392 268 " " E "A" 21 0.30000 0.30000 "GLU " " H  " "    " 1 0 1 FFFFFF  ""  0 27.771688 24.509129 -8.0088434 1157 0 1141 0 1 1141 1141 <> <> 0.043 3.057 -0.021 -14.003 0 0 0 0 0 -10.924 5.395 0.3 0.25 0.996 0.3 0 <> <> <> <> <> <> <> <> 72 1 1158 <> <> <>
  1142 41 8.025992 14.630043 34.065197 268 " " E "A" 21 0.06000 0.06000 "GLU " " HA " "    " 1 0 0 FFFFFF  ""  0 4.5423994 -2.0619094 15.30602 1158 0 1142 0 1 1142 1142 <> <> 0.048 2.361 1.714 -3.426 0 0 0 0 0 0.697 6.27 0.06 1.25 1.425 0.06 0 <> <> <> <> <> <> <> <> 72 1 1159 <> <> <>
  1143 41 9.260661 14.952839 32.101074 268 " " E "A" 21 0.06000 0.06000 "GLU " " HB3" "    " 1 0 0 FFFFFF  ""  0 10.464728 -8.2153387 -10.324064 1159 0 1143 0 1 1143 1143 <> <> 0.052 2.151 -0.165 -3.29 0 0 0 0 0 -1.251 4.133 0.06 1.25 1.425 0.06 0 <> <> <> <> <> <> <> <> 72 1 1160 <> <> <>
  1144 41 10.373505 13.620938 32.421955 268 " " E "A" 21 0.06000 0.06000 "GLU " " HB2" "    " 1 0 0 FFFFFF  ""  0 7.0675273 19.252159 -7.8184609 1160 0 1144 0 1 1144 1144 <> <> 0.049 2.484 0.033 -3.406 0 0 0 0 0 -0.84 5.345 0.06 1.25 1.425 0.06 0 <> <> <> <> <> <> <> <> 72 1 1161 <> <> <>
  1145 41 9.847214 16.165310 34.039646 268 " " E "A" 21 0.06000 0.06000 "GLU " " HG3" "    " 1 0 0 FFFFFF  ""  0 -0.41850781 6.8287325 -26.369331 1161 0 1145 0 1 1145 1145 <> <> 0.028 2.719 -0.239 -2.747 0 0 0 0 0 -0.239 3.685 0.06 1.25 1.425 0.06 2.294 <> <> <> <> <> <> <> <> 72 1 1162 <> <> <>
  1146 41 11.257102 15.906483 32.934223 268 " " E "A" 21 0.06000 0.06000 "GLU " " HG2" "    " 1 0 0 FFFFFF  ""  0 -16.727684 0.54342145 -12.435619 1162 0 1146 0 1 1146 1146 <> <> 0.019 2.479 0.359 -2.995 0 0 0 0 0 -0.138 4.604 0.06 1.25 1.425 0.06 0 <> <> <> <> <> <> <> <> 72 1 1163 <> <> <>
  1147 2 7.450654 13.141068 32.605492 268 " " E "A" 2 0.50000 0.50000 "GLU " " C  " "    " 6 0 1 A0A0A0  ""  0 8.5745201 2.307039 2.5827868 1163 0 1147 0 1 1147 1147 1 42.15 -0.365 23.713 -0.377 -32.69 0 0 0 0 0 -9.72 7.086 0.5 1.875 2.112 0.5 0 <> 549 5532 5522 4959 1922 801 -1646 72 1 1164 <> <> <>
  1148 15 6.573380 13.922145 32.162258 268 " " E "A" 75 -0.50000 -0.50000 "GLU " " O  " "    " 8 0 1 FF5757  ""  0 -5.5860767 0.40628913 -4.9289794 1164 0 1148 0 1 1148 1148 1 43.38 0.019 -40.125 -0.85 31.757 0 0 -0.117 0 0 -9.316 6.274 -0.5 1.48 1.678 -0.5 0 <> 550 5585 5691 5205 1908 784 -1622 72 1 1165 <> <> <>
  1149 42 11.718387 6.799399 28.795458 269 " " Y "A" 21 0.43500 0.43500 "TYR " " HH " "    " 1 0 1 FFFFFF  ""  2 -20.337622 6.9605417 18.52162 1165 0 1149 0 1 1149 1149 <> <> 0.106 30.715 -0.016 -34.535 0 0 0 0 0 -3.73 3.742 0.435 0.25 0.996 0.435 0 <> <> <> <> <> <> <> <> 73 1 1166 <> <> <>
  1150 2 10.865296 9.691856 29.966732 269 " " Y "A" 2 -0.11500 -0.11500 "TYR " " CE1" "    " 6 0 1 A0A0A0  ""  2 -3.4998977 -1.6509784 2.6070476 1166 0 1150 1 1 1150 1150 1 37.58 0.072 -9.737 0.137 9.362 0 -1.205 0 0 0 -1.37 6.134 -0.115 1.775 2.002 -0.115 0 <> 564 5432 4678 4167 1870 297 -1554 73 1 1167 <> <> <>
  1151 2 9.432193 8.136373 28.680288 269 " " Y "A" 2 -0.11500 -0.11500 "TYR " " CE2" "    " 6 0 1 A0A0A0  ""  2 -1.7674819 1.6952299 0.62586731 1167 0 1151 1 1 1151 1151 1 38.9 0.212 -10.407 -0.3 10.088 0 -1.33 0 0 0 -1.738 6.118 -0.115 1.775 2.002 -0.115 0 <> 565 5594 4908 4277 1747 349 -1443 73 1 1168 <> <> <>
  1152 2 10.711367 8.493597 29.208263 269 " " Y "A" 2 0.15000 0.15000 "TYR " " CZ " "    " 6 0 1 A0A0A0  ""  2 -0.052986022 -5.0105443 -0.97998255 1168 0 1152 0 1 1152 1152 1 39.02 0.253 11.103 0.004 -13.778 0 -1.26 0 0 0 -3.678 5.803 0.15 1.775 2.002 0.15 0 <> 566 5673 4863 4290 1804 274 -1498 73 1 1169 <> <> <>
  1153 16 11.822789 7.734222 28.886198 269 " " Y "A" 75 -0.58500 -0.58500 "TYR " " OH " "    " 8 0 1 FF5757  ""  2 3.8553503 6.9460669 -9.1653633 1169 0 1153 1 1 1153 1153 1 38.43 0.175 -46.452 0.322 45.208 0 0 -0.13 0 0 -0.876 3.995 -0.585 1.535 1.739 -0.585 14.505 <> 567 5718 4728 4157 1794 176 -1499 73 1 1170 <> <> <>
  1154 25 7.598828 11.868048 32.178196 269 " " Y "A" 38 -0.50000 -0.50000 "TYR " " N  " "    " 7 0 1 2F2FFF  ""  2 4.5244675 -1.2293754 -0.96794647 1170 0 1154 1 1 1154 1154 1 39.97 0.805 -25.557 -0.465 26.2 0 0 -0.063 0 0 0.919 6.94 -0.5 1.625 1.92 -0.5 0 <> 556 5363 5235 4588 1875 775 -1605 73 1 1171 <> <> <>
  1155 3 6.771239 11.167200 31.208803 269 " " Y "A" 2 0.14000 0.14000 "TYR " " CA " "    " 6 0 1 A0A0A0  ""  2 -3.3257973 3.1640556 -4.1718802 1171 0 1155 1 1 1155 1155 1 37.63 0.524 7.184 -0.483 -5.882 0 -2.666 0 0 0 -1.323 7.536 0.14 1.75 1.975 0.14 0 <> 557 5060 4945 4292 1803 742 -1529 73 1 1172 <> <> <>
  1156 2 6.302207 9.816311 31.733084 269 " " Y "A" 2 0.50000 0.50000 "TYR " " C  " "    " 6 0 1 A0A0A0  ""  2 2.8672814 -4.5972548 -3.3826268 1172 0 1156 0 1 1156 1156 1 38.47 -0.041 20.314 0.325 -36.131 0 0 0 0 0 -15.533 6.676 0.5 1.875 2.112 0.5 0 <> 558 5259 5075 4284 1746 791 -1488 73 1 1173 <> <> <>
  1157 15 6.850090 9.397870 32.761086 269 " " Y "A" 75 -0.50000 -0.50000 "TYR " " O  " "    " 8 0 1 FF5757  ""  2 -3.8967149 -0.47944322 -4.8208261 1173 0 1157 0 1 1157 1157 1 39.99 0.146 -46.116 0.531 33.732 0 0 -0.118 0 0 -11.825 5.281 -0.5 1.48 1.678 -0.5 0 <> 559 5543 5264 4388 1766 811 -1518 73 1 1174 <> <> <>
  1158 3 7.370316 11.138335 29.762516 269 " " Y "A" 2 -0.00500 -0.00500 "TYR " " CB " "    " 6 0 1 A0A0A0  ""  2 3.0546298 0.72389662 0.38699472 1174 0 1158 2 1 1158 1158 1 35.94 0.975 -0.287 -0.826 0.47 0 -3.039 0 0 0 -2.708 7.577 -0.005 1.75 1.975 -0.005 0 <> 560 4884 4656 4114 1812 573 -1507 73 1 1175 <> <> <>
  1159 2 8.554705 10.259054 29.556385 269 " " Y "A" 2 -0.11500 -0.11500 "TYR " " CG " "    " 6 0 1 A0A0A0  ""  2 -2.4308701 -6.8684602 -2.1134777 1175 0 1159 0 1 1159 1159 1 38.45 -0.302 -6.165 0.719 8.139 0 -1.362 0 0 0 1.028 7.716 -0.115 1.775 2.002 -0.115 0 <> 561 5346 4911 4351 1813 470 -1502 73 1 1176 <> <> <>
  1160 2 9.808380 10.559775 30.181879 269 " " Y "A" 2 -0.11500 -0.11500 "TYR " " CD1" "    " 6 0 1 A0A0A0  ""  2 2.1003211 7.2238421 -3.2503901 1176 0 1160 1 1 1160 1160 1 38.43 0.083 -8.039 1.246 8.363 0 -1.303 0 0 0 0.352 7.052 -0.115 1.775 2.002 -0.115 0 <> 562 5412 4848 4342 1876 393 -1556 73 1 1177 <> <> <>
  1161 2 8.370558 9.062947 28.834167 269 " " Y "A" 2 -0.11500 -0.11500 "TYR " " CD2" "    " 6 0 1 A0A0A0  ""  2 -3.8833351 -4.1606059 7.2850208 1177 0 1161 1 1 1161 1161 1 37.64 0.165 -8.519 0.698 9.019 0 -1.278 0 0 0 0.085 7.282 -0.115 1.775 2.002 -0.115 0 <> 563 5311 4808 4183 1750 447 -1444 73 1 1178 <> <> <>
  1162 43 8.254641 11.328245 32.724663 269 " " Y "A" 21 0.30000 0.30000 "TYR " " H  " "    " 1 0 1 FFFFFF  ""  2 4.6693454 -16.003098 -15.735271 1178 0 1162 0 1 1162 1162 <> <> 0.021 4.11 -0.016 -15.573 0 0 0 0 0 -11.458 4.868 0.3 0.25 0.996 0.3 0 <> <> <> <> <> <> <> <> 73 1 1179 <> <> <>
  1163 41 5.838341 11.711374 31.061544 269 " " Y "A" 21 0.06000 0.06000 "TYR " " HA " "    " 1 0 0 FFFFFF  ""  2 9.9136858 25.332571 -6.1247597 1179 0 1163 0 1 1163 1163 <> <> 0.113 2.032 1.521 -3.864 0 0 0 0 0 -0.198 6.181 0.06 1.25 1.425 0.06 0 <> <> <> <> <> <> <> <> 73 1 1180 <> <> <>
  1164 41 7.624229 12.144121 29.427813 269 " " Y "A" 21 0.06000 0.06000 "TYR " " HB2" "    " 1 0 0 FFFFFF  ""  2 15.953016 -3.5901961 -2.7918668 1180 0 1164 0 1 1164 1164 <> <> 0.125 3.079 -0.248 -3.889 0 0 0 0 0 -0.934 5.521 0.06 1.25 1.425 0.06 0 <> <> <> <> <> <> <> <> 73 1 1181 <> <> <>
  1165 41 6.658441 10.796566 29.011164 269 " " Y "A" 21 0.06000 0.06000 "TYR " " HB3" "    " 1 0 0 FFFFFF  ""  2 17.199684 -7.5899 -9.2331562 1181 0 1165 0 1 1165 1165 <> <> 0.158 2.808 -0.236 -4.186 0 0 0 0 0 -1.456 6.367 0.06 1.25 1.425 0.06 0 <> <> <> <> <> <> <> <> 73 1 1182 <> <> <>
  1166 41 9.761993 11.380538 30.882305 269 " " Y "A" 21 0.11500 0.11500 "TYR " " HD1" "    " 1 0 0 FFFFFF  ""  2 -3.6112449 2.405803 2.0171266 1182 0 1166 0 1 1166 1166 <> <> 0.005 7.641 -0.55 -7.787 0 0 0 0 0 -0.69 5.424 0.115 1.21 1.381 0.115 0 <> <> <> <> <> <> <> <> 73 1 1183 <> <> <>
  1167 41 7.412746 8.847697 28.383982 269 " " Y "A" 21 0.11500 0.11500 "TYR " " HD2" "    " 1 0 0 FFFFFF  ""  2 -6.6245594 12.88483 4.9672217 1183 0 1167 0 1 1167 1167 <> <> 0.007 8.171 -0.209 -9.172 0 0 0 0 0 -1.203 6.922 0.115 1.21 1.381 0.115 0 <> <> <> <> <> <> <> <> 73 1 1184 <> <> <>
  1168 41 11.836301 9.979319 30.342125 269 " " Y "A" 21 0.11500 0.11500 "TYR " " HE1" "    " 1 0 0 FFFFFF  ""  2 -4.8418002 -8.8001328 11.552588 1184 0 1168 0 1 1168 1168 <> <> 0.001 7.952 -0.455 -7.735 0 0 0 0 0 -0.238 4.085 0.115 1.21 1.381 0.115 0.856 <> <> <> <> <> <> <> <> 73 1 1185 <> <> <>
  1169 41 9.465732 7.225634 28.100777 269 " " Y "A" 21 0.11500 0.11500 "TYR " " HE2" "    " 1 0 0 FFFFFF  ""  2 -15.055467 -17.598814 30.178509 1185 0 1169 0 1 1169 1169 <> <> 0 9.981 -0.434 -9.069 0 0 0 0 0 0.479 4.314 0.115 1.21 1.381 0.115 0 <> <> <> <> <> <> <> <> 73 1 1186 <> <> <>
  1170 15 4.256806 8.036767 28.920921 270 " " T "A" 75 -0.50000 -0.50000 "THR " " O  " "    " 8 0 1 FF5757  ""  2 5.2087512 1.4839927 3.0426896 1186 0 1170 0 1 1170 1170 1 32.31 0.037 -44.567 0.401 40.55 0 0 -0.162 0 -0.251 -3.992 6.764 -0.5 1.48 1.678 -0.5 0 <> 571 4477 4292 3507 1579 674 -1297 74 1 1187 <> <> <>
  1171 43 4.971503 9.681735 30.279503 270 " " T "A" 21 0.30000 0.30000 "THR " " H  " "    " 1 0 1 FFFFFF  ""  2 2.326108 -32.624668 -18.854191 1187 0 1171 0 1 1171 1171 <> <> 0.078 0.834 -0.021 -19.083 0 0 0 0 -0.251 -18.443 5.605 0.3 0.25 0.996 0.3 0 <> <> <> <> <> <> <> <> 74 1 1188 <> <> <>
  1172 41 6.205758 7.324141 31.386328 270 " " T "A" 21 0.06000 0.06000 "THR " " HA " "    " 1 0 0 FFFFFF  ""  2 4.196619 -7.9671812 -10.544713 1188 0 1172 0 1 1172 1172 <> <> 0.013 3.539 1.04 -4.117 0 0 0 0 -0.251 0.224 4.555 0.06 1.25 1.425 0.06 0.971 <> <> <> <> <> <> <> <> 74 1 1189 <> <> <>
  1173 41 4.675097 7.692018 33.074509 270 " " T "A" 21 0.06000 0.06000 "THR " " HB " "    " 1 0 0 FFFFFF  ""  2 2.0841196 2.0447803 7.6464415 1189 0 1173 0 1 1173 1173 <> <> 0.024 4.495 -0.121 -4.871 0 0 0 0 -0.251 -0.725 2.905 0.06 1.25 1.425 0.06 13.237 <> <> <> <> <> <> <> <> 74 1 1190 <> <> <>
  1174 42 5.044218 5.626250 32.715851 270 " " T "A" 21 0.41800 0.41800 "THR " " HG1" "    " 1 0 1 FFFFFF  ""  2 17.973917 9.8974276 -37.185211 1190 0 1174 0 1 1174 1174 <> <> -0.031 29.604 -0.005 -28.771 0 0 0 0 -0.251 0.546 2.188 0.418 0.25 0.996 0.418 0 <> <> <> <> <> <> <> <> 74 1 1191 <> <> <>
  1175 41 2.143395 7.588805 33.001438 270 " " T "A" 21 0.06000 0.06000 "THR " "HG21" "    " 1 0 0 FFFFFF  ""  2 3.9682033 25.037525 1.1667557 1191 0 1175 0 1 1175 1175 <> <> 0.024 3.92 -0.138 -3.568 0 0 0 0 -0.251 -0.014 2.403 0.06 1.25 1.425 0.06 21.621 <> <> <> <> <> <> <> <> 74 1 1192 <> <> <>
  1176 41 2.720547 8.854934 31.944052 270 " " T "A" 21 0.06000 0.06000 "THR " "HG22" "    " 1 0 0 FFFFFF  ""  2 -25.375395 8.0841837 20.90819 1192 0 1176 0 1 1176 1176 <> <> 0.024 3.694 -0.278 -3.55 0 0 0 0 -0.251 -0.361 2.714 0.06 1.25 1.425 0.06 8.825 <> <> <> <> <> <> <> <> 74 1 1193 <> <> <>
  1177 41 2.203037 7.320205 31.237453 270 " " T "A" 21 0.06000 0.06000 "THR " "HG23" "    " 1 0 0 FFFFFF  ""  2 4.6415467 -26.214514 12.779078 1193 0 1177 0 1 1177 1177 <> <> 0.024 3.391 1.923 -3.474 0 0 0 0 -0.251 1.612 3.744 0.06 1.25 1.425 0.06 0 <> <> <> <> <> <> <> <> 74 1 1194 <> <> <>
  1178 3 4.226749 7.305741 32.159149 270 " " T "A" 2 0.20500 0.20500 "THR " " CB " "    " 6 0 1 A0A0A0  ""  2 3.0820639 6.7775331 5.1604757 1194 0 1178 1 1 1178 1178 1 39.78 1.573 11.819 -0.608 -11.823 0 -1.255 0 0 -0.251 -0.546 4.411 0.205 1.75 1.975 0.205 0 <> 572 5441 5356 4319 1566 986 -1343 74 1 1195 <> <> <>
  1179 16 4.185990 5.954796 32.495552 270 " " T "A" 75 -0.68300 -0.68300 "THR " " OG1" "    " 8 0 1 FF5757  ""  2 5.2392373 2.1755636 0.90985334 1195 0 1179 1 1 1179 1179 1 42.52 -0.263 -43.675 0.131 45.737 0 0 -0.059 0 -0.251 1.62 3.897 -0.683 1.56 1.766 -0.683 13.763 <> 573 5662 5731 4765 1529 1024 -1314 74 1 1196 <> <> <>
  1180 3 2.709727 7.774646 32.088837 270 " " T "A" 2 -0.18000 -0.18000 "THR " " CG2" "    " 6 0 1 A0A0A0  ""  2 3.7615874 4.5707097 -3.1292939 1196 0 1180 3 1 1180 1180 1 43.53 -0.046 -11.972 -0.2 11.558 0 -1 0 0 -0.251 -1.91 3.608 -0.18 1.75 1.975 -0.18 2.868 <> 574 5902 5864 4775 1598 1107 -1406 74 1 1197 <> <> <>
  1181 25 5.387781 9.157762 31.035986 270 " " T "A" 38 -0.50000 -0.50000 "THR " " N  " "    " 7 0 1 2F2FFF  ""  2 -3.057147 -3.8474717 4.0404968 1197 0 1181 1 1 1181 1181 1 36.33 1.893 -28.892 0.347 29.569 0 0 -0.116 0 -0.251 2.551 6.586 -0.5 1.625 1.92 -0.5 0 <> 568 4960 4830 4013 1677 808 -1421 74 1 1198 <> <> <>
  1182 3 5.230905 7.719489 31.100904 270 " " T "A" 2 0.14000 0.14000 "THR " " CA " "    " 6 0 1 A0A0A0  ""  2 3.7546253 -3.1267235 -2.3304591 1198 0 1182 1 1 1182 1182 1 35.2 0.618 10.568 -0.387 -7.942 0 -1.653 0 0 -0.251 0.952 5.853 0.14 1.75 1.975 0.14 0 <> 569 4909 4702 3765 1623 825 -1371 74 1 1199 <> <> <>
  1183 2 4.781247 7.262619 29.722273 270 " " T "A" 2 0.50000 0.50000 "THR " " C  " "    " 6 0 1 A0A0A0  ""  2 3.4522474 2.2659123 0.097115666 1199 0 1183 0 1 1183 1183 1 33.53 -1.592 30.828 -0.152 -39.284 0 0 0 0 -0.251 -10.452 6.369 0.5 1.875 2.112 0.5 0.27 <> 570 4715 4455 3568 1584 714 -1310 74 1 1200 <> <> <>
  1184 42 4.914190 2.839489 22.070745 271 " " Y "A" 21 0.43500 0.43500 "TYR " " HH " "    " 1 0 1 FFFFFF  ""  2 11.054965 -27.433819 -18.162268 1200 0 1184 0 1 1184 1184 <> <> 0.106 41.175 -0.026 -48.022 0 0 0 0 0 -6.768 6.892 0.435 0.25 0.996 0.435 0 <> <> <> <> <> <> <> <> 75 1 1201 <> <> <>
  1185 25 4.932709 5.918904 29.501131 271 " " Y "A" 38 -0.50000 -0.50000 "TYR " " N  " "    " 7 0 1 2F2FFF  ""  2 -2.5335841 -1.2015458 -3.5469937 1201 0 1185 1 1 1185 1185 1 31.47 1.017 -25.426 1.01 33.303 0 0 -0.133 0 0 9.771 5.56 -0.5 1.625 1.92 -0.5 0.46 <> 575 4566 4173 3218 1559 660 -1277 75 1 1202 <> <> <>
  1186 3 4.741738 5.279686 28.175585 271 " " Y "A" 2 0.14000 0.14000 "TYR " " CA " "    " 6 0 1 A0A0A0  ""  2 -13.14029 -1.1095513 -4.1291761 1202 0 1186 1 1 1186 1186 1 29.18 0.531 9.282 -0.428 -7.443 0 -1.607 0 0 0 0.337 6.484 0.14 1.75 1.975 0.14 0 <> 576 4297 3853 2935 1515 568 -1219 75 1 1203 <> <> <>
  1187 2 4.184828 3.894112 28.354868 271 " " Y "A" 2 0.50000 0.50000 "TYR " " C  " "    " 6 0 1 A0A0A0  ""  2 -8.4979429 1.4326022 0.48027301 1203 0 1187 0 1 1187 1187 1 35.57 -0.362 30.568 0.072 -44.155 0 0 0 0 0 -13.876 5.37 0.5 1.875 2.112 0.5 0.27 <> 577 5186 4688 3642 1466 598 -1167 75 1 1204 <> <> <>
  1188 15 4.212184 3.283149 29.444820 271 " " Y "A" 75 -0.50000 -0.50000 "TYR " " O  " "    " 8 0 1 FF5757  ""  2 0.49039027 4.3063464 -3.9202552 1204 0 1188 0 1 1188 1188 1 37.74 0.043 -47.091 0.009 41.515 0 0 -0.066 0 0 -5.591 3.583 -0.5 1.48 1.678 -0.5 19.491 <> 578 5559 4955 3827 1482 589 -1184 75 1 1205 <> <> <>
  1189 3 6.103295 5.429966 27.409899 271 " " Y "A" 2 -0.00500 -0.00500 "TYR " " CB " "    " 6 0 1 A0A0A0  ""  2 -4.4992256 -2.14012 3.1250789 1205 0 1189 2 1 1189 1189 1 28.89 1.074 -0.363 -0.908 0.548 0 -1.997 0 -0.038 0 -1.684 6.526 -0.005 1.75 1.975 -0.005 0 <> 579 4326 3733 2920 1544 414 -1241 75 1 1206 <> <> <>
  1190 2 6.035706 4.720893 26.069778 271 " " Y "A" 2 -0.11500 -0.11500 "TYR " " CG " "    " 6 0 1 A0A0A0  ""  2 -8.9033327 -3.5861835 3.8689725 1206 0 1190 0 1 1190 1190 1 27.59 -0.314 -7.895 0.348 10.702 0 -0.957 0 -0.038 0 1.846 7.423 -0.115 1.775 2.002 -0.115 0 <> 580 4188 3532 2763 1495 321 -1188 75 1 1207 <> <> <>
  1191 2 6.662049 3.449570 25.933180 271 " " Y "A" 2 -0.11500 -0.11500 "TYR " " CD1" "    " 6 0 1 A0A0A0  ""  2 1.2941101 10.015948 -0.48316017 1207 0 1191 1 1 1191 1191 1 32.1 0.056 -10.163 0.003 11.878 0 -0.755 0 -0.038 0 0.981 6.289 -0.115 1.775 2.002 -0.115 1.52 <> 581 4869 4051 3278 1480 221 -1184 75 1 1208 <> <> <>
  1192 2 5.192078 5.199057 24.969862 271 " " Y "A" 2 -0.11500 -0.11500 "TYR " " CD2" "    " 6 0 1 A0A0A0  ""  2 -4.0235996 -7.5046821 3.9437401 1208 0 1192 1 1 1192 1192 1 26.68 0.11 -10.169 -0.017 11.315 0 -1.132 0 -0.038 0 0.068 8.223 -0.115 1.775 2.002 -0.115 0 <> 582 3986 3436 2713 1460 336 -1145 75 1 1209 <> <> <>
  1193 2 6.673179 2.776931 24.665312 271 " " Y "A" 2 -0.11500 -0.11500 "TYR " " CE1" "    " 6 0 1 A0A0A0  ""  2 -2.2770224 -6.8600974 0.2425577 1209 0 1193 1 1 1193 1193 1 29.13 0.064 -12.53 -0.221 13.313 0 -0.961 0 -0.038 0 -0.374 6.159 -0.115 1.775 2.002 -0.115 1.14 <> 583 4513 3641 2916 1430 142 -1139 75 1 1210 <> <> <>
  1194 2 5.097892 4.458759 23.802456 271 " " Y "A" 2 -0.11500 -0.11500 "TYR " " CE2" "    " 6 0 1 A0A0A0  ""  2 3.5929079 5.1818857 -8.5175381 1210 0 1194 1 1 1194 1194 1 25.55 0.114 -12.251 -0.272 12.596 0 -1.346 0 -0.038 0 -1.197 8.208 -0.115 1.775 2.002 -0.115 0 <> 584 3869 3262 2579 1415 258 -1099 75 1 1211 <> <> <>
  1195 2 5.842347 3.313468 23.608099 271 " " Y "A" 2 0.15000 0.15000 "TYR " " CZ " "    " 6 0 1 A0A0A0  ""  2 0.40144268 -0.0079305442 2.2886441 1211 0 1195 0 1 1195 1195 1 25.35 0.288 14.696 0.077 -18.181 0 -1.312 0 -0.038 0 -4.471 7.711 0.15 1.775 2.002 0.15 0 <> 585 3950 3182 2499 1400 164 -1097 75 1 1212 <> <> <>
  1196 16 5.650628 2.496919 22.553793 271 " " Y "A" 75 -0.58500 -0.58500 "TYR " " OH " "    " 8 0 1 FF5757  ""  2 8.0639877 -3.2028027 3.5819895 1212 0 1196 1 1 1196 1196 1 25.74 0.254 -65.134 -1.362 67.6 0 0 -0.249 -0.038 0 1.07 7.154 -0.585 1.535 1.739 -0.585 0 <> 586 4006 3200 2575 1326 89 -1036 75 1 1213 <> <> <>
  1197 43 5.368211 5.331027 30.197433 271 " " Y "A" 21 0.30000 0.30000 "TYR " " H  " "    " 1 0 1 FFFFFF  ""  2 5.8533754 -4.8619056 -11.88298 1213 0 1197 0 1 1197 1197 <> <> 0.026 3.454 -0.027 -20.911 0 0 0 0 0 -17.458 4.393 0.3 0.25 0.996 0.3 0 <> <> <> <> <> <> <> <> 75 1 1214 <> <> <>
  1198 41 3.923491 5.827237 27.707861 271 " " Y "A" 21 0.06000 0.06000 "TYR " " HA " "    " 1 0 0 FFFFFF  ""  2 -11.80931 12.353022 9.302763 1214 0 1198 0 1 1198 1198 <> <> 0.022 3.156 0.964 -4.974 0 0 0 0 0 -0.832 6.689 0.06 1.25 1.425 0.06 0 <> <> <> <> <> <> <> <> 75 1 1215 <> <> <>
  1199 41 6.802105 4.843719 28.006626 271 " " Y "A" 21 0.06000 0.06000 "TYR " " HB3" "    " 1 0 0 FFFFFF  ""  2 -5.3675842 12.624841 18.647768 1215 0 1199 0 1 1199 1199 <> <> 0.029 3.853 -0.172 -5.029 0 0 0 0 0 -1.318 4.298 0.06 1.25 1.425 0.06 0.706 <> <> <> <> <> <> <> <> 75 1 1216 <> <> <>
  1200 41 6.427098 6.455014 27.229527 271 " " Y "A" 21 0.06000 0.06000 "TYR " " HB2" "    " 1 0 0 FFFFFF  ""  2 13.75908 -8.5452967 -0.49813029 1216 0 1200 0 1 1200 1200 <> <> 0.026 3.98 -0.373 -5.044 0 0 0 0 0 -1.41 5.809 0.06 1.25 1.425 0.06 0 <> <> <> <> <> <> <> <> 75 1 1217 <> <> <>
  1201 41 7.358561 3.080248 26.671335 271 " " Y "A" 21 0.11500 0.11500 "TYR " " HD1" "    " 1 0 0 FFFFFF  ""  2 -4.4429622 0.92077529 0.37967646 1217 0 1201 0 1 1201 1201 <> <> 0.003 9.211 -0.237 -11.641 0 0 0 0 0 -2.665 4.539 0.115 1.21 1.381 0.115 11.471 <> <> <> <> <> <> <> <> 75 1 1218 <> <> <>
  1202 41 4.540288 6.027597 25.204580 271 " " Y "A" 21 0.11500 0.11500 "TYR " " HD2" "    " 1 0 0 FFFFFF  ""  2 17.788542 13.728596 -10.438308 1218 0 1202 0 1 1202 1202 <> <> 0.009 8.973 1.066 -10.805 0 0 0 0 0 -0.758 8.014 0.115 1.21 1.381 0.115 0 <> <> <> <> <> <> <> <> 75 1 1219 <> <> <>
  1203 41 7.221076 1.850619 24.575003 271 " " Y "A" 21 0.11500 0.11500 "TYR " " HE1" "    " 1 0 0 FFFFFF  ""  2 -5.4070687 -5.4038029 -33.684582 1219 0 1203 0 1 1203 1203 <> <> 0.001 11.165 -0.106 -12.869 0 0 0 0 0 -1.809 4.245 0.115 1.21 1.381 0.115 3.51 <> <> <> <> <> <> <> <> 75 1 1220 <> <> <>
  1204 41 4.338903 4.770898 23.100380 271 " " Y "A" 21 0.11500 0.11500 "TYR " " HE2" "    " 1 0 0 FFFFFF  ""  2 -23.802252 -10.17273 14.271799 1220 0 1204 0 1 1204 1204 <> <> 0 10.919 -0.097 -11.107 0 0 0 0 0 -0.285 6.529 0.115 1.21 1.381 0.115 0 <> <> <> <> <> <> <> <> 75 1 1221 <> <> <>
  1205 18 2.320059 -0.458924 28.594271 272 " " D "A" 75 -0.80000 -0.80000 "ASP " " OD2" "    " 8 -1 1 FF5757  ""  0 -5.6513934 5.9743586 1.5228332 1221 0 1205 0 1 1205 1205 1 35.7 0.112 27.583 -0.892 -38.34 0 0 -0.044 0 0 -11.581 2.808 -0.8 1.48 1.678 -0.8 26.683 <> 594 4949 4885 3730 1247 931 -959 76 1 1222 <> <> <>
  1206 25 3.524350 3.354716 27.349558 272 " " D "A" 38 -0.50000 -0.50000 "ASP " " N  " "    " 7 0 1 2F2FFF  ""  0 -0.54655558 2.4932084 -1.5699782 1222 0 1206 1 1 1206 1206 1 32.88 -0.688 -31.382 1.093 36.612 0 0 -0.096 0 0 5.538 5.67 -0.5 1.625 1.92 -0.5 0 <> 587 4803 4376 3314 1410 628 -1103 76 1 1223 <> <> <>
  1207 3 3.024214 1.987183 27.309298 272 " " D "A" 2 0.14000 0.14000 "ASP " " CA " "    " 6 0 1 A0A0A0  ""  0 2.0856538 3.9992783 6.1014209 1223 0 1207 1 1 1207 1207 1 31.56 -1.256 8.77 0.264 -5.881 0 -0.954 0 0 0 0.944 4.882 0.14 1.75 1.975 0.14 0 <> 588 4701 4236 3055 1362 667 -1045 76 1 1224 <> <> <>
  1208 2 3.184172 1.417633 25.965223 272 " " D "A" 2 0.50000 0.50000 "ASP " " C  " "    " 6 0 1 A0A0A0  ""  0 1.388631 -1.5169206 3.4954877 1224 0 1208 0 1 1208 1208 1 31.89 -0.85 27.98 3.532 -47.028 0 0 0 0 0 -16.366 5.521 0.5 1.875 2.112 0.5 2.696 <> 589 4784 4244 3088 1325 566 -995 76 1 1225 <> <> <>
  1209 15 4.057413 0.559537 25.750166 272 " " D "A" 75 -0.50000 -0.50000 "ASP " " O  " "    " 8 0 1 FF5757  ""  0 1.5670238 -1.0603639 3.6413066 1225 0 1209 0 1 1209 1209 1 27.92 0.058 -43.325 0.709 41.312 0 0 -0.011 0 0 -1.257 3.977 -0.5 1.48 1.678 -0.5 14.801 <> 590 4301 3769 2540 1278 603 -934 76 1 1226 <> <> <>
  1210 3 1.660840 1.788021 28.021008 272 " " D "A" 2 -0.22000 -0.22000 "ASP " " CB " "    " 6 0 1 A0A0A0  ""  0 5.2363334 -3.5661926 6.9849029 1226 0 1210 2 1 1210 1210 1 30.62 -0.277 -15.91 -0.081 14.201 0 -0.873 0 0 0 -2.94 3.859 -0.22 1.75 1.975 -0.22 1.621 <> 591 4503 4183 2949 1317 813 -1009 76 1 1227 <> <> <>
  1211 43 3.623497 3.843450 26.471258 272 " " D "A" 21 0.30000 0.30000 "ASP " " H  " "    " 1 0 1 FFFFFF  ""  0 12.342714 -2.9148932 -3.1243649 1227 0 1211 0 1 1211 1211 <> <> 0.031 9.504 -0.018 -22.108 0 0 0 0 0 -12.592 5.536 0.3 0.25 0.996 0.3 0 <> <> <> <> <> <> <> <> 76 1 1228 <> <> <>
  1212 41 3.739247 1.434249 27.918470 272 " " D "A" 21 0.06000 0.06000 "ASP " " HA " "    " 1 0 0 FFFFFF  ""  0 -2.4505861 -14.670056 -5.5197887 1228 0 1212 0 1 1212 1212 <> <> 0.035 3.298 0.766 -4.817 0 0 0 0 0 -0.718 3.357 0.06 1.25 1.425 0.06 12.531 <> <> <> <> <> <> <> <> 76 1 1229 <> <> <>
  1213 41 0.830181 2.246712 27.484619 272 " " D "A" 21 0.06000 0.06000 "ASP " " HB2" "    " 1 0 0 FFFFFF  ""  0 8.0449896 -3.0677509 3.0615814 1229 0 1213 0 1 1213 1213 <> <> 0.011 3.164 -0.142 -3.358 0 0 0 0 0 -0.325 2.616 0.06 1.25 1.425 0.06 17.561 <> <> <> <> <> <> <> <> 76 1 1230 <> <> <>
  1214 41 1.691436 2.190448 29.033537 272 " " D "A" 21 0.06000 0.06000 "ASP " " HB3" "    " 1 0 0 FFFFFF  ""  0 -22.051937 21.605484 -2.1949522 1230 0 1214 0 1 1214 1214 <> <> 0.012 2.548 0.144 -3.442 0 0 0 0 0 -0.738 2.792 0.06 1.25 1.425 0.06 18.444 <> <> <> <> <> <> <> <> 76 1 1231 <> <> <>
  1215 2 1.369284 0.249036 28.187084 272 " " D "A" 2 0.70000 0.70000 "ASP " " CG " "    " 6 0 1 A0A0A0  ""  0 4.8051119 -2.7599695 7.1546178 1231 0 1215 0 1 1215 1215 1 33.46 -1.873 -25.324 0.675 23.532 0 0 0 0 0 -2.99 4.201 0.7 1.875 2.112 0.7 4.852 <> 592 4746 4553 3415 1288 818 -983 76 1 1232 <> <> <>
  1216 15 0.333378 -0.230322 27.751625 272 " " D "A" 75 -0.80000 -0.80000 "ASP " " OD1" "    " 8 0 1 FF5757  ""  0 -0.0080022281 -1.7459537 -2.1399193 1232 0 1216 0 1 1216 1216 1 34.05 0.099 22.355 2.72 -30.494 0 0 -0.673 0 0 -5.993 5.327 -0.8 1.48 1.678 -0.8 0 <> 593 4810 4584 3543 1303 707 -988 76 1 1233 <> <> <>
  1217 25 1.321831 -1.192674 21.494341 273 " " N "A" 38 -0.76000 -0.76000 "ASN " " ND2" "    " 7 0 1 2F2FFF  ""  0 2.5373552 0.40758058 3.4254696 1233 0 1217 2 1 1217 1217 1 37.58 -0.355 -92.372 -0.831 86.021 0 0 -0.103 -0.001 -0.025 -7.667 3.385 -0.76 1.625 1.92 -0.76 40.362 <> 602 5697 4816 3765 1176 151 -871 77 1 1234 <> <> <>
  1218 25 2.489365 1.890975 24.890133 273 " " N "A" 38 -0.50000 -0.50000 "ASN " " N  " "    " 7 0 1 2F2FFF  ""  0 -7.9587541 -0.5881483 1.4393917 1234 0 1218 1 1 1218 1218 1 32.68 0.827 -34.264 0.375 44.201 0 0 -0.011 0 -0.025 11.102 6.411 -0.5 1.625 1.92 -0.5 0.805 <> 595 4893 4283 3240 1345 443 -1021 77 1 1235 <> <> <>
  1219 43 1.818013 2.628170 25.051159 273 " " N "A" 21 0.30000 0.30000 "ASN " " H  " "    " 1 0 1 FFFFFF  ""  0 -15.732875 -10.934406 16.393661 1235 0 1219 0 1 1219 1219 <> <> 0.053 11.977 -0.016 -26.951 0 0 0 0 -0.025 -14.961 6.03 0.3 0.25 0.996 0.3 0 <> <> <> <> <> <> <> <> 77 1 1236 <> <> <>
  1220 41 3.655480 1.130467 23.410179 273 " " N "A" 21 0.06000 0.06000 "ASN " " HA " "    " 1 0 0 FFFFFF  ""  0 -1.1766268 4.4630675 -9.4861774 1236 0 1220 0 1 1220 1220 <> <> 0.14 3.836 1.091 -6.738 0 0 0 0 -0.025 -1.696 6.2 0.06 1.25 1.425 0.06 0 <> <> <> <> <> <> <> <> 77 1 1237 <> <> <>
  1221 41 0.631341 0.235022 23.647108 273 " " N "A" 21 0.06000 0.06000 "ASN " " HB3" "    " 1 0 0 FFFFFF  ""  0 -1.7547425 8.372407 -24.263727 1237 0 1221 0 1 1221 1221 <> <> 0.073 4.41 0.401 -5.293 0 0 0 0 -0.025 -0.434 3.266 0.06 1.25 1.425 0.06 8.825 <> <> <> <> <> <> <> <> 77 1 1238 <> <> <>
  1222 41 1.941340 -0.672402 24.486170 273 " " N "A" 21 0.06000 0.06000 "ASN " " HB2" "    " 1 0 0 FFFFFF  ""  0 -3.6431811 -0.4218466 -2.7169621 1238 0 1222 0 1 1222 1222 <> <> 0.089 4.358 -0.019 -5.699 0 0 0 0 -0.025 -1.296 3.564 0.06 1.25 1.425 0.06 16.767 <> <> <> <> <> <> <> <> 77 1 1239 <> <> <>
  1223 43 0.470787 -0.648788 21.498316 273 " " N "A" 21 0.38000 0.38000 "ASN " "HD21" "    " 1 0 1 FFFFFF  ""  0 -9.7503757 -18.961468 22.818111 1239 0 1223 0 1 1223 1223 <> <> 0 49.777 -0.007 -47.394 0 0 0 0 -0.025 2.352 2.879 0.38 0.25 0.996 0.38 0 <> <> <> <> <> <> <> <> 77 1 1240 <> <> <>
  1224 43 1.502236 -1.854272 20.752825 273 " " N "A" 21 0.38000 0.38000 "ASN " "HD22" "    " 1 0 1 FFFFFF  ""  0 -14.289074 -0.85741121 0.46038765 1240 0 1224 0 1 1224 1224 <> <> 0 36.817 -0.004 -39.273 0 0 0 0 -0.025 -2.484 2.158 0.38 0.25 0.996 0.38 0 <> <> <> <> <> <> <> <> 77 1 1241 <> <> <>
  1225 3 2.582821 1.263316 23.551104 273 " " N "A" 2 0.14000 0.14000 "ASN " " CA " "    " 6 0 1 A0A0A0  ""  0 -0.91221964 -0.77044445 -2.5401862 1241 0 1225 1 1 1225 1225 1 32.88 0.431 10.949 -0.443 -10.207 0 -1.314 0 0 -0.025 -0.611 6.545 0.14 1.75 1.975 0.14 0 <> 596 4951 4268 3275 1310 338 -987 77 1 1242 <> <> <>
  1226 2 2.052038 2.092231 22.460367 273 " " N "A" 2 0.50000 0.50000 "ASN " " C  " "    " 6 0 1 A0A0A0  ""  0 5.7136889 6.4096093 -2.2756641 1242 0 1226 0 1 1226 1226 1 31.95 0.14 32.911 0.021 -54.539 0 0 0 0 -0.025 -21.493 6.685 0.5 1.875 2.112 0.5 0 <> 597 4725 4166 3248 1242 355 -919 77 1 1243 <> <> <>
  1227 15 2.734310 2.228943 21.460339 273 " " N "A" 75 -0.50000 -0.50000 "ASN " " O  " "    " 8 0 1 FF5757  ""  0 3.3131833 1.3056527 -4.6880665 1243 0 1227 0 1 1227 1227 1 24.71 0.05 -61.619 0.549 54.857 0 0 -0.1 0 -0.025 -6.287 5.185 -0.5 1.48 1.678 -0.5 1.147 <> 598 3809 3223 2357 1175 282 -861 77 1 1244 <> <> <>
  1228 3 1.665036 -0.107010 23.596174 273 " " N "A" 2 -0.12000 -0.12000 "ASN " " CB " "    " 6 0 1 A0A0A0  ""  0 -2.5246966 2.6024611 -1.1429181 1244 0 1228 2 1 1228 1228 1 36.65 0.401 -11.964 0.55 11.381 0 -1.066 0 -0.001 -0.025 -0.723 4.743 -0.12 1.75 1.975 -0.12 0.748 <> 599 5526 4749 3652 1281 314 -953 77 1 1245 <> <> <>
  1229 2 2.178181 -0.900168 22.466635 273 " " N "A" 2 0.50000 0.50000 "ASN " " CG " "    " 6 0 1 A0A0A0  ""  0 5.5010381 -6.4318175 3.4600258 1245 0 1229 0 1 1229 1229 1 39.91 -0.351 51.616 0.187 -67.806 0 0 0 -0.001 -0.025 -16.38 4.701 0.5 1.875 2.112 0.5 7.683 <> 600 5976 5100 4089 1236 172 -934 77 1 1246 "No Flip"  <> <>
  1230 15 3.316279 -1.299218 22.460661 273 " " N "A" 75 -0.50000 -0.50000 "ASN " " OD1" "    " 8 0 1 FF5757  ""  0 2.4264677 -1.9694628 -3.6975508 1246 0 1230 0 1 1230 1230 1 46.9 0.121 -75.603 4.162 71.239 0 0 -0.077 -0.001 -0.025 -0.183 5.004 -0.5 1.48 1.678 -0.5 7.088 <> 601 6873 5924 5022 1254 82 -976 77 1 1247 <> <> <>
  1231 25 0.855352 2.623766 22.579782 274 " " E "A" 38 -0.50000 -0.50000 "GLU " " N  " "    " 7 0 1 2F2FFF  ""  0 -2.5414503 5.1842685 3.1012051 1247 0 1231 1 1 1231 1231 1 24.13 0.977 -40.854 0.563 44.329 0 0 -0.332 0 0 4.682 7.07 -0.5 1.625 1.92 -0.5 0 <> 603 3639 3222 2309 1257 451 -929 78 1 1248 <> <> <>
  1232 3 0.167702 3.397996 21.512760 274 " " E "A" 2 0.14000 0.14000 "GLU " " CA " "    " 6 0 1 A0A0A0  ""  0 -3.2401571 -4.9427633 -7.2995176 1248 0 1232 1 1 1232 1232 1 23.33 1.534 10.003 -0.686 -10.16 0 -1.802 0 0 0 -1.11 7.263 0.14 1.75 1.975 0.14 0 <> 604 3430 3137 2298 1197 466 -874 78 1 1249 <> <> <>
  1233 2 0.588381 4.862319 21.681374 274 " " E "A" 2 0.50000 0.50000 "GLU " " C  " "    " 6 0 1 A0A0A0  ""  0 2.1063025 -0.84486485 -3.4796877 1249 0 1233 0 1 1233 1233 1 25.06 0.499 34.134 0.124 -49.872 0 0 0 0 0 -15.116 8.306 0.5 1.875 2.112 0.5 0 <> 605 3548 3362 2611 1241 482 -921 78 1 1250 <> <> <>
  1234 15 0.741869 5.554095 20.641718 274 " " E "A" 75 -0.50000 -0.50000 "GLU " " O  " "    " 8 0 1 FF5757  ""  0 -6.0193129 -5.9004226 -1.2666476 1250 0 1234 0 1 1234 1234 1 23.07 0.025 -53.314 -0.645 49.627 0 0 -0.195 0 0 -4.503 7.811 -0.5 1.48 1.678 -0.5 0.313 <> 606 3239 3083 2444 1215 415 -900 78 1 1251 <> <> <>
  1235 3 -1.382810 3.388062 21.838509 274 " " E "A" 2 -0.12000 -0.12000 "GLU " " CB " "    " 6 0 1 A0A0A0  ""  0 -3.2831721 -2.6820405 2.6564217 1251 0 1235 2 1 1235 1235 1 27.46 2.107 -7.521 -0.312 10.258 0 -1.602 0 0 0 2.929 5.283 -0.12 1.75 1.975 -0.12 0 <> 607 3926 3722 2788 1146 583 -820 78 1 1252 <> <> <>
  1236 3 -1.873561 2.092421 21.179186 274 " " E "A" 2 -0.22000 -0.22000 "GLU " " CG " "    " 6 0 1 A0A0A0  ""  0 0.62094575 -1.112542 -1.8427551 1252 0 1236 2 1 1236 1236 1 29.64 0.492 -17.596 -0.108 20.167 0 -1.229 0 0 0 1.726 5.578 -0.22 1.75 1.975 -0.22 0.249 <> 608 4095 4013 3155 1080 595 -765 78 1 1253 <> <> <>
  1237 2 -1.723915 0.915022 22.110268 274 " " E "A" 2 0.70000 0.70000 "GLU " " CD " "    " 6 0 1 A0A0A0  ""  0 2.9619851 7.7871366 -1.8083955 1253 0 1237 0 1 1237 1237 1 36.09 0.2 -25.185 -0.418 24.282 0 0 0 0 0 -1.122 4.057 0.7 1.875 2.112 0.7 9.03 <> 609 4894 4878 3939 1024 705 -708 78 1 1254 <> <> <>
  1238 43 0.555905 2.642615 23.544189 274 " " E "A" 21 0.30000 0.30000 "GLU " " H  " "    " 1 0 1 FFFFFF  ""  0 -28.74407 9.8928547 -5.1266847 1254 0 1238 0 1 1238 1238 <> <> 0.003 10.159 -0.025 -25.261 0 0 0 0 0 -15.123 6.356 0.3 0.25 0.996 0.3 0 <> <> <> <> <> <> <> <> 78 1 1255 <> <> <>
  1239 41 0.301529 3.034188 20.494019 274 " " E "A" 21 0.06000 0.06000 "GLU " " HA " "    " 1 0 0 FFFFFF  ""  0 7.2773619 -21.782658 0.095880829 1255 0 1239 0 1 1239 1239 <> <> 0.038 4.554 0.538 -6.004 0 0 0 0 0 -0.874 6.109 0.06 1.25 1.425 0.06 0 <> <> <> <> <> <> <> <> 78 1 1256 <> <> <>
  1240 41 -1.923826 4.267798 21.489990 274 " " E "A" 21 0.06000 0.06000 "GLU " " HB3" "    " 1 0 0 FFFFFF  ""  0 26.988167 16.475389 4.0228577 1256 0 1240 0 1 1240 1240 <> <> 0.027 2.853 -0.122 -4.37 0 0 0 0 0 -1.612 4.155 0.06 1.25 1.425 0.06 0.176 <> <> <> <> <> <> <> <> 78 1 1257 <> <> <>
  1241 41 -1.674406 3.511226 22.881533 274 " " E "A" 21 0.06000 0.06000 "GLU " " HB2" "    " 1 0 0 FFFFFF  ""  0 6.2392941 -3.232367 5.3835526 1257 0 1241 0 1 1241 1241 <> <> 0.031 3.637 -0.14 -4.699 0 0 0 0 0 -1.172 3.186 0.06 1.25 1.425 0.06 9.707 <> <> <> <> <> <> <> <> 78 1 1258 <> <> <>
  1242 41 -1.490904 1.870688 20.182936 274 " " E "A" 21 0.06000 0.06000 "GLU " " HG3" "    " 1 0 0 FFFFFF  ""  0 17.255573 -30.833561 11.161443 1258 0 1242 0 1 1242 1242 <> <> 0.028 5.309 -0.275 -5.221 0 0 0 0 0 -0.159 4.398 0.06 1.25 1.425 0.06 3.353 <> <> <> <> <> <> <> <> 78 1 1259 <> <> <>
  1243 41 -2.947443 2.225576 21.048262 274 " " E "A" 21 0.06000 0.06000 "GLU " " HG2" "    " 1 0 0 FFFFFF  ""  0 1.8973662 17.159546 6.2711577 1259 0 1243 0 1 1243 1243 <> <> 0.023 4.213 0.137 -5.185 0 0 0 0 0 -0.812 6.551 0.06 1.25 1.425 0.06 0.265 <> <> <> <> <> <> <> <> 78 1 1260 <> <> <>
  1244 15 -1.115468 -0.094469 21.711128 274 " " E "A" 75 -0.80000 -0.80000 "GLU " " OE1" "    " 8 0 1 FF5757  ""  0 4.9066191 4.6926394 -0.59930748 1260 0 1244 0 1 1244 1244 1 37.09 0.149 28.339 -0.224 -39.205 0 0 -0.003 0 0 -10.944 2.842 -0.8 1.48 1.678 -0.8 28.038 <> 610 5078 5036 3978 1044 797 -716 78 1 1261 <> <> <>
  1245 18 -2.162033 1.044527 23.226357 274 " " E "A" 75 -0.80000 -0.80000 "GLU " " OE2" "    " 8 -1 1 FF5757  ""  0 3.058589 2.4437661 -1.9121714 1261 0 1245 0 1 1245 1245 1 33.57 0.109 26.197 0.674 -36.209 0 0 -0.118 0 0 -9.348 3.176 -0.8 1.48 1.678 -0.8 33.145 <> 611 4512 4564 3680 959 701 -654 78 1 1262 <> <> <>
  1246 2 -2.129884 7.712911 26.842585 275 " " F "A" 2 -0.11500 -0.11500 "PHE " " CE1" "    " 6 0 1 A0A0A0  ""  2 -0.59584457 -0.9228546 -4.7757406 1262 0 1246 1 1 1246 1246 1 28.2 0.127 -8.653 0.076 9.496 0 -0.568 0 0 0 0.477 5.218 -0.115 1.775 2.002 -0.115 1.9 <> 620 3547 3906 3264 1128 695 -860 79 1 1263 <> <> <>
  1247 2 -3.370332 6.133679 25.489405 275 " " F "A" 2 -0.11500 -0.11500 "PHE " " CE2" "    " 6 0 1 A0A0A0  ""  2 6.1625624 0.3665227 -5.3567595 1263 0 1247 1 1 1247 1247 1 30.07 0.147 -7.513 0.626 8.208 0 -0.35 0 0 0 1.118 4.071 -0.115 1.775 2.002 -0.115 7.727 <> 621 3885 4200 3338 1111 876 -840 79 1 1264 <> <> <>
  1248 2 -3.201471 6.807516 26.746050 275 " " F "A" 2 -0.11500 -0.11500 "PHE " " CZ " "    " 6 0 1 A0A0A0  ""  2 11.503863 -2.6435452 -3.4313369 1264 0 1248 1 1 1248 1248 1 30.43 0.112 -8.016 0.208 8.951 0 -0.448 0 0 0 0.806 4.314 -0.115 1.775 2.002 -0.115 8.994 <> 622 3857 4225 3481 1075 797 -814 79 1 1265 <> <> <>
  1249 25 0.646258 5.361549 22.931480 275 " " F "A" 38 -0.50000 -0.50000 "PHE " " N  " "    " 7 0 1 2F2FFF  ""  2 1.6892145 4.109726 -0.4647125 1265 0 1249 1 1 1249 1249 1 26.19 1.271 -30.333 0.449 39.967 0 0 -0.399 0 0 10.955 7.813 -0.5 1.625 1.92 -0.5 0 <> 612 3672 3544 2737 1310 570 -988 79 1 1266 <> <> <>
  1250 3 0.783654 6.772283 23.230169 275 " " F "A" 2 0.14000 0.14000 "PHE " " CA " "    " 6 0 1 A0A0A0  ""  2 -0.14661761 -7.3453283 -0.97991556 1266 0 1250 1 1 1250 1250 1 26.91 0.906 7.985 -0.719 -8.851 0 -1.877 0 0 0 -2.555 7.845 0.14 1.75 1.975 0.14 0 <> 613 3659 3640 2925 1347 580 -1035 79 1 1267 <> <> <>
  1251 2 1.755746 6.981150 24.399912 275 " " F "A" 2 0.50000 0.50000 "PHE " " C  " "    " 6 0 1 A0A0A0  ""  2 -2.1725671 1.5822532 3.2628036 1267 0 1251 0 1 1251 1251 1 30.4 -0.257 24.312 -0.514 -44.337 0 0 0 0 0 -20.795 7.95 0.5 1.875 2.112 0.5 0 <> 614 4146 4052 3353 1412 557 -1101 79 1 1268 <> <> <>
  1252 15 1.894018 5.981715 25.148157 275 " " F "A" 75 -0.50000 -0.50000 "PHE " " O  " "    " 8 0 1 FF5757  ""  2 4.1147642 1.0007404 -2.0618451 1268 0 1252 0 1 1252 1252 1 31.11 0.107 -43.543 1.123 42.362 0 0 -0.101 0 0 -0.053 7.071 -0.5 1.48 1.678 -0.5 1.042 <> 615 4306 4154 3361 1420 607 -1116 79 1 1269 <> <> <>
  1253 3 -0.639488 7.467584 23.314167 275 " " F "A" 2 -0.00500 -0.00500 "PHE " " CB " "    " 6 0 1 A0A0A0  ""  2 5.4846959 2.8030453 2.3727067 1269 0 1253 2 1 1253 1253 1 30.4 1.865 -0.261 -0.867 0.521 0 -1.605 0 0 0 -0.348 5.884 -0.005 1.75 1.975 -0.005 0.873 <> 616 3988 4154 3408 1315 717 -1026 79 1 1270 <> <> <>
  1254 2 -1.436881 7.170746 24.511347 275 " " F "A" 2 -0.11500 -0.11500 "PHE " " CG " "    " 6 0 1 A0A0A0  ""  2 3.9477906 -0.01860206 -0.65043253 1270 0 1254 0 1 1254 1254 1 30.22 0.111 -6.48 0.441 8.083 0 -0.552 0 0 0 1.603 5.802 -0.115 1.775 2.002 -0.115 0.887 <> 617 3918 4163 3400 1247 750 -960 79 1 1271 <> <> <>
  1255 43 0.514462 4.635046 23.620632 275 " " F "A" 21 0.30000 0.30000 "PHE " " H  " "    " 1 0 1 FFFFFF  ""  2 23.459955 2.812988 2.3317695 1271 0 1255 0 1 1255 1255 <> <> 0.005 4.996 -0.03 -23.02 0 0 0 0 0 -18.048 6.363 0.3 0.25 0.996 0.3 0 <> <> <> <> <> <> <> <> 79 1 1272 <> <> <>
  1256 41 1.385435 7.140561 22.399305 275 " " F "A" 21 0.06000 0.06000 "PHE " " HA " "    " 1 0 0 FFFFFF  ""  2 0.70593256 24.569588 13.783686 1272 0 1256 0 1 1256 1256 <> <> 0.025 2.875 1.112 -5.143 0 0 0 0 0 -1.132 7 0.06 1.25 1.425 0.06 0 <> <> <> <> <> <> <> <> 79 1 1273 <> <> <>
  1257 41 -1.253282 7.306985 22.427839 275 " " F "A" 21 0.06000 0.06000 "PHE " " HB2" "    " 1 0 0 FFFFFF  ""  2 -9.7479811 -22.110075 17.435648 1273 0 1257 0 1 1257 1257 <> <> 0.038 2.417 -0.251 -4.006 0 0 0 0 0 -1.803 4.494 0.06 1.25 1.425 0.06 0.088 <> <> <> <> <> <> <> <> 79 1 1274 <> <> <>
  1258 41 -0.610373 8.554977 23.383698 275 " " F "A" 21 0.06000 0.06000 "PHE " " HB3" "    " 1 0 0 FFFFFF  ""  2 -18.536137 2.5765886 15.972105 1274 0 1258 0 1 1258 1258 <> <> 0.043 2.244 -0.078 -3.787 0 0 0 0 0 -1.578 3.864 0.06 1.25 1.425 0.06 3.883 <> <> <> <> <> <> <> <> 79 1 1275 <> <> <>
  1259 41 -0.450863 8.603420 25.844027 275 " " F "A" 21 0.11500 0.11500 "PHE " " HD1" "    " 1 0 0 FFFFFF  ""  2 -6.1184449 5.141201 16.167423 1275 0 1259 0 1 1259 1259 <> <> 0.004 8.621 -0.039 -9.463 0 0 0 0 0 -0.876 5.819 0.115 1.21 1.381 0.115 0 <> <> <> <> <> <> <> <> 79 1 1276 <> <> <>
  1260 41 -2.652823 5.649244 23.537876 275 " " F "A" 21 0.11500 0.11500 "PHE " " HD2" "    " 1 0 0 FFFFFF  ""  2 8.050868 12.804118 -12.566775 1276 0 1260 0 1 1260 1260 <> <> 0.004 6.924 -0.267 -7.068 0 0 0 0 0 -0.408 2.976 0.115 1.21 1.381 0.115 5.307 <> <> <> <> <> <> <> <> 79 1 1277 <> <> <>
  1261 41 -2.018445 8.221922 27.788572 275 " " F "A" 21 0.11500 0.11500 "PHE " " HE1" "    " 1 0 0 FFFFFF  ""  2 -29.999159 2.0714178 -2.9231677 1277 0 1261 0 1 1261 1261 <> <> 0.002 8.967 -0.302 -9.569 0 0 0 0 0 -0.902 4.306 0.115 1.21 1.381 0.115 4.965 <> <> <> <> <> <> <> <> 79 1 1278 <> <> <>
  1262 41 -4.273415 5.568313 25.312754 275 " " F "A" 21 0.11500 0.11500 "PHE " " HE2" "    " 1 0 0 FFFFFF  ""  2 9.0662909 -6.3159409 1.1855544 1278 0 1262 0 1 1262 1262 <> <> 0.001 7.172 -0.228 -7.389 0 0 0 0 0 -0.444 2.627 0.115 1.21 1.381 0.115 15.922 <> <> <> <> <> <> <> <> 79 1 1279 <> <> <>
  1263 41 -3.838392 6.657242 27.605209 275 " " F "A" 21 0.11500 0.11500 "PHE " " HZ " "    " 1 0 0 FFFFFF  ""  2 6.0751138 48.990383 1.5753198 1279 0 1263 0 1 1263 1263 <> <> 0.002 8.518 -0.232 -8.538 0 0 0 0 0 -0.249 2.754 0.115 1.21 1.381 0.115 13.097 <> <> <> <> <> <> <> <> 79 1 1280 <> <> <>
  1264 2 -1.237282 7.867947 25.760153 275 " " F "A" 2 -0.11500 -0.11500 "PHE " " CD1" "    " 6 0 1 A0A0A0  ""  2 -1.3228964 1.0982707 6.6546035 1280 0 1264 1 1 1264 1264 1 27.34 0.166 -7.982 0.129 9.656 0 -0.643 0 0 0 1.325 6.221 -0.115 1.775 2.002 -0.115 0.253 <> 618 3483 3778 3129 1215 672 -932 79 1 1281 <> <> <>
  1265 2 -2.474391 6.241010 24.423529 275 " " F "A" 2 -0.11500 -0.11500 "PHE " " CD2" "    " 6 0 1 A0A0A0  ""  2 0.12832619 3.6292045 -4.8402023 1281 0 1265 1 1 1265 1265 1 31.13 0.103 -6.96 0.435 8.29 0 -0.351 0 0 0 1.517 4.481 -0.115 1.775 2.002 -0.115 6.967 <> 619 4062 4317 3448 1191 852 -911 79 1 1282 <> <> <>
  1266 15 2.068044 10.716875 25.274817 276 " " L "A" 75 -0.50000 -0.50000 "LEU " " O  " "    " 8 0 1 FF5757  ""  2 -1.9803138 3.6588657 -0.99684447 1282 0 1266 0 1 1266 1266 1 28.71 0.026 -43.526 0.454 39.329 0 0 -0.123 0 0 -3.84 6.708 -0.5 1.48 1.678 -0.5 0 <> 626 3701 3822 3386 1544 520 -1231 80 1 1283 <> <> <>
  1267 3 4.526259 9.118676 24.867683 276 " " L "A" 2 -0.12000 -0.12000 "LEU " " CB " "    " 6 0 1 A0A0A0  ""  2 -2.1050966 -4.0284729 -7.1728296 1283 0 1267 2 1 1267 1267 1 27.47 1.913 -8.239 -0.942 10.798 0 -2.617 0 0 0 0.912 8.541 -0.12 1.75 1.975 -0.12 0 <> 627 3820 3525 3094 1559 313 -1221 80 1 1284 <> <> <>
  1268 3 5.635302 9.595448 25.827164 276 " " L "A" 2 -0.06000 -0.06000 "LEU " " CG " "    " 6 0 1 A0A0A0  ""  2 -0.90815693 2.8651619 3.6400161 1284 0 1268 1 1 1268 1268 1 31.32 0.494 -3.204 -0.795 4.293 0 -3.023 0 0 0 -2.236 7.942 -0.06 1.75 1.975 -0.06 0 <> 628 4318 3976 3606 1633 280 -1287 80 1 1285 <> <> <>
  1269 43 2.176967 8.921010 23.793055 276 " " L "A" 21 0.30000 0.30000 "LEU " " H  " "    " 1 0 1 FFFFFF  ""  2 7.6605949 -0.95510656 12.078952 1285 0 1269 0 1 1269 1269 <> <> 0.074 6.438 -0.025 -23.489 0 0 0 0 0 -17.001 6.688 0.3 0.25 0.996 0.3 0 <> <> <> <> <> <> <> <> 80 1 1286 <> <> <>
  1270 41 3.434282 7.908362 26.255867 276 " " L "A" 21 0.06000 0.06000 "LEU " " HA " "    " 1 0 0 FFFFFF  ""  2 -12.290892 1.1146418 8.8616819 1286 0 1270 0 1 1270 1270 <> <> 0.025 3.176 0.887 -5.195 0 0 0 0 0 -1.108 8.298 0.06 1.25 1.425 0.06 0 <> <> <> <> <> <> <> <> 80 1 1287 <> <> <>
  1271 41 4.421229 9.905460 24.120659 276 " " L "A" 21 0.06000 0.06000 "LEU " " HB3" "    " 1 0 0 FFFFFF  ""  2 20.942158 1.6931204 -4.3871465 1287 0 1271 0 1 1271 1271 <> <> 0.151 4.091 0.115 -5.046 0 0 0 0 0 -0.689 6.954 0.06 1.25 1.425 0.06 0 <> <> <> <> <> <> <> <> 80 1 1288 <> <> <>
  1272 41 4.975639 8.352595 24.235796 276 " " L "A" 21 0.06000 0.06000 "LEU " " HB2" "    " 1 0 0 FFFFFF  ""  2 1.3588077 6.1371713 -17.033979 1288 0 1272 0 1 1272 1272 <> <> 0.123 4.324 -0.13 -5.35 0 0 0 0 0 -1.032 7.589 0.06 1.25 1.425 0.06 0 <> <> <> <> <> <> <> <> 80 1 1289 <> <> <>
  1273 41 5.454934 9.026885 26.739471 276 " " L "A" 21 0.06000 0.06000 "LEU " " HG " "    " 1 0 0 FFFFFF  ""  2 1.1219 -17.564699 -8.6907511 1289 0 1273 0 1 1273 1273 <> <> 0.074 4.431 -0.067 -4.815 0 0 0 0 0 -0.377 5.727 0.06 1.25 1.425 0.06 0 <> <> <> <> <> <> <> <> 80 1 1290 <> <> <>
  1274 41 7.798204 9.573917 26.085396 276 " " L "A" 21 0.06000 0.06000 "LEU " "HD11" "    " 1 0 0 FFFFFF  ""  2 -7.1381497 -2.5161278 1.5000522 1290 0 1274 0 1 1274 1274 <> <> 0.025 4.319 -0.295 -4.689 0 0 0 0 0 -0.64 6.052 0.06 1.25 1.425 0.06 0 <> <> <> <> <> <> <> <> 80 1 1291 <> <> <>
  1275 41 7.004211 8.118112 25.401489 276 " " L "A" 21 0.06000 0.06000 "LEU " "HD12" "    " 1 0 0 FFFFFF  ""  2 31.570848 3.2087052 -15.13821 1291 0 1275 0 1 1275 1275 <> <> 0.025 4.307 0.175 -4.8 0 0 0 0 0 -0.293 6.998 0.06 1.25 1.425 0.06 0 <> <> <> <> <> <> <> <> 80 1 1292 <> <> <>
  1276 41 7.232036 9.601608 24.435930 276 " " L "A" 21 0.06000 0.06000 "LEU " "HD13" "    " 1 0 0 FFFFFF  ""  2 20.572353 11.634459 6.2722464 1292 0 1276 0 1 1276 1276 <> <> 0.025 4.723 -0.374 -4.902 0 0 0 0 0 -0.528 5.424 0.06 1.25 1.425 0.06 0 <> <> <> <> <> <> <> <> 80 1 1293 <> <> <>
  1277 41 5.609457 11.676428 25.194122 276 " " L "A" 21 0.06000 0.06000 "LEU " "HD21" "    " 1 0 0 FFFFFF  ""  2 9.4977903 22.847 8.1810808 1293 0 1277 0 1 1277 1277 <> <> 0.024 4.491 -0.396 -4.889 0 0 0 0 0 -0.77 6.044 0.06 1.25 1.425 0.06 0 <> <> <> <> <> <> <> <> 80 1 1294 <> <> <>
  1278 41 4.734717 11.398228 26.732878 276 " " L "A" 21 0.06000 0.06000 "LEU " "HD22" "    " 1 0 0 FFFFFF  ""  2 4.7854042 8.0850544 -0.29700556 1294 0 1278 0 1 1278 1278 <> <> 0.024 4.577 -0.352 -5.244 0 0 0 0 0 -0.995 6.371 0.06 1.25 1.425 0.06 0 <> <> <> <> <> <> <> <> 80 1 1295 <> <> <>
  1279 41 6.494330 11.356619 26.669916 276 " " L "A" 21 0.06000 0.06000 "LEU " "HD23" "    " 1 0 0 FFFFFF  ""  2 2.6385009 -11.715824 -4.942399 1295 0 1279 0 1 1279 1279 <> <> 0.024 4.42 -0.476 -5.01 0 0 0 0 0 -1.042 6.239 0.06 1.25 1.425 0.06 0 <> <> <> <> <> <> <> <> 80 1 1296 <> <> <>
  1280 3 7.009848 9.207783 25.427715 276 " " L "A" 2 -0.18000 -0.18000 "LEU " " CD1" "    " 6 0 1 A0A0A0  ""  2 -5.9525919 3.1119649 -3.054234 1296 0 1280 3 1 1280 1280 1 29.49 0.436 -12.797 -0.789 15.296 0 -3.095 0 0 0 -0.949 7.342 -0.18 1.75 1.975 -0.18 0 <> 629 4165 3755 3284 1652 332 -1321 80 1 1297 <> <> <>
  1281 3 5.587277 11.103382 26.121071 276 " " L "A" 2 -0.18000 -0.18000 "LEU " " CD2" "    " 6 0 1 A0A0A0  ""  2 -0.94701779 1.6399536 -5.1791205 1297 0 1281 3 1 1281 1281 1 31.5 0.093 -12.915 -1.157 15.957 0 -3.128 0 0 0 -1.15 7.519 -0.18 1.75 1.975 -0.18 0 <> 630 4401 3903 3666 1656 131 -1291 80 1 1298 <> <> <>
  1282 25 2.340791 8.168635 24.446653 276 " " L "A" 38 -0.50000 -0.50000 "LEU " " N  " "    " 7 0 1 2F2FFF  ""  2 -8.0380163 -5.7635474 10.478689 1298 0 1282 1 1 1282 1282 1 30.51 1.336 -28.823 -0.432 39.344 0 0 -0.121 0 0 11.305 8.09 -0.5 1.625 1.92 -0.5 0 <> 623 4127 4023 3443 1458 477 -1139 80 1 1299 <> <> <>
  1283 3 3.226072 8.650598 25.485258 276 " " L "A" 2 0.14000 0.14000 "LEU " " CA " "    " 6 0 1 A0A0A0  ""  2 -2.265291 -0.7018227 4.4032855 1299 0 1283 1 1 1283 1283 1 28.46 1.282 9.047 -0.437 -8.963 0 -2.053 0 0 0 -1.125 8.914 0.14 1.75 1.975 0.14 0 <> 624 3889 3738 3187 1524 462 -1205 80 1 1300 <> <> <>
  1284 2 2.522528 9.904899 26.067476 276 " " L "A" 2 0.50000 0.50000 "LEU " " C  " "    " 6 0 1 A0A0A0  ""  2 -2.3855405 -6.1586704 -6.6972284 1300 0 1284 0 1 1284 1284 1 31.3 -0.109 20.869 -0.063 -42.217 0 0 0 0 0 -21.52 7.888 0.5 1.875 2.112 0.5 0 <> 625 4121 4147 3625 1547 549 -1239 80 1 1301 <> <> <>
  1285 3 0.380126 11.297115 30.334602 277 " " T "A" 2 -0.18000 -0.18000 "THR " " CG2" "    " 6 0 1 A0A0A0  ""  2 -0.13996619 -3.1393077 2.944912 1301 0 1285 3 1 1285 1285 1 36.71 -0.404 -9.323 -0.065 11.541 0 -1.836 0 0 -0.285 -0.371 5.192 -0.18 1.75 1.975 -0.18 0.374 <> 637 4512 5029 4408 1547 1026 -1338 81 1 1302 <> <> <>
  1286 43 2.877169 9.234069 27.901274 277 " " T "A" 21 0.30000 0.30000 "THR " " H  " "    " 1 0 1 FFFFFF  ""  2 -16.710991 -13.577698 -14.537957 1302 0 1286 0 1 1286 1286 <> <> 0.005 -0.061 -0.025 -21.254 0 0 0 0 -0.285 -21.621 6.591 0.3 0.25 0.996 0.3 0 <> <> <> <> <> <> <> <> 81 1 1303 <> <> <>
  1287 41 1.283833 11.706652 27.569429 277 " " T "A" 21 0.06000 0.06000 "THR " " HA " "    " 1 0 0 FFFFFF  ""  2 9.388772 2.0492077 -1.7263629 1303 0 1287 0 1 1287 1287 <> <> 0.022 2.49 1.038 -4.148 0 0 0 0 -0.285 -0.883 6.67 0.06 1.25 1.425 0.06 0 <> <> <> <> <> <> <> <> 81 1 1304 <> <> <>
  1288 41 1.499236 9.550898 29.647039 277 " " T "A" 21 0.06000 0.06000 "THR " " HB " "    " 1 0 0 FFFFFF  ""  2 -5.129951 3.6542134 4.3274117 1304 0 1288 0 1 1288 1288 <> <> 0.026 3.558 0.187 -4.585 0 0 0 0 -0.285 -1.1 4.552 0.06 1.25 1.425 0.06 0 <> <> <> <> <> <> <> <> 81 1 1305 <> <> <>
  1289 42 -0.126334 9.280142 27.866156 277 " " T "A" 21 0.41800 0.41800 "THR " " HG1" "    " 1 0 1 FFFFFF  ""  2 5.5065064 10.866542 -2.6345816 1305 0 1289 0 1 1289 1289 <> <> -0.031 31.989 -0.009 -26.023 0 0 0 0 -0.285 5.64 2.866 0.418 0.25 0.996 0.418 0 <> <> <> <> <> <> <> <> 81 1 1306 <> <> <>
  1290 41 1.111490 11.688969 31.041471 277 " " T "A" 21 0.06000 0.06000 "THR " "HG21" "    " 1 0 0 FFFFFF  ""  2 -10.115608 16.076769 2.6138232 1306 0 1290 0 1 1290 1290 <> <> 0.024 3.765 -0.343 -3.453 0 0 0 0 -0.285 -0.293 3.299 0.06 1.25 1.425 0.06 10.148 <> <> <> <> <> <> <> <> 81 1 1307 <> <> <>
  1291 41 -0.106289 12.101996 29.783537 277 " " T "A" 21 0.06000 0.06000 "THR " "HG22" "    " 1 0 0 FFFFFF  ""  2 9.8961935 -5.7486396 -9.7248993 1307 0 1291 0 1 1291 1291 <> <> 0.024 2.898 0.567 -3.475 0 0 0 0 -0.285 -0.272 4.676 0.06 1.25 1.425 0.06 0 <> <> <> <> <> <> <> <> 81 1 1308 <> <> <>
  1292 41 -0.430052 10.747480 30.813786 277 " " T "A" 21 0.06000 0.06000 "THR " "HG23" "    " 1 0 0 FFFFFF  ""  2 -17.164047 11.175741 -9.4186764 1308 0 1292 0 1 1292 1292 <> <> 0.024 2.928 -0.377 -3.512 0 0 0 0 -0.285 -1.223 4.977 0.06 1.25 1.425 0.06 0 <> <> <> <> <> <> <> <> 81 1 1309 <> <> <>
  1293 25 2.442524 9.984750 27.383909 277 " " T "A" 38 -0.50000 -0.50000 "THR " " N  " "    " 7 0 1 2F2FFF  ""  2 -3.4912982 0.7503981 -4.8543677 1309 0 1293 1 1 1293 1293 1 32.28 2.146 -25.876 -0.608 33.499 0 0 -0.14 0 -0.285 8.736 7.595 -0.5 1.625 1.92 -0.5 0 <> 631 4236 4310 3717 1565 658 -1276 81 1 1310 <> <> <>
  1294 3 1.893530 11.073095 28.213615 277 " " T "A" 2 0.14000 0.14000 "THR " " CA " "    " 6 0 1 A0A0A0  ""  2 2.2694025 -1.3040689 1.7139539 1310 0 1294 1 1 1294 1294 1 35 1.624 8.595 -0.647 -8.275 0 -2.351 0 0 -0.285 -1.34 7.547 0.14 1.75 1.975 0.14 0 <> 632 4456 4703 4140 1580 755 -1311 81 1 1311 <> <> <>
  1295 2 3.150963 11.756151 28.859692 277 " " T "A" 2 0.50000 0.50000 "THR " " C  " "    " 6 0 1 A0A0A0  ""  2 -1.7979738 3.9193943 -9.1039047 1311 0 1295 0 1 1295 1295 1 34.67 -0.508 23.728 1.07 -36.738 0 0 0 0 -0.285 -12.734 7.582 0.5 1.875 2.112 0.5 0 <> 633 4418 4636 4118 1661 736 -1383 81 1 1312 <> <> <>
  1296 15 4.050346 11.133451 29.420063 277 " " T "A" 75 -0.50000 -0.50000 "THR " " O  " "    " 8 0 1 FF5757  ""  2 1.208053 4.6629534 -2.5087032 1312 0 1296 0 1 1296 1296 1 36.44 0.061 -39.666 1.214 35.68 0 0 -0.118 0 -0.285 -3.115 6.46 -0.5 1.48 1.678 -0.5 0 <> 634 4721 4857 4269 1685 773 -1415 81 1 1313 <> <> <>
  1297 3 0.943978 10.369117 29.188444 277 " " T "A" 2 0.20500 0.20500 "THR " " CB " "    " 6 0 1 A0A0A0  ""  2 -4.7822399 -2.2492654 -6.6264324 1313 0 1297 1 1 1297 1297 1 36.78 2.336 9.023 -0.759 -12.22 0 -1.973 0 0 -0.285 -3.878 5.949 0.205 1.75 1.975 0.205 0 <> 635 4652 4997 4327 1530 924 -1298 81 1 1314 <> <> <>
  1298 16 -0.260007 9.886201 28.578793 277 " " T "A" 75 -0.68300 -0.68300 "THR " " OG1" "    " 8 0 1 FF5757  ""  2 -1.2858437 2.5300074 3.1811693 1314 0 1298 1 1 1298 1298 1 36.12 0.857 -36.221 0.437 43.524 0 0 -0.189 0 -0.285 8.123 4.56 -0.683 1.56 1.766 -0.683 16.295 <> 636 4557 4938 4230 1453 949 -1228 81 1 1315 <> <> <>
  1299 3 4.749349 15.107162 27.447428 278 " " I "A" 2 -0.12000 -0.12000 "ILE " " CG1" "    " 6 0 1 A0A0A0  ""  2 1.3776366 2.5662496 -0.85189998 1315 0 1299 2 1 1299 1299 1 39.52 1.375 -6.369 -0.78 8.783 0 -2.895 0 0 0 0.113 7.338 -0.12 1.75 1.975 -0.12 0 <> 643 5097 5072 4845 1818 388 -1456 82 1 1316 <> <> <>
  1300 3 4.910327 16.424234 29.663797 278 " " I "A" 2 -0.18000 -0.18000 "ILE " " CG2" "    " 6 0 1 A0A0A0  ""  2 4.3188148 -2.3346741 -2.9869339 1316 0 1300 3 1 1300 1300 1 36.97 0.744 -8.247 -0.602 11.631 0 -2.736 0 0 0 0.791 6.57 -0.18 1.75 1.975 -0.18 0 <> 644 4629 4795 4625 1931 477 -1566 82 1 1317 <> <> <>
  1301 3 6.192416 14.572158 27.464941 278 " " I "A" 2 -0.18000 -0.18000 "ILE " " CD1" "    " 6 0 1 A0A0A0  ""  2 -1.7305214 5.231668 4.5464978 1317 0 1301 3 1 1301 1301 1 38.84 0.519 -10.599 -1.107 13.266 0 -3.139 0 0 0 -1.06 6.808 -0.18 1.75 1.975 -0.18 0 <> 645 5038 4911 4810 1840 237 -1443 82 1 1318 <> <> <>
  1302 43 2.409467 13.620833 28.395433 278 " " I "A" 21 0.30000 0.30000 "ILE " " H  " "    " 1 0 1 FFFFFF  ""  2 14.673614 23.452188 7.288249 1318 0 1302 0 1 1302 1302 <> <> 0.017 1.222 -0.023 -18.791 0 0 0 0 0 -17.574 6.323 0.3 0.25 0.996 0.3 0 <> <> <> <> <> <> <> <> 82 1 1319 <> <> <>
  1303 41 4.898723 13.548977 30.001764 278 " " I "A" 21 0.06000 0.06000 "ILE " " HA " "    " 1 0 0 FFFFFF  ""  2 7.7648954 1.5786586 -0.30745736 1319 0 1303 0 1 1303 1303 <> <> 0.021 2.813 0.702 -4.09 0 0 0 0 0 -0.553 7.444 0.06 1.25 1.425 0.06 0 <> <> <> <> <> <> <> <> 82 1 1320 <> <> <>
  1304 41 3.218609 15.643033 28.449425 278 " " I "A" 21 0.06000 0.06000 "ILE " " HB " "    " 1 0 0 FFFFFF  ""  2 -19.173044 -7.2616115 22.201094 1320 0 1304 0 1 1304 1304 <> <> 0.104 3.119 -0.064 -4.122 0 0 0 0 0 -0.963 6.541 0.06 1.25 1.425 0.06 0 <> <> <> <> <> <> <> <> 82 1 1321 <> <> <>
  1305 41 4.673268 16.008619 26.839409 278 " " I "A" 21 0.06000 0.06000 "ILE " "HG13" "    " 1 0 0 FFFFFF  ""  2 1.1541264 -12.553058 -23.240032 1321 0 1305 0 1 1305 1305 <> <> 0.088 3.641 0.31 -4.26 0 0 0 0 0 -0.221 5.655 0.06 1.25 1.425 0.06 0 <> <> <> <> <> <> <> <> 82 1 1322 <> <> <>
  1306 41 4.128444 14.398231 26.899710 278 " " I "A" 21 0.06000 0.06000 "ILE " "HG12" "    " 1 0 0 FFFFFF  ""  2 -19.785273 9.5475817 14.102611 1322 0 1306 0 1 1306 1306 <> <> 0.066 3.927 -0.411 -4.183 0 0 0 0 0 -0.601 5.61 0.06 1.25 1.425 0.06 0 <> <> <> <> <> <> <> <> 82 1 1323 <> <> <>
  1307 41 5.968993 16.192638 29.780840 278 " " I "A" 21 0.06000 0.06000 "ILE " "HG21" "    " 1 0 0 FFFFFF  ""  2 5.802423 3.8763871 -4.1162705 1323 0 1307 0 1 1307 1307 <> <> 0.024 3.161 0.044 -3.762 0 0 0 0 0 -0.534 5.268 0.06 1.25 1.425 0.06 0 <> <> <> <> <> <> <> <> 82 1 1324 <> <> <>
  1308 41 4.839671 17.399685 29.182545 278 " " I "A" 21 0.06000 0.06000 "ILE " "HG22" "    " 1 0 0 FFFFFF  ""  2 -6.0905738 -4.0198092 -4.8742442 1324 0 1308 0 1 1308 1308 <> <> 0.024 2.863 -0.131 -3.668 0 0 0 0 0 -0.913 5.769 0.06 1.25 1.425 0.06 0 <> <> <> <> <> <> <> <> 82 1 1325 <> <> <>
  1309 41 4.667549 16.596363 30.712381 278 " " I "A" 21 0.06000 0.06000 "ILE " "HG23" "    " 1 0 0 FFFFFF  ""  2 11.718146 -27.322189 2.8280125 1325 0 1309 0 1 1309 1309 <> <> 0.024 3.113 -0.473 -3.61 0 0 0 0 0 -0.946 4.828 0.06 1.25 1.425 0.06 0 <> <> <> <> <> <> <> <> 82 1 1326 <> <> <>
  1310 41 6.644236 14.521415 26.474293 278 " " I "A" 21 0.06000 0.06000 "ILE " "HD11" "    " 1 0 0 FFFFFF  ""  2 -9.3879738 -10.844187 1.8774787 1326 0 1310 0 1 1310 1310 <> <> 0.025 3.831 -0.125 -4.403 0 0 0 0 0 -0.673 5.664 0.06 1.25 1.425 0.06 0 <> <> <> <> <> <> <> <> 82 1 1327 <> <> <>
  1311 41 6.780452 15.222351 28.112679 278 " " I "A" 21 0.06000 0.06000 "ILE " "HD12" "    " 1 0 0 FFFFFF  ""  2 -9.9217424 12.485847 4.7010636 1327 0 1311 0 1 1311 1311 <> <> 0.025 3.559 -0.417 -4.214 0 0 0 0 0 -1.047 5.563 0.06 1.25 1.425 0.06 0 <> <> <> <> <> <> <> <> 82 1 1328 <> <> <>
  1312 41 6.301881 13.626817 27.996405 278 " " I "A" 21 0.06000 0.06000 "ILE " "HD13" "    " 1 0 0 FFFFFF  ""  2 -9.7004395 3.0875659 2.3742299 1328 0 1312 0 1 1312 1312 <> <> 0.025 3.658 -0.187 -4.179 0 0 0 0 0 -0.683 5.787 0.06 1.25 1.425 0.06 0 <> <> <> <> <> <> <> <> 82 1 1329 <> <> <>
  1313 25 3.154175 13.111694 28.849621 278 " " I "A" 38 -0.50000 -0.50000 "ILE " " N  " "    " 7 0 1 2F2FFF  ""  2 0.236702 -4.3664746 -0.22465718 1329 0 1313 1 1 1313 1313 1 34.63 2.031 -22.753 0.161 31.469 0 0 -0.127 0 0 10.78 7.868 -0.5 1.625 1.92 -0.5 0 <> 638 4333 4614 4212 1706 675 -1411 82 1 1330 <> <> <>
  1314 3 3.975812 13.993824 29.629673 278 " " I "A" 2 0.14000 0.14000 "ILE " " CA " "    " 6 0 1 A0A0A0  ""  2 4.2762566 -2.9924951 2.8805418 1330 0 1314 1 1 1314 1314 1 35.85 2.258 7.822 -0.639 -6.887 0 -2.225 0 0 0 0.328 8.474 0.14 1.75 1.975 0.14 0 <> 639 4477 4748 4396 1789 660 -1481 82 1 1331 <> <> <>
  1315 2 3.081806 14.353014 30.853489 278 " " I "A" 2 0.50000 0.50000 "ILE " " C  " "    " 6 0 1 A0A0A0  ""  2 -7.2716813 -3.1304452 -3.261683 1331 0 1315 0 1 1315 1315 1 36.27 0.029 20.556 0.688 -35.066 0 0 0 0 0 -13.793 7.834 0.5 1.875 2.112 0.5 0 <> 640 4394 4865 4524 1799 779 -1513 82 1 1332 <> <> <>
  1316 15 1.895979 14.763597 30.651894 278 " " I "A" 75 -0.50000 -0.50000 "ILE " " O  " "    " 8 0 1 FF5757  ""  2 3.7823105 0.39447328 4.8257599 1332 0 1316 0 1 1316 1316 1 35.2 0.046 -37.732 -0.406 33.496 0 0 -0.108 0 0 -4.703 7.053 -0.5 1.48 1.678 -0.5 0 <> 641 4149 4752 4473 1782 769 -1496 82 1 1333 <> <> <>
  1317 3 4.178403 15.310138 28.844496 278 " " I "A" 2 -0.06000 -0.06000 "ILE " " CB " "    " 6 0 1 A0A0A0  ""  2 -5.8057976 2.4561601 -2.0853555 1333 0 1317 1 1 1317 1317 1 33.16 3.191 -2.875 -0.958 4.599 0 -2.532 0 0 0 1.426 8.2 -0.06 1.75 1.975 -0.06 0 <> 642 4156 4335 4109 1840 497 -1492 82 1 1334 <> <> <>
  1318 2 3.235709 16.136536 33.814125 279 " " F "A" 2 0.50000 0.50000 "PHE " " C  " "    " 6 0 1 A0A0A0  ""  0 -6.8710065 4.7590146 3.4954939 1334 0 1318 0 1 1318 1318 1 37.5 0.491 14.417 1.667 -32.848 0 0 0 0 0 -16.273 7.169 0.5 1.875 2.112 0.5 0 <> 648 4325 5105 4817 1888 964 -1623 83 1 1335 <> <> <>
  1319 15 4.327050 16.734636 33.602749 279 " " F "A" 75 -0.50000 -0.50000 "PHE " " O  " "    " 8 0 1 FF5757  ""  0 -1.6068383 -2.2211351 5.5914636 1335 0 1319 0 1 1319 1319 1 37.76 0.083 -39.906 0.228 32.362 0 0 -0.133 0 0 -7.366 6.693 -0.5 1.48 1.678 -0.5 0 <> 649 4402 5086 4861 1958 848 -1660 83 1 1336 <> <> <>
  1320 3 3.826591 13.846934 34.408424 279 " " F "A" 2 -0.00500 -0.00500 "PHE " " CB " "    " 6 0 1 A0A0A0  ""  0 -1.6702079 -9.3768635 0.11058297 1336 0 1320 2 1 1320 1320 1 38.16 0.486 -0.273 -0.87 0.481 0 -1.399 0 0 0 -1.575 5.486 -0.005 1.75 1.975 -0.005 0.623 <> 650 4562 5215 4722 1841 1167 -1626 83 1 1337 <> <> <>
  1321 2 3.588366 12.346369 34.391174 279 " " F "A" 2 -0.11500 -0.11500 "PHE " " CG " "    " 6 0 1 A0A0A0  ""  0 5.059206 4.8123903 -7.3955126 1337 0 1321 0 1 1321 1321 1 43.57 0.201 -6.001 0.527 5.926 0 -0.535 0 0 0 0.118 5.04 -0.115 1.775 2.002 -0.115 2.407 <> 651 5369 5901 5285 1783 1212 -1592 83 1 1338 <> <> <>
  1322 2 2.350987 11.766076 34.217731 279 " " F "A" 2 -0.11500 -0.11500 "PHE " " CD1" "    " 6 0 1 A0A0A0  ""  0 6.4594889 0.68160039 -7.4080539 1338 0 1322 1 1 1322 1322 1 42.29 0.121 -6.559 0.506 6.921 0 -0.463 0 0 0 0.525 4.297 -0.115 1.775 2.002 -0.115 6.714 <> 652 5196 5772 5100 1693 1277 -1527 83 1 1339 <> <> <>
  1323 2 4.656681 11.445892 34.710617 279 " " F "A" 2 -0.11500 -0.11500 "PHE " " CD2" "    " 6 0 1 A0A0A0  ""  0 -2.4588096 0.67293894 7.4700608 1339 0 1323 1 1 1323 1323 1 47.77 0.136 -6.347 0.48 6.725 0 -0.67 0 0 0 0.323 4.979 -0.115 1.775 2.002 -0.115 3.8 <> 653 6027 6400 5723 1820 1177 -1626 83 1 1340 <> <> <>
  1324 2 2.125585 10.421947 34.451557 279 " " F "A" 2 -0.11500 -0.11500 "PHE " " CE1" "    " 6 0 1 A0A0A0  ""  0 2.8468277 0.68264806 -2.5583496 1340 0 1324 1 1 1324 1324 1 42.08 0.086 -6.874 0.32 6.839 0 -0.608 0 0 0 -0.236 3.74 -0.115 1.775 2.002 -0.115 7.727 <> 654 5284 5748 4956 1643 1305 -1496 83 1 1341 <> <> <>
  1325 2 4.381254 10.089883 34.957218 279 " " F "A" 2 -0.11500 -0.11500 "PHE " " CE2" "    " 6 0 1 A0A0A0  ""  0 -3.3092175 0.14963877 6.5639625 1341 0 1325 1 1 1325 1325 1 46.85 0.201 -6.289 0.014 6.43 0 -0.804 0 0 0 -0.448 4.47 -0.115 1.775 2.002 -0.115 3.547 <> 655 6023 6288 5488 1771 1201 -1594 83 1 1342 <> <> <>
  1326 2 3.117573 9.580705 34.911079 279 " " F "A" 2 -0.11500 -0.11500 "PHE " " CZ " "    " 6 0 1 A0A0A0  ""  0 0.012712017 -4.6109047 2.5909002 1342 0 1326 1 1 1326 1326 1 42.12 0.184 -6.388 0.358 6.669 0 -0.768 0 0 0 0.055 3.896 -0.115 1.775 2.002 -0.115 7.474 <> 656 5413 5725 4865 1684 1263 -1529 83 1 1343 <> <> <>
[truncated: 64,122,575 more chars]
